# Supplementary material for: LoCoHD: a metric for comparing local environments of proteins
Source: Nat Commun. 2024 May 13;15:4029. doi: 10.1038/s41467-024-48225-0 (PMC11091161; doi:10.1038/s41467-024-48225-0)
Supplement: Supplementary file 4 — Source Data [file 41467_2024_48225_MOESM4_ESM.zip]

Archive with 63 entries (51 files):
- Fig1_Table1_SFig1/
- Fig1_Table1_SFig1/pisces-environment-comparisons_CG-Cent_Uniform-3-10.tsv
- Fig2_Table2_SFig9_STable2_STable3/
- Fig2_Table2_SFig9_STable2_STable3/CASP14_TS129-results.json
- Fig2_Table2_SFig9_STable2_STable3/CASP14_TS480-results.json
- Fig2_Table2_SFig9_STable2_STable3/CASP14_TS403-results.json
- Fig2_Table2_SFig9_STable2_STable3/CASP14_TS427-results.json
- Fig2_Table2_SFig9_STable2_STable3/CASP14_TS473-results.json
- Fig3_SFig9/
- Fig3_SFig9/T1064TS427_1_lchd_blabelled.pdb
- Fig3_SFig9/T1064TS427_1_lddt_blabelled.pdb
- Fig3_SFig9/T1064TS427_1_primitiveStructure.pdb
- Fig3_SFig9/T1064TS427_5_lchd_blabelled.pdb
- Fig3_SFig9/T1064TS427_5_lddt_blabelled.pdb
- Fig3_SFig9/T1064TS427_5_primitiveStructure.pdb
- Fig3_SFig9/T1064TS427_true_primitiveStructure.pdb
- Fig4_SFig15/
- Fig4_SFig15/h5_277_blabelled.pdb
- Fig4_SFig15/h5_277_rawDmxData.pickle
- Fig4_SFig15/h5_288_blabelled.pdb
- Fig4_SFig15/h5_288_rawDmxData.pickle
- Fig4_SFig15/h5_299_blabelled.pdb
- Fig4_SFig15/h5_299_rawDmxData.pickle
- Fig4_SFig15/h5_310_blabelled.pdb
- Fig4_SFig15/h5_310_rawDmxData.pickle
- Fig4_SFig15/h5_321_blabelled.pdb
- Fig4_SFig15/h5_321_rawDmxData.pickle
- Fig5_STable5_SFig16/
- Fig5_STable5_SFig16/PED00072e000_blabelled.pdb
- Fig5_STable5_SFig16/PED00072e000_rawDmxData.pickle
- Fig6_SFig18/
- Fig6_SFig18/resi_locohd.tsv
- Fig6_SFig18/resi_bimodalities.txt
- SFig2_SFig3/
- SFig2_SFig3/FACent/
- SFig2_SFig3/FACent/aromaticity_statistics.tsv
- SFig2_SFig3/FACent/charge_statistics.tsv
- SFig2_SFig3/FACent/full_statistics.tsv
- SFig2_SFig3/FACent/helix_propensity_statistics.tsv
- SFig2_SFig3/FACent/hydrophobicity_statistics.tsv
- SFig2_SFig3/FACent/resname_statistics.tsv
- SFig2_SFig3/FACent/sheet_propensity_statistics.tsv
- SFig2_SFig3/FACent/size_statistics.tsv
- SFig2_SFig3/CGCent/
- SFig2_SFig3/CGCent/aromaticity_statistics.tsv
- SFig2_SFig3/CGCent/full_statistics.tsv
- SFig2_SFig3/CGCent/helix_propensity_statistics.tsv
- SFig2_SFig3/CGCent/hydrophobicity_statistics.tsv
- SFig2_SFig3/CGCent/resname_statistics.tsv
- SFig2_SFig3/CGCent/sheet_propensity_statistics.tsv
- SFig2_SFig3/CGCent/size_statistics.tsv
- SFig2_SFig3/CGCent/charge_statistics.tsv
- SFig6/
- SFig6/1ANE_vs_1DPO_top10lchd.tsv
- SFig6/1ANE_vs_2TRM_top10lchd.tsv
- SFig6/1DPO_vs_2TRM_top10lchd.tsv
- SFig8/
- SFig8/3o4g_vs_3o4h_top10lchd.tsv
- SFig8/3o4g_vs_3o4j_top10lchd.tsv
- SFig8/3o4j_vs_3o4h_top10lchd.tsv
- SFig17/
- SFig17/PED00075e000_blabelled.pdb
- SFig17/PED00075e000_rawDmxData.pickle
