# Supplementary material for: LoCoHD: a metric for comparing local environments of proteins
Source: Nat Commun. 2024 May 13;15:4029. doi: 10.1038/s41467-024-48225-0 (PMC11091161; doi:10.1038/s41467-024-48225-0)
Supplement: Supplementary file 4 — Source Data [file 41467_2024_48225_MOESM4_ESM.zip › Fig1_Table1_SFig1/pisces-environment-comparisons_CG-Cent_Uniform-3-10.tsv]

4F2E/A/26-GLY	2KIN/A/107-GLY	0.2848218367798735
4F2E/A/27-ALA	2KIN/A/3-ASP	0.2036361191926703
4F2E/A/28-MET	2KIN/A/70-ILE	0.18576520846195244
4F2E/A/29-GLY	2KIN/A/90-SER	0.23599494658076958
4F2E/A/30-GLN	2KIN/A/57-THR	0.20859387046865482
4F2E/A/31-LYS	2KIN/B/275-THR	0.34100295895536187
4F2E/A/32-ALA	2KIN/A/196-THR	0.16793428997588136
4F2E/A/33-GLN	2KIN/B/336-GLU	0.23043180352822318
4F2E/A/34-GLN	2KIN/B/343-LYS	0.28072055678152663
4F2E/A/35-LYS	2KIN/A/179-GLU	0.2167564687319866
4F2E/A/36-ASN	2KIN/A/156-VAL	0.22858379634634843
4F2E/A/37-GLY	2KIN/A/135-TYR	0.2846864233465313
4F2E/A/38-TYR	2KIN/B/260-SER	0.2473279815952957
4F2E/A/39-GLN	2KIN/A/127-LEU	0.26455803788180005
4F2E/A/40-GLU	2KIN/A/161-ASN	0.31634645334400946
4F2E/A/41-ILE	2KIN/A/152-THR	0.18240930009022216
4F2E/A/42-ARG	2KIN/A/230-LEU	0.3208452097241569
4F2E/A/43-VAL	2KIN/A/141-ASP	0.3122143290164559
4F2E/A/44-GLU	2KIN/B/298-THR	0.2912265129830369
4F2E/A/45-VAL	2KIN/B/262-LEU	0.24766758619619494
4F2E/A/46-MET	2KIN/B/300-ILE	0.2503395421220502
4F2E/A/47-GLY	2KIN/B/280-ARG	0.43509321292066766
4F2E/A/48-GLY	2KIN/A/44-GLY	0.280134048539075
4F2E/A/49-TYR	2KIN/B/296-CYS	0.24884196336319211
4F2E/A/50-THR	2KIN/A/27-ASP	0.24350221277013828
4F2E/A/51-PRO	2KIN/A/33-PHE	0.20923905053804281
4F2E/A/52-GLU	2KIN/B/261-ALA	0.27819059009110847
4F2E/A/53-LEU	2KIN/A/20-GLU	0.12264021101134219
4F2E/A/54-ILE	2KIN/A/221-GLU	0.32998999556206327
4F2E/A/55-VAL	2KIN/A/29-PHE	0.25862316758434
4F2E/A/56-LEU	2KIN/A/87-GLN	0.38028865033084475
4F2E/A/57-LYS	2KIN/B/255-ILE	0.23295456595984107
4F2E/A/58-LYS	2KIN/A/60-GLU	0.2884404945062404
4F2E/A/59-SER	2KIN/A/169-CYS	0.24903293169006807
4F2E/A/60-VAL	2KIN/B/323-ARG	0.24785836633092945
4F2E/A/61-PRO	2KIN/A/43-GLN	0.3196759562766169
4F2E/A/62-ALA	2KIN/A/216-GLU	0.21865719621660554
4F2E/A/63-ARG	2KIN/A/34-LYS	0.29261747521673814
4F2E/A/64-ILE	2KIN/A/153-ASN	0.2593342096316198
4F2E/A/65-VAL	2KIN/A/155-ALA	0.17963089592503625
4F2E/A/66-PHE	2KIN/A/32-LYS	0.11834866346834075
4F2E/A/67-ASP	2KIN/A/111-ARG	0.32657192932644
4F2E/A/68-ARG	2KIN/A/31-PRO	0.3744989067325664
4F2E/A/69-LYS	2KIN/B/284-MET	0.3002214856176902
4F2E/A/70-ASP	2KIN/A/100-LEU	0.2441461333334508
4F2E/A/71-PRO	2KIN/B/254-ASN	0.25483721874703813
4F2E/A/72-SER	2KIN/B/288-LEU	0.35442517575462085
4F2E/A/73-PRO	2KIN/B/278-PRO	0.3243091047472755
4F2E/A/74-CYS	2KIN/B/252-ALA	0.38240492183400665
4F2E/A/75-LEU	2KIN/A/88-THR	0.2891067094051897
4F2E/A/76-ASP	2KIN/A/112-ILE	0.2678695828414741
4F2E/A/77-GLN	2KIN/B/309-PHE	0.35722377408077105
4F2E/A/78-ILE	2KIN/A/205-SER	0.21458345481384247
4F2E/A/79-VAL	2KIN/A/177-PRO	0.23047307375179135
4F2E/A/80-PHE	2KIN/B/293-ASP	0.24663527143455338
4F2E/A/81-PRO	2KIN/A/117-PHE	0.23088191951256462
4F2E/A/82-ASP	2KIN/A/38-THR	0.2607021514951257
4F2E/A/83-PHE	2KIN/A/71-VAL	0.19470283562774118
4F2E/A/84-GLY	2KIN/A/164-PRO	0.20261285335718746
4F2E/A/85-VAL	2KIN/A/186-GLU	0.25363156725455105
4F2E/A/86-HIS	2KIN/A/175-SER	0.32103661134209777
4F2E/A/87-ALA	2KIN/A/75-LEU	0.23236170432039122
4F2E/A/88-ASN	2KIN/A/113-ALA	0.16332875452227813
4F2E/A/89-LEU	2KIN/B/264-ASN	0.20136778872126718
4F2E/A/90-PRO	2KIN/A/79-ASN	0.22767745316348112
4F2E/A/91-MET	2KIN/B/327-ILE	0.21782752741892186
4F2E/A/92-GLY	2KIN/A/145-ASP	0.2894757041924024
4F2E/A/93-GLU	2KIN/A/76-GLU	0.25031042273186055
4F2E/A/94-GLU	2KIN/B/258-SER	0.31024838629290946
4F2E/A/95-TYR	2KIN/A/238-LYS	0.3312139280779962
4F2E/A/96-VAL	2KIN/A/120-ILE	0.2698555293572418
4F2E/A/97-VAL	2KIN/B/317-THR	0.19009590055445505
4F2E/A/98-GLU	2KIN/B/269-LEU	0.22372287541339078
4F2E/A/99-ILE	2KIN/B/285-THR	0.20550333091632453
4F2E/A/100-THR	2KIN/A/171-GLU	0.2907734188714175
4F2E/A/101-PRO	2KIN/B/346-TYR	0.34347539249956466
4F2E/A/102-GLU	2KIN/A/207-SER	0.2744457985207355
4F2E/A/103-GLN	2KIN/A/204-ARG	0.3495820173100005
4F2E/A/104-ALA	2KIN/A/211-ILE	0.16558806330227066
4F2E/A/105-GLY	2KIN/A/203-SER	0.3110725257008768
4F2E/A/107-PHE	2KIN/B/291-SER	0.3148985434503862
4F2E/A/108-SER	2KIN/A/184-ILE	0.2349168444840978
4F2E/A/109-PHE	2KIN/A/189-ALA	0.23231887216351196
4F2E/A/110-ALA	2KIN/A/73-ASP	0.2500260645709744
4F2E/A/111-CYS	2KIN/B/344-LYS	0.3679396440201866
4F2E/A/112-GLY	2KIN/B/324-ALA	0.24947543839573247
4F2E/A/113-MET	2KIN/A/224-LEU	0.3403314896500846
4F2E/A/114-ASN	2KIN/B/341-GLU	0.41615355187784125
4F2E/A/115-MET	2KIN/A/116-ILE	0.3063467013496704
4F2E/A/116-MET	2KIN/B/301-VAL	0.22154178177987918
4F2E/A/117-HIS	2KIN/A/22-GLU	0.31079114330247753
4F2E/A/118-GLY	2KIN/B/289-GLN	0.2247955489833901
4F2E/A/120-MET	2KIN/A/233-LEU	0.2486345645900264
4F2E/A/121-ILE	2KIN/B/320-PHE	0.34987276979671295
4F2E/A/122-VAL	2KIN/A/121-TYR	0.3014150612072301
2GUD/A/4-HIS	4F2E/A/26-GLY	0.4164902851311019
2GUD/A/85-TYR	4F2E/A/27-ALA	0.29480792534308137
2GUD/B/43-GLY	4F2E/A/28-MET	0.34342885420347585
2GUD/B/68-TYR	4F2E/A/29-GLY	0.35493924314179187
2GUD/B/73-SER	4F2E/A/30-GLN	0.25549464972212377
2GUD/A/106-SER	4F2E/A/31-LYS	0.313551706966625
2GUD/A/96-SER	4F2E/A/32-ALA	0.1500426619050899
2GUD/A/17-GLY	4F2E/A/33-GLN	0.31621512918908024
2GUD/B/112-ASP	4F2E/A/34-GLN	0.22517127633810619
2GUD/A/38-HIS	4F2E/A/35-LYS	0.25508947926340797
2GUD/A/55-GLY	4F2E/A/36-ASN	0.20581704939436862
2GUD/B/67-ASP	4F2E/A/37-GLY	0.2944620429614396
2GUD/A/115-ASP	4F2E/A/38-TYR	0.3120511765743754
2GUD/A/67-ASP	4F2E/A/39-GLN	0.42500705760430957
2GUD/A/75-GLU	4F2E/A/40-GLU	0.19306119140997574
2GUD/B/55-GLY	4F2E/A/41-ILE	0.2586227460241932
2GUD/B/42-SER	4F2E/A/42-ARG	0.3200690059164374
2GUD/A/6-LYS	4F2E/A/43-VAL	0.32786046485763254
2GUD/A/110-TYR	4F2E/A/44-GLU	0.4103345312126851
2GUD/A/43-GLY	4F2E/A/45-VAL	0.2752882022708929
2GUD/B/97-ASN	4F2E/A/46-MET	0.22406939953564084
2GUD/A/57-TYR	4F2E/A/47-GLY	0.2993967806517921
2GUD/B/51-THR	4F2E/A/48-GLY	0.26063059676479694
2GUD/B/14-PRO	4F2E/A/49-TYR	0.3794153007315958
2GUD/A/16-SER	4F2E/A/50-THR	0.24533057735945354
2GUD/A/65-SER	4F2E/A/51-PRO	0.22157935793349207
2GUD/A/79-GLY	4F2E/A/52-GLU	0.35997400914067135
2GUD/A/35-ASP	4F2E/A/53-LEU	0.3119567776188381
2GUD/B/58-ILE	4F2E/A/54-ILE	0.22355325535664766
2GUD/B/118-TYR	4F2E/A/55-VAL	0.26815130724850217
2GUD/B/81-ARG	4F2E/A/56-LEU	0.3022364277088866
2GUD/B/99-LYS	4F2E/A/57-LYS	0.3238940526699229
2GUD/B/106-SER	4F2E/A/58-LYS	0.26649156054110246
2GUD/A/34-ILE	4F2E/A/59-SER	0.2630630088046317
2GUD/A/27-SER	4F2E/A/60-VAL	0.31218381833260045
2GUD/B/114-LEU	4F2E/A/61-PRO	0.16350243501566758
2GUD/B/87-GLY	4F2E/A/62-ALA	0.23087086128145598
2GUD/A/119-GLU	4F2E/A/63-ARG	0.3252343628348124
2GUD/A/116-ILE	4F2E/A/64-ILE	0.17872577538006865
2GUD/B/18-LEU	4F2E/A/65-VAL	0.30570834865874325
2GUD/A/68-TYR	4F2E/A/66-PHE	0.31328606582974367
2GUD/A/33-ILE	4F2E/A/67-ASP	0.2727819464666516
2GUD/B/107-ALA	4F2E/A/68-ARG	0.3846561524603907
2GUD/A/47-SER	4F2E/A/69-LYS	0.3752023341938424
2GUD/A/48-PRO	4F2E/A/70-ASP	0.39699721969927915
2GUD/B/29-LEU	4F2E/A/71-PRO	0.293891551888467
2GUD/A/113-SER	4F2E/A/72-SER	0.26842118622916905
2GUD/A/11-GLY	4F2E/A/73-PRO	0.22909086972417317
2GUD/B/113-SER	4F2E/A/74-CYS	0.2880180435723409
2GUD/A/62-THR	4F2E/A/75-LEU	0.27198612933947036
2GUD/A/73-SER	4F2E/A/76-ASP	0.2372403979995606
2GUD/A/94-THR	4F2E/A/77-GLN	0.23020475892131848
2GUD/B/59-SER	4F2E/A/78-ILE	0.1810849410365436
2GUD/B/77-ASN	4F2E/A/79-VAL	0.25389202864703997
2GUD/A/118-TYR	4F2E/A/80-PHE	0.23828724811555363
2GUD/A/53-GLY	4F2E/A/81-PRO	0.22174919475317587
2GUD/A/60-ASN	4F2E/A/82-ASP	0.27689426627589864
2GUD/B/26-GLY	4F2E/A/83-PHE	0.2877062959058336
2GUD/B/88-SER	4F2E/A/84-GLY	0.2879978078093139
2GUD/A/42-SER	4F2E/A/85-VAL	0.23640950814168576
2GUD/B/64-ARG	4F2E/A/86-HIS	0.21119777771690168
2GUD/A/12-GLY	4F2E/A/87-ALA	0.32146737725236296
2GUD/A/72-ILE	4F2E/A/88-ASN	0.19547423157193985
2GUD/A/99-LYS	4F2E/A/89-LEU	0.29133330654985606
2GUD/A/41-GLY	4F2E/A/90-PRO	0.22696646103598386
2GUD/B/110-TYR	4F2E/A/91-MET	0.3702207551373054
2GUD/A/25-SER	4F2E/A/92-GLY	0.27016004220385453
2GUD/B/86-GLY	4F2E/A/93-GLU	0.2510162125349637
2GUD/A/30-ASP	4F2E/A/94-GLU	0.26097095126708014
2GUD/B/16-SER	4F2E/A/95-TYR	0.27573841871533794
2GUD/A/61-MET	4F2E/A/96-VAL	0.22776622557577164
2GUD/B/52-PHE	4F2E/A/97-VAL	0.20819854339182403
2GUD/B/4-HIS	4F2E/A/98-GLU	0.2604200845604981
2GUD/B/5-ARG	4F2E/A/99-ILE	0.3220550567996368
2GUD/A/9-GLY	4F2E/A/100-THR	0.28840720913558693
2GUD/B/21-ILE	4F2E/A/101-PRO	0.1652544008553798
2GUD/B/105-GLY	4F2E/A/102-GLU	0.29489869904433735
2GUD/B/27-SER	4F2E/A/103-GLN	0.35745470534524626
2GUD/A/15-PHE	4F2E/A/104-ALA	0.3021325001777585
2GUD/B/98-VAL	4F2E/A/105-GLY	0.23632562802854132
2GUD/A/98-VAL	4F2E/A/107-PHE	0.33324835031513245
2GUD/B/1-SER	4F2E/A/108-SER	0.35849291611835
2GUD/A/88-SER	4F2E/A/109-PHE	0.34549865244931355
2GUD/A/49-THR	4F2E/A/110-ALA	0.19483329863321783
2GUD/B/79-GLY	4F2E/A/111-CYS	0.21880270226125983
2GUD/B/24-ARG	4F2E/A/112-GLY	0.2963082064082063
2GUD/B/115-ASP	4F2E/A/113-MET	0.3454413227024765
2GUD/A/120-GLN	4F2E/A/114-ASN	0.3010952354804846
2GUD/B/91-SER	4F2E/A/115-MET	0.393819037097708
2GUD/B/72-ILE	4F2E/A/116-MET	0.2258309382705554
2GUD/B/111-LEU	4F2E/A/117-HIS	0.18819780590109572
2GUD/B/6-LYS	4F2E/A/118-GLY	0.2800355911462725
2GUD/A/108-GLY	4F2E/A/120-MET	0.3331868223557114
2GUD/B/69-ILE	4F2E/A/121-ILE	0.16113735410415664
2GUD/A/87-GLY	4F2E/A/122-VAL	0.2744554788650568
2B0A/A/1-GLU	2GUD/B/95-LEU	0.35472758434286583
2B0A/A/2-ILE	2GUD/A/36-GLY	0.2281029756705575
2B0A/A/3-LEU	2GUD/A/120-GLN	0.23547897254170375
2B0A/A/4-ASP	2GUD/A/112-ASP	0.21980165970667837
2B0A/A/5-LEU	2GUD/A/96-SER	0.18289791697864535
2B0A/A/6-THR	2GUD/B/20-SER	0.2162473908416333
2B0A/A/7-GLN	2GUD/B/38-HIS	0.3686682018134071
2B0A/A/8-THR	2GUD/A/98-VAL	0.1922434585001954
2B0A/A/9-LEU	2GUD/B/17-GLY	0.3154641116221896
2B0A/A/10-ILE	2GUD/A/53-GLY	0.2660206316269135
2B0A/A/11-ASN	2GUD/B/117-TYR	0.16266239917323197
2B0A/A/12-PHE	2GUD/B/64-ARG	0.32201903062907566
2B0A/A/13-PRO	2GUD/A/56-GLU	0.34232748997260765
2B0A/A/14-ARG	2GUD/B/39-HIS	0.35472471676799194
2B0A/A/15-PRO	2GUD/B/78-MET	0.2883646895642373
2B0A/A/16-GLY	2GUD/B/96-SER	0.22867434119426963
2B0A/A/17-ASP	2GUD/B/69-ILE	0.17915417195620567
2B0A/A/18-PRO	2GUD/A/88-SER	0.20240202110555455
2B0A/A/19-GLU	2GUD/A/45-ASN	0.2989525688498737
2B0A/A/20-LEU	2GUD/B/61-MET	0.2281718177069974
2B0A/A/21-ARG	2GUD/A/101-ILE	0.3189384271866037
2B0A/A/22-ILE	2GUD/B/108-GLY	0.27389255513777955
2B0A/A/23-ILE	2GUD/B/40-GLY	0.2845089134832918
2B0A/A/24-GLU	2GUD/A/13-SER	0.2718383034560384
2B0A/A/25-LYS	2GUD/A/73-SER	0.18653677617217626
2B0A/A/26-LYS	2GUD/A/33-ILE	0.2525748652460801
2B0A/A/27-ILE	2GUD/A/70-ASP	0.17640156016758385
2B0A/A/28-ASP	2GUD/A/74-PHE	0.2439429655587444
2B0A/A/29-GLY	2GUD/A/46-LEU	0.32438053548253787
2B0A/A/30-PHE	2GUD/A/84-PRO	0.2996152552839737
2B0A/A/31-ILE	2GUD/A/7-PHE	0.20557749145353182
2B0A/A/32-VAL	2GUD/B/67-ASP	0.29355864947031535
2B0A/A/33-SER	2GUD/B/34-ILE	0.2168064449323854
2B0A/A/34-GLU	2GUD/B/59-SER	0.24398046463419362
2B0A/A/35-ILE	2GUD/A/40-GLY	0.28607218146167396
2B0A/A/36-ILE	2GUD/A/68-TYR	0.3202603517318341
2B0A/A/37-MET	2GUD/B/54-SER	0.21529507375719592
2B0A/A/38-GLY	2GUD/B/53-GLY	0.19545702892047676
2B0A/A/39-SER	2GUD/B/6-LYS	0.3033760720789045
2B0A/A/40-HIS	2GUD/A/89-GLY	0.32158342582970245
2B0A/A/41-LEU	2GUD/A/103-ILE	0.22442289453368916
2B0A/A/42-CYS	2GUD/B/75-GLU	0.2092344955039805
2B0A/A/43-THR	2GUD/B/41-GLY	0.2219514428273065
2B0A/A/44-HIS	2GUD/B/10-SER	0.32496808470459304
2B0A/A/45-ILE	2GUD/B/25-SER	0.25674790943320036
2B0A/A/46-ASP	2GUD/B/62-THR	0.30075177546256043
2B0A/A/47-TYR	2GUD/B/81-ARG	0.2037630579632303
2B0A/A/48-PRO	2GUD/A/19-SER	0.27590265680854087
2B0A/A/49-LYS	2GUD/A/85-TYR	0.35761126739744037
2B0A/A/50-HIS	2GUD/A/55-GLY	0.3164609150384091
2B0A/A/51-VAL	2GUD/B/2-LEU	0.2808064412178516
2B0A/A/52-GLY	2GUD/B/85-TYR	0.2756776250816925
2B0A/A/53-LEU	2GUD/A/14-PRO	0.30778825669492565
2B0A/A/54-GLU	2GUD/A/91-SER	0.28425547242755617
2B0A/A/55-ASN	2GUD/A/86-GLY	0.27488128532317024
2B0A/A/56-ARG	2GUD/B/102-GLN	0.20393236787295493
2B0A/A/57-ILE	2GUD/B/68-TYR	0.34225232015666446
2B0A/A/58-PRO	2GUD/A/9-GLY	0.29121501689393176
2B0A/A/59-PHE	2GUD/A/59-SER	0.20162316923276447
2B0A/A/60-LYS	2GUD/A/60-ASN	0.40563256194222824
2B0A/A/61-ASP	2GUD/B/94-THR	0.312801338924515
2B0A/A/62-GLY	2GUD/B/16-SER	0.17379281428246626
2B0A/A/63-ILE	2GUD/A/15-PHE	0.2553301002886377
2B0A/A/64-ILE	2GUD/B/120-GLN	0.28864358370093207
2B0A/A/65-LYS	2GUD/A/6-LYS	0.27200862606547954
2B0A/A/66-GLY	2GUD/A/51-THR	0.22430757380420716
2B0A/A/67-LYS	2GUD/B/66-GLY	0.23869874411246716
2B0A/A/68-GLY	2GUD/A/87-GLY	0.27296466290791066
2B0A/A/69-TYR	2GUD/A/105-GLY	0.34150644100642324
2B0A/A/70-CYS	2GUD/B/111-LEU	0.18891052042999076
2B0A/A/71-ILE	2GUD/B/52-PHE	0.21467158950883217
2B0A/A/72-SER	2GUD/B/70-ASP	0.22925710168952634
2B0A/A/73-LEU	2GUD/B/101-ILE	0.18834738167120174
2B0A/A/74-ASP	2GUD/A/1-SER	0.2994320769316144
2B0A/A/75-ASP	2GUD/A/29-LEU	0.1760979099783695
2B0A/A/76-PHE	2GUD/A/27-SER	0.32981867880908017
2B0A/A/77-PRO	2GUD/B/7-PHE	0.2977480382034701
2B0A/A/78-GLY	2GUD/A/26-GLY	0.2752102078477956
2B0A/A/79-ASN	2GUD/A/42-SER	0.24252704401718492
2B0A/A/80-LYS	2GUD/B/113-SER	0.2776799900281609
2B0A/A/81-LEU	2GUD/A/106-SER	0.23310524584115222
2B0A/A/82-PRO	2GUD/A/28-TYR	0.30708006116854925
2B0A/A/83-ALA	2GUD/A/16-SER	0.2592335909663867
2B0A/A/84-CYS	2GUD/A/72-ILE	0.21218846540933284
2B0A/A/85-ASP	2GUD/B/46-LEU	0.25847294432732615
2B0A/A/86-ILE	2GUD/A/80-ARG	0.36768749653301835
2B0A/A/87-LEU	2GUD/A/31-ALA	0.2405137732405583
2B0A/A/88-LEU	2GUD/B/27-SER	0.3426807709416877
2B0A/A/89-ILE	2GUD/A/12-GLY	0.35957106108617143
2B0A/A/90-TYR	2GUD/B/71-ASN	0.2955281796679373
2B0A/A/91-THR	2GUD/A/21-ILE	0.21094061964674457
2B0A/A/92-GLY	2GUD/A/34-ILE	0.24840444710959478
2B0A/A/93-PHE	2GUD/A/75-GLU	0.25189469475700754
2B0A/A/94-SER	2GUD/B/51-THR	0.1678187637237804
2B0A/A/95-LYS	2GUD/A/64-ARG	0.33649932179957354
2B0A/A/96-TYR	2GUD/A/35-ASP	0.3918317662855217
2B0A/A/97-TRP	2GUD/A/47-SER	0.28260331834927344
2B0A/A/98-GLY	2GUD/A/97-ASN	0.3784333805077072
2B0A/A/99-ARG	2GUD/A/52-PHE	0.2584020804000257
2B0A/A/100-ASP	2GUD/A/113-SER	0.20162706497111899
2B0A/A/101-GLU	2GUD/B/90-GLY	0.2731803657238231
2B0A/A/102-TYR	2GUD/B/100-VAL	0.3274835468315574
2B0A/A/103-PHE	2GUD/B/33-ILE	0.2744911280630788
2B0A/A/104-GLU	2GUD/B/103-ILE	0.21709917127833744
2B0A/A/105-LYS	2GUD/B/79-GLY	0.3106596848787518
2B0A/A/106-ILE	2GUD/B/80-ARG	0.34636543251801194
2B0A/A/107-PRO	2GUD/B/114-LEU	0.1160762889834076
2B0A/A/108-GLU	2GUD/B/30-ASP	0.2265759297486561
2B0A/A/109-ILE	2GUD/A/116-ILE	0.2129840402442254
2B0A/A/110-PRO	2GUD/A/10-SER	0.30656616197370984
2B0A/A/111-PHE	2GUD/A/24-ARG	0.1713696054666717
2B0A/A/112-LEU	2GUD/B/91-SER	0.23056470568356968
2B0A/A/113-ASP	2GUD/A/49-THR	0.3196396722777297
2B0A/A/114-ASP	2GUD/B/29-LEU	0.11050183206811293
2B0A/A/115-ILE	2GUD/A/102-GLN	0.19587163451218273
2B0A/A/116-ILE	2GUD/A/79-GLY	0.25081019368971125
2B0A/A/117-LYS	2GUD/A/23-VAL	0.3522641973289395
2B0A/A/118-SER	2GUD/A/93-ASN	0.2821036984684496
2B0A/A/119-ASN	2GUD/B/5-ARG	0.38500168872330454
2B0A/A/120-ILE	2GUD/B/23-VAL	0.22481890988781897
2B0A/A/121-LYS	2GUD/A/20-SER	0.288306473647851
2B0A/A/122-CYS	2GUD/B/58-ILE	0.20336361304410167
2B0A/A/123-VAL	2GUD/B/89-GLY	0.35613994574111213
2B0A/A/124-GLY	2GUD/A/38-HIS	0.2628199212084995
2B0A/A/125-ILE	2GUD/A/95-LEU	0.20421535587028916
2B0A/A/126-ASP	2GUD/A/25-SER	0.3342465019452961
2B0A/A/127-ALA	2GUD/A/108-GLY	0.2485813577662389
2B0A/A/128-CYS	2GUD/A/39-HIS	0.27154460143693937
2B0A/A/129-THR	2GUD/B/110-TYR	0.28681253660095846
2B0A/A/130-ILE	2GUD/B/107-ALA	0.26714603036775536
2B0A/A/131-GLY	2GUD/B/82-PHE	0.35664766209115956
2B0A/A/132-GLY	2GUD/A/57-TYR	0.27853645162703133
2B0A/A/133-PHE	2GUD/A/44-GLY	0.3088832957988941
2B0A/A/134-GLU	2GUD/A/117-TYR	0.17078281850934787
2B0A/A/135-GLU	2GUD/B/11-GLY	0.3204025220061977
2B0A/A/136-HIS	2GUD/A/30-ASP	0.22219946078709263
2B0A/A/137-LYS	2GUD/B/37-VAL	0.2852997641909335
2B0A/A/138-ARG	2GUD/B/31-ALA	0.32074977690017975
2B0A/A/139-LEU	2GUD/B/47-SER	0.19727777109840694
2B0A/A/140-LEU	2GUD/B/106-SER	0.21100561987639685
2B0A/A/141-SER	2GUD/A/71-ASN	0.19932336079695312
2B0A/A/142-ASN	2GUD/B/73-SER	0.21433255238073096
2B0A/A/143-ASN	2GUD/B/42-SER	0.24132311165893233
2B0A/A/144-ILE	2GUD/B/19-SER	0.2824311960828557
2B0A/A/145-LEU	2GUD/B/63-ILE	0.21120800668001063
2B0A/A/146-ILE	2GUD/B/43-GLY	0.2994690797837912
2B0A/A/147-ILE	2GUD/A/100-VAL	0.16454560803344673
2B0A/A/148-GLU	2GUD/B/8-GLY	0.26118832357784794
2B0A/A/149-ASN	2GUD/A/81-ARG	0.3542844008839726
2B0A/A/150-LEU	2GUD/B/93-ASN	0.22765465508125599
2B0A/A/151-ASN	2GUD/A/92-ALA	0.26363980581724616
2B0A/A/152-GLU	2GUD/A/109-ASP	0.2148913965248277
2B0A/A/153-ASN	2GUD/B/44-GLY	0.24273137434724265
2B0A/A/154-LEU	2GUD/B/13-SER	0.27360003994970356
2B0A/A/155-LYS	2GUD/B/35-ASP	0.322874381471322
2B0A/A/156-ASN	2GUD/B/32-ILE	0.22594382190404133
2B0A/A/157-LEU	2GUD/B/76-THR	0.2454308566842378
2B0A/A/158-VAL	2GUD/B/60-ASN	0.25885490094514335
2B0A/A/159-GLY	2GUD/A/11-GLY	0.31816647522924074
2B0A/A/160-LYS	2GUD/B/87-GLY	0.23247130889165918
2B0A/A/161-SER	2GUD/B/116-ILE	0.25507219430291544
2B0A/A/162-PHE	2GUD/A/61-MET	0.16027222550793618
2B0A/A/163-TYR	2GUD/B/99-LYS	0.2703560338128025
2B0A/A/164-PHE	2GUD/B/83-GLY	0.3033834086641159
2B0A/A/165-LEU	2GUD/A/17-GLY	0.24122492055139663
2B0A/A/166-GLY	2GUD/B/3-THR	0.24399224018744312
2B0A/A/167-LEU	2GUD/B/105-GLY	0.2978263597328413
2B0A/A/168-PRO	2GUD/A/5-ARG	0.3509015791970409
2B0A/A/169-LEU	2GUD/B/77-ASN	0.2730020378668953
2B0A/A/170-LYS	2GUD/B/109-ASP	0.2887039567335477
2B0A/A/171-ILE	2GUD/A/83-GLY	0.17238502331959007
2B0A/A/172-PHE	2GUD/B/72-ILE	0.20604499971528925
2B0A/A/173-ASP	2GUD/A/118-TYR	0.328120069201232
2B0A/A/174-ILE	2GUD/B/98-VAL	0.2250558582066781
2B0A/A/175-ASP	2GUD/B/84-PRO	0.28022198293431966
2B0A/A/176-ALA	2GUD/A/82-PHE	0.29288050330422305
2B0A/A/177-SER	2GUD/B/112-ASP	0.22459341251406378
2B0A/A/178-PRO	2GUD/B/50-PHE	0.36986515773183076
2B0A/A/179-ILE	2GUD/B/65-SER	0.29063179877719014
2B0A/A/180-ARG	2GUD/B/86-GLY	0.387741358029975
2B0A/A/181-CYS	2GUD/B/74-PHE	0.2913578261818094
2B0A/A/182-ILE	2GUD/A/54-SER	0.19371891856310777
2B0A/A/183-ALA	2GUD/B/4-HIS	0.3065139811509422
2B0A/A/184-ILE	2GUD/A/4-HIS	0.27264075031712254
2B0A/A/185-LEU	2GUD/A/32-ILE	0.19765691756007656
2O4E/A/1-MET	2B0A/A/135-GLU	0.46295981293145533
2O4E/A/2-GLY	2B0A/A/179-ILE	0.30212488007694766
2O4E/A/3-SER	2B0A/A/32-VAL	0.26629078919714433
2O4E/A/4-SER	2B0A/A/105-LYS	0.31989211318988947
2O4E/A/5-HIS	2B0A/A/73-LEU	0.34622978497778895
2O4E/A/6-HIS	2B0A/A/55-ASN	0.4360015954459935
2O4E/A/7-HIS	2B0A/A/70-CYS	0.25187232265418213
2O4E/A/8-HIS	2B0A/A/15-PRO	0.35769819359418564
2O4E/A/9-HIS	2B0A/A/1-GLU	0.4386114783729491
2O4E/A/10-HIS	2B0A/A/90-TYR	0.4370930635949204
2O4E/A/11-SER	2B0A/A/39-SER	0.33259783507363233
2O4E/A/12-SER	2B0A/A/72-SER	0.2869742053419385
2O4E/A/13-GLY	2B0A/A/87-LEU	0.28080972979487495
2O4E/A/14-LEU	2B0A/A/137-LYS	0.30837770527656827
2O4E/A/15-VAL	2B0A/A/172-PHE	0.23391983131788338
2O4E/A/16-PRO	2B0A/A/47-TYR	0.16985672187251052
2O4E/A/17-ARG	2B0A/A/4-ASP	0.19582030247747667
2O4E/A/18-GLY	2B0A/A/107-PRO	0.2612484346683736
2O4E/A/19-SER	2B0A/A/124-GLY	0.2963003086035627
2O4E/A/20-HIS	2B0A/A/61-ASP	0.3156184312021893
2O4E/A/21-MET	2B0A/A/121-LYS	0.21887185282164007
2O4E/A/22-ALA	2B0A/A/185-LEU	0.2562863970178913
2O4E/A/23-SER	2B0A/A/50-HIS	0.3659482185516145
2O4E/A/24-LYS	2B0A/A/88-LEU	0.27568620473979777
2O4E/A/25-LEU	2B0A/A/155-LYS	0.3173837564397652
2O4E/A/26-LYS	2B0A/A/120-ILE	0.3303133432351143
2O4E/A/27-GLU	2B0A/A/54-GLU	0.2500328641259533
2O4E/A/28-ALA	2B0A/A/36-ILE	0.1859255396226289
2O4E/A/29-ALA	2B0A/A/40-HIS	0.2975256533610048
2O4E/A/30-GLU	2B0A/A/82-PRO	0.306787297662772
2O4E/A/31-VAL	2B0A/A/143-ASN	0.26218859897093216
2O4E/A/32-THR	2B0A/A/25-LYS	0.10610807056902406
2O4E/A/33-GLY	2B0A/A/89-ILE	0.22943711530850514
2O4E/A/34-SER	2B0A/A/175-ASP	0.2655982909522665
2O4E/A/35-VAL	2B0A/A/100-ASP	0.30016376696475616
2O4E/A/36-SER	2B0A/A/164-PHE	0.3175160643676806
2O4E/A/37-LEU	2B0A/A/34-GLU	0.28895614609975834
2O4E/A/38-GLU	2B0A/A/156-ASN	0.2337794520661513
2O4E/A/39-ALA	2B0A/A/5-LEU	0.2492929978867645
2O4E/A/40-LEU	2B0A/A/169-LEU	0.33063300776460786
2O4E/A/41-GLU	2B0A/A/84-CYS	0.1357960552947446
2O4E/A/42-GLU	2B0A/A/128-CYS	0.3353111021376382
2O4E/A/43-VAL	2B0A/A/23-ILE	0.20770237253486226
2O4E/A/44-GLN	2B0A/A/113-ASP	0.24306138470537092
2O4E/A/45-VAL	2B0A/A/86-ILE	0.235143349298857
2O4E/A/46-GLY	2B0A/A/166-GLY	0.23536938990848463
2O4E/A/47-GLU	2B0A/A/46-ASP	0.29450951850301865
2O4E/A/48-ASN	2B0A/A/3-LEU	0.16225177460254456
2O4E/A/49-LEU	2B0A/A/102-TYR	0.3583801331106504
2O4E/A/50-GLU	2B0A/A/149-ASN	0.3504150671151206
2O4E/A/51-VAL	2B0A/A/173-ASP	0.21777667215616756
2O4E/A/52-GLY	2B0A/A/132-GLY	0.2424438126155562
2O4E/A/53-VAL	2B0A/A/183-ALA	0.2360279541625731
2O4E/A/54-GLY	2B0A/A/151-ASN	0.2079157481722196
2O4E/A/55-ILE	2B0A/A/159-GLY	0.2514540371125801
2O4E/A/56-ASP	2B0A/A/58-PRO	0.38412748700205956
2O4E/A/57-GLU	2B0A/A/66-GLY	0.26336458576677607
2O4E/A/58-LEU	2B0A/A/103-PHE	0.2540053486441934
2O4E/A/59-VAL	2B0A/A/177-SER	0.18631497820422027
2O4E/A/60-ASN	2B0A/A/174-ILE	0.3002245390436092
2O4E/A/61-ALA	2B0A/A/153-ASN	0.17948281571866057
2O4E/A/62-GLU	2B0A/A/27-ILE	0.16293855334722002
2O4E/A/63-ALA	2B0A/A/53-LEU	0.19670243213353578
2O4E/A/64-PHE	2B0A/A/95-LYS	0.36463017600325953
2O4E/A/65-ALA	2B0A/A/37-MET	0.2025809174333365
2O4E/A/66-TYR	2B0A/A/41-LEU	0.28256747083052
2O4E/A/67-ASP	2B0A/A/13-PRO	0.21724955278225017
2O4E/A/68-PHE	2B0A/A/131-GLY	0.2593584040430214
2O4E/A/69-THR	2B0A/A/110-PRO	0.2062443669162564
2O4E/A/70-LEU	2B0A/A/129-THR	0.26733692075304166
2O4E/A/71-ASN	2B0A/A/150-LEU	0.15511381787374035
2O4E/A/72-TYR	2B0A/A/162-PHE	0.194277124882454
2O4E/A/73-ASP	2B0A/A/7-GLN	0.20640504981262714
2O4E/A/74-GLU	2B0A/A/112-LEU	0.2301944629576301
2O4E/A/75-ASN	2B0A/A/91-THR	0.29240867118359193
2O4E/A/76-ALA	2B0A/A/125-ILE	0.17405938307212435
2O4E/A/77-PHE	2B0A/A/176-ALA	0.26543927000112016
2O4E/A/78-GLU	2B0A/A/85-ASP	0.31261410235523845
2O4E/A/79-TYR	2B0A/A/35-ILE	0.2663910412563629
2O4E/A/80-VAL	2B0A/A/146-ILE	0.24604180715333243
2O4E/A/81-GLU	2B0A/A/119-ASN	0.23955213710591405
2O4E/A/82-ALA	2B0A/A/133-PHE	0.3045364255123635
2O4E/A/83-ILE	2B0A/A/180-ARG	0.36547220418214454
2O4E/A/84-SER	2B0A/A/109-ILE	0.20084525473698636
2O4E/A/85-ASP	2B0A/A/43-THR	0.28504724528155967
2O4E/A/86-ASP	2B0A/A/181-CYS	0.34048309061994053
2O4E/A/87-GLY	2B0A/A/62-GLY	0.22154094978545338
2O4E/A/88-VAL	2B0A/A/138-ARG	0.30460337607990967
2O4E/A/89-PHE	2B0A/A/182-ILE	0.30961883503782944
2O4E/A/90-VAL	2B0A/A/170-LYS	0.29819450811481624
2O4E/A/91-ASN	2B0A/A/71-ILE	0.22023619591572055
2O4E/A/92-ALA	2B0A/A/45-ILE	0.24697333623810058
2O4E/A/93-LYS	2B0A/A/178-PRO	0.2568877341427504
2O4E/A/94-LYS	2B0A/A/140-LEU	0.2840008336380092
2O4E/A/95-ILE	2B0A/A/115-ILE	0.25809251387267296
2O4E/A/96-GLU	2B0A/A/10-ILE	0.3571067715076836
2O4E/A/97-ASP	2B0A/A/108-GLU	0.2988693655385398
2O4E/A/98-GLY	2B0A/A/16-GLY	0.2674034629925298
2O4E/A/99-LYS	2B0A/A/92-GLY	0.3188408018548332
2O4E/A/100-VAL	2B0A/A/64-ILE	0.21138381369092044
2O4E/A/101-ARG	2B0A/A/63-ILE	0.3195322370979886
2O4E/A/102-VAL	2B0A/A/160-LYS	0.2075214412530661
2O4E/A/103-LEU	2B0A/A/168-PRO	0.19431529440201442
2O4E/A/104-VAL	2B0A/A/130-ILE	0.2001612739782068
2O4E/A/105-SER	2B0A/A/184-ILE	0.16862297984119512
2O4E/A/106-SER	2B0A/A/60-LYS	0.42864791676256403
2O4E/A/107-LEU	2B0A/A/161-SER	0.33664640051616035
2O4E/A/108-THR	2B0A/A/49-LYS	0.27449233493438796
2O4E/A/109-GLY	2B0A/A/22-ILE	0.23610244741542236
2O4E/A/110-GLU	2B0A/A/2-ILE	0.3415536556846404
2O4E/A/111-PRO	2B0A/A/116-ILE	0.2509036248007162
2O4E/A/112-LEU	2B0A/A/57-ILE	0.18733481047215783
2O4E/A/113-PRO	2B0A/A/8-THR	0.23516668500521087
2O4E/A/114-ALA	2B0A/A/144-ILE	0.23437922868512248
2O4E/A/115-LYS	2B0A/A/18-PRO	0.19154412647286007
2O4E/A/116-GLU	2B0A/A/111-PHE	0.27214871910255267
2O4E/A/117-VAL	2B0A/A/126-ASP	0.37221526236348584
2O4E/A/118-LEU	2B0A/A/81-LEU	0.17206643029959925
2O4E/A/119-ALA	2B0A/A/104-GLU	0.23117139811334603
2O4E/A/120-LYS	2B0A/A/83-ALA	0.2815961820703688
2O4E/A/121-VAL	2B0A/A/80-LYS	0.2911800211051897
2O4E/A/122-VAL	2B0A/A/145-LEU	0.18229116124467706
2O4E/A/123-LEU	2B0A/A/99-ARG	0.3583262892118004
2O4E/A/124-ARG	2B0A/A/6-THR	0.3442022723171704
2O4E/A/125-ALA	2B0A/A/147-ILE	0.21159239844289618
2O4E/A/126-GLU	2B0A/A/139-LEU	0.21614383419933844
2O4E/A/127-ALA	2B0A/A/117-LYS	0.3084432460490891
2O4E/A/128-LYS	2B0A/A/68-GLY	0.34714848617889543
2O4E/A/129-ALA	2B0A/A/74-ASP	0.2865607347261656
2O4E/A/130-GLU	2B0A/A/114-ASP	0.21292954842586992
2O4E/A/131-GLY	2B0A/A/134-GLU	0.2524794332974299
2O4E/A/132-SER	2B0A/A/93-PHE	0.28350110939227485
2O4E/A/133-ASN	2B0A/A/148-GLU	0.2992235870986306
2O4E/A/134-LEU	2B0A/A/48-PRO	0.17704865350841015
2O4E/A/135-SER	2B0A/A/94-SER	0.22126052713869843
2O4E/A/136-VAL	2B0A/A/152-GLU	0.2105998922534808
2O4E/A/137-THR	2B0A/A/97-TRP	0.316198690698988
2O4E/A/138-ASN	2B0A/A/127-ALA	0.2424737354656275
2O4E/A/139-SER	2B0A/A/44-HIS	0.23588855538432682
2O4E/A/140-SER	2B0A/A/167-LEU	0.20685333305631948
2O4E/A/141-VAL	2B0A/A/76-PHE	0.23600942943554606
2O4E/A/142-GLY	2B0A/A/31-ILE	0.1441771807325985
2O4E/A/143-ASP	2B0A/A/77-PRO	0.2218872869588284
2O4E/A/144-GLY	2B0A/A/165-LEU	0.259327340313134
2O4E/A/145-GLU	2B0A/A/157-LEU	0.3330967544682511
2O4E/A/146-GLY	2B0A/A/79-ASN	0.20825160346906632
2O4E/A/147-LEU	2B0A/A/26-LYS	0.2270068776096541
2O4E/A/148-VAL	2B0A/A/9-LEU	0.32141695569388645
2O4E/A/149-HIS	2B0A/A/141-SER	0.2610293318625815
2O4E/A/150-GLU	2B0A/A/17-ASP	0.27594009956448456
2O4E/A/151-ILE	2B0A/A/142-ASN	0.20521071989953307
2O4E/A/152-ALA	2B0A/A/14-ARG	0.39709575105907474
2O4E/A/153-GLY	2B0A/A/11-ASN	0.36418693101374416
2O4E/A/154-THR	2B0A/A/69-TYR	0.3317960509240042
2O4E/A/155-GLU	2B0A/A/30-PHE	0.27095002112655364
2O4E/A/156-LYS	2B0A/A/52-GLY	0.2581051820000913
2O4E/A/157-THR	2B0A/A/101-GLU	0.2146449484207442
2O4E/A/158-VAL	2B0A/A/98-GLY	0.3102942511878927
2O4E/A/159-ASN	2B0A/A/67-LYS	0.34361302088751694
2O4E/A/160-ILE	2B0A/A/118-SER	0.1747424877983176
2O4E/A/161-ILE	2B0A/A/56-ARG	0.23678063426693904
2O4E/A/162-GLU	2B0A/A/65-LYS	0.3440212394111191
2O4E/A/163-GLY	2B0A/A/12-PHE	0.385945924297468
2O4E/A/164-THR	2B0A/A/78-GLY	0.2362934660226206
7F7N/A/1-MET	2O4E/A/35-VAL	0.3719597496699911
7F7N/A/2-SER	2O4E/A/111-PRO	0.30234334254333034
7F7N/A/3-GLY	2O4E/A/67-ASP	0.3067350408983274
7F7N/A/4-THR	2O4E/A/90-VAL	0.22581411929802256
7F7N/A/5-ARG	2O4E/A/161-ILE	0.34827045137261115
7F7N/A/6-PRO	2O4E/A/72-TYR	0.20820022804255728
7F7N/A/7-ALA	2O4E/A/141-VAL	0.24775246154616135
7F7N/A/8-ALA	2O4E/A/56-ASP	0.35095945400405276
7F7N/A/9-ARG	2O4E/A/151-ILE	0.22732090993447662
7F7N/A/10-ARG	2O4E/A/114-ALA	0.2981044772265315
7F7N/A/11-THR	2O4E/A/155-GLU	0.23449897277318
7F7N/A/12-ASN	2O4E/A/159-ASN	0.3110662730246755
7F7N/A/13-LEU	2O4E/A/71-ASN	0.1768662393052468
7F7N/A/14-THR	2O4E/A/73-ASP	0.23249985030284925
7F7N/A/15-ALA	2O4E/A/75-ASN	0.23143875753133902
7F7N/A/16-ALA	2O4E/A/10-HIS	0.3559450597101766
7F7N/A/17-GLN	2O4E/A/117-VAL	0.2597549685202143
7F7N/A/18-ASN	2O4E/A/50-GLU	0.2384893598702424
7F7N/A/19-VAL	2O4E/A/8-HIS	0.3207168321475429
7F7N/A/20-VAL	2O4E/A/69-THR	0.19354196405336893
7F7N/A/21-ARG	2O4E/A/63-ALA	0.3367255298576335
7F7N/A/22-SER	2O4E/A/21-MET	0.3196929515556097
7F7N/A/23-VAL	2O4E/A/138-ASN	0.2931792074295285
7F7N/A/24-ASP	2O4E/A/62-GLU	0.2669689001305281
7F7N/A/25-ALA	2O4E/A/16-PRO	0.21592275291644678
7F7N/A/26-GLU	2O4E/A/122-VAL	0.14946271379247975
7F7N/A/27-GLU	2O4E/A/3-SER	0.36833014136075637
7F7N/A/28-ARG	2O4E/A/135-SER	0.2835044602782139
7F7N/A/29-ILE	2O4E/A/25-LEU	0.21339652931035522
7F7N/A/30-ALA	2O4E/A/89-PHE	0.3643143951167794
7F7N/A/31-TRP	2O4E/A/7-HIS	0.4713324694688359
7F7N/A/32-VAL	2O4E/A/4-SER	0.18737055685675824
7F7N/A/33-SER	2O4E/A/162-GLU	0.2843542785493539
7F7N/A/34-LYS	2O4E/A/118-LEU	0.20650136028665667
7F7N/A/35-ALA	2O4E/A/126-GLU	0.2998070144464162
7F7N/A/36-LEU	2O4E/A/47-GLU	0.2311329059958483
7F7N/A/37-CYS	2O4E/A/142-GLY	0.21901884009676512
7F7N/A/38-ARG	2O4E/A/99-LYS	0.3066435331010611
7F7N/A/39-THR	2O4E/A/152-ALA	0.3012754891475108
7F7N/A/40-THR	2O4E/A/163-GLY	0.20128192207623216
7F7N/A/41-ASP	2O4E/A/33-GLY	0.2601544800542604
7F7N/A/42-PRO	2O4E/A/129-ALA	0.28529680346080355
7F7N/A/43-ASP	2O4E/A/6-HIS	0.3943651665039259
7F7N/A/44-GLU	2O4E/A/120-LYS	0.23950166783223475
7F7N/A/45-LEU	2O4E/A/127-ALA	0.17745515142623078
7F7N/A/46-PHE	2O4E/A/58-LEU	0.17683042350063305
7F7N/A/47-VAL	2O4E/A/27-GLU	0.2416692858794482
7F7N/A/48-ARG	2O4E/A/28-ALA	0.29450710944544556
7F7N/A/49-GLY	2O4E/A/24-LYS	0.2569536942225063
7F7N/A/50-ALA	2O4E/A/57-GLU	0.2758968203905101
7F7N/A/51-ALA	2O4E/A/20-HIS	0.28608897507141473
7F7N/A/52-GLN	2O4E/A/164-THR	0.2645730562375411
7F7N/A/53-ARG	2O4E/A/37-LEU	0.3050433975559144
7F7N/A/54-LYS	2O4E/A/32-THR	0.25879901573042113
7F7N/A/55-ALA	2O4E/A/98-GLY	0.3021609107333275
7F7N/A/56-ALA	2O4E/A/156-LYS	0.2776205914756917
7F7N/A/57-VAL	2O4E/A/9-HIS	0.4139899458190445
7F7N/A/58-ILE	2O4E/A/79-TYR	0.2953485514246504
7F7N/A/59-CYS	2O4E/A/157-THR	0.15777668160308503
7F7N/A/60-ARG	2O4E/A/101-ARG	0.3664979892583535
7F7N/A/61-HIS	2O4E/A/132-SER	0.2543093387672719
7F7N/A/62-CYS	2O4E/A/145-GLU	0.3267454974247457
7F7N/A/63-PRO	2O4E/A/65-ALA	0.29266872097316643
7F7N/A/64-VAL	2O4E/A/148-VAL	0.31188373184741264
7F7N/A/65-MET	2O4E/A/54-GLY	0.25578919391175786
7F7N/A/66-GLN	2O4E/A/40-LEU	0.23951665751165685
7F7N/A/67-GLU	2O4E/A/85-ASP	0.2921893628229621
7F7N/A/68-CYS	2O4E/A/137-THR	0.30825854465840946
7F7N/A/69-ALA	2O4E/A/102-VAL	0.24984539640328224
7F7N/A/70-ALA	2O4E/A/80-VAL	0.24771615071292308
7F7N/A/71-ASP	2O4E/A/150-GLU	0.30881148287547633
7F7N/A/72-ALA	2O4E/A/119-ALA	0.24126328918082948
7F7N/A/73-LEU	2O4E/A/34-SER	0.22232463137079747
7F7N/A/74-ASP	2O4E/A/2-GLY	0.3498292186553403
7F7N/A/75-ASN	2O4E/A/136-VAL	0.3134878804750297
7F7N/A/76-LYS	2O4E/A/139-SER	0.2675443992270656
7F7N/A/77-VAL	2O4E/A/68-PHE	0.3666946426696627
7F7N/A/78-GLU	2O4E/A/112-LEU	0.3291579604477056
7F7N/A/79-PHE	2O4E/A/17-ARG	0.31490483420345944
7F7N/A/80-GLY	2O4E/A/91-ASN	0.2787401795999762
7F7N/A/81-VAL	2O4E/A/86-ASP	0.3208518843843971
7F7N/A/82-TRP	2O4E/A/59-VAL	0.27810123010270765
7F7N/A/83-GLY	2O4E/A/61-ALA	0.29762749207839967
7F7N/A/84-GLY	2O4E/A/107-LEU	0.3456203251226169
7F7N/A/85-MET	2O4E/A/48-ASN	0.23420606072201522
7F7N/A/86-THR	2O4E/A/154-THR	0.15840554702057602
7F7N/A/87-GLU	2O4E/A/146-GLY	0.3178564177232585
7F7N/A/88-ARG	2O4E/A/74-GLU	0.31241896235563915
7F7N/A/89-GLN	2O4E/A/149-HIS	0.21684033044953918
7F7N/A/90-ARG	2O4E/A/130-GLU	0.334515957697802
7F7N/A/91-ARG	2O4E/A/26-LYS	0.3508905414217867
7F7N/A/92-ALA	2O4E/A/52-GLY	0.13507126357840174
7F7N/A/93-LEU	2O4E/A/77-PHE	0.1792092046831979
7F7N/A/94-LEU	2O4E/A/88-VAL	0.36768310748193606
7F7N/A/95-LYS	2O4E/A/108-THR	0.26704257168085654
7F7N/A/96-GLN	2O4E/A/153-GLY	0.39200276280884205
7F7N/A/97-HIS	2O4E/A/106-SER	0.2618606618199448
7F7N/A/98-PRO	2O4E/A/41-GLU	0.28123547143588257
7F7N/A/99-GLU	2O4E/A/123-LEU	0.17332676418101498
7F7N/A/100-VAL	2O4E/A/87-GLY	0.24392725440326804
7F7N/A/101-VAL	2O4E/A/66-TYR	0.30632804913871015
7F7N/A/102-SER	2O4E/A/29-ALA	0.19857976303666267
7F7N/A/103-TRP	2O4E/A/110-GLU	0.25057820761660443
7F7N/A/104-SER	2O4E/A/128-LYS	0.29325325433250793
7F7N/A/105-ASP	2O4E/A/44-GLN	0.2585551773299838
7F7N/A/106-TYR	2O4E/A/140-SER	0.28362765312079263
7F7N/A/107-LEU	2O4E/A/84-SER	0.2698041442781161
7F7N/A/108-GLU	2O4E/A/5-HIS	0.4511541394349994
7F7N/A/109-LYS	2O4E/A/36-SER	0.2170871283758313
7F7N/A/110-ARG	2O4E/A/105-SER	0.16283965710706902
7F7N/A/111-LYS	2O4E/A/51-VAL	0.33124061030125435
7F7N/A/112-ARG	2O4E/A/78-GLU	0.37277848057339663
7F7N/A/113-ARG	2O4E/A/83-ILE	0.28147837552428434
7F7N/A/114-THR	2O4E/A/46-GLY	0.23562155864787865
7F7N/A/115-GLY	2O4E/A/19-SER	0.347855110316445
7F7N/A/116-THR	2O4E/A/97-ASP	0.26464824482153626
7F7N/A/117-ALA	2O4E/A/109-GLY	0.20439436599392705
7F7N/A/118-GLY	2O4E/A/158-VAL	0.20635648345830962
7F7N/A/119-LEU	2O4E/A/93-LYS	0.21728096030638097
7F7N/A/120-GLU	2O4E/A/70-LEU	0.2903158662589909
7F7N/A/121-HIS	2O4E/A/31-VAL	0.17683925761390382
7F7N/A/122-HIS	2O4E/A/134-LEU	0.24702305441735925
7F7N/A/123-HIS	2O4E/A/1-MET	0.39926048558672966
7F7N/A/124-HIS	2O4E/A/13-GLY	0.36682387163562713
7F7N/A/125-HIS	2O4E/A/64-PHE	0.3468763764689608
2AYD/A/293-SER	7F7N/A/125-HIS	0.3621184525413399
2AYD/A/294-ARG	7F7N/A/41-ASP	0.3187824970635932
2AYD/A/295-ILE	7F7N/A/119-LEU	0.15415070497564687
2AYD/A/296-VAL	7F7N/A/77-VAL	0.22475820889714365
2AYD/A/297-VAL	7F7N/A/49-GLY	0.2639036803009449
2AYD/A/298-HIS	7F7N/A/112-ARG	0.3060895957385646
2AYD/A/299-THR	7F7N/A/99-GLU	0.23147291486334598
2AYD/A/300-GLN	7F7N/A/89-GLN	0.1873851840224561
2AYD/A/301-THR	7F7N/A/53-ARG	0.222309922398218
2AYD/A/302-LEU	7F7N/A/93-LEU	0.2573168880420455
2AYD/A/303-PHE	7F7N/A/2-SER	0.3690515529195648
2AYD/A/304-ASP	7F7N/A/91-ARG	0.3968150529885587
2AYD/A/305-ILE	7F7N/A/8-ALA	0.26295710052932925
2AYD/A/306-VAL	7F7N/A/46-PHE	0.349426716009439
2AYD/A/307-ASN	7F7N/A/20-VAL	0.2852308791986292
2AYD/A/308-ASP	7F7N/A/87-GLU	0.32450823361901876
2AYD/A/309-GLY	7F7N/A/43-ASP	0.28780815699230783
2AYD/A/310-TYR	7F7N/A/26-GLU	0.32795490396111354
2AYD/A/311-ARG	7F7N/A/44-GLU	0.31375875676417203
2AYD/A/312-TRP	7F7N/A/80-GLY	0.2882698258213138
2AYD/A/313-ARG	7F7N/A/38-ARG	0.34737333707376117
2AYD/A/314-LYS	7F7N/A/50-ALA	0.38733625893087936
2AYD/A/315-TYR	7F7N/A/78-GLU	0.22173835698458408
2AYD/A/316-GLY	7F7N/A/75-ASN	0.3338241994239702
2AYD/A/317-GLN	7F7N/A/115-GLY	0.12923774029022
2AYD/A/318-LYS	7F7N/A/60-ARG	0.41113083117777266
2AYD/A/319-SER	7F7N/A/66-GLN	0.3535746554034905
2AYD/A/320-VAL	7F7N/A/59-CYS	0.23741534796063024
2AYD/A/321-LYS	7F7N/A/106-TYR	0.300393378906757
2AYD/A/322-GLY	7F7N/A/58-ILE	0.26586628352401975
2AYD/A/323-SER	7F7N/A/51-ALA	0.2523435404746298
2AYD/A/324-PRO	7F7N/A/81-VAL	0.3197238501412238
2AYD/A/325-TYR	7F7N/A/101-VAL	0.2486289628878553
2AYD/A/326-PRO	7F7N/A/35-ALA	0.19340671157293626
2AYD/A/327-ARG	7F7N/A/55-ALA	0.39696992196171316
2AYD/A/328-SER	7F7N/A/105-ASP	0.22583421347749805
2AYD/A/329-TYR	7F7N/A/48-ARG	0.3565265744742998
2AYD/A/330-TYR	7F7N/A/111-LYS	0.35921055144830466
2AYD/A/331-ARG	7F7N/A/47-VAL	0.34419633493921165
2AYD/A/332-CYS	7F7N/A/16-ALA	0.2805990893579592
2AYD/A/333-SER	7F7N/A/83-GLY	0.21848395006953042
2AYD/A/334-SER	7F7N/A/103-TRP	0.32920551040713
2AYD/A/335-PRO	7F7N/A/85-MET	0.33697205924299467
2AYD/A/336-GLY	7F7N/A/30-ALA	0.23581656447203905
2AYD/A/337-CYS	7F7N/A/36-LEU	0.27750166979588664
2AYD/A/338-PRO	7F7N/A/95-LYS	0.33034494025809674
2AYD/A/339-VAL	7F7N/A/34-LYS	0.40887173950284766
2AYD/A/340-LYS	7F7N/A/31-TRP	0.2993516655818995
2AYD/A/341-LYS	7F7N/A/12-ASN	0.30780129912568915
2AYD/A/342-HIS	7F7N/A/33-SER	0.2901319393038227
2AYD/A/343-VAL	7F7N/A/18-ASN	0.27217485614767994
2AYD/A/344-GLU	7F7N/A/71-ASP	0.2782949326642993
2AYD/A/345-ARG	7F7N/A/17-GLN	0.31059821283110645
2AYD/A/346-SER	7F7N/A/124-HIS	0.33678195907621455
2AYD/A/347-SER	7F7N/A/1-MET	0.35152886180921633
2AYD/A/348-HIS	7F7N/A/118-GLY	0.37756845121069826
2AYD/A/349-ASP	7F7N/A/76-LYS	0.2963610863077368
2AYD/A/350-THR	7F7N/A/104-SER	0.2385215379977228
2AYD/A/351-LYS	7F7N/A/52-GLN	0.31140136143064684
2AYD/A/352-LEU	7F7N/A/122-HIS	0.2518232953948973
2AYD/A/353-LEU	7F7N/A/68-CYS	0.2933191335379034
2AYD/A/354-ILE	7F7N/A/21-ARG	0.3412023543340965
2AYD/A/355-THR	7F7N/A/28-ARG	0.3143949010127731
2AYD/A/356-THR	7F7N/A/5-ARG	0.3279071039229577
2AYD/A/357-TYR	7F7N/A/74-ASP	0.2629924113609449
2AYD/A/358-GLU	7F7N/A/7-ALA	0.21411796196161734
2AYD/A/359-GLY	7F7N/A/40-THR	0.21331824887204767
2AYD/A/360-LYS	7F7N/A/39-THR	0.3441868074749044
2AYD/A/361-HIS	7F7N/A/37-CYS	0.40637956045733375
2AYD/A/362-ASP	7F7N/A/88-ARG	0.3776616940473949
2AYD/A/363-HIS	7F7N/A/123-HIS	0.2777313903488452
2AYD/A/364-ASP	7F7N/A/107-LEU	0.2626668016864958
2AYD/A/365-MET	7F7N/A/73-LEU	0.33416132612003063
2AYD/A/366-PRO	7F7N/A/86-THR	0.2468886891737313
2AYD/A/367-PRO	7F7N/A/120-GLU	0.40270821788450734
2AYD/A/368-GLY	7F7N/A/114-THR	0.18571486867508455
1P3C/A/195-ILE	2AYD/A/293-SER	0.362663723285699
1P3C/A/176-LEU	2AYD/A/294-ARG	0.28777055635943205
1P3C/A/111-VAL	2AYD/A/295-ILE	0.1893061241780654
1P3C/A/178-GLN	2AYD/A/296-VAL	0.31532107853401736
1P3C/A/180-GLN	2AYD/A/297-VAL	0.2743868067213225
1P3C/A/184-GLY	2AYD/A/298-HIS	0.24220084516869997
1P3C/A/145-GLN	2AYD/A/299-THR	0.3085746862740767
1P3C/A/97-ASP	2AYD/A/300-GLN	0.26289569089907744
1P3C/A/41-LYS	2AYD/A/301-THR	0.16840925555782857
1P3C/A/179-ASN	2AYD/A/302-LEU	0.31844914451576056
1P3C/A/127-ILE	2AYD/A/303-PHE	0.2656234015002934
1P3C/A/155-GLU	2AYD/A/304-ASP	0.28305354323358545
1P3C/A/67-MET	2AYD/A/305-ILE	0.2726184899337914
1P3C/A/192-ASN	2AYD/A/306-VAL	0.21095600022006403
1P3C/A/65-PRO	2AYD/A/307-ASN	0.2824578114916966
1P3C/A/154-ARG	2AYD/A/308-ASP	0.32329739925394624
1P3C/A/43-LEU	2AYD/A/309-GLY	0.3417086485822173
1P3C/A/89-ILE	2AYD/A/310-TYR	0.2925967059225045
1P3C/A/188-ALA	2AYD/A/311-ARG	0.338780955422888
1P3C/A/35-THR	2AYD/A/312-TRP	0.2825686047228774
1P3C/A/78-ASN	2AYD/A/313-ARG	0.3446302358505956
1P3C/A/177-ASP	2AYD/A/314-LYS	0.38274968886255073
1P3C/A/90-ASN	2AYD/A/315-TYR	0.32733657558635487
1P3C/A/92-GLY	2AYD/A/316-GLY	0.23739288723593133
1P3C/A/137-MET	2AYD/A/317-GLN	0.20666195669755671
1P3C/A/98-PHE	2AYD/A/318-LYS	0.2886789802871748
1P3C/A/93-ALA	2AYD/A/319-SER	0.2845352847140563
1P3C/A/133-PRO	2AYD/A/320-VAL	0.20495352335568195
1P3C/A/11-VAL	2AYD/A/321-LYS	0.3399721822534725
1P3C/A/99-ALA	2AYD/A/322-GLY	0.2457132453515544
1P3C/A/13-ASN	2AYD/A/323-SER	0.21295488619435662
1P3C/A/144-SER	2AYD/A/324-PRO	0.26853141934090297
1P3C/A/102-LYS	2AYD/A/325-TYR	0.27740103256513077
1P3C/A/62-SER	2AYD/A/326-PRO	0.25515618909804894
1P3C/A/116-ILE	2AYD/A/327-ARG	0.36081685589094
1P3C/A/29-GLY	2AYD/A/328-SER	0.29470722774057945
1P3C/A/147-GLU	2AYD/A/329-TYR	0.20174814219099577
1P3C/A/163-THR	2AYD/A/330-TYR	0.17822051296295344
1P3C/A/53-ALA	2AYD/A/331-ARG	0.28921577015064276
1P3C/A/26-THR	2AYD/A/332-CYS	0.15804552675092148
1P3C/A/190-TYR	2AYD/A/333-SER	0.2595879469375786
1P3C/A/105-THR	2AYD/A/334-SER	0.30544224236459194
1P3C/A/104-ASP	2AYD/A/335-PRO	0.3986113013923941
1P3C/A/7-GLY	2AYD/A/336-GLY	0.2492738124874476
1P3C/A/202-THR	2AYD/A/337-CYS	0.2495201574114153
1P3C/A/149-SER	2AYD/A/338-PRO	0.23272178349595452
1P3C/A/157-THR	2AYD/A/339-VAL	0.3333037272287849
1P3C/A/77-ALA	2AYD/A/340-LYS	0.27147460517051314
1P3C/A/28-GLY	2AYD/A/341-LYS	0.2836716007173843
1P3C/A/91-THR	2AYD/A/342-HIS	0.27976080512835455
1P3C/A/205-PHE	2AYD/A/343-VAL	0.3116417564003269
1P3C/A/56-SER	2AYD/A/344-GLU	0.2978101296521987
1P3C/A/211-TYR	2AYD/A/345-ARG	0.23410685795420655
1P3C/A/193-GLY	2AYD/A/346-SER	0.18126674537884535
1P3C/A/96-TYR	2AYD/A/347-SER	0.19919546279165523
1P3C/A/106-ASN	2AYD/A/348-HIS	0.24870520399976243
1P3C/A/70-SER	2AYD/A/349-ASP	0.2557405026058017
1P3C/A/118-GLN	2AYD/A/350-THR	0.26782820061247425
1P3C/A/170-ASN	2AYD/A/351-LYS	0.3294107921877262
1P3C/A/199-PRO	2AYD/A/352-LEU	0.1929374116154441
1P3C/A/152-VAL	2AYD/A/353-LEU	0.17340500668408704
1P3C/A/51-ASN	2AYD/A/354-ILE	0.25974887028947513
1P3C/A/207-GLU	2AYD/A/355-THR	0.26959301106850897
1P3C/A/50-TYR	2AYD/A/356-THR	0.24709140250897943
1P3C/A/200-LYS	2AYD/A/357-TYR	0.1744998276823557
1P3C/A/138-ARG	2AYD/A/358-GLU	0.30599864993269454
1P3C/A/85-PRO	2AYD/A/359-GLY	0.22393557605717512
1P3C/A/136-LYS	2AYD/A/360-LYS	0.33125556348715074
1P3C/A/32-CYS	2AYD/A/361-HIS	0.268155241107229
1P3C/A/189-GLY	2AYD/A/362-ASP	0.3011051957412226
1P3C/A/55-ARG	2AYD/A/363-HIS	0.28387643949537733
1P3C/A/182-ILE	2AYD/A/364-ASP	0.274316016450891
1P3C/A/19-TYR	2AYD/A/365-MET	0.2838894350012558
1P3C/A/14-THR	2AYD/A/366-PRO	0.21727157045952777
1P3C/A/72-ALA	2AYD/A/367-PRO	0.2440307661156978
1P3C/A/114-ARG	2AYD/A/368-GLY	0.2825231873076234
2JZT/A/1-MET	1P3C/A/145-GLN	0.28832469475913913
2JZT/A/2-ALA	1P3C/A/189-GLY	0.31735817773871666
2JZT/A/3-ASN	1P3C/A/210-ASN	0.2182896138298591
2JZT/A/4-ASP	1P3C/A/179-ASN	0.27425610591761557
2JZT/A/5-THR	1P3C/A/73-VAL	0.3294366426701012
2JZT/A/6-PRO	1P3C/A/80-THR	0.23269482156421212
2JZT/A/7-PHE	1P3C/A/214-ALA	0.35738565062740646
2JZT/A/8-SER	1P3C/A/176-LEU	0.18503745278316827
2JZT/A/9-ALA	1P3C/A/12-ALA	0.17279053753682505
2JZT/A/10-LEU	1P3C/A/169-GLY	0.2878606280397815
2JZT/A/11-TRP	1P3C/A/141-GLY	0.34463579035993497
2JZT/A/12-GLN	1P3C/A/93-ALA	0.23810793481604378
2JZT/A/13-ARG	1P3C/A/83-TYR	0.2447835706724817
2JZT/A/14-LEU	1P3C/A/146-TRP	0.22196432180710332
2JZT/A/15-LEU	1P3C/A/117-ARG	0.2941222034100153
2JZT/A/16-THR	1P3C/A/110-THR	0.16408742984813643
2JZT/A/17-ARG	1P3C/A/112-GLY	0.2774714977924929
2JZT/A/18-GLY	1P3C/A/40-ASN	0.3048267930995497
2JZT/A/19-TRP	1P3C/A/42-ILE	0.16215543127654128
2JZT/A/20-GLN	1P3C/A/166-THR	0.22492359764004166
2JZT/A/21-PRO	1P3C/A/52-THR	0.23286651618455345
2JZT/A/22-VAL	1P3C/A/177-ASP	0.19013271141481677
2JZT/A/23-GLU	1P3C/A/199-PRO	0.28887621318536294
2JZT/A/24-ALA	1P3C/A/59-ALA	0.23710827877199075
2JZT/A/25-SER	1P3C/A/213-LYS	0.28548097414568774
2JZT/A/26-THR	1P3C/A/115-SER	0.22513351363678846
2JZT/A/27-VAL	1P3C/A/131-GLY	0.2400615026379324
2JZT/A/28-ASP	1P3C/A/71-THR	0.24002065210656504
2JZT/A/29-ASP	1P3C/A/6-ASP	0.2699777315689297
2JZT/A/30-TRP	1P3C/A/109-ASN	0.34086078260989666
2JZT/A/31-ILE	1P3C/A/201-ALA	0.21840819583414828
2JZT/A/32-LYS	1P3C/A/183-VAL	0.2787079252111551
2JZT/A/33-ARG	1P3C/A/15-ARG	0.31921471693657455
2JZT/A/34-VAL	1P3C/A/173-SER	0.2475386798537281
2JZT/A/35-GLY	1P3C/A/89-ILE	0.28228729574538264
2JZT/A/36-ASP	1P3C/A/45-ASN	0.2382255353129751
2JZT/A/37-GLY	1P3C/A/132-TYR	0.22387848874385213
2JZT/A/38-VAL	1P3C/A/163-THR	0.1807241877878543
2JZT/A/39-ILE	1P3C/A/172-GLY	0.23507713873355435
2JZT/A/40-LEU	1P3C/A/90-ASN	0.1469781349321408
2JZT/A/41-LEU	1P3C/A/44-THR	0.2567131998455206
2JZT/A/42-SER	1P3C/A/114-ARG	0.16007754035967064
2JZT/A/43-SER	1P3C/A/56-SER	0.29571353459478167
2JZT/A/44-ASP	1P3C/A/200-LYS	0.2787770128452381
2JZT/A/45-PRO	1P3C/A/134-GLY	0.23471886491109073
2JZT/A/46-ARG	1P3C/A/62-SER	0.38117475691791264
2JZT/A/47-ARG	1P3C/A/192-ASN	0.18164337933240063
2JZT/A/48-THR	1P3C/A/208-PHE	0.30782523328299016
2JZT/A/49-PRO	1P3C/A/16-VAL	0.21179221214347185
2JZT/A/50-GLU	1P3C/A/72-ALA	0.28145709440076616
2JZT/A/51-VAL	1P3C/A/193-GLY	0.2433963668130479
2JZT/A/52-SER	1P3C/A/125-THR	0.2270641669153663
2JZT/A/53-ASP	1P3C/A/116-ILE	0.3355401551321769
2JZT/A/54-ASN	1P3C/A/75-GLY	0.30074349636942915
2JZT/A/55-PRO	1P3C/A/186-HIS	0.33259922335465986
2JZT/A/56-VAL	1P3C/A/160-ALA	0.23878604286305888
2JZT/A/57-MET	1P3C/A/171-SER	0.36372215853141737
2JZT/A/58-ILE	1P3C/A/126-THR	0.23753585378426478
2JZT/A/59-ALA	1P3C/A/184-GLY	0.2696930285717353
2JZT/A/60-GLU	1P3C/A/68-ASN	0.35183182128168533
2JZT/A/61-LEU	1P3C/A/35-THR	0.2929893455617238
2JZT/A/62-LEU	1P3C/A/209-ILE	0.16436469413449217
2JZT/A/63-ARG	1P3C/A/143-VAL	0.43245179136552414
2JZT/A/64-GLU	1P3C/A/152-VAL	0.30864514830322537
2JZT/A/65-PHE	1P3C/A/63-VAL	0.2098855767469647
2JZT/A/66-PRO	1P3C/A/8-ARG	0.4230654614649565
2JZT/A/67-GLN	1P3C/A/100-VAL	0.18295505789946065
2JZT/A/68-PHE	1P3C/A/188-ALA	0.25859197693305586
2JZT/A/69-ASP	1P3C/A/148-MET	0.2622673872472269
2JZT/A/70-TRP	1P3C/A/158-ASN	0.3434439621743705
2JZT/A/71-GLN	1P3C/A/20-ASN	0.25397924255574844
2JZT/A/72-VAL	1P3C/A/178-GLN	0.38559256185580837
2JZT/A/73-ALA	1P3C/A/23-ALA	0.19426112712044652
2JZT/A/74-VAL	1P3C/A/195-ILE	0.21700776172486463
2JZT/A/75-ALA	1P3C/A/187-ASN	0.2852718016337767
2JZT/A/76-ASP	1P3C/A/10-LYS	0.23614179595937784
2JZT/A/77-LEU	1P3C/A/122-LEU	0.2666320129195344
2JZT/A/78-GLU	1P3C/A/108-GLY	0.2398333249816964
2JZT/A/79-GLN	1P3C/A/162-TYR	0.24755779451802432
2JZT/A/80-SER	1P3C/A/17-ALA	0.17270957940950526
2JZT/A/81-GLU	1P3C/A/206-VAL	0.2909422782247541
2JZT/A/82-ALA	1P3C/A/111-VAL	0.1995114388349024
2JZT/A/83-ILE	1P3C/A/104-ASP	0.2481392479880237
2JZT/A/84-GLY	1P3C/A/28-GLY	0.23049856218053952
2JZT/A/85-ASP	1P3C/A/105-THR	0.28601293973469133
2JZT/A/86-ARG	1P3C/A/140-THR	0.4346656109514957
2JZT/A/87-PHE	1P3C/A/203-ALA	0.24291329635675663
2JZT/A/88-ASN	1P3C/A/69-ASP	0.3695704534095369
2JZT/A/89-VAL	1P3C/A/144-SER	0.2079503123952159
2JZT/A/90-ARG	1P3C/A/36-LEU	0.2255745290294189
2JZT/A/91-ARG	1P3C/A/5-ASP	0.3495621095485651
2JZT/A/92-PHE	1P3C/A/38-ALA	0.22962060329821699
2JZT/A/93-PRO	1P3C/A/97-ASP	0.2047382346731988
2JZT/A/94-ALA	1P3C/A/9-THR	0.2584222710245981
2JZT/A/95-THR	1P3C/A/150-GLY	0.21812360366690103
2JZT/A/96-LEU	1P3C/A/155-GLU	0.32824575129478684
2JZT/A/97-VAL	1P3C/A/88-TYR	0.27187118196520726
2JZT/A/98-PHE	1P3C/A/92-GLY	0.2756801820507271
2JZT/A/99-THR	1P3C/A/205-PHE	0.3613922979645938
2JZT/A/100-ASP	1P3C/A/65-PRO	0.2313593659033876
2JZT/A/101-GLY	1P3C/A/142-LYS	0.3036558123202208
2JZT/A/102-LYS	1P3C/A/18-PRO	0.31349315210346645
2JZT/A/103-LEU	1P3C/A/31-SER	0.3515845262326976
2JZT/A/104-ARG	1P3C/A/170-ASN	0.23332759807855313
2JZT/A/105-GLY	1P3C/A/149-SER	0.20581518381003333
2JZT/A/106-ALA	1P3C/A/123-THR	0.20544211458078745
2JZT/A/107-LEU	1P3C/A/135-ASP	0.29187382334407835
2JZT/A/108-SER	1P3C/A/119-VAL	0.17285564961699754
2JZT/A/109-GLY	1P3C/A/60-LYS	0.25203785358656333
2JZT/A/110-ILE	1P3C/A/54-SER	0.23108381466959396
2JZT/A/111-HIS	1P3C/A/96-TYR	0.32992303542914586
2JZT/A/112-PRO	1P3C/A/4-GLY	0.21442080751623804
2JZT/A/113-TRP	1P3C/A/87-GLY	0.41703237049496006
2JZT/A/114-ALA	1P3C/A/198-GLY	0.20314100753217412
2JZT/A/115-GLU	1P3C/A/124-GLY	0.244649567598081
2JZT/A/116-LEU	1P3C/A/127-ILE	0.1701478111293293
2JZT/A/117-LEU	1P3C/A/3-ILE	0.2729383121407432
2JZT/A/118-THR	1P3C/A/64-TYR	0.20757964452422198
2JZT/A/119-LEU	1P3C/A/21-SER	0.20157697788353687
2JZT/A/120-MET	1P3C/A/37-ILE	0.1830253546263904
2JZT/A/121-ARG	1P3C/A/185-VAL	0.2059885736589474
2JZT/A/122-SER	1P3C/A/118-GLN	0.22718454719781175
2JZT/A/123-ILE	1P3C/A/128-LYS	0.27576333946968973
2JZT/A/124-VAL	1P3C/A/121-ASN	0.3016983231436826
2JZT/A/125-ASP	1P3C/A/156-ASP	0.24525115448739787
2JZT/A/126-THR	1P3C/A/78-ASN	0.3025679591686614
2JZT/A/127-PRO	1P3C/A/43-LEU	0.2995108656270807
2JZT/A/128-ALA	1P3C/A/106-ASN	0.289164950651563
2JZT/A/129-ALA	1P3C/A/1-VAL	0.3181056696907584
2JZT/A/130-GLN	1P3C/A/22-ILE	0.2885146894991767
2JZT/A/131-GLU	1P3C/A/2-VAL	0.25111886244743026
2JZT/A/132-THR	1P3C/A/79-MET	0.18958422861024132
2JZT/A/133-VAL	1P3C/A/41-LYS	0.1747389635783372
2JZT/A/134-GLN	1P3C/A/58-SER	0.33975573962424366
2JZT/A/135-LEU	1P3C/A/57-TYR	0.32112949602154445
2JZT/A/136-GLU	1P3C/A/102-LYS	0.3563025988682074
2JZT/A/137-HIS	1P3C/A/164-ILE	0.3331877740435146
2JZT/A/138-HIS	1P3C/A/103-THR	0.32422902570184026
2JZT/A/139-HIS	1P3C/A/174-ALA	0.35433948727704845
2JZT/A/140-HIS	1P3C/A/211-TYR	0.2956744752222857
2JZT/A/141-HIS	1P3C/A/33-THR	0.36700120622939264
4ZV9/A/63-PHE	2JZT/A/1-MET	0.29753727584197204
4ZV9/C/141-PRO	2JZT/A/2-ALA	0.23195143748810876
4ZV9/F/138-GLY	2JZT/A/3-ASN	0.1882764546459204
4ZV9/A/267-HIS	2JZT/A/4-ASP	0.4403653479336332
4ZV9/A/79-ASN	2JZT/A/5-THR	0.27150158036886807
4ZV9/D/258-ILE	2JZT/A/6-PRO	0.20833366445926285
4ZV9/B/270-SER	2JZT/A/7-PHE	0.2576437686397445
4ZV9/D/235-ARG	2JZT/A/8-SER	0.4019971388863192
4ZV9/B/83-GLU	2JZT/A/9-ALA	0.15408453259588178
4ZV9/F/69-PHE	2JZT/A/10-LEU	0.32473207295337575
4ZV9/D/131-PRO	2JZT/A/11-TRP	0.261129706255538
4ZV9/F/279-ALA	2JZT/A/12-GLN	0.27442401590848703
4ZV9/F/207-PRO	2JZT/A/13-ARG	0.26941621589570125
4ZV9/B/274-TYR	2JZT/A/14-LEU	0.27306164489565493
4ZV9/B/60-GLN	2JZT/A/15-LEU	0.3360379868883286
4ZV9/C/61-VAL	2JZT/A/16-THR	0.2984217730804494
4ZV9/D/71-GLU	2JZT/A/17-ARG	0.20234686120584522
4ZV9/B/189-GLY	2JZT/A/18-GLY	0.2191112110703169
4ZV9/C/247-LEU	2JZT/A/19-TRP	0.20373704233185913
4ZV9/B/98-THR	2JZT/A/20-GLN	0.21004859161595132
4ZV9/C/218-VAL	2JZT/A/21-PRO	0.16236519577708902
4ZV9/A/269-ASP	2JZT/A/22-VAL	0.30404930679302966
4ZV9/B/165-ALA	2JZT/A/23-GLU	0.2715253181833973
4ZV9/D/89-VAL	2JZT/A/24-ALA	0.15848818245193594
4ZV9/B/180-VAL	2JZT/A/25-SER	0.15354780322420467
4ZV9/B/103-VAL	2JZT/A/26-THR	0.23039780557357892
4ZV9/B/267-HIS	2JZT/A/27-VAL	0.3442540450814509
4ZV9/D/243-TYR	2JZT/A/28-ASP	0.33681073995244254
4ZV9/B/213-ALA	2JZT/A/29-ASP	0.30177446773456973
4ZV9/C/206-VAL	2JZT/A/30-TRP	0.36771308498685473
4ZV9/E/67-GLU	2JZT/A/31-ILE	0.31801041554927995
4ZV9/E/87-TYR	2JZT/A/32-LYS	0.22590715604369824
4ZV9/C/122-ALA	2JZT/A/33-ARG	0.3429602558802415
4ZV9/F/79-ASN	2JZT/A/34-VAL	0.21004345640116795
4ZV9/A/89-VAL	2JZT/A/35-GLY	0.23798917260632485
4ZV9/A/144-ASP	2JZT/A/36-ASP	0.29373361613121557
4ZV9/B/198-ALA	2JZT/A/37-GLY	0.13172325024179954
4ZV9/C/172-ARG	2JZT/A/38-VAL	0.336044626505973
4ZV9/B/157-THR	2JZT/A/39-ILE	0.24131735623117617
4ZV9/B/120-ARG	2JZT/A/40-LEU	0.2739660375737972
4ZV9/A/119-ARG	2JZT/A/41-LEU	0.27962848313068733
4ZV9/E/289-TRP	2JZT/A/42-SER	0.36742416154610597
4ZV9/E/231-GLU	2JZT/A/43-SER	0.29131460901578105
4ZV9/C/243-TYR	2JZT/A/44-ASP	0.3710582085436816
4ZV9/E/201-GLU	2JZT/A/45-PRO	0.304075175415596
4ZV9/C/77-SER	2JZT/A/46-ARG	0.3091444199721326
4ZV9/A/93-LYS	2JZT/A/47-ARG	0.27296944725344
4ZV9/D/102-VAL	2JZT/A/48-THR	0.16617367512539374
4ZV9/B/97-LYS	2JZT/A/49-PRO	0.2582261234115515
4ZV9/B/101-VAL	2JZT/A/50-GLU	0.285907028661365
4ZV9/E/224-PRO	2JZT/A/51-VAL	0.311283076966436
4ZV9/F/77-SER	2JZT/A/52-SER	0.19010202436474652
4ZV9/A/77-SER	2JZT/A/53-ASP	0.2808662322907028
4ZV9/E/59-ALA	2JZT/A/54-ASN	0.23352904336354005
4ZV9/A/199-TYR	2JZT/A/55-PRO	0.2472510501628974
4ZV9/B/88-LEU	2JZT/A/56-VAL	0.24165395206497733
4ZV9/B/230-ALA	2JZT/A/57-MET	0.20323921452805305
4ZV9/B/146-LYS	2JZT/A/58-ILE	0.28989383322960877
4ZV9/D/282-ALA	2JZT/A/59-ALA	0.3165117143717944
4ZV9/F/262-VAL	2JZT/A/60-GLU	0.2695519630698695
4ZV9/F/161-ASN	2JZT/A/61-LEU	0.2909911213419342
4ZV9/D/242-ALA	2JZT/A/62-LEU	0.2660597801680827
4ZV9/E/235-ARG	2JZT/A/63-ARG	0.35226063205916164
4ZV9/F/58-ASN	2JZT/A/64-GLU	0.25424471435275375
4ZV9/E/90-LYS	2JZT/A/65-PHE	0.21296339064588582
4ZV9/D/58-ASN	2JZT/A/66-PRO	0.30471836640720895
4ZV9/B/248-LYS	2JZT/A/67-GLN	0.3019670308913211
4ZV9/E/236-ILE	2JZT/A/68-PHE	0.24068756297325009
4ZV9/C/226-LEU	2JZT/A/69-ASP	0.24959459200624032
4ZV9/B/77-SER	2JZT/A/70-TRP	0.20976783348872072
4ZV9/C/275-ASP	2JZT/A/71-GLN	0.22279516857943965
4ZV9/F/78-PRO	2JZT/A/72-VAL	0.29132173881140105
4ZV9/B/129-LEU	2JZT/A/73-ALA	0.17552994809412867
4ZV9/F/215-THR	2JZT/A/74-VAL	0.1361229377826882
4ZV9/D/105-HIS	2JZT/A/75-ALA	0.25354907183708286
4ZV9/E/121-VAL	2JZT/A/76-ASP	0.18407976056347125
4ZV9/A/156-PRO	2JZT/A/77-LEU	0.13766709978130984
4ZV9/C/250-ASN	2JZT/A/78-GLU	0.26579463712983026
4ZV9/A/71-GLU	2JZT/A/79-GLN	0.2883986633336071
4ZV9/D/223-ALA	2JZT/A/80-SER	0.15980672872649207
4ZV9/E/147-GLY	2JZT/A/81-GLU	0.2996349073574853
4ZV9/D/95-SER	2JZT/A/82-ALA	0.38844076332491684
4ZV9/E/176-ALA	2JZT/A/83-ILE	0.17576779701500492
4ZV9/A/76-PRO	2JZT/A/84-GLY	0.21309320716920802
4ZV9/A/235-ARG	2JZT/A/85-ASP	0.32723570914558064
4ZV9/B/156-PRO	2JZT/A/86-ARG	0.41108938969011083
4ZV9/F/124-ALA	2JZT/A/87-PHE	0.2558477775459967
4ZV9/F/197-VAL	2JZT/A/88-ASN	0.19870602132916418
4ZV9/F/282-ALA	2JZT/A/89-VAL	0.2850117547638035
4ZV9/D/112-PRO	2JZT/A/90-ARG	0.27317634924036405
4ZV9/E/116-ASP	2JZT/A/91-ARG	0.2656006224624709
4ZV9/A/147-GLY	2JZT/A/92-PHE	0.22603619842518266
4ZV9/D/288-LYS	2JZT/A/93-PRO	0.26573490093626406
4ZV9/B/231-GLU	2JZT/A/94-ALA	0.25175765645506976
4ZV9/C/179-LYS	2JZT/A/95-THR	0.24863142294451815
4ZV9/D/184-GLY	2JZT/A/96-LEU	0.19634100932032603
4ZV9/C/198-ALA	2JZT/A/97-VAL	0.1442162616965141
4ZV9/C/143-ASN	2JZT/A/98-PHE	0.19030314529370246
4ZV9/E/133-GLY	2JZT/A/99-THR	0.20311006739844362
4ZV9/A/181-GLY	2JZT/A/100-ASP	0.2616377979315929
4ZV9/B/150-LEU	2JZT/A/101-GLY	0.17210381207043282
4ZV9/F/147-GLY	2JZT/A/102-LYS	0.24268472315499556
4ZV9/D/87-TYR	2JZT/A/103-LEU	0.2656577599024295
4ZV9/D/219-ALA	2JZT/A/104-ARG	0.31196481940890747
4ZV9/A/197-VAL	2JZT/A/105-GLY	0.1550012577065637
4ZV9/E/136-SER	2JZT/A/106-ALA	0.22335250705988063
4ZV9/D/259-TYR	2JZT/A/107-LEU	0.2414810266151772
4ZV9/B/216-ALA	2JZT/A/108-SER	0.22298327002119378
4ZV9/E/120-ARG	2JZT/A/109-GLY	0.2955242520363138
4ZV9/E/62-GLU	2JZT/A/110-ILE	0.28040726446754977
4ZV9/A/133-GLY	2JZT/A/111-HIS	0.33093597237414896
4ZV9/E/85-ARG	2JZT/A/112-PRO	0.30170080953323236
4ZV9/D/197-VAL	2JZT/A/113-TRP	0.272173520661391
4ZV9/A/185-PHE	2JZT/A/114-ALA	0.20624175043480245
4ZV9/C/208-PHE	2JZT/A/115-GLU	0.27783087090199154
4ZV9/C/195-ALA	2JZT/A/116-LEU	0.2251117927385981
4ZV9/C/175-GLN	2JZT/A/117-LEU	0.20317638555916118
4ZV9/D/70-ALA	2JZT/A/118-THR	0.21938160338335636
4ZV9/F/202-LEU	2JZT/A/119-LEU	0.2208216440613187
4ZV9/B/59-ALA	2JZT/A/120-MET	0.36039205287284154
4ZV9/C/222-GLU	2JZT/A/121-ARG	0.30581028362078244
4ZV9/B/288-LYS	2JZT/A/122-SER	0.21170846304305846
4ZV9/C/201-GLU	2JZT/A/123-ILE	0.21778195433777
4ZV9/C/126-TYR	2JZT/A/124-VAL	0.22331403931786525
4ZV9/F/266-PHE	2JZT/A/125-ASP	0.2536568275626985
4ZV9/B/90-LYS	2JZT/A/126-THR	0.2891441248356907
4ZV9/A/224-PRO	2JZT/A/127-PRO	0.30063724791237173
4ZV9/F/208-PHE	2JZT/A/128-ALA	0.41916377509313074
4ZV9/D/127-ILE	2JZT/A/129-ALA	0.2153557011651115
4ZV9/A/260-PRO	2JZT/A/130-GLN	0.30501127068755035
4ZV9/A/88-LEU	2JZT/A/131-GLU	0.22546405136726136
4ZV9/B/205-ALA	2JZT/A/132-THR	0.21339149917132652
4ZV9/B/266-PHE	2JZT/A/133-VAL	0.32255775525151775
4ZV9/A/241-PRO	2JZT/A/134-GLN	0.30285658468124516
4ZV9/B/113-TYR	2JZT/A/135-LEU	0.27469873707135894
4ZV9/A/247-LEU	2JZT/A/136-GLU	0.23342846263615383
4ZV9/B/130-ALA	2JZT/A/137-HIS	0.28394280288982265
4ZV9/E/288-LYS	2JZT/A/138-HIS	0.28279097484956356
4ZV9/A/230-ALA	2JZT/A/139-HIS	0.22717637136240262
4ZV9/E/146-LYS	2JZT/A/140-HIS	0.3519094134348465
4ZV9/E/140-TYR	2JZT/A/141-HIS	0.29972658258538193
3PNX/A/0-GLY	4ZV9/B/157-THR	0.4164148050281257
3PNX/A/2-GLU	4ZV9/E/203-ALA	0.3499533507995735
3PNX/A/4-LYS	4ZV9/B/88-LEU	0.33194586233277873
3PNX/A/5-LYS	4ZV9/B/218-VAL	0.2392763873425443
3PNX/A/7-ASN	4ZV9/B/238-GLU	0.22588122776005207
3PNX/A/8-LEU	4ZV9/A/79-ASN	0.13652475469648842
3PNX/A/9-LEU	4ZV9/E/225-LEU	0.17719654004041852
3PNX/A/10-LEU	4ZV9/E/248-LYS	0.23896530788811476
3PNX/A/11-PHE	4ZV9/F/202-LEU	0.3302402446829393
3PNX/A/12-SER	4ZV9/C/169-PHE	0.2856460985842817
3PNX/A/13-GLY	4ZV9/F/162-ASP	0.2775369951831674
3PNX/A/14-ASP	4ZV9/A/246-ALA	0.18868495970165794
3PNX/A/15-TYR	4ZV9/A/74-THR	0.30991623421651804
3PNX/A/16-ASP	4ZV9/A/214-PRO	0.24562229952553213
3PNX/A/17-LYS	4ZV9/E/281-LEU	0.20737186235586486
3PNX/A/18-ALA	4ZV9/D/143-ASN	0.20619963176483114
3PNX/A/19-LEU	4ZV9/E/126-TYR	0.16987418300592974
3PNX/A/20-ALA	4ZV9/F/113-TYR	0.2984173147030703
3PNX/A/21-SER	4ZV9/D/101-VAL	0.12146292430881608
3PNX/A/22-LEU	4ZV9/D/216-ALA	0.24240058791032762
3PNX/A/23-ILE	4ZV9/A/171-GLN	0.20739112613943825
3PNX/A/24-ILE	4ZV9/C/125-GLY	0.18583386346319977
3PNX/A/25-ALA	4ZV9/F/267-HIS	0.4510103782804225
3PNX/A/26-ASN	4ZV9/C/144-ASP	0.28329275375358703
3PNX/A/27-ALA	4ZV9/E/216-ALA	0.18800411917525386
3PNX/A/28-ALA	4ZV9/F/177-THR	0.14348210116769639
3PNX/A/29-ARG	4ZV9/C/164-PHE	0.2874356218654244
3PNX/A/30-GLU	4ZV9/E/198-ALA	0.33572641207218423
3PNX/A/32-GLU	4ZV9/E/288-LYS	0.2943099413207552
3PNX/A/33-ILE	4ZV9/D/91-PRO	0.18902533038322816
3PNX/A/34-GLU	4ZV9/B/248-LYS	0.2897061994314583
3PNX/A/35-VAL	4ZV9/E/174-PRO	0.19605984079341252
3PNX/A/36-THR	4ZV9/B/171-GLN	0.2902649673945898
3PNX/A/37-ILE	4ZV9/F/80-GLY	0.274949987567566
3PNX/A/38-PHE	4ZV9/A/184-GLY	0.2791626376444434
3PNX/A/39-CYS	4ZV9/F/133-GLY	0.1805225963934192
3PNX/A/40-ALA	4ZV9/C/213-ALA	0.22005122087645346
3PNX/A/41-PHE	4ZV9/A/283-TRP	0.24502833124351384
3PNX/A/42-TRP	4ZV9/F/241-PRO	0.23232691643689177
3PNX/A/43-GLY	4ZV9/F/290-PHE	0.23330111729381822
3PNX/A/44-LEU	4ZV9/E/246-ALA	0.20153551141319107
3PNX/A/45-LEU	4ZV9/D/123-LYS	0.27501317288946164
3PNX/A/46-LEU	4ZV9/C/240-TRP	0.2634956923164553
3PNX/A/47-LEU	4ZV9/C/80-GLY	0.2841791214610236
3PNX/A/48-ARG	4ZV9/A/182-ILE	0.29045197885673696
3PNX/A/49-ASP	4ZV9/B/134-LEU	0.26702778922581444
3PNX/A/50-PRO	4ZV9/E/146-LYS	0.29971517476184356
3PNX/A/51-GLU	4ZV9/F/158-LYS	0.2864887165119965
3PNX/A/53-ALA	4ZV9/B/269-ASP	0.3299597403614648
3PNX/A/54-SER	4ZV9/E/153-GLN	0.3011895903928413
3PNX/A/55-GLN	4ZV9/B/201-GLU	0.2897508403796801
3PNX/A/57-ASP	4ZV9/A/268-ASN	0.41224465652333414
3PNX/A/58-LYS	4ZV9/A/194-ALA	0.24769161855987723
3PNX/A/59-SER	4ZV9/F/272-PRO	0.3318825797959842
3PNX/A/60-LEU	4ZV9/B/114-ILE	0.14056958547939236
3PNX/A/61-TYR	4ZV9/C/238-GLU	0.2376089173094979
3PNX/A/62-GLU	4ZV9/F/74-THR	0.2725676109394319
3PNX/A/63-GLN	4ZV9/E/148-ARG	0.2627024502752978
3PNX/A/64-ALA	4ZV9/B/91-PRO	0.1683306709416125
3PNX/A/65-PHE	4ZV9/A/217-ASP	0.36739247499866423
3PNX/A/66-SER	4ZV9/A/206-VAL	0.28738947924966546
3PNX/A/67-SER	4ZV9/D/168-GLU	0.2301738378212523
3PNX/A/68-LEU	4ZV9/C/172-ARG	0.3701364214909047
3PNX/A/69-THR	4ZV9/A/286-THR	0.21649770954537886
3PNX/A/70-PRO	4ZV9/B/144-ASP	0.2275869931390263
3PNX/A/71-ARG	4ZV9/C/87-TYR	0.3260007187905539
3PNX/A/72-GLU	4ZV9/C/180-VAL	0.21735481794889586
3PNX/A/73-ALA	4ZV9/E/260-PRO	0.1737032343204339
3PNX/A/74-GLU	4ZV9/D/261-GLY	0.3572401735426658
3PNX/A/75-GLU	4ZV9/B/217-ASP	0.23431751907191015
3PNX/A/76-LEU	4ZV9/C/98-THR	0.20803862515280683
3PNX/A/77-PRO	4ZV9/C/139-GLY	0.14368075155788737
3PNX/A/78-LEU	4ZV9/D/97-LYS	0.28424443547948974
3PNX/A/79-SER	4ZV9/E/247-LEU	0.30025008776782075
3PNX/A/80-LYS	4ZV9/C/90-LYS	0.3181845037153159
3PNX/A/82-ASN	4ZV9/D/131-PRO	0.3335637805355301
3PNX/A/84-GLY	4ZV9/C/162-ASP	0.36659015637070824
3PNX/A/85-GLY	4ZV9/E/143-ASN	0.2741451475016463
3PNX/A/86-ILE	4ZV9/D/193-ASN	0.2518533012481565
3PNX/A/87-GLY	4ZV9/B/79-ASN	0.2030210265869919
3PNX/A/88-LYS	4ZV9/B/165-ALA	0.2771281346764249
3PNX/A/91-LEU	4ZV9/E/287-LEU	0.2863146024316047
3PNX/A/92-LEU	4ZV9/B/280-ASP	0.22187532191867837
3PNX/A/93-GLU	4ZV9/F/253-VAL	0.24595009377552177
3PNX/A/97-GLU	4ZV9/F/134-LEU	0.3117408145562819
3PNX/A/98-GLU	4ZV9/A/76-PRO	0.2570177327971951
3PNX/A/99-LYS	4ZV9/F/194-ALA	0.21186762537005258
3PNX/A/100-ALA	4ZV9/A/129-LEU	0.22459970889859343
3PNX/A/101-PRO	4ZV9/D/75-TYR	0.21771616270191738
3PNX/A/102-LYS	4ZV9/D/89-VAL	0.391979680857381
3PNX/A/103-LEU	4ZV9/F/266-PHE	0.20497398223495097
3PNX/A/104-SER	4ZV9/D/157-THR	0.17797487094328573
3PNX/A/105-ASP	4ZV9/A/292-LYS	0.41092517640865445
3PNX/A/106-LEU	4ZV9/F/260-PRO	0.21812989108215528
3PNX/A/107-LEU	4ZV9/E/270-SER	0.2961307906367916
3PNX/A/108-SER	4ZV9/E/192-SER	0.17838659812837232
3PNX/A/109-GLY	4ZV9/C/286-THR	0.2881012311892141
3PNX/A/110-ALA	4ZV9/F/70-ALA	0.18921369345326894
3PNX/A/111-ARG	4ZV9/F/72-TYR	0.2922685978058756
3PNX/A/112-LYS	4ZV9/B/245-ALA	0.272464353342111
3PNX/A/113-LYS	4ZV9/F/263-ASN	0.23119148904518602
3PNX/A/114-GLU	4ZV9/E/92-ALA	0.19585550908708407
3PNX/A/115-VAL	4ZV9/C/91-PRO	0.16996105966543334
3PNX/A/117-PHE	4ZV9/A/112-PRO	0.3762211623124227
3PNX/A/118-TYR	4ZV9/D/276-LYS	0.4058957490234862
3PNX/A/119-ALA	4ZV9/F/126-TYR	0.1274835790201556
3PNX/A/121-GLN	4ZV9/F/150-LEU	0.32189396853898455
3PNX/A/122-LEU	4ZV9/F/145-ASP	0.28571404116986504
3PNX/A/123-SER	4ZV9/D/145-ASP	0.23357237332118394
3PNX/A/124-VAL	4ZV9/A/72-TYR	0.23335797231303623
3PNX/A/125-GLU	4ZV9/B/287-LEU	0.2938265045805363
3PNX/A/126-ILE	4ZV9/E/57-SER	0.2734065222279948
3PNX/A/128-GLY	4ZV9/E/232-LEU	0.26739169185678013
3PNX/A/129-PHE	4ZV9/A/118-ALA	0.27442646357768913
3PNX/A/131-LYS	4ZV9/C/175-GLN	0.36589889032336714
3PNX/A/133-GLU	4ZV9/F/235-ARG	0.2945357256892939
3PNX/A/134-LEU	4ZV9/E/104-VAL	0.20905547838130908
3PNX/A/135-PHE	4ZV9/F/114-ILE	0.2720843053994635
3PNX/A/136-PRO	4ZV9/A/120-ARG	0.28546527555954126
3PNX/A/137-GLU	4ZV9/F/117-VAL	0.2080035213799243
3PNX/A/138-VAL	4ZV9/E/199-TYR	0.2201481090902246
3PNX/A/139-GLN	4ZV9/E/233-ASP	0.1675478150597761
3PNX/A/140-ILE	4ZV9/B/174-PRO	0.22510915213381433
3PNX/A/142-ASP	4ZV9/E/81-HIS	0.3314140192432533
3PNX/A/143-VAL	4ZV9/E/65-ASP	0.23665320527463551
3PNX/A/144-LYS	4ZV9/C/267-HIS	0.44699531253303826
3PNX/A/145-GLU	4ZV9/A/287-LEU	0.2674841585161941
3PNX/A/146-TYR	4ZV9/A/117-VAL	0.3105194750682718
3PNX/A/147-LEU	4ZV9/C/232-LEU	0.19892073045175152
3PNX/A/148-LYS	4ZV9/E/251-ASN	0.3296621536464999
3PNX/A/149-ASN	4ZV9/A/199-TYR	0.29819880574603813
3PNX/A/150-ALA	4ZV9/E/141-PRO	0.1723674564518692
3PNX/A/151-LEU	4ZV9/B/96-GLY	0.3079236166989599
3PNX/A/152-GLU	4ZV9/F/156-PRO	0.3250914642132933
3PNX/A/153-SER	4ZV9/C/275-ASP	0.27953246566312817
3PNX/A/154-ASP	4ZV9/A/187-TYR	0.3111665146350704
3PNX/A/155-LEU	4ZV9/B/284-GLN	0.19167838633500925
3PNX/A/156-GLN	4ZV9/D/92-ALA	0.15407139373167858
3PNX/A/157-LEU	4ZV9/F/138-GLY	0.18955278369123307
3PNX/A/158-PHE	4ZV9/A/85-ARG	0.21566269416786502
3PNX/B/4-LYS	4ZV9/E/78-PRO	0.44436327440491974
3PNX/B/7-ASN	4ZV9/F/87-TYR	0.2071884386430446
3PNX/B/8-LEU	4ZV9/E/109-GLY	0.26106522577770497
3PNX/B/9-LEU	4ZV9/A/193-ASN	0.2645088176926926
3PNX/B/10-LEU	4ZV9/B/216-ALA	0.31823577590649776
3PNX/B/11-PHE	4ZV9/A/285-ARG	0.1474582211869589
3PNX/B/12-SER	4ZV9/D/212-GLN	0.21024882315255455
3PNX/B/13-GLY	4ZV9/A/244-GLU	0.3344309084368921
3PNX/B/14-ASP	4ZV9/F/66-PRO	0.18882626646926073
3PNX/B/15-TYR	4ZV9/E/227-LEU	0.37700790620619046
3PNX/B/16-ASP	4ZV9/B/256-ALA	0.1556349725237624
3PNX/B/17-LYS	4ZV9/C/159-LEU	0.2020905384194742
3PNX/B/18-ALA	4ZV9/D/68-ILE	0.21287579512270652
3PNX/B/19-LEU	4ZV9/A/116-ASP	0.21085343732617845
3PNX/B/20-ALA	4ZV9/E/70-ALA	0.14034193249373678
3PNX/B/21-SER	4ZV9/A/250-ASN	0.1589783367624888
3PNX/B/22-LEU	4ZV9/E/67-GLU	0.33214219064607503
3PNX/B/23-ILE	4ZV9/B/182-ILE	0.16828035805485825
3PNX/B/24-ILE	4ZV9/D/194-ALA	0.1492184573985891
3PNX/B/25-ALA	4ZV9/C/66-PRO	0.2111384402611436
3PNX/B/26-ASN	4ZV9/F/279-ALA	0.3145896496561755
3PNX/B/27-ALA	4ZV9/E/278-ALA	0.24419539365411022
3PNX/B/28-ALA	4ZV9/A/254-TYR	0.2642087886860276
3PNX/B/29-ARG	4ZV9/B/220-LYS	0.12556478431987556
3PNX/B/30-GLU	4ZV9/C/282-ALA	0.42664520733140326
3PNX/B/32-GLU	4ZV9/C/74-THR	0.3899533473367885
3PNX/B/33-ILE	4ZV9/F/249-ALA	0.230944912890384
3PNX/B/34-GLU	4ZV9/E/180-VAL	0.26943077908884216
3PNX/B/35-VAL	4ZV9/C/227-LEU	0.22777704280024358
3PNX/B/36-THR	4ZV9/D/127-ILE	0.17218330146626665
3PNX/B/37-ILE	4ZV9/F/219-ALA	0.3034524221273386
3PNX/B/38-PHE	4ZV9/D/150-LEU	0.28620192914126324
3PNX/B/39-CYS	4ZV9/C/190-GLY	0.12501221028536968
3PNX/B/40-ALA	4ZV9/D/121-VAL	0.2190603797694261
3PNX/B/41-PHE	4ZV9/A/252-LYS	0.32738166702681937
3PNX/B/42-TRP	4ZV9/A/62-GLU	0.21464785961182997
3PNX/B/43-GLY	4ZV9/F/188-GLY	0.2045333016662766
3PNX/B/44-LEU	4ZV9/E/250-ASN	0.24011257055429097
3PNX/B/45-LEU	4ZV9/D/90-LYS	0.15062192541583266
3PNX/B/46-LEU	4ZV9/C/166-ALA	0.26166168461934913
3PNX/B/47-LEU	4ZV9/E/161-ASN	0.3459328235818969
3PNX/B/48-ARG	4ZV9/A/110-LEU	0.18768527616291125
3PNX/B/49-ASP	4ZV9/E/97-LYS	0.2751709675467158
3PNX/B/50-PRO	4ZV9/F/281-LEU	0.3054890115620295
3PNX/B/52-LYS	4ZV9/E/189-GLY	0.3230975587652017
3PNX/B/53-ALA	4ZV9/C/67-GLU	0.30984214680430666
3PNX/B/54-SER	4ZV9/B/185-PHE	0.3193921428855106
3PNX/B/55-GLN	4ZV9/C/207-PRO	0.2832633550522696
3PNX/B/57-ASP	4ZV9/A/141-PRO	0.3381765521216584
3PNX/B/58-LYS	4ZV9/F/230-ALA	0.2563756328622638
3PNX/B/59-SER	4ZV9/E/100-ALA	0.2569282482633595
3PNX/B/60-LEU	4ZV9/F/91-PRO	0.20405823527231445
3PNX/B/61-TYR	4ZV9/A/263-ASN	0.2971654546039305
3PNX/B/62-GLU	4ZV9/B/260-PRO	0.31226591305178847
3PNX/B/63-GLN	4ZV9/F/149-GLU	0.2473732710861722
3PNX/B/64-ALA	4ZV9/B/156-PRO	0.23052527413244642
3PNX/B/65-PHE	4ZV9/B/105-HIS	0.30476604014999314
3PNX/B/66-SER	4ZV9/F/132-ASP	0.2905579301936025
3PNX/B/67-SER	4ZV9/B/128-ALA	0.3114541372563942
3PNX/B/68-LEU	4ZV9/D/262-VAL	0.2789628855372301
3PNX/B/69-THR	4ZV9/A/-2-SER	0.2855488608624347
3PNX/B/70-PRO	4ZV9/B/143-ASN	0.20566902985189572
3PNX/B/71-ARG	4ZV9/C/157-THR	0.28397276179511993
3PNX/B/72-GLU	4ZV9/E/102-VAL	0.20945877515940386
3PNX/B/73-ALA	4ZV9/F/251-ASN	0.24596412566649123
3PNX/B/74-GLU	4ZV9/F/103-VAL	0.3269741906229647
3PNX/B/75-GLU	4ZV9/C/142-GLY	0.3572146723162092
3PNX/B/76-LEU	4ZV9/C/168-GLU	0.24512945321517263
3PNX/B/77-PRO	4ZV9/C/187-TYR	0.3219151950378644
3PNX/B/78-LEU	4ZV9/C/280-ASP	0.2119276660884401
3PNX/B/79-SER	4ZV9/C/88-LEU	0.329584384508481
3PNX/B/82-ASN	4ZV9/E/76-PRO	0.33756742832067266
3PNX/B/83-LEU	4ZV9/F/172-ARG	0.40897101677339126
3PNX/B/84-GLY	4ZV9/E/164-PHE	0.3602494287991453
3PNX/B/85-GLY	4ZV9/D/105-HIS	0.23591637807338475
3PNX/B/87-GLY	4ZV9/E/77-SER	0.24033900821368784
3PNX/B/88-LYS	4ZV9/B/176-ALA	0.27703739684786066
3PNX/B/91-LEU	4ZV9/A/66-PRO	0.3620982072655245
3PNX/B/92-LEU	4ZV9/B/210-GLY	0.24426833987443353
3PNX/B/93-GLU	4ZV9/B/226-LEU	0.21847109081448224
3PNX/B/96-LYS	4ZV9/A/221-ILE	0.2989363815263799
3PNX/B/97-GLU	4ZV9/D/267-HIS	0.3973959606247742
3PNX/B/98-GLU	4ZV9/E/194-ALA	0.24196908034806722
3PNX/B/99-LYS	4ZV9/B/112-PRO	0.28438928251533224
3PNX/B/100-ALA	4ZV9/D/230-ALA	0.2464391144508081
3PNX/B/101-PRO	4ZV9/A/148-ARG	0.24586783672505075
3PNX/B/103-LEU	4ZV9/E/63-PHE	0.2473331701570706
3PNX/B/104-SER	4ZV9/C/270-SER	0.22808943420680264
3PNX/B/105-ASP	4ZV9/D/282-ALA	0.3063543007163095
3PNX/B/106-LEU	4ZV9/C/262-VAL	0.20371889371511015
3PNX/B/107-LEU	4ZV9/E/193-ASN	0.18865298153234017
3PNX/B/108-SER	4ZV9/F/207-PRO	0.22486025263229228
3PNX/B/109-GLY	4ZV9/C/292-LYS	0.36185475016891255
3PNX/B/110-ALA	4ZV9/C/219-ALA	0.20546858523263745
3PNX/B/111-ARG	4ZV9/E/187-TYR	0.27628200518583906
3PNX/B/112-LYS	4ZV9/D/219-ALA	0.27312327004451964
3PNX/B/113-LYS	4ZV9/F/261-GLY	0.24702647152760573
3PNX/B/114-GLU	4ZV9/F/257-TYR	0.30630778396860875
3PNX/B/115-VAL	4ZV9/D/82-GLY	0.20247382266020958
3PNX/B/117-PHE	4ZV9/A/189-GLY	0.31623555873022796
3PNX/B/118-TYR	4ZV9/E/205-ALA	0.1387712025428804
3PNX/B/119-ALA	4ZV9/E/293-TYR	0.228361055421397
3PNX/B/121-GLN	4ZV9/B/187-TYR	0.3004147196228409
3PNX/B/122-LEU	4ZV9/A/274-TYR	0.2034438905101344
3PNX/B/123-SER	4ZV9/A/87-TYR	0.2807473329368284
3PNX/B/124-VAL	4ZV9/C/104-VAL	0.17433107619528318
3PNX/B/125-GLU	4ZV9/F/218-VAL	0.23510752370471538
3PNX/B/126-ILE	4ZV9/D/134-LEU	0.18728562234391433
3PNX/B/128-GLY	4ZV9/B/175-GLN	0.2656710504271521
3PNX/B/129-PHE	4ZV9/A/127-ILE	0.2639093361672106
3PNX/B/131-LYS	4ZV9/C/230-ALA	0.42521574241429266
3PNX/B/133-GLU	4ZV9/C/179-LYS	0.3183017688827693
3PNX/B/134-LEU	4ZV9/B/193-ASN	0.26679227623172347
3PNX/B/135-PHE	4ZV9/A/142-GLY	0.38570837601584274
3PNX/B/136-PRO	4ZV9/B/173-TYR	0.3655653870782813
3PNX/B/137-GLU	4ZV9/A/131-PRO	0.28582159213475367
3PNX/B/138-VAL	4ZV9/F/76-PRO	0.20517668322712912
3PNX/B/139-GLN	4ZV9/B/214-PRO	0.27029791728021857
3PNX/B/140-ILE	4ZV9/A/0-ALA	0.2548581586174433
3PNX/B/142-ASP	4ZV9/A/104-VAL	0.3528845421685787
3PNX/B/143-VAL	4ZV9/C/235-ARG	0.3780690764857662
3PNX/B/144-LYS	4ZV9/A/183-THR	0.3436181469943886
3PNX/B/145-GLU	4ZV9/F/69-PHE	0.3052345508392226
3PNX/B/146-TYR	4ZV9/D/177-THR	0.3088343821522374
3PNX/B/147-LEU	4ZV9/D/251-ASN	0.23118519877768767
3PNX/B/149-ASN	4ZV9/F/228-HIS	0.2857845120682006
3PNX/B/150-ALA	4ZV9/C/290-PHE	0.2384830602342975
3PNX/B/151-LEU	4ZV9/D/71-GLU	0.21441021755174583
3PNX/B/153-SER	4ZV9/E/188-GLY	0.32288979935827694
3PNX/B/154-ASP	4ZV9/E/99-PRO	0.24903551455880918
3PNX/B/155-LEU	4ZV9/E/156-PRO	0.241471679234057
3PNX/B/156-GLN	4ZV9/D/146-LYS	0.2816763631641368
3PNX/B/157-LEU	4ZV9/B/189-GLY	0.1506596579947544
3PNX/B/158-PHE	4ZV9/A/156-PRO	0.33622901585294507
3PNX/C/4-LYS	4ZV9/D/264-HIS	0.34273441560495504
3PNX/C/5-LYS	4ZV9/F/137-VAL	0.23401036959591093
3PNX/C/7-ASN	4ZV9/B/164-PHE	0.1897192773251617
3PNX/C/8-LEU	4ZV9/A/222-GLU	0.2242196764478338
3PNX/C/9-LEU	4ZV9/B/267-HIS	0.3312050133952319
3PNX/C/10-LEU	4ZV9/C/156-PRO	0.2838966750420007
3PNX/C/11-PHE	4ZV9/F/229-PHE	0.31738435999006215
3PNX/C/12-SER	4ZV9/D/287-LEU	0.19043528516911007
3PNX/C/13-GLY	4ZV9/B/135-ASN	0.17946726322276063
3PNX/C/14-ASP	4ZV9/B/259-TYR	0.2510184442930998
3PNX/C/15-TYR	4ZV9/E/105-HIS	0.2983228155343377
3PNX/C/16-ASP	4ZV9/D/221-ILE	0.23541784951367487
3PNX/C/17-LYS	4ZV9/A/90-LYS	0.2626375908835601
3PNX/C/18-ALA	4ZV9/A/175-GLN	0.3271127515650329
3PNX/C/19-LEU	4ZV9/E/130-ALA	0.18372314008759197
3PNX/C/20-ALA	4ZV9/F/139-GLY	0.23044898379369094
3PNX/C/21-SER	4ZV9/C/131-PRO	0.2230718912908223
3PNX/C/22-LEU	4ZV9/F/100-ALA	0.14991973615738893
3PNX/C/23-ILE	4ZV9/A/281-LEU	0.24835924401991286
3PNX/C/24-ILE	4ZV9/E/197-VAL	0.1670823929815531
3PNX/C/25-ALA	4ZV9/E/163-PHE	0.23097273433440665
3PNX/C/26-ASN	4ZV9/D/176-ALA	0.22514685628677178
3PNX/C/27-ALA	4ZV9/B/194-ALA	0.19180485384183107
3PNX/C/28-ALA	4ZV9/F/83-GLU	0.28463066125973474
3PNX/C/29-ARG	4ZV9/E/155-ASP	0.2618142375334039
3PNX/C/30-GLU	4ZV9/A/264-HIS	0.367824656424255
3PNX/C/32-GLU	4ZV9/C/215-THR	0.3879468440783988
3PNX/C/33-ILE	4ZV9/B/203-ALA	0.25074717933326807
3PNX/C/34-GLU	4ZV9/A/163-PHE	0.283841884796964
3PNX/C/35-VAL	4ZV9/A/61-VAL	0.1890894528614165
3PNX/C/36-THR	4ZV9/E/242-ALA	0.15741232365193727
3PNX/C/37-ILE	4ZV9/F/211-ARG	0.3167655158451777
3PNX/C/38-PHE	4ZV9/C/118-ALA	0.2952881782391668
3PNX/C/39-CYS	4ZV9/A/262-VAL	0.15038151306967454
3PNX/C/40-ALA	4ZV9/C/174-PRO	0.2377274005652857
3PNX/C/41-PHE	4ZV9/E/182-ILE	0.2584122488378933
3PNX/C/42-TRP	4ZV9/A/226-LEU	0.22566177420800995
3PNX/C/43-GLY	4ZV9/C/211-ARG	0.2754758190081873
3PNX/C/44-LEU	4ZV9/A/192-SER	0.2000875355942144
3PNX/C/45-LEU	4ZV9/B/271-THR	0.23130443302605241
3PNX/C/46-LEU	4ZV9/E/179-LYS	0.23162033090560158
3PNX/C/47-LEU	4ZV9/F/248-LYS	0.29412171855770636
3PNX/C/48-ARG	4ZV9/B/130-ALA	0.272309012620829
3PNX/C/49-ASP	4ZV9/D/234-THR	0.227489075861503
3PNX/C/50-PRO	4ZV9/E/158-LYS	0.3262929702692746
3PNX/C/51-GLU	4ZV9/C/255-GLU	0.37724623636132104
3PNX/C/52-LYS	4ZV9/A/106-GLU	0.27537037497838107
3PNX/C/53-ALA	4ZV9/A/201-GLU	0.2866224363848895
3PNX/C/54-SER	4ZV9/D/116-ASP	0.25053326757471744
3PNX/C/55-GLN	4ZV9/C/199-TYR	0.28456810572294505
3PNX/C/58-LYS	4ZV9/D/195-ALA	0.3149897217013381
3PNX/C/59-SER	4ZV9/A/204-CYS	0.2775687095987087
3PNX/C/61-TYR	4ZV9/B/213-ALA	0.3681575669224182
3PNX/C/62-GLU	4ZV9/D/284-GLN	0.26403926877887324
3PNX/C/63-GLN	4ZV9/D/149-GLU	0.18941516835131894
3PNX/C/64-ALA	4ZV9/F/293-TYR	0.31078904767689175
3PNX/C/65-PHE	4ZV9/B/121-VAL	0.33993782052804705
3PNX/C/66-SER	4ZV9/C/283-TRP	0.32405102068985997
3PNX/C/67-SER	4ZV9/E/211-ARG	0.3873467413111605
3PNX/C/68-LEU	4ZV9/B/93-LYS	0.29772912307257576
3PNX/C/69-THR	4ZV9/D/222-GLU	0.24408302781670818
3PNX/C/70-PRO	4ZV9/B/196-ALA	0.19446126939627462
3PNX/C/71-ARG	4ZV9/D/125-GLY	0.36232197386261233
3PNX/C/72-GLU	4ZV9/E/62-GLU	0.23890413062927568
3PNX/C/73-ALA	4ZV9/B/122-ALA	0.18196588106602357
3PNX/C/74-GLU	4ZV9/B/75-TYR	0.27170594142094956
3PNX/C/75-GLU	4ZV9/E/195-ALA	0.2953319826604537
3PNX/C/76-LEU	4ZV9/B/140-TYR	0.24380621165253025
3PNX/C/77-PRO	4ZV9/A/239-GLY	0.20831341523438998
3PNX/C/78-LEU	4ZV9/F/268-ASN	0.25786848612632424
3PNX/C/79-SER	4ZV9/B/89-VAL	0.343940614090346
3PNX/C/82-ASN	4ZV9/B/71-GLU	0.2480583901203209
3PNX/C/83-LEU	4ZV9/B/258-ILE	0.23534476755455136
3PNX/C/84-GLY	4ZV9/E/79-ASN	0.21020107399673402
3PNX/C/85-GLY	4ZV9/F/108-ARG	0.29074358363991687
3PNX/C/87-GLY	4ZV9/A/223-ALA	0.19889050823297363
3PNX/C/88-LYS	4ZV9/A/227-LEU	0.26053234844754986
3PNX/C/91-LEU	4ZV9/B/172-ARG	0.2206447889183494
3PNX/C/92-LEU	4ZV9/F/127-ILE	0.22898710070496056
3PNX/C/93-GLU	4ZV9/C/116-ASP	0.19817186145343355
3PNX/C/96-LYS	4ZV9/B/253-VAL	0.35646671072060443
3PNX/C/97-GLU	4ZV9/F/95-SER	0.2632347559675808
3PNX/C/98-GLU	4ZV9/F/116-ASP	0.2507186766604436
3PNX/C/99-LYS	4ZV9/C/153-GLN	0.14210619615686598
3PNX/C/100-ALA	4ZV9/D/252-LYS	0.1932444241682958
3PNX/C/101-PRO	4ZV9/A/125-GLY	0.21345980619984145
3PNX/C/102-LYS	4ZV9/D/151-GLN	0.3471178889175166
3PNX/C/103-LEU	4ZV9/F/233-ASP	0.19561527431798606
3PNX/C/104-SER	4ZV9/D/155-ASP	0.2741649752806757
3PNX/C/105-ASP	4ZV9/F/143-ASN	0.19982528016933834
3PNX/C/106-LEU	4ZV9/A/139-GLY	0.18481899095861806
3PNX/C/107-LEU	4ZV9/C/278-ALA	0.2346954932241476
3PNX/C/108-SER	4ZV9/B/236-ILE	0.24478667506612622
3PNX/C/109-GLY	4ZV9/A/144-ASP	0.2624434921732549
3PNX/C/110-ALA	4ZV9/E/71-GLU	0.19833789412764244
3PNX/C/111-ARG	4ZV9/B/102-VAL	0.3724381292800632
3PNX/C/112-LYS	4ZV9/F/237-ASN	0.286515902380116
3PNX/C/113-LYS	4ZV9/C/203-ALA	0.2831544368252677
3PNX/C/114-GLU	4ZV9/C/204-CYS	0.29051741101592393
3PNX/C/115-VAL	4ZV9/D/289-TRP	0.3129525339849299
3PNX/C/116-LYS	4ZV9/C/237-ASN	0.20510922505582027
3PNX/C/117-PHE	4ZV9/A/132-ASP	0.18754787786115146
3PNX/C/118-TYR	4ZV9/C/79-ASN	0.1650782207749522
3PNX/C/119-ALA	4ZV9/C/135-ASN	0.24673905573044186
3PNX/C/121-GLN	4ZV9/A/102-VAL	0.3632820597634259
3PNX/C/122-LEU	4ZV9/E/265-GLY	0.3337306232911281
3PNX/C/123-SER	4ZV9/F/199-TYR	0.18788930923388966
3PNX/C/124-VAL	4ZV9/E/96-GLY	0.24312361749094583
3PNX/C/125-GLU	4ZV9/F/141-PRO	0.31855347344542984
3PNX/C/126-ILE	4ZV9/D/260-PRO	0.1488116431883017
3PNX/C/128-GLY	4ZV9/D/81-HIS	0.3077761421365238
3PNX/C/129-PHE	4ZV9/A/197-VAL	0.23536618126695902
3PNX/C/131-LYS	4ZV9/D/218-VAL	0.30473029144273633
3PNX/C/132-GLU	4ZV9/B/107-ASN	0.21464577578124708
3PNX/C/133-GLU	4ZV9/E/277-SER	0.21620570589622326
3PNX/C/134-LEU	4ZV9/E/150-LEU	0.16608042510584584
3PNX/C/135-PHE	4ZV9/F/262-VAL	0.2982818696966656
3PNX/C/136-PRO	4ZV9/B/183-THR	0.33792751948463345
3PNX/C/137-GLU	4ZV9/F/217-ASP	0.20455474658348957
3PNX/C/138-VAL	4ZV9/A/105-HIS	0.2418903386252154
3PNX/C/139-GLN	4ZV9/E/93-LYS	0.25762956196416625
3PNX/C/140-ILE	4ZV9/A/77-SER	0.2126510174080066
3PNX/C/142-ASP	4ZV9/E/254-TYR	0.17963916155967957
3PNX/C/143-VAL	4ZV9/B/65-ASP	0.23017038423042463
3PNX/C/144-LYS	4ZV9/A/101-VAL	0.29267793837414174
3PNX/C/145-GLU	4ZV9/A/145-ASP	0.2990986397947377
3PNX/C/146-TYR	4ZV9/F/195-ALA	0.2067008765741749
3PNX/C/147-LEU	4ZV9/C/145-ASP	0.26186868520102724
3PNX/C/149-ASN	4ZV9/C/195-ALA	0.3219353605736119
3PNX/C/150-ALA	4ZV9/E/139-GLY	0.22561324210364578
3PNX/C/151-LEU	4ZV9/D/130-ALA	0.20833434874404932
3PNX/C/153-SER	4ZV9/B/167-ILE	0.2673567658555966
3PNX/C/154-ASP	4ZV9/B/111-ASN	0.29574286647654946
3PNX/C/155-LEU	4ZV9/E/207-PRO	0.20285721677361754
3PNX/C/156-GLN	4ZV9/E/80-GLY	0.24502131772808944
3PNX/C/157-LEU	4ZV9/D/188-GLY	0.1508346639320901
3PNX/C/158-PHE	4ZV9/A/220-LYS	0.2587740532103359
3PNX/D/0-GLY	4ZV9/A/138-GLY	0.42633211549071937
3PNX/D/2-GLU	4ZV9/C/268-ASN	0.4013822967028865
3PNX/D/3-ASN	4ZV9/F/101-VAL	0.29247326846711924
3PNX/D/4-LYS	4ZV9/B/228-HIS	0.36935237423222006
3PNX/D/7-ASN	4ZV9/B/277-SER	0.34222579351158744
3PNX/D/8-LEU	4ZV9/D/286-THR	0.21198018658942175
3PNX/D/9-LEU	4ZV9/D/173-TYR	0.33290285995929203
3PNX/D/10-LEU	4ZV9/C/279-ALA	0.31068717728860507
3PNX/D/11-PHE	4ZV9/A/180-VAL	0.3655631590603342
3PNX/D/12-SER	4ZV9/A/107-ASN	0.21675733398231087
3PNX/D/13-GLY	4ZV9/F/97-LYS	0.26346196973373925
3PNX/D/14-ASP	4ZV9/F/68-ILE	0.18008588638796666
3PNX/D/15-TYR	4ZV9/D/292-LYS	0.42111517835806467
3PNX/D/16-ASP	4ZV9/A/69-PHE	0.31496405110242087
3PNX/D/17-LYS	4ZV9/C/151-GLN	0.3030903630360371
3PNX/D/18-ALA	4ZV9/D/171-GLN	0.27863041644544934
3PNX/D/19-LEU	4ZV9/C/149-GLU	0.2619785404291568
3PNX/D/20-ALA	4ZV9/C/61-VAL	0.2848293711014145
3PNX/D/21-SER	4ZV9/F/203-ALA	0.21105716123965929
3PNX/D/22-LEU	4ZV9/E/204-CYS	0.19853658381637487
3PNX/D/23-ILE	4ZV9/C/167-ILE	0.1483662860176845
3PNX/D/24-ILE	4ZV9/D/148-ARG	0.2907458601853245
3PNX/D/25-ALA	4ZV9/C/122-ALA	0.10451388073588996
3PNX/D/26-ASN	4ZV9/D/175-GLN	0.2977965378455018
3PNX/D/27-ALA	4ZV9/F/292-LYS	0.4860019111102355
3PNX/D/28-ALA	4ZV9/E/144-ASP	0.30529344781073436
3PNX/D/29-ARG	4ZV9/C/108-ARG	0.28593819937110293
3PNX/D/30-GLU	4ZV9/A/60-GLN	0.31977717897293345
3PNX/D/32-GLU	4ZV9/F/98-THR	0.3677537818850703
3PNX/D/33-ILE	4ZV9/A/128-ALA	0.18246768771902044
3PNX/D/34-GLU	4ZV9/D/159-LEU	0.32797742709949335
3PNX/D/35-VAL	4ZV9/B/84-VAL	0.23271685681631937
3PNX/D/36-THR	4ZV9/D/67-GLU	0.3430200395010335
3PNX/D/37-ILE	4ZV9/E/291-ASP	0.29900023296497097
3PNX/D/38-PHE	4ZV9/A/108-ARG	0.2849852899288534
3PNX/D/39-CYS	4ZV9/C/247-LEU	0.1331739588653933
3PNX/D/40-ALA	4ZV9/E/169-PHE	0.31424912017583784
3PNX/D/41-PHE	4ZV9/D/60-GLN	0.4044284109860097
3PNX/D/42-TRP	4ZV9/C/260-PRO	0.2566018091901296
3PNX/D/43-GLY	4ZV9/E/200-PRO	0.2188333971925761
3PNX/D/44-LEU	4ZV9/F/189-GLY	0.2009054429159898
3PNX/D/45-LEU	4ZV9/C/132-ASP	0.1471597530778924
3PNX/D/46-LEU	4ZV9/D/79-ASN	0.28763773681448357
3PNX/D/47-LEU	4ZV9/C/202-LEU	0.19467746640242348
3PNX/D/48-ARG	4ZV9/E/101-VAL	0.258352258360088
3PNX/D/49-ASP	4ZV9/F/215-THR	0.23762388941240611
3PNX/D/50-PRO	4ZV9/B/108-ARG	0.24380642543304595
3PNX/D/53-ALA	4ZV9/B/230-ALA	0.39835842235947433
3PNX/D/54-SER	4ZV9/C/259-TYR	0.29660151068387486
3PNX/D/55-GLN	4ZV9/D/248-LYS	0.32485105553410626
3PNX/D/58-LYS	4ZV9/D/271-THR	0.2929971247811355
3PNX/D/59-SER	4ZV9/F/179-LYS	0.34527366068742765
3PNX/D/60-LEU	4ZV9/B/101-VAL	0.22858291986605947
3PNX/D/61-TYR	4ZV9/C/242-ALA	0.2926375204958842
3PNX/D/62-GLU	4ZV9/E/255-GLU	0.3290005665850388
3PNX/D/63-GLN	4ZV9/D/210-GLY	0.2369887434958748
3PNX/D/64-ALA	4ZV9/F/119-ARG	0.2822816548429241
3PNX/D/65-PHE	4ZV9/E/115-GLU	0.2558253822380887
3PNX/D/66-SER	4ZV9/F/96-GLY	0.2616794906814687
3PNX/D/67-SER	4ZV9/B/92-ALA	0.3005549381484512
3PNX/D/68-LEU	4ZV9/D/138-GLY	0.25370892543782125
3PNX/D/69-THR	4ZV9/D/83-GLU	0.22239829323221158
3PNX/D/70-PRO	4ZV9/E/159-LEU	0.3346004885891319
3PNX/D/71-ARG	4ZV9/F/208-PHE	0.3724456258235339
3PNX/D/72-GLU	4ZV9/D/258-ILE	0.27077755208326565
3PNX/D/73-ALA	4ZV9/D/142-GLY	0.24503190989535872
3PNX/D/74-GLU	4ZV9/C/272-PRO	0.2837186748893018
3PNX/D/75-GLU	4ZV9/E/60-GLN	0.2001202359495995
3PNX/D/76-LEU	4ZV9/C/126-TYR	0.18685832169523434
3PNX/D/77-PRO	4ZV9/C/82-GLY	0.16806686441355617
3PNX/D/78-LEU	4ZV9/A/93-LYS	0.3223016412123971
3PNX/D/79-SER	4ZV9/B/268-ASN	0.3431846417481378
3PNX/D/80-LYS	4ZV9/A/64-THR	0.27722636007192886
3PNX/D/82-ASN	4ZV9/E/112-PRO	0.35182606680601386
3PNX/D/83-LEU	4ZV9/A/232-LEU	0.19532554482670875
3PNX/D/84-GLY	4ZV9/D/132-ASP	0.2171798283981079
3PNX/D/85-GLY	4ZV9/D/172-ARG	0.27920871854957696
3PNX/D/86-ILE	4ZV9/A/291-ASP	0.2973615763987016
3PNX/D/87-GLY	4ZV9/D/206-VAL	0.2816882002928891
3PNX/D/88-LYS	4ZV9/B/291-ASP	0.3304952033056918
3PNX/D/91-LEU	4ZV9/B/125-GLY	0.2977904028504294
3PNX/D/92-LEU	4ZV9/D/280-ASP	0.21352015227339496
3PNX/D/93-GLU	4ZV9/F/125-GLY	0.272391599363031
3PNX/D/97-GLU	4ZV9/A/284-GLN	0.2921816751969707
3PNX/D/98-GLU	4ZV9/F/173-TYR	0.3100922695144581
3PNX/D/99-LYS	4ZV9/F/163-PHE	0.2959486357159026
3PNX/D/100-ALA	4ZV9/B/234-THR	0.2062844676274393
3PNX/D/101-PRO	4ZV9/F/234-THR	0.19924283241020518
3PNX/D/103-LEU	4ZV9/E/276-LYS	0.27393607341946336
3PNX/D/104-SER	4ZV9/C/72-TYR	0.29935713739374953
3PNX/D/105-ASP	4ZV9/E/157-THR	0.24760729227731626
3PNX/D/106-LEU	4ZV9/B/118-ALA	0.18652422963219553
3PNX/D/107-LEU	4ZV9/B/127-ILE	0.16474416955335944
3PNX/D/108-SER	4ZV9/B/181-GLY	0.2006655477909582
3PNX/D/109-GLY	4ZV9/E/122-ALA	0.19123237426354273
3PNX/D/110-ALA	4ZV9/E/219-ALA	0.21123983517582118
3PNX/D/111-ARG	4ZV9/B/222-GLU	0.4250635306714767
3PNX/D/113-LYS	4ZV9/F/271-THR	0.3099155244329664
3PNX/D/114-GLU	4ZV9/A/196-ALA	0.2676507049380036
3PNX/D/115-VAL	4ZV9/C/84-VAL	0.23196385382351542
3PNX/D/117-PHE	4ZV9/A/176-ALA	0.3299439846193385
3PNX/D/118-TYR	4ZV9/A/185-PHE	0.2514578172203725
3PNX/D/119-ALA	4ZV9/C/133-GLY	0.20326898727139162
3PNX/D/121-GLN	4ZV9/A/70-ALA	0.38646193259773387
3PNX/D/122-LEU	4ZV9/C/105-HIS	0.16964507298352258
3PNX/D/123-SER	4ZV9/F/153-GLN	0.23236314211834244
3PNX/D/124-VAL	4ZV9/F/175-GLN	0.2804511340942571
3PNX/D/125-GLU	4ZV9/D/107-ASN	0.27868753524018536
3PNX/D/126-ILE	4ZV9/E/283-TRP	0.3257882757460049
3PNX/D/128-GLY	4ZV9/C/128-ALA	0.3583937147158253
3PNX/D/129-PHE	4ZV9/A/88-LEU	0.20210908411617043
3PNX/D/131-LYS	4ZV9/E/177-THR	0.32551715326472375
3PNX/D/133-GLU	4ZV9/C/217-ASP	0.3121304610242839
3PNX/D/134-LEU	4ZV9/C/124-ALA	0.19829503205731788
3PNX/D/135-PHE	4ZV9/C/100-ALA	0.31845410461768725
3PNX/D/136-PRO	4ZV9/D/249-ALA	0.29545626743143866
3PNX/D/137-GLU	4ZV9/B/58-ASN	0.2911072531719298
3PNX/D/138-VAL	4ZV9/C/150-LEU	0.19501180165655546
3PNX/D/139-GLN	4ZV9/D/162-ASP	0.3225212004527204
3PNX/D/140-ILE	4ZV9/E/249-ALA	0.24471624331694006
3PNX/D/142-ASP	4ZV9/F/169-PHE	0.33059606060899666
3PNX/D/143-VAL	4ZV9/D/133-GLY	0.16625273488454542
3PNX/D/144-LYS	4ZV9/B/178-GLY	0.32229322606795124
3PNX/D/145-GLU	4ZV9/C/222-GLU	0.3737837859212987
3PNX/D/146-TYR	4ZV9/B/197-VAL	0.2860998697997608
3PNX/D/147-LEU	4ZV9/B/202-LEU	0.23470221448764889
3PNX/D/149-ASN	4ZV9/C/182-ILE	0.2674977782427955
3PNX/D/150-ALA	4ZV9/D/241-PRO	0.19483627900676445
3PNX/D/151-LEU	4ZV9/C/273-ARG	0.2980100562127615
3PNX/D/153-SER	4ZV9/D/197-VAL	0.2626423725151203
3PNX/D/154-ASP	4ZV9/F/258-ILE	0.3020107763694561
3PNX/D/155-LEU	4ZV9/E/252-LYS	0.2072753167865551
3PNX/D/156-GLN	4ZV9/E/222-GLU	0.21802281309091637
3PNX/D/157-LEU	4ZV9/F/181-GLY	0.19301556055335492
3PNX/D/158-PHE	4ZV9/A/231-GLU	0.18555154318687933
3PNX/E/4-LYS	4ZV9/A/124-ALA	0.44051031144080666
3PNX/E/5-LYS	4ZV9/E/69-PHE	0.27960638607828053
3PNX/E/7-ASN	4ZV9/C/214-PRO	0.29167886533368503
3PNX/E/8-LEU	4ZV9/C/229-PHE	0.1821545244327258
3PNX/E/9-LEU	4ZV9/B/62-GLU	0.24625602496182183
3PNX/E/10-LEU	4ZV9/E/230-ALA	0.26654018833641874
3PNX/E/11-PHE	4ZV9/A/174-PRO	0.29344473450500536
3PNX/E/12-SER	4ZV9/B/85-ARG	0.278152106057888
3PNX/E/13-GLY	4ZV9/B/131-PRO	0.17766361549549578
3PNX/E/14-ASP	4ZV9/F/62-GLU	0.23730295323785283
3PNX/E/15-TYR	4ZV9/D/74-THR	0.33000963911745956
3PNX/E/16-ASP	4ZV9/C/70-ALA	0.1249386489571744
3PNX/E/17-LYS	4ZV9/A/188-GLY	0.28069307208751526
3PNX/E/18-ALA	4ZV9/C/171-GLN	0.2949851977244245
3PNX/E/19-LEU	4ZV9/F/212-GLN	0.1936644600640362
3PNX/E/20-ALA	4ZV9/B/276-LYS	0.3885528640640545
3PNX/E/21-SER	4ZV9/C/152-GLN	0.22364297487928153
3PNX/E/22-LEU	4ZV9/C/191-VAL	0.1774122569304323
3PNX/E/23-ILE	4ZV9/E/124-ALA	0.18638721062384406
3PNX/E/24-ILE	4ZV9/B/289-TRP	0.32977018441955763
3PNX/E/25-ALA	4ZV9/F/240-TRP	0.3283515381986075
3PNX/E/26-ASN	4ZV9/F/77-SER	0.22407083129113944
3PNX/E/27-ALA	4ZV9/E/66-PRO	0.16709549233939577
3PNX/E/28-ALA	4ZV9/A/130-ALA	0.15060728701050513
3PNX/E/29-ARG	4ZV9/A/99-PRO	0.35863065597983806
3PNX/E/30-GLU	4ZV9/B/104-VAL	0.3816348017927868
3PNX/E/33-ILE	4ZV9/C/206-VAL	0.3741040253173154
3PNX/E/34-GLU	4ZV9/E/245-ALA	0.23849971436492196
3PNX/E/35-VAL	4ZV9/C/129-LEU	0.21103918558397589
3PNX/E/36-THR	4ZV9/B/151-GLN	0.21428969178179869
3PNX/E/37-ILE	4ZV9/F/122-ALA	0.20998988586071146
3PNX/E/38-PHE	4ZV9/E/191-VAL	0.24841790675064782
3PNX/E/39-CYS	4ZV9/C/198-ALA	0.14317853241703526
3PNX/E/40-ALA	4ZV9/F/286-THR	0.16771377794117945
3PNX/E/41-PHE	4ZV9/B/66-PRO	0.3820486068161119
3PNX/E/42-TRP	4ZV9/D/247-LEU	0.21661969521456745
3PNX/E/43-GLY	4ZV9/C/85-ARG	0.33396296191007707
3PNX/E/44-LEU	4ZV9/B/208-PHE	0.2584847180996873
3PNX/E/45-LEU	4ZV9/D/253-VAL	0.1625209964785128
3PNX/E/46-LEU	4ZV9/B/206-VAL	0.2860055857514753
3PNX/E/47-LEU	4ZV9/A/267-HIS	0.427218883627605
3PNX/E/48-ARG	4ZV9/A/109-GLY	0.25604108639336526
3PNX/E/49-ASP	4ZV9/F/89-VAL	0.19867877984154475
3PNX/E/50-PRO	4ZV9/F/200-PRO	0.15686911614811114
3PNX/E/53-ALA	4ZV9/B/147-GLY	0.34915393452564303
3PNX/E/54-SER	4ZV9/C/119-ARG	0.3049313999573081
3PNX/E/58-LYS	4ZV9/C/291-ASP	0.3781993921557898
3PNX/E/59-SER	4ZV9/F/213-ALA	0.26072562871780736
3PNX/E/60-LEU	4ZV9/B/103-VAL	0.22929624858446057
3PNX/E/61-TYR	4ZV9/A/121-VAL	0.3368920021175025
3PNX/E/62-GLU	4ZV9/F/104-VAL	0.32812825279252766
3PNX/E/63-GLN	4ZV9/D/70-ALA	0.26333294928063833
3PNX/E/64-ALA	4ZV9/C/285-ARG	0.31864347135337173
3PNX/E/65-PHE	4ZV9/B/119-ARG	0.23118974326229763
3PNX/E/66-SER	4ZV9/F/198-ALA	0.24126891235598297
3PNX/E/67-SER	4ZV9/D/201-GLU	0.2733952717815316
3PNX/E/68-LEU	4ZV9/F/243-TYR	0.3380380388767841
3PNX/E/69-THR	4ZV9/F/93-LYS	0.3294481665322174
3PNX/E/70-PRO	4ZV9/F/106-GLU	0.27867501865606464
3PNX/E/71-ARG	4ZV9/B/232-LEU	0.3360249318340527
3PNX/E/72-GLU	4ZV9/B/120-ARG	0.22470422760174152
3PNX/E/73-ALA	4ZV9/A/198-ALA	0.2191888172362332
3PNX/E/74-GLU	4ZV9/C/288-LYS	0.23898669500574948
3PNX/E/75-GLU	4ZV9/C/95-SER	0.3146927151650288
3PNX/E/76-LEU	4ZV9/D/225-LEU	0.18818207467447395
3PNX/E/77-PRO	4ZV9/E/210-GLY	0.16250356723320894
3PNX/E/78-LEU	4ZV9/E/275-ASP	0.22481075646839976
3PNX/E/79-SER	4ZV9/D/250-ASN	0.35779951514035163
3PNX/E/82-ASN	4ZV9/F/79-ASN	0.24306428360637555
3PNX/E/84-GLY	4ZV9/E/223-ALA	0.30239839653833606
3PNX/E/85-GLY	4ZV9/A/242-ALA	0.24991399716067084
3PNX/E/87-GLY	4ZV9/B/209-TYR	0.2545507509113197
3PNX/E/88-LYS	4ZV9/B/155-ASP	0.2287174911458622
3PNX/E/91-LEU	4ZV9/C/146-LYS	0.2721163442317586
3PNX/E/92-LEU	4ZV9/C/89-VAL	0.25739309700820506
3PNX/E/93-GLU	4ZV9/F/226-LEU	0.19871582787358782
3PNX/E/97-GLU	4ZV9/C/77-SER	0.3031129517716538
3PNX/E/98-GLU	4ZV9/A/290-PHE	0.32625140231602173
3PNX/E/100-ALA	4ZV9/C/251-ASN	0.3345620902458058
3PNX/E/101-PRO	4ZV9/D/100-ALA	0.20878857603563533
3PNX/E/103-LEU	4ZV9/C/130-ALA	0.32379907122612045
3PNX/E/104-SER	4ZV9/A/219-ALA	0.28190174626548425
3PNX/E/105-ASP	4ZV9/F/247-LEU	0.22814560335665335
3PNX/E/106-LEU	4ZV9/F/161-ASN	0.2781922382192052
3PNX/E/107-LEU	4ZV9/A/228-HIS	0.22814297082040227
3PNX/E/108-SER	4ZV9/A/140-TYR	0.2661248634116397
3PNX/E/109-GLY	4ZV9/A/122-ALA	0.19175506039100576
3PNX/E/110-ALA	4ZV9/E/271-THR	0.21789915978936028
3PNX/E/111-ARG	4ZV9/F/81-HIS	0.30520586764846086
3PNX/E/112-LYS	4ZV9/E/166-ALA	0.31507938557335297
3PNX/E/113-LYS	4ZV9/A/279-ALA	0.31273472454264817
3PNX/E/114-GLU	4ZV9/F/115-GLU	0.31880130921113065
3PNX/E/115-VAL	4ZV9/C/62-GLU	0.303961983249427
3PNX/E/117-PHE	4ZV9/B/249-ALA	0.3476930256292395
3PNX/E/118-TYR	4ZV9/B/227-LEU	0.18620446586470643
3PNX/E/119-ALA	4ZV9/D/274-TYR	0.2542280160038937
3PNX/E/121-GLN	4ZV9/B/261-GLY	0.2611185350447771
3PNX/E/122-LEU	4ZV9/D/113-TYR	0.21818695667225382
3PNX/E/123-SER	4ZV9/C/148-ARG	0.30588973993779184
3PNX/E/124-VAL	4ZV9/A/92-ALA	0.1487582100474414
3PNX/E/125-GLU	4ZV9/E/108-ARG	0.17953784916534304
3PNX/E/126-ILE	4ZV9/E/284-GLN	0.15851222831205378
3PNX/E/128-GLY	4ZV9/E/238-GLU	0.28172180898614063
3PNX/E/129-PHE	4ZV9/F/264-HIS	0.15859290491157688
3PNX/E/131-LYS	4ZV9/D/126-TYR	0.3272127527120131
3PNX/E/132-GLU	4ZV9/D/57-SER	0.27617555841408625
3PNX/E/133-GLU	4ZV9/B/254-TYR	0.24020293502959253
3PNX/E/134-LEU	4ZV9/F/184-GLY	0.2741723472095918
3PNX/E/135-PHE	4ZV9/C/210-GLY	0.298139662286568
3PNX/E/136-PRO	4ZV9/F/110-LEU	0.26725656955850235
3PNX/E/137-GLU	4ZV9/E/258-ILE	0.23492465730978268
3PNX/E/138-VAL	4ZV9/E/214-PRO	0.2531324363927399
3PNX/E/139-GLN	4ZV9/C/110-LEU	0.23451087892307923
3PNX/E/140-ILE	4ZV9/A/202-LEU	0.2163434378128251
3PNX/E/142-ASP	4ZV9/F/225-LEU	0.27645865143578596
3PNX/E/143-VAL	4ZV9/A/153-GLN	0.2639982426629938
3PNX/E/144-LYS	4ZV9/C/184-GLY	0.38888531551713257
3PNX/E/145-GLU	4ZV9/B/242-ALA	0.29395850328380085
3PNX/E/146-TYR	4ZV9/B/76-PRO	0.35230641855258626
3PNX/E/147-LEU	4ZV9/C/228-HIS	0.21431260656270798
3PNX/E/149-ASN	4ZV9/B/200-PRO	0.3337102135817513
3PNX/E/150-ALA	4ZV9/A/83-GLU	0.14786281038849505
3PNX/E/151-LEU	4ZV9/C/289-TRP	0.31536716936634634
3PNX/E/152-GLU	4ZV9/E/118-ALA	0.30044966239490134
3PNX/E/153-SER	4ZV9/B/221-ILE	0.1726203607442983
3PNX/E/154-ASP	4ZV9/A/257-TYR	0.2528006195106464
3PNX/E/155-LEU	4ZV9/D/182-ILE	0.17796890294802417
3PNX/E/156-GLN	4ZV9/E/132-ASP	0.19519107236327987
3PNX/E/157-LEU	4ZV9/B/123-LYS	0.25860819444958866
3PNX/E/158-PHE	4ZV9/A/86-GLY	0.23999211993808786
3PNX/F/4-LYS	4ZV9/A/255-GLU	0.4797528742956952
3PNX/F/5-LYS	4ZV9/B/63-PHE	0.2921194236791928
3PNX/F/7-ASN	4ZV9/B/59-ALA	0.32246056287862984
3PNX/F/8-LEU	4ZV9/E/129-LEU	0.1847251759186998
3PNX/F/9-LEU	4ZV9/E/125-GLY	0.24636570995958704
3PNX/F/10-LEU	4ZV9/E/121-VAL	0.2851744196115002
3PNX/F/11-PHE	4ZV9/C/188-GLY	0.2796973965916954
3PNX/F/12-SER	4ZV9/D/117-VAL	0.164366833137099
3PNX/F/13-GLY	4ZV9/B/198-ALA	0.24315420589405295
3PNX/F/14-ASP	4ZV9/A/278-ALA	0.1875751721313358
3PNX/F/15-TYR	4ZV9/F/221-ILE	0.24303302722788173
3PNX/F/16-ASP	4ZV9/E/266-PHE	0.21368405095571483
3PNX/F/17-LYS	4ZV9/E/244-GLU	0.2870788831515713
3PNX/F/18-ALA	4ZV9/D/245-ALA	0.1995381833964769
3PNX/F/19-LEU	4ZV9/B/153-GLN	0.2159919576666828
3PNX/F/20-ALA	4ZV9/A/218-VAL	0.17622943131776378
3PNX/F/21-SER	4ZV9/C/281-LEU	0.30469968536685593
3PNX/F/22-LEU	4ZV9/E/119-ARG	0.23175809167383676
3PNX/F/23-ILE	4ZV9/B/192-SER	0.1305353136951162
3PNX/F/24-ILE	4ZV9/E/61-VAL	0.2785287529799573
3PNX/F/25-ALA	4ZV9/D/80-GLY	0.25625596308801757
3PNX/F/26-ASN	4ZV9/C/57-SER	0.2820552317261662
3PNX/F/27-ALA	4ZV9/F/67-GLU	0.19095133060335798
3PNX/F/28-ALA	4ZV9/F/65-ASP	0.19738941279409516
3PNX/F/29-ARG	4ZV9/C/93-LYS	0.19279421944358063
3PNX/F/30-GLU	4ZV9/E/208-PHE	0.415477735331303
3PNX/F/32-GLU	4ZV9/B/246-ALA	0.37903008474008604
3PNX/F/33-ILE	4ZV9/C/71-GLU	0.2570174034613609
3PNX/F/34-GLU	4ZV9/E/114-ILE	0.25623257432991015
3PNX/F/35-VAL	4ZV9/C/231-GLU	0.2610173919598545
3PNX/F/36-THR	4ZV9/A/213-ALA	0.19924587761320614
3PNX/F/37-ILE	4ZV9/D/239-GLY	0.25646556887954475
3PNX/F/38-PHE	4ZV9/A/260-PRO	0.30502951357007296
3PNX/F/39-CYS	4ZV9/B/81-HIS	0.30714870466790595
3PNX/F/40-ALA	4ZV9/A/190-GLY	0.21190340467431812
3PNX/F/41-PHE	4ZV9/A/249-ALA	0.38387283376611064
3PNX/F/42-TRP	4ZV9/C/69-PHE	0.2524712991954597
3PNX/F/43-GLY	4ZV9/F/131-PRO	0.24185423051404828
3PNX/F/44-LEU	4ZV9/E/234-THR	0.2757653392460757
3PNX/F/45-LEU	4ZV9/C/123-LYS	0.27959012192190147
3PNX/F/46-LEU	4ZV9/F/107-ASN	0.2435434737218763
3PNX/F/47-LEU	4ZV9/B/77-SER	0.24812036448522312
3PNX/F/48-ARG	4ZV9/C/59-ALA	0.3188530619197193
3PNX/F/49-ASP	4ZV9/F/86-GLY	0.18507352666788704
3PNX/F/50-PRO	4ZV9/D/187-TYR	0.36819431027671257
3PNX/F/53-ALA	4ZV9/C/141-PRO	0.33130831381072795
3PNX/F/54-SER	4ZV9/B/184-GLY	0.3314707649973923
3PNX/F/55-GLN	4ZV9/B/286-THR	0.335727986591956
3PNX/F/57-ASP	4ZV9/C/265-GLY	0.4983399878728466
3PNX/F/58-LYS	4ZV9/D/288-LYS	0.260498190084939
3PNX/F/59-SER	4ZV9/B/211-ARG	0.3660343562118993
3PNX/F/60-LEU	4ZV9/D/278-ALA	0.2117065474061499
3PNX/F/61-TYR	4ZV9/F/164-PHE	0.2534991162345803
3PNX/F/62-GLU	4ZV9/A/195-ALA	0.32510952819477
3PNX/F/63-GLN	4ZV9/E/58-ASN	0.2500721640038606
3PNX/F/64-ALA	4ZV9/C/248-LYS	0.272456778602507
3PNX/F/65-PHE	4ZV9/A/78-PRO	0.3606371113380755
3PNX/F/66-SER	4ZV9/A/68-ILE	0.2437297241199361
3PNX/F/67-SER	4ZV9/A/82-GLY	0.27327940236438963
3PNX/F/68-LEU	4ZV9/F/120-ARG	0.3088572864485694
3PNX/F/69-THR	4ZV9/C/193-ASN	0.25428537191770134
3PNX/F/70-PRO	4ZV9/E/131-PRO	0.20181979126008323
3PNX/F/71-ARG	4ZV9/E/273-ARG	0.2559074671171019
3PNX/F/72-GLU	4ZV9/D/152-GLN	0.2191699827547505
3PNX/F/73-ALA	4ZV9/B/188-GLY	0.2163860258876003
3PNX/F/74-GLU	4ZV9/D/270-SER	0.2792843128264798
3PNX/F/75-GLU	4ZV9/E/117-VAL	0.23585787869651587
3PNX/F/76-LEU	4ZV9/D/112-PRO	0.2523618703708918
3PNX/F/77-PRO	4ZV9/F/148-ARG	0.24227757012748344
3PNX/F/78-LEU	4ZV9/B/288-LYS	0.21206543868383704
3PNX/F/79-SER	4ZV9/A/165-ALA	0.31289661774170563
3PNX/F/82-ASN	4ZV9/B/219-ALA	0.3052840346499969
3PNX/F/84-GLY	4ZV9/B/86-GLY	0.3239145463573266
3PNX/F/85-GLY	4ZV9/A/181-GLY	0.23635743212331592
3PNX/F/87-GLY	4ZV9/E/106-GLU	0.2264925921380742
3PNX/F/88-LYS	4ZV9/D/166-ALA	0.2511458609481896
3PNX/F/91-LEU	4ZV9/E/215-THR	0.3296478029546513
3PNX/F/92-LEU	4ZV9/A/225-LEU	0.1892351755306106
3PNX/F/93-GLU	4ZV9/D/238-GLU	0.2885389589508408
3PNX/F/97-GLU	4ZV9/B/290-PHE	0.3332928967548274
3PNX/F/98-GLU	4ZV9/F/157-THR	0.23890890496286213
3PNX/F/100-ALA	4ZV9/A/-1-ASN	0.3594803326865114
3PNX/F/101-PRO	4ZV9/F/254-TYR	0.29961770429358153
3PNX/F/103-LEU	4ZV9/E/89-VAL	0.31623066596481336
3PNX/F/104-SER	4ZV9/C/143-ASN	0.21875179211298781
3PNX/F/105-ASP	4ZV9/B/146-LYS	0.3446494690313063
3PNX/F/106-LEU	4ZV9/C/81-HIS	0.25274057466423805
3PNX/F/107-LEU	4ZV9/A/275-ASP	0.16816794278029257
3PNX/F/108-SER	4ZV9/D/240-TRP	0.3277269953898228
3PNX/F/109-GLY	4ZV9/C/155-ASP	0.18802477554154773
3PNX/F/110-ALA	4ZV9/A/169-PHE	0.26370510599199554
3PNX/F/111-ARG	4ZV9/E/289-TRP	0.2870610224747763
3PNX/F/113-LYS	4ZV9/C/106-GLU	0.29305781616442866
3PNX/F/114-GLU	4ZV9/B/68-ILE	0.21841968047495583
3PNX/F/115-VAL	4ZV9/E/220-LYS	0.2549065856885329
3PNX/F/117-PHE	4ZV9/D/233-ASP	0.2677735001995734
3PNX/F/118-TYR	4ZV9/C/102-VAL	0.1432093888567039
3PNX/F/119-ALA	4ZV9/A/238-GLU	0.28235619816272056
3PNX/F/121-GLN	4ZV9/D/167-ILE	0.3351154489061546
3PNX/F/122-LEU	4ZV9/B/115-GLU	0.23036822862977138
3PNX/F/123-SER	4ZV9/C/86-GLY	0.1447233839492842
3PNX/F/124-VAL	4ZV9/C/258-ILE	0.18942235039515218
3PNX/F/125-GLU	4ZV9/D/86-GLY	0.30194578268238575
3PNX/F/126-ILE	4ZV9/F/216-ALA	0.22325762977700564
3PNX/F/128-GLY	4ZV9/F/259-TYR	0.26212322349451833
3PNX/F/129-PHE	4ZV9/F/238-GLU	0.29215427333760985
3PNX/F/130-LYS	4ZV9/A/115-GLU	0.31852699302196796
3PNX/F/131-LYS	4ZV9/D/124-ALA	0.3084215149967619
3PNX/F/132-GLU	4ZV9/D/140-TYR	0.2792796848178541
3PNX/F/133-GLU	4ZV9/E/149-GLU	0.18255792169711368
3PNX/F/134-LEU	4ZV9/C/73-ILE	0.18362862396087282
3PNX/F/135-PHE	4ZV9/E/142-GLY	0.34928485115965474
3PNX/F/136-PRO	4ZV9/B/255-GLU	0.37400474932332006
3PNX/F/137-GLU	4ZV9/D/85-ARG	0.38043893143397534
3PNX/F/138-VAL	4ZV9/C/96-GLY	0.33659170643459657
3PNX/F/139-GLN	4ZV9/D/58-ASN	0.24903096688762452
3PNX/F/140-ILE	4ZV9/B/126-TYR	0.16478766334370265
3PNX/F/142-ASP	4ZV9/A/269-ASP	0.40906447481683444
3PNX/F/143-VAL	4ZV9/E/127-ILE	0.17573090811921419
3PNX/F/144-LYS	4ZV9/A/152-GLN	0.23823386832381838
3PNX/F/145-GLU	4ZV9/D/111-ASN	0.2968654727972861
3PNX/F/146-TYR	4ZV9/B/78-PRO	0.3722147140329138
3PNX/F/147-LEU	4ZV9/D/115-GLU	0.23304289859473878
3PNX/F/149-ASN	4ZV9/A/135-ASN	0.22641213585391337
3PNX/F/150-ALA	4ZV9/F/111-ASN	0.21899044258417427
3PNX/F/151-LEU	4ZV9/C/244-GLU	0.3609608819149616
3PNX/F/152-GLU	4ZV9/F/256-ALA	0.35599224542647895
3PNX/F/153-SER	4ZV9/E/98-THR	0.23181183591018412
3PNX/F/154-ASP	4ZV9/D/179-LYS	0.2617632874873743
3PNX/F/155-LEU	4ZV9/D/257-TYR	0.29253647445988656
3PNX/F/156-GLN	4ZV9/B/278-ALA	0.23285649927649896
3PNX/F/157-LEU	4ZV9/D/244-GLU	0.3337314635007665
3PNX/F/158-PHE	4ZV9/A/272-PRO	0.29993953100132914
1LBV/A/1-MET	3PNX/C/68-LEU	0.3505689241978924
1LBV/A/2-ASP	3PNX/D/149-ASN	0.35350048621309504
1LBV/A/3-GLU	3PNX/E/118-TYR	0.28261105840575657
1LBV/A/4-ARG	3PNX/F/110-ALA	0.41780264101731673
1LBV/A/5-ASP	3PNX/D/125-GLU	0.24480694770959072
1LBV/A/6-ALA	3PNX/E/54-SER	0.32828646105901355
1LBV/A/7-LEU	3PNX/C/74-GLU	0.163362946933374
1LBV/A/8-ARG	3PNX/A/48-ARG	0.23778882902668294
1LBV/A/9-ILE	3PNX/A/112-LYS	0.2745335871506528
1LBV/A/10-SER	3PNX/B/134-LEU	0.19862923455101403
1LBV/A/11-ARG	3PNX/E/110-ALA	0.3714655273337821
1LBV/A/12-GLU	3PNX/D/53-ALA	0.2675904936976961
1LBV/A/13-ILE	3PNX/A/44-LEU	0.18321297729958327
1LBV/A/14-ALA	3PNX/C/23-ILE	0.1752428651759396
1LBV/A/15-GLY	3PNX/C/110-ALA	0.1558215129309279
1LBV/A/16-GLU	3PNX/E/91-LEU	0.31569787777570374
1LBV/A/17-VAL	3PNX/D/124-VAL	0.14392091547581667
1LBV/A/18-ARG	3PNX/E/67-SER	0.3170611504947768
1LBV/A/19-LYS	3PNX/C/70-PRO	0.24767383378520746
1LBV/A/20-ALA	3PNX/A/69-THR	0.22917002501375808
1LBV/A/21-ILE	3PNX/B/30-GLU	0.28899135144764315
1LBV/A/22-ALA	3PNX/B/126-ILE	0.30331391453453466
1LBV/A/23-SER	3PNX/F/98-GLU	0.2637442911373538
1LBV/A/24-MET	3PNX/B/67-SER	0.31495263245380567
1LBV/A/25-PRO	3PNX/A/21-SER	0.19435968307639717
1LBV/A/26-LEU	3PNX/D/156-GLN	0.22729261653910043
1LBV/A/27-ARG	3PNX/E/93-GLU	0.2933243782463748
1LBV/A/28-GLU	3PNX/D/105-ASP	0.36833540480697907
1LBV/A/29-ARG	3PNX/C/65-PHE	0.28731676300130576
1LBV/A/30-VAL	3PNX/C/102-LYS	0.3525823784231263
1LBV/A/31-LYS	3PNX/D/117-PHE	0.2647657557341698
1LBV/A/32-ASP	3PNX/F/78-LEU	0.28073514622543577
1LBV/A/33-VAL	3PNX/B/43-GLY	0.23576919011481332
1LBV/A/34-GLY	3PNX/A/13-GLY	0.2256051635077469
1LBV/A/35-MET	3PNX/E/72-GLU	0.2517647319796776
1LBV/A/36-GLY	3PNX/F/82-ASN	0.31784581576146614
1LBV/A/37-LYS	3PNX/C/132-GLU	0.354253537068601
1LBV/A/38-ASP	3PNX/E/111-ARG	0.38329385970792246
1LBV/A/39-GLY	3PNX/D/84-GLY	0.2566315896694897
1LBV/A/40-THR	3PNX/B/83-LEU	0.3155439921558264
1LBV/A/41-PRO	3PNX/D/88-LYS	0.35585403691593753
1LBV/A/42-THR	3PNX/D/118-TYR	0.21808525071569576
1LBV/A/43-LYS	3PNX/A/152-GLU	0.28021878028136427
1LBV/A/44-ALA	3PNX/B/21-SER	0.19434210317841238
1LBV/A/45-ALA	3PNX/C/39-CYS	0.22174798163311418
1LBV/A/46-ASP	3PNX/A/62-GLU	0.30784627830261774
1LBV/A/47-ARG	3PNX/C/85-GLY	0.3889975890429163
1LBV/A/48-VAL	3PNX/E/65-PHE	0.4163889690904386
1LBV/A/49-ALA	3PNX/F/130-LYS	0.231683842780797
1LBV/A/50-GLU	3PNX/F/131-LYS	0.24674815403105044
1LBV/A/51-ASP	3PNX/D/14-ASP	0.21846376850717203
1LBV/A/52-ALA	3PNX/F/76-LEU	0.1952794910961178
1LBV/A/53-ALA	3PNX/C/22-LEU	0.19993765875925332
1LBV/A/54-LEU	3PNX/C/29-ARG	0.24483040796749939
1LBV/A/55-GLU	3PNX/F/40-ALA	0.3296555125369693
1LBV/A/56-ILE	3PNX/E/46-LEU	0.28402181109472
1LBV/A/57-LEU	3PNX/E/34-GLU	0.21727420058957608
1LBV/A/58-ARG	3PNX/D/91-LEU	0.1621959486542033
1LBV/A/59-LYS	3PNX/B/131-LYS	0.3469632387455198
1LBV/A/60-GLU	3PNX/A/49-ASP	0.25387676735081316
1LBV/A/61-ARG	3PNX/B/145-GLU	0.31578232667626444
1LBV/A/62-VAL	3PNX/B/93-GLU	0.26046240423650185
1LBV/A/63-THR	3PNX/A/68-LEU	0.27685519074921144
1LBV/A/64-VAL	3PNX/F/24-ILE	0.11409831069573376
1LBV/A/65-VAL	3PNX/D/2-GLU	0.3440518535507793
1LBV/A/66-THR	3PNX/F/61-TYR	0.25453558602563575
1LBV/A/67-GLU	3PNX/C/72-GLU	0.368863084622181
1LBV/A/68-GLU	3PNX/C/156-GLN	0.3723923239610389
1LBV/A/69-SER	3PNX/E/45-LEU	0.306907328326345
1LBV/A/70-GLY	3PNX/D/32-GLU	0.3754606832205317
1LBV/A/71-VAL	3PNX/A/156-GLN	0.13537934896040665
1LBV/A/72-LEU	3PNX/F/128-GLY	0.30546379254827366
1LBV/A/73-GLY	3PNX/F/134-LEU	0.21858820512006072
1LBV/A/74-GLU	3PNX/A/14-ASP	0.20164685328342033
1LBV/A/75-GLY	3PNX/F/122-LEU	0.23583356434030608
1LBV/A/76-ASP	3PNX/A/0-GLY	0.5139940835301401
1LBV/A/77-VAL	3PNX/D/131-LYS	0.4264937661022064
1LBV/A/78-PHE	3PNX/C/26-ASN	0.282093455917459
1LBV/A/79-VAL	3PNX/C/157-LEU	0.13214881173245335
1LBV/A/80-ALA	3PNX/D/16-ASP	0.193148483341549
1LBV/A/81-LEU	3PNX/A/118-TYR	0.21694837206718534
1LBV/A/82-ASP	3PNX/D/146-TYR	0.30451149241150516
1LBV/A/83-PRO	3PNX/E/27-ALA	0.17616815295311314
1LBV/A/84-LEU	3PNX/D/106-LEU	0.23139104761299847
1LBV/A/85-ASP	3PNX/D/63-GLN	0.26454863791586924
1LBV/A/86-GLY	3PNX/A/107-LEU	0.23226296818762257
1LBV/A/87-THR	3PNX/E/13-GLY	0.13324751460465994
1LBV/A/88-PHE	3PNX/B/69-THR	0.29198936682534365
1LBV/A/89-ASN	3PNX/B/27-ALA	0.26917053586530065
1LBV/A/90-ALA	3PNX/F/84-GLY	0.3486327075577786
1LBV/A/91-THR	3PNX/F/77-PRO	0.18515758759417816
1LBV/A/92-ARG	3PNX/F/129-PHE	0.33077351780922015
1LBV/A/93-GLY	3PNX/F/115-VAL	0.1918266023459863
[truncated: 509,712 more rows]
