# Supplementary material for: LoCoHD: a metric for comparing local environments of proteins
Source: Nat Commun. 2024 May 13;15:4029. doi: 10.1038/s41467-024-48225-0 (PMC11091161; doi:10.1038/s41467-024-48225-0)
Supplement: Supplementary file 4 — Source Data [file 41467_2024_48225_MOESM4_ESM.zip › Fig2_Table2_SFig9_STable2_STable3/CASP14_TS129-results.json]

{"T1024": {"2": {"single": {"lddt": 0.658217998808026, "rmsd": 3.468296766281128, "cad_score": 0.643944, "gdtts": 0.5415601023017903, "tm_score": 0.8505148887634277, "LoCoHD": 0.10634945701616015}, "per_residue": {"lddt": {"A/2-LYS": 0.718, "A/3-GLU": 0.621, "A/4-PHE": 0.464, "A/5-TRP": 0.672, "A/6-ASN": 0.622, "A/7-LEU": 0.797, "A/8-ASP": 0.757, "A/9-LYS": 0.676, "A/10-ASN": 0.73, "A/11-LEU": 0.837, "A/12-GLN": 0.828, "A/13-LEU": 0.753, "A/14-ARG": 0.529, "A/15-LEU": 0.779, "A/16-GLY": 0.794, "A/17-ILE": 0.714, "A/18-VAL": 0.713, "A/19-PHE": 0.793, "A/20-LEU": 0.77, "A/21-GLY": 0.708, "A/22-ALA": 0.721, "A/23-PHE": 0.738, "A/24-SER": 0.716, "A/25-TYR": 0.457, "A/26-GLY": 0.609, "A/27-THR": 0.615, "A/28-VAL": 0.622, "A/29-PHE": 0.426, "A/30-SER": 0.512, "A/31-SER": 0.549, "A/32-MET": 0.617, "A/33-THR": 0.516, "A/34-ILE": 0.514, "A/35-TYR": 0.626, "A/36-TYR": 0.577, "A/37-ASN": 0.532, "A/38-GLN": 0.547, "A/39-TYR": 0.656, "A/40-LEU": 0.645, "A/41-GLY": 0.523, "A/42-SER": 0.471, "A/43-ALA": 0.511, "A/44-ILE": 0.558, "A/45-THR": 0.541, "A/46-GLY": 0.521, "A/47-ILE": 0.504, "A/48-LEU": 0.472, "A/49-LEU": 0.503, "A/50-ALA": 0.52, "A/51-LEU": 0.515, "A/52-SER": 0.569, "A/53-ALA": 0.573, "A/54-VAL": 0.563, "A/55-ALA": 0.626, "A/56-THR": 0.642, "A/57-PHE": 0.601, "A/58-VAL": 0.652, "A/59-ALA": 0.714, "A/60-GLY": 0.708, "A/61-ILE": 0.681, "A/62-LEU": 0.718, "A/63-ALA": 0.755, "A/64-GLY": 0.726, "A/65-PHE": 0.567, "A/66-PHE": 0.683, "A/67-ALA": 0.756, "A/68-ASP": 0.617, "A/69-ARG": 0.62, "A/70-ASN": 0.673, "A/71-GLY": 0.766, "A/72-ARG": 0.748, "A/73-LYS": 0.82, "A/74-PRO": 0.824, "A/75-VAL": 0.813, "A/76-MET": 0.687, "A/77-VAL": 0.815, "A/78-PHE": 0.826, "A/79-GLY": 0.795, "A/80-THR": 0.713, "A/81-ILE": 0.824, "A/82-ILE": 0.823, "A/83-GLN": 0.657, "A/84-LEU": 0.707, "A/85-LEU": 0.723, "A/86-GLY": 0.764, "A/87-ALA": 0.749, "A/88-ALA": 0.801, "A/89-LEU": 0.797, "A/90-ALA": 0.711, "A/91-ILE": 0.741, "A/92-ALA": 0.81, "A/93-SER": 0.742, "A/94-ASN": 0.647, "A/95-LEU": 0.742, "A/96-PRO": 0.665, "A/97-GLY": 0.711, "A/98-HIS": 0.753, "A/99-VAL": 0.66, "A/100-ASN": 0.635, "A/101-PRO": 0.613, "A/102-TRP": 0.552, "A/103-SER": 0.768, "A/104-THR": 0.651, "A/105-PHE": 0.608, "A/106-ILE": 0.801, "A/107-ALA": 0.753, "A/108-PHE": 0.552, "A/109-LEU": 0.743, "A/110-LEU": 0.792, "A/111-ILE": 0.736, "A/112-SER": 0.718, "A/113-PHE": 0.65, "A/114-GLY": 0.802, "A/115-TYR": 0.688, "A/116-ASN": 0.72, "A/117-PHE": 0.746, "A/118-VAL": 0.746, "A/119-ILE": 0.753, "A/120-THR": 0.77, "A/121-ALA": 0.754, "A/122-GLY": 0.759, "A/123-ASN": 0.757, "A/124-ALA": 0.743, "A/125-MET": 0.692, "A/126-ILE": 0.713, "A/127-ILE": 0.709, "A/128-ASP": 0.724, "A/129-ALA": 0.824, "A/130-SER": 0.708, "A/131-ASN": 0.699, "A/132-ALA": 0.619, "A/133-GLU": 0.619, "A/134-ASN": 0.671, "A/135-ARG": 0.666, "A/136-LYS": 0.616, "A/137-VAL": 0.742, "A/138-VAL": 0.773, "A/139-PHE": 0.719, "A/140-MET": 0.683, "A/141-LEU": 0.764, "A/142-ASP": 0.776, "A/143-TYR": 0.544, "A/144-TRP": 0.799, "A/145-ALA": 0.854, "A/146-GLN": 0.737, "A/147-ASN": 0.764, "A/148-LEU": 0.815, "A/149-SER": 0.782, "A/150-VAL": 0.614, "A/151-ILE": 0.663, "A/152-LEU": 0.688, "A/153-GLY": 0.642, "A/154-ALA": 0.546, "A/155-ALA": 0.555, "A/156-LEU": 0.653, "A/157-GLY": 0.591, "A/158-ALA": 0.5, "A/159-TRP": 0.379, "A/160-LEU": 0.665, "A/161-PHE": 0.59, "A/162-ARG": 0.682, "A/163-PRO": 0.694, "A/164-ALA": 0.708, "A/165-PHE": 0.674, "A/166-GLU": 0.682, "A/167-ALA": 0.752, "A/168-LEU": 0.702, "A/169-LEU": 0.661, "A/170-VAL": 0.823, "A/171-ILE": 0.74, "A/172-LEU": 0.58, "A/173-LEU": 0.749, "A/174-LEU": 0.833, "A/175-THR": 0.729, "A/176-VAL": 0.647, "A/177-LEU": 0.78, "A/178-VAL": 0.764, "A/179-SER": 0.645, "A/180-PHE": 0.708, "A/181-PHE": 0.72, "A/182-LEU": 0.676, "A/183-THR": 0.607, "A/184-THR": 0.755, "A/185-PHE": 0.668, "A/186-VAL": 0.779, "A/187-MET": 0.751, "A/188-THR": 0.8, "A/189-GLU": 0.705, "A/190-THR": 0.542, "A/191-PHE": 0.501, "A/192-LYS": 0.382, "A/193-PRO": 0.504, "A/194-THR": 0.519, "A/203-ASN": 0.483, "A/204-ILE": 0.548, "A/205-PHE": 0.708, "A/206-GLN": 0.65, "A/207-ALA": 0.592, "A/208-TYR": 0.572, "A/209-LYS": 0.763, "A/210-THR": 0.71, "A/211-VAL": 0.703, "A/212-LEU": 0.757, "A/213-GLN": 0.805, "A/214-ASP": 0.744, "A/215-LYS": 0.768, "A/216-THR": 0.692, "A/217-TYR": 0.726, "A/218-MET": 0.782, "A/219-ILE": 0.819, "A/220-PHE": 0.617, "A/221-MET": 0.744, "A/222-GLY": 0.82, "A/223-ALA": 0.773, "A/224-ASN": 0.723, "A/225-ILE": 0.792, "A/226-ALA": 0.779, "A/227-THR": 0.68, "A/228-THR": 0.651, "A/229-PHE": 0.725, "A/230-ILE": 0.604, "A/231-ILE": 0.644, "A/232-MET": 0.535, "A/233-GLN": 0.47, "A/234-PHE": 0.445, "A/235-ASP": 0.404, "A/236-ASN": 0.499, "A/237-PHE": 0.592, "A/238-LEU": 0.581, "A/239-PRO": 0.488, "A/240-VAL": 0.515, "A/241-HIS": 0.614, "A/242-LEU": 0.557, "A/243-SER": 0.502, "A/244-ASN": 0.543, "A/245-SER": 0.539, "A/246-PHE": 0.577, "A/247-LYS": 0.454, "A/248-THR": 0.633, "A/249-ILE": 0.519, "A/250-THR": 0.637, "A/257-TYR": 0.457, "A/258-GLY": 0.552, "A/259-GLN": 0.364, "A/260-ARG": 0.553, "A/261-MET": 0.552, "A/262-LEU": 0.525, "A/263-THR": 0.558, "A/264-ILE": 0.624, "A/265-TYR": 0.57, "A/266-LEU": 0.567, "A/267-ILE": 0.677, "A/268-LEU": 0.614, "A/269-ALA": 0.655, "A/270-CYS": 0.715, "A/271-VAL": 0.818, "A/272-LEU": 0.745, "A/273-VAL": 0.735, "A/274-VAL": 0.691, "A/275-LEU": 0.733, "A/276-LEU": 0.548, "A/277-MET": 0.681, "A/278-THR": 0.615, "A/279-THR": 0.609, "A/280-LEU": 0.453, "A/281-ASN": 0.546, "A/282-ARG": 0.438, "A/283-LEU": 0.542, "A/284-THR": 0.526, "A/285-LYS": 0.566, "A/286-ASP": 0.634, "A/287-TRP": 0.541, "A/288-SER": 0.658, "A/289-HIS": 0.614, "A/290-GLN": 0.605, "A/291-LYS": 0.618, "A/292-GLY": 0.684, "A/293-PHE": 0.583, "A/294-ILE": 0.674, "A/295-TRP": 0.593, "A/296-GLY": 0.742, "A/297-SER": 0.697, "A/298-LEU": 0.675, "A/299-PHE": 0.691, "A/300-MET": 0.703, "A/301-ALA": 0.695, "A/302-ILE": 0.767, "A/303-GLY": 0.752, "A/304-MET": 0.648, "A/305-ILE": 0.686, "A/306-PHE": 0.76, "A/307-SER": 0.709, "A/308-PHE": 0.597, "A/309-LEU": 0.692, "A/310-THR": 0.746, "A/311-THR": 0.697, "A/312-THR": 0.767, "A/313-PHE": 0.584, "A/314-THR": 0.719, "A/315-PRO": 0.817, "A/316-ILE": 0.712, "A/317-PHE": 0.696, "A/318-ILE": 0.806, "A/319-ALA": 0.788, "A/320-GLY": 0.756, "A/321-ILE": 0.765, "A/322-VAL": 0.801, "A/323-TYR": 0.667, "A/324-THR": 0.724, "A/325-LEU": 0.695, "A/326-GLY": 0.759, "A/327-GLU": 0.677, "A/328-ILE": 0.679, "A/329-VAL": 0.713, "A/330-TYR": 0.66, "A/331-THR": 0.673, "A/332-PRO": 0.685, "A/333-SER": 0.678, "A/334-VAL": 0.645, "A/335-GLN": 0.564, "A/336-THR": 0.662, "A/337-LEU": 0.641, "A/338-GLY": 0.678, "A/339-ALA": 0.694, "A/340-ASP": 0.667, "A/341-LEU": 0.63, "A/342-MET": 0.637, "A/343-ASN": 0.581, "A/344-PRO": 0.66, "A/345-GLU": 0.583, "A/346-LYS": 0.619, "A/347-ILE": 0.636, "A/348-GLY": 0.666, "A/349-SER": 0.678, "A/350-TYR": 0.685, "A/351-ASN": 0.683, "A/352-GLY": 0.74, "A/353-VAL": 0.74, "A/354-ALA": 0.751, "A/355-ALA": 0.634, "A/356-ILE": 0.504, "A/357-LYS": 0.504, "A/358-MET": 0.556, "A/359-PRO": 0.519, "A/360-ILE": 0.495, "A/361-ALA": 0.655, "A/362-SER": 0.5, "A/363-ILE": 0.474, "A/364-LEU": 0.575, "A/365-ALA": 0.62, "A/366-GLY": 0.501, "A/367-LEU": 0.495, "A/368-LEU": 0.608, "A/369-VAL": 0.535, "A/370-SER": 0.507, "A/371-ILE": 0.499, "A/372-SER": 0.596, "A/373-PRO": 0.664, "A/374-MET": 0.784, "A/375-ILE": 0.781, "A/376-LYS": 0.773, "A/377-ALA": 0.737, "A/378-ILE": 0.75, "A/379-GLY": 0.765, "A/380-VAL": 0.716, "A/381-SER": 0.705, "A/382-LEU": 0.751, "A/383-VAL": 0.755, "A/384-LEU": 0.686, "A/385-ALA": 0.707, "A/386-LEU": 0.69, "A/387-THR": 0.682, "A/388-GLU": 0.578, "A/389-VAL": 0.717, "A/390-LEU": 0.793, "A/391-ALA": 0.729, "A/392-ILE": 0.659, "A/393-ILE": 0.783, "A/394-LEU": 0.746, "A/395-VAL": 0.666, "A/396-LEU": 0.693, "A/397-VAL": 0.764, "A/398-ALA": 0.718, "A/399-VAL": 0.655, "A/400-ASN": 0.629, "A/401-ARG": 0.711, "A/402-HIS": 0.609, "A/403-GLN": 0.687, "A/404-LYS": 0.692, "A/405-THR": 0.651, "A/406-LYS": 0.366}, "cad_score": {"A/2-LYS": 0.775, "A/3-GLU": 0.653, "A/4-PHE": 0.414, "A/5-TRP": 0.611, "A/6-ASN": 0.623, "A/7-LEU": 0.805, "A/8-ASP": 0.756, "A/9-LYS": 0.655, "A/10-ASN": 0.727, "A/11-LEU": 0.761, "A/12-GLN": 0.741, "A/13-LEU": 0.727, "A/14-ARG": 0.323, "A/15-LEU": 0.737, "A/16-GLY": 0.861, "A/17-ILE": 0.762, "A/18-VAL": 0.585, "A/19-PHE": 0.832, "A/20-LEU": 0.697, "A/21-GLY": 0.491, "A/22-ALA": 0.587, "A/23-PHE": 0.745, "A/24-SER": 0.612, "A/25-TYR": 0.32, "A/26-GLY": 0.578, "A/27-THR": 0.39, "A/28-VAL": 0.434, "A/29-PHE": 0.407, "A/30-SER": 0.324, "A/31-SER": 0.246, "A/32-MET": 0.538, "A/33-THR": 0.635, "A/34-ILE": 0.372, "A/35-TYR": 0.634, "A/36-TYR": 0.624, "A/37-ASN": 0.802, "A/38-GLN": 0.6, "A/39-TYR": 0.726, "A/40-LEU": 0.607, "A/41-GLY": 0.52, "A/42-SER": 0.903, "A/43-ALA": 0.803, "A/44-ILE": 0.433, "A/45-THR": 0.837, "A/46-GLY": 0.587, "A/47-ILE": 0.709, "A/48-LEU": 0.579, "A/49-LEU": 0.602, "A/50-ALA": 0.496, "A/51-LEU": 0.66, "A/52-SER": 0.606, "A/53-ALA": 0.398, "A/54-VAL": 0.631, "A/55-ALA": 0.668, "A/56-THR": 0.594, "A/57-PHE": 0.467, "A/58-VAL": 0.687, "A/59-ALA": 0.654, "A/60-GLY": 0.728, "A/61-ILE": 0.41, "A/62-LEU": 0.658, "A/63-ALA": 0.801, "A/64-GLY": 0.726, "A/65-PHE": 0.425, "A/66-PHE": 0.647, "A/67-ALA": 0.781, "A/68-ASP": 0.501, "A/69-ARG": 0.251, "A/70-ASN": 0.502, "A/71-GLY": 0.414, "A/72-ARG": 0.597, "A/73-LYS": 0.811, "A/74-PRO": 0.784, "A/75-VAL": 0.803, "A/76-MET": 0.599, "A/77-VAL": 0.694, "A/78-PHE": 0.884, "A/79-GLY": 0.858, "A/80-THR": 0.684, "A/81-ILE": 0.82, "A/82-ILE": 0.828, "A/83-GLN": 0.715, "A/84-LEU": 0.796, "A/85-LEU": 0.671, "A/86-GLY": 0.834, "A/87-ALA": 0.772, "A/88-ALA": 0.832, "A/89-LEU": 0.768, "A/90-ALA": 0.677, "A/91-ILE": 0.79, "A/92-ALA": 0.879, "A/93-SER": 0.746, "A/94-ASN": 0.624, "A/95-LEU": 0.762, "A/96-PRO": 0.718, "A/97-GLY": 0.683, "A/98-HIS": 0.715, "A/99-VAL": 0.521, "A/100-ASN": 0.684, "A/101-PRO": 0.633, "A/102-TRP": 0.446, "A/103-SER": 0.726, "A/104-THR": 0.506, "A/105-PHE": 0.486, "A/106-ILE": 0.619, "A/107-ALA": 0.895, "A/108-PHE": 0.459, "A/109-LEU": 0.557, "A/110-LEU": 0.808, "A/111-ILE": 0.669, "A/112-SER": 0.67, "A/113-PHE": 0.597, "A/114-GLY": 0.819, "A/115-TYR": 0.576, "A/116-ASN": 0.762, "A/117-PHE": 0.78, "A/118-VAL": 0.634, "A/119-ILE": 0.693, "A/120-THR": 0.669, "A/121-ALA": 0.795, "A/122-GLY": 0.589, "A/123-ASN": 0.641, "A/124-ALA": 0.687, "A/125-MET": 0.649, "A/126-ILE": 0.712, "A/127-ILE": 0.656, "A/128-ASP": 0.684, "A/129-ALA": 0.729, "A/130-SER": 0.723, "A/131-ASN": 0.711, "A/132-ALA": 0.71, "A/133-GLU": 0.533, "A/134-ASN": 0.671, "A/135-ARG": 0.619, "A/136-LYS": 0.699, "A/137-VAL": 0.609, "A/138-VAL": 0.758, "A/139-PHE": 0.548, "A/140-MET": 0.598, "A/141-LEU": 0.741, "A/142-ASP": 0.722, "A/143-TYR": 0.592, "A/144-TRP": 0.739, "A/145-ALA": 0.865, "A/146-GLN": 0.705, "A/147-ASN": 0.733, "A/148-LEU": 0.736, "A/149-SER": 0.792, "A/150-VAL": 0.732, "A/151-ILE": 0.714, "A/152-LEU": 0.813, "A/153-GLY": 0.775, "A/154-ALA": 0.373, "A/155-ALA": 0.438, "A/156-LEU": 0.776, "A/157-GLY": 0.556, "A/158-ALA": 0.439, "A/159-TRP": 0.491, "A/160-LEU": 0.597, "A/161-PHE": 0.597, "A/162-ARG": 0.73, "A/163-PRO": 0.791, "A/164-ALA": 0.698, "A/165-PHE": 0.708, "A/166-GLU": 0.753, "A/167-ALA": 0.913, "A/168-LEU": 0.587, "A/169-LEU": 0.629, "A/170-VAL": 0.864, "A/171-ILE": 0.848, "A/172-LEU": 0.524, "A/173-LEU": 0.739, "A/174-LEU": 0.914, "A/175-THR": 0.709, "A/176-VAL": 0.548, "A/177-LEU": 0.744, "A/178-VAL": 0.715, "A/179-SER": 0.686, "A/180-PHE": 0.688, "A/181-PHE": 0.582, "A/182-LEU": 0.63, "A/183-THR": 0.599, "A/184-THR": 0.615, "A/185-PHE": 0.475, "A/186-VAL": 0.672, "A/187-MET": 0.721, "A/188-THR": 0.761, "A/189-GLU": 0.739, "A/190-THR": 0.549, "A/191-PHE": 0.607, "A/192-LYS": 0.392, "A/193-PRO": 0.731, "A/194-THR": 0.332, "A/203-ASN": 0.694, "A/204-ILE": 0.595, "A/205-PHE": 0.748, "A/206-GLN": 0.706, "A/207-ALA": 0.756, "A/208-TYR": 0.482, "A/209-LYS": 0.851, "A/210-THR": 0.762, "A/211-VAL": 0.736, "A/212-LEU": 0.698, "A/213-GLN": 0.717, "A/214-ASP": 0.811, "A/215-LYS": 0.732, "A/216-THR": 0.683, "A/217-TYR": 0.652, "A/218-MET": 0.647, "A/219-ILE": 0.83, "A/220-PHE": 0.444, "A/221-MET": 0.557, "A/222-GLY": 0.893, "A/223-ALA": 0.709, "A/224-ASN": 0.54, "A/225-ILE": 0.686, "A/226-ALA": 0.749, "A/227-THR": 0.617, "A/228-THR": 0.664, "A/229-PHE": 0.72, "A/230-ILE": 0.521, "A/231-ILE": 0.481, "A/232-MET": 0.532, "A/233-GLN": 0.489, "A/234-PHE": 0.453, "A/235-ASP": 0.389, "A/236-ASN": 0.659, "A/237-PHE": 0.707, "A/238-LEU": 0.545, "A/239-PRO": 0.751, "A/240-VAL": 0.8, "A/241-HIS": 0.555, "A/242-LEU": 0.614, "A/243-SER": 0.481, "A/244-ASN": 0.496, "A/245-SER": 0.536, "A/246-PHE": 0.543, "A/247-LYS": 0.189, "A/248-THR": 0.759, "A/249-ILE": 0.453, "A/250-THR": 0.885, "A/257-TYR": 0.669, "A/258-GLY": 0.547, "A/259-GLN": 0.48, "A/260-ARG": 0.779, "A/261-MET": 0.546, "A/262-LEU": 0.683, "A/263-THR": 0.597, "A/264-ILE": 0.646, "A/265-TYR": 0.46, "A/266-LEU": 0.538, "A/267-ILE": 0.511, "A/268-LEU": 0.566, "A/269-ALA": 0.689, "A/270-CYS": 0.776, "A/271-VAL": 0.803, "A/272-LEU": 0.502, "A/273-VAL": 0.63, "A/274-VAL": 0.671, "A/275-LEU": 0.565, "A/276-LEU": 0.46, "A/277-MET": 0.548, "A/278-THR": 0.371, "A/279-THR": 0.522, "A/280-LEU": 0.416, "A/281-ASN": 0.634, "A/282-ARG": 0.627, "A/283-LEU": 0.578, "A/284-THR": 0.341, "A/285-LYS": 0.724, "A/286-ASP": 0.5, "A/287-TRP": 0.72, "A/288-SER": 0.847, "A/289-HIS": 0.631, "A/290-GLN": 0.6, "A/291-LYS": 0.836, "A/292-GLY": 0.57, "A/293-PHE": 0.59, "A/294-ILE": 0.63, "A/295-TRP": 0.761, "A/296-GLY": 0.691, "A/297-SER": 0.628, "A/298-LEU": 0.671, "A/299-PHE": 0.692, "A/300-MET": 0.673, "A/301-ALA": 0.672, "A/302-ILE": 0.803, "A/303-GLY": 0.893, "A/304-MET": 0.747, "A/305-ILE": 0.755, "A/306-PHE": 0.788, "A/307-SER": 0.576, "A/308-PHE": 0.514, "A/309-LEU": 0.784, "A/310-THR": 0.816, "A/311-THR": 0.744, "A/312-THR": 0.897, "A/313-PHE": 0.511, "A/314-THR": 0.807, "A/315-PRO": 0.928, "A/316-ILE": 0.54, "A/317-PHE": 0.593, "A/318-ILE": 0.873, "A/319-ALA": 0.798, "A/320-GLY": 0.736, "A/321-ILE": 0.751, "A/322-VAL": 0.768, "A/323-TYR": 0.747, "A/324-THR": 0.704, "A/325-LEU": 0.619, "A/326-GLY": 0.804, "A/327-GLU": 0.638, "A/328-ILE": 0.507, "A/329-VAL": 0.558, "A/330-TYR": 0.662, "A/331-THR": 0.715, "A/332-PRO": 0.595, "A/333-SER": 0.662, "A/334-VAL": 0.689, "A/335-GLN": 0.391, "A/336-THR": 0.756, "A/337-LEU": 0.678, "A/338-GLY": 0.66, "A/339-ALA": 0.657, "A/340-ASP": 0.704, "A/341-LEU": 0.732, "A/342-MET": 0.71, "A/343-ASN": 0.707, "A/344-PRO": 0.64, "A/345-GLU": 0.746, "A/346-LYS": 0.794, "A/347-ILE": 0.635, "A/348-GLY": 0.676, "A/349-SER": 0.545, "A/350-TYR": 0.728, "A/351-ASN": 0.592, "A/352-GLY": 0.765, "A/353-VAL": 0.502, "A/354-ALA": 0.529, "A/355-ALA": 0.552, "A/356-ILE": 0.441, "A/357-LYS": 0.298, "A/358-MET": 0.366, "A/359-PRO": 0.445, "A/360-ILE": 0.411, "A/361-ALA": 0.804, "A/362-SER": 0.576, "A/363-ILE": 0.305, "A/364-LEU": 0.847, "A/365-ALA": 0.749, "A/366-GLY": 0.589, "A/367-LEU": 0.67, "A/368-LEU": 0.634, "A/369-VAL": 0.653, "A/370-SER": 0.595, "A/371-ILE": 0.635, "A/372-SER": 0.755, "A/373-PRO": 0.783, "A/374-MET": 0.682, "A/375-ILE": 0.719, "A/376-LYS": 0.816, "A/377-ALA": 0.831, "A/378-ILE": 0.733, "A/379-GLY": 0.845, "A/380-VAL": 0.646, "A/381-SER": 0.561, "A/382-LEU": 0.792, "A/383-VAL": 0.76, "A/384-LEU": 0.6, "A/385-ALA": 0.723, "A/386-LEU": 0.732, "A/387-THR": 0.678, "A/388-GLU": 0.525, "A/389-VAL": 0.715, "A/390-LEU": 0.836, "A/391-ALA": 0.777, "A/392-ILE": 0.58, "A/393-ILE": 0.945, "A/394-LEU": 0.893, "A/395-VAL": 0.726, "A/396-LEU": 0.694, "A/397-VAL": 0.944, "A/398-ALA": 0.747, "A/399-VAL": 0.651, "A/400-ASN": 0.687, "A/401-ARG": 0.64, "A/402-HIS": 0.414, "A/403-GLN": 0.899, "A/404-LYS": 0.693, "A/405-THR": 0.548, "A/406-LYS": 0.437}, "LoCoHD": {"A/2-LYS": 0.12111283833864378, "A/3-GLU": 0.2823479638116599, "A/4-PHE": 0.23697723796184894, "A/5-TRP": 0.13016967518594053, "A/6-ASN": 0.0845975537175816, "A/7-LEU": 0.07822418801079455, "A/8-ASP": 0.11695578463999588, "A/9-LYS": 0.21674477636199987, "A/10-ASN": 0.1510568525901463, "A/11-LEU": 0.11352440141970513, "A/12-GLN": 0.20504477746758729, "A/13-LEU": 0.1512051686720931, "A/14-ARG": 0.26176392629423934, "A/15-LEU": 0.12747616104015339, "A/16-GLY": 0.05971706708730554, "A/17-ILE": 0.10554762465654696, "A/18-VAL": 0.11380100548416285, "A/19-PHE": 0.10208625796774072, "A/20-LEU": 0.06213051214780831, "A/21-GLY": 0.0674682160280069, "A/22-ALA": 0.04212719586921191, "A/23-PHE": 0.07611805521143837, "A/24-SER": 0.05593062260114639, "A/25-TYR": 0.23546834664671792, "A/26-GLY": 0.07095235259119584, "A/27-THR": 0.0612541137940779, "A/28-VAL": 0.14227578613409095, "A/29-PHE": 0.19210877129320386, "A/30-SER": 0.09321776933418989, "A/31-SER": 0.11908074022465771, "A/32-MET": 0.10173579940331463, "A/33-THR": 0.07837477891248613, "A/34-ILE": 0.08944828977352977, "A/35-TYR": 0.1385766615810436, "A/36-TYR": 0.099668653270122, "A/37-ASN": 0.06208634355680737, "A/38-GLN": 0.14782577882650508, "A/39-TYR": 0.131216521474648, "A/40-LEU": 0.08136960112781158, "A/41-GLY": 0.0627810159210092, "A/42-SER": 0.041520945834153354, "A/43-ALA": 0.04415498244706885, "A/44-ILE": 0.06791817323987986, "A/45-THR": 0.050133606026182206, "A/46-GLY": 0.04468483151668772, "A/47-ILE": 0.1290583005129645, "A/48-LEU": 0.13045520405084082, "A/49-LEU": 0.07788931452526696, "A/50-ALA": 0.037768125410305727, "A/51-LEU": 0.0793446378132105, "A/52-SER": 0.07077082896096376, "A/53-ALA": 0.049869619354374214, "A/54-VAL": 0.05677654670000913, "A/55-ALA": 0.08767154241018536, "A/56-THR": 0.0499711312406176, "A/57-PHE": 0.07286781938093219, "A/58-VAL": 0.04678407190886433, "A/59-ALA": 0.09323101290214085, "A/60-GLY": 0.06365216116271333, "A/61-ILE": 0.0951188873981255, "A/62-LEU": 0.07841609218860449, "A/63-ALA": 0.07068488418915578, "A/64-GLY": 0.09200861627275014, "A/65-PHE": 0.22039008645060812, "A/66-PHE": 0.17964782687239358, "A/67-ALA": 0.08352400695717001, "A/68-ASP": 0.22805719401748423, "A/69-ARG": 0.3051289527260928, "A/70-ASN": 0.11645354220834137, "A/71-GLY": 0.08910614875883592, "A/72-ARG": 0.18295439088225227, "A/73-LYS": 0.12822332898820407, "A/74-PRO": 0.04664340218671616, "A/75-VAL": 0.0685696408641205, "A/76-MET": 0.11077808544063561, "A/77-VAL": 0.13013742066946546, "A/78-PHE": 0.07161078665731786, "A/79-GLY": 0.046787392997892835, "A/80-THR": 0.07542505793960404, "A/81-ILE": 0.05429513864129201, "A/82-ILE": 0.039683489647011384, "A/83-GLN": 0.13577841180883726, "A/84-LEU": 0.07121081963154052, "A/85-LEU": 0.08697770528537417, "A/86-GLY": 0.05968155340016208, "A/87-ALA": 0.06470332838929325, "A/88-ALA": 0.04382631735934569, "A/89-LEU": 0.05039887225523318, "A/90-ALA": 0.10254749094597951, "A/91-ILE": 0.12972541294852336, "A/92-ALA": 0.05600931723418156, "A/93-SER": 0.06505481073660134, "A/94-ASN": 0.07824076990950479, "A/95-LEU": 0.07911391226787017, "A/96-PRO": 0.09108940092148254, "A/97-GLY": 0.07735988886145038, "A/98-HIS": 0.0685769780712839, "A/99-VAL": 0.13809328316105063, "A/100-ASN": 0.06719109047455077, "A/101-PRO": 0.08214899191915517, "A/102-TRP": 0.21044772497967765, "A/103-SER": 0.12338636695763393, "A/104-THR": 0.06758002731191497, "A/105-PHE": 0.2080915279579566, "A/106-ILE": 0.07945795056670392, "A/107-ALA": 0.07050593355217621, "A/108-PHE": 0.204416941827337, "A/109-LEU": 0.08061791080066041, "A/110-LEU": 0.09657189260427285, "A/111-ILE": 0.053610426396432265, "A/112-SER": 0.048692559987383394, "A/113-PHE": 0.1682166288727421, "A/114-GLY": 0.04547948047258931, "A/115-TYR": 0.21763389342064793, "A/116-ASN": 0.0899470004923193, "A/117-PHE": 0.10589855620832964, "A/118-VAL": 0.11014853511773263, "A/119-ILE": 0.19973820227786585, "A/120-THR": 0.05945654886081472, "A/121-ALA": 0.06070419426776421, "A/122-GLY": 0.12605382789484101, "A/123-ASN": 0.15097062067702313, "A/124-ALA": 0.07322859891035632, "A/125-MET": 0.14922472833893713, "A/126-ILE": 0.07913991044826284, "A/127-ILE": 0.10118170572821439, "A/128-ASP": 0.12916274967277272, "A/129-ALA": 0.09488436448996439, "A/130-SER": 0.0827460876520642, "A/131-ASN": 0.12026285954640033, "A/132-ALA": 0.12151547593575558, "A/133-GLU": 0.16139957323535922, "A/134-ASN": 0.11293651704162344, "A/135-ARG": 0.10104846504539343, "A/136-LYS": 0.13715478895090805, "A/137-VAL": 0.12476468261319945, "A/138-VAL": 0.056317754069022466, "A/139-PHE": 0.1949266039088651, "A/140-MET": 0.09660355873709647, "A/141-LEU": 0.12782326249774503, "A/142-ASP": 0.13564211629433212, "A/143-TYR": 0.18517577871937702, "A/144-TRP": 0.08978867174760638, "A/145-ALA": 0.04410409140592878, "A/146-GLN": 0.13796632123788988, "A/147-ASN": 0.11383147721073435, "A/148-LEU": 0.06138024039176743, "A/149-SER": 0.043192432135414516, "A/150-VAL": 0.10643322229051623, "A/151-ILE": 0.04311001242949416, "A/152-LEU": 0.044451878578615954, "A/153-GLY": 0.05434871121626953, "A/154-ALA": 0.055354655585192605, "A/155-ALA": 0.1463554817784481, "A/156-LEU": 0.05082885184896209, "A/157-GLY": 0.035958521808959816, "A/158-ALA": 0.07300172900832023, "A/159-TRP": 0.20065919783592953, "A/160-LEU": 0.10945627762007046, "A/161-PHE": 0.11995979888993454, "A/162-ARG": 0.0427311193839954, "A/163-PRO": 0.04915624595823753, "A/164-ALA": 0.06491865758231795, "A/165-PHE": 0.11024776081043203, "A/166-GLU": 0.08331379288004219, "A/167-ALA": 0.04204595910395434, "A/168-LEU": 0.12253761839388708, "A/169-LEU": 0.10786258205119129, "A/170-VAL": 0.06718152227446636, "A/171-ILE": 0.09030937086539083, "A/172-LEU": 0.10042523905996745, "A/173-LEU": 0.03559719153716008, "A/174-LEU": 0.042922645536228606, "A/175-THR": 0.06464726455170507, "A/176-VAL": 0.04500364445304871, "A/177-LEU": 0.09451159927181502, "A/178-VAL": 0.04910389490620046, "A/179-SER": 0.05272355894172655, "A/180-PHE": 0.1369856873178107, "A/181-PHE": 0.2344783690993654, "A/182-LEU": 0.13575221141631355, "A/183-THR": 0.06499508606645497, "A/184-THR": 0.10478760232336727, "A/185-PHE": 0.17985190436056528, "A/186-VAL": 0.1085435174575585, "A/187-MET": 0.09258144154817628, "A/188-THR": 0.11707872480525806, "A/189-GLU": 0.13091809992003522, "A/190-THR": 0.1169554672212574, "A/191-PHE": 0.19567173805830831, "A/192-LYS": 0.16298377069553116, "A/193-PRO": 0.175993836255753, "A/194-THR": 0.25144368736783623, "A/203-ASN": 0.240706645366109, "A/204-ILE": 0.12024584685325743, "A/205-PHE": 0.12931391123154093, "A/206-GLN": 0.15223296990772175, "A/207-ALA": 0.136395582738996, "A/208-TYR": 0.19100984592195103, "A/209-LYS": 0.15557258230478224, "A/210-THR": 0.08356556540380718, "A/211-VAL": 0.07178560684041509, "A/212-LEU": 0.08891979125566643, "A/213-GLN": 0.07138612524077487, "A/214-ASP": 0.08322562016135479, "A/215-LYS": 0.09346614048761603, "A/216-THR": 0.1465663978649997, "A/217-TYR": 0.10381382609460311, "A/218-MET": 0.15525569074746903, "A/219-ILE": 0.06786634194842792, "A/220-PHE": 0.1961888965864993, "A/221-MET": 0.14078015189556373, "A/222-GLY": 0.06277890718625605, "A/223-ALA": 0.06458371999779959, "A/224-ASN": 0.12292214249133318, "A/225-ILE": 0.04905050320837696, "A/226-ALA": 0.07956821379528616, "A/227-THR": 0.14057111925876867, "A/228-THR": 0.10148006109207995, "A/229-PHE": 0.10492329109577582, "A/230-ILE": 0.1171031920134489, "A/231-ILE": 0.1116307863270089, "A/232-MET": 0.13174803961751186, "A/233-GLN": 0.2051300401170528, "A/234-PHE": 0.19286467262327528, "A/235-ASP": 0.15429888692281088, "A/236-ASN": 0.049917770268422826, "A/237-PHE": 0.10898241768190425, "A/238-LEU": 0.11116284513659154, "A/239-PRO": 0.044703834475770525, "A/240-VAL": 0.04963476100542605, "A/241-HIS": 0.06150782720732917, "A/242-LEU": 0.14898980919805455, "A/243-SER": 0.07922617438568977, "A/244-ASN": 0.11707233213083168, "A/245-SER": 0.1509230648595074, "A/246-PHE": 0.1765954504154461, "A/247-LYS": 0.16725384941159308, "A/248-THR": 0.14683847872095598, "A/249-ILE": 0.19356044443132164, "A/250-THR": 0.21934876317050447, "A/257-TYR": 0.2925937117192035, "A/258-GLY": 0.12956062778433194, "A/259-GLN": 0.13330038414865614, "A/260-ARG": 0.15162421246300894, "A/261-MET": 0.1300366153674268, "A/262-LEU": 0.06965214442660107, "A/263-THR": 0.058760460712647275, "A/264-ILE": 0.10958913764780935, "A/265-TYR": 0.1736790982785898, "A/266-LEU": 0.11116336175599956, "A/267-ILE": 0.07391329348767008, "A/268-LEU": 0.13217234753584875, "A/269-ALA": 0.0804064651408443, "A/270-CYS": 0.06359148986548471, "A/271-VAL": 0.038840954104228186, "A/272-LEU": 0.07540863106331243, "A/273-VAL": 0.12682335418928098, "A/274-VAL": 0.06783678579592638, "A/275-LEU": 0.07855414686459776, "A/276-LEU": 0.15077438524364645, "A/277-MET": 0.08428917632704885, "A/278-THR": 0.15590130679611117, "A/279-THR": 0.1297300394865031, "A/280-LEU": 0.15175778638770554, "A/281-ASN": 0.11879520665890075, "A/282-ARG": 0.2552016533235404, "A/283-LEU": 0.17213228490538454, "A/284-THR": 0.10857395957584537, "A/285-LYS": 0.16473686617041167, "A/286-ASP": 0.120681242568149, "A/287-TRP": 0.18857040270930697, "A/288-SER": 0.06528424229862972, "A/289-HIS": 0.10381832320707683, "A/290-GLN": 0.17592330783323096, "A/291-LYS": 0.12808748749771806, "A/292-GLY": 0.051682496065203996, "A/293-PHE": 0.11853556240424348, "A/294-ILE": 0.09544756820512633, "A/295-TRP": 0.2619904815328493, "A/296-GLY": 0.07151596743835045, "A/297-SER": 0.07643882400387442, "A/298-LEU": 0.12308712086357014, "A/299-PHE": 0.15312897579184986, "A/300-MET": 0.12260892375495888, "A/301-ALA": 0.04196475893134327, "A/302-ILE": 0.05569103502087781, "A/303-GLY": 0.04008687471427415, "A/304-MET": 0.09097390705101827, "A/305-ILE": 0.0672702171788591, "A/306-PHE": 0.04044597163766568, "A/307-SER": 0.04303317633351084, "A/308-PHE": 0.13115575746043365, "A/309-LEU": 0.05226391896625675, "A/310-THR": 0.06057496688086076, "A/311-THR": 0.1206862653960222, "A/312-THR": 0.10193604910589375, "A/313-PHE": 0.12002536237927197, "A/314-THR": 0.06896202013246247, "A/315-PRO": 0.04116192620468889, "A/316-ILE": 0.0953844670198485, "A/317-PHE": 0.10224623058275165, "A/318-ILE": 0.04791589656638413, "A/319-ALA": 0.058643133478485904, "A/320-GLY": 0.0662066497814853, "A/321-ILE": 0.07158923403034298, "A/322-VAL": 0.09207618136661724, "A/323-TYR": 0.13787981663752463, "A/324-THR": 0.07989606186108016, "A/325-LEU": 0.10904818310263358, "A/326-GLY": 0.05681772950588882, "A/327-GLU": 0.18755571562215134, "A/328-ILE": 0.12082357153960023, "A/329-VAL": 0.0674747259371571, "A/330-TYR": 0.16413398191930895, "A/331-THR": 0.081657382377531, "A/332-PRO": 0.12087335443352655, "A/333-SER": 0.09180379622996093, "A/334-VAL": 0.09605288202698471, "A/335-GLN": 0.20569213218739593, "A/336-THR": 0.08591302222953388, "A/337-LEU": 0.14517435885817045, "A/338-GLY": 0.08564955325565203, "A/339-ALA": 0.08880341681760884, "A/340-ASP": 0.1405058401509001, "A/341-LEU": 0.16054391022335301, "A/342-MET": 0.07092248474622058, "A/343-ASN": 0.18382472330973523, "A/344-PRO": 0.16160942036520376, "A/345-GLU": 0.2630942461121383, "A/346-LYS": 0.1622855054106165, "A/347-ILE": 0.1672049143788976, "A/348-GLY": 0.10102517717610884, "A/349-SER": 0.11606657937235382, "A/350-TYR": 0.15605530282607935, "A/351-ASN": 0.07397093920427646, "A/352-GLY": 0.10414679919390235, "A/353-VAL": 0.09628013050619671, "A/354-ALA": 0.07988614623499293, "A/355-ALA": 0.1721804419586008, "A/356-ILE": 0.12364965027648991, "A/357-LYS": 0.1627385059502788, "A/358-MET": 0.15641720995838163, "A/359-PRO": 0.07714351444757804, "A/360-ILE": 0.15625578898043005, "A/361-ALA": 0.0699906521342103, "A/362-SER": 0.08894038565399293, "A/363-ILE": 0.057647215250011166, "A/364-LEU": 0.05483876438838468, "A/365-ALA": 0.04365272190226394, "A/366-GLY": 0.048459718265000576, "A/367-LEU": 0.04827399275006818, "A/368-LEU": 0.06872356635024293, "A/369-VAL": 0.04460079867390937, "A/370-SER": 0.03362029142359154, "A/371-ILE": 0.055870273198323044, "A/372-SER": 0.043961336075056784, "A/373-PRO": 0.040312322162400535, "A/374-MET": 0.031969555432271236, "A/375-ILE": 0.04869570047980358, "A/376-LYS": 0.04633716252854717, "A/377-ALA": 0.06078914001897392, "A/378-ILE": 0.0882457706494952, "A/379-GLY": 0.04071581388924031, "A/380-VAL": 0.05492378725125453, "A/381-SER": 0.12300121304565288, "A/382-LEU": 0.10058008934124085, "A/383-VAL": 0.048419432215423344, "A/384-LEU": 0.12716421948483717, "A/385-ALA": 0.13314846283508824, "A/386-LEU": 0.1252120021669552, "A/387-THR": 0.05981979540993838, "A/388-GLU": 0.105879812623704, "A/389-VAL": 0.09274440432591309, "A/390-LEU": 0.04954513976885279, "A/391-ALA": 0.09254654783512782, "A/392-ILE": 0.12184802841670539, "A/393-ILE": 0.052886471581516506, "A/394-LEU": 0.0497423099808017, "A/395-VAL": 0.061800884836761924, "A/396-LEU": 0.04312534914956498, "A/397-VAL": 0.06589128424727887, "A/398-ALA": 0.11477752164222775, "A/399-VAL": 0.07838143958149268, "A/400-ASN": 0.11492569192828897, "A/401-ARG": 0.11796885254331096, "A/402-HIS": 0.12609984187813844, "A/403-GLN": 0.06681166933889882, "A/404-LYS": 0.10146386439067037, "A/405-THR": 0.0990453660200073, "A/406-LYS": 0.28634487601107367}}}, "1": {"single": {"lddt": 0.6505438770524087, "rmsd": 3.858008623123169, "cad_score": 0.643294, "gdtts": 0.5044757033248082, "tm_score": 0.8260798454284668, "LoCoHD": 0.10658037633922685}, "per_residue": {"lddt": {"A/2-LYS": 0.687, "A/3-GLU": 0.707, "A/4-PHE": 0.752, "A/5-TRP": 0.769, "A/6-ASN": 0.742, "A/7-LEU": 0.839, "A/8-ASP": 0.771, "A/9-LYS": 0.714, "A/10-ASN": 0.748, "A/11-LEU": 0.838, "A/12-GLN": 0.869, "A/13-LEU": 0.768, "A/14-ARG": 0.555, "A/15-LEU": 0.808, "A/16-GLY": 0.809, "A/17-ILE": 0.699, "A/18-VAL": 0.708, "A/19-PHE": 0.797, "A/20-LEU": 0.759, "A/21-GLY": 0.714, "A/22-ALA": 0.7, "A/23-PHE": 0.725, "A/24-SER": 0.712, "A/25-TYR": 0.425, "A/26-GLY": 0.541, "A/27-THR": 0.56, "A/28-VAL": 0.579, "A/29-PHE": 0.398, "A/30-SER": 0.47, "A/31-SER": 0.484, "A/32-MET": 0.595, "A/33-THR": 0.448, "A/34-ILE": 0.45, "A/35-TYR": 0.583, "A/36-TYR": 0.574, "A/37-ASN": 0.439, "A/38-GLN": 0.474, "A/39-TYR": 0.63, "A/40-LEU": 0.59, "A/41-GLY": 0.529, "A/42-SER": 0.396, "A/43-ALA": 0.434, "A/44-ILE": 0.495, "A/45-THR": 0.477, "A/46-GLY": 0.465, "A/47-ILE": 0.473, "A/48-LEU": 0.423, "A/49-LEU": 0.467, "A/50-ALA": 0.495, "A/51-LEU": 0.515, "A/52-SER": 0.556, "A/53-ALA": 0.541, "A/54-VAL": 0.557, "A/55-ALA": 0.628, "A/56-THR": 0.663, "A/57-PHE": 0.651, "A/58-VAL": 0.726, "A/59-ALA": 0.809, "A/60-GLY": 0.808, "A/61-ILE": 0.732, "A/62-LEU": 0.805, "A/63-ALA": 0.806, "A/64-GLY": 0.769, "A/65-PHE": 0.723, "A/66-PHE": 0.695, "A/67-ALA": 0.799, "A/68-ASP": 0.7, "A/69-ARG": 0.684, "A/70-ASN": 0.682, "A/71-GLY": 0.763, "A/72-ARG": 0.731, "A/73-LYS": 0.805, "A/74-PRO": 0.8, "A/75-VAL": 0.82, "A/76-MET": 0.78, "A/77-VAL": 0.814, "A/78-PHE": 0.847, "A/79-GLY": 0.811, "A/80-THR": 0.717, "A/81-ILE": 0.824, "A/82-ILE": 0.839, "A/83-GLN": 0.659, "A/84-LEU": 0.711, "A/85-LEU": 0.732, "A/86-GLY": 0.779, "A/87-ALA": 0.747, "A/88-ALA": 0.795, "A/89-LEU": 0.737, "A/90-ALA": 0.733, "A/91-ILE": 0.716, "A/92-ALA": 0.794, "A/93-SER": 0.748, "A/94-ASN": 0.656, "A/95-LEU": 0.745, "A/96-PRO": 0.616, "A/97-GLY": 0.713, "A/98-HIS": 0.702, "A/99-VAL": 0.681, "A/100-ASN": 0.663, "A/101-PRO": 0.614, "A/102-TRP": 0.561, "A/103-SER": 0.755, "A/104-THR": 0.718, "A/105-PHE": 0.61, "A/106-ILE": 0.82, "A/107-ALA": 0.762, "A/108-PHE": 0.546, "A/109-LEU": 0.739, "A/110-LEU": 0.803, "A/111-ILE": 0.745, "A/112-SER": 0.707, "A/113-PHE": 0.663, "A/114-GLY": 0.809, "A/115-TYR": 0.676, "A/116-ASN": 0.728, "A/117-PHE": 0.755, "A/118-VAL": 0.753, "A/119-ILE": 0.763, "A/120-THR": 0.792, "A/121-ALA": 0.772, "A/122-GLY": 0.78, "A/123-ASN": 0.766, "A/124-ALA": 0.772, "A/125-MET": 0.74, "A/126-ILE": 0.757, "A/127-ILE": 0.724, "A/128-ASP": 0.717, "A/129-ALA": 0.797, "A/130-SER": 0.738, "A/131-ASN": 0.691, "A/132-ALA": 0.611, "A/133-GLU": 0.505, "A/134-ASN": 0.682, "A/135-ARG": 0.665, "A/136-LYS": 0.549, "A/137-VAL": 0.763, "A/138-VAL": 0.786, "A/139-PHE": 0.722, "A/140-MET": 0.647, "A/141-LEU": 0.773, "A/142-ASP": 0.776, "A/143-TYR": 0.74, "A/144-TRP": 0.8, "A/145-ALA": 0.853, "A/146-GLN": 0.749, "A/147-ASN": 0.73, "A/148-LEU": 0.827, "A/149-SER": 0.782, "A/150-VAL": 0.64, "A/151-ILE": 0.677, "A/152-LEU": 0.686, "A/153-GLY": 0.643, "A/154-ALA": 0.552, "A/155-ALA": 0.562, "A/156-LEU": 0.617, "A/157-GLY": 0.53, "A/158-ALA": 0.444, "A/159-TRP": 0.485, "A/160-LEU": 0.591, "A/161-PHE": 0.511, "A/162-ARG": 0.576, "A/163-PRO": 0.662, "A/164-ALA": 0.686, "A/165-PHE": 0.659, "A/166-GLU": 0.62, "A/167-ALA": 0.767, "A/168-LEU": 0.677, "A/169-LEU": 0.684, "A/170-VAL": 0.808, "A/171-ILE": 0.75, "A/172-LEU": 0.564, "A/173-LEU": 0.757, "A/174-LEU": 0.851, "A/175-THR": 0.722, "A/176-VAL": 0.667, "A/177-LEU": 0.8, "A/178-VAL": 0.774, "A/179-SER": 0.644, "A/180-PHE": 0.728, "A/181-PHE": 0.768, "A/182-LEU": 0.677, "A/183-THR": 0.622, "A/184-THR": 0.758, "A/185-PHE": 0.652, "A/186-VAL": 0.743, "A/187-MET": 0.729, "A/188-THR": 0.766, "A/189-GLU": 0.725, "A/190-THR": 0.713, "A/191-PHE": 0.567, "A/192-LYS": 0.527, "A/193-PRO": 0.581, "A/194-THR": 0.497, "A/203-ASN": 0.511, "A/204-ILE": 0.526, "A/205-PHE": 0.692, "A/206-GLN": 0.638, "A/207-ALA": 0.567, "A/208-TYR": 0.68, "A/209-LYS": 0.725, "A/210-THR": 0.695, "A/211-VAL": 0.659, "A/212-LEU": 0.717, "A/213-GLN": 0.787, "A/214-ASP": 0.722, "A/215-LYS": 0.629, "A/216-THR": 0.664, "A/217-TYR": 0.699, "A/218-MET": 0.697, "A/219-ILE": 0.775, "A/220-PHE": 0.599, "A/221-MET": 0.707, "A/222-GLY": 0.794, "A/223-ALA": 0.757, "A/224-ASN": 0.709, "A/225-ILE": 0.693, "A/226-ALA": 0.791, "A/227-THR": 0.712, "A/228-THR": 0.641, "A/229-PHE": 0.711, "A/230-ILE": 0.628, "A/231-ILE": 0.635, "A/232-MET": 0.475, "A/233-GLN": 0.459, "A/234-PHE": 0.433, "A/235-ASP": 0.358, "A/236-ASN": 0.438, "A/237-PHE": 0.556, "A/238-LEU": 0.532, "A/239-PRO": 0.446, "A/240-VAL": 0.496, "A/241-HIS": 0.594, "A/242-LEU": 0.54, "A/243-SER": 0.468, "A/244-ASN": 0.521, "A/245-SER": 0.555, "A/246-PHE": 0.563, "A/247-LYS": 0.373, "A/248-THR": 0.576, "A/249-ILE": 0.487, "A/250-THR": 0.587, "A/257-TYR": 0.401, "A/258-GLY": 0.467, "A/259-GLN": 0.312, "A/260-ARG": 0.51, "A/261-MET": 0.486, "A/262-LEU": 0.479, "A/263-THR": 0.503, "A/264-ILE": 0.595, "A/265-TYR": 0.574, "A/266-LEU": 0.543, "A/267-ILE": 0.658, "A/268-LEU": 0.618, "A/269-ALA": 0.66, "A/270-CYS": 0.73, "A/271-VAL": 0.843, "A/272-LEU": 0.748, "A/273-VAL": 0.695, "A/274-VAL": 0.693, "A/275-LEU": 0.705, "A/276-LEU": 0.545, "A/277-MET": 0.669, "A/278-THR": 0.659, "A/279-THR": 0.604, "A/280-LEU": 0.436, "A/281-ASN": 0.577, "A/282-ARG": 0.479, "A/283-LEU": 0.52, "A/284-THR": 0.512, "A/285-LYS": 0.582, "A/286-ASP": 0.604, "A/287-TRP": 0.515, "A/288-SER": 0.64, "A/289-HIS": 0.615, "A/290-GLN": 0.59, "A/291-LYS": 0.59, "A/292-GLY": 0.663, "A/293-PHE": 0.563, "A/294-ILE": 0.651, "A/295-TRP": 0.578, "A/296-GLY": 0.743, "A/297-SER": 0.687, "A/298-LEU": 0.676, "A/299-PHE": 0.687, "A/300-MET": 0.685, "A/301-ALA": 0.682, "A/302-ILE": 0.766, "A/303-GLY": 0.752, "A/304-MET": 0.648, "A/305-ILE": 0.69, "A/306-PHE": 0.766, "A/307-SER": 0.703, "A/308-PHE": 0.524, "A/309-LEU": 0.679, "A/310-THR": 0.74, "A/311-THR": 0.685, "A/312-THR": 0.719, "A/313-PHE": 0.565, "A/314-THR": 0.731, "A/315-PRO": 0.81, "A/316-ILE": 0.692, "A/317-PHE": 0.698, "A/318-ILE": 0.812, "A/319-ALA": 0.782, "A/320-GLY": 0.751, "A/321-ILE": 0.771, "A/322-VAL": 0.799, "A/323-TYR": 0.662, "A/324-THR": 0.722, "A/325-LEU": 0.738, "A/326-GLY": 0.77, "A/327-GLU": 0.668, "A/328-ILE": 0.743, "A/329-VAL": 0.711, "A/330-TYR": 0.642, "A/331-THR": 0.652, "A/332-PRO": 0.665, "A/333-SER": 0.671, "A/334-VAL": 0.626, "A/335-GLN": 0.59, "A/336-THR": 0.618, "A/337-LEU": 0.628, "A/338-GLY": 0.664, "A/339-ALA": 0.693, "A/340-ASP": 0.639, "A/341-LEU": 0.584, "A/342-MET": 0.604, "A/343-ASN": 0.555, "A/344-PRO": 0.643, "A/345-GLU": 0.5, "A/346-LYS": 0.591, "A/347-ILE": 0.601, "A/348-GLY": 0.652, "A/349-SER": 0.664, "A/350-TYR": 0.669, "A/351-ASN": 0.688, "A/352-GLY": 0.749, "A/353-VAL": 0.725, "A/354-ALA": 0.726, "A/355-ALA": 0.645, "A/356-ILE": 0.521, "A/357-LYS": 0.534, "A/358-MET": 0.52, "A/359-PRO": 0.485, "A/360-ILE": 0.535, "A/361-ALA": 0.651, "A/362-SER": 0.464, "A/363-ILE": 0.434, "A/364-LEU": 0.598, "A/365-ALA": 0.585, "A/366-GLY": 0.483, "A/367-LEU": 0.485, "A/368-LEU": 0.617, "A/369-VAL": 0.498, "A/370-SER": 0.495, "A/371-ILE": 0.6, "A/372-SER": 0.555, "A/373-PRO": 0.519, "A/374-MET": 0.623, "A/375-ILE": 0.598, "A/376-LYS": 0.72, "A/377-ALA": 0.687, "A/378-ILE": 0.679, "A/379-GLY": 0.705, "A/380-VAL": 0.643, "A/381-SER": 0.683, "A/382-LEU": 0.715, "A/383-VAL": 0.768, "A/384-LEU": 0.685, "A/385-ALA": 0.712, "A/386-LEU": 0.694, "A/387-THR": 0.71, "A/388-GLU": 0.6, "A/389-VAL": 0.726, "A/390-LEU": 0.726, "A/391-ALA": 0.738, "A/392-ILE": 0.662, "A/393-ILE": 0.762, "A/394-LEU": 0.724, "A/395-VAL": 0.647, "A/396-LEU": 0.684, "A/397-VAL": 0.732, "A/398-ALA": 0.683, "A/399-VAL": 0.64, "A/400-ASN": 0.623, "A/401-ARG": 0.611, "A/402-HIS": 0.573, "A/403-GLN": 0.658, "A/404-LYS": 0.652, "A/405-THR": 0.603, "A/406-LYS": 0.317}, "cad_score": {"A/2-LYS": 0.752, "A/3-GLU": 0.812, "A/4-PHE": 0.829, "A/5-TRP": 0.767, "A/6-ASN": 0.756, "A/7-LEU": 0.803, "A/8-ASP": 0.727, "A/9-LYS": 0.631, "A/10-ASN": 0.718, "A/11-LEU": 0.735, "A/12-GLN": 0.872, "A/13-LEU": 0.655, "A/14-ARG": 0.446, "A/15-LEU": 0.772, "A/16-GLY": 0.958, "A/17-ILE": 0.604, "A/18-VAL": 0.521, "A/19-PHE": 0.878, "A/20-LEU": 0.731, "A/21-GLY": 0.43, "A/22-ALA": 0.689, "A/23-PHE": 0.763, "A/24-SER": 0.588, "A/25-TYR": 0.28, "A/26-GLY": 0.538, "A/27-THR": 0.293, "A/28-VAL": 0.461, "A/29-PHE": 0.313, "A/30-SER": 0.377, "A/31-SER": 0.33, "A/32-MET": 0.588, "A/33-THR": 0.547, "A/34-ILE": 0.367, "A/35-TYR": 0.591, "A/36-TYR": 0.69, "A/37-ASN": 0.639, "A/38-GLN": 0.544, "A/39-TYR": 0.576, "A/40-LEU": 0.695, "A/41-GLY": 0.848, "A/42-SER": 0.491, "A/43-ALA": 0.676, "A/44-ILE": 0.574, "A/45-THR": 0.796, "A/46-GLY": 0.505, "A/47-ILE": 0.64, "A/48-LEU": 0.589, "A/49-LEU": 0.478, "A/50-ALA": 0.357, "A/51-LEU": 0.742, "A/52-SER": 0.602, "A/53-ALA": 0.401, "A/54-VAL": 0.543, "A/55-ALA": 0.688, "A/56-THR": 0.598, "A/57-PHE": 0.446, "A/58-VAL": 0.76, "A/59-ALA": 0.809, "A/60-GLY": 0.79, "A/61-ILE": 0.62, "A/62-LEU": 0.803, "A/63-ALA": 0.822, "A/64-GLY": 0.702, "A/65-PHE": 0.778, "A/66-PHE": 0.81, "A/67-ALA": 0.801, "A/68-ASP": 0.498, "A/69-ARG": 0.743, "A/70-ASN": 0.692, "A/71-GLY": 0.863, "A/72-ARG": 0.734, "A/73-LYS": 0.778, "A/74-PRO": 0.759, "A/75-VAL": 0.763, "A/76-MET": 0.705, "A/77-VAL": 0.726, "A/78-PHE": 0.832, "A/79-GLY": 0.877, "A/80-THR": 0.637, "A/81-ILE": 0.826, "A/82-ILE": 0.827, "A/83-GLN": 0.688, "A/84-LEU": 0.78, "A/85-LEU": 0.742, "A/86-GLY": 0.83, "A/87-ALA": 0.745, "A/88-ALA": 0.843, "A/89-LEU": 0.805, "A/90-ALA": 0.754, "A/91-ILE": 0.832, "A/92-ALA": 0.938, "A/93-SER": 0.705, "A/94-ASN": 0.654, "A/95-LEU": 0.81, "A/96-PRO": 0.535, "A/97-GLY": 0.734, "A/98-HIS": 0.812, "A/99-VAL": 0.528, "A/100-ASN": 0.747, "A/101-PRO": 0.658, "A/102-TRP": 0.514, "A/103-SER": 0.76, "A/104-THR": 0.631, "A/105-PHE": 0.461, "A/106-ILE": 0.584, "A/107-ALA": 0.878, "A/108-PHE": 0.509, "A/109-LEU": 0.568, "A/110-LEU": 0.779, "A/111-ILE": 0.659, "A/112-SER": 0.691, "A/113-PHE": 0.642, "A/114-GLY": 0.821, "A/115-TYR": 0.546, "A/116-ASN": 0.779, "A/117-PHE": 0.823, "A/118-VAL": 0.666, "A/119-ILE": 0.734, "A/120-THR": 0.676, "A/121-ALA": 0.804, "A/122-GLY": 0.579, "A/123-ASN": 0.634, "A/124-ALA": 0.703, "A/125-MET": 0.569, "A/126-ILE": 0.662, "A/127-ILE": 0.766, "A/128-ASP": 0.482, "A/129-ALA": 0.684, "A/130-SER": 0.71, "A/131-ASN": 0.69, "A/132-ALA": 0.618, "A/133-GLU": 0.356, "A/134-ASN": 0.747, "A/135-ARG": 0.66, "A/136-LYS": 0.517, "A/137-VAL": 0.572, "A/138-VAL": 0.823, "A/139-PHE": 0.627, "A/140-MET": 0.563, "A/141-LEU": 0.769, "A/142-ASP": 0.707, "A/143-TYR": 0.671, "A/144-TRP": 0.796, "A/145-ALA": 0.835, "A/146-GLN": 0.698, "A/147-ASN": 0.738, "A/148-LEU": 0.753, "A/149-SER": 0.831, "A/150-VAL": 0.772, "A/151-ILE": 0.633, "A/152-LEU": 0.886, "A/153-GLY": 0.835, "A/154-ALA": 0.353, "A/155-ALA": 0.541, "A/156-LEU": 0.727, "A/157-GLY": 0.493, "A/158-ALA": 0.328, "A/159-TRP": 0.596, "A/160-LEU": 0.638, "A/161-PHE": 0.505, "A/162-ARG": 0.481, "A/163-PRO": 0.803, "A/164-ALA": 0.667, "A/165-PHE": 0.714, "A/166-GLU": 0.692, "A/167-ALA": 0.896, "A/168-LEU": 0.558, "A/169-LEU": 0.675, "A/170-VAL": 0.847, "A/171-ILE": 0.76, "A/172-LEU": 0.547, "A/173-LEU": 0.76, "A/174-LEU": 0.945, "A/175-THR": 0.716, "A/176-VAL": 0.566, "A/177-LEU": 0.885, "A/178-VAL": 0.833, "A/179-SER": 0.741, "A/180-PHE": 0.744, "A/181-PHE": 0.749, "A/182-LEU": 0.628, "A/183-THR": 0.627, "A/184-THR": 0.632, "A/185-PHE": 0.322, "A/186-VAL": 0.571, "A/187-MET": 0.669, "A/188-THR": 0.744, "A/189-GLU": 0.733, "A/190-THR": 0.528, "A/191-PHE": 0.616, "A/192-LYS": 0.418, "A/193-PRO": 0.719, "A/194-THR": 0.768, "A/203-ASN": 0.506, "A/204-ILE": 0.614, "A/205-PHE": 0.77, "A/206-GLN": 0.729, "A/207-ALA": 0.677, "A/208-TYR": 0.695, "A/209-LYS": 0.836, "A/210-THR": 0.763, "A/211-VAL": 0.618, "A/212-LEU": 0.622, "A/213-GLN": 0.624, "A/214-ASP": 0.786, "A/215-LYS": 0.578, "A/216-THR": 0.62, "A/217-TYR": 0.649, "A/218-MET": 0.586, "A/219-ILE": 0.727, "A/220-PHE": 0.465, "A/221-MET": 0.538, "A/222-GLY": 0.808, "A/223-ALA": 0.648, "A/224-ASN": 0.551, "A/225-ILE": 0.576, "A/226-ALA": 0.727, "A/227-THR": 0.622, "A/228-THR": 0.63, "A/229-PHE": 0.696, "A/230-ILE": 0.58, "A/231-ILE": 0.454, "A/232-MET": 0.342, "A/233-GLN": 0.576, "A/234-PHE": 0.515, "A/235-ASP": 0.28, "A/236-ASN": 0.551, "A/237-PHE": 0.734, "A/238-LEU": 0.591, "A/239-PRO": 0.606, "A/240-VAL": 0.546, "A/241-HIS": 0.624, "A/242-LEU": 0.612, "A/243-SER": 0.437, "A/244-ASN": 0.656, "A/245-SER": 0.58, "A/246-PHE": 0.547, "A/247-LYS": 0.195, "A/248-THR": 0.806, "A/249-ILE": 0.414, "A/250-THR": 0.795, "A/257-TYR": 0.666, "A/258-GLY": 0.498, "A/259-GLN": 0.339, "A/260-ARG": 0.779, "A/261-MET": 0.589, "A/262-LEU": 0.598, "A/263-THR": 0.569, "A/264-ILE": 0.673, "A/265-TYR": 0.531, "A/266-LEU": 0.456, "A/267-ILE": 0.48, "A/268-LEU": 0.588, "A/269-ALA": 0.771, "A/270-CYS": 0.721, "A/271-VAL": 0.824, "A/272-LEU": 0.533, "A/273-VAL": 0.617, "A/274-VAL": 0.633, "A/275-LEU": 0.567, "A/276-LEU": 0.385, "A/277-MET": 0.629, "A/278-THR": 0.527, "A/279-THR": 0.534, "A/280-LEU": 0.375, "A/281-ASN": 0.72, "A/282-ARG": 0.52, "A/283-LEU": 0.497, "A/284-THR": 0.233, "A/285-LYS": 0.545, "A/286-ASP": 0.462, "A/287-TRP": 0.747, "A/288-SER": 0.786, "A/289-HIS": 0.655, "A/290-GLN": 0.572, "A/291-LYS": 0.821, "A/292-GLY": 0.586, "A/293-PHE": 0.588, "A/294-ILE": 0.613, "A/295-TRP": 0.706, "A/296-GLY": 0.729, "A/297-SER": 0.592, "A/298-LEU": 0.631, "A/299-PHE": 0.649, "A/300-MET": 0.683, "A/301-ALA": 0.677, "A/302-ILE": 0.791, "A/303-GLY": 0.884, "A/304-MET": 0.569, "A/305-ILE": 0.775, "A/306-PHE": 0.847, "A/307-SER": 0.61, "A/308-PHE": 0.298, "A/309-LEU": 0.706, "A/310-THR": 0.783, "A/311-THR": 0.716, "A/312-THR": 0.805, "A/313-PHE": 0.574, "A/314-THR": 0.783, "A/315-PRO": 0.874, "A/316-ILE": 0.638, "A/317-PHE": 0.597, "A/318-ILE": 0.864, "A/319-ALA": 0.825, "A/320-GLY": 0.689, "A/321-ILE": 0.751, "A/322-VAL": 0.812, "A/323-TYR": 0.708, "A/324-THR": 0.722, "A/325-LEU": 0.615, "A/326-GLY": 0.838, "A/327-GLU": 0.701, "A/328-ILE": 0.565, "A/329-VAL": 0.568, "A/330-TYR": 0.709, "A/331-THR": 0.714, "A/332-PRO": 0.612, "A/333-SER": 0.627, "A/334-VAL": 0.684, "A/335-GLN": 0.493, "A/336-THR": 0.705, "A/337-LEU": 0.659, "A/338-GLY": 0.688, "A/339-ALA": 0.74, "A/340-ASP": 0.54, "A/341-LEU": 0.656, "A/342-MET": 0.651, "A/343-ASN": 0.713, "A/344-PRO": 0.753, "A/345-GLU": 0.398, "A/346-LYS": 0.773, "A/347-ILE": 0.638, "A/348-GLY": 0.64, "A/349-SER": 0.612, "A/350-TYR": 0.714, "A/351-ASN": 0.646, "A/352-GLY": 0.622, "A/353-VAL": 0.66, "A/354-ALA": 0.524, "A/355-ALA": 0.533, "A/356-ILE": 0.599, "A/357-LYS": 0.303, "A/358-MET": 0.389, "A/359-PRO": 0.375, "A/360-ILE": 0.414, "A/361-ALA": 0.713, "A/362-SER": 0.545, "A/363-ILE": 0.401, "A/364-LEU": 0.853, "A/365-ALA": 0.757, "A/366-GLY": 0.541, "A/367-LEU": 0.728, "A/368-LEU": 0.724, "A/369-VAL": 0.478, "A/370-SER": 0.515, "A/371-ILE": 0.785, "A/372-SER": 0.757, "A/373-PRO": 0.521, "A/374-MET": 0.726, "A/375-ILE": 0.708, "A/376-LYS": 0.666, "A/377-ALA": 0.788, "A/378-ILE": 0.618, "A/379-GLY": 0.73, "A/380-VAL": 0.663, "A/381-SER": 0.595, "A/382-LEU": 0.726, "A/383-VAL": 0.752, "A/384-LEU": 0.578, "A/385-ALA": 0.729, "A/386-LEU": 0.673, "A/387-THR": 0.628, "A/388-GLU": 0.53, "A/389-VAL": 0.727, "A/390-LEU": 0.665, "A/391-ALA": 0.771, "A/392-ILE": 0.572, "A/393-ILE": 0.948, "A/394-LEU": 0.764, "A/395-VAL": 0.729, "A/396-LEU": 0.701, "A/397-VAL": 0.861, "A/398-ALA": 0.734, "A/399-VAL": 0.635, "A/400-ASN": 0.681, "A/401-ARG": 0.508, "A/402-HIS": 0.278, "A/403-GLN": 0.782, "A/404-LYS": 0.74, "A/405-THR": 0.47, "A/406-LYS": 0.41}, "LoCoHD": {"A/2-LYS": 0.09960392360831576, "A/3-GLU": 0.1503095956372647, "A/4-PHE": 0.11002287834565315, "A/5-TRP": 0.07093459168496913, "A/6-ASN": 0.08562630760792138, "A/7-LEU": 0.0773477781522359, "A/8-ASP": 0.1110680075400128, "A/9-LYS": 0.21760128651650962, "A/10-ASN": 0.150316222421005, "A/11-LEU": 0.1523464183267621, "A/12-GLN": 0.07786517633011406, "A/13-LEU": 0.15688660780092553, "A/14-ARG": 0.21416289840233044, "A/15-LEU": 0.09250553890038621, "A/16-GLY": 0.052199334030971975, "A/17-ILE": 0.10887903048559101, "A/18-VAL": 0.11618394556177601, "A/19-PHE": 0.06433735092199422, "A/20-LEU": 0.06467922022362775, "A/21-GLY": 0.056624468558698474, "A/22-ALA": 0.0480897931878027, "A/23-PHE": 0.06756984547826676, "A/24-SER": 0.06095665776598566, "A/25-TYR": 0.23378017473835866, "A/26-GLY": 0.07290891857997892, "A/27-THR": 0.06543875814356419, "A/28-VAL": 0.11500125243255274, "A/29-PHE": 0.20218361132983642, "A/30-SER": 0.0964987004095486, "A/31-SER": 0.10778777603515913, "A/32-MET": 0.09172942273112399, "A/33-THR": 0.06658887851003766, "A/34-ILE": 0.0976119591798554, "A/35-TYR": 0.1504289407032358, "A/36-TYR": 0.0783609621904762, "A/37-ASN": 0.05706334474862913, "A/38-GLN": 0.1498131974984961, "A/39-TYR": 0.13085803668662496, "A/40-LEU": 0.05582984929696224, "A/41-GLY": 0.03664262354479809, "A/42-SER": 0.05753371072875301, "A/43-ALA": 0.042184839430684073, "A/44-ILE": 0.05702612519427687, "A/45-THR": 0.0509616160965376, "A/46-GLY": 0.045384748786425885, "A/47-ILE": 0.11524412429706499, "A/48-LEU": 0.13312124302426961, "A/49-LEU": 0.09761392706201073, "A/50-ALA": 0.05537690958437456, "A/51-LEU": 0.07656784196274928, "A/52-SER": 0.07131023717266413, "A/53-ALA": 0.050350976628820855, "A/54-VAL": 0.09979621495744391, "A/55-ALA": 0.0756204075843358, "A/56-THR": 0.05338240342555422, "A/57-PHE": 0.12480854982434388, "A/58-VAL": 0.06696421017206404, "A/59-ALA": 0.06466889751728859, "A/60-GLY": 0.053875785402395064, "A/61-ILE": 0.12160071808696374, "A/62-LEU": 0.07691097509532359, "A/63-ALA": 0.06820293053845819, "A/64-GLY": 0.06639123898718638, "A/65-PHE": 0.13594486114300094, "A/66-PHE": 0.14205996083244526, "A/67-ALA": 0.08386423473526691, "A/68-ASP": 0.13285518031593432, "A/69-ARG": 0.1741396333184638, "A/70-ASN": 0.09707968004342872, "A/71-GLY": 0.12248352038825043, "A/72-ARG": 0.1541851243429065, "A/73-LYS": 0.13099585707558647, "A/74-PRO": 0.048809709381677786, "A/75-VAL": 0.06957346302688976, "A/76-MET": 0.0962499508586801, "A/77-VAL": 0.10638606239632742, "A/78-PHE": 0.06717692407605276, "A/79-GLY": 0.033383110330898226, "A/80-THR": 0.05358753339508697, "A/81-ILE": 0.048364966978680854, "A/82-ILE": 0.04147228356702339, "A/83-GLN": 0.12708905111262406, "A/84-LEU": 0.06995161519674865, "A/85-LEU": 0.08221020888247477, "A/86-GLY": 0.0525876991994673, "A/87-ALA": 0.06266082117271651, "A/88-ALA": 0.04939419219032536, "A/89-LEU": 0.115170840600318, "A/90-ALA": 0.10380839581326072, "A/91-ILE": 0.15293985021518158, "A/92-ALA": 0.08754336699419475, "A/93-SER": 0.0817835359114907, "A/94-ASN": 0.1204852837466309, "A/95-LEU": 0.1421953824874987, "A/96-PRO": 0.18551669271076, "A/97-GLY": 0.045964511202724954, "A/98-HIS": 0.0664870548636097, "A/99-VAL": 0.07881082763298689, "A/100-ASN": 0.05973306293605739, "A/101-PRO": 0.08048638301847892, "A/102-TRP": 0.20507295727627825, "A/103-SER": 0.12161803190823792, "A/104-THR": 0.07058356500700219, "A/105-PHE": 0.18340680430892908, "A/106-ILE": 0.08102225425844549, "A/107-ALA": 0.07251323316653077, "A/108-PHE": 0.17780469528654813, "A/109-LEU": 0.07890065630796639, "A/110-LEU": 0.09032333985323719, "A/111-ILE": 0.04217377245447857, "A/112-SER": 0.05793645306500993, "A/113-PHE": 0.16775873161746338, "A/114-GLY": 0.04695030615334441, "A/115-TYR": 0.2166633977454604, "A/116-ASN": 0.06423640989296577, "A/117-PHE": 0.09850865681069385, "A/118-VAL": 0.1092041528018521, "A/119-ILE": 0.19478713714184437, "A/120-THR": 0.07011448391555196, "A/121-ALA": 0.05223324358747732, "A/122-GLY": 0.10607724788801548, "A/123-ASN": 0.13726795583234003, "A/124-ALA": 0.07243654407309018, "A/125-MET": 0.1785174647761979, "A/126-ILE": 0.11411104469476198, "A/127-ILE": 0.10942659550628564, "A/128-ASP": 0.11358648945276284, "A/129-ALA": 0.08797761025987501, "A/130-SER": 0.13239420945856978, "A/131-ASN": 0.16090637007623246, "A/132-ALA": 0.12785996040400668, "A/133-GLU": 0.1987587986833356, "A/134-ASN": 0.11637963393164116, "A/135-ARG": 0.1931918630454732, "A/136-LYS": 0.2267510990360691, "A/137-VAL": 0.10149734085144081, "A/138-VAL": 0.05501359934060592, "A/139-PHE": 0.13541965048977175, "A/140-MET": 0.12164286947013954, "A/141-LEU": 0.06221324210582044, "A/142-ASP": 0.1011543570099186, "A/143-TYR": 0.14055435080157935, "A/144-TRP": 0.08223363842818447, "A/145-ALA": 0.0575850026797958, "A/146-GLN": 0.12953500857619837, "A/147-ASN": 0.09148241462549822, "A/148-LEU": 0.07316956067194079, "A/149-SER": 0.04969851333412587, "A/150-VAL": 0.08244541742371915, "A/151-ILE": 0.05545668061775354, "A/152-LEU": 0.05452000281675527, "A/153-GLY": 0.053932548930131295, "A/154-ALA": 0.05319696610593219, "A/155-ALA": 0.052833513278078684, "A/156-LEU": 0.0666230639975984, "A/157-GLY": 0.04807888071783678, "A/158-ALA": 0.0560973157297148, "A/159-TRP": 0.18263285597812395, "A/160-LEU": 0.07295370187217459, "A/161-PHE": 0.11076700580229676, "A/162-ARG": 0.05261446659379661, "A/163-PRO": 0.07263788425620592, "A/164-ALA": 0.0898865413680328, "A/165-PHE": 0.12292905410721847, "A/166-GLU": 0.1484812334823196, "A/167-ALA": 0.038740282690956584, "A/168-LEU": 0.11190583345063827, "A/169-LEU": 0.11127662753816518, "A/170-VAL": 0.07323153401188705, "A/171-ILE": 0.07448669755699484, "A/172-LEU": 0.10780726774382196, "A/173-LEU": 0.029078948695547245, "A/174-LEU": 0.051225767907715575, "A/175-THR": 0.07645537346668695, "A/176-VAL": 0.04359194457613754, "A/177-LEU": 0.09305543580176079, "A/178-VAL": 0.07658674131213579, "A/179-SER": 0.048164649075300006, "A/180-PHE": 0.06044815534325645, "A/181-PHE": 0.1242564452103013, "A/182-LEU": 0.09941367647915651, "A/183-THR": 0.06986232659171371, "A/184-THR": 0.10522341009583074, "A/185-PHE": 0.268125115261325, "A/186-VAL": 0.11270865821965334, "A/187-MET": 0.10447069690316471, "A/188-THR": 0.09155449425341558, "A/189-GLU": 0.15786065506177593, "A/190-THR": 0.14459131984694354, "A/191-PHE": 0.1448833944684708, "A/192-LYS": 0.14524067110987046, "A/193-PRO": 0.11073051466294599, "A/194-THR": 0.20624219468858482, "A/203-ASN": 0.2514864445149365, "A/204-ILE": 0.12703425478503247, "A/205-PHE": 0.13024396819785014, "A/206-GLN": 0.15395601196680195, "A/207-ALA": 0.11330679091371512, "A/208-TYR": 0.1503693456724945, "A/209-LYS": 0.1523008062587917, "A/210-THR": 0.07445244123699091, "A/211-VAL": 0.06874075179045369, "A/212-LEU": 0.12022737262606444, "A/213-GLN": 0.09823296241724734, "A/214-ASP": 0.07933315312088084, "A/215-LYS": 0.18900896104158446, "A/216-THR": 0.15466214094393976, "A/217-TYR": 0.10044206263608157, "A/218-MET": 0.1709156032409415, "A/219-ILE": 0.09639555893356756, "A/220-PHE": 0.20851022242834585, "A/221-MET": 0.13981752826033877, "A/222-GLY": 0.07248322251855971, "A/223-ALA": 0.057692054027754625, "A/224-ASN": 0.12735033035623589, "A/225-ILE": 0.07868818286003765, "A/226-ALA": 0.07973243054100354, "A/227-THR": 0.12945587056725288, "A/228-THR": 0.10194285293821544, "A/229-PHE": 0.10853058968146086, "A/230-ILE": 0.11460610848541765, "A/231-ILE": 0.103457331006261, "A/232-MET": 0.18071365849375723, "A/233-GLN": 0.22264293631303766, "A/234-PHE": 0.20589951851011867, "A/235-ASP": 0.16004691220974823, "A/236-ASN": 0.08114250301650082, "A/237-PHE": 0.11744926639750596, "A/238-LEU": 0.14473099915190435, "A/239-PRO": 0.05824336009663473, "A/240-VAL": 0.044563711639681404, "A/241-HIS": 0.09832571826414192, "A/242-LEU": 0.10898659610552248, "A/243-SER": 0.07298800216849312, "A/244-ASN": 0.10127399344689746, "A/245-SER": 0.1683755478608006, "A/246-PHE": 0.1800257229044647, "A/247-LYS": 0.19121815760514788, "A/248-THR": 0.1479489032251596, "A/249-ILE": 0.18009275763615182, "A/250-THR": 0.20659927334288333, "A/257-TYR": 0.28020982238002196, "A/258-GLY": 0.1350841831174104, "A/259-GLN": 0.18591496333778265, "A/260-ARG": 0.17762026613082313, "A/261-MET": 0.13078343374261586, "A/262-LEU": 0.07532401272844795, "A/263-THR": 0.06128392990635614, "A/264-ILE": 0.10953557859624333, "A/265-TYR": 0.11315585367474142, "A/266-LEU": 0.1126928518316479, "A/267-ILE": 0.07282834679700187, "A/268-LEU": 0.13337294948475062, "A/269-ALA": 0.07224741311276153, "A/270-CYS": 0.06469702175742112, "A/271-VAL": 0.04025626843365471, "A/272-LEU": 0.07271199315761005, "A/273-VAL": 0.08016142840505608, "A/274-VAL": 0.0739807217668343, "A/275-LEU": 0.0860895762160367, "A/276-LEU": 0.1370290595131314, "A/277-MET": 0.08444409520481805, "A/278-THR": 0.13782612626025803, "A/279-THR": 0.12417260530534267, "A/280-LEU": 0.15977603369569857, "A/281-ASN": 0.10947665957865708, "A/282-ARG": 0.24649203972700615, "A/283-LEU": 0.1692069174034503, "A/284-THR": 0.1308800973240806, "A/285-LYS": 0.18973272748630976, "A/286-ASP": 0.1397371665688749, "A/287-TRP": 0.22398139198252257, "A/288-SER": 0.0669787516005751, "A/289-HIS": 0.1183994129981632, "A/290-GLN": 0.16663032694533195, "A/291-LYS": 0.12941231963312258, "A/292-GLY": 0.0681754425473841, "A/293-PHE": 0.14836756707721058, "A/294-ILE": 0.0964967447257681, "A/295-TRP": 0.2660376629370488, "A/296-GLY": 0.07303730331758476, "A/297-SER": 0.07411531079555148, "A/298-LEU": 0.12742570994660946, "A/299-PHE": 0.15215305012247468, "A/300-MET": 0.12315542997716099, "A/301-ALA": 0.05056493700588293, "A/302-ILE": 0.05432455103608381, "A/303-GLY": 0.05223416673227395, "A/304-MET": 0.1108823361025922, "A/305-ILE": 0.04494932029021025, "A/306-PHE": 0.03123503756338002, "A/307-SER": 0.07252564547768522, "A/308-PHE": 0.24225294974920136, "A/309-LEU": 0.1322931804337026, "A/310-THR": 0.06216667267173046, "A/311-THR": 0.12332729381935338, "A/312-THR": 0.11622331264599313, "A/313-PHE": 0.09971106143594606, "A/314-THR": 0.06555197737142794, "A/315-PRO": 0.04135160879792533, "A/316-ILE": 0.08851418855340931, "A/317-PHE": 0.11489142507327438, "A/318-ILE": 0.04731986952868779, "A/319-ALA": 0.04905598574972996, "A/320-GLY": 0.06823487564310614, "A/321-ILE": 0.07239104825477727, "A/322-VAL": 0.08836110761871761, "A/323-TYR": 0.1619205851824852, "A/324-THR": 0.07521456165398788, "A/325-LEU": 0.09898581220619042, "A/326-GLY": 0.04817017118900211, "A/327-GLU": 0.1587140837148981, "A/328-ILE": 0.07328518468378215, "A/329-VAL": 0.07178052400536193, "A/330-TYR": 0.1684999080369727, "A/331-THR": 0.10908381600422926, "A/332-PRO": 0.08294855932215957, "A/333-SER": 0.0919533665157525, "A/334-VAL": 0.09620703238036518, "A/335-GLN": 0.1827858433598133, "A/336-THR": 0.09839702246152907, "A/337-LEU": 0.16956712467578, "A/338-GLY": 0.06858440903153698, "A/339-ALA": 0.09001790563613583, "A/340-ASP": 0.14166083641463736, "A/341-LEU": 0.14222338568247206, "A/342-MET": 0.1417117061392252, "A/343-ASN": 0.2516321611219677, "A/344-PRO": 0.16712741249137733, "A/345-GLU": 0.3072940222456493, "A/346-LYS": 0.18620547757422806, "A/347-ILE": 0.15529988507378828, "A/348-GLY": 0.08616251618245419, "A/349-SER": 0.11366234627163962, "A/350-TYR": 0.11858293380361078, "A/351-ASN": 0.08410251671611128, "A/352-GLY": 0.07775903042799574, "A/353-VAL": 0.07745140997503462, "A/354-ALA": 0.08762553240926868, "A/355-ALA": 0.16238782551744124, "A/356-ILE": 0.10342918458859683, "A/357-LYS": 0.15938998411217303, "A/358-MET": 0.15706792067299571, "A/359-PRO": 0.07117002925635078, "A/360-ILE": 0.11232734874143245, "A/361-ALA": 0.07139328366218604, "A/362-SER": 0.09342068245331245, "A/363-ILE": 0.07659174601977631, "A/364-LEU": 0.047720460057476204, "A/365-ALA": 0.05683378285025732, "A/366-GLY": 0.05322629994989464, "A/367-LEU": 0.09163087415380139, "A/368-LEU": 0.05265521834035348, "A/369-VAL": 0.05382783020214902, "A/370-SER": 0.05523457648384974, "A/371-ILE": 0.051344909902881555, "A/372-SER": 0.05255516770658003, "A/373-PRO": 0.03974648646989275, "A/374-MET": 0.046490000127990636, "A/375-ILE": 0.0813236683546293, "A/376-LYS": 0.05869015090223253, "A/377-ALA": 0.04751790600868338, "A/378-ILE": 0.2265157079139597, "A/379-GLY": 0.07549687868732298, "A/380-VAL": 0.09418473805249193, "A/381-SER": 0.08442434297454152, "A/382-LEU": 0.11572477200997164, "A/383-VAL": 0.0467319003974033, "A/384-LEU": 0.09327872198345541, "A/385-ALA": 0.097370974458429, "A/386-LEU": 0.12250297639954406, "A/387-THR": 0.06591596754446101, "A/388-GLU": 0.11261637970520537, "A/389-VAL": 0.09116866609902496, "A/390-LEU": 0.09291954187475575, "A/391-ALA": 0.09158306301774424, "A/392-ILE": 0.11942090622792388, "A/393-ILE": 0.05446500847555748, "A/394-LEU": 0.05466073494953342, "A/395-VAL": 0.06180259865796937, "A/396-LEU": 0.041627765511663535, "A/397-VAL": 0.07434844207385781, "A/398-ALA": 0.12315733434593526, "A/399-VAL": 0.0797910330592066, "A/400-ASN": 0.1287338847459363, "A/401-ARG": 0.1805067739763037, "A/402-HIS": 0.14811575980092406, "A/403-GLN": 0.08971634406238703, "A/404-LYS": 0.19931601836079776, "A/405-THR": 0.12792197528329302, "A/406-LYS": 0.2252860766331263}}}, "4": {"single": {"lddt": 0.6483653806703956, "rmsd": 3.5627119541168213, "cad_score": 0.633831, "gdtts": 0.5402813299232737, "tm_score": 0.8493022918701172, "LoCoHD": 0.11256494729406671}, "per_residue": {"lddt": {"A/2-LYS": 0.499, "A/3-GLU": 0.509, "A/4-PHE": 0.601, "A/5-TRP": 0.557, "A/6-ASN": 0.524, "A/7-LEU": 0.768, "A/8-ASP": 0.751, "A/9-LYS": 0.67, "A/10-ASN": 0.715, "A/11-LEU": 0.807, "A/12-GLN": 0.823, "A/13-LEU": 0.745, "A/14-ARG": 0.553, "A/15-LEU": 0.785, "A/16-GLY": 0.803, "A/17-ILE": 0.7, "A/18-VAL": 0.717, "A/19-PHE": 0.795, "A/20-LEU": 0.759, "A/21-GLY": 0.713, "A/22-ALA": 0.715, "A/23-PHE": 0.735, "A/24-SER": 0.727, "A/25-TYR": 0.454, "A/26-GLY": 0.609, "A/27-THR": 0.621, "A/28-VAL": 0.622, "A/29-PHE": 0.433, "A/30-SER": 0.535, "A/31-SER": 0.554, "A/32-MET": 0.624, "A/33-THR": 0.514, "A/34-ILE": 0.52, "A/35-TYR": 0.61, "A/36-TYR": 0.577, "A/37-ASN": 0.523, "A/38-GLN": 0.552, "A/39-TYR": 0.598, "A/40-LEU": 0.641, "A/41-GLY": 0.621, "A/42-SER": 0.483, "A/43-ALA": 0.521, "A/44-ILE": 0.556, "A/45-THR": 0.552, "A/46-GLY": 0.531, "A/47-ILE": 0.513, "A/48-LEU": 0.475, "A/49-LEU": 0.503, "A/50-ALA": 0.532, "A/51-LEU": 0.522, "A/52-SER": 0.577, "A/53-ALA": 0.583, "A/54-VAL": 0.58, "A/55-ALA": 0.637, "A/56-THR": 0.668, "A/57-PHE": 0.644, "A/58-VAL": 0.696, "A/59-ALA": 0.769, "A/60-GLY": 0.752, "A/61-ILE": 0.687, "A/62-LEU": 0.761, "A/63-ALA": 0.772, "A/64-GLY": 0.747, "A/65-PHE": 0.7, "A/66-PHE": 0.697, "A/67-ALA": 0.745, "A/68-ASP": 0.697, "A/69-ARG": 0.653, "A/70-ASN": 0.739, "A/71-GLY": 0.784, "A/72-ARG": 0.615, "A/73-LYS": 0.79, "A/74-PRO": 0.798, "A/75-VAL": 0.796, "A/76-MET": 0.675, "A/77-VAL": 0.803, "A/78-PHE": 0.636, "A/79-GLY": 0.798, "A/80-THR": 0.72, "A/81-ILE": 0.805, "A/82-ILE": 0.802, "A/83-GLN": 0.653, "A/84-LEU": 0.706, "A/85-LEU": 0.72, "A/86-GLY": 0.753, "A/87-ALA": 0.738, "A/88-ALA": 0.792, "A/89-LEU": 0.719, "A/90-ALA": 0.706, "A/91-ILE": 0.733, "A/92-ALA": 0.796, "A/93-SER": 0.737, "A/94-ASN": 0.637, "A/95-LEU": 0.653, "A/96-PRO": 0.64, "A/97-GLY": 0.648, "A/98-HIS": 0.704, "A/99-VAL": 0.629, "A/100-ASN": 0.624, "A/101-PRO": 0.621, "A/102-TRP": 0.546, "A/103-SER": 0.748, "A/104-THR": 0.657, "A/105-PHE": 0.6, "A/106-ILE": 0.794, "A/107-ALA": 0.743, "A/108-PHE": 0.55, "A/109-LEU": 0.743, "A/110-LEU": 0.796, "A/111-ILE": 0.735, "A/112-SER": 0.702, "A/113-PHE": 0.644, "A/114-GLY": 0.796, "A/115-TYR": 0.681, "A/116-ASN": 0.717, "A/117-PHE": 0.732, "A/118-VAL": 0.746, "A/119-ILE": 0.75, "A/120-THR": 0.766, "A/121-ALA": 0.736, "A/122-GLY": 0.751, "A/123-ASN": 0.758, "A/124-ALA": 0.739, "A/125-MET": 0.688, "A/126-ILE": 0.745, "A/127-ILE": 0.724, "A/128-ASP": 0.729, "A/129-ALA": 0.785, "A/130-SER": 0.734, "A/131-ASN": 0.695, "A/132-ALA": 0.616, "A/133-GLU": 0.493, "A/134-ASN": 0.651, "A/135-ARG": 0.681, "A/136-LYS": 0.617, "A/137-VAL": 0.725, "A/138-VAL": 0.756, "A/139-PHE": 0.709, "A/140-MET": 0.639, "A/141-LEU": 0.766, "A/142-ASP": 0.765, "A/143-TYR": 0.55, "A/144-TRP": 0.782, "A/145-ALA": 0.835, "A/146-GLN": 0.743, "A/147-ASN": 0.721, "A/148-LEU": 0.823, "A/149-SER": 0.784, "A/150-VAL": 0.634, "A/151-ILE": 0.678, "A/152-LEU": 0.696, "A/153-GLY": 0.656, "A/154-ALA": 0.572, "A/155-ALA": 0.586, "A/156-LEU": 0.653, "A/157-GLY": 0.591, "A/158-ALA": 0.523, "A/159-TRP": 0.583, "A/160-LEU": 0.69, "A/161-PHE": 0.591, "A/162-ARG": 0.6, "A/163-PRO": 0.747, "A/164-ALA": 0.719, "A/165-PHE": 0.664, "A/166-GLU": 0.606, "A/167-ALA": 0.756, "A/168-LEU": 0.699, "A/169-LEU": 0.655, "A/170-VAL": 0.814, "A/171-ILE": 0.736, "A/172-LEU": 0.567, "A/173-LEU": 0.737, "A/174-LEU": 0.835, "A/175-THR": 0.704, "A/176-VAL": 0.623, "A/177-LEU": 0.768, "A/178-VAL": 0.756, "A/179-SER": 0.616, "A/180-PHE": 0.46, "A/181-PHE": 0.718, "A/182-LEU": 0.64, "A/183-THR": 0.578, "A/184-THR": 0.708, "A/185-PHE": 0.667, "A/186-VAL": 0.755, "A/187-MET": 0.736, "A/188-THR": 0.778, "A/189-GLU": 0.723, "A/190-THR": 0.643, "A/191-PHE": 0.392, "A/192-LYS": 0.391, "A/193-PRO": 0.51, "A/194-THR": 0.568, "A/203-ASN": 0.501, "A/204-ILE": 0.558, "A/205-PHE": 0.7, "A/206-GLN": 0.625, "A/207-ALA": 0.584, "A/208-TYR": 0.653, "A/209-LYS": 0.72, "A/210-THR": 0.678, "A/211-VAL": 0.666, "A/212-LEU": 0.738, "A/213-GLN": 0.76, "A/214-ASP": 0.644, "A/215-LYS": 0.726, "A/216-THR": 0.677, "A/217-TYR": 0.591, "A/218-MET": 0.698, "A/219-ILE": 0.787, "A/220-PHE": 0.609, "A/221-MET": 0.669, "A/222-GLY": 0.785, "A/223-ALA": 0.738, "A/224-ASN": 0.69, "A/225-ILE": 0.76, "A/226-ALA": 0.762, "A/227-THR": 0.655, "A/228-THR": 0.64, "A/229-PHE": 0.717, "A/230-ILE": 0.607, "A/231-ILE": 0.637, "A/232-MET": 0.53, "A/233-GLN": 0.482, "A/234-PHE": 0.437, "A/235-ASP": 0.392, "A/236-ASN": 0.484, "A/237-PHE": 0.574, "A/238-LEU": 0.563, "A/239-PRO": 0.491, "A/240-VAL": 0.531, "A/241-HIS": 0.612, "A/242-LEU": 0.577, "A/243-SER": 0.537, "A/244-ASN": 0.57, "A/245-SER": 0.583, "A/246-PHE": 0.585, "A/247-LYS": 0.542, "A/248-THR": 0.562, "A/249-ILE": 0.552, "A/250-THR": 0.611, "A/257-TYR": 0.535, "A/258-GLY": 0.546, "A/259-GLN": 0.345, "A/260-ARG": 0.527, "A/261-MET": 0.562, "A/262-LEU": 0.543, "A/263-THR": 0.558, "A/264-ILE": 0.61, "A/265-TYR": 0.58, "A/266-LEU": 0.59, "A/267-ILE": 0.687, "A/268-LEU": 0.635, "A/269-ALA": 0.67, "A/270-CYS": 0.733, "A/271-VAL": 0.85, "A/272-LEU": 0.766, "A/273-VAL": 0.695, "A/274-VAL": 0.706, "A/275-LEU": 0.702, "A/276-LEU": 0.626, "A/277-MET": 0.686, "A/278-THR": 0.633, "A/279-THR": 0.596, "A/280-LEU": 0.429, "A/281-ASN": 0.526, "A/282-ARG": 0.446, "A/283-LEU": 0.529, "A/284-THR": 0.497, "A/285-LYS": 0.558, "A/286-ASP": 0.615, "A/287-TRP": 0.52, "A/288-SER": 0.651, "A/289-HIS": 0.605, "A/290-GLN": 0.594, "A/291-LYS": 0.603, "A/292-GLY": 0.662, "A/293-PHE": 0.602, "A/294-ILE": 0.658, "A/295-TRP": 0.59, "A/296-GLY": 0.734, "A/297-SER": 0.689, "A/298-LEU": 0.674, "A/299-PHE": 0.678, "A/300-MET": 0.682, "A/301-ALA": 0.682, "A/302-ILE": 0.757, "A/303-GLY": 0.744, "A/304-MET": 0.64, "A/305-ILE": 0.681, "A/306-PHE": 0.758, "A/307-SER": 0.68, "A/308-PHE": 0.575, "A/309-LEU": 0.664, "A/310-THR": 0.762, "A/311-THR": 0.716, "A/312-THR": 0.725, "A/313-PHE": 0.563, "A/314-THR": 0.724, "A/315-PRO": 0.813, "A/316-ILE": 0.695, "A/317-PHE": 0.702, "A/318-ILE": 0.794, "A/319-ALA": 0.765, "A/320-GLY": 0.739, "A/321-ILE": 0.771, "A/322-VAL": 0.789, "A/323-TYR": 0.653, "A/324-THR": 0.676, "A/325-LEU": 0.681, "A/326-GLY": 0.744, "A/327-GLU": 0.666, "A/328-ILE": 0.634, "A/329-VAL": 0.705, "A/330-TYR": 0.643, "A/331-THR": 0.65, "A/332-PRO": 0.673, "A/333-SER": 0.672, "A/334-VAL": 0.648, "A/335-GLN": 0.583, "A/336-THR": 0.669, "A/337-LEU": 0.645, "A/338-GLY": 0.66, "A/339-ALA": 0.696, "A/340-ASP": 0.647, "A/341-LEU": 0.598, "A/342-MET": 0.554, "A/343-ASN": 0.557, "A/344-PRO": 0.657, "A/345-GLU": 0.558, "A/346-LYS": 0.596, "A/347-ILE": 0.564, "A/348-GLY": 0.612, "A/349-SER": 0.648, "A/350-TYR": 0.505, "A/351-ASN": 0.667, "A/352-GLY": 0.736, "A/353-VAL": 0.732, "A/354-ALA": 0.737, "A/355-ALA": 0.629, "A/356-ILE": 0.498, "A/357-LYS": 0.507, "A/358-MET": 0.55, "A/359-PRO": 0.502, "A/360-ILE": 0.502, "A/361-ALA": 0.637, "A/362-SER": 0.501, "A/363-ILE": 0.434, "A/364-LEU": 0.565, "A/365-ALA": 0.618, "A/366-GLY": 0.497, "A/367-LEU": 0.457, "A/368-LEU": 0.594, "A/369-VAL": 0.522, "A/370-SER": 0.507, "A/371-ILE": 0.464, "A/372-SER": 0.568, "A/373-PRO": 0.639, "A/374-MET": 0.687, "A/375-ILE": 0.623, "A/376-LYS": 0.657, "A/377-ALA": 0.703, "A/378-ILE": 0.699, "A/379-GLY": 0.702, "A/380-VAL": 0.683, "A/381-SER": 0.672, "A/382-LEU": 0.709, "A/383-VAL": 0.715, "A/384-LEU": 0.647, "A/385-ALA": 0.69, "A/386-LEU": 0.684, "A/387-THR": 0.673, "A/388-GLU": 0.575, "A/389-VAL": 0.71, "A/390-LEU": 0.717, "A/391-ALA": 0.715, "A/392-ILE": 0.648, "A/393-ILE": 0.769, "A/394-LEU": 0.737, "A/395-VAL": 0.629, "A/396-LEU": 0.68, "A/397-VAL": 0.74, "A/398-ALA": 0.71, "A/399-VAL": 0.644, "A/400-ASN": 0.617, "A/401-ARG": 0.683, "A/402-HIS": 0.589, "A/403-GLN": 0.647, "A/404-LYS": 0.611, "A/405-THR": 0.663, "A/406-LYS": 0.368}, "cad_score": {"A/2-LYS": 0.599, "A/3-GLU": 0.454, "A/4-PHE": 0.614, "A/5-TRP": 0.365, "A/6-ASN": 0.461, "A/7-LEU": 0.791, "A/8-ASP": 0.695, "A/9-LYS": 0.658, "A/10-ASN": 0.692, "A/11-LEU": 0.724, "A/12-GLN": 0.814, "A/13-LEU": 0.649, "A/14-ARG": 0.407, "A/15-LEU": 0.751, "A/16-GLY": 0.944, "A/17-ILE": 0.556, "A/18-VAL": 0.55, "A/19-PHE": 0.858, "A/20-LEU": 0.667, "A/21-GLY": 0.462, "A/22-ALA": 0.617, "A/23-PHE": 0.756, "A/24-SER": 0.615, "A/25-TYR": 0.323, "A/26-GLY": 0.586, "A/27-THR": 0.386, "A/28-VAL": 0.437, "A/29-PHE": 0.409, "A/30-SER": 0.357, "A/31-SER": 0.246, "A/32-MET": 0.555, "A/33-THR": 0.628, "A/34-ILE": 0.377, "A/35-TYR": 0.7, "A/36-TYR": 0.649, "A/37-ASN": 0.874, "A/38-GLN": 0.51, "A/39-TYR": 0.562, "A/40-LEU": 0.667, "A/41-GLY": 0.828, "A/42-SER": 0.831, "A/43-ALA": 0.797, "A/44-ILE": 0.592, "A/45-THR": 0.83, "A/46-GLY": 0.551, "A/47-ILE": 0.661, "A/48-LEU": 0.598, "A/49-LEU": 0.605, "A/50-ALA": 0.409, "A/51-LEU": 0.687, "A/52-SER": 0.611, "A/53-ALA": 0.44, "A/54-VAL": 0.569, "A/55-ALA": 0.675, "A/56-THR": 0.605, "A/57-PHE": 0.469, "A/58-VAL": 0.747, "A/59-ALA": 0.69, "A/60-GLY": 0.779, "A/61-ILE": 0.599, "A/62-LEU": 0.78, "A/63-ALA": 0.82, "A/64-GLY": 0.57, "A/65-PHE": 0.807, "A/66-PHE": 0.757, "A/67-ALA": 0.629, "A/68-ASP": 0.537, "A/69-ARG": 0.808, "A/70-ASN": 0.696, "A/71-GLY": 0.658, "A/72-ARG": 0.563, "A/73-LYS": 0.764, "A/74-PRO": 0.622, "A/75-VAL": 0.726, "A/76-MET": 0.551, "A/77-VAL": 0.667, "A/78-PHE": 0.531, "A/79-GLY": 0.858, "A/80-THR": 0.596, "A/81-ILE": 0.748, "A/82-ILE": 0.635, "A/83-GLN": 0.67, "A/84-LEU": 0.745, "A/85-LEU": 0.755, "A/86-GLY": 0.822, "A/87-ALA": 0.781, "A/88-ALA": 0.84, "A/89-LEU": 0.803, "A/90-ALA": 0.67, "A/91-ILE": 0.711, "A/92-ALA": 0.942, "A/93-SER": 0.672, "A/94-ASN": 0.531, "A/95-LEU": 0.802, "A/96-PRO": 0.764, "A/97-GLY": 0.707, "A/98-HIS": 0.853, "A/99-VAL": 0.613, "A/100-ASN": 0.686, "A/101-PRO": 0.629, "A/102-TRP": 0.45, "A/103-SER": 0.743, "A/104-THR": 0.49, "A/105-PHE": 0.481, "A/106-ILE": 0.583, "A/107-ALA": 0.842, "A/108-PHE": 0.471, "A/109-LEU": 0.566, "A/110-LEU": 0.742, "A/111-ILE": 0.671, "A/112-SER": 0.67, "A/113-PHE": 0.621, "A/114-GLY": 0.836, "A/115-TYR": 0.581, "A/116-ASN": 0.78, "A/117-PHE": 0.794, "A/118-VAL": 0.509, "A/119-ILE": 0.713, "A/120-THR": 0.656, "A/121-ALA": 0.646, "A/122-GLY": 0.611, "A/123-ASN": 0.626, "A/124-ALA": 0.669, "A/125-MET": 0.638, "A/126-ILE": 0.686, "A/127-ILE": 0.679, "A/128-ASP": 0.562, "A/129-ALA": 0.675, "A/130-SER": 0.783, "A/131-ASN": 0.763, "A/132-ALA": 0.622, "A/133-GLU": 0.33, "A/134-ASN": 0.623, "A/135-ARG": 0.712, "A/136-LYS": 0.603, "A/137-VAL": 0.496, "A/138-VAL": 0.82, "A/139-PHE": 0.576, "A/140-MET": 0.547, "A/141-LEU": 0.74, "A/142-ASP": 0.735, "A/143-TYR": 0.55, "A/144-TRP": 0.692, "A/145-ALA": 0.838, "A/146-GLN": 0.69, "A/147-ASN": 0.617, "A/148-LEU": 0.735, "A/149-SER": 0.806, "A/150-VAL": 0.788, "A/151-ILE": 0.662, "A/152-LEU": 0.868, "A/153-GLY": 0.805, "A/154-ALA": 0.396, "A/155-ALA": 0.555, "A/156-LEU": 0.844, "A/157-GLY": 0.535, "A/158-ALA": 0.411, "A/159-TRP": 0.797, "A/160-LEU": 0.725, "A/161-PHE": 0.568, "A/162-ARG": 0.585, "A/163-PRO": 0.73, "A/164-ALA": 0.674, "A/165-PHE": 0.713, "A/166-GLU": 0.599, "A/167-ALA": 0.896, "A/168-LEU": 0.6, "A/169-LEU": 0.609, "A/170-VAL": 0.862, "A/171-ILE": 0.846, "A/172-LEU": 0.536, "A/173-LEU": 0.788, "A/174-LEU": 0.947, "A/175-THR": 0.639, "A/176-VAL": 0.552, "A/177-LEU": 0.685, "A/178-VAL": 0.825, "A/179-SER": 0.656, "A/180-PHE": 0.26, "A/181-PHE": 0.386, "A/182-LEU": 0.569, "A/183-THR": 0.63, "A/184-THR": 0.458, "A/185-PHE": 0.317, "A/186-VAL": 0.613, "A/187-MET": 0.676, "A/188-THR": 0.759, "A/189-GLU": 0.673, "A/190-THR": 0.637, "A/191-PHE": 0.62, "A/192-LYS": 0.315, "A/193-PRO": 0.778, "A/194-THR": 0.918, "A/203-ASN": 0.598, "A/204-ILE": 0.665, "A/205-PHE": 0.784, "A/206-GLN": 0.688, "A/207-ALA": 0.746, "A/208-TYR": 0.757, "A/209-LYS": 0.865, "A/210-THR": 0.797, "A/211-VAL": 0.511, "A/212-LEU": 0.643, "A/213-GLN": 0.664, "A/214-ASP": 0.526, "A/215-LYS": 0.641, "A/216-THR": 0.511, "A/217-TYR": 0.524, "A/218-MET": 0.591, "A/219-ILE": 0.786, "A/220-PHE": 0.432, "A/221-MET": 0.515, "A/222-GLY": 0.904, "A/223-ALA": 0.689, "A/224-ASN": 0.538, "A/225-ILE": 0.726, "A/226-ALA": 0.713, "A/227-THR": 0.62, "A/228-THR": 0.621, "A/229-PHE": 0.729, "A/230-ILE": 0.555, "A/231-ILE": 0.46, "A/232-MET": 0.555, "A/233-GLN": 0.457, "A/234-PHE": 0.411, "A/235-ASP": 0.315, "A/236-ASN": 0.67, "A/237-PHE": 0.607, "A/238-LEU": 0.542, "A/239-PRO": 0.724, "A/240-VAL": 0.781, "A/241-HIS": 0.65, "A/242-LEU": 0.695, "A/243-SER": 0.53, "A/244-ASN": 0.552, "A/245-SER": 0.597, "A/246-PHE": 0.593, "A/247-LYS": 0.38, "A/248-THR": 0.487, "A/249-ILE": 0.847, "A/250-THR": 0.941, "A/257-TYR": 0.625, "A/258-GLY": 0.493, "A/259-GLN": 0.479, "A/260-ARG": 0.781, "A/261-MET": 0.607, "A/262-LEU": 0.64, "A/263-THR": 0.6, "A/264-ILE": 0.591, "A/265-TYR": 0.481, "A/266-LEU": 0.557, "A/267-ILE": 0.537, "A/268-LEU": 0.606, "A/269-ALA": 0.747, "A/270-CYS": 0.742, "A/271-VAL": 0.838, "A/272-LEU": 0.653, "A/273-VAL": 0.639, "A/274-VAL": 0.668, "A/275-LEU": 0.53, "A/276-LEU": 0.508, "A/277-MET": 0.563, "A/278-THR": 0.363, "A/279-THR": 0.52, "A/280-LEU": 0.38, "A/281-ASN": 0.618, "A/282-ARG": 0.587, "A/283-LEU": 0.572, "A/284-THR": 0.319, "A/285-LYS": 0.601, "A/286-ASP": 0.454, "A/287-TRP": 0.741, "A/288-SER": 0.817, "A/289-HIS": 0.648, "A/290-GLN": 0.575, "A/291-LYS": 0.803, "A/292-GLY": 0.593, "A/293-PHE": 0.593, "A/294-ILE": 0.647, "A/295-TRP": 0.743, "A/296-GLY": 0.704, "A/297-SER": 0.609, "A/298-LEU": 0.653, "A/299-PHE": 0.727, "A/300-MET": 0.668, "A/301-ALA": 0.671, "A/302-ILE": 0.795, "A/303-GLY": 0.819, "A/304-MET": 0.75, "A/305-ILE": 0.74, "A/306-PHE": 0.755, "A/307-SER": 0.652, "A/308-PHE": 0.521, "A/309-LEU": 0.766, "A/310-THR": 0.827, "A/311-THR": 0.748, "A/312-THR": 0.814, "A/313-PHE": 0.501, "A/314-THR": 0.777, "A/315-PRO": 0.883, "A/316-ILE": 0.673, "A/317-PHE": 0.551, "A/318-ILE": 0.853, "A/319-ALA": 0.767, "A/320-GLY": 0.71, "A/321-ILE": 0.672, "A/322-VAL": 0.739, "A/323-TYR": 0.737, "A/324-THR": 0.663, "A/325-LEU": 0.672, "A/326-GLY": 0.784, "A/327-GLU": 0.616, "A/328-ILE": 0.563, "A/329-VAL": 0.62, "A/330-TYR": 0.689, "A/331-THR": 0.68, "A/332-PRO": 0.686, "A/333-SER": 0.644, "A/334-VAL": 0.771, "A/335-GLN": 0.42, "A/336-THR": 0.757, "A/337-LEU": 0.721, "A/338-GLY": 0.418, "A/339-ALA": 0.47, "A/340-ASP": 0.663, "A/341-LEU": 0.655, "A/342-MET": 0.508, "A/343-ASN": 0.694, "A/344-PRO": 0.828, "A/345-GLU": 0.62, "A/346-LYS": 0.638, "A/347-ILE": 0.663, "A/348-GLY": 0.56, "A/349-SER": 0.612, "A/350-TYR": 0.396, "A/351-ASN": 0.535, "A/352-GLY": 0.632, "A/353-VAL": 0.647, "A/354-ALA": 0.383, "A/355-ALA": 0.541, "A/356-ILE": 0.554, "A/357-LYS": 0.347, "A/358-MET": 0.342, "A/359-PRO": 0.395, "A/360-ILE": 0.425, "A/361-ALA": 0.811, "A/362-SER": 0.591, "A/363-ILE": 0.434, "A/364-LEU": 0.823, "A/365-ALA": 0.783, "A/366-GLY": 0.614, "A/367-LEU": 0.646, "A/368-LEU": 0.693, "A/369-VAL": 0.637, "A/370-SER": 0.613, "A/371-ILE": 0.672, "A/372-SER": 0.623, "A/373-PRO": 0.708, "A/374-MET": 0.692, "A/375-ILE": 0.532, "A/376-LYS": 0.681, "A/377-ALA": 0.666, "A/378-ILE": 0.705, "A/379-GLY": 0.779, "A/380-VAL": 0.512, "A/381-SER": 0.588, "A/382-LEU": 0.793, "A/383-VAL": 0.697, "A/384-LEU": 0.58, "A/385-ALA": 0.687, "A/386-LEU": 0.654, "A/387-THR": 0.629, "A/388-GLU": 0.534, "A/389-VAL": 0.729, "A/390-LEU": 0.626, "A/391-ALA": 0.736, "A/392-ILE": 0.588, "A/393-ILE": 0.975, "A/394-LEU": 0.816, "A/395-VAL": 0.684, "A/396-LEU": 0.719, "A/397-VAL": 0.914, "A/398-ALA": 0.754, "A/399-VAL": 0.594, "A/400-ASN": 0.527, "A/401-ARG": 0.622, "A/402-HIS": 0.44, "A/403-GLN": 0.708, "A/404-LYS": 0.572, "A/405-THR": 0.595, "A/406-LYS": 0.438}, "LoCoHD": {"A/2-LYS": 0.20171065727506352, "A/3-GLU": 0.1672031405075063, "A/4-PHE": 0.2060461213617506, "A/5-TRP": 0.14151653955531734, "A/6-ASN": 0.11206259307373213, "A/7-LEU": 0.08148190641601048, "A/8-ASP": 0.11051139607149242, "A/9-LYS": 0.2153856377409169, "A/10-ASN": 0.15200267172511342, "A/11-LEU": 0.14584685407349862, "A/12-GLN": 0.13851764378428588, "A/13-LEU": 0.15441407661944578, "A/14-ARG": 0.21989588583804934, "A/15-LEU": 0.09478843001056178, "A/16-GLY": 0.05223946983613173, "A/17-ILE": 0.1459420926591102, "A/18-VAL": 0.10629309092009961, "A/19-PHE": 0.11617245801877414, "A/20-LEU": 0.06979587617300662, "A/21-GLY": 0.05353190291417695, "A/22-ALA": 0.04112804094102175, "A/23-PHE": 0.06361748876665431, "A/24-SER": 0.05256125665352698, "A/25-TYR": 0.23201915159864542, "A/26-GLY": 0.07082866409008953, "A/27-THR": 0.07129724588266184, "A/28-VAL": 0.13986042167209126, "A/29-PHE": 0.19456581353832464, "A/30-SER": 0.09034629252204013, "A/31-SER": 0.11626687380728708, "A/32-MET": 0.08912817437736939, "A/33-THR": 0.08467607368749884, "A/34-ILE": 0.08884078128888957, "A/35-TYR": 0.17708553615590802, "A/36-TYR": 0.10287720414571701, "A/37-ASN": 0.057081212723347666, "A/38-GLN": 0.20397237702393378, "A/39-TYR": 0.1700491041214778, "A/40-LEU": 0.06940202758535248, "A/41-GLY": 0.03077161231441042, "A/42-SER": 0.05005309026459919, "A/43-ALA": 0.04203521252635923, "A/44-ILE": 0.049492484757243146, "A/45-THR": 0.045623146700256134, "A/46-GLY": 0.04220207123684483, "A/47-ILE": 0.12824269872732644, "A/48-LEU": 0.12994824559937324, "A/49-LEU": 0.08081804985012503, "A/50-ALA": 0.04289233301645711, "A/51-LEU": 0.07694708872601425, "A/52-SER": 0.06604986366453533, "A/53-ALA": 0.04061586314630329, "A/54-VAL": 0.08193819625380526, "A/55-ALA": 0.08600564932165947, "A/56-THR": 0.05259244424078605, "A/57-PHE": 0.12144188207796919, "A/58-VAL": 0.06200014068885462, "A/59-ALA": 0.0666552930416333, "A/60-GLY": 0.06753789647963471, "A/61-ILE": 0.13664593149999252, "A/62-LEU": 0.08759021571199149, "A/63-ALA": 0.10417757862085986, "A/64-GLY": 0.1237454272610518, "A/65-PHE": 0.13867185425435377, "A/66-PHE": 0.17120557195314587, "A/67-ALA": 0.10818572556706808, "A/68-ASP": 0.13610218489106762, "A/69-ARG": 0.17365297384595055, "A/70-ASN": 0.09814505782112805, "A/71-GLY": 0.10616837632308672, "A/72-ARG": 0.23040935269031454, "A/73-LYS": 0.1274410423965776, "A/74-PRO": 0.1416448391360233, "A/75-VAL": 0.06650945372816632, "A/76-MET": 0.13586475925296193, "A/77-VAL": 0.09814728708360472, "A/78-PHE": 0.2655372526055273, "A/79-GLY": 0.06488788428420295, "A/80-THR": 0.08830310820306403, "A/81-ILE": 0.12522155561287418, "A/82-ILE": 0.08798985320293344, "A/83-GLN": 0.1496152390224207, "A/84-LEU": 0.07777581761241271, "A/85-LEU": 0.0798612708382037, "A/86-GLY": 0.05846471754411293, "A/87-ALA": 0.06663628960309596, "A/88-ALA": 0.04897380261110423, "A/89-LEU": 0.11648566404072119, "A/90-ALA": 0.11047381623564044, "A/91-ILE": 0.15123571993963422, "A/92-ALA": 0.09241202995415886, "A/93-SER": 0.08574620430944975, "A/94-ASN": 0.1239680220814773, "A/95-LEU": 0.17212552337188505, "A/96-PRO": 0.12869408829508036, "A/97-GLY": 0.13936194087792125, "A/98-HIS": 0.08200411457698815, "A/99-VAL": 0.08190951277156312, "A/100-ASN": 0.07766528465900545, "A/101-PRO": 0.07349971839489516, "A/102-TRP": 0.20934024367509252, "A/103-SER": 0.12725369822991792, "A/104-THR": 0.06855293702637949, "A/105-PHE": 0.20612862612413765, "A/106-ILE": 0.08166109271729022, "A/107-ALA": 0.07062938669197902, "A/108-PHE": 0.20378977501523968, "A/109-LEU": 0.08291243278043227, "A/110-LEU": 0.09695434176555578, "A/111-ILE": 0.05636937331602072, "A/112-SER": 0.041843112966178785, "A/113-PHE": 0.17123512594862886, "A/114-GLY": 0.04564246308592613, "A/115-TYR": 0.22119090496323707, "A/116-ASN": 0.08009290105975564, "A/117-PHE": 0.15267699185005745, "A/118-VAL": 0.10600537699053136, "A/119-ILE": 0.19376897059853468, "A/120-THR": 0.08860609412092704, "A/121-ALA": 0.08605191235059105, "A/122-GLY": 0.10750884521307014, "A/123-ASN": 0.12590909008773699, "A/124-ALA": 0.0721972098166581, "A/125-MET": 0.16277950459318424, "A/126-ILE": 0.08649656028012992, "A/127-ILE": 0.13251200481959569, "A/128-ASP": 0.1288365417846583, "A/129-ALA": 0.09568947564748832, "A/130-SER": 0.08935292727259285, "A/131-ASN": 0.13225157977837704, "A/132-ALA": 0.11381174438402182, "A/133-GLU": 0.19086262316515776, "A/134-ASN": 0.10807580366709339, "A/135-ARG": 0.10735992356839422, "A/136-LYS": 0.17911164136278346, "A/137-VAL": 0.08749451678552414, "A/138-VAL": 0.05804341464448239, "A/139-PHE": 0.1823611443311062, "A/140-MET": 0.1353233460281769, "A/141-LEU": 0.07666320213049943, "A/142-ASP": 0.12262552500784471, "A/143-TYR": 0.17410930078839243, "A/144-TRP": 0.09848129745177112, "A/145-ALA": 0.049363469689158064, "A/146-GLN": 0.12778984129199183, "A/147-ASN": 0.10404801907549438, "A/148-LEU": 0.06659658043135931, "A/149-SER": 0.04289430036921897, "A/150-VAL": 0.09643272265573025, "A/151-ILE": 0.048191092692264056, "A/152-LEU": 0.04532167284473458, "A/153-GLY": 0.0614376181538029, "A/154-ALA": 0.05950774765299944, "A/155-ALA": 0.04941453960780302, "A/156-LEU": 0.03707865173009433, "A/157-GLY": 0.03907093982344331, "A/158-ALA": 0.035732108573887686, "A/159-TRP": 0.07560857277742004, "A/160-LEU": 0.04638588626856183, "A/161-PHE": 0.1072579728156687, "A/162-ARG": 0.04720131621136174, "A/163-PRO": 0.05385923772244686, "A/164-ALA": 0.1004805988225206, "A/165-PHE": 0.1326678346184549, "A/166-GLU": 0.17182590020386115, "A/167-ALA": 0.042333658904140065, "A/168-LEU": 0.11387325439581336, "A/169-LEU": 0.10833484657481507, "A/170-VAL": 0.0729823681776098, "A/171-ILE": 0.10225687959018513, "A/172-LEU": 0.09414816454956115, "A/173-LEU": 0.034589018731840865, "A/174-LEU": 0.051643011416670534, "A/175-THR": 0.07108539533741917, "A/176-VAL": 0.1040882196644676, "A/177-LEU": 0.14415545487558482, "A/178-VAL": 0.04348476251714193, "A/179-SER": 0.09959145369681693, "A/180-PHE": 0.28178498715467654, "A/181-PHE": 0.2778283415585554, "A/182-LEU": 0.14403110909853142, "A/183-THR": 0.07830807623923487, "A/184-THR": 0.13689244238245743, "A/185-PHE": 0.18623686768533634, "A/186-VAL": 0.10593965575338687, "A/187-MET": 0.08112488189268033, "A/188-THR": 0.15606236732896867, "A/189-GLU": 0.2034610319487938, "A/190-THR": 0.11343091776761453, "A/191-PHE": 0.23438504397593138, "A/192-LYS": 0.21710788684740662, "A/193-PRO": 0.24007489937628887, "A/194-THR": 0.2503597108941834, "A/203-ASN": 0.2201107751962007, "A/204-ILE": 0.09893419934678466, "A/205-PHE": 0.13120489667722346, "A/206-GLN": 0.15171080786179134, "A/207-ALA": 0.12332651882825212, "A/208-TYR": 0.14023354106627675, "A/209-LYS": 0.15017053719092094, "A/210-THR": 0.1058371745202522, "A/211-VAL": 0.10499156758112989, "A/212-LEU": 0.13115898252643204, "A/213-GLN": 0.09221927120311686, "A/214-ASP": 0.17100497224454667, "A/215-LYS": 0.15605649726626886, "A/216-THR": 0.22126392804388645, "A/217-TYR": 0.17680669340136698, "A/218-MET": 0.18136915038717855, "A/219-ILE": 0.0857549433691717, "A/220-PHE": 0.18913318546216032, "A/221-MET": 0.11916946449441816, "A/222-GLY": 0.05608309637761945, "A/223-ALA": 0.0642431374965258, "A/224-ASN": 0.13217988796057362, "A/225-ILE": 0.04886777600620827, "A/226-ALA": 0.078715928053977, "A/227-THR": 0.14154783485130987, "A/228-THR": 0.0977525060719662, "A/229-PHE": 0.09852283367413414, "A/230-ILE": 0.11704893034085088, "A/231-ILE": 0.09496120202739684, "A/232-MET": 0.1448217816524306, "A/233-GLN": 0.2039947797233212, "A/234-PHE": 0.20013782805318778, "A/235-ASP": 0.15814680860802297, "A/236-ASN": 0.06923895599109389, "A/237-PHE": 0.1097288349081068, "A/238-LEU": 0.13540763375288928, "A/239-PRO": 0.057357035819039656, "A/240-VAL": 0.04642093266957411, "A/241-HIS": 0.07751851144206186, "A/242-LEU": 0.12606788013806391, "A/243-SER": 0.07512970681185827, "A/244-ASN": 0.10640602723234355, "A/245-SER": 0.1523664723314507, "A/246-PHE": 0.18746069027304393, "A/247-LYS": 0.18916898762833312, "A/248-THR": 0.1475824729001916, "A/249-ILE": 0.13979503472237015, "A/250-THR": 0.14261704604946687, "A/257-TYR": 0.2989035805250211, "A/258-GLY": 0.14272672935334693, "A/259-GLN": 0.15112536942056967, "A/260-ARG": 0.24124803688551183, "A/261-MET": 0.10822816134087564, "A/262-LEU": 0.05813807499410693, "A/263-THR": 0.05652852957185457, "A/264-ILE": 0.12273697881857148, "A/265-TYR": 0.08496735811786399, "A/266-LEU": 0.09615513105618821, "A/267-ILE": 0.0655999556563349, "A/268-LEU": 0.1282386905030764, "A/269-ALA": 0.07158132746171103, "A/270-CYS": 0.05983832918201034, "A/271-VAL": 0.037235950192007726, "A/272-LEU": 0.06777516489173685, "A/273-VAL": 0.1303560700385844, "A/274-VAL": 0.057550137636526985, "A/275-LEU": 0.08551895802626086, "A/276-LEU": 0.0827795636737286, "A/277-MET": 0.08945690937451677, "A/278-THR": 0.1505851770456373, "A/279-THR": 0.1330382985131948, "A/280-LEU": 0.17231095705641833, "A/281-ASN": 0.11594296855619149, "A/282-ARG": 0.23920090025820187, "A/283-LEU": 0.18518805142083186, "A/284-THR": 0.12750197368539462, "A/285-LYS": 0.20192768902742908, "A/286-ASP": 0.12672740122343293, "A/287-TRP": 0.22801538853819078, "A/288-SER": 0.06329650556738355, "A/289-HIS": 0.10884794457504152, "A/290-GLN": 0.18926251159291319, "A/291-LYS": 0.12320940812844952, "A/292-GLY": 0.06781405354869419, "A/293-PHE": 0.09112559558458287, "A/294-ILE": 0.08857207839931215, "A/295-TRP": 0.26175051354483253, "A/296-GLY": 0.07926140807065629, "A/297-SER": 0.07518392015782696, "A/298-LEU": 0.1296452944411695, "A/299-PHE": 0.14783850478768093, "A/300-MET": 0.1174625002234615, "A/301-ALA": 0.04639727957956811, "A/302-ILE": 0.05985307402469111, "A/303-GLY": 0.04272089636763193, "A/304-MET": 0.0984868825138742, "A/305-ILE": 0.10231162085258438, "A/306-PHE": 0.04798144556088243, "A/307-SER": 0.05404589288779973, "A/308-PHE": 0.13582958341086276, "A/309-LEU": 0.08090339654247077, "A/310-THR": 0.05964054341175937, "A/311-THR": 0.12808120665453837, "A/312-THR": 0.10678482717860494, "A/313-PHE": 0.11875613366405786, "A/314-THR": 0.0723571536609945, "A/315-PRO": 0.04267560162933905, "A/316-ILE": 0.08062390310014729, "A/317-PHE": 0.11318782964178346, "A/318-ILE": 0.047139667611557266, "A/319-ALA": 0.06150618295040716, "A/320-GLY": 0.07785747592938272, "A/321-ILE": 0.0754153883627696, "A/322-VAL": 0.08971231412059595, "A/323-TYR": 0.15877733834966676, "A/324-THR": 0.08849560086070091, "A/325-LEU": 0.1289081953157914, "A/326-GLY": 0.05975860502833101, "A/327-GLU": 0.23084196297363221, "A/328-ILE": 0.1464578807571769, "A/329-VAL": 0.07768506348879452, "A/330-TYR": 0.14611101976973212, "A/331-THR": 0.09360824822895383, "A/332-PRO": 0.1151930806860063, "A/333-SER": 0.0880065437248171, "A/334-VAL": 0.09890651459284287, "A/335-GLN": 0.18677750514261768, "A/336-THR": 0.09268379258913279, "A/337-LEU": 0.13747278703240448, "A/338-GLY": 0.08267657282373157, "A/339-ALA": 0.0945640731644356, "A/340-ASP": 0.13847450366847217, "A/341-LEU": 0.1241970097860259, "A/342-MET": 0.13068979389295984, "A/343-ASN": 0.2617777132996028, "A/344-PRO": 0.18019414163631328, "A/345-GLU": 0.301425373433225, "A/346-LYS": 0.23460067024865303, "A/347-ILE": 0.16171267671288592, "A/348-GLY": 0.09178199574320237, "A/349-SER": 0.10523901862593708, "A/350-TYR": 0.29693862194684806, "A/351-ASN": 0.12586543752683008, "A/352-GLY": 0.09606262180563051, "A/353-VAL": 0.09762821402084738, "A/354-ALA": 0.09839769943380952, "A/355-ALA": 0.17190562622271854, "A/356-ILE": 0.10837481959340674, "A/357-LYS": 0.18618799164995367, "A/358-MET": 0.1605330312470069, "A/359-PRO": 0.06874190365120048, "A/360-ILE": 0.12094753248849295, "A/361-ALA": 0.06860113497557084, "A/362-SER": 0.08904347364880869, "A/363-ILE": 0.07377521334569169, "A/364-LEU": 0.05871676626558487, "A/365-ALA": 0.04605173352553897, "A/366-GLY": 0.05024031096648075, "A/367-LEU": 0.09300677429997402, "A/368-LEU": 0.06583722479497033, "A/369-VAL": 0.04569196600539821, "A/370-SER": 0.0354606413009423, "A/371-ILE": 0.054446983710863844, "A/372-SER": 0.06796282642970623, "A/373-PRO": 0.03799153654179167, "A/374-MET": 0.037894438054529286, "A/375-ILE": 0.045280895083505295, "A/376-LYS": 0.043390671767839124, "A/377-ALA": 0.07322067711644897, "A/378-ILE": 0.08805921938728083, "A/379-GLY": 0.046611892322340295, "A/380-VAL": 0.06749456969780862, "A/381-SER": 0.11723970193756883, "A/382-LEU": 0.10787488536861788, "A/383-VAL": 0.053378527379343184, "A/384-LEU": 0.128716362948834, "A/385-ALA": 0.14722827675589084, "A/386-LEU": 0.1255466250234826, "A/387-THR": 0.06447960084260851, "A/388-GLU": 0.10348308598634647, "A/389-VAL": 0.0936349740424683, "A/390-LEU": 0.08908406069552606, "A/391-ALA": 0.08819170076827366, "A/392-ILE": 0.11682819246203861, "A/393-ILE": 0.05236343791568143, "A/394-LEU": 0.04634291717183475, "A/395-VAL": 0.10378776650028974, "A/396-LEU": 0.054345108500508194, "A/397-VAL": 0.06698917704490268, "A/398-ALA": 0.11757166683700881, "A/399-VAL": 0.08385429508124187, "A/400-ASN": 0.12660897809389898, "A/401-ARG": 0.12333719600051023, "A/402-HIS": 0.1515996727213315, "A/403-GLN": 0.1161684222547867, "A/404-LYS": 0.12366359432557744, "A/405-THR": 0.10688075995113429, "A/406-LYS": 0.22959543767874765}}}, "5": {"single": {"lddt": 0.6218484902414427, "rmsd": 4.203397274017334, "cad_score": 0.612001, "gdtts": 0.4578005115089514, "tm_score": 0.8043638467788696, "LoCoHD": 0.11222554477720206}, "per_residue": {"lddt": {"A/2-LYS": 0.567, "A/3-GLU": 0.546, "A/4-PHE": 0.498, "A/5-TRP": 0.632, "A/6-ASN": 0.601, "A/7-LEU": 0.658, "A/8-ASP": 0.685, "A/9-LYS": 0.597, "A/10-ASN": 0.665, "A/11-LEU": 0.789, "A/12-GLN": 0.786, "A/13-LEU": 0.725, "A/14-ARG": 0.645, "A/15-LEU": 0.811, "A/16-GLY": 0.813, "A/17-ILE": 0.733, "A/18-VAL": 0.741, "A/19-PHE": 0.798, "A/20-LEU": 0.803, "A/21-GLY": 0.723, "A/22-ALA": 0.691, "A/23-PHE": 0.748, "A/24-SER": 0.675, "A/25-TYR": 0.431, "A/26-GLY": 0.545, "A/27-THR": 0.559, "A/28-VAL": 0.571, "A/29-PHE": 0.328, "A/30-SER": 0.426, "A/31-SER": 0.45, "A/32-MET": 0.462, "A/33-THR": 0.405, "A/34-ILE": 0.442, "A/35-TYR": 0.52, "A/36-TYR": 0.478, "A/37-ASN": 0.429, "A/38-GLN": 0.51, "A/39-TYR": 0.578, "A/40-LEU": 0.528, "A/41-GLY": 0.438, "A/42-SER": 0.337, "A/43-ALA": 0.358, "A/44-ILE": 0.412, "A/45-THR": 0.375, "A/46-GLY": 0.371, "A/47-ILE": 0.391, "A/48-LEU": 0.374, "A/49-LEU": 0.341, "A/50-ALA": 0.419, "A/51-LEU": 0.441, "A/52-SER": 0.498, "A/53-ALA": 0.496, "A/54-VAL": 0.481, "A/55-ALA": 0.575, "A/56-THR": 0.614, "A/57-PHE": 0.59, "A/58-VAL": 0.687, "A/59-ALA": 0.774, "A/60-GLY": 0.769, "A/61-ILE": 0.774, "A/62-LEU": 0.755, "A/63-ALA": 0.775, "A/64-GLY": 0.74, "A/65-PHE": 0.686, "A/66-PHE": 0.66, "A/67-ALA": 0.751, "A/68-ASP": 0.621, "A/69-ARG": 0.682, "A/70-ASN": 0.685, "A/71-GLY": 0.785, "A/72-ARG": 0.719, "A/73-LYS": 0.762, "A/74-PRO": 0.773, "A/75-VAL": 0.794, "A/76-MET": 0.712, "A/77-VAL": 0.81, "A/78-PHE": 0.642, "A/79-GLY": 0.804, "A/80-THR": 0.728, "A/81-ILE": 0.805, "A/82-ILE": 0.791, "A/83-GLN": 0.665, "A/84-LEU": 0.696, "A/85-LEU": 0.723, "A/86-GLY": 0.754, "A/87-ALA": 0.724, "A/88-ALA": 0.778, "A/89-LEU": 0.719, "A/90-ALA": 0.715, "A/91-ILE": 0.713, "A/92-ALA": 0.764, "A/93-SER": 0.711, "A/94-ASN": 0.605, "A/95-LEU": 0.672, "A/96-PRO": 0.582, "A/97-GLY": 0.616, "A/98-HIS": 0.607, "A/99-VAL": 0.631, "A/100-ASN": 0.635, "A/101-PRO": 0.6, "A/102-TRP": 0.555, "A/103-SER": 0.721, "A/104-THR": 0.632, "A/105-PHE": 0.562, "A/106-ILE": 0.77, "A/107-ALA": 0.722, "A/108-PHE": 0.619, "A/109-LEU": 0.701, "A/110-LEU": 0.766, "A/111-ILE": 0.727, "A/112-SER": 0.67, "A/113-PHE": 0.629, "A/114-GLY": 0.804, "A/115-TYR": 0.702, "A/116-ASN": 0.764, "A/117-PHE": 0.738, "A/118-VAL": 0.803, "A/119-ILE": 0.811, "A/120-THR": 0.777, "A/121-ALA": 0.782, "A/122-GLY": 0.806, "A/123-ASN": 0.753, "A/124-ALA": 0.748, "A/125-MET": 0.701, "A/126-ILE": 0.748, "A/127-ILE": 0.698, "A/128-ASP": 0.626, "A/129-ALA": 0.71, "A/130-SER": 0.692, "A/131-ASN": 0.661, "A/132-ALA": 0.558, "A/133-GLU": 0.435, "A/134-ASN": 0.625, "A/135-ARG": 0.628, "A/136-LYS": 0.616, "A/137-VAL": 0.75, "A/138-VAL": 0.8, "A/139-PHE": 0.71, "A/140-MET": 0.667, "A/141-LEU": 0.738, "A/142-ASP": 0.777, "A/143-TYR": 0.671, "A/144-TRP": 0.777, "A/145-ALA": 0.845, "A/146-GLN": 0.754, "A/147-ASN": 0.701, "A/148-LEU": 0.816, "A/149-SER": 0.766, "A/150-VAL": 0.592, "A/151-ILE": 0.628, "A/152-LEU": 0.672, "A/153-GLY": 0.617, "A/154-ALA": 0.514, "A/155-ALA": 0.544, "A/156-LEU": 0.556, "A/157-GLY": 0.54, "A/158-ALA": 0.453, "A/159-TRP": 0.501, "A/160-LEU": 0.584, "A/161-PHE": 0.504, "A/162-ARG": 0.546, "A/163-PRO": 0.629, "A/164-ALA": 0.654, "A/165-PHE": 0.666, "A/166-GLU": 0.618, "A/167-ALA": 0.759, "A/168-LEU": 0.703, "A/169-LEU": 0.7, "A/170-VAL": 0.809, "A/171-ILE": 0.797, "A/172-LEU": 0.608, "A/173-LEU": 0.724, "A/174-LEU": 0.851, "A/175-THR": 0.772, "A/176-VAL": 0.705, "A/177-LEU": 0.807, "A/178-VAL": 0.785, "A/179-SER": 0.688, "A/180-PHE": 0.719, "A/181-PHE": 0.749, "A/182-LEU": 0.699, "A/183-THR": 0.623, "A/184-THR": 0.717, "A/185-PHE": 0.552, "A/186-VAL": 0.59, "A/187-MET": 0.665, "A/188-THR": 0.661, "A/189-GLU": 0.629, "A/190-THR": 0.714, "A/191-PHE": 0.598, "A/192-LYS": 0.516, "A/193-PRO": 0.576, "A/194-THR": 0.385, "A/203-ASN": 0.57, "A/204-ILE": 0.559, "A/205-PHE": 0.532, "A/206-GLN": 0.715, "A/207-ALA": 0.629, "A/208-TYR": 0.707, "A/209-LYS": 0.722, "A/210-THR": 0.719, "A/211-VAL": 0.73, "A/212-LEU": 0.776, "A/213-GLN": 0.821, "A/214-ASP": 0.786, "A/215-LYS": 0.793, "A/216-THR": 0.702, "A/217-TYR": 0.753, "A/218-MET": 0.788, "A/219-ILE": 0.817, "A/220-PHE": 0.628, "A/221-MET": 0.701, "A/222-GLY": 0.796, "A/223-ALA": 0.75, "A/224-ASN": 0.692, "A/225-ILE": 0.729, "A/226-ALA": 0.736, "A/227-THR": 0.635, "A/228-THR": 0.584, "A/229-PHE": 0.647, "A/230-ILE": 0.578, "A/231-ILE": 0.481, "A/232-MET": 0.438, "A/233-GLN": 0.439, "A/234-PHE": 0.394, "A/235-ASP": 0.327, "A/236-ASN": 0.387, "A/237-PHE": 0.459, "A/238-LEU": 0.458, "A/239-PRO": 0.376, "A/240-VAL": 0.428, "A/241-HIS": 0.493, "A/242-LEU": 0.477, "A/243-SER": 0.401, "A/244-ASN": 0.438, "A/245-SER": 0.472, "A/246-PHE": 0.462, "A/247-LYS": 0.419, "A/248-THR": 0.388, "A/249-ILE": 0.488, "A/250-THR": 0.417, "A/257-TYR": 0.229, "A/258-GLY": 0.441, "A/259-GLN": 0.337, "A/260-ARG": 0.36, "A/261-MET": 0.503, "A/262-LEU": 0.456, "A/263-THR": 0.529, "A/264-ILE": 0.572, "A/265-TYR": 0.509, "A/266-LEU": 0.512, "A/267-ILE": 0.643, "A/268-LEU": 0.602, "A/269-ALA": 0.607, "A/270-CYS": 0.657, "A/271-VAL": 0.793, "A/272-LEU": 0.704, "A/273-VAL": 0.64, "A/274-VAL": 0.673, "A/275-LEU": 0.688, "A/276-LEU": 0.527, "A/277-MET": 0.642, "A/278-THR": 0.628, "A/279-THR": 0.612, "A/280-LEU": 0.473, "A/281-ASN": 0.583, "A/282-ARG": 0.511, "A/283-LEU": 0.532, "A/284-THR": 0.541, "A/285-LYS": 0.585, "A/286-ASP": 0.618, "A/287-TRP": 0.526, "A/288-SER": 0.66, "A/289-HIS": 0.601, "A/290-GLN": 0.612, "A/291-LYS": 0.637, "A/292-GLY": 0.695, "A/293-PHE": 0.577, "A/294-ILE": 0.648, "A/295-TRP": 0.559, "A/296-GLY": 0.713, "A/297-SER": 0.664, "A/298-LEU": 0.639, "A/299-PHE": 0.646, "A/300-MET": 0.637, "A/301-ALA": 0.647, "A/302-ILE": 0.706, "A/303-GLY": 0.686, "A/304-MET": 0.574, "A/305-ILE": 0.669, "A/306-PHE": 0.732, "A/307-SER": 0.594, "A/308-PHE": 0.501, "A/309-LEU": 0.675, "A/310-THR": 0.672, "A/311-THR": 0.545, "A/312-THR": 0.644, "A/313-PHE": 0.522, "A/314-THR": 0.671, "A/315-PRO": 0.726, "A/316-ILE": 0.583, "A/317-PHE": 0.627, "A/318-ILE": 0.734, "A/319-ALA": 0.668, "A/320-GLY": 0.637, "A/321-ILE": 0.716, "A/322-VAL": 0.742, "A/323-TYR": 0.596, "A/324-THR": 0.636, "A/325-LEU": 0.683, "A/326-GLY": 0.716, "A/327-GLU": 0.579, "A/328-ILE": 0.647, "A/329-VAL": 0.697, "A/330-TYR": 0.644, "A/331-THR": 0.622, "A/332-PRO": 0.625, "A/333-SER": 0.664, "A/334-VAL": 0.637, "A/335-GLN": 0.607, "A/336-THR": 0.594, "A/337-LEU": 0.655, "A/338-GLY": 0.698, "A/339-ALA": 0.654, "A/340-ASP": 0.63, "A/341-LEU": 0.634, "A/342-MET": 0.665, "A/343-ASN": 0.589, "A/344-PRO": 0.591, "A/345-GLU": 0.562, "A/346-LYS": 0.609, "A/347-ILE": 0.588, "A/348-GLY": 0.605, "A/349-SER": 0.641, "A/350-TYR": 0.717, "A/351-ASN": 0.671, "A/352-GLY": 0.743, "A/353-VAL": 0.753, "A/354-ALA": 0.718, "A/355-ALA": 0.656, "A/356-ILE": 0.548, "A/357-LYS": 0.483, "A/358-MET": 0.507, "A/359-PRO": 0.486, "A/360-ILE": 0.563, "A/361-ALA": 0.607, "A/362-SER": 0.434, "A/363-ILE": 0.433, "A/364-LEU": 0.597, "A/365-ALA": 0.536, "A/366-GLY": 0.449, "A/367-LEU": 0.475, "A/368-LEU": 0.54, "A/369-VAL": 0.42, "A/370-SER": 0.452, "A/371-ILE": 0.576, "A/372-SER": 0.486, "A/373-PRO": 0.353, "A/374-MET": 0.532, "A/375-ILE": 0.52, "A/376-LYS": 0.627, "A/377-ALA": 0.542, "A/378-ILE": 0.493, "A/379-GLY": 0.584, "A/380-VAL": 0.562, "A/381-SER": 0.543, "A/382-LEU": 0.564, "A/383-VAL": 0.648, "A/384-LEU": 0.579, "A/385-ALA": 0.595, "A/386-LEU": 0.597, "A/387-THR": 0.642, "A/388-GLU": 0.572, "A/389-VAL": 0.661, "A/390-LEU": 0.674, "A/391-ALA": 0.697, "A/392-ILE": 0.631, "A/393-ILE": 0.747, "A/394-LEU": 0.716, "A/395-VAL": 0.633, "A/396-LEU": 0.674, "A/397-VAL": 0.746, "A/398-ALA": 0.713, "A/399-VAL": 0.641, "A/400-ASN": 0.627, "A/401-ARG": 0.718, "A/402-HIS": 0.612, "A/403-GLN": 0.609, "A/404-LYS": 0.72, "A/405-THR": 0.645, "A/406-LYS": 0.343}, "cad_score": {"A/2-LYS": 0.836, "A/3-GLU": 0.667, "A/4-PHE": 0.484, "A/5-TRP": 0.683, "A/6-ASN": 0.655, "A/7-LEU": 0.67, "A/8-ASP": 0.62, "A/9-LYS": 0.468, "A/10-ASN": 0.543, "A/11-LEU": 0.717, "A/12-GLN": 0.608, "A/13-LEU": 0.552, "A/14-ARG": 0.626, "A/15-LEU": 0.761, "A/16-GLY": 0.9, "A/17-ILE": 0.668, "A/18-VAL": 0.684, "A/19-PHE": 0.863, "A/20-LEU": 0.703, "A/21-GLY": 0.677, "A/22-ALA": 0.743, "A/23-PHE": 0.683, "A/24-SER": 0.608, "A/25-TYR": 0.241, "A/26-GLY": 0.595, "A/27-THR": 0.524, "A/28-VAL": 0.488, "A/29-PHE": 0.26, "A/30-SER": 0.27, "A/31-SER": 0.275, "A/32-MET": 0.634, "A/33-THR": 0.43, "A/34-ILE": 0.364, "A/35-TYR": 0.553, "A/36-TYR": 0.575, "A/37-ASN": 0.655, "A/38-GLN": 0.449, "A/39-TYR": 0.482, "A/40-LEU": 0.711, "A/41-GLY": 0.792, "A/42-SER": 0.503, "A/43-ALA": 0.678, "A/44-ILE": 0.596, "A/45-THR": 0.462, "A/46-GLY": 0.404, "A/47-ILE": 0.54, "A/48-LEU": 0.466, "A/49-LEU": 0.305, "A/50-ALA": 0.321, "A/51-LEU": 0.647, "A/52-SER": 0.497, "A/53-ALA": 0.34, "A/54-VAL": 0.347, "A/55-ALA": 0.643, "A/56-THR": 0.575, "A/57-PHE": 0.481, "A/58-VAL": 0.667, "A/59-ALA": 0.731, "A/60-GLY": 0.791, "A/61-ILE": 0.644, "A/62-LEU": 0.816, "A/63-ALA": 0.798, "A/64-GLY": 0.609, "A/65-PHE": 0.803, "A/66-PHE": 0.79, "A/67-ALA": 0.758, "A/68-ASP": 0.559, "A/69-ARG": 0.642, "A/70-ASN": 0.76, "A/71-GLY": 0.713, "A/72-ARG": 0.742, "A/73-LYS": 0.763, "A/74-PRO": 0.679, "A/75-VAL": 0.672, "A/76-MET": 0.575, "A/77-VAL": 0.648, "A/78-PHE": 0.543, "A/79-GLY": 0.823, "A/80-THR": 0.592, "A/81-ILE": 0.808, "A/82-ILE": 0.608, "A/83-GLN": 0.74, "A/84-LEU": 0.744, "A/85-LEU": 0.791, "A/86-GLY": 0.809, "A/87-ALA": 0.671, "A/88-ALA": 0.878, "A/89-LEU": 0.765, "A/90-ALA": 0.835, "A/91-ILE": 0.764, "A/92-ALA": 0.811, "A/93-SER": 0.665, "A/94-ASN": 0.592, "A/95-LEU": 0.683, "A/96-PRO": 0.566, "A/97-GLY": 0.739, "A/98-HIS": 0.651, "A/99-VAL": 0.538, "A/100-ASN": 0.74, "A/101-PRO": 0.587, "A/102-TRP": 0.567, "A/103-SER": 0.727, "A/104-THR": 0.584, "A/105-PHE": 0.45, "A/106-ILE": 0.569, "A/107-ALA": 0.794, "A/108-PHE": 0.589, "A/109-LEU": 0.535, "A/110-LEU": 0.704, "A/111-ILE": 0.707, "A/112-SER": 0.709, "A/113-PHE": 0.592, "A/114-GLY": 0.828, "A/115-TYR": 0.714, "A/116-ASN": 0.779, "A/117-PHE": 0.708, "A/118-VAL": 0.686, "A/119-ILE": 0.775, "A/120-THR": 0.719, "A/121-ALA": 0.813, "A/122-GLY": 0.784, "A/123-ASN": 0.651, "A/124-ALA": 0.571, "A/125-MET": 0.73, "A/126-ILE": 0.819, "A/127-ILE": 0.679, "A/128-ASP": 0.451, "A/129-ALA": 0.684, "A/130-SER": 0.668, "A/131-ASN": 0.807, "A/132-ALA": 0.6, "A/133-GLU": 0.306, "A/134-ASN": 0.55, "A/135-ARG": 0.707, "A/136-LYS": 0.421, "A/137-VAL": 0.58, "A/138-VAL": 0.77, "A/139-PHE": 0.706, "A/140-MET": 0.498, "A/141-LEU": 0.641, "A/142-ASP": 0.758, "A/143-TYR": 0.634, "A/144-TRP": 0.743, "A/145-ALA": 0.803, "A/146-GLN": 0.693, "A/147-ASN": 0.705, "A/148-LEU": 0.798, "A/149-SER": 0.764, "A/150-VAL": 0.752, "A/151-ILE": 0.66, "A/152-LEU": 0.821, "A/153-GLY": 0.79, "A/154-ALA": 0.383, "A/155-ALA": 0.504, "A/156-LEU": 0.696, "A/157-GLY": 0.548, "A/158-ALA": 0.334, "A/159-TRP": 0.651, "A/160-LEU": 0.624, "A/161-PHE": 0.439, "A/162-ARG": 0.492, "A/163-PRO": 0.814, "A/164-ALA": 0.646, "A/165-PHE": 0.64, "A/166-GLU": 0.652, "A/167-ALA": 0.906, "A/168-LEU": 0.632, "A/169-LEU": 0.645, "A/170-VAL": 0.838, "A/171-ILE": 0.755, "A/172-LEU": 0.592, "A/173-LEU": 0.667, "A/174-LEU": 0.874, "A/175-THR": 0.846, "A/176-VAL": 0.636, "A/177-LEU": 0.853, "A/178-VAL": 0.802, "A/179-SER": 0.816, "A/180-PHE": 0.73, "A/181-PHE": 0.728, "A/182-LEU": 0.651, "A/183-THR": 0.581, "A/184-THR": 0.651, "A/185-PHE": 0.286, "A/186-VAL": 0.449, "A/187-MET": 0.686, "A/188-THR": 0.518, "A/189-GLU": 0.693, "A/190-THR": 0.613, "A/191-PHE": 0.657, "A/192-LYS": 0.449, "A/193-PRO": 0.685, "A/194-THR": 0.504, "A/203-ASN": 0.83, "A/204-ILE": 0.687, "A/205-PHE": 0.462, "A/206-GLN": 0.755, "A/207-ALA": 0.702, "A/208-TYR": 0.706, "A/209-LYS": 0.576, "A/210-THR": 0.618, "A/211-VAL": 0.761, "A/212-LEU": 0.746, "A/213-GLN": 0.722, "A/214-ASP": 0.859, "A/215-LYS": 0.731, "A/216-THR": 0.651, "A/217-TYR": 0.677, "A/218-MET": 0.624, "A/219-ILE": 0.839, "A/220-PHE": 0.465, "A/221-MET": 0.559, "A/222-GLY": 0.829, "A/223-ALA": 0.716, "A/224-ASN": 0.543, "A/225-ILE": 0.628, "A/226-ALA": 0.729, "A/227-THR": 0.585, "A/228-THR": 0.586, "A/229-PHE": 0.652, "A/230-ILE": 0.551, "A/231-ILE": 0.474, "A/232-MET": 0.357, "A/233-GLN": 0.472, "A/234-PHE": 0.355, "A/235-ASP": 0.163, "A/236-ASN": 0.352, "A/237-PHE": 0.607, "A/238-LEU": 0.636, "A/239-PRO": 0.53, "A/240-VAL": 0.403, "A/241-HIS": 0.599, "A/242-LEU": 0.623, "A/243-SER": 0.459, "A/244-ASN": 0.54, "A/245-SER": 0.678, "A/246-PHE": 0.394, "A/247-LYS": 0.385, "A/248-THR": 0.24, "A/249-ILE": 0.349, "A/250-THR": 0.345, "A/257-TYR": 0.154, "A/258-GLY": 0.449, "A/259-GLN": 0.291, "A/260-ARG": 0.511, "A/261-MET": 0.412, "A/262-LEU": 0.642, "A/263-THR": 0.529, "A/264-ILE": 0.569, "A/265-TYR": 0.439, "A/266-LEU": 0.423, "A/267-ILE": 0.535, "A/268-LEU": 0.557, "A/269-ALA": 0.735, "A/270-CYS": 0.683, "A/271-VAL": 0.873, "A/272-LEU": 0.513, "A/273-VAL": 0.596, "A/274-VAL": 0.61, "A/275-LEU": 0.571, "A/276-LEU": 0.407, "A/277-MET": 0.468, "A/278-THR": 0.461, "A/279-THR": 0.56, "A/280-LEU": 0.374, "A/281-ASN": 0.622, "A/282-ARG": 0.569, "A/283-LEU": 0.496, "A/284-THR": 0.284, "A/285-LYS": 0.392, "A/286-ASP": 0.452, "A/287-TRP": 0.744, "A/288-SER": 0.835, "A/289-HIS": 0.574, "A/290-GLN": 0.581, "A/291-LYS": 0.834, "A/292-GLY": 0.596, "A/293-PHE": 0.601, "A/294-ILE": 0.667, "A/295-TRP": 0.659, "A/296-GLY": 0.637, "A/297-SER": 0.549, "A/298-LEU": 0.643, "A/299-PHE": 0.603, "A/300-MET": 0.677, "A/301-ALA": 0.636, "A/302-ILE": 0.771, "A/303-GLY": 0.679, "A/304-MET": 0.488, "A/305-ILE": 0.755, "A/306-PHE": 0.665, "A/307-SER": 0.525, "A/308-PHE": 0.352, "A/309-LEU": 0.678, "A/310-THR": 0.759, "A/311-THR": 0.492, "A/312-THR": 0.749, "A/313-PHE": 0.541, "A/314-THR": 0.784, "A/315-PRO": 0.851, "A/316-ILE": 0.524, "A/317-PHE": 0.441, "A/318-ILE": 0.827, "A/319-ALA": 0.691, "A/320-GLY": 0.559, "A/321-ILE": 0.718, "A/322-VAL": 0.684, "A/323-TYR": 0.619, "A/324-THR": 0.577, "A/325-LEU": 0.565, "A/326-GLY": 0.769, "A/327-GLU": 0.591, "A/328-ILE": 0.525, "A/329-VAL": 0.508, "A/330-TYR": 0.692, "A/331-THR": 0.741, "A/332-PRO": 0.485, "A/333-SER": 0.589, "A/334-VAL": 0.674, "A/335-GLN": 0.623, "A/336-THR": 0.684, "A/337-LEU": 0.59, "A/338-GLY": 0.684, "A/339-ALA": 0.73, "A/340-ASP": 0.731, "A/341-LEU": 0.679, "A/342-MET": 0.701, "A/343-ASN": 0.747, "A/344-PRO": 0.804, "A/345-GLU": 0.631, "A/346-LYS": 0.765, "A/347-ILE": 0.731, "A/348-GLY": 0.518, "A/349-SER": 0.612, "A/350-TYR": 0.824, "A/351-ASN": 0.666, "A/352-GLY": 0.745, "A/353-VAL": 0.62, "A/354-ALA": 0.559, "A/355-ALA": 0.598, "A/356-ILE": 0.51, "A/357-LYS": 0.273, "A/358-MET": 0.363, "A/359-PRO": 0.481, "A/360-ILE": 0.41, "A/361-ALA": 0.693, "A/362-SER": 0.512, "A/363-ILE": 0.372, "A/364-LEU": 0.694, "A/365-ALA": 0.654, "A/366-GLY": 0.505, "A/367-LEU": 0.665, "A/368-LEU": 0.645, "A/369-VAL": 0.397, "A/370-SER": 0.474, "A/371-ILE": 0.685, "A/372-SER": 0.511, "A/373-PRO": 0.495, "A/374-MET": 0.723, "A/375-ILE": 0.582, "A/376-LYS": 0.619, "A/377-ALA": 0.614, "A/378-ILE": 0.378, "A/379-GLY": 0.65, "A/380-VAL": 0.578, "A/381-SER": 0.575, "A/382-LEU": 0.613, "A/383-VAL": 0.609, "A/384-LEU": 0.542, "A/385-ALA": 0.573, "A/386-LEU": 0.689, "A/387-THR": 0.599, "A/388-GLU": 0.434, "A/389-VAL": 0.69, "A/390-LEU": 0.693, "A/391-ALA": 0.783, "A/392-ILE": 0.547, "A/393-ILE": 0.939, "A/394-LEU": 0.81, "A/395-VAL": 0.718, "A/396-LEU": 0.73, "A/397-VAL": 0.919, "A/398-ALA": 0.725, "A/399-VAL": 0.502, "A/400-ASN": 0.594, "A/401-ARG": 0.659, "A/402-HIS": 0.351, "A/403-GLN": 0.477, "A/404-LYS": 0.672, "A/405-THR": 0.56, "A/406-LYS": 0.36}, "LoCoHD": {"A/2-LYS": 0.07518224400895877, "A/3-GLU": 0.14228281281653454, "A/4-PHE": 0.17615321889218205, "A/5-TRP": 0.11418178392973441, "A/6-ASN": 0.09796299342669613, "A/7-LEU": 0.1035835974434209, "A/8-ASP": 0.10903833071330525, "A/9-LYS": 0.19770725172548617, "A/10-ASN": 0.14631692992472642, "A/11-LEU": 0.09229734181777259, "A/12-GLN": 0.19513561017616154, "A/13-LEU": 0.09491562226009362, "A/14-ARG": 0.16547192686326526, "A/15-LEU": 0.11603688658954034, "A/16-GLY": 0.06034956308424328, "A/17-ILE": 0.1064128903177681, "A/18-VAL": 0.07350800497198216, "A/19-PHE": 0.11052743841548215, "A/20-LEU": 0.06005502058308079, "A/21-GLY": 0.05805448870440007, "A/22-ALA": 0.04371435556325574, "A/23-PHE": 0.08866014647912832, "A/24-SER": 0.07575221129385108, "A/25-TYR": 0.21392556771241375, "A/26-GLY": 0.07972156423214656, "A/27-THR": 0.05867016821534793, "A/28-VAL": 0.10786042056423145, "A/29-PHE": 0.2924215680839044, "A/30-SER": 0.08471370101920019, "A/31-SER": 0.10761885539452647, "A/32-MET": 0.10653643173296386, "A/33-THR": 0.08899391623213468, "A/34-ILE": 0.11628941036961618, "A/35-TYR": 0.2089380732704891, "A/36-TYR": 0.15489605865746775, "A/37-ASN": 0.08060718604627443, "A/38-GLN": 0.19253647513758335, "A/39-TYR": 0.19416605945114915, "A/40-LEU": 0.08136233357137133, "A/41-GLY": 0.050399642333114406, "A/42-SER": 0.07182803208045216, "A/43-ALA": 0.05861038928075017, "A/44-ILE": 0.08810564885659743, "A/45-THR": 0.11001755678575183, "A/46-GLY": 0.08150533643350634, "A/47-ILE": 0.13629423249125258, "A/48-LEU": 0.1461380400743426, "A/49-LEU": 0.19492235835912977, "A/50-ALA": 0.056508314724617266, "A/51-LEU": 0.07742858141786237, "A/52-SER": 0.06859064420385419, "A/53-ALA": 0.06269373691461397, "A/54-VAL": 0.10399352984653944, "A/55-ALA": 0.08786786321397187, "A/56-THR": 0.050916442860647566, "A/57-PHE": 0.11167761048155944, "A/58-VAL": 0.07237573891911572, "A/59-ALA": 0.06778004677738354, "A/60-GLY": 0.0565912601378023, "A/61-ILE": 0.07295730672117079, "A/62-LEU": 0.06638318718532324, "A/63-ALA": 0.06318298649407905, "A/64-GLY": 0.07098261666921493, "A/65-PHE": 0.10331706852716524, "A/66-PHE": 0.155601909145571, "A/67-ALA": 0.0954892425320304, "A/68-ASP": 0.14884941543297395, "A/69-ARG": 0.15845522381926988, "A/70-ASN": 0.10110483447117867, "A/71-GLY": 0.11287602937016947, "A/72-ARG": 0.12301018696762467, "A/73-LYS": 0.1590489134805501, "A/74-PRO": 0.14243985981854823, "A/75-VAL": 0.0557760697473783, "A/76-MET": 0.1339472703005905, "A/77-VAL": 0.14017790094231006, "A/78-PHE": 0.2511611693318568, "A/79-GLY": 0.07461165069618222, "A/80-THR": 0.0868184101031988, "A/81-ILE": 0.056899428306203446, "A/82-ILE": 0.07970682719139045, "A/83-GLN": 0.12013205070345653, "A/84-LEU": 0.07919711012708854, "A/85-LEU": 0.08098038989399106, "A/86-GLY": 0.04483487691000344, "A/87-ALA": 0.0461013859082993, "A/88-ALA": 0.04679689256728284, "A/89-LEU": 0.10550806222245523, "A/90-ALA": 0.0759129539450616, "A/91-ILE": 0.14939860366532123, "A/92-ALA": 0.09264701018804733, "A/93-SER": 0.08225044054167245, "A/94-ASN": 0.11530670900969246, "A/95-LEU": 0.1382874822352054, "A/96-PRO": 0.19545683372330025, "A/97-GLY": 0.08862180976282641, "A/98-HIS": 0.09740479175461939, "A/99-VAL": 0.11514607858363451, "A/100-ASN": 0.08314373486144983, "A/101-PRO": 0.0719063296246346, "A/102-TRP": 0.19826122413454123, "A/103-SER": 0.12501725565612132, "A/104-THR": 0.06568142123216343, "A/105-PHE": 0.19381646778768968, "A/106-ILE": 0.087004670881514, "A/107-ALA": 0.04241736211892497, "A/108-PHE": 0.1518054990222556, "A/109-LEU": 0.09059751726422496, "A/110-LEU": 0.10777517270674188, "A/111-ILE": 0.0816874047098669, "A/112-SER": 0.056301475544657836, "A/113-PHE": 0.17850236229965447, "A/114-GLY": 0.05282343019553422, "A/115-TYR": 0.11359543908042681, "A/116-ASN": 0.069166680225712, "A/117-PHE": 0.12413803763947642, "A/118-VAL": 0.05738168110820092, "A/119-ILE": 0.16427580290874655, "A/120-THR": 0.08507157492211084, "A/121-ALA": 0.06273230318809297, "A/122-GLY": 0.06345918711003967, "A/123-ASN": 0.12732315075987374, "A/124-ALA": 0.08000670564985603, "A/125-MET": 0.125401007884739, "A/126-ILE": 0.09428364150504669, "A/127-ILE": 0.11173871756837968, "A/128-ASP": 0.15380385976085695, "A/129-ALA": 0.10110223997302885, "A/130-SER": 0.10806304592626302, "A/131-ASN": 0.1395316913351959, "A/132-ALA": 0.1386409157910832, "A/133-GLU": 0.21750165608267416, "A/134-ASN": 0.12942765200007028, "A/135-ARG": 0.14036447492691517, "A/136-LYS": 0.17062979653222876, "A/137-VAL": 0.11443480516130237, "A/138-VAL": 0.0636407021652788, "A/139-PHE": 0.10929395608366574, "A/140-MET": 0.14331400500356964, "A/141-LEU": 0.11824813536918585, "A/142-ASP": 0.09705003200854348, "A/143-TYR": 0.13889289113705952, "A/144-TRP": 0.09905563888157859, "A/145-ALA": 0.04737975694588694, "A/146-GLN": 0.14960793114557858, "A/147-ASN": 0.10329578097430801, "A/148-LEU": 0.05034397809848115, "A/149-SER": 0.0443021024994574, "A/150-VAL": 0.11150248135164105, "A/151-ILE": 0.05794612864254591, "A/152-LEU": 0.054831680505776345, "A/153-GLY": 0.0544536349132408, "A/154-ALA": 0.06166226604456585, "A/155-ALA": 0.09789366112595287, "A/156-LEU": 0.13203237004659707, "A/157-GLY": 0.050833285209233976, "A/158-ALA": 0.06328527462583862, "A/159-TRP": 0.20526050673033844, "A/160-LEU": 0.07567261788392744, "A/161-PHE": 0.14061996143473157, "A/162-ARG": 0.05566481874847928, "A/163-PRO": 0.07834938405485722, "A/164-ALA": 0.1084940935841298, "A/165-PHE": 0.12101887917932598, "A/166-GLU": 0.14903405147810528, "A/167-ALA": 0.03860245140843407, "A/168-LEU": 0.109346823368586, "A/169-LEU": 0.1017742577457525, "A/170-VAL": 0.07504559827438625, "A/171-ILE": 0.058551160800104855, "A/172-LEU": 0.13120778326122004, "A/173-LEU": 0.0662208407534763, "A/174-LEU": 0.05961510700124431, "A/175-THR": 0.05216858328047341, "A/176-VAL": 0.04602736554764369, "A/177-LEU": 0.09640338471623895, "A/178-VAL": 0.07523071056596502, "A/179-SER": 0.06065509314573999, "A/180-PHE": 0.08777424529327033, "A/181-PHE": 0.13904365108153088, "A/182-LEU": 0.09090246783138281, "A/183-THR": 0.09162514744528082, "A/184-THR": 0.12784760253125727, "A/185-PHE": 0.26468269675564626, "A/186-VAL": 0.13886451794529353, "A/187-MET": 0.10325465576953756, "A/188-THR": 0.07959252210680483, "A/189-GLU": 0.13164407625175678, "A/190-THR": 0.13339513562879582, "A/191-PHE": 0.1076699472957428, "A/192-LYS": 0.19955755017188417, "A/193-PRO": 0.12811350184390366, "A/194-THR": 0.18341299265710206, "A/203-ASN": 0.1939176481883769, "A/204-ILE": 0.09280245005837733, "A/205-PHE": 0.23771201319848942, "A/206-GLN": 0.13163368627568625, "A/207-ALA": 0.09806812631293535, "A/208-TYR": 0.15618696666516785, "A/209-LYS": 0.22140440893727636, "A/210-THR": 0.06937424871785217, "A/211-VAL": 0.06129485146969944, "A/212-LEU": 0.09592937769431109, "A/213-GLN": 0.08124359665958328, "A/214-ASP": 0.07803871960409937, "A/215-LYS": 0.09695188068798204, "A/216-THR": 0.15228126778741893, "A/217-TYR": 0.09317878444427266, "A/218-MET": 0.1666850046527294, "A/219-ILE": 0.06873360806776135, "A/220-PHE": 0.1870912791504746, "A/221-MET": 0.13725697699909048, "A/222-GLY": 0.06601641645632729, "A/223-ALA": 0.05262101875542406, "A/224-ASN": 0.14739530668058537, "A/225-ILE": 0.0676032081568937, "A/226-ALA": 0.08382092197485304, "A/227-THR": 0.15356473511579932, "A/228-THR": 0.1200797923504969, "A/229-PHE": 0.14023134135926504, "A/230-ILE": 0.13526955769712182, "A/231-ILE": 0.12995444852480675, "A/232-MET": 0.1641482620580035, "A/233-GLN": 0.20567619958533231, "A/234-PHE": 0.16781911747440276, "A/235-ASP": 0.1296960974658944, "A/236-ASN": 0.1847820276681049, "A/237-PHE": 0.10681539363405036, "A/238-LEU": 0.12188819680398906, "A/239-PRO": 0.08357094990088597, "A/240-VAL": 0.0524160953249014, "A/241-HIS": 0.13111090468009018, "A/242-LEU": 0.11005132124990859, "A/243-SER": 0.07683558476488624, "A/244-ASN": 0.07939334021721463, "A/245-SER": 0.10597961690332884, "A/246-PHE": 0.16951781419623793, "A/247-LYS": 0.22468453301774483, "A/248-THR": 0.17268913219205823, "A/249-ILE": 0.16369283801994872, "A/250-THR": 0.19498016770762402, "A/257-TYR": 0.29208144027546, "A/258-GLY": 0.12872003778486202, "A/259-GLN": 0.16479470551825012, "A/260-ARG": 0.2956619804259443, "A/261-MET": 0.1057664037368388, "A/262-LEU": 0.07041290951753963, "A/263-THR": 0.11285733992414573, "A/264-ILE": 0.15480174301539168, "A/265-TYR": 0.1566742598852225, "A/266-LEU": 0.1036648106855748, "A/267-ILE": 0.09244683831913068, "A/268-LEU": 0.1289209588908769, "A/269-ALA": 0.07107454619198597, "A/270-CYS": 0.07193251971938566, "A/271-VAL": 0.04219112156367548, "A/272-LEU": 0.06654717127917127, "A/273-VAL": 0.12069741407174792, "A/274-VAL": 0.09523904365428942, "A/275-LEU": 0.09631667463736439, "A/276-LEU": 0.10999650642226706, "A/277-MET": 0.10864329799907396, "A/278-THR": 0.12447722505618057, "A/279-THR": 0.11468796757895532, "A/280-LEU": 0.13613607999856053, "A/281-ASN": 0.11771858513836403, "A/282-ARG": 0.23019433058826339, "A/283-LEU": 0.16827220243084737, "A/284-THR": 0.10921811068804525, "A/285-LYS": 0.16794659691861158, "A/286-ASP": 0.14259730528253717, "A/287-TRP": 0.2168815563126266, "A/288-SER": 0.07029974206125097, "A/289-HIS": 0.10072628024658832, "A/290-GLN": 0.16534551022687324, "A/291-LYS": 0.1280079108339653, "A/292-GLY": 0.05905213916038752, "A/293-PHE": 0.11701730035884703, "A/294-ILE": 0.10403399345096499, "A/295-TRP": 0.27541062157068885, "A/296-GLY": 0.08392612345015804, "A/297-SER": 0.07205221850731787, "A/298-LEU": 0.13063260164449764, "A/299-PHE": 0.1549872009878357, "A/300-MET": 0.13712367351183297, "A/301-ALA": 0.05609449609210949, "A/302-ILE": 0.05941475065422903, "A/303-GLY": 0.0903504052407382, "A/304-MET": 0.20466887032014178, "A/305-ILE": 0.059099380531411415, "A/306-PHE": 0.049026350997268785, "A/307-SER": 0.1096391716774694, "A/308-PHE": 0.27839354649264414, "A/309-LEU": 0.14109820294975156, "A/310-THR": 0.07598770120248204, "A/311-THR": 0.15932227702194715, "A/312-THR": 0.0901592468892643, "A/313-PHE": 0.13627577229220625, "A/314-THR": 0.07277479117768254, "A/315-PRO": 0.04024126148340857, "A/316-ILE": 0.10027897910340883, "A/317-PHE": 0.14158004813189382, "A/318-ILE": 0.04660955721988679, "A/319-ALA": 0.06333419252321666, "A/320-GLY": 0.07049085320431772, "A/321-ILE": 0.07098864753842228, "A/322-VAL": 0.10542480114690728, "A/323-TYR": 0.18561994356724051, "A/324-THR": 0.09041285503083964, "A/325-LEU": 0.11167758449808045, "A/326-GLY": 0.06646300456114278, "A/327-GLU": 0.12311404593607984, "A/328-ILE": 0.08340989931417934, "A/329-VAL": 0.06567579307098073, "A/330-TYR": 0.15686644883417003, "A/331-THR": 0.09626090233176288, "A/332-PRO": 0.07093955462727056, "A/333-SER": 0.09333904536695092, "A/334-VAL": 0.11029957549909834, "A/335-GLN": 0.2730485321826942, "A/336-THR": 0.1181817323171442, "A/337-LEU": 0.1428987562244435, "A/338-GLY": 0.08834648894825092, "A/339-ALA": 0.13073133541390072, "A/340-ASP": 0.1639439213107166, "A/341-LEU": 0.1366566612219302, "A/342-MET": 0.10607285055886674, "A/343-ASN": 0.21708302592400813, "A/344-PRO": 0.17174798792817272, "A/345-GLU": 0.2847925710773586, "A/346-LYS": 0.20971648022357908, "A/347-ILE": 0.19074646697731543, "A/348-GLY": 0.12717211840556664, "A/349-SER": 0.11431793383426914, "A/350-TYR": 0.11086212548921931, "A/351-ASN": 0.08034638323389137, "A/352-GLY": 0.0684255056117511, "A/353-VAL": 0.07233164754354457, "A/354-ALA": 0.09172162901962257, "A/355-ALA": 0.16417473329943638, "A/356-ILE": 0.12309504295378362, "A/357-LYS": 0.18641013691161507, "A/358-MET": 0.14106424332159548, "A/359-PRO": 0.07996409316340443, "A/360-ILE": 0.14265420317263167, "A/361-ALA": 0.07837211081897169, "A/362-SER": 0.09793350871030936, "A/363-ILE": 0.07067841748557452, "A/364-LEU": 0.07031888204273497, "A/365-ALA": 0.05072286829441405, "A/366-GLY": 0.04555070270087465, "A/367-LEU": 0.09324407958257823, "A/368-LEU": 0.10075497147114613, "A/369-VAL": 0.06096728572185228, "A/370-SER": 0.055679710219418116, "A/371-ILE": 0.04828253527192474, "A/372-SER": 0.06232749805292621, "A/373-PRO": 0.05287172725925812, "A/374-MET": 0.03673687258269212, "A/375-ILE": 0.08098881827151021, "A/376-LYS": 0.04349747328794265, "A/377-ALA": 0.06977529213367333, "A/378-ILE": 0.19975421507310243, "A/379-GLY": 0.08515487378697059, "A/380-VAL": 0.09208442928803523, "A/381-SER": 0.08026007236270624, "A/382-LEU": 0.15764125573496393, "A/383-VAL": 0.055393289012371914, "A/384-LEU": 0.11415260113237292, "A/385-ALA": 0.11177815902095212, "A/386-LEU": 0.13313967070095284, "A/387-THR": 0.08343600421566844, "A/388-GLU": 0.13397993762197682, "A/389-VAL": 0.08570160948723556, "A/390-LEU": 0.091194531303661, "A/391-ALA": 0.09257335576918292, "A/392-ILE": 0.13464007664353467, "A/393-ILE": 0.050813677940751804, "A/394-LEU": 0.04607088087119886, "A/395-VAL": 0.0652514581301949, "A/396-LEU": 0.04025017020471859, "A/397-VAL": 0.07052296267638444, "A/398-ALA": 0.1272101074194467, "A/399-VAL": 0.10021334294679866, "A/400-ASN": 0.12208326789643481, "A/401-ARG": 0.11362105876390527, "A/402-HIS": 0.15094391474557586, "A/403-GLN": 0.162673709640398, "A/404-LYS": 0.0884587302721037, "A/405-THR": 0.06988351714880724, "A/406-LYS": 0.21887985002899196}}}, "3": {"single": {"lddt": 0.6356978469526864, "rmsd": 3.5732126235961914, "cad_score": 0.619477, "gdtts": 0.5351662404092071, "tm_score": 0.8448096513748169, "LoCoHD": 0.11238436162027933}, "per_residue": {"lddt": {"A/2-LYS": 0.699, "A/3-GLU": 0.703, "A/4-PHE": 0.747, "A/5-TRP": 0.753, "A/6-ASN": 0.724, "A/7-LEU": 0.712, "A/8-ASP": 0.746, "A/9-LYS": 0.691, "A/10-ASN": 0.759, "A/11-LEU": 0.843, "A/12-GLN": 0.836, "A/13-LEU": 0.771, "A/14-ARG": 0.558, "A/15-LEU": 0.781, "A/16-GLY": 0.791, "A/17-ILE": 0.704, "A/18-VAL": 0.695, "A/19-PHE": 0.779, "A/20-LEU": 0.759, "A/21-GLY": 0.687, "A/22-ALA": 0.651, "A/23-PHE": 0.696, "A/24-SER": 0.663, "A/25-TYR": 0.395, "A/26-GLY": 0.527, "A/27-THR": 0.562, "A/28-VAL": 0.572, "A/29-PHE": 0.387, "A/30-SER": 0.483, "A/31-SER": 0.5, "A/32-MET": 0.597, "A/33-THR": 0.459, "A/34-ILE": 0.501, "A/35-TYR": 0.604, "A/36-TYR": 0.515, "A/37-ASN": 0.504, "A/38-GLN": 0.647, "A/39-TYR": 0.687, "A/40-LEU": 0.628, "A/41-GLY": 0.551, "A/42-SER": 0.417, "A/43-ALA": 0.433, "A/44-ILE": 0.505, "A/45-THR": 0.461, "A/46-GLY": 0.445, "A/47-ILE": 0.452, "A/48-LEU": 0.428, "A/49-LEU": 0.445, "A/50-ALA": 0.452, "A/51-LEU": 0.476, "A/52-SER": 0.514, "A/53-ALA": 0.516, "A/54-VAL": 0.506, "A/55-ALA": 0.567, "A/56-THR": 0.62, "A/57-PHE": 0.587, "A/58-VAL": 0.656, "A/59-ALA": 0.773, "A/60-GLY": 0.747, "A/61-ILE": 0.688, "A/62-LEU": 0.769, "A/63-ALA": 0.788, "A/64-GLY": 0.765, "A/65-PHE": 0.567, "A/66-PHE": 0.681, "A/67-ALA": 0.776, "A/68-ASP": 0.691, "A/69-ARG": 0.569, "A/70-ASN": 0.656, "A/71-GLY": 0.749, "A/72-ARG": 0.749, "A/73-LYS": 0.75, "A/74-PRO": 0.804, "A/75-VAL": 0.814, "A/76-MET": 0.736, "A/77-VAL": 0.823, "A/78-PHE": 0.837, "A/79-GLY": 0.802, "A/80-THR": 0.726, "A/81-ILE": 0.828, "A/82-ILE": 0.825, "A/83-GLN": 0.668, "A/84-LEU": 0.733, "A/85-LEU": 0.733, "A/86-GLY": 0.768, "A/87-ALA": 0.767, "A/88-ALA": 0.825, "A/89-LEU": 0.804, "A/90-ALA": 0.757, "A/91-ILE": 0.769, "A/92-ALA": 0.832, "A/93-SER": 0.762, "A/94-ASN": 0.684, "A/95-LEU": 0.754, "A/96-PRO": 0.667, "A/97-GLY": 0.723, "A/98-HIS": 0.687, "A/99-VAL": 0.673, "A/100-ASN": 0.616, "A/101-PRO": 0.6, "A/102-TRP": 0.556, "A/103-SER": 0.74, "A/104-THR": 0.703, "A/105-PHE": 0.605, "A/106-ILE": 0.778, "A/107-ALA": 0.732, "A/108-PHE": 0.525, "A/109-LEU": 0.708, "A/110-LEU": 0.773, "A/111-ILE": 0.731, "A/112-SER": 0.695, "A/113-PHE": 0.629, "A/114-GLY": 0.797, "A/115-TYR": 0.663, "A/116-ASN": 0.728, "A/117-PHE": 0.744, "A/118-VAL": 0.754, "A/119-ILE": 0.76, "A/120-THR": 0.77, "A/121-ALA": 0.77, "A/122-GLY": 0.788, "A/123-ASN": 0.767, "A/124-ALA": 0.775, "A/125-MET": 0.74, "A/126-ILE": 0.747, "A/127-ILE": 0.736, "A/128-ASP": 0.718, "A/129-ALA": 0.816, "A/130-SER": 0.703, "A/131-ASN": 0.675, "A/132-ALA": 0.604, "A/133-GLU": 0.481, "A/134-ASN": 0.647, "A/135-ARG": 0.633, "A/136-LYS": 0.587, "A/137-VAL": 0.734, "A/138-VAL": 0.755, "A/139-PHE": 0.708, "A/140-MET": 0.673, "A/141-LEU": 0.763, "A/142-ASP": 0.753, "A/143-TYR": 0.524, "A/144-TRP": 0.756, "A/145-ALA": 0.824, "A/146-GLN": 0.724, "A/147-ASN": 0.701, "A/148-LEU": 0.782, "A/149-SER": 0.758, "A/150-VAL": 0.634, "A/151-ILE": 0.633, "A/152-LEU": 0.684, "A/153-GLY": 0.649, "A/154-ALA": 0.562, "A/155-ALA": 0.56, "A/156-LEU": 0.627, "A/157-GLY": 0.554, "A/158-ALA": 0.48, "A/159-TRP": 0.555, "A/160-LEU": 0.625, "A/161-PHE": 0.541, "A/162-ARG": 0.618, "A/163-PRO": 0.662, "A/164-ALA": 0.737, "A/165-PHE": 0.68, "A/166-GLU": 0.636, "A/167-ALA": 0.796, "A/168-LEU": 0.695, "A/169-LEU": 0.719, "A/170-VAL": 0.831, "A/171-ILE": 0.761, "A/172-LEU": 0.576, "A/173-LEU": 0.785, "A/174-LEU": 0.877, "A/175-THR": 0.729, "A/176-VAL": 0.687, "A/177-LEU": 0.82, "A/178-VAL": 0.812, "A/179-SER": 0.684, "A/180-PHE": 0.743, "A/181-PHE": 0.762, "A/182-LEU": 0.719, "A/183-THR": 0.661, "A/184-THR": 0.765, "A/185-PHE": 0.595, "A/186-VAL": 0.671, "A/187-MET": 0.744, "A/188-THR": 0.761, "A/189-GLU": 0.721, "A/190-THR": 0.77, "A/191-PHE": 0.584, "A/192-LYS": 0.522, "A/193-PRO": 0.508, "A/194-THR": 0.382, "A/203-ASN": 0.384, "A/204-ILE": 0.366, "A/205-PHE": 0.393, "A/206-GLN": 0.572, "A/207-ALA": 0.502, "A/208-TYR": 0.567, "A/209-LYS": 0.611, "A/210-THR": 0.62, "A/211-VAL": 0.641, "A/212-LEU": 0.739, "A/213-GLN": 0.713, "A/214-ASP": 0.72, "A/215-LYS": 0.614, "A/216-THR": 0.683, "A/217-TYR": 0.663, "A/218-MET": 0.709, "A/219-ILE": 0.781, "A/220-PHE": 0.592, "A/221-MET": 0.674, "A/222-GLY": 0.772, "A/223-ALA": 0.711, "A/224-ASN": 0.67, "A/225-ILE": 0.727, "A/226-ALA": 0.728, "A/227-THR": 0.606, "A/228-THR": 0.588, "A/229-PHE": 0.673, "A/230-ILE": 0.608, "A/231-ILE": 0.527, "A/232-MET": 0.474, "A/233-GLN": 0.456, "A/234-PHE": 0.416, "A/235-ASP": 0.347, "A/236-ASN": 0.41, "A/237-PHE": 0.5, "A/238-LEU": 0.509, "A/239-PRO": 0.399, "A/240-VAL": 0.464, "A/241-HIS": 0.557, "A/242-LEU": 0.548, "A/243-SER": 0.514, "A/244-ASN": 0.479, "A/245-SER": 0.493, "A/246-PHE": 0.465, "A/247-LYS": 0.503, "A/248-THR": 0.63, "A/249-ILE": 0.556, "A/250-THR": 0.567, "A/257-TYR": 0.373, "A/258-GLY": 0.6, "A/259-GLN": 0.401, "A/260-ARG": 0.554, "A/261-MET": 0.601, "A/262-LEU": 0.484, "A/263-THR": 0.529, "A/264-ILE": 0.607, "A/265-TYR": 0.571, "A/266-LEU": 0.568, "A/267-ILE": 0.663, "A/268-LEU": 0.629, "A/269-ALA": 0.683, "A/270-CYS": 0.738, "A/271-VAL": 0.845, "A/272-LEU": 0.79, "A/273-VAL": 0.686, "A/274-VAL": 0.693, "A/275-LEU": 0.662, "A/276-LEU": 0.582, "A/277-MET": 0.646, "A/278-THR": 0.606, "A/279-THR": 0.564, "A/280-LEU": 0.415, "A/281-ASN": 0.535, "A/282-ARG": 0.446, "A/283-LEU": 0.488, "A/284-THR": 0.482, "A/285-LYS": 0.565, "A/286-ASP": 0.628, "A/287-TRP": 0.534, "A/288-SER": 0.661, "A/289-HIS": 0.618, "A/290-GLN": 0.603, "A/291-LYS": 0.637, "A/292-GLY": 0.678, "A/293-PHE": 0.577, "A/294-ILE": 0.669, "A/295-TRP": 0.584, "A/296-GLY": 0.731, "A/297-SER": 0.683, "A/298-LEU": 0.669, "A/299-PHE": 0.665, "A/300-MET": 0.642, "A/301-ALA": 0.651, "A/302-ILE": 0.695, "A/303-GLY": 0.65, "A/304-MET": 0.538, "A/305-ILE": 0.635, "A/306-PHE": 0.678, "A/307-SER": 0.563, "A/308-PHE": 0.487, "A/309-LEU": 0.639, "A/310-THR": 0.636, "A/311-THR": 0.566, "A/312-THR": 0.608, "A/313-PHE": 0.58, "A/314-THR": 0.689, "A/315-PRO": 0.694, "A/316-ILE": 0.579, "A/317-PHE": 0.705, "A/318-ILE": 0.771, "A/319-ALA": 0.661, "A/320-GLY": 0.668, "A/321-ILE": 0.779, "A/322-VAL": 0.745, "A/323-TYR": 0.616, "A/324-THR": 0.666, "A/325-LEU": 0.664, "A/326-GLY": 0.723, "A/327-GLU": 0.624, "A/328-ILE": 0.651, "A/329-VAL": 0.683, "A/330-TYR": 0.637, "A/331-THR": 0.631, "A/332-PRO": 0.66, "A/333-SER": 0.661, "A/334-VAL": 0.623, "A/335-GLN": 0.585, "A/336-THR": 0.612, "A/337-LEU": 0.634, "A/338-GLY": 0.641, "A/339-ALA": 0.667, "A/340-ASP": 0.618, "A/341-LEU": 0.562, "A/342-MET": 0.499, "A/343-ASN": 0.516, "A/344-PRO": 0.617, "A/345-GLU": 0.523, "A/346-LYS": 0.525, "A/347-ILE": 0.56, "A/348-GLY": 0.647, "A/349-SER": 0.664, "A/350-TYR": 0.491, "A/351-ASN": 0.718, "A/352-GLY": 0.749, "A/353-VAL": 0.741, "A/354-ALA": 0.715, "A/355-ALA": 0.62, "A/356-ILE": 0.529, "A/357-LYS": 0.475, "A/358-MET": 0.501, "A/359-PRO": 0.48, "A/360-ILE": 0.54, "A/361-ALA": 0.625, "A/362-SER": 0.454, "A/363-ILE": 0.437, "A/364-LEU": 0.567, "A/365-ALA": 0.58, "A/366-GLY": 0.48, "A/367-LEU": 0.487, "A/368-LEU": 0.619, "A/369-VAL": 0.497, "A/370-SER": 0.484, "A/371-ILE": 0.598, "A/372-SER": 0.553, "A/373-PRO": 0.46, "A/374-MET": 0.568, "A/375-ILE": 0.553, "A/376-LYS": 0.7, "A/377-ALA": 0.611, "A/378-ILE": 0.555, "A/379-GLY": 0.71, "A/380-VAL": 0.66, "A/381-SER": 0.619, "A/382-LEU": 0.647, "A/383-VAL": 0.746, "A/384-LEU": 0.663, "A/385-ALA": 0.67, "A/386-LEU": 0.658, "A/387-THR": 0.766, "A/388-GLU": 0.603, "A/389-VAL": 0.672, "A/390-LEU": 0.686, "A/391-ALA": 0.739, "A/392-ILE": 0.645, "A/393-ILE": 0.717, "A/394-LEU": 0.716, "A/395-VAL": 0.649, "A/396-LEU": 0.65, "A/397-VAL": 0.703, "A/398-ALA": 0.709, "A/399-VAL": 0.651, "A/400-ASN": 0.614, "A/401-ARG": 0.659, "A/402-HIS": 0.639, "A/403-GLN": 0.62, "A/404-LYS": 0.678, "A/405-THR": 0.648, "A/406-LYS": 0.294}, "cad_score": {"A/2-LYS": 0.746, "A/3-GLU": 0.808, "A/4-PHE": 0.811, "A/5-TRP": 0.78, "A/6-ASN": 0.78, "A/7-LEU": 0.728, "A/8-ASP": 0.708, "A/9-LYS": 0.555, "A/10-ASN": 0.648, "A/11-LEU": 0.726, "A/12-GLN": 0.794, "A/13-LEU": 0.642, "A/14-ARG": 0.389, "A/15-LEU": 0.74, "A/16-GLY": 0.97, "A/17-ILE": 0.628, "A/18-VAL": 0.486, "A/19-PHE": 0.841, "A/20-LEU": 0.739, "A/21-GLY": 0.414, "A/22-ALA": 0.664, "A/23-PHE": 0.712, "A/24-SER": 0.544, "A/25-TYR": 0.237, "A/26-GLY": 0.539, "A/27-THR": 0.315, "A/28-VAL": 0.479, "A/29-PHE": 0.226, "A/30-SER": 0.34, "A/31-SER": 0.249, "A/32-MET": 0.466, "A/33-THR": 0.556, "A/34-ILE": 0.32, "A/35-TYR": 0.611, "A/36-TYR": 0.517, "A/37-ASN": 0.763, "A/38-GLN": 0.614, "A/39-TYR": 0.757, "A/40-LEU": 0.731, "A/41-GLY": 0.744, "A/42-SER": 0.701, "A/43-ALA": 0.767, "A/44-ILE": 0.609, "A/45-THR": 0.708, "A/46-GLY": 0.549, "A/47-ILE": 0.684, "A/48-LEU": 0.564, "A/49-LEU": 0.473, "A/50-ALA": 0.394, "A/51-LEU": 0.658, "A/52-SER": 0.483, "A/53-ALA": 0.396, "A/54-VAL": 0.453, "A/55-ALA": 0.708, "A/56-THR": 0.522, "A/57-PHE": 0.511, "A/58-VAL": 0.705, "A/59-ALA": 0.736, "A/60-GLY": 0.79, "A/61-ILE": 0.448, "A/62-LEU": 0.802, "A/63-ALA": 0.837, "A/64-GLY": 0.72, "A/65-PHE": 0.475, "A/66-PHE": 0.704, "A/67-ALA": 0.769, "A/68-ASP": 0.49, "A/69-ARG": 0.48, "A/70-ASN": 0.582, "A/71-GLY": 0.844, "A/72-ARG": 0.718, "A/73-LYS": 0.741, "A/74-PRO": 0.789, "A/75-VAL": 0.726, "A/76-MET": 0.704, "A/77-VAL": 0.76, "A/78-PHE": 0.836, "A/79-GLY": 0.883, "A/80-THR": 0.648, "A/81-ILE": 0.833, "A/82-ILE": 0.785, "A/83-GLN": 0.707, "A/84-LEU": 0.837, "A/85-LEU": 0.661, "A/86-GLY": 0.844, "A/87-ALA": 0.752, "A/88-ALA": 0.866, "A/89-LEU": 0.793, "A/90-ALA": 0.748, "A/91-ILE": 0.751, "A/92-ALA": 0.896, "A/93-SER": 0.763, "A/94-ASN": 0.623, "A/95-LEU": 0.646, "A/96-PRO": 0.531, "A/97-GLY": 0.731, "A/98-HIS": 0.653, "A/99-VAL": 0.493, "A/100-ASN": 0.63, "A/101-PRO": 0.634, "A/102-TRP": 0.532, "A/103-SER": 0.686, "A/104-THR": 0.606, "A/105-PHE": 0.544, "A/106-ILE": 0.652, "A/107-ALA": 0.876, "A/108-PHE": 0.504, "A/109-LEU": 0.606, "A/110-LEU": 0.736, "A/111-ILE": 0.635, "A/112-SER": 0.661, "A/113-PHE": 0.592, "A/114-GLY": 0.842, "A/115-TYR": 0.548, "A/116-ASN": 0.774, "A/117-PHE": 0.772, "A/118-VAL": 0.676, "A/119-ILE": 0.752, "A/120-THR": 0.735, "A/121-ALA": 0.786, "A/122-GLY": 0.593, "A/123-ASN": 0.595, "A/124-ALA": 0.749, "A/125-MET": 0.628, "A/126-ILE": 0.701, "A/127-ILE": 0.756, "A/128-ASP": 0.786, "A/129-ALA": 0.721, "A/130-SER": 0.672, "A/131-ASN": 0.707, "A/132-ALA": 0.558, "A/133-GLU": 0.281, "A/134-ASN": 0.721, "A/135-ARG": 0.665, "A/136-LYS": 0.631, "A/137-VAL": 0.642, "A/138-VAL": 0.767, "A/139-PHE": 0.574, "A/140-MET": 0.694, "A/141-LEU": 0.864, "A/142-ASP": 0.747, "A/143-TYR": 0.545, "A/144-TRP": 0.719, "A/145-ALA": 0.808, "A/146-GLN": 0.656, "A/147-ASN": 0.551, "A/148-LEU": 0.731, "A/149-SER": 0.749, "A/150-VAL": 0.736, "A/151-ILE": 0.595, "A/152-LEU": 0.773, "A/153-GLY": 0.776, "A/154-ALA": 0.41, "A/155-ALA": 0.569, "A/156-LEU": 0.831, "A/157-GLY": 0.497, "A/158-ALA": 0.415, "A/159-TRP": 0.825, "A/160-LEU": 0.643, "A/161-PHE": 0.513, "A/162-ARG": 0.718, "A/163-PRO": 0.776, "A/164-ALA": 0.694, "A/165-PHE": 0.633, "A/166-GLU": 0.55, "A/167-ALA": 0.878, "A/168-LEU": 0.547, "A/169-LEU": 0.725, "A/170-VAL": 0.88, "A/171-ILE": 0.786, "A/172-LEU": 0.575, "A/173-LEU": 0.806, "A/174-LEU": 0.951, "A/175-THR": 0.805, "A/176-VAL": 0.57, "A/177-LEU": 0.841, "A/178-VAL": 0.821, "A/179-SER": 0.748, "A/180-PHE": 0.744, "A/181-PHE": 0.736, "A/182-LEU": 0.625, "A/183-THR": 0.646, "A/184-THR": 0.556, "A/185-PHE": 0.327, "A/186-VAL": 0.495, "A/187-MET": 0.686, "A/188-THR": 0.778, "A/189-GLU": 0.683, "A/190-THR": 0.559, "A/191-PHE": 0.553, "A/192-LYS": 0.387, "A/193-PRO": 0.705, "A/194-THR": 0.675, "A/203-ASN": 0.486, "A/204-ILE": 0.277, "A/205-PHE": 0.358, "A/206-GLN": 0.831, "A/207-ALA": 0.608, "A/208-TYR": 0.487, "A/209-LYS": 0.49, "A/210-THR": 0.621, "A/211-VAL": 0.411, "A/212-LEU": 0.518, "A/213-GLN": 0.577, "A/214-ASP": 0.702, "A/215-LYS": 0.589, "A/216-THR": 0.789, "A/217-TYR": 0.605, "A/218-MET": 0.606, "A/219-ILE": 0.715, "A/220-PHE": 0.418, "A/221-MET": 0.567, "A/222-GLY": 0.896, "A/223-ALA": 0.696, "A/224-ASN": 0.473, "A/225-ILE": 0.697, "A/226-ALA": 0.803, "A/227-THR": 0.5, "A/228-THR": 0.594, "A/229-PHE": 0.721, "A/230-ILE": 0.546, "A/231-ILE": 0.462, "A/232-MET": 0.491, "A/233-GLN": 0.498, "A/234-PHE": 0.408, "A/235-ASP": 0.172, "A/236-ASN": 0.519, "A/237-PHE": 0.713, "A/238-LEU": 0.517, "A/239-PRO": 0.531, "A/240-VAL": 0.393, "A/241-HIS": 0.429, "A/242-LEU": 0.533, "A/243-SER": 0.579, "A/244-ASN": 0.47, "A/245-SER": 0.486, "A/246-PHE": 0.488, "A/247-LYS": 0.287, "A/248-THR": 0.661, "A/249-ILE": 0.737, "A/250-THR": 0.838, "A/257-TYR": 0.45, "A/258-GLY": 0.706, "A/259-GLN": 0.541, "A/260-ARG": 0.6, "A/261-MET": 0.715, "A/262-LEU": 0.612, "A/263-THR": 0.611, "A/264-ILE": 0.712, "A/265-TYR": 0.523, "A/266-LEU": 0.425, "A/267-ILE": 0.497, "A/268-LEU": 0.571, "A/269-ALA": 0.805, "A/270-CYS": 0.712, "A/271-VAL": 0.777, "A/272-LEU": 0.699, "A/273-VAL": 0.639, "A/274-VAL": 0.658, "A/275-LEU": 0.671, "A/276-LEU": 0.559, "A/277-MET": 0.523, "A/278-THR": 0.388, "A/279-THR": 0.537, "A/280-LEU": 0.373, "A/281-ASN": 0.768, "A/282-ARG": 0.58, "A/283-LEU": 0.484, "A/284-THR": 0.384, "A/285-LYS": 0.692, "A/286-ASP": 0.477, "A/287-TRP": 0.751, "A/288-SER": 0.843, "A/289-HIS": 0.629, "A/290-GLN": 0.634, "A/291-LYS": 0.856, "A/292-GLY": 0.537, "A/293-PHE": 0.603, "A/294-ILE": 0.664, "A/295-TRP": 0.677, "A/296-GLY": 0.633, "A/297-SER": 0.616, "A/298-LEU": 0.7, "A/299-PHE": 0.708, "A/300-MET": 0.597, "A/301-ALA": 0.659, "A/302-ILE": 0.835, "A/303-GLY": 0.688, "A/304-MET": 0.521, "A/305-ILE": 0.776, "A/306-PHE": 0.668, "A/307-SER": 0.585, "A/308-PHE": 0.321, "A/309-LEU": 0.685, "A/310-THR": 0.693, "A/311-THR": 0.514, "A/312-THR": 0.659, "A/313-PHE": 0.568, "A/314-THR": 0.808, "A/315-PRO": 0.778, "A/316-ILE": 0.474, "A/317-PHE": 0.595, "A/318-ILE": 0.813, "A/319-ALA": 0.707, "A/320-GLY": 0.793, "A/321-ILE": 0.684, "A/322-VAL": 0.623, "A/323-TYR": 0.663, "A/324-THR": 0.646, "A/325-LEU": 0.567, "A/326-GLY": 0.747, "A/327-GLU": 0.521, "A/328-ILE": 0.487, "A/329-VAL": 0.531, "A/330-TYR": 0.633, "A/331-THR": 0.705, "A/332-PRO": 0.503, "A/333-SER": 0.529, "A/334-VAL": 0.629, "A/335-GLN": 0.407, "A/336-THR": 0.752, "A/337-LEU": 0.629, "A/338-GLY": 0.467, "A/339-ALA": 0.564, "A/340-ASP": 0.734, "A/341-LEU": 0.598, "A/342-MET": 0.29, "A/343-ASN": 0.747, "A/344-PRO": 0.736, "A/345-GLU": 0.386, "A/346-LYS": 0.479, "A/347-ILE": 0.652, "A/348-GLY": 0.691, "A/349-SER": 0.412, "A/350-TYR": 0.374, "A/351-ASN": 0.647, "A/352-GLY": 0.803, "A/353-VAL": 0.644, "A/354-ALA": 0.311, "A/355-ALA": 0.541, "A/356-ILE": 0.461, "A/357-LYS": 0.299, "A/358-MET": 0.359, "A/359-PRO": 0.495, "A/360-ILE": 0.377, "A/361-ALA": 0.679, "A/362-SER": 0.539, "A/363-ILE": 0.44, "A/364-LEU": 0.825, "A/365-ALA": 0.794, "A/366-GLY": 0.607, "A/367-LEU": 0.73, "A/368-LEU": 0.792, "A/369-VAL": 0.474, "A/370-SER": 0.543, "A/371-ILE": 0.744, "A/372-SER": 0.613, "A/373-PRO": 0.576, "A/374-MET": 0.71, "A/375-ILE": 0.713, "A/376-LYS": 0.652, "A/377-ALA": 0.593, "A/378-ILE": 0.469, "A/379-GLY": 0.62, "A/380-VAL": 0.667, "A/381-SER": 0.604, "A/382-LEU": 0.624, "A/383-VAL": 0.835, "A/384-LEU": 0.658, "A/385-ALA": 0.627, "A/386-LEU": 0.709, "A/387-THR": 0.727, "A/388-GLU": 0.491, "A/389-VAL": 0.666, "A/390-LEU": 0.744, "A/391-ALA": 0.735, "A/392-ILE": 0.507, "A/393-ILE": 0.921, "A/394-LEU": 0.729, "A/395-VAL": 0.706, "A/396-LEU": 0.646, "A/397-VAL": 0.807, "A/398-ALA": 0.802, "A/399-VAL": 0.485, "A/400-ASN": 0.555, "A/401-ARG": 0.568, "A/402-HIS": 0.355, "A/403-GLN": 0.465, "A/404-LYS": 0.724, "A/405-THR": 0.64, "A/406-LYS": 0.35}, "LoCoHD": {"A/2-LYS": 0.09875699367632064, "A/3-GLU": 0.1406697523205951, "A/4-PHE": 0.11378260158276424, "A/5-TRP": 0.06765535389775341, "A/6-ASN": 0.09267713665902932, "A/7-LEU": 0.09209517089112573, "A/8-ASP": 0.12404667059718455, "A/9-LYS": 0.21173956815915876, "A/10-ASN": 0.16206743352808983, "A/11-LEU": 0.14547788510833398, "A/12-GLN": 0.08111025994957125, "A/13-LEU": 0.1514994023420728, "A/14-ARG": 0.24440022227271135, "A/15-LEU": 0.09519144537263968, "A/16-GLY": 0.05734931803622277, "A/17-ILE": 0.14105294566108387, "A/18-VAL": 0.11986127695547451, "A/19-PHE": 0.06947128449703643, "A/20-LEU": 0.0672398661587784, "A/21-GLY": 0.05260143060685676, "A/22-ALA": 0.05969875549519701, "A/23-PHE": 0.09133406495255923, "A/24-SER": 0.07428952316176494, "A/25-TYR": 0.24918236388342657, "A/26-GLY": 0.08002952883916796, "A/27-THR": 0.06792698298148948, "A/28-VAL": 0.11092442216339105, "A/29-PHE": 0.17706108986381955, "A/30-SER": 0.10761708315607514, "A/31-SER": 0.11166454449638046, "A/32-MET": 0.10312536310591716, "A/33-THR": 0.09494115900092405, "A/34-ILE": 0.1378588381967221, "A/35-TYR": 0.19723038258440273, "A/36-TYR": 0.1207461243603566, "A/37-ASN": 0.05500984571122515, "A/38-GLN": 0.08181797487513932, "A/39-TYR": 0.12949434161650816, "A/40-LEU": 0.0753626302328844, "A/41-GLY": 0.04153938250620146, "A/42-SER": 0.05598854303699878, "A/43-ALA": 0.03714629632699766, "A/44-ILE": 0.055948316253167256, "A/45-THR": 0.07087579571835433, "A/46-GLY": 0.03314600282584729, "A/47-ILE": 0.07176385667151457, "A/48-LEU": 0.14903902869728883, "A/49-LEU": 0.1500224906996898, "A/50-ALA": 0.038109505907665826, "A/51-LEU": 0.10694154575542657, "A/52-SER": 0.11072387457412322, "A/53-ALA": 0.05789829099470288, "A/54-VAL": 0.08219692629197228, "A/55-ALA": 0.0857357009807682, "A/56-THR": 0.05562158995891144, "A/57-PHE": 0.11876230811006833, "A/58-VAL": 0.07104034977990314, "A/59-ALA": 0.06641159319178595, "A/60-GLY": 0.060078627481515615, "A/61-ILE": 0.10877493153925336, "A/62-LEU": 0.09405644240595398, "A/63-ALA": 0.07162455893809908, "A/64-GLY": 0.07611798835586071, "A/65-PHE": 0.2570945775288005, "A/66-PHE": 0.17798217419598494, "A/67-ALA": 0.08393296125129522, "A/68-ASP": 0.10625920062871137, "A/69-ARG": 0.23247484631486995, "A/70-ASN": 0.12233221027836545, "A/71-GLY": 0.12169186044042468, "A/72-ARG": 0.15998506122595457, "A/73-LYS": 0.1627674256984645, "A/74-PRO": 0.05239936401859538, "A/75-VAL": 0.08150044735622948, "A/76-MET": 0.10917588495130275, "A/77-VAL": 0.10425304311768288, "A/78-PHE": 0.06928575560941902, "A/79-GLY": 0.03685352041524993, "A/80-THR": 0.06126229550487253, "A/81-ILE": 0.044183883231128644, "A/82-ILE": 0.039100843989754365, "A/83-GLN": 0.11246466913284175, "A/84-LEU": 0.06316407687278947, "A/85-LEU": 0.08557107074382653, "A/86-GLY": 0.059284278718387554, "A/87-ALA": 0.06820536759222055, "A/88-ALA": 0.044201162064274324, "A/89-LEU": 0.053229770140905304, "A/90-ALA": 0.10774172246445801, "A/91-ILE": 0.15145957325768797, "A/92-ALA": 0.09576339211833713, "A/93-SER": 0.0796910315276466, "A/94-ASN": 0.0967506351249272, "A/95-LEU": 0.1281535737335962, "A/96-PRO": 0.17711506989627523, "A/97-GLY": 0.0768776140783659, "A/98-HIS": 0.06813246696457274, "A/99-VAL": 0.09405474819522752, "A/100-ASN": 0.14002241542579563, "A/101-PRO": 0.06914319487818557, "A/102-TRP": 0.1887542412621275, "A/103-SER": 0.11147916185398192, "A/104-THR": 0.0688475473276875, "A/105-PHE": 0.20241262251043346, "A/106-ILE": 0.08589095096024744, "A/107-ALA": 0.07447688745509172, "A/108-PHE": 0.18614511744734438, "A/109-LEU": 0.0833619321734351, "A/110-LEU": 0.11313592546205112, "A/111-ILE": 0.0447507563412444, "A/112-SER": 0.07936899532822976, "A/113-PHE": 0.18203781826708385, "A/114-GLY": 0.04626531478014643, "A/115-TYR": 0.190155240717843, "A/116-ASN": 0.06430767127424632, "A/117-PHE": 0.09583326083455002, "A/118-VAL": 0.10452574365884106, "A/119-ILE": 0.1979308306984418, "A/120-THR": 0.07905572698768554, "A/121-ALA": 0.07021454109681999, "A/122-GLY": 0.11067363219165138, "A/123-ASN": 0.14723100132298295, "A/124-ALA": 0.08115158905637719, "A/125-MET": 0.16296488816229823, "A/126-ILE": 0.09882315009549603, "A/127-ILE": 0.13002745773628302, "A/128-ASP": 0.1637671380921225, "A/129-ALA": 0.09905676944138832, "A/130-SER": 0.1319154744988815, "A/131-ASN": 0.1628214091874356, "A/132-ALA": 0.12339389033169272, "A/133-GLU": 0.20409741293251124, "A/134-ASN": 0.11109717009627866, "A/135-ARG": 0.1665141757023994, "A/136-LYS": 0.19859403486486726, "A/137-VAL": 0.10173831344142197, "A/138-VAL": 0.05561163581069278, "A/139-PHE": 0.18484951288953824, "A/140-MET": 0.08993839979319185, "A/141-LEU": 0.09577895981416001, "A/142-ASP": 0.12811151334650706, "A/143-TYR": 0.16028245719237114, "A/144-TRP": 0.10602706464561588, "A/145-ALA": 0.06409231398448215, "A/146-GLN": 0.1343214103296689, "A/147-ASN": 0.10885599591003334, "A/148-LEU": 0.10215828882138772, "A/149-SER": 0.06813081120388258, "A/150-VAL": 0.1014832474727764, "A/151-ILE": 0.107005678173377, "A/152-LEU": 0.0679222190766619, "A/153-GLY": 0.07209718678485189, "A/154-ALA": 0.06477205676388793, "A/155-ALA": 0.04924164447385851, "A/156-LEU": 0.04185639907399578, "A/157-GLY": 0.04940378463644793, "A/158-ALA": 0.043475553326200546, "A/159-TRP": 0.13093514453967076, "A/160-LEU": 0.06543822787875485, "A/161-PHE": 0.10941705146119171, "A/162-ARG": 0.04823750487459522, "A/163-PRO": 0.08115634482104889, "A/164-ALA": 0.10484038529962113, "A/165-PHE": 0.0988418371335122, "A/166-GLU": 0.16362649146779945, "A/167-ALA": 0.038629912989684184, "A/168-LEU": 0.11717355094401138, "A/169-LEU": 0.10819474376562725, "A/170-VAL": 0.07036679893713209, "A/171-ILE": 0.07266068888951976, "A/172-LEU": 0.12013455331453601, "A/173-LEU": 0.03046698744770845, "A/174-LEU": 0.0523575555299695, "A/175-THR": 0.07864785353418952, "A/176-VAL": 0.043895061645305725, "A/177-LEU": 0.0923659742961598, "A/178-VAL": 0.06913029468934412, "A/179-SER": 0.04572535094596411, "A/180-PHE": 0.0693617168151917, "A/181-PHE": 0.1387392525354783, "A/182-LEU": 0.08694048037865694, "A/183-THR": 0.06766373691254327, "A/184-THR": 0.11517629343771779, "A/185-PHE": 0.2608197450798729, "A/186-VAL": 0.10855757019379458, "A/187-MET": 0.09243489856130299, "A/188-THR": 0.08843838376861249, "A/189-GLU": 0.15500346169737006, "A/190-THR": 0.07914046841631091, "A/191-PHE": 0.14729401993892458, "A/192-LYS": 0.12970926259551838, "A/193-PRO": 0.08720621427633063, "A/194-THR": 0.1489692120009504, "A/203-ASN": 0.27624047792225187, "A/204-ILE": 0.25330837111209087, "A/205-PHE": 0.22946309059556194, "A/206-GLN": 0.1733615107207503, "A/207-ALA": 0.16895294173103406, "A/208-TYR": 0.25462896346984176, "A/209-LYS": 0.15316500329661484, "A/210-THR": 0.11976267499747564, "A/211-VAL": 0.08760746048726942, "A/212-LEU": 0.1373652930896965, "A/213-GLN": 0.10877780947585297, "A/214-ASP": 0.09491372660911009, "A/215-LYS": 0.1661330904040547, "A/216-THR": 0.11744064316154408, "A/217-TYR": 0.13701729332124202, "A/218-MET": 0.16204643773390948, "A/219-ILE": 0.09367593853162344, "A/220-PHE": 0.21115559193490416, "A/221-MET": 0.10282089423893097, "A/222-GLY": 0.060474981962319534, "A/223-ALA": 0.0653194829576198, "A/224-ASN": 0.13717121198092772, "A/225-ILE": 0.06600594494461257, "A/226-ALA": 0.07845450342270363, "A/227-THR": 0.14155683887134698, "A/228-THR": 0.09228205047766982, "A/229-PHE": 0.11323835033970638, "A/230-ILE": 0.12011340565824717, "A/231-ILE": 0.13664190110251176, "A/232-MET": 0.14638681934597944, "A/233-GLN": 0.20531074395183593, "A/234-PHE": 0.11007107507414149, "A/235-ASP": 0.13319101482441895, "A/236-ASN": 0.08331132580007714, "A/237-PHE": 0.1077831431773943, "A/238-LEU": 0.16191906454356242, "A/239-PRO": 0.06421175019675958, "A/240-VAL": 0.053144197221869506, "A/241-HIS": 0.12004543051782866, "A/242-LEU": 0.10908507679188022, "A/243-SER": 0.10613280702166457, "A/244-ASN": 0.15605875721045193, "A/245-SER": 0.18672421036469075, "A/246-PHE": 0.25713110683584783, "A/247-LYS": 0.22395233364834233, "A/248-THR": 0.13700166896140636, "A/249-ILE": 0.08009771375814467, "A/250-THR": 0.16780622382763277, "A/257-TYR": 0.26861333003072213, "A/258-GLY": 0.09253754371079441, "A/259-GLN": 0.15671335007327789, "A/260-ARG": 0.3087688711157633, "A/261-MET": 0.09975103361207614, "A/262-LEU": 0.09319306856009892, "A/263-THR": 0.06534351530539312, "A/264-ILE": 0.11453181262193583, "A/265-TYR": 0.12748984668493665, "A/266-LEU": 0.1170969957218405, "A/267-ILE": 0.06308153711834849, "A/268-LEU": 0.10017759498197137, "A/269-ALA": 0.0671480796067484, "A/270-CYS": 0.07006929081188645, "A/271-VAL": 0.04170363038131271, "A/272-LEU": 0.05627912931773779, "A/273-VAL": 0.14258959054834527, "A/274-VAL": 0.07615965550163499, "A/275-LEU": 0.07907973811309003, "A/276-LEU": 0.05951760429930198, "A/277-MET": 0.09407718175569699, "A/278-THR": 0.14283885272909733, "A/279-THR": 0.11879503086432956, "A/280-LEU": 0.14409151906285195, "A/281-ASN": 0.11519707851381471, "A/282-ARG": 0.2242209378212951, "A/283-LEU": 0.1711717846346809, "A/284-THR": 0.1296873039683468, "A/285-LYS": 0.23011051693368362, "A/286-ASP": 0.1396068403690328, "A/287-TRP": 0.22670641182739534, "A/288-SER": 0.07149352733813029, "A/289-HIS": 0.09964521080013432, "A/290-GLN": 0.1629000387753561, "A/291-LYS": 0.13003295060796696, "A/292-GLY": 0.058090964391336396, "A/293-PHE": 0.12658835647809713, "A/294-ILE": 0.09976260750439932, "A/295-TRP": 0.25885801224437377, "A/296-GLY": 0.08263032949400462, "A/297-SER": 0.06868027256914601, "A/298-LEU": 0.13465484704806865, "A/299-PHE": 0.15255819970760648, "A/300-MET": 0.13484537087929127, "A/301-ALA": 0.057440583221158074, "A/302-ILE": 0.05910144386571685, "A/303-GLY": 0.08516419861632668, "A/304-MET": 0.14172785283184103, "A/305-ILE": 0.05048677038525476, "A/306-PHE": 0.049388865107443385, "A/307-SER": 0.11880745499806597, "A/308-PHE": 0.2733436630950577, "A/309-LEU": 0.14218905799331955, "A/310-THR": 0.07843663042616039, "A/311-THR": 0.14823897976878586, "A/312-THR": 0.11419832858597288, "A/313-PHE": 0.1540259010932262, "A/314-THR": 0.0730135280637473, "A/315-PRO": 0.04141698640496904, "A/316-ILE": 0.10270228530095876, "A/317-PHE": 0.07064897650750233, "A/318-ILE": 0.05076926380258096, "A/319-ALA": 0.06047581744347926, "A/320-GLY": 0.07133825146389633, "A/321-ILE": 0.05850809233927914, "A/322-VAL": 0.09738619845310753, "A/323-TYR": 0.16270680703390544, "A/324-THR": 0.08765336853322772, "A/325-LEU": 0.11820030687844414, "A/326-GLY": 0.059427097907177005, "A/327-GLU": 0.198269242061944, "A/328-ILE": 0.14288907526405847, "A/329-VAL": 0.07119052413437245, "A/330-TYR": 0.1560318521214004, "A/331-THR": 0.11132574700301803, "A/332-PRO": 0.10358894865183675, "A/333-SER": 0.09290260114090758, "A/334-VAL": 0.09631925662290355, "A/335-GLN": 0.17911958674933853, "A/336-THR": 0.08560632599530017, "A/337-LEU": 0.16282985884874218, "A/338-GLY": 0.11249892686430026, "A/339-ALA": 0.1029442911078437, "A/340-ASP": 0.11611368528332812, "A/341-LEU": 0.16267252136928265, "A/342-MET": 0.15478155645413552, "A/343-ASN": 0.29563334266108815, "A/344-PRO": 0.17099365006292858, "A/345-GLU": 0.2749479805528518, "A/346-LYS": 0.2541906461279747, "A/347-ILE": 0.14927401559077821, "A/348-GLY": 0.0869731497672757, "A/349-SER": 0.13202037201026792, "A/350-TYR": 0.22694644370572556, "A/351-ASN": 0.13658779245286493, "A/352-GLY": 0.0915284649423818, "A/353-VAL": 0.0788386795227202, "A/354-ALA": 0.11308391128824094, "A/355-ALA": 0.161687505351071, "A/356-ILE": 0.12246355330141773, "A/357-LYS": 0.17772132686901668, "A/358-MET": 0.15719037775211758, "A/359-PRO": 0.08539702386965622, "A/360-ILE": 0.13977117835588335, "A/361-ALA": 0.08013388393385877, "A/362-SER": 0.10220713851252061, "A/363-ILE": 0.07868637757828618, "A/364-LEU": 0.05927701473451225, "A/365-ALA": 0.048318453599134496, "A/366-GLY": 0.042488491506699415, "A/367-LEU": 0.08802135557775878, "A/368-LEU": 0.0591387979172619, "A/369-VAL": 0.04323151262035299, "A/370-SER": 0.03489014793057576, "A/371-ILE": 0.05283404354294361, "A/372-SER": 0.06848697727065697, "A/373-PRO": 0.06731962709490182, "A/374-MET": 0.04292775141531382, "A/375-ILE": 0.08150384300615987, "A/376-LYS": 0.05282188588376174, "A/377-ALA": 0.06129837387380352, "A/378-ILE": 0.1904936185465922, "A/379-GLY": 0.08856944313750424, "A/380-VAL": 0.1018100380544094, "A/381-SER": 0.0871010665039376, "A/382-LEU": 0.1542150263971073, "A/383-VAL": 0.05206340130229309, "A/384-LEU": 0.12000107970061483, "A/385-ALA": 0.12430366516508726, "A/386-LEU": 0.12609098024362955, "A/387-THR": 0.06267422917148362, "A/388-GLU": 0.11724992635257411, "A/389-VAL": 0.09641957372562805, "A/390-LEU": 0.09319835169322606, "A/391-ALA": 0.0869427159362659, "A/392-ILE": 0.11571266678002395, "A/393-ILE": 0.05212843081918909, "A/394-LEU": 0.05156489788828873, "A/395-VAL": 0.07245974329169727, "A/396-LEU": 0.09393992730346792, "A/397-VAL": 0.08286286351780486, "A/398-ALA": 0.12001758713466074, "A/399-VAL": 0.10147465555993708, "A/400-ASN": 0.12792707043950488, "A/401-ARG": 0.1404936124985636, "A/402-HIS": 0.14917348365351132, "A/403-GLN": 0.17577822389627593, "A/404-LYS": 0.10036253464666905, "A/405-THR": 0.10357190522817933, "A/406-LYS": 0.2803020321355233}}}}, "T1026": {"5": {"single": {"lddt": 0.3958710232537616, "rmsd": 9.968438148498535, "cad_score": 0.383084, "gdtts": 0.1969178082191781, "tm_score": 0.44121241569519043, "LoCoHD": 0.1772089056358219}, "per_residue": {"lddt": {"A/27-ALA": 0.301, "A/28-VAL": 0.369, "A/29-PRO": 0.298, "A/30-THR": 0.416, "A/31-THR": 0.396, "A/32-ARG": 0.325, "A/33-VAL": 0.376, "A/34-VAL": 0.378, "A/35-VAL": 0.346, "A/36-HIS": 0.257, "A/37-GLN": 0.293, "A/38-SER": 0.363, "A/39-ALA": 0.411, "A/40-VAL": 0.407, "A/41-LEU": 0.416, "A/42-LYS": 0.411, "A/43-LYS": 0.407, "A/44-ASP": 0.422, "A/45-ASP": 0.351, "A/46-VAL": 0.35, "A/47-SER": 0.378, "A/48-GLY": 0.347, "A/49-SER": 0.343, "A/50-GLU": 0.334, "A/51-ILE": 0.4, "A/52-LYS": 0.414, "A/53-PRO": 0.404, "A/54-GLU": 0.321, "A/55-GLY": 0.452, "A/56-ASP": 0.437, "A/57-VAL": 0.413, "A/58-ALA": 0.39, "A/59-ARG": 0.268, "A/60-TYR": 0.365, "A/61-LYS": 0.431, "A/62-ILE": 0.432, "A/63-ARG": 0.269, "A/64-LYS": 0.236, "A/65-VAL": 0.346, "A/66-MET": 0.255, "A/67-LEU": 0.388, "A/68-SER": 0.319, "A/69-CYS": 0.396, "A/70-THR": 0.385, "A/71-LEU": 0.496, "A/72-ARG": 0.373, "A/73-MET": 0.473, "A/74-ARG": 0.575, "A/75-PRO": 0.566, "A/76-GLY": 0.553, "A/77-GLU": 0.625, "A/78-LEU": 0.563, "A/79-VAL": 0.565, "A/80-ASN": 0.489, "A/81-TYR": 0.446, "A/82-LEU": 0.511, "A/83-ILE": 0.461, "A/84-VAL": 0.481, "A/85-LYS": 0.402, "A/86-CYS": 0.427, "A/87-SER": 0.465, "A/88-SER": 0.371, "A/89-PRO": 0.41, "A/90-ILE": 0.422, "A/91-VAL": 0.456, "A/92-ASN": 0.473, "A/93-TRP": 0.418, "A/94-SER": 0.502, "A/95-ALA": 0.472, "A/96-ALA": 0.448, "A/97-PHE": 0.469, "A/98-THR": 0.476, "A/99-ALA": 0.437, "A/100-PRO": 0.504, "A/101-ALA": 0.441, "A/102-LEU": 0.507, "A/103-MET": 0.404, "A/104-VAL": 0.543, "A/105-LYS": 0.338, "A/106-GLU": 0.466, "A/107-SER": 0.401, "A/108-CYS": 0.395, "A/109-GLN": 0.465, "A/110-ASP": 0.461, "A/111-MET": 0.468, "A/112-ILE": 0.47, "A/113-THR": 0.391, "A/114-ILE": 0.337, "A/115-ILE": 0.301, "A/116-GLY": 0.312, "A/117-LYS": 0.307, "A/118-GLY": 0.369, "A/119-LYS": 0.354, "A/120-VAL": 0.472, "A/121-GLU": 0.382, "A/122-SER": 0.51, "A/123-ASN": 0.544, "A/124-GLY": 0.531, "A/125-VAL": 0.362, "A/126-ALA": 0.268, "A/127-GLY": 0.218, "A/128-SER": 0.205, "A/129-ASP": 0.226, "A/130-CYS": 0.221, "A/131-THR": 0.284, "A/132-LYS": 0.288, "A/133-SER": 0.313, "A/134-PHE": 0.333, "A/135-ASN": 0.282, "A/136-LYS": 0.272, "A/137-PHE": 0.234, "A/138-ILE": 0.335, "A/139-ARG": 0.294, "A/140-LEU": 0.354, "A/141-GLY": 0.253, "A/142-ALA": 0.256, "A/143-GLY": 0.292, "A/144-ILE": 0.41, "A/145-SER": 0.445, "A/146-GLN": 0.358, "A/147-THR": 0.424, "A/148-GLN": 0.409, "A/149-HIS": 0.406, "A/150-LEU": 0.464, "A/151-TYR": 0.403, "A/152-VAL": 0.496, "A/153-VAL": 0.488, "A/154-MET": 0.499, "A/155-TYR": 0.534, "A/156-THR": 0.612, "A/157-SER": 0.625, "A/158-GLU": 0.677, "A/159-ALA": 0.653, "A/160-VAL": 0.533, "A/161-LYS": 0.308, "A/162-THR": 0.502, "A/163-VAL": 0.304, "A/164-LEU": 0.449, "A/165-GLU": 0.336, "A/166-HIS": 0.389, "A/167-ARG": 0.269, "A/168-VAL": 0.378, "A/169-TYR": 0.31, "A/170-ILE": 0.363, "A/171-GLU": 0.448, "A/172-VAL": 0.349}, "cad_score": {"A/27-ALA": 0.196, "A/28-VAL": 0.495, "A/29-PRO": 0.426, "A/30-THR": 0.501, "A/31-THR": 0.533, "A/32-ARG": 0.269, "A/33-VAL": 0.335, "A/34-VAL": 0.416, "A/35-VAL": 0.37, "A/36-HIS": 0.435, "A/37-GLN": 0.38, "A/38-SER": 0.74, "A/39-ALA": 0.768, "A/40-VAL": 0.431, "A/41-LEU": 0.48, "A/42-LYS": 0.489, "A/43-LYS": 0.239, "A/44-ASP": 0.405, "A/45-ASP": 0.361, "A/46-VAL": 0.452, "A/47-SER": 0.368, "A/48-GLY": 0.41, "A/49-SER": 0.306, "A/50-GLU": 0.404, "A/51-ILE": 0.229, "A/52-LYS": 0.365, "A/53-PRO": 0.578, "A/54-GLU": 0.208, "A/55-GLY": 0.603, "A/56-ASP": 0.436, "A/57-VAL": 0.353, "A/58-ALA": 0.463, "A/59-ARG": 0.148, "A/60-TYR": 0.244, "A/61-LYS": 0.212, "A/62-ILE": 0.403, "A/63-ARG": 0.119, "A/64-LYS": 0.099, "A/65-VAL": 0.272, "A/66-MET": 0.221, "A/67-LEU": 0.304, "A/68-SER": 0.273, "A/69-CYS": 0.309, "A/70-THR": 0.292, "A/71-LEU": 0.435, "A/72-ARG": 0.315, "A/73-MET": 0.495, "A/74-ARG": 0.686, "A/75-PRO": 0.437, "A/76-GLY": 0.165, "A/77-GLU": 0.542, "A/78-LEU": 0.416, "A/79-VAL": 0.593, "A/80-ASN": 0.687, "A/81-TYR": 0.39, "A/82-LEU": 0.687, "A/83-ILE": 0.533, "A/84-VAL": 0.494, "A/85-LYS": 0.293, "A/86-CYS": 0.655, "A/87-SER": 0.676, "A/88-SER": 0.341, "A/89-PRO": 0.427, "A/90-ILE": 0.434, "A/91-VAL": 0.801, "A/92-ASN": 0.876, "A/93-TRP": 0.365, "A/94-SER": 0.454, "A/95-ALA": 0.609, "A/96-ALA": 0.335, "A/97-PHE": 0.594, "A/98-THR": 0.516, "A/99-ALA": 0.425, "A/100-PRO": 0.451, "A/101-ALA": 0.372, "A/102-LEU": 0.354, "A/103-MET": 0.246, "A/104-VAL": 0.59, "A/105-LYS": 0.455, "A/106-GLU": 0.903, "A/107-SER": 0.861, "A/108-CYS": 0.335, "A/109-GLN": 0.424, "A/110-ASP": 0.306, "A/111-MET": 0.454, "A/112-ILE": 0.508, "A/113-THR": 0.282, "A/114-ILE": 0.427, "A/115-ILE": 0.203, "A/116-GLY": 0.463, "A/117-LYS": 0.26, "A/118-GLY": 0.395, "A/119-LYS": 0.528, "A/120-VAL": 0.498, "A/121-GLU": 0.19, "A/122-SER": 0.428, "A/123-ASN": 0.297, "A/124-GLY": 0.755, "A/125-VAL": 0.266, "A/126-ALA": 0.275, "A/127-GLY": 0.299, "A/128-SER": 0.366, "A/129-ASP": 0.216, "A/130-CYS": 0.189, "A/131-THR": 0.215, "A/132-LYS": 0.045, "A/133-SER": 0.203, "A/134-PHE": 0.147, "A/135-ASN": 0.167, "A/136-LYS": 0.111, "A/137-PHE": 0.28, "A/138-ILE": 0.232, "A/139-ARG": 0.179, "A/140-LEU": 0.192, "A/141-GLY": 0.07, "A/142-ALA": 0.048, "A/143-GLY": 0.202, "A/144-ILE": 0.294, "A/145-SER": 0.507, "A/146-GLN": 0.139, "A/147-THR": 0.625, "A/148-GLN": 0.435, "A/149-HIS": 0.516, "A/150-LEU": 0.284, "A/151-TYR": 0.412, "A/152-VAL": 0.385, "A/153-VAL": 0.357, "A/154-MET": 0.443, "A/155-TYR": 0.475, "A/156-THR": 0.58, "A/157-SER": 0.744, "A/158-GLU": 0.82, "A/159-ALA": 0.705, "A/160-VAL": 0.487, "A/161-LYS": 0.294, "A/162-THR": 0.593, "A/163-VAL": 0.45, "A/164-LEU": 0.416, "A/165-GLU": 0.411, "A/166-HIS": 0.325, "A/167-ARG": 0.293, "A/168-VAL": 0.247, "A/169-TYR": 0.317, "A/170-ILE": 0.266, "A/171-GLU": 0.417, "A/172-VAL": 0.198}, "LoCoHD": {"A/27-ALA": 0.20909528082809328, "A/28-VAL": 0.20488931348477896, "A/29-PRO": 0.2385777155507283, "A/30-THR": 0.10223025911268505, "A/31-THR": 0.147683958834883, "A/32-ARG": 0.27340163269546724, "A/33-VAL": 0.10301304819400207, "A/34-VAL": 0.1338795184489218, "A/35-VAL": 0.22554625521323893, "A/36-HIS": 0.1886193526002098, "A/37-GLN": 0.21993277701547084, "A/38-SER": 0.13392666887938198, "A/39-ALA": 0.12949171551709052, "A/40-VAL": 0.09182933723706341, "A/41-LEU": 0.16258990031637602, "A/42-LYS": 0.23945471236427318, "A/43-LYS": 0.2625023869952863, "A/44-ASP": 0.2886271911721657, "A/45-ASP": 0.18356312492353646, "A/46-VAL": 0.21137949810705492, "A/47-SER": 0.1941303784861691, "A/48-GLY": 0.2876179281839107, "A/49-SER": 0.18451739384619117, "A/50-GLU": 0.22745287488581883, "A/51-ILE": 0.254396779130684, "A/52-LYS": 0.2822168125245987, "A/53-PRO": 0.1438349627050745, "A/54-GLU": 0.25395788591351215, "A/55-GLY": 0.1065983802364484, "A/56-ASP": 0.11376368726159922, "A/57-VAL": 0.1106789966523058, "A/58-ALA": 0.19266252191350572, "A/59-ARG": 0.3001574922214908, "A/60-TYR": 0.11868996489714424, "A/61-LYS": 0.19001200751370778, "A/62-ILE": 0.13256906111035185, "A/63-ARG": 0.2118790651300149, "A/64-LYS": 0.3449473451196431, "A/65-VAL": 0.15389896927968322, "A/66-MET": 0.19181687350242982, "A/67-LEU": 0.11087243733755058, "A/68-SER": 0.21946036930275467, "A/69-CYS": 0.14141303404205247, "A/70-THR": 0.20438565964833777, "A/71-LEU": 0.13855952054495618, "A/72-ARG": 0.3070906362240952, "A/73-MET": 0.13780802656308075, "A/74-ARG": 0.2690989715524228, "A/75-PRO": 0.1012068410615108, "A/76-GLY": 0.13858763288102152, "A/77-GLU": 0.11152303035190327, "A/78-LEU": 0.14342512863944107, "A/79-VAL": 0.09121124529102004, "A/80-ASN": 0.11824028220624641, "A/81-TYR": 0.25987429855724425, "A/82-LEU": 0.16550574223045836, "A/83-ILE": 0.11970949979801358, "A/84-VAL": 0.11292833239555264, "A/85-LYS": 0.16654979278996854, "A/86-CYS": 0.1634231176818302, "A/87-SER": 0.13616196445665035, "A/88-SER": 0.21403921968595974, "A/89-PRO": 0.2848940651226639, "A/90-ILE": 0.2563009090164892, "A/91-VAL": 0.17081954092367707, "A/92-ASN": 0.07563837671186009, "A/93-TRP": 0.19924817716887, "A/94-SER": 0.1945453121775088, "A/95-ALA": 0.11616971161562567, "A/96-ALA": 0.16222761073058303, "A/97-PHE": 0.2013581524911904, "A/98-THR": 0.14326694231046014, "A/99-ALA": 0.18269927280605672, "A/100-PRO": 0.16008472366819165, "A/101-ALA": 0.17533585105884966, "A/102-LEU": 0.13977032008404688, "A/103-MET": 0.19993691812514156, "A/104-VAL": 0.13616374965039368, "A/105-LYS": 0.2562672188815769, "A/106-GLU": 0.18642515899473688, "A/107-SER": 0.14413469031942883, "A/108-CYS": 0.11744819652711108, "A/109-GLN": 0.34480367584863103, "A/110-ASP": 0.2165971285159262, "A/111-MET": 0.20736278842030365, "A/112-ILE": 0.13401632351629547, "A/113-THR": 0.10778014077019275, "A/114-ILE": 0.12834743199520002, "A/115-ILE": 0.22177461310416777, "A/116-GLY": 0.11168613293131685, "A/117-LYS": 0.2264818257625373, "A/118-GLY": 0.25089721929023534, "A/119-LYS": 0.1970978054924586, "A/120-VAL": 0.1466260976333345, "A/121-GLU": 0.2010081991250984, "A/122-SER": 0.11967217475739232, "A/123-ASN": 0.15054985116881628, "A/124-GLY": 0.14044655817451956, "A/125-VAL": 0.15521001093188014, "A/126-ALA": 0.20390667546437763, "A/127-GLY": 0.16011166951437306, "A/128-SER": 0.11822122484550286, "A/129-ASP": 0.15333112976231508, "A/130-CYS": 0.1636060161132271, "A/131-THR": 0.17044973955435339, "A/132-LYS": 0.21435829719076116, "A/133-SER": 0.12082756435660073, "A/134-PHE": 0.21140020002040938, "A/135-ASN": 0.18591336535411596, "A/136-LYS": 0.1821529215800913, "A/137-PHE": 0.2827465853880997, "A/138-ILE": 0.13925695223727952, "A/139-ARG": 0.2764728934993597, "A/140-LEU": 0.1996773850751338, "A/141-GLY": 0.17225778921158116, "A/142-ALA": 0.2350944630700791, "A/143-GLY": 0.2195694707335623, "A/144-ILE": 0.11173935259848786, "A/145-SER": 0.13372822992753647, "A/146-GLN": 0.1799630906394569, "A/147-THR": 0.1147420839852093, "A/148-GLN": 0.1602968100194149, "A/149-HIS": 0.24550913413012307, "A/150-LEU": 0.14507313948170866, "A/151-TYR": 0.29127975119016836, "A/152-VAL": 0.18090835845807887, "A/153-VAL": 0.18085402914736506, "A/154-MET": 0.1775039710267055, "A/155-TYR": 0.15900249419413712, "A/156-THR": 0.10181149513986887, "A/157-SER": 0.12187311089387579, "A/158-GLU": 0.11386939530732543, "A/159-ALA": 0.1050566590615287, "A/160-VAL": 0.07520691779629751, "A/161-LYS": 0.25581629978286585, "A/162-THR": 0.10830335301143369, "A/163-VAL": 0.12403980595534302, "A/164-LEU": 0.17425009893336724, "A/165-GLU": 0.23022884268351165, "A/166-HIS": 0.18556424337233418, "A/167-ARG": 0.25534610273354985, "A/168-VAL": 0.09117159951113295, "A/169-TYR": 0.2322240603280598, "A/170-ILE": 0.0905477172050563, "A/171-GLU": 0.14365365663285004, "A/172-VAL": 0.09338138964214729}}}, "4": {"single": {"lddt": 0.3378755255889, "rmsd": 13.186968803405762, "cad_score": 0.316531, "gdtts": 0.2363013698630137, "tm_score": 0.4919247329235077, "LoCoHD": 0.18276961577598852}, "per_residue": {"lddt": {"A/27-ALA": 0.287, "A/28-VAL": 0.312, "A/29-PRO": 0.19, "A/30-THR": 0.211, "A/31-THR": 0.203, "A/32-ARG": 0.165, "A/33-VAL": 0.196, "A/34-VAL": 0.173, "A/35-VAL": 0.211, "A/36-HIS": 0.184, "A/37-GLN": 0.285, "A/38-SER": 0.29, "A/39-ALA": 0.214, "A/40-VAL": 0.177, "A/41-LEU": 0.246, "A/42-LYS": 0.258, "A/43-LYS": 0.152, "A/44-ASP": 0.259, "A/45-ASP": 0.351, "A/46-VAL": 0.208, "A/47-SER": 0.246, "A/48-GLY": 0.256, "A/49-SER": 0.338, "A/50-GLU": 0.309, "A/51-ILE": 0.356, "A/52-LYS": 0.426, "A/53-PRO": 0.499, "A/54-GLU": 0.533, "A/55-GLY": 0.513, "A/56-ASP": 0.301, "A/57-VAL": 0.423, "A/58-ALA": 0.375, "A/59-ARG": 0.326, "A/60-TYR": 0.425, "A/61-LYS": 0.342, "A/62-ILE": 0.393, "A/63-ARG": 0.302, "A/64-LYS": 0.255, "A/65-VAL": 0.313, "A/66-MET": 0.25, "A/67-LEU": 0.297, "A/68-SER": 0.314, "A/69-CYS": 0.407, "A/70-THR": 0.369, "A/71-LEU": 0.416, "A/72-ARG": 0.41, "A/73-MET": 0.391, "A/74-ARG": 0.426, "A/75-PRO": 0.402, "A/76-GLY": 0.306, "A/77-GLU": 0.337, "A/78-LEU": 0.332, "A/79-VAL": 0.422, "A/80-ASN": 0.375, "A/81-TYR": 0.44, "A/82-LEU": 0.417, "A/83-ILE": 0.42, "A/84-VAL": 0.44, "A/85-LYS": 0.377, "A/86-CYS": 0.414, "A/87-SER": 0.429, "A/88-SER": 0.434, "A/89-PRO": 0.403, "A/90-ILE": 0.445, "A/91-VAL": 0.509, "A/92-ASN": 0.47, "A/93-TRP": 0.388, "A/94-SER": 0.381, "A/95-ALA": 0.454, "A/96-ALA": 0.436, "A/97-PHE": 0.371, "A/98-THR": 0.348, "A/99-ALA": 0.347, "A/100-PRO": 0.326, "A/101-ALA": 0.382, "A/102-LEU": 0.387, "A/103-MET": 0.417, "A/104-VAL": 0.486, "A/105-LYS": 0.466, "A/106-GLU": 0.246, "A/107-SER": 0.549, "A/108-CYS": 0.495, "A/109-GLN": 0.215, "A/110-ASP": 0.195, "A/111-MET": 0.304, "A/112-ILE": 0.31, "A/113-THR": 0.285, "A/114-ILE": 0.31, "A/115-ILE": 0.22, "A/116-GLY": 0.222, "A/117-LYS": 0.201, "A/118-GLY": 0.282, "A/119-LYS": 0.301, "A/120-VAL": 0.302, "A/121-GLU": 0.339, "A/122-SER": 0.331, "A/123-ASN": 0.372, "A/124-GLY": 0.399, "A/125-VAL": 0.319, "A/126-ALA": 0.26, "A/127-GLY": 0.202, "A/128-SER": 0.18, "A/129-ASP": 0.187, "A/130-CYS": 0.197, "A/131-THR": 0.212, "A/132-LYS": 0.243, "A/133-SER": 0.244, "A/134-PHE": 0.256, "A/135-ASN": 0.253, "A/136-LYS": 0.26, "A/137-PHE": 0.209, "A/138-ILE": 0.355, "A/139-ARG": 0.323, "A/140-LEU": 0.401, "A/141-GLY": 0.369, "A/142-ALA": 0.369, "A/143-GLY": 0.359, "A/144-ILE": 0.371, "A/145-SER": 0.424, "A/146-GLN": 0.354, "A/147-THR": 0.418, "A/148-GLN": 0.409, "A/149-HIS": 0.398, "A/150-LEU": 0.398, "A/151-TYR": 0.392, "A/152-VAL": 0.467, "A/153-VAL": 0.439, "A/154-MET": 0.409, "A/155-TYR": 0.289, "A/156-THR": 0.414, "A/157-SER": 0.354, "A/158-GLU": 0.334, "A/159-ALA": 0.449, "A/160-VAL": 0.484, "A/161-LYS": 0.295, "A/162-THR": 0.45, "A/163-VAL": 0.43, "A/164-LEU": 0.432, "A/165-GLU": 0.322, "A/166-HIS": 0.395, "A/167-ARG": 0.215, "A/168-VAL": 0.326, "A/169-TYR": 0.35, "A/170-ILE": 0.298, "A/171-GLU": 0.326, "A/172-VAL": 0.306}, "cad_score": {"A/27-ALA": 0.707, "A/28-VAL": 0.7, "A/29-PRO": 0.439, "A/30-THR": 0.471, "A/31-THR": 0.441, "A/32-ARG": 0.222, "A/33-VAL": 0.412, "A/34-VAL": 0.338, "A/35-VAL": 0.216, "A/36-HIS": 0.149, "A/37-GLN": 0.141, "A/38-SER": 0.366, "A/39-ALA": 0.108, "A/40-VAL": 0.184, "A/41-LEU": 0.308, "A/42-LYS": 0.355, "A/43-LYS": 0.09, "A/44-ASP": 0.281, "A/45-ASP": 0.625, "A/46-VAL": 0.125, "A/47-SER": 0.599, "A/48-GLY": 0.394, "A/49-SER": 0.532, "A/50-GLU": 0.459, "A/51-ILE": 0.226, "A/52-LYS": 0.591, "A/53-PRO": 0.603, "A/54-GLU": 0.577, "A/55-GLY": 0.608, "A/56-ASP": 0.178, "A/57-VAL": 0.236, "A/58-ALA": 0.189, "A/59-ARG": 0.137, "A/60-TYR": 0.288, "A/61-LYS": 0.213, "A/62-ILE": 0.259, "A/63-ARG": 0.149, "A/64-LYS": 0.103, "A/65-VAL": 0.329, "A/66-MET": 0.149, "A/67-LEU": 0.337, "A/68-SER": 0.239, "A/69-CYS": 0.377, "A/70-THR": 0.235, "A/71-LEU": 0.348, "A/72-ARG": 0.283, "A/73-MET": 0.375, "A/74-ARG": 0.376, "A/75-PRO": 0.538, "A/76-GLY": 0.206, "A/77-GLU": 0.148, "A/78-LEU": 0.377, "A/79-VAL": 0.38, "A/80-ASN": 0.457, "A/81-TYR": 0.293, "A/82-LEU": 0.306, "A/83-ILE": 0.345, "A/84-VAL": 0.609, "A/85-LYS": 0.16, "A/86-CYS": 0.426, "A/87-SER": 0.342, "A/88-SER": 0.331, "A/89-PRO": 0.428, "A/90-ILE": 0.505, "A/91-VAL": 0.566, "A/92-ASN": 0.636, "A/93-TRP": 0.493, "A/94-SER": 0.393, "A/95-ALA": 0.568, "A/96-ALA": 0.401, "A/97-PHE": 0.502, "A/98-THR": 0.325, "A/99-ALA": 0.204, "A/100-PRO": 0.319, "A/101-ALA": 0.564, "A/102-LEU": 0.456, "A/103-MET": 0.334, "A/104-VAL": 0.575, "A/105-LYS": 0.669, "A/106-GLU": 0.266, "A/107-SER": 0.689, "A/108-CYS": 0.384, "A/109-GLN": 0.146, "A/110-ASP": 0.039, "A/111-MET": 0.03, "A/112-ILE": 0.381, "A/113-THR": 0.292, "A/114-ILE": 0.551, "A/115-ILE": 0.216, "A/116-GLY": 0.297, "A/117-LYS": 0.082, "A/118-GLY": 0.0, "A/119-LYS": 0.17, "A/120-VAL": 0.177, "A/121-GLU": 0.183, "A/122-SER": 0.341, "A/123-ASN": 0.316, "A/124-GLY": 0.374, "A/125-VAL": 0.354, "A/126-ALA": 0.173, "A/127-GLY": 0.233, "A/128-SER": 0.209, "A/129-ASP": 0.111, "A/130-CYS": 0.247, "A/131-THR": 0.219, "A/132-LYS": 0.058, "A/133-SER": 0.01, "A/134-PHE": 0.123, "A/135-ASN": 0.134, "A/136-LYS": 0.162, "A/137-PHE": 0.128, "A/138-ILE": 0.165, "A/139-ARG": 0.279, "A/140-LEU": 0.291, "A/141-GLY": 0.443, "A/142-ALA": 0.308, "A/143-GLY": 0.538, "A/144-ILE": 0.298, "A/145-SER": 0.427, "A/146-GLN": 0.382, "A/147-THR": 0.312, "A/148-GLN": 0.339, "A/149-HIS": 0.399, "A/150-LEU": 0.374, "A/151-TYR": 0.4, "A/152-VAL": 0.536, "A/153-VAL": 0.412, "A/154-MET": 0.357, "A/155-TYR": 0.309, "A/156-THR": 0.16, "A/157-SER": 0.184, "A/158-GLU": 0.367, "A/159-ALA": 0.515, "A/160-VAL": 0.506, "A/161-LYS": 0.22, "A/162-THR": 0.422, "A/163-VAL": 0.593, "A/164-LEU": 0.623, "A/165-GLU": 0.283, "A/166-HIS": 0.405, "A/167-ARG": 0.117, "A/168-VAL": 0.274, "A/169-TYR": 0.213, "A/170-ILE": 0.207, "A/171-GLU": 0.312, "A/172-VAL": 0.326}, "LoCoHD": {"A/27-ALA": 0.10691313686960212, "A/28-VAL": 0.13769082021880497, "A/29-PRO": 0.14597230384720492, "A/30-THR": 0.17135272347243255, "A/31-THR": 0.12072019153715652, "A/32-ARG": 0.43347361436090553, "A/33-VAL": 0.15266924345605248, "A/34-VAL": 0.11796012863054584, "A/35-VAL": 0.1458142159027989, "A/36-HIS": 0.21318910017514706, "A/37-GLN": 0.18533435076728944, "A/38-SER": 0.1737861034969507, "A/39-ALA": 0.18404687904860975, "A/40-VAL": 0.292001580040924, "A/41-LEU": 0.2618510561391491, "A/42-LYS": 0.28708787005248687, "A/43-LYS": 0.30528924557696846, "A/44-ASP": 0.24733790325776137, "A/45-ASP": 0.14408611774151425, "A/46-VAL": 0.15690069628153155, "A/47-SER": 0.21608510922958857, "A/48-GLY": 0.29454129568824006, "A/49-SER": 0.13166352727278047, "A/50-GLU": 0.26257088251817445, "A/51-ILE": 0.1321454038673365, "A/52-LYS": 0.22765311569060553, "A/53-PRO": 0.09986793688277415, "A/54-GLU": 0.2502618165419739, "A/55-GLY": 0.12850070460748958, "A/56-ASP": 0.26597524123004307, "A/57-VAL": 0.12628293047540623, "A/58-ALA": 0.14366940386006213, "A/59-ARG": 0.28327374831208024, "A/60-TYR": 0.18815113095830555, "A/61-LYS": 0.1449427171795855, "A/62-ILE": 0.1432813983226216, "A/63-ARG": 0.20401337550197748, "A/64-LYS": 0.35836750598881617, "A/65-VAL": 0.13041984478553897, "A/66-MET": 0.1930188150143628, "A/67-LEU": 0.1563136857071891, "A/68-SER": 0.21727462875814801, "A/69-CYS": 0.13484768710433842, "A/70-THR": 0.17600497602364143, "A/71-LEU": 0.165652432368434, "A/72-ARG": 0.239023229788789, "A/73-MET": 0.14830772400942957, "A/74-ARG": 0.2820512167430464, "A/75-PRO": 0.14073397272658578, "A/76-GLY": 0.17098591912502645, "A/77-GLU": 0.2075420056811695, "A/78-LEU": 0.19026512311602808, "A/79-VAL": 0.17716485933923626, "A/80-ASN": 0.12461198042285006, "A/81-TYR": 0.23638035678107183, "A/82-LEU": 0.10275259340918018, "A/83-ILE": 0.1334955968368161, "A/84-VAL": 0.1160194880671118, "A/85-LYS": 0.2078068502243915, "A/86-CYS": 0.1703330341929112, "A/87-SER": 0.12602069724765905, "A/88-SER": 0.19428619259140054, "A/89-PRO": 0.20132158588039037, "A/90-ILE": 0.22823626423065288, "A/91-VAL": 0.15709172329342472, "A/92-ASN": 0.11876642493377647, "A/93-TRP": 0.17168805097111348, "A/94-SER": 0.18268201557069252, "A/95-ALA": 0.12775942456196296, "A/96-ALA": 0.12733225344280316, "A/97-PHE": 0.13401553586012369, "A/98-THR": 0.11689303248419373, "A/99-ALA": 0.17681232736160962, "A/100-PRO": 0.11717381230559079, "A/101-ALA": 0.09342776798163373, "A/102-LEU": 0.13715288280194382, "A/103-MET": 0.21318646386573212, "A/104-VAL": 0.1823657256766272, "A/105-LYS": 0.16288336750244745, "A/106-GLU": 0.17676020159248745, "A/107-SER": 0.09961591119211784, "A/108-CYS": 0.14367047698139, "A/109-GLN": 0.22861983911785902, "A/110-ASP": 0.17853075272391458, "A/111-MET": 0.22774907845355075, "A/112-ILE": 0.14298640571063823, "A/113-THR": 0.17506152350067344, "A/114-ILE": 0.1351218991541683, "A/115-ILE": 0.2828657467621515, "A/116-GLY": 0.13717091126285388, "A/117-LYS": 0.2772782891076265, "A/118-GLY": 0.28866456949425934, "A/119-LYS": 0.2656756255214131, "A/120-VAL": 0.16744499861768253, "A/121-GLU": 0.17248023846475508, "A/122-SER": 0.12265906337956661, "A/123-ASN": 0.2030586566563615, "A/124-GLY": 0.1393708043757911, "A/125-VAL": 0.10662539426422867, "A/126-ALA": 0.11002311106100394, "A/127-GLY": 0.11159440124224064, "A/128-SER": 0.12045895149855257, "A/129-ASP": 0.25713782512105116, "A/130-CYS": 0.21354390465056788, "A/131-THR": 0.20543700316023247, "A/132-LYS": 0.22610052812835668, "A/133-SER": 0.15035351247308287, "A/134-PHE": 0.2110203492820417, "A/135-ASN": 0.18729117489323488, "A/136-LYS": 0.20137529126920478, "A/137-PHE": 0.20022823751954744, "A/138-ILE": 0.14580147988196301, "A/139-ARG": 0.29727754641835674, "A/140-LEU": 0.16261232352274618, "A/141-GLY": 0.09876602838540569, "A/142-ALA": 0.16360652123402666, "A/143-GLY": 0.14763904381407575, "A/144-ILE": 0.13133920272809738, "A/145-SER": 0.15854206255666653, "A/146-GLN": 0.2520828493686852, "A/147-THR": 0.11936304366826833, "A/148-GLN": 0.13537635826949382, "A/149-HIS": 0.22215365202103876, "A/150-LEU": 0.13935751163273538, "A/151-TYR": 0.16419833412410884, "A/152-VAL": 0.0995728797207363, "A/153-VAL": 0.12045702521143827, "A/154-MET": 0.21916823878996802, "A/155-TYR": 0.2198155268164075, "A/156-THR": 0.13191260727876714, "A/157-SER": 0.2147869813549867, "A/158-GLU": 0.2079806973663922, "A/159-ALA": 0.14320797507038596, "A/160-VAL": 0.14964079765080066, "A/161-LYS": 0.32275529063778313, "A/162-THR": 0.19116653770584313, "A/163-VAL": 0.14350478006458547, "A/164-LEU": 0.10333242398914697, "A/165-GLU": 0.264874045204936, "A/166-HIS": 0.19722385815138663, "A/167-ARG": 0.2882493267204163, "A/168-VAL": 0.11038785118200417, "A/169-TYR": 0.2616347341709518, "A/170-ILE": 0.12683334634819174, "A/171-GLU": 0.28097751865035797, "A/172-VAL": 0.30796473315978823}}}, "3": {"single": {"lddt": 0.37744635566712154, "rmsd": 11.706082344055176, "cad_score": 0.357082, "gdtts": 0.16267123287671234, "tm_score": 0.2795243561267853, "LoCoHD": 0.1794605774997506}, "per_residue": {"lddt": {"A/27-ALA": 0.379, "A/28-VAL": 0.481, "A/29-PRO": 0.456, "A/30-THR": 0.469, "A/31-THR": 0.448, "A/32-ARG": 0.351, "A/33-VAL": 0.429, "A/34-VAL": 0.389, "A/35-VAL": 0.438, "A/36-HIS": 0.338, "A/37-GLN": 0.397, "A/38-SER": 0.469, "A/39-ALA": 0.425, "A/40-VAL": 0.408, "A/41-LEU": 0.41, "A/42-LYS": 0.327, "A/43-LYS": 0.413, "A/44-ASP": 0.382, "A/45-ASP": 0.388, "A/46-VAL": 0.361, "A/47-SER": 0.408, "A/48-GLY": 0.414, "A/49-SER": 0.344, "A/50-GLU": 0.356, "A/51-ILE": 0.333, "A/52-LYS": 0.431, "A/53-PRO": 0.497, "A/54-GLU": 0.549, "A/55-GLY": 0.523, "A/56-ASP": 0.454, "A/57-VAL": 0.521, "A/58-ALA": 0.522, "A/59-ARG": 0.37, "A/60-TYR": 0.467, "A/61-LYS": 0.431, "A/62-ILE": 0.335, "A/63-ARG": 0.288, "A/64-LYS": 0.234, "A/65-VAL": 0.312, "A/66-MET": 0.219, "A/67-LEU": 0.34, "A/68-SER": 0.315, "A/69-CYS": 0.348, "A/70-THR": 0.348, "A/71-LEU": 0.387, "A/72-ARG": 0.317, "A/73-MET": 0.463, "A/74-ARG": 0.419, "A/75-PRO": 0.479, "A/76-GLY": 0.448, "A/77-GLU": 0.444, "A/78-LEU": 0.403, "A/79-VAL": 0.49, "A/80-ASN": 0.372, "A/81-TYR": 0.451, "A/82-LEU": 0.479, "A/83-ILE": 0.48, "A/84-VAL": 0.46, "A/85-LYS": 0.407, "A/86-CYS": 0.369, "A/87-SER": 0.319, "A/88-SER": 0.345, "A/89-PRO": 0.381, "A/90-ILE": 0.449, "A/91-VAL": 0.441, "A/92-ASN": 0.501, "A/93-TRP": 0.467, "A/94-SER": 0.52, "A/95-ALA": 0.554, "A/96-ALA": 0.536, "A/97-PHE": 0.437, "A/98-THR": 0.428, "A/99-ALA": 0.442, "A/100-PRO": 0.439, "A/101-ALA": 0.415, "A/102-LEU": 0.467, "A/103-MET": 0.333, "A/104-VAL": 0.411, "A/105-LYS": 0.454, "A/106-GLU": 0.255, "A/107-SER": 0.445, "A/108-CYS": 0.484, "A/109-GLN": 0.246, "A/110-ASP": 0.306, "A/111-MET": 0.356, "A/112-ILE": 0.43, "A/113-THR": 0.387, "A/114-ILE": 0.354, "A/115-ILE": 0.29, "A/116-GLY": 0.354, "A/117-LYS": 0.304, "A/118-GLY": 0.426, "A/119-LYS": 0.33, "A/120-VAL": 0.41, "A/121-GLU": 0.358, "A/122-SER": 0.475, "A/123-ASN": 0.451, "A/124-GLY": 0.499, "A/125-VAL": 0.39, "A/126-ALA": 0.279, "A/127-GLY": 0.229, "A/128-SER": 0.203, "A/129-ASP": 0.222, "A/130-CYS": 0.226, "A/131-THR": 0.238, "A/132-LYS": 0.287, "A/133-SER": 0.365, "A/134-PHE": 0.34, "A/135-ASN": 0.312, "A/136-LYS": 0.322, "A/137-PHE": 0.235, "A/138-ILE": 0.351, "A/139-ARG": 0.346, "A/140-LEU": 0.328, "A/141-GLY": 0.358, "A/142-ALA": 0.392, "A/143-GLY": 0.426, "A/144-ILE": 0.396, "A/145-SER": 0.38, "A/146-GLN": 0.371, "A/147-THR": 0.31, "A/148-GLN": 0.3, "A/149-HIS": 0.262, "A/150-LEU": 0.382, "A/151-TYR": 0.315, "A/152-VAL": 0.413, "A/153-VAL": 0.402, "A/154-MET": 0.395, "A/155-TYR": 0.322, "A/156-THR": 0.442, "A/157-SER": 0.441, "A/158-GLU": 0.439, "A/159-ALA": 0.422, "A/160-VAL": 0.39, "A/161-LYS": 0.376, "A/162-THR": 0.348, "A/163-VAL": 0.333, "A/164-LEU": 0.356, "A/165-GLU": 0.346, "A/166-HIS": 0.339, "A/167-ARG": 0.357, "A/168-VAL": 0.374, "A/169-TYR": 0.364, "A/170-ILE": 0.455, "A/171-GLU": 0.454, "A/172-VAL": 0.49}, "cad_score": {"A/27-ALA": 0.704, "A/28-VAL": 0.737, "A/29-PRO": 0.753, "A/30-THR": 0.726, "A/31-THR": 0.498, "A/32-ARG": 0.342, "A/33-VAL": 0.444, "A/34-VAL": 0.401, "A/35-VAL": 0.388, "A/36-HIS": 0.432, "A/37-GLN": 0.448, "A/38-SER": 0.723, "A/39-ALA": 0.453, "A/40-VAL": 0.34, "A/41-LEU": 0.543, "A/42-LYS": 0.253, "A/43-LYS": 0.552, "A/44-ASP": 0.287, "A/45-ASP": 0.512, "A/46-VAL": 0.311, "A/47-SER": 0.367, "A/48-GLY": 0.519, "A/49-SER": 0.425, "A/50-GLU": 0.377, "A/51-ILE": 0.273, "A/52-LYS": 0.495, "A/53-PRO": 0.553, "A/54-GLU": 0.38, "A/55-GLY": 0.455, "A/56-ASP": 0.16, "A/57-VAL": 0.464, "A/58-ALA": 0.248, "A/59-ARG": 0.035, "A/60-TYR": 0.427, "A/61-LYS": 0.164, "A/62-ILE": 0.277, "A/63-ARG": 0.189, "A/64-LYS": 0.166, "A/65-VAL": 0.301, "A/66-MET": 0.153, "A/67-LEU": 0.452, "A/68-SER": 0.19, "A/69-CYS": 0.193, "A/70-THR": 0.228, "A/71-LEU": 0.351, "A/72-ARG": 0.237, "A/73-MET": 0.452, "A/74-ARG": 0.47, "A/75-PRO": 0.431, "A/76-GLY": 0.278, "A/77-GLU": 0.455, "A/78-LEU": 0.343, "A/79-VAL": 0.475, "A/80-ASN": 0.471, "A/81-TYR": 0.531, "A/82-LEU": 0.405, "A/83-ILE": 0.403, "A/84-VAL": 0.426, "A/85-LYS": 0.142, "A/86-CYS": 0.234, "A/87-SER": 0.387, "A/88-SER": 0.442, "A/89-PRO": 0.585, "A/90-ILE": 0.532, "A/91-VAL": 0.52, "A/92-ASN": 0.725, "A/93-TRP": 0.487, "A/94-SER": 0.499, "A/95-ALA": 0.512, "A/96-ALA": 0.435, "A/97-PHE": 0.498, "A/98-THR": 0.482, "A/99-ALA": 0.401, "A/100-PRO": 0.291, "A/101-ALA": 0.179, "A/102-LEU": 0.323, "A/103-MET": 0.225, "A/104-VAL": 0.502, "A/105-LYS": 0.666, "A/106-GLU": 0.77, "A/107-SER": 0.352, "A/108-CYS": 0.228, "A/109-GLN": 0.374, "A/110-ASP": 0.17, "A/111-MET": 0.375, "A/112-ILE": 0.41, "A/113-THR": 0.312, "A/114-ILE": 0.462, "A/115-ILE": 0.375, "A/116-GLY": 0.532, "A/117-LYS": 0.285, "A/118-GLY": 0.549, "A/119-LYS": 0.173, "A/120-VAL": 0.377, "A/121-GLU": 0.317, "A/122-SER": 0.598, "A/123-ASN": 0.448, "A/124-GLY": 0.866, "A/125-VAL": 0.385, "A/126-ALA": 0.37, "A/127-GLY": 0.306, "A/128-SER": 0.343, "A/129-ASP": 0.318, "A/130-CYS": 0.21, "A/131-THR": 0.142, "A/132-LYS": 0.041, "A/133-SER": 0.059, "A/134-PHE": 0.32, "A/135-ASN": 0.129, "A/136-LYS": 0.17, "A/137-PHE": 0.138, "A/138-ILE": 0.24, "A/139-ARG": 0.366, "A/140-LEU": 0.258, "A/141-GLY": 0.503, "A/142-ALA": 0.65, "A/143-GLY": 0.609, "A/144-ILE": 0.409, "A/145-SER": 0.644, "A/146-GLN": 0.529, "A/147-THR": 0.295, "A/148-GLN": 0.223, "A/149-HIS": 0.112, "A/150-LEU": 0.304, "A/151-TYR": 0.227, "A/152-VAL": 0.423, "A/153-VAL": 0.283, "A/154-MET": 0.257, "A/155-TYR": 0.287, "A/156-THR": 0.398, "A/157-SER": 0.353, "A/158-GLU": 0.537, "A/159-ALA": 0.555, "A/160-VAL": 0.324, "A/161-LYS": 0.256, "A/162-THR": 0.329, "A/163-VAL": 0.309, "A/164-LEU": 0.261, "A/165-GLU": 0.205, "A/166-HIS": 0.223, "A/167-ARG": 0.324, "A/168-VAL": 0.216, "A/169-TYR": 0.348, "A/170-ILE": 0.258, "A/171-GLU": 0.402, "A/172-VAL": 0.459}, "LoCoHD": {"A/27-ALA": 0.1264423291326488, "A/28-VAL": 0.13841024569096738, "A/29-PRO": 0.1471201346891364, "A/30-THR": 0.1568569356615714, "A/31-THR": 0.10626582955981026, "A/32-ARG": 0.3527833084857266, "A/33-VAL": 0.16123025479482428, "A/34-VAL": 0.09405430094631204, "A/35-VAL": 0.2079704664380061, "A/36-HIS": 0.23091145611205888, "A/37-GLN": 0.1757963110483203, "A/38-SER": 0.1224703111270357, "A/39-ALA": 0.1568409403986252, "A/40-VAL": 0.11750140901734102, "A/41-LEU": 0.15569265687089232, "A/42-LYS": 0.1500243365494411, "A/43-LYS": 0.25899302265174173, "A/44-ASP": 0.2767854613747235, "A/45-ASP": 0.1564475430717053, "A/46-VAL": 0.1805097514862595, "A/47-SER": 0.12521994018826357, "A/48-GLY": 0.14680475665135614, "A/49-SER": 0.1446797422032313, "A/50-GLU": 0.23596145921490327, "A/51-ILE": 0.12008095766501166, "A/52-LYS": 0.10399893229646993, "A/53-PRO": 0.1365167747801946, "A/54-GLU": 0.2977441215647904, "A/55-GLY": 0.19204239686497954, "A/56-ASP": 0.25100167009432234, "A/57-VAL": 0.15080424084114688, "A/58-ALA": 0.1715020128236074, "A/59-ARG": 0.18198567643923974, "A/60-TYR": 0.18307490778686247, "A/61-LYS": 0.18796841601600534, "A/62-ILE": 0.1328898527727729, "A/63-ARG": 0.21266504571633216, "A/64-LYS": 0.29180562192182163, "A/65-VAL": 0.10343449780211586, "A/66-MET": 0.1978287602253495, "A/67-LEU": 0.14727339543985185, "A/68-SER": 0.18287841089293352, "A/69-CYS": 0.17878713115428913, "A/70-THR": 0.20650233013519223, "A/71-LEU": 0.1802703281708467, "A/72-ARG": 0.2653774468709847, "A/73-MET": 0.12010467264116645, "A/74-ARG": 0.16850679787051917, "A/75-PRO": 0.10814703548991414, "A/76-GLY": 0.18488759155911438, "A/77-GLU": 0.16719415967746928, "A/78-LEU": 0.1819759482798118, "A/79-VAL": 0.12168804813678144, "A/80-ASN": 0.1370581684982167, "A/81-TYR": 0.16011777737982028, "A/82-LEU": 0.19218702874026447, "A/83-ILE": 0.1392917524515855, "A/84-VAL": 0.14919392907915566, "A/85-LYS": 0.20835048988805743, "A/86-CYS": 0.1737554894400899, "A/87-SER": 0.18613147346443945, "A/88-SER": 0.22049055206477994, "A/89-PRO": 0.2717292127523509, "A/90-ILE": 0.27595914599413723, "A/91-VAL": 0.20944080147849317, "A/92-ASN": 0.1936774686201816, "A/93-TRP": 0.21341981798940404, "A/94-SER": 0.20378075262113457, "A/95-ALA": 0.07880918322402694, "A/96-ALA": 0.13474154189583612, "A/97-PHE": 0.23527329531237193, "A/98-THR": 0.15554349682185822, "A/99-ALA": 0.1634823824522434, "A/100-PRO": 0.247078483532612, "A/101-ALA": 0.2199311943528901, "A/102-LEU": 0.17549947490071804, "A/103-MET": 0.11817629305542318, "A/104-VAL": 0.14907111229203465, "A/105-LYS": 0.18885151874545356, "A/106-GLU": 0.1446419171339393, "A/107-SER": 0.11833796392140604, "A/108-CYS": 0.1253934738770099, "A/109-GLN": 0.25224321498137786, "A/110-ASP": 0.14678281604472523, "A/111-MET": 0.19197191329626986, "A/112-ILE": 0.12577005270222555, "A/113-THR": 0.12043873185516953, "A/114-ILE": 0.15576703257305816, "A/115-ILE": 0.26594737225456316, "A/116-GLY": 0.14025319975508277, "A/117-LYS": 0.24757819101981016, "A/118-GLY": 0.17109576089657919, "A/119-LYS": 0.29110478127760814, "A/120-VAL": 0.1617433120086519, "A/121-GLU": 0.22497715372849028, "A/122-SER": 0.10863652291162791, "A/123-ASN": 0.18008122646657762, "A/124-GLY": 0.15358272758474714, "A/125-VAL": 0.12663287582250482, "A/126-ALA": 0.12633289211531068, "A/127-GLY": 0.13100795592298387, "A/128-SER": 0.11395405936641051, "A/129-ASP": 0.1265624096408081, "A/130-CYS": 0.15071043994798278, "A/131-THR": 0.21521176365486783, "A/132-LYS": 0.21125823925286433, "A/133-SER": 0.16649483916173052, "A/134-PHE": 0.17328349804290805, "A/135-ASN": 0.19316594870528314, "A/136-LYS": 0.20071924505722544, "A/137-PHE": 0.23106436941006991, "A/138-ILE": 0.14143451449024225, "A/139-ARG": 0.31464413900645805, "A/140-LEU": 0.23940230506434904, "A/141-GLY": 0.2386687979255538, "A/142-ALA": 0.2709044766034805, "A/143-GLY": 0.1907132099646781, "A/144-ILE": 0.12741580675682898, "A/145-SER": 0.1680079724432813, "A/146-GLN": 0.30926106946737664, "A/147-THR": 0.23750149036099827, "A/148-GLN": 0.18672548055719168, "A/149-HIS": 0.2492508927470225, "A/150-LEU": 0.16511325997715362, "A/151-TYR": 0.22980873374524405, "A/152-VAL": 0.14905241365949784, "A/153-VAL": 0.09368846640059782, "A/154-MET": 0.19294337529620834, "A/155-TYR": 0.20855264931327466, "A/156-THR": 0.13231269698099712, "A/157-SER": 0.17260175935852573, "A/158-GLU": 0.14103781716577984, "A/159-ALA": 0.16022378947313917, "A/160-VAL": 0.14870945655840595, "A/161-LYS": 0.17714839769565802, "A/162-THR": 0.2553243715722577, "A/163-VAL": 0.21509111848045553, "A/164-LEU": 0.2248900450655757, "A/165-GLU": 0.11936393782698729, "A/166-HIS": 0.16555044394945392, "A/167-ARG": 0.19053290457972136, "A/168-VAL": 0.09057830987149915, "A/169-TYR": 0.18746096560087855, "A/170-ILE": 0.15891559601930835, "A/171-GLU": 0.16318050978540263, "A/172-VAL": 0.23673531846785256}}}, "1": {"single": {"lddt": 0.5785134166112404, "rmsd": 3.115124225616455, "cad_score": 0.550821, "gdtts": 0.5787671232876712, "tm_score": 0.7779237031936646, "LoCoHD": 0.1390697748723942}, "per_residue": {"lddt": {"A/27-ALA": 0.378, "A/28-VAL": 0.453, "A/29-PRO": 0.565, "A/30-THR": 0.519, "A/31-THR": 0.565, "A/32-ARG": 0.463, "A/33-VAL": 0.572, "A/34-VAL": 0.546, "A/35-VAL": 0.549, "A/36-HIS": 0.465, "A/37-GLN": 0.564, "A/38-SER": 0.59, "A/39-ALA": 0.636, "A/40-VAL": 0.618, "A/41-LEU": 0.609, "A/42-LYS": 0.522, "A/43-LYS": 0.402, "A/44-ASP": 0.406, "A/45-ASP": 0.499, "A/46-VAL": 0.4, "A/47-SER": 0.441, "A/48-GLY": 0.49, "A/49-SER": 0.456, "A/50-GLU": 0.485, "A/51-ILE": 0.455, "A/52-LYS": 0.522, "A/53-PRO": 0.558, "A/54-GLU": 0.448, "A/55-GLY": 0.461, "A/56-ASP": 0.569, "A/57-VAL": 0.596, "A/58-ALA": 0.595, "A/59-ARG": 0.434, "A/60-TYR": 0.573, "A/61-LYS": 0.607, "A/62-ILE": 0.648, "A/63-ARG": 0.603, "A/64-LYS": 0.562, "A/65-VAL": 0.578, "A/66-MET": 0.535, "A/67-LEU": 0.546, "A/68-SER": 0.629, "A/69-CYS": 0.682, "A/70-THR": 0.622, "A/71-LEU": 0.659, "A/72-ARG": 0.551, "A/73-MET": 0.639, "A/74-ARG": 0.601, "A/75-PRO": 0.639, "A/76-GLY": 0.647, "A/77-GLU": 0.611, "A/78-LEU": 0.653, "A/79-VAL": 0.695, "A/80-ASN": 0.618, "A/81-TYR": 0.517, "A/82-LEU": 0.617, "A/83-ILE": 0.678, "A/84-VAL": 0.642, "A/85-LYS": 0.604, "A/86-CYS": 0.644, "A/87-SER": 0.586, "A/88-SER": 0.581, "A/89-PRO": 0.58, "A/90-ILE": 0.611, "A/91-VAL": 0.491, "A/92-ASN": 0.635, "A/93-TRP": 0.669, "A/94-SER": 0.687, "A/95-ALA": 0.636, "A/96-ALA": 0.657, "A/97-PHE": 0.639, "A/98-THR": 0.497, "A/99-ALA": 0.573, "A/100-PRO": 0.491, "A/101-ALA": 0.556, "A/102-LEU": 0.594, "A/103-MET": 0.486, "A/104-VAL": 0.561, "A/105-LYS": 0.58, "A/106-GLU": 0.607, "A/107-SER": 0.601, "A/108-CYS": 0.647, "A/109-GLN": 0.551, "A/110-ASP": 0.488, "A/111-MET": 0.544, "A/112-ILE": 0.578, "A/113-THR": 0.633, "A/114-ILE": 0.644, "A/115-ILE": 0.528, "A/116-GLY": 0.569, "A/117-LYS": 0.553, "A/118-GLY": 0.587, "A/119-LYS": 0.632, "A/120-VAL": 0.685, "A/121-GLU": 0.616, "A/122-SER": 0.668, "A/123-ASN": 0.609, "A/124-GLY": 0.653, "A/125-VAL": 0.649, "A/126-ALA": 0.625, "A/127-GLY": 0.491, "A/128-SER": 0.498, "A/129-ASP": 0.38, "A/130-CYS": 0.589, "A/131-THR": 0.615, "A/132-LYS": 0.608, "A/133-SER": 0.684, "A/134-PHE": 0.638, "A/135-ASN": 0.646, "A/136-LYS": 0.646, "A/137-PHE": 0.58, "A/138-ILE": 0.71, "A/139-ARG": 0.609, "A/140-LEU": 0.642, "A/141-GLY": 0.557, "A/142-ALA": 0.546, "A/143-GLY": 0.495, "A/144-ILE": 0.526, "A/145-SER": 0.595, "A/146-GLN": 0.628, "A/147-THR": 0.593, "A/148-GLN": 0.569, "A/149-HIS": 0.546, "A/150-LEU": 0.619, "A/151-TYR": 0.624, "A/152-VAL": 0.657, "A/153-VAL": 0.651, "A/154-MET": 0.616, "A/155-TYR": 0.585, "A/156-THR": 0.693, "A/157-SER": 0.647, "A/158-GLU": 0.623, "A/159-ALA": 0.592, "A/160-VAL": 0.62, "A/161-LYS": 0.554, "A/162-THR": 0.541, "A/163-VAL": 0.54, "A/164-LEU": 0.596, "A/165-GLU": 0.579, "A/166-HIS": 0.466, "A/167-ARG": 0.434, "A/168-VAL": 0.56, "A/169-TYR": 0.561, "A/170-ILE": 0.573, "A/171-GLU": 0.57, "A/172-VAL": 0.517}, "cad_score": {"A/27-ALA": 0.816, "A/28-VAL": 0.522, "A/29-PRO": 0.624, "A/30-THR": 0.662, "A/31-THR": 0.527, "A/32-ARG": 0.408, "A/33-VAL": 0.525, "A/34-VAL": 0.46, "A/35-VAL": 0.35, "A/36-HIS": 0.483, "A/37-GLN": 0.552, "A/38-SER": 0.826, "A/39-ALA": 0.398, "A/40-VAL": 0.638, "A/41-LEU": 0.551, "A/42-LYS": 0.54, "A/43-LYS": 0.304, "A/44-ASP": 0.242, "A/45-ASP": 0.38, "A/46-VAL": 0.43, "A/47-SER": 0.44, "A/48-GLY": 0.492, "A/49-SER": 0.384, "A/50-GLU": 0.442, "A/51-ILE": 0.335, "A/52-LYS": 0.509, "A/53-PRO": 0.609, "A/54-GLU": 0.321, "A/55-GLY": 0.527, "A/56-ASP": 0.756, "A/57-VAL": 0.652, "A/58-ALA": 0.42, "A/59-ARG": 0.227, "A/60-TYR": 0.651, "A/61-LYS": 0.512, "A/62-ILE": 0.61, "A/63-ARG": 0.482, "A/64-LYS": 0.652, "A/65-VAL": 0.618, "A/66-MET": 0.636, "A/67-LEU": 0.518, "A/68-SER": 0.665, "A/69-CYS": 0.439, "A/70-THR": 0.576, "A/71-LEU": 0.506, "A/72-ARG": 0.605, "A/73-MET": 0.763, "A/74-ARG": 0.566, "A/75-PRO": 0.755, "A/76-GLY": 0.486, "A/77-GLU": 0.547, "A/78-LEU": 0.66, "A/79-VAL": 0.445, "A/80-ASN": 0.573, "A/81-TYR": 0.43, "A/82-LEU": 0.685, "A/83-ILE": 0.581, "A/84-VAL": 0.602, "A/85-LYS": 0.414, "A/86-CYS": 0.535, "A/87-SER": 0.4, "A/88-SER": 0.612, "A/89-PRO": 0.53, "A/90-ILE": 0.624, "A/91-VAL": 0.656, "A/92-ASN": 0.797, "A/93-TRP": 0.784, "A/94-SER": 0.507, "A/95-ALA": 0.688, "A/96-ALA": 0.646, "A/97-PHE": 0.718, "A/98-THR": 0.479, "A/99-ALA": 0.57, "A/100-PRO": 0.713, "A/101-ALA": 0.437, "A/102-LEU": 0.557, "A/103-MET": 0.302, "A/104-VAL": 0.574, "A/105-LYS": 0.709, "A/106-GLU": 0.787, "A/107-SER": 0.65, "A/108-CYS": 0.565, "A/109-GLN": 0.55, "A/110-ASP": 0.382, "A/111-MET": 0.636, "A/112-ILE": 0.415, "A/113-THR": 0.658, "A/114-ILE": 0.548, "A/115-ILE": 0.564, "A/116-GLY": 0.613, "A/117-LYS": 0.448, "A/118-GLY": 0.358, "A/119-LYS": 0.492, "A/120-VAL": 0.495, "A/121-GLU": 0.617, "A/122-SER": 0.597, "A/123-ASN": 0.657, "A/124-GLY": 0.714, "A/125-VAL": 0.728, "A/126-ALA": 0.802, "A/127-GLY": 0.775, "A/128-SER": 0.492, "A/129-ASP": 0.289, "A/130-CYS": 0.441, "A/131-THR": 0.523, "A/132-LYS": 0.488, "A/133-SER": 0.733, "A/134-PHE": 0.385, "A/135-ASN": 0.757, "A/136-LYS": 0.413, "A/137-PHE": 0.614, "A/138-ILE": 0.647, "A/139-ARG": 0.403, "A/140-LEU": 0.485, "A/141-GLY": 0.531, "A/142-ALA": 0.487, "A/143-GLY": 0.778, "A/144-ILE": 0.667, "A/145-SER": 0.736, "A/146-GLN": 0.608, "A/147-THR": 0.529, "A/148-GLN": 0.626, "A/149-HIS": 0.566, "A/150-LEU": 0.511, "A/151-TYR": 0.581, "A/152-VAL": 0.531, "A/153-VAL": 0.741, "A/154-MET": 0.56, "A/155-TYR": 0.488, "A/156-THR": 0.687, "A/157-SER": 0.534, "A/158-GLU": 0.624, "A/159-ALA": 0.425, "A/160-VAL": 0.626, "A/161-LYS": 0.656, "A/162-THR": 0.452, "A/163-VAL": 0.619, "A/164-LEU": 0.522, "A/165-GLU": 0.558, "A/166-HIS": 0.33, "A/167-ARG": 0.446, "A/168-VAL": 0.508, "A/169-TYR": 0.708, "A/170-ILE": 0.525, "A/171-GLU": 0.59, "A/172-VAL": 0.51}, "LoCoHD": {"A/27-ALA": 0.16725507451906338, "A/28-VAL": 0.1468079670788709, "A/29-PRO": 0.1256793885612241, "A/30-THR": 0.13654983187830347, "A/31-THR": 0.09555853734212089, "A/32-ARG": 0.2508285908623584, "A/33-VAL": 0.11214260488641242, "A/34-VAL": 0.11516138765931373, "A/35-VAL": 0.13189544506356596, "A/36-HIS": 0.1792409645324949, "A/37-GLN": 0.1395628760883394, "A/38-SER": 0.09222312262367259, "A/39-ALA": 0.09053502611575981, "A/40-VAL": 0.11606290225709866, "A/41-LEU": 0.10525679941353829, "A/42-LYS": 0.19480685663135036, "A/43-LYS": 0.3230257906045026, "A/44-ASP": 0.2509913963708303, "A/45-ASP": 0.10901605539962028, "A/46-VAL": 0.1016456504500929, "A/47-SER": 0.09996714852845444, "A/48-GLY": 0.12347086226686983, "A/49-SER": 0.1400322598810788, "A/50-GLU": 0.1214066745962641, "A/51-ILE": 0.09874914352126173, "A/52-LYS": 0.14410865776381632, "A/53-PRO": 0.08459513124031275, "A/54-GLU": 0.24607092888575663, "A/55-GLY": 0.12841333494447504, "A/56-ASP": 0.18210669862019246, "A/57-VAL": 0.10402350312003883, "A/58-ALA": 0.10355391547844385, "A/59-ARG": 0.16572527036737414, "A/60-TYR": 0.1355548898359257, "A/61-LYS": 0.15472141250733898, "A/62-ILE": 0.1506624318735397, "A/63-ARG": 0.23383155356881166, "A/64-LYS": 0.21104182288955078, "A/65-VAL": 0.07233135218954606, "A/66-MET": 0.11575064518821414, "A/67-LEU": 0.10371012690696506, "A/68-SER": 0.12187388175812394, "A/69-CYS": 0.1110244392560312, "A/70-THR": 0.12489092484397482, "A/71-LEU": 0.146905098075843, "A/72-ARG": 0.2130949831688456, "A/73-MET": 0.15843126883112596, "A/74-ARG": 0.184186413433258, "A/75-PRO": 0.0896911414017229, "A/76-GLY": 0.11901064363994619, "A/77-GLU": 0.14532991912401722, "A/78-LEU": 0.18238962277794613, "A/79-VAL": 0.11609441953973357, "A/80-ASN": 0.11214976763390898, "A/81-TYR": 0.17611874615568002, "A/82-LEU": 0.11657062527145073, "A/83-ILE": 0.09195137421670152, "A/84-VAL": 0.0713005989340384, "A/85-LYS": 0.1018739498178882, "A/86-CYS": 0.08887482077556856, "A/87-SER": 0.14277277827207788, "A/88-SER": 0.145685505448225, "A/89-PRO": 0.2066574303375378, "A/90-ILE": 0.13160146025401875, "A/91-VAL": 0.15209179664608607, "A/92-ASN": 0.12087471378346774, "A/93-TRP": 0.13093797481925434, "A/94-SER": 0.14811196622256328, "A/95-ALA": 0.09836248544815519, "A/96-ALA": 0.0978631262395869, "A/97-PHE": 0.1255405690930471, "A/98-THR": 0.15184155029427435, "A/99-ALA": 0.14879123012812295, "A/100-PRO": 0.10886602830092394, "A/101-ALA": 0.1400848479782391, "A/102-LEU": 0.14226067128396325, "A/103-MET": 0.15348373372771892, "A/104-VAL": 0.09775901789458313, "A/105-LYS": 0.2221494772809836, "A/106-GLU": 0.1395406271998951, "A/107-SER": 0.09837085552076211, "A/108-CYS": 0.11096214751716273, "A/109-GLN": 0.14724008034708233, "A/110-ASP": 0.10952893101950019, "A/111-MET": 0.1582096522685567, "A/112-ILE": 0.13066843749780288, "A/113-THR": 0.10624129866455681, "A/114-ILE": 0.06456949261486972, "A/115-ILE": 0.09801859420456241, "A/116-GLY": 0.09958968194197323, "A/117-LYS": 0.22869701721463429, "A/118-GLY": 0.14041191627085547, "A/119-LYS": 0.2151500451063632, "A/120-VAL": 0.08957585114186926, "A/121-GLU": 0.13414765124253472, "A/122-SER": 0.06945771806606127, "A/123-ASN": 0.1498031053120838, "A/124-GLY": 0.1103455803170645, "A/125-VAL": 0.09546468217433626, "A/126-ALA": 0.09229203931277742, "A/127-GLY": 0.19141897513435782, "A/128-SER": 0.19753698894122212, "A/129-ASP": 0.23238149022953486, "A/130-CYS": 0.11746139253900469, "A/131-THR": 0.1629100176438325, "A/132-LYS": 0.19437303555766008, "A/133-SER": 0.10949726617694568, "A/134-PHE": 0.14781286013561112, "A/135-ASN": 0.15153088847340326, "A/136-LYS": 0.2407821779984177, "A/137-PHE": 0.19368153071046057, "A/138-ILE": 0.08637782420591554, "A/139-ARG": 0.20789391064602003, "A/140-LEU": 0.12689558493416114, "A/141-GLY": 0.0841571914545866, "A/142-ALA": 0.11878122002666375, "A/143-GLY": 0.10434107177694338, "A/144-ILE": 0.1167103585188534, "A/145-SER": 0.12539310921908273, "A/146-GLN": 0.17366167456820783, "A/147-THR": 0.09930810529153278, "A/148-GLN": 0.134694485218391, "A/149-HIS": 0.14820763048488572, "A/150-LEU": 0.1036303467137198, "A/151-TYR": 0.12304379955287471, "A/152-VAL": 0.11261876084153892, "A/153-VAL": 0.10160509903579082, "A/154-MET": 0.15459040810301078, "A/155-TYR": 0.20096881762806668, "A/156-THR": 0.10571967991513856, "A/157-SER": 0.15858903930479343, "A/158-GLU": 0.14907778875796185, "A/159-ALA": 0.09950972321701847, "A/160-VAL": 0.1007104783813038, "A/161-LYS": 0.20639584035391084, "A/162-THR": 0.12026362851480374, "A/163-VAL": 0.11973051802200002, "A/164-LEU": 0.13457331345129372, "A/165-GLU": 0.21420358857633312, "A/166-HIS": 0.16135773907831705, "A/167-ARG": 0.18693601583213335, "A/168-VAL": 0.07378733822236867, "A/169-TYR": 0.19699459428032898, "A/170-ILE": 0.10275070958210183, "A/171-GLU": 0.10863121148471104, "A/172-VAL": 0.1728314630576355}}}, "2": {"single": {"lddt": 0.40593394906530234, "rmsd": 6.50592041015625, "cad_score": 0.378156, "gdtts": 0.3681506849315068, "tm_score": 0.638445258140564, "LoCoHD": 0.1672234134105449}, "per_residue": {"lddt": {"A/27-ALA": 0.268, "A/28-VAL": 0.304, "A/29-PRO": 0.37, "A/30-THR": 0.312, "A/31-THR": 0.518, "A/32-ARG": 0.356, "A/33-VAL": 0.51, "A/34-VAL": 0.501, "A/35-VAL": 0.503, "A/36-HIS": 0.413, "A/37-GLN": 0.469, "A/38-SER": 0.452, "A/39-ALA": 0.47, "A/40-VAL": 0.468, "A/41-LEU": 0.45, "A/42-LYS": 0.461, "A/43-LYS": 0.31, "A/44-ASP": 0.406, "A/45-ASP": 0.438, "A/46-VAL": 0.415, "A/47-SER": 0.442, "A/48-GLY": 0.504, "A/49-SER": 0.472, "A/50-GLU": 0.496, "A/51-ILE": 0.434, "A/52-LYS": 0.497, "A/53-PRO": 0.508, "A/54-GLU": 0.472, "A/55-GLY": 0.484, "A/56-ASP": 0.443, "A/57-VAL": 0.45, "A/58-ALA": 0.496, "A/59-ARG": 0.399, "A/60-TYR": 0.473, "A/61-LYS": 0.508, "A/62-ILE": 0.502, "A/63-ARG": 0.457, "A/64-LYS": 0.426, "A/65-VAL": 0.461, "A/66-MET": 0.394, "A/67-LEU": 0.379, "A/68-SER": 0.363, "A/69-CYS": 0.422, "A/70-THR": 0.394, "A/71-LEU": 0.436, "A/72-ARG": 0.353, "A/73-MET": 0.497, "A/74-ARG": 0.488, "A/75-PRO": 0.546, "A/76-GLY": 0.556, "A/77-GLU": 0.463, "A/78-LEU": 0.449, "A/79-VAL": 0.517, "A/80-ASN": 0.459, "A/81-TYR": 0.417, "A/82-LEU": 0.474, "A/83-ILE": 0.485, "A/84-VAL": 0.492, "A/85-LYS": 0.424, "A/86-CYS": 0.448, "A/87-SER": 0.402, "A/88-SER": 0.413, "A/89-PRO": 0.499, "A/90-ILE": 0.456, "A/91-VAL": 0.462, "A/92-ASN": 0.528, "A/93-TRP": 0.438, "A/94-SER": 0.546, "A/95-ALA": 0.52, "A/96-ALA": 0.499, "A/97-PHE": 0.39, "A/98-THR": 0.438, "A/99-ALA": 0.432, "A/100-PRO": 0.434, "A/101-ALA": 0.454, "A/102-LEU": 0.407, "A/103-MET": 0.428, "A/104-VAL": 0.449, "A/105-LYS": 0.446, "A/106-GLU": 0.452, "A/107-SER": 0.432, "A/108-CYS": 0.365, "A/109-GLN": 0.294, "A/110-ASP": 0.231, "A/111-MET": 0.327, "A/112-ILE": 0.35, "A/113-THR": 0.31, "A/114-ILE": 0.363, "A/115-ILE": 0.246, "A/116-GLY": 0.257, "A/117-LYS": 0.326, "A/118-GLY": 0.34, "A/119-LYS": 0.376, "A/120-VAL": 0.451, "A/121-GLU": 0.37, "A/122-SER": 0.34, "A/123-ASN": 0.401, "A/124-GLY": 0.418, "A/125-VAL": 0.467, "A/126-ALA": 0.231, "A/127-GLY": 0.153, "A/128-SER": 0.173, "A/129-ASP": 0.198, "A/130-CYS": 0.187, "A/131-THR": 0.219, "A/132-LYS": 0.219, "A/133-SER": 0.275, "A/134-PHE": 0.329, "A/135-ASN": 0.297, "A/136-LYS": 0.268, "A/137-PHE": 0.236, "A/138-ILE": 0.412, "A/139-ARG": 0.391, "A/140-LEU": 0.375, "A/141-GLY": 0.457, "A/142-ALA": 0.435, "A/143-GLY": 0.46, "A/144-ILE": 0.447, "A/145-SER": 0.468, "A/146-GLN": 0.472, "A/147-THR": 0.422, "A/148-GLN": 0.374, "A/149-HIS": 0.445, "A/150-LEU": 0.474, "A/151-TYR": 0.363, "A/152-VAL": 0.524, "A/153-VAL": 0.519, "A/154-MET": 0.47, "A/155-TYR": 0.454, "A/156-THR": 0.486, "A/157-SER": 0.444, "A/158-GLU": 0.397, "A/159-ALA": 0.489, "A/160-VAL": 0.439, "A/161-LYS": 0.274, "A/162-THR": 0.439, "A/163-VAL": 0.31, "A/164-LEU": 0.352, "A/165-GLU": 0.296, "A/166-HIS": 0.307, "A/167-ARG": 0.21, "A/168-VAL": 0.332, "A/169-TYR": 0.304, "A/170-ILE": 0.388, "A/171-GLU": 0.345, "A/172-VAL": 0.344}, "cad_score": {"A/27-ALA": 0.283, "A/28-VAL": 0.283, "A/29-PRO": 0.583, "A/30-THR": 0.184, "A/31-THR": 0.308, "A/32-ARG": 0.225, "A/33-VAL": 0.386, "A/34-VAL": 0.452, "A/35-VAL": 0.386, "A/36-HIS": 0.563, "A/37-GLN": 0.503, "A/38-SER": 0.498, "A/39-ALA": 0.527, "A/40-VAL": 0.208, "A/41-LEU": 0.318, "A/42-LYS": 0.24, "A/43-LYS": 0.101, "A/44-ASP": 0.311, "A/45-ASP": 0.456, "A/46-VAL": 0.45, "A/47-SER": 0.49, "A/48-GLY": 0.499, "A/49-SER": 0.556, "A/50-GLU": 0.619, "A/51-ILE": 0.318, "A/52-LYS": 0.702, "A/53-PRO": 0.632, "A/54-GLU": 0.311, "A/55-GLY": 0.524, "A/56-ASP": 0.274, "A/57-VAL": 0.571, "A/58-ALA": 0.532, "A/59-ARG": 0.387, "A/60-TYR": 0.455, "A/61-LYS": 0.388, "A/62-ILE": 0.419, "A/63-ARG": 0.428, "A/64-LYS": 0.252, "A/65-VAL": 0.411, "A/66-MET": 0.31, "A/67-LEU": 0.381, "A/68-SER": 0.272, "A/69-CYS": 0.268, "A/70-THR": 0.223, "A/71-LEU": 0.459, "A/72-ARG": 0.247, "A/73-MET": 0.524, "A/74-ARG": 0.514, "A/75-PRO": 0.489, "A/76-GLY": 0.507, "A/77-GLU": 0.479, "A/78-LEU": 0.458, "A/79-VAL": 0.538, "A/80-ASN": 0.397, "A/81-TYR": 0.253, "A/82-LEU": 0.526, "A/83-ILE": 0.351, "A/84-VAL": 0.497, "A/85-LYS": 0.22, "A/86-CYS": 0.281, "A/87-SER": 0.239, "A/88-SER": 0.416, "A/89-PRO": 0.525, "A/90-ILE": 0.435, "A/91-VAL": 0.553, "A/92-ASN": 0.62, "A/93-TRP": 0.368, "A/94-SER": 0.703, "A/95-ALA": 0.564, "A/96-ALA": 0.289, "A/97-PHE": 0.385, "A/98-THR": 0.244, "A/99-ALA": 0.545, "A/100-PRO": 0.477, "A/101-ALA": 0.242, "A/102-LEU": 0.383, "A/103-MET": 0.272, "A/104-VAL": 0.406, "A/105-LYS": 0.512, "A/106-GLU": 0.554, "A/107-SER": 0.561, "A/108-CYS": 0.31, "A/109-GLN": 0.608, "A/110-ASP": 0.265, "A/111-MET": 0.293, "A/112-ILE": 0.512, "A/113-THR": 0.288, "A/114-ILE": 0.467, "A/115-ILE": 0.302, "A/116-GLY": 0.43, "A/117-LYS": 0.398, "A/118-GLY": 0.318, "A/119-LYS": 0.654, "A/120-VAL": 0.383, "A/121-GLU": 0.65, "A/122-SER": 0.252, "A/123-ASN": 0.351, "A/124-GLY": 0.54, "A/125-VAL": 0.723, "A/126-ALA": 0.436, "A/127-GLY": 0.152, "A/128-SER": 0.192, "A/129-ASP": 0.352, "A/130-CYS": 0.228, "A/131-THR": 0.158, "A/132-LYS": 0.118, "A/133-SER": 0.129, "A/134-PHE": 0.147, "A/135-ASN": 0.173, "A/136-LYS": 0.162, "A/137-PHE": 0.215, "A/138-ILE": 0.351, "A/139-ARG": 0.386, "A/140-LEU": 0.251, "A/141-GLY": 0.508, "A/142-ALA": 0.493, "A/143-GLY": 0.669, "A/144-ILE": 0.358, "A/145-SER": 0.543, "A/146-GLN": 0.446, "A/147-THR": 0.254, "A/148-GLN": 0.278, "A/149-HIS": 0.498, "A/150-LEU": 0.284, "A/151-TYR": 0.373, "A/152-VAL": 0.489, "A/153-VAL": 0.646, "A/154-MET": 0.493, "A/155-TYR": 0.467, "A/156-THR": 0.504, "A/157-SER": 0.614, "A/158-GLU": 0.238, "A/159-ALA": 0.338, "A/160-VAL": 0.426, "A/161-LYS": 0.068, "A/162-THR": 0.21, "A/163-VAL": 0.184, "A/164-LEU": 0.311, "A/165-GLU": 0.271, "A/166-HIS": 0.268, "A/167-ARG": 0.24, "A/168-VAL": 0.298, "A/169-TYR": 0.4, "A/170-ILE": 0.364, "A/171-GLU": 0.297, "A/172-VAL": 0.185}, "LoCoHD": {"A/27-ALA": 0.0971837852833687, "A/28-VAL": 0.10999013914698222, "A/29-PRO": 0.12138853166788413, "A/30-THR": 0.17609563886534732, "A/31-THR": 0.15646113315345248, "A/32-ARG": 0.37318107433600073, "A/33-VAL": 0.07618846400225453, "A/34-VAL": 0.13718288957155525, "A/35-VAL": 0.17676601534577022, "A/36-HIS": 0.21680407695842202, "A/37-GLN": 0.16854865961515464, "A/38-SER": 0.12077587870767102, "A/39-ALA": 0.1574990547615109, "A/40-VAL": 0.0970180796491029, "A/41-LEU": 0.1819202235618947, "A/42-LYS": 0.2302945592464188, "A/43-LYS": 0.3783650350128215, "A/44-ASP": 0.2640737881120628, "A/45-ASP": 0.1297052570250965, "A/46-VAL": 0.10774505898897385, "A/47-SER": 0.11840410074933454, "A/48-GLY": 0.12217599942940993, "A/49-SER": 0.10990042795750171, "A/50-GLU": 0.15663246977660064, "A/51-ILE": 0.14190356553836228, "A/52-LYS": 0.1826567103700709, "A/53-PRO": 0.13007131365129554, "A/54-GLU": 0.25498758085343787, "A/55-GLY": 0.17240691477188044, "A/56-ASP": 0.1790132561285822, "A/57-VAL": 0.12994457123071673, "A/58-ALA": 0.18258237205890837, "A/59-ARG": 0.24312630516211572, "A/60-TYR": 0.18866187082981276, "A/61-LYS": 0.16805889150381378, "A/62-ILE": 0.09544726354380127, "A/63-ARG": 0.16061222784210072, "A/64-LYS": 0.3844083079362037, "A/65-VAL": 0.13732602838546074, "A/66-MET": 0.18198107524106882, "A/67-LEU": 0.1428403563449509, "A/68-SER": 0.2518180924636649, "A/69-CYS": 0.17598997076001557, "A/70-THR": 0.23350563682883016, "A/71-LEU": 0.20053140011939355, "A/72-ARG": 0.25793828366185223, "A/73-MET": 0.1130291303716953, "A/74-ARG": 0.1851092358070809, "A/75-PRO": 0.17828648708109013, "A/76-GLY": 0.20812842539924303, "A/77-GLU": 0.1893977809403539, "A/78-LEU": 0.19324242302155897, "A/79-VAL": 0.10492563376477211, "A/80-ASN": 0.07991196105240261, "A/81-TYR": 0.2025567344272968, "A/82-LEU": 0.11837239857539791, "A/83-ILE": 0.10573324134618242, "A/84-VAL": 0.09074866584057861, "A/85-LYS": 0.17082436854329647, "A/86-CYS": 0.09984182380351667, "A/87-SER": 0.14786882775246032, "A/88-SER": 0.12828850075584772, "A/89-PRO": 0.12314459935479082, "A/90-ILE": 0.14486353536057836, "A/91-VAL": 0.13901665384030043, "A/92-ASN": 0.18317914096820423, "A/93-TRP": 0.14609010421393268, "A/94-SER": 0.11689272728031161, "A/95-ALA": 0.10451751845795441, "A/96-ALA": 0.16305604410736715, "A/97-PHE": 0.228099793764723, "A/98-THR": 0.11355905042404656, "A/99-ALA": 0.1828701605880184, "A/100-PRO": 0.15918357102119512, "A/101-ALA": 0.11978783506817617, "A/102-LEU": 0.1552708768963232, "A/103-MET": 0.23000690156624667, "A/104-VAL": 0.13441896349313642, "A/105-LYS": 0.17328526424719584, "A/106-GLU": 0.19380735832183682, "A/107-SER": 0.08486585234735607, "A/108-CYS": 0.07250672915359349, "A/109-GLN": 0.1632294353292159, "A/110-ASP": 0.1540129572510089, "A/111-MET": 0.16313164080933026, "A/112-ILE": 0.1841213251634686, "A/113-THR": 0.16170862047604845, "A/114-ILE": 0.08170107563586276, "A/115-ILE": 0.21960529915497753, "A/116-GLY": 0.12816204492109223, "A/117-LYS": 0.22226369874061483, "A/118-GLY": 0.27413173098290755, "A/119-LYS": 0.22266084659303131, "A/120-VAL": 0.1328598871811089, "A/121-GLU": 0.18641539694657244, "A/122-SER": 0.18009517900735775, "A/123-ASN": 0.16702768820516709, "A/124-GLY": 0.15810727036962025, "A/125-VAL": 0.10616874898369076, "A/126-ALA": 0.0943487843252839, "A/127-GLY": 0.14442061085010693, "A/128-SER": 0.1213613873721252, "A/129-ASP": 0.19068325450105453, "A/130-CYS": 0.2705321569026591, "A/131-THR": 0.22825032899623848, "A/132-LYS": 0.2274334626225504, "A/133-SER": 0.12713978329196457, "A/134-PHE": 0.1892002533413801, "A/135-ASN": 0.14389755794454598, "A/136-LYS": 0.23996387139801353, "A/137-PHE": 0.2685436276054099, "A/138-ILE": 0.12865132968424853, "A/139-ARG": 0.23782630410175598, "A/140-LEU": 0.190466179327661, "A/141-GLY": 0.13820924838454404, "A/142-ALA": 0.15836775068470485, "A/143-GLY": 0.1334984225146283, "A/144-ILE": 0.18838754650679485, "A/145-SER": 0.1588221634278364, "A/146-GLN": 0.22484340949943704, "A/147-THR": 0.18008271149670294, "A/148-GLN": 0.1499495564100055, "A/149-HIS": 0.1650770514642111, "A/150-LEU": 0.14561489775044673, "A/151-TYR": 0.21096324182137918, "A/152-VAL": 0.13848349627972886, "A/153-VAL": 0.1006467030762395, "A/154-MET": 0.16268006185381934, "A/155-TYR": 0.2994682478550951, "A/156-THR": 0.11089513653779727, "A/157-SER": 0.1331752133367366, "A/158-GLU": 0.16210598437449078, "A/159-ALA": 0.12685618554116132, "A/160-VAL": 0.13271761770018614, "A/161-LYS": 0.21326058914269053, "A/162-THR": 0.17167326732461502, "A/163-VAL": 0.10021282615125071, "A/164-LEU": 0.10480342841099659, "A/165-GLU": 0.22980037340398776, "A/166-HIS": 0.25165218723838156, "A/167-ARG": 0.21373977383863313, "A/168-VAL": 0.06021383018351351, "A/169-TYR": 0.17809468408874124, "A/170-ILE": 0.1370826550403829, "A/171-GLU": 0.1601706534090302, "A/172-VAL": 0.2001470500663161}}}}, "T1027": {"2": {"single": {"lddt": 0.3223628912390007, "rmsd": 17.178056716918945, "cad_score": 0.325553, "gdtts": 0.07886904761904762, "tm_score": 0.3987358808517456, "LoCoHD": 0.17333479780184965}, "per_residue": {"lddt": {"A/1-LYS": 0.316, "A/2-PRO": 0.365, "A/3-THR": 0.253, "A/4-GLU": 0.203, "A/5-ASN": 0.272, "A/6-ASN": 0.309, "A/7-GLU": 0.208, "A/8-ASP": 0.132, "A/9-PHE": 0.222, "A/10-ASN": 0.265, "A/11-ILE": 0.243, "A/12-VAL": 0.294, "A/13-ALA": 0.355, "A/14-VAL": 0.306, "A/15-ALA": 0.295, "A/16-SER": 0.3, "A/17-ASN": 0.351, "A/18-PHE": 0.22, "A/19-ALA": 0.221, "A/20-THR": 0.134, "A/21-THR": 0.138, "A/22-ASP": 0.109, "A/23-LEU": 0.175, "A/24-ASP": 0.214, "A/25-ALA": 0.173, "A/26-ASP": 0.187, "A/27-ARG": 0.269, "A/28-GLY": 0.338, "A/29-LYS": 0.245, "A/30-LEU": 0.266, "A/31-PRO": 0.33, "A/32-GLY": 0.215, "A/33-LYS": 0.277, "A/34-LYS": 0.281, "A/35-LEU": 0.308, "A/36-PRO": 0.42, "A/37-LEU": 0.458, "A/38-GLU": 0.533, "A/39-VAL": 0.481, "A/40-LEU": 0.413, "A/41-LYS": 0.545, "A/42-GLU": 0.549, "A/43-MET": 0.413, "A/44-GLU": 0.511, "A/45-ALA": 0.634, "A/46-ASN": 0.54, "A/47-ALA": 0.502, "A/48-ARG": 0.6, "A/49-LYS": 0.5, "A/50-ALA": 0.474, "A/51-GLY": 0.654, "A/52-CYS": 0.577, "A/53-THR": 0.613, "A/54-ARG": 0.544, "A/55-GLY": 0.481, "A/56-CYS": 0.458, "A/57-LEU": 0.359, "A/58-ILE": 0.406, "A/59-CYS": 0.418, "A/60-LEU": 0.337, "A/61-SER": 0.34, "A/62-HIS": 0.365, "A/63-ILE": 0.349, "A/64-LYS": 0.346, "A/65-CYS": 0.402, "A/66-THR": 0.393, "A/67-PRO": 0.437, "A/68-LYS": 0.388, "A/69-MET": 0.324, "A/70-LYS": 0.388, "A/71-LYS": 0.368, "A/72-PHE": 0.241, "A/73-ILE": 0.344, "A/74-PRO": 0.441, "A/75-GLY": 0.502, "A/76-ARG": 0.442, "A/77-CYS": 0.394, "A/78-HIS": 0.341, "A/79-THR": 0.331, "A/80-TYR": 0.196, "A/81-GLU": 0.234, "A/82-GLY": 0.34, "A/83-ASP": 0.236, "A/84-LYS": 0.235, "A/85-GLU": 0.314, "A/86-SER": 0.206, "A/87-ALA": 0.163, "A/88-GLN": 0.135, "A/89-GLY": 0.171, "A/90-GLY": 0.084, "A/91-ILE": 0.051, "A/92-GLY": 0.125, "A/93-GLU": 0.151, "A/94-ALA": 0.159, "A/95-ILE": 0.257, "A/96-VAL": 0.306, "A/97-ASP": 0.306, "A/98-ILE": 0.355, "A/99-PRO": 0.346, "A/100-ALA": 0.441, "A/101-ILE": 0.482, "A/102-PRO": 0.496, "A/103-ARG": 0.309, "A/104-PHE": 0.357, "A/105-LYS": 0.324, "A/106-ASP": 0.384, "A/107-LEU": 0.391, "A/108-GLU": 0.278, "A/109-PRO": 0.24, "A/110-MET": 0.23, "A/111-GLU": 0.325, "A/112-GLN": 0.33, "A/113-PHE": 0.274, "A/114-ILE": 0.301, "A/115-ALA": 0.389, "A/116-GLN": 0.344, "A/117-VAL": 0.326, "A/118-ASP": 0.301, "A/119-LEU": 0.419, "A/120-CYS": 0.386, "A/121-VAL": 0.499, "A/122-ASP": 0.445, "A/123-CYS": 0.582, "A/124-THR": 0.44, "A/125-THR": 0.362, "A/126-GLY": 0.434, "A/127-CYS": 0.444, "A/128-LEU": 0.303, "A/129-LYS": 0.358, "A/130-GLY": 0.408, "A/131-LEU": 0.342, "A/132-ALA": 0.35, "A/133-ASN": 0.383, "A/134-VAL": 0.405, "A/135-GLN": 0.478, "A/136-CYS": 0.496, "A/137-SER": 0.578, "A/138-ASP": 0.566, "A/139-LEU": 0.557, "A/140-LEU": 0.507, "A/141-LYS": 0.493, "A/142-LYS": 0.408, "A/143-TRP": 0.351, "A/144-LEU": 0.343, "A/145-PRO": 0.236, "A/146-GLN": 0.278, "A/147-ARG": 0.161, "A/148-CYS": 0.207, "A/149-ALA": 0.22, "A/150-THR": 0.147, "A/151-PHE": 0.094, "A/152-ALA": 0.144, "A/153-SER": 0.152, "A/154-LYS": 0.125, "A/155-ILE": 0.089, "A/156-GLN": 0.095, "A/157-GLY": 0.123, "A/158-GLN": 0.089, "A/159-VAL": 0.077, "A/160-ASP": 0.114, "A/161-LYS": 0.142, "A/162-ILE": 0.12, "A/163-LYS": 0.1, "A/164-GLY": 0.151, "A/165-ALA": 0.151, "A/166-GLY": 0.175, "A/167-GLY": 0.184, "A/168-ASP": 0.128}, "cad_score": {"A/1-LYS": 0.417, "A/2-PRO": 0.471, "A/3-THR": 0.285, "A/4-GLU": 0.0, "A/5-ASN": 0.059, "A/6-ASN": 0.091, "A/7-GLU": 0.0, "A/8-ASP": 0.103, "A/9-PHE": 0.143, "A/10-ASN": 0.426, "A/11-ILE": 0.271, "A/12-VAL": 0.355, "A/13-ALA": 0.754, "A/14-VAL": 0.373, "A/15-ALA": 0.322, "A/16-SER": 0.337, "A/17-ASN": 0.263, "A/18-PHE": 0.118, "A/19-ALA": 0.299, "A/20-THR": 0.047, "A/21-THR": 0.058, "A/22-ASP": 0.129, "A/23-LEU": 0.222, "A/24-ASP": 0.281, "A/25-ALA": 0.118, "A/26-ASP": 0.183, "A/27-ARG": 0.275, "A/28-GLY": 0.726, "A/29-LYS": 0.156, "A/30-LEU": 0.176, "A/31-PRO": 0.24, "A/32-GLY": 0.156, "A/33-LYS": 0.109, "A/34-LYS": 0.088, "A/35-LEU": 0.275, "A/36-PRO": 0.495, "A/37-LEU": 0.421, "A/38-GLU": 0.618, "A/39-VAL": 0.667, "A/40-LEU": 0.318, "A/41-LYS": 0.621, "A/42-GLU": 0.619, "A/43-MET": 0.334, "A/44-GLU": 0.592, "A/45-ALA": 0.637, "A/46-ASN": 0.57, "A/47-ALA": 0.605, "A/48-ARG": 0.705, "A/49-LYS": 0.567, "A/50-ALA": 0.5, "A/51-GLY": 0.702, "A/52-CYS": 0.608, "A/53-THR": 0.616, "A/54-ARG": 0.52, "A/55-GLY": 0.747, "A/56-CYS": 0.564, "A/57-LEU": 0.344, "A/58-ILE": 0.706, "A/59-CYS": 0.526, "A/60-LEU": 0.399, "A/61-SER": 0.293, "A/62-HIS": 0.339, "A/63-ILE": 0.154, "A/64-LYS": 0.203, "A/65-CYS": 0.198, "A/66-THR": 0.489, "A/67-PRO": 0.544, "A/68-LYS": 0.219, "A/69-MET": 0.355, "A/70-LYS": 0.492, "A/71-LYS": 0.386, "A/72-PHE": 0.196, "A/73-ILE": 0.337, "A/74-PRO": 0.642, "A/75-GLY": 0.662, "A/76-ARG": 0.181, "A/77-CYS": 0.231, "A/78-HIS": 0.423, "A/79-THR": 0.243, "A/80-TYR": 0.172, "A/81-GLU": 0.49, "A/82-GLY": 0.122, "A/83-ASP": 0.214, "A/84-LYS": 0.151, "A/85-GLU": 0.324, "A/86-SER": 0.061, "A/87-ALA": 0.024, "A/88-GLN": 0.032, "A/89-GLY": 0.312, "A/90-GLY": 0.295, "A/91-ILE": 0.047, "A/92-GLY": 0.018, "A/93-GLU": 0.02, "A/94-ALA": 0.048, "A/95-ILE": 0.111, "A/96-VAL": 0.276, "A/97-ASP": 0.166, "A/98-ILE": 0.345, "A/99-PRO": 0.108, "A/100-ALA": 0.364, "A/101-ILE": 0.62, "A/102-PRO": 0.604, "A/103-ARG": 0.447, "A/104-PHE": 0.526, "A/105-LYS": 0.352, "A/106-ASP": 0.723, "A/107-LEU": 0.649, "A/108-GLU": 0.236, "A/109-PRO": 0.289, "A/110-MET": 0.232, "A/111-GLU": 0.301, "A/112-GLN": 0.512, "A/113-PHE": 0.25, "A/114-ILE": 0.246, "A/115-ALA": 0.488, "A/116-GLN": 0.451, "A/117-VAL": 0.374, "A/118-ASP": 0.4, "A/119-LEU": 0.649, "A/120-CYS": 0.41, "A/121-VAL": 0.554, "A/122-ASP": 0.636, "A/123-CYS": 0.467, "A/124-THR": 0.556, "A/125-THR": 0.769, "A/126-GLY": 0.52, "A/127-CYS": 0.513, "A/128-LEU": 0.36, "A/129-LYS": 0.39, "A/130-GLY": 0.71, "A/131-LEU": 0.281, "A/132-ALA": 0.315, "A/133-ASN": 0.415, "A/134-VAL": 0.495, "A/135-GLN": 0.712, "A/136-CYS": 0.498, "A/137-SER": 0.824, "A/138-ASP": 0.614, "A/139-LEU": 0.761, "A/140-LEU": 0.62, "A/141-LYS": 0.63, "A/142-LYS": 0.573, "A/143-TRP": 0.387, "A/144-LEU": 0.3, "A/145-PRO": 0.213, "A/146-GLN": 0.092, "A/147-ARG": 0.026, "A/148-CYS": 0.195, "A/149-ALA": 0.152, "A/150-THR": 0.0, "A/151-PHE": 0.0, "A/152-ALA": 0.113, "A/153-SER": 0.02, "A/154-LYS": 0.005, "A/155-ILE": 0.0, "A/156-GLN": 0.0, "A/157-GLY": 0.0, "A/158-GLN": 0.0, "A/159-VAL": 0.0, "A/160-ASP": 0.0, "A/161-LYS": 0.0, "A/162-ILE": 0.0, "A/163-LYS": 0.0, "A/164-GLY": 0.001, "A/165-ALA": 0.002, "A/166-GLY": 0.003, "A/167-GLY": 0.162, "A/168-ASP": 0.165}, "LoCoHD": {"A/1-LYS": 0.32143700188588614, "A/2-PRO": 0.17693215337748447, "A/3-THR": 0.14939422530851612, "A/4-GLU": 0.2854575779794484, "A/5-ASN": 0.26616259939702847, "A/6-ASN": 0.2655899766719775, "A/7-GLU": 0.27163524254587723, "A/8-ASP": 0.18623325158442527, "A/9-PHE": 0.285282467917087, "A/10-ASN": 0.19920958743019657, "A/11-ILE": 0.17962168708216053, "A/12-VAL": 0.15136375917184428, "A/13-ALA": 0.10027663367772031, "A/14-VAL": 0.10833839527999511, "A/15-ALA": 0.08510335930151541, "A/16-SER": 0.1277647524188328, "A/17-ASN": 0.15247494124502037, "A/18-PHE": 0.24847876510296507, "A/19-ALA": 0.16833040824825224, "A/20-THR": 0.1572469795209789, "A/21-THR": 0.17837747348622474, "A/22-ASP": 0.21996823233241664, "A/23-LEU": 0.23158141971323046, "A/24-ASP": 0.18360928391361578, "A/25-ALA": 0.16356062735877597, "A/26-ASP": 0.187825265979931, "A/27-ARG": 0.16419957931332468, "A/28-GLY": 0.10631594397339604, "A/29-LYS": 0.2392796430391046, "A/30-LEU": 0.24840606531657689, "A/31-PRO": 0.20322691328758996, "A/32-GLY": 0.14881477116040878, "A/33-LYS": 0.22298204134760982, "A/34-LYS": 0.28841674605108686, "A/35-LEU": 0.16682166924672662, "A/36-PRO": 0.14547241589374324, "A/37-LEU": 0.15910375766396817, "A/38-GLU": 0.2278530087742699, "A/39-VAL": 0.13267494220691167, "A/40-LEU": 0.16083849227834876, "A/41-LYS": 0.13647597216292534, "A/42-GLU": 0.14219041499921203, "A/43-MET": 0.2103870174438286, "A/44-GLU": 0.1974009641712381, "A/45-ALA": 0.07802434151559245, "A/46-ASN": 0.14364361096388306, "A/47-ALA": 0.0663767072039237, "A/48-ARG": 0.13736221792889644, "A/49-LYS": 0.173049256378737, "A/50-ALA": 0.11341401137049331, "A/51-GLY": 0.07382629838666027, "A/52-CYS": 0.12398322174507014, "A/53-THR": 0.10059582652064643, "A/54-ARG": 0.35511541836488286, "A/55-GLY": 0.14735494534657867, "A/56-CYS": 0.1263899422040648, "A/57-LEU": 0.23012973854997684, "A/58-ILE": 0.11478697921714885, "A/59-CYS": 0.131788497119711, "A/60-LEU": 0.16901932226424904, "A/61-SER": 0.1609907328608083, "A/62-HIS": 0.19937101287289447, "A/63-ILE": 0.20290349623048995, "A/64-LYS": 0.1912023512364182, "A/65-CYS": 0.14277600236460303, "A/66-THR": 0.1145555444364552, "A/67-PRO": 0.1364564544567188, "A/68-LYS": 0.19020396836283535, "A/69-MET": 0.17994907884609407, "A/70-LYS": 0.17498535671993315, "A/71-LYS": 0.3074049498410468, "A/72-PHE": 0.14932476475303078, "A/73-ILE": 0.159860073832692, "A/74-PRO": 0.09525043117981491, "A/75-GLY": 0.1548564977397961, "A/76-ARG": 0.26374475025110505, "A/77-CYS": 0.10956316730361561, "A/78-HIS": 0.2755750443898855, "A/79-THR": 0.17872336351974488, "A/80-TYR": 0.16034951842844636, "A/81-GLU": 0.2010272879275983, "A/82-GLY": 0.23648434062517099, "A/83-ASP": 0.19846629012365044, "A/84-LYS": 0.18589991160792535, "A/85-GLU": 0.2955240391876751, "A/86-SER": 0.14694407292040892, "A/87-ALA": 0.10865297463895363, "A/88-GLN": 0.19447191477928316, "A/89-GLY": 0.16054048630818757, "A/90-GLY": 0.19267563234754817, "A/91-ILE": 0.2057290066758692, "A/92-GLY": 0.13461477519326445, "A/93-GLU": 0.1831446196445917, "A/94-ALA": 0.11636230826274153, "A/95-ILE": 0.18059818086020113, "A/96-VAL": 0.19882014984290086, "A/97-ASP": 0.17866405100241875, "A/98-ILE": 0.1343874986303753, "A/99-PRO": 0.19980695395064024, "A/100-ALA": 0.14969713758604677, "A/101-ILE": 0.1665924368598051, "A/102-PRO": 0.12839496247121943, "A/103-ARG": 0.2319512249247772, "A/104-PHE": 0.14527392637898837, "A/105-LYS": 0.19865216002890274, "A/106-ASP": 0.19228156580108785, "A/107-LEU": 0.13368531988884982, "A/108-GLU": 0.20637744457402116, "A/109-PRO": 0.1062219523562475, "A/110-MET": 0.18429342959374412, "A/111-GLU": 0.24364411541309502, "A/112-GLN": 0.23828942891180183, "A/113-PHE": 0.1911276248339989, "A/114-ILE": 0.12081881891986791, "A/115-ALA": 0.13790236852239646, "A/116-GLN": 0.1777975873700989, "A/117-VAL": 0.12716847637133621, "A/118-ASP": 0.16029586697169015, "A/119-LEU": 0.11643129440162854, "A/120-CYS": 0.1526904666387307, "A/121-VAL": 0.10048842115104743, "A/122-ASP": 0.11379869573666451, "A/123-CYS": 0.13767220377701828, "A/124-THR": 0.08888081636894764, "A/125-THR": 0.08759322760240043, "A/126-GLY": 0.07245085543266122, "A/127-CYS": 0.13093234318459893, "A/128-LEU": 0.28224081075263424, "A/129-LYS": 0.18264293068052706, "A/130-GLY": 0.0993649066203058, "A/131-LEU": 0.17736503299938325, "A/132-ALA": 0.12950434223987803, "A/133-ASN": 0.1253501851345321, "A/134-VAL": 0.07376544620591782, "A/135-GLN": 0.08797271916343485, "A/136-CYS": 0.14228763665318309, "A/137-SER": 0.09145599273157647, "A/138-ASP": 0.16465262275379408, "A/139-LEU": 0.17064402033099835, "A/140-LEU": 0.1270284599535586, "A/141-LYS": 0.1232050360376085, "A/142-LYS": 0.1977854577015138, "A/143-TRP": 0.1948166181616371, "A/144-LEU": 0.16230780066202719, "A/145-PRO": 0.18861013405256744, "A/146-GLN": 0.14901011102782974, "A/147-ARG": 0.31124563853297926, "A/148-CYS": 0.1901056753749579, "A/149-ALA": 0.1014317358100683, "A/150-THR": 0.3024411237875854, "A/151-PHE": 0.3379653134135101, "A/152-ALA": 0.13065722582833664, "A/153-SER": 0.12183281080140379, "A/154-LYS": 0.24201681161927305, "A/155-ILE": 0.18089993411361052, "A/156-GLN": 0.3184893892743423, "A/157-GLY": 0.2280132844004569, "A/158-GLN": 0.21078749011801376, "A/159-VAL": 0.13748362609723497, "A/160-ASP": 0.13222937710526805, "A/161-LYS": 0.1767528030083248, "A/162-ILE": 0.160915517173387, "A/163-LYS": 0.20371689817811936, "A/164-GLY": 0.19874466149878361, "A/165-ALA": 0.17444784350277442, "A/166-GLY": 0.1268952694956523, "A/167-GLY": 0.14957792829898783, "A/168-ASP": 0.23434342184506576}}}, "4": {"single": {"lddt": 0.3672647909373573, "rmsd": 15.794991493225098, "cad_score": 0.394512, "gdtts": 0.12946428571428573, "tm_score": 0.39170917868614197, "LoCoHD": 0.16849973398170293}, "per_residue": {"lddt": {"A/1-LYS": 0.698, "A/2-PRO": 0.594, "A/3-THR": 0.466, "A/4-GLU": 0.318, "A/5-ASN": 0.259, "A/6-ASN": 0.324, "A/7-GLU": 0.388, "A/8-ASP": 0.285, "A/9-PHE": 0.364, "A/10-ASN": 0.397, "A/11-ILE": 0.413, "A/12-VAL": 0.484, "A/13-ALA": 0.448, "A/14-VAL": 0.39, "A/15-ALA": 0.442, "A/16-SER": 0.438, "A/17-ASN": 0.357, "A/18-PHE": 0.251, "A/19-ALA": 0.397, "A/20-THR": 0.22, "A/21-THR": 0.223, "A/22-ASP": 0.228, "A/23-LEU": 0.46, "A/24-ASP": 0.366, "A/25-ALA": 0.318, "A/26-ASP": 0.468, "A/27-ARG": 0.444, "A/28-GLY": 0.552, "A/29-LYS": 0.425, "A/30-LEU": 0.353, "A/31-PRO": 0.304, "A/32-GLY": 0.226, "A/33-LYS": 0.217, "A/34-LYS": 0.255, "A/35-LEU": 0.311, "A/36-PRO": 0.407, "A/37-LEU": 0.439, "A/38-GLU": 0.393, "A/39-VAL": 0.471, "A/40-LEU": 0.46, "A/41-LYS": 0.519, "A/42-GLU": 0.522, "A/43-MET": 0.407, "A/44-GLU": 0.519, "A/45-ALA": 0.613, "A/46-ASN": 0.554, "A/47-ALA": 0.509, "A/48-ARG": 0.609, "A/49-LYS": 0.54, "A/50-ALA": 0.52, "A/51-GLY": 0.667, "A/52-CYS": 0.583, "A/53-THR": 0.661, "A/54-ARG": 0.613, "A/55-GLY": 0.567, "A/56-CYS": 0.512, "A/57-LEU": 0.42, "A/58-ILE": 0.494, "A/59-CYS": 0.49, "A/60-LEU": 0.386, "A/61-SER": 0.417, "A/62-HIS": 0.463, "A/63-ILE": 0.416, "A/64-LYS": 0.399, "A/65-CYS": 0.437, "A/66-THR": 0.467, "A/67-PRO": 0.484, "A/68-LYS": 0.362, "A/69-MET": 0.347, "A/70-LYS": 0.385, "A/71-LYS": 0.333, "A/72-PHE": 0.277, "A/73-ILE": 0.291, "A/74-PRO": 0.378, "A/75-GLY": 0.358, "A/76-ARG": 0.294, "A/77-CYS": 0.351, "A/78-HIS": 0.291, "A/79-THR": 0.326, "A/80-TYR": 0.213, "A/81-GLU": 0.282, "A/82-GLY": 0.377, "A/83-ASP": 0.313, "A/84-LYS": 0.372, "A/85-GLU": 0.495, "A/86-SER": 0.278, "A/87-ALA": 0.179, "A/88-GLN": 0.108, "A/89-GLY": 0.159, "A/90-GLY": 0.168, "A/91-ILE": 0.116, "A/92-GLY": 0.193, "A/93-GLU": 0.311, "A/94-ALA": 0.225, "A/95-ILE": 0.278, "A/96-VAL": 0.301, "A/97-ASP": 0.473, "A/98-ILE": 0.397, "A/99-PRO": 0.36, "A/100-ALA": 0.46, "A/101-ILE": 0.54, "A/102-PRO": 0.461, "A/103-ARG": 0.357, "A/104-PHE": 0.379, "A/105-LYS": 0.307, "A/106-ASP": 0.359, "A/107-LEU": 0.408, "A/108-GLU": 0.299, "A/109-PRO": 0.257, "A/110-MET": 0.263, "A/111-GLU": 0.353, "A/112-GLN": 0.36, "A/113-PHE": 0.258, "A/114-ILE": 0.345, "A/115-ALA": 0.456, "A/116-GLN": 0.425, "A/117-VAL": 0.374, "A/118-ASP": 0.447, "A/119-LEU": 0.491, "A/120-CYS": 0.477, "A/121-VAL": 0.56, "A/122-ASP": 0.561, "A/123-CYS": 0.586, "A/124-THR": 0.373, "A/125-THR": 0.481, "A/126-GLY": 0.529, "A/127-CYS": 0.538, "A/128-LEU": 0.408, "A/129-LYS": 0.529, "A/130-GLY": 0.531, "A/131-LEU": 0.483, "A/132-ALA": 0.463, "A/133-ASN": 0.497, "A/134-VAL": 0.463, "A/135-GLN": 0.524, "A/136-CYS": 0.506, "A/137-SER": 0.509, "A/138-ASP": 0.452, "A/139-LEU": 0.427, "A/140-LEU": 0.481, "A/141-LYS": 0.456, "A/142-LYS": 0.35, "A/143-TRP": 0.261, "A/144-LEU": 0.345, "A/145-PRO": 0.374, "A/146-GLN": 0.291, "A/147-ARG": 0.246, "A/148-CYS": 0.184, "A/149-ALA": 0.247, "A/150-THR": 0.147, "A/151-PHE": 0.093, "A/152-ALA": 0.156, "A/153-SER": 0.152, "A/154-LYS": 0.104, "A/155-ILE": 0.102, "A/156-GLN": 0.126, "A/157-GLY": 0.127, "A/158-GLN": 0.084, "A/159-VAL": 0.121, "A/160-ASP": 0.176, "A/161-LYS": 0.158, "A/162-ILE": 0.162, "A/163-LYS": 0.18, "A/164-GLY": 0.265, "A/165-ALA": 0.232, "A/166-GLY": 0.265, "A/167-GLY": 0.233, "A/168-ASP": 0.316}, "cad_score": {"A/1-LYS": 0.885, "A/2-PRO": 0.926, "A/3-THR": 0.891, "A/4-GLU": 0.483, "A/5-ASN": 0.131, "A/6-ASN": 0.02, "A/7-GLU": 0.015, "A/8-ASP": 0.04, "A/9-PHE": 0.191, "A/10-ASN": 0.508, "A/11-ILE": 0.444, "A/12-VAL": 0.4, "A/13-ALA": 0.655, "A/14-VAL": 0.532, "A/15-ALA": 0.652, "A/16-SER": 0.652, "A/17-ASN": 0.506, "A/18-PHE": 0.192, "A/19-ALA": 0.576, "A/20-THR": 0.088, "A/21-THR": 0.072, "A/22-ASP": 0.156, "A/23-LEU": 0.538, "A/24-ASP": 0.271, "A/25-ALA": 0.222, "A/26-ASP": 0.459, "A/27-ARG": 0.538, "A/28-GLY": 0.785, "A/29-LYS": 0.213, "A/30-LEU": 0.37, "A/31-PRO": 0.365, "A/32-GLY": 0.121, "A/33-LYS": 0.296, "A/34-LYS": 0.439, "A/35-LEU": 0.294, "A/36-PRO": 0.445, "A/37-LEU": 0.589, "A/38-GLU": 0.379, "A/39-VAL": 0.636, "A/40-LEU": 0.317, "A/41-LYS": 0.663, "A/42-GLU": 0.608, "A/43-MET": 0.361, "A/44-GLU": 0.561, "A/45-ALA": 0.635, "A/46-ASN": 0.619, "A/47-ALA": 0.589, "A/48-ARG": 0.706, "A/49-LYS": 0.596, "A/50-ALA": 0.515, "A/51-GLY": 0.69, "A/52-CYS": 0.58, "A/53-THR": 0.587, "A/54-ARG": 0.562, "A/55-GLY": 0.781, "A/56-CYS": 0.606, "A/57-LEU": 0.343, "A/58-ILE": 0.839, "A/59-CYS": 0.724, "A/60-LEU": 0.425, "A/61-SER": 0.613, "A/62-HIS": 0.543, "A/63-ILE": 0.458, "A/64-LYS": 0.261, "A/65-CYS": 0.457, "A/66-THR": 0.552, "A/67-PRO": 0.592, "A/68-LYS": 0.347, "A/69-MET": 0.403, "A/70-LYS": 0.513, "A/71-LYS": 0.341, "A/72-PHE": 0.149, "A/73-ILE": 0.286, "A/74-PRO": 0.456, "A/75-GLY": 0.37, "A/76-ARG": 0.231, "A/77-CYS": 0.678, "A/78-HIS": 0.223, "A/79-THR": 0.318, "A/80-TYR": 0.067, "A/81-GLU": 0.444, "A/82-GLY": 0.231, "A/83-ASP": 0.225, "A/84-LYS": 0.299, "A/85-GLU": 0.323, "A/86-SER": 0.098, "A/87-ALA": 0.219, "A/88-GLN": 0.295, "A/89-GLY": 0.407, "A/90-GLY": 0.541, "A/91-ILE": 0.189, "A/92-GLY": 0.344, "A/93-GLU": 0.571, "A/94-ALA": 0.152, "A/95-ILE": 0.384, "A/96-VAL": 0.425, "A/97-ASP": 0.341, "A/98-ILE": 0.402, "A/99-PRO": 0.175, "A/100-ALA": 0.242, "A/101-ILE": 0.607, "A/102-PRO": 0.705, "A/103-ARG": 0.574, "A/104-PHE": 0.62, "A/105-LYS": 0.241, "A/106-ASP": 0.356, "A/107-LEU": 0.708, "A/108-GLU": 0.303, "A/109-PRO": 0.118, "A/110-MET": 0.412, "A/111-GLU": 0.579, "A/112-GLN": 0.625, "A/113-PHE": 0.251, "A/114-ILE": 0.371, "A/115-ALA": 0.667, "A/116-GLN": 0.582, "A/117-VAL": 0.345, "A/118-ASP": 0.33, "A/119-LEU": 0.745, "A/120-CYS": 0.614, "A/121-VAL": 0.632, "A/122-ASP": 0.78, "A/123-CYS": 0.48, "A/124-THR": 0.431, "A/125-THR": 0.673, "A/126-GLY": 0.584, "A/127-CYS": 0.403, "A/128-LEU": 0.384, "A/129-LYS": 0.791, "A/130-GLY": 0.705, "A/131-LEU": 0.324, "A/132-ALA": 0.556, "A/133-ASN": 0.808, "A/134-VAL": 0.513, "A/135-GLN": 0.565, "A/136-CYS": 0.518, "A/137-SER": 0.747, "A/138-ASP": 0.689, "A/139-LEU": 0.443, "A/140-LEU": 0.691, "A/141-LYS": 0.648, "A/142-LYS": 0.284, "A/143-TRP": 0.256, "A/144-LEU": 0.429, "A/145-PRO": 0.465, "A/146-GLN": 0.119, "A/147-ARG": 0.143, "A/148-CYS": 0.152, "A/149-ALA": 0.36, "A/150-THR": 0.0, "A/151-PHE": 0.0, "A/152-ALA": 0.139, "A/153-SER": 0.02, "A/154-LYS": 0.005, "A/155-ILE": 0.0, "A/156-GLN": 0.0, "A/157-GLY": 0.0, "A/158-GLN": 0.0, "A/159-VAL": 0.0, "A/160-ASP": 0.0, "A/161-LYS": 0.0, "A/162-ILE": 0.0, "A/163-LYS": 0.0, "A/164-GLY": 0.001, "A/165-ALA": 0.0, "A/166-GLY": 0.152, "A/167-GLY": 0.401, "A/168-ASP": 0.674}, "LoCoHD": {"A/1-LYS": 0.15214112268117158, "A/2-PRO": 0.09853368652303614, "A/3-THR": 0.08040995810996192, "A/4-GLU": 0.20338795959645015, "A/5-ASN": 0.1956362880016893, "A/6-ASN": 0.22211075015775641, "A/7-GLU": 0.2624630685651852, "A/8-ASP": 0.18685330532087874, "A/9-PHE": 0.21198479139003, "A/10-ASN": 0.18822611295235078, "A/11-ILE": 0.21186707705847288, "A/12-VAL": 0.17133799390856344, "A/13-ALA": 0.1418030975975142, "A/14-VAL": 0.12551614193594496, "A/15-ALA": 0.09959554118071082, "A/16-SER": 0.24388802429432915, "A/17-ASN": 0.2775215412758355, "A/18-PHE": 0.2575989925738035, "A/19-ALA": 0.1636895497386372, "A/20-THR": 0.13720242580470748, "A/21-THR": 0.20078885216036052, "A/22-ASP": 0.21351326272784674, "A/23-LEU": 0.17285318756928217, "A/24-ASP": 0.17006629691614294, "A/25-ALA": 0.0776450936516861, "A/26-ASP": 0.1324889194881009, "A/27-ARG": 0.13918151805779921, "A/28-GLY": 0.06429006086854944, "A/29-LYS": 0.19591468330616518, "A/30-LEU": 0.16426992972880797, "A/31-PRO": 0.09647622498018373, "A/32-GLY": 0.17051288932544725, "A/33-LYS": 0.28468720418923177, "A/34-LYS": 0.27154111592090185, "A/35-LEU": 0.18588765017976736, "A/36-PRO": 0.1529458127615874, "A/37-LEU": 0.14917888094041643, "A/38-GLU": 0.2292381810627429, "A/39-VAL": 0.13855168589782982, "A/40-LEU": 0.19328028492911334, "A/41-LYS": 0.14740793778503608, "A/42-GLU": 0.14388006579910542, "A/43-MET": 0.12451639448042477, "A/44-GLU": 0.22014171346995814, "A/45-ALA": 0.08585510793668688, "A/46-ASN": 0.12932637644492748, "A/47-ALA": 0.0784178475645139, "A/48-ARG": 0.1354330805230071, "A/49-LYS": 0.1722251312753612, "A/50-ALA": 0.11237586227264394, "A/51-GLY": 0.07254438523716447, "A/52-CYS": 0.1181106719758134, "A/53-THR": 0.08966102233163507, "A/54-ARG": 0.3672501611145504, "A/55-GLY": 0.1243728808451519, "A/56-CYS": 0.14172164704275506, "A/57-LEU": 0.2554604357809292, "A/58-ILE": 0.10968320725022875, "A/59-CYS": 0.1259499683402163, "A/60-LEU": 0.14487105210441636, "A/61-SER": 0.08881276697671635, "A/62-HIS": 0.10137828591122633, "A/63-ILE": 0.11801564286724452, "A/64-LYS": 0.1538692856511793, "A/65-CYS": 0.08114951676688338, "A/66-THR": 0.11593883658245246, "A/67-PRO": 0.07990521830575031, "A/68-LYS": 0.23675064113291475, "A/69-MET": 0.1634310024450227, "A/70-LYS": 0.13831443478604802, "A/71-LYS": 0.24103167659322988, "A/72-PHE": 0.1879472590634389, "A/73-ILE": 0.15805428619167775, "A/74-PRO": 0.11289079236276073, "A/75-GLY": 0.1638608130483174, "A/76-ARG": 0.2664754673007505, "A/77-CYS": 0.09107500866434028, "A/78-HIS": 0.2722234958912861, "A/79-THR": 0.1847232246524861, "A/80-TYR": 0.27270897977171266, "A/81-GLU": 0.2874944835956825, "A/82-GLY": 0.2480946502530022, "A/83-ASP": 0.1891410129292585, "A/84-LYS": 0.2275627710936972, "A/85-GLU": 0.29257886153813595, "A/86-SER": 0.1049340780536838, "A/87-ALA": 0.13425267983534941, "A/88-GLN": 0.20901761495695784, "A/89-GLY": 0.1634201717523398, "A/90-GLY": 0.13317489504177385, "A/91-ILE": 0.21751496801022846, "A/92-GLY": 0.1275130431601521, "A/93-GLU": 0.1649857204321311, "A/94-ALA": 0.15005294338208988, "A/95-ILE": 0.1253026295908356, "A/96-VAL": 0.165804976621794, "A/97-ASP": 0.23797511894278975, "A/98-ILE": 0.15232936623422708, "A/99-PRO": 0.19929797006390543, "A/100-ALA": 0.16375161119961945, "A/101-ILE": 0.14350299189682753, "A/102-PRO": 0.09936277748169706, "A/103-ARG": 0.1846067998238188, "A/104-PHE": 0.224416638408038, "A/105-LYS": 0.23556061738182818, "A/106-ASP": 0.1859993967441735, "A/107-LEU": 0.12205131694850929, "A/108-GLU": 0.207405873908078, "A/109-PRO": 0.18215576899374694, "A/110-MET": 0.17966488446441314, "A/111-GLU": 0.18469462631526481, "A/112-GLN": 0.23015429354394307, "A/113-PHE": 0.21874721980898681, "A/114-ILE": 0.1728730855818825, "A/115-ALA": 0.13479150148311186, "A/116-GLN": 0.1525183334392138, "A/117-VAL": 0.18849651199844092, "A/118-ASP": 0.09616508362566399, "A/119-LEU": 0.1231429960137835, "A/120-CYS": 0.14488915940361732, "A/121-VAL": 0.10381188324108113, "A/122-ASP": 0.09192874745462173, "A/123-CYS": 0.1413431917800092, "A/124-THR": 0.12865092178474655, "A/125-THR": 0.14067232574482186, "A/126-GLY": 0.091137811784452, "A/127-CYS": 0.12701901647023014, "A/128-LEU": 0.2917267301307629, "A/129-LYS": 0.1281096077060067, "A/130-GLY": 0.09393911879402699, "A/131-LEU": 0.1639752152611537, "A/132-ALA": 0.13460654088257856, "A/133-ASN": 0.05658592817813232, "A/134-VAL": 0.08517205243039117, "A/135-GLN": 0.09747470558327291, "A/136-CYS": 0.10902091121409474, "A/137-SER": 0.10093014541539842, "A/138-ASP": 0.1754911063264198, "A/139-LEU": 0.15489071304107108, "A/140-LEU": 0.13673177969760403, "A/141-LYS": 0.1427823814416642, "A/142-LYS": 0.19334579154748832, "A/143-TRP": 0.2715752133035099, "A/144-LEU": 0.23004753999729083, "A/145-PRO": 0.14342023288706815, "A/146-GLN": 0.21381878942218488, "A/147-ARG": 0.36659638916160314, "A/148-CYS": 0.22599428860857307, "A/149-ALA": 0.10198876413264325, "A/150-THR": 0.21678350242805086, "A/151-PHE": 0.253051976449253, "A/152-ALA": 0.11444954871545308, "A/153-SER": 0.11916572258969649, "A/154-LYS": 0.27111884938949676, "A/155-ILE": 0.16631812799632686, "A/156-GLN": 0.30512600660160877, "A/157-GLY": 0.20837963537379456, "A/158-GLN": 0.20124129115083356, "A/159-VAL": 0.12714612851156118, "A/160-ASP": 0.13081144983449033, "A/161-LYS": 0.1700173383616196, "A/162-ILE": 0.15364704185009007, "A/163-LYS": 0.23514187782134638, "A/164-GLY": 0.2226875916274905, "A/165-ALA": 0.20429479935070688, "A/166-GLY": 0.1322959215143349, "A/167-GLY": 0.15191178668162642, "A/168-ASP": 0.21333867743376042}}}, "5": {"single": {"lddt": 0.36602197511252316, "rmsd": 15.3136568069458, "cad_score": 0.38124, "gdtts": 0.11011904761904762, "tm_score": 0.3690648674964905, "LoCoHD": 0.17054874632705788}, "per_residue": {"lddt": {"A/1-LYS": 0.561, "A/2-PRO": 0.472, "A/3-THR": 0.486, "A/4-GLU": 0.301, "A/5-ASN": 0.28, "A/6-ASN": 0.371, "A/7-GLU": 0.402, "A/8-ASP": 0.293, "A/9-PHE": 0.356, "A/10-ASN": 0.409, "A/11-ILE": 0.425, "A/12-VAL": 0.495, "A/13-ALA": 0.45, "A/14-VAL": 0.362, "A/15-ALA": 0.403, "A/16-SER": 0.447, "A/17-ASN": 0.345, "A/18-PHE": 0.263, "A/19-ALA": 0.406, "A/20-THR": 0.226, "A/21-THR": 0.231, "A/22-ASP": 0.215, "A/23-LEU": 0.454, "A/24-ASP": 0.326, "A/25-ALA": 0.314, "A/26-ASP": 0.392, "A/27-ARG": 0.377, "A/28-GLY": 0.422, "A/29-LYS": 0.372, "A/30-LEU": 0.316, "A/31-PRO": 0.266, "A/32-GLY": 0.241, "A/33-LYS": 0.207, "A/34-LYS": 0.281, "A/35-LEU": 0.32, "A/36-PRO": 0.458, "A/37-LEU": 0.514, "A/38-GLU": 0.42, "A/39-VAL": 0.508, "A/40-LEU": 0.467, "A/41-LYS": 0.53, "A/42-GLU": 0.518, "A/43-MET": 0.403, "A/44-GLU": 0.539, "A/45-ALA": 0.623, "A/46-ASN": 0.544, "A/47-ALA": 0.528, "A/48-ARG": 0.658, "A/49-LYS": 0.507, "A/50-ALA": 0.515, "A/51-GLY": 0.664, "A/52-CYS": 0.602, "A/53-THR": 0.7, "A/54-ARG": 0.514, "A/55-GLY": 0.604, "A/56-CYS": 0.558, "A/57-LEU": 0.478, "A/58-ILE": 0.541, "A/59-CYS": 0.546, "A/60-LEU": 0.48, "A/61-SER": 0.408, "A/62-HIS": 0.435, "A/63-ILE": 0.458, "A/64-LYS": 0.433, "A/65-CYS": 0.436, "A/66-THR": 0.464, "A/67-PRO": 0.502, "A/68-LYS": 0.379, "A/69-MET": 0.35, "A/70-LYS": 0.39, "A/71-LYS": 0.336, "A/72-PHE": 0.283, "A/73-ILE": 0.288, "A/74-PRO": 0.347, "A/75-GLY": 0.376, "A/76-ARG": 0.276, "A/77-CYS": 0.318, "A/78-HIS": 0.312, "A/79-THR": 0.334, "A/80-TYR": 0.212, "A/81-GLU": 0.265, "A/82-GLY": 0.398, "A/83-ASP": 0.323, "A/84-LYS": 0.337, "A/85-GLU": 0.514, "A/86-SER": 0.404, "A/87-ALA": 0.318, "A/88-GLN": 0.26, "A/89-GLY": 0.185, "A/90-GLY": 0.117, "A/91-ILE": 0.074, "A/92-GLY": 0.183, "A/93-GLU": 0.174, "A/94-ALA": 0.175, "A/95-ILE": 0.205, "A/96-VAL": 0.249, "A/97-ASP": 0.247, "A/98-ILE": 0.269, "A/99-PRO": 0.198, "A/100-ALA": 0.24, "A/101-ILE": 0.386, "A/102-PRO": 0.439, "A/103-ARG": 0.482, "A/104-PHE": 0.405, "A/105-LYS": 0.282, "A/106-ASP": 0.398, "A/107-LEU": 0.448, "A/108-GLU": 0.378, "A/109-PRO": 0.32, "A/110-MET": 0.317, "A/111-GLU": 0.416, "A/112-GLN": 0.368, "A/113-PHE": 0.294, "A/114-ILE": 0.394, "A/115-ALA": 0.472, "A/116-GLN": 0.394, "A/117-VAL": 0.404, "A/118-ASP": 0.448, "A/119-LEU": 0.536, "A/120-CYS": 0.566, "A/121-VAL": 0.604, "A/122-ASP": 0.613, "A/123-CYS": 0.698, "A/124-THR": 0.595, "A/125-THR": 0.585, "A/126-GLY": 0.576, "A/127-CYS": 0.579, "A/128-LEU": 0.57, "A/129-LYS": 0.56, "A/130-GLY": 0.535, "A/131-LEU": 0.499, "A/132-ALA": 0.459, "A/133-ASN": 0.465, "A/134-VAL": 0.463, "A/135-GLN": 0.463, "A/136-CYS": 0.47, "A/137-SER": 0.479, "A/138-ASP": 0.43, "A/139-LEU": 0.402, "A/140-LEU": 0.467, "A/141-LYS": 0.405, "A/142-LYS": 0.358, "A/143-TRP": 0.305, "A/144-LEU": 0.359, "A/145-PRO": 0.354, "A/146-GLN": 0.301, "A/147-ARG": 0.251, "A/148-CYS": 0.218, "A/149-ALA": 0.218, "A/150-THR": 0.118, "A/151-PHE": 0.078, "A/152-ALA": 0.153, "A/153-SER": 0.156, "A/154-LYS": 0.115, "A/155-ILE": 0.105, "A/156-GLN": 0.106, "A/157-GLY": 0.128, "A/158-GLN": 0.087, "A/159-VAL": 0.097, "A/160-ASP": 0.161, "A/161-LYS": 0.137, "A/162-ILE": 0.138, "A/163-LYS": 0.159, "A/164-GLY": 0.206, "A/165-ALA": 0.213, "A/166-GLY": 0.228, "A/167-GLY": 0.242, "A/168-ASP": 0.197}, "cad_score": {"A/1-LYS": 0.806, "A/2-PRO": 0.681, "A/3-THR": 0.722, "A/4-GLU": 0.104, "A/5-ASN": 0.085, "A/6-ASN": 0.119, "A/7-GLU": 0.013, "A/8-ASP": 0.007, "A/9-PHE": 0.241, "A/10-ASN": 0.458, "A/11-ILE": 0.42, "A/12-VAL": 0.429, "A/13-ALA": 0.585, "A/14-VAL": 0.428, "A/15-ALA": 0.495, "A/16-SER": 0.472, "A/17-ASN": 0.243, "A/18-PHE": 0.189, "A/19-ALA": 0.569, "A/20-THR": 0.076, "A/21-THR": 0.022, "A/22-ASP": 0.098, "A/23-LEU": 0.507, "A/24-ASP": 0.128, "A/25-ALA": 0.165, "A/26-ASP": 0.342, "A/27-ARG": 0.541, "A/28-GLY": 0.452, "A/29-LYS": 0.201, "A/30-LEU": 0.256, "A/31-PRO": 0.397, "A/32-GLY": 0.263, "A/33-LYS": 0.138, "A/34-LYS": 0.211, "A/35-LEU": 0.262, "A/36-PRO": 0.446, "A/37-LEU": 0.564, "A/38-GLU": 0.407, "A/39-VAL": 0.566, "A/40-LEU": 0.398, "A/41-LYS": 0.579, "A/42-GLU": 0.608, "A/43-MET": 0.35, "A/44-GLU": 0.539, "A/45-ALA": 0.644, "A/46-ASN": 0.575, "A/47-ALA": 0.588, "A/48-ARG": 0.728, "A/49-LYS": 0.585, "A/50-ALA": 0.5, "A/51-GLY": 0.799, "A/52-CYS": 0.654, "A/53-THR": 0.659, "A/54-ARG": 0.568, "A/55-GLY": 0.765, "A/56-CYS": 0.766, "A/57-LEU": 0.418, "A/58-ILE": 0.879, "A/59-CYS": 0.692, "A/60-LEU": 0.564, "A/61-SER": 0.417, "A/62-HIS": 0.466, "A/63-ILE": 0.505, "A/64-LYS": 0.318, "A/65-CYS": 0.328, "A/66-THR": 0.685, "A/67-PRO": 0.614, "A/68-LYS": 0.321, "A/69-MET": 0.277, "A/70-LYS": 0.544, "A/71-LYS": 0.464, "A/72-PHE": 0.265, "A/73-ILE": 0.27, "A/74-PRO": 0.48, "A/75-GLY": 0.539, "A/76-ARG": 0.107, "A/77-CYS": 0.406, "A/78-HIS": 0.336, "A/79-THR": 0.412, "A/80-TYR": 0.071, "A/81-GLU": 0.397, "A/82-GLY": 0.176, "A/83-ASP": 0.155, "A/84-LYS": 0.247, "A/85-GLU": 0.639, "A/86-SER": 0.318, "A/87-ALA": 0.062, "A/88-GLN": 0.196, "A/89-GLY": 0.236, "A/90-GLY": 0.358, "A/91-ILE": 0.122, "A/92-GLY": 0.433, "A/93-GLU": 0.289, "A/94-ALA": 0.128, "A/95-ILE": 0.088, "A/96-VAL": 0.092, "A/97-ASP": 0.167, "A/98-ILE": 0.34, "A/99-PRO": 0.168, "A/100-ALA": 0.207, "A/101-ILE": 0.522, "A/102-PRO": 0.444, "A/103-ARG": 0.654, "A/104-PHE": 0.772, "A/105-LYS": 0.305, "A/106-ASP": 0.776, "A/107-LEU": 0.76, "A/108-GLU": 0.442, "A/109-PRO": 0.18, "A/110-MET": 0.346, "A/111-GLU": 0.786, "A/112-GLN": 0.655, "A/113-PHE": 0.139, "A/114-ILE": 0.537, "A/115-ALA": 0.749, "A/116-GLN": 0.553, "A/117-VAL": 0.38, "A/118-ASP": 0.454, "A/119-LEU": 0.76, "A/120-CYS": 0.625, "A/121-VAL": 0.848, "A/122-ASP": 0.885, "A/123-CYS": 0.641, "A/124-THR": 0.743, "A/125-THR": 0.821, "A/126-GLY": 0.683, "A/127-CYS": 0.647, "A/128-LEU": 0.369, "A/129-LYS": 0.718, "A/130-GLY": 0.669, "A/131-LEU": 0.319, "A/132-ALA": 0.428, "A/133-ASN": 0.749, "A/134-VAL": 0.496, "A/135-GLN": 0.485, "A/136-CYS": 0.465, "A/137-SER": 0.745, "A/138-ASP": 0.647, "A/139-LEU": 0.497, "A/140-LEU": 0.724, "A/141-LYS": 0.416, "A/142-LYS": 0.421, "A/143-TRP": 0.301, "A/144-LEU": 0.632, "A/145-PRO": 0.412, "A/146-GLN": 0.043, "A/147-ARG": 0.204, "A/148-CYS": 0.187, "A/149-ALA": 0.321, "A/150-THR": 0.0, "A/151-PHE": 0.0, "A/152-ALA": 0.13, "A/153-SER": 0.059, "A/154-LYS": 0.018, "A/155-ILE": 0.0, "A/156-GLN": 0.0, "A/157-GLY": 0.0, "A/158-GLN": 0.0, "A/159-VAL": 0.0, "A/160-ASP": 0.0, "A/161-LYS": 0.0, "A/162-ILE": 0.0, "A/163-LYS": 0.0, "A/164-GLY": 0.001, "A/165-ALA": 0.223, "A/166-GLY": 0.288, "A/167-GLY": 0.328, "A/168-ASP": 0.435}, "LoCoHD": {"A/1-LYS": 0.2149483891329406, "A/2-PRO": 0.13076624321504624, "A/3-THR": 0.09807553974022155, "A/4-GLU": 0.2630791853572155, "A/5-ASN": 0.19304772108695742, "A/6-ASN": 0.23871540014583376, "A/7-GLU": 0.3174352805654431, "A/8-ASP": 0.22333531723934988, "A/9-PHE": 0.23945668095686415, "A/10-ASN": 0.21748950851874524, "A/11-ILE": 0.20174548430554623, "A/12-VAL": 0.21957518790149344, "A/13-ALA": 0.18403986054993413, "A/14-VAL": 0.12739233454854076, "A/15-ALA": 0.1254887158193125, "A/16-SER": 0.25720698911574075, "A/17-ASN": 0.2620654370655723, "A/18-PHE": 0.20136983366853412, "A/19-ALA": 0.16038141102227604, "A/20-THR": 0.13644119308654518, "A/21-THR": 0.2390549631520391, "A/22-ASP": 0.21128214341006718, "A/23-LEU": 0.17248327822569867, "A/24-ASP": 0.20530535551014317, "A/25-ALA": 0.12011501232571886, "A/26-ASP": 0.13591720646457764, "A/27-ARG": 0.20508871594474343, "A/28-GLY": 0.12279630686215497, "A/29-LYS": 0.20800327654395556, "A/30-LEU": 0.16352934070919314, "A/31-PRO": 0.15670170592820837, "A/32-GLY": 0.1798214007626479, "A/33-LYS": 0.16956730093851902, "A/34-LYS": 0.25570810305850367, "A/35-LEU": 0.17381601170081093, "A/36-PRO": 0.13841226827277092, "A/37-LEU": 0.1657552167842628, "A/38-GLU": 0.20604998690807577, "A/39-VAL": 0.11765547366610918, "A/40-LEU": 0.15130084014427023, "A/41-LYS": 0.11542752021824348, "A/42-GLU": 0.13514769879868188, "A/43-MET": 0.19726913803837698, "A/44-GLU": 0.20265904039753893, "A/45-ALA": 0.09071463548374178, "A/46-ASN": 0.17754925415722725, "A/47-ALA": 0.07977487252104529, "A/48-ARG": 0.15292423818846557, "A/49-LYS": 0.15485266470838108, "A/50-ALA": 0.09760370522531006, "A/51-GLY": 0.06205949736942311, "A/52-CYS": 0.11386861005848575, "A/53-THR": 0.09552808959778339, "A/54-ARG": 0.2829119638847486, "A/55-GLY": 0.13002278756764082, "A/56-CYS": 0.10549515209630109, "A/57-LEU": 0.2167442938659296, "A/58-ILE": 0.14337645077751482, "A/59-CYS": 0.11438817274888313, "A/60-LEU": 0.10221932531546084, "A/61-SER": 0.09062868143964595, "A/62-HIS": 0.1031227950439214, "A/63-ILE": 0.17244600787461836, "A/64-LYS": 0.27146757155830836, "A/65-CYS": 0.17217783949645468, "A/66-THR": 0.0920582141198367, "A/67-PRO": 0.07896976401762452, "A/68-LYS": 0.19900628265571466, "A/69-MET": 0.16567769279643565, "A/70-LYS": 0.1766534657978643, "A/71-LYS": 0.21468895317694006, "A/72-PHE": 0.12423845298535582, "A/73-ILE": 0.12271743094930239, "A/74-PRO": 0.07187352630723728, "A/75-GLY": 0.12900044912829323, "A/76-ARG": 0.22363913684705078, "A/77-CYS": 0.13779013574948656, "A/78-HIS": 0.25948986616189174, "A/79-THR": 0.15777322818903383, "A/80-TYR": 0.1361649921783546, "A/81-GLU": 0.19875713979070253, "A/82-GLY": 0.20005726472803853, "A/83-ASP": 0.1714371671682836, "A/84-LYS": 0.20663822893851766, "A/85-GLU": 0.21051289739242432, "A/86-SER": 0.13516973249217093, "A/87-ALA": 0.08437099580506838, "A/88-GLN": 0.22931266108191908, "A/89-GLY": 0.18490459616574598, "A/90-GLY": 0.1749249763480959, "A/91-ILE": 0.28600481299427016, "A/92-GLY": 0.20138102579918113, "A/93-GLU": 0.24315738443143362, "A/94-ALA": 0.17568241110016547, "A/95-ILE": 0.2596663604245108, "A/96-VAL": 0.19843184281832763, "A/97-ASP": 0.2117358434208701, "A/98-ILE": 0.19325202979861875, "A/99-PRO": 0.19262582769651157, "A/100-ALA": 0.21384738682391718, "A/101-ILE": 0.19223258029905313, "A/102-PRO": 0.19334971226598674, "A/103-ARG": 0.25784121194693616, "A/104-PHE": 0.19418006387714526, "A/105-LYS": 0.202881017206447, "A/106-ASP": 0.13596633546465464, "A/107-LEU": 0.0902998258226577, "A/108-GLU": 0.28819240153096387, "A/109-PRO": 0.15452408557933953, "A/110-MET": 0.20273471343021762, "A/111-GLU": 0.13800251552540355, "A/112-GLN": 0.1781462419903263, "A/113-PHE": 0.22124158618757075, "A/114-ILE": 0.13598249006976365, "A/115-ALA": 0.08083778637837086, "A/116-GLN": 0.1630680795889963, "A/117-VAL": 0.1416690685840802, "A/118-ASP": 0.12101002236228571, "A/119-LEU": 0.12293382382933014, "A/120-CYS": 0.11348722185471494, "A/121-VAL": 0.08881789224447804, "A/122-ASP": 0.0919893071936438, "A/123-CYS": 0.13437790459619806, "A/124-THR": 0.09875574227462239, "A/125-THR": 0.09863106214244914, "A/126-GLY": 0.08914803214713016, "A/127-CYS": 0.13838870240700107, "A/128-LEU": 0.24834028556954088, "A/129-LYS": 0.13404817943772257, "A/130-GLY": 0.09816136068698171, "A/131-LEU": 0.1237583668442705, "A/132-ALA": 0.13376760428276468, "A/133-ASN": 0.07502507379229537, "A/134-VAL": 0.15443365231790993, "A/135-GLN": 0.1546317021694005, "A/136-CYS": 0.13078148907507559, "A/137-SER": 0.11195963283396129, "A/138-ASP": 0.16148190953499325, "A/139-LEU": 0.13939008564499875, "A/140-LEU": 0.15849445310223076, "A/141-LYS": 0.14260450374208686, "A/142-LYS": 0.24470843745218307, "A/143-TRP": 0.2655578238808539, "A/144-LEU": 0.15074230372662042, "A/145-PRO": 0.1357132548998178, "A/146-GLN": 0.23557112149774795, "A/147-ARG": 0.3897510580134868, "A/148-CYS": 0.21387467613434408, "A/149-ALA": 0.10051864667812814, "A/150-THR": 0.21748201668365627, "A/151-PHE": 0.20975256104049508, "A/152-ALA": 0.11075708732833565, "A/153-SER": 0.103005175586265, "A/154-LYS": 0.2058187629305135, "A/155-ILE": 0.18459821353003314, "A/156-GLN": 0.29125126237538146, "A/157-GLY": 0.2290256817953096, "A/158-GLN": 0.19318997372814198, "A/159-VAL": 0.13471578195377298, "A/160-ASP": 0.13400912126002884, "A/161-LYS": 0.18026398690486772, "A/162-ILE": 0.1545994658730132, "A/163-LYS": 0.23128731273344946, "A/164-GLY": 0.22315805771285457, "A/165-ALA": 0.2072280590532984, "A/166-GLY": 0.14749166409664619, "A/167-GLY": 0.1498144926976372, "A/168-ASP": 0.2203238544789314}}}, "3": {"single": {"lddt": 0.35313040389106276, "rmsd": 16.628314971923828, "cad_score": 0.35944, "gdtts": 0.06547619047619048, "tm_score": 0.36195108294487, "LoCoHD": 0.17409246381868626}, "per_residue": {"lddt": {"A/1-LYS": 0.468, "A/2-PRO": 0.504, "A/3-THR": 0.399, "A/4-GLU": 0.289, "A/5-ASN": 0.259, "A/6-ASN": 0.316, "A/7-GLU": 0.347, "A/8-ASP": 0.22, "A/9-PHE": 0.324, "A/10-ASN": 0.372, "A/11-ILE": 0.376, "A/12-VAL": 0.449, "A/13-ALA": 0.432, "A/14-VAL": 0.367, "A/15-ALA": 0.397, "A/16-SER": 0.419, "A/17-ASN": 0.332, "A/18-PHE": 0.255, "A/19-ALA": 0.373, "A/20-THR": 0.218, "A/21-THR": 0.2, "A/22-ASP": 0.18, "A/23-LEU": 0.366, "A/24-ASP": 0.336, "A/25-ALA": 0.175, "A/26-ASP": 0.212, "A/27-ARG": 0.353, "A/28-GLY": 0.356, "A/29-LYS": 0.223, "A/30-LEU": 0.207, "A/31-PRO": 0.199, "A/32-GLY": 0.196, "A/33-LYS": 0.195, "A/34-LYS": 0.214, "A/35-LEU": 0.271, "A/36-PRO": 0.375, "A/37-LEU": 0.442, "A/38-GLU": 0.45, "A/39-VAL": 0.467, "A/40-LEU": 0.46, "A/41-LYS": 0.54, "A/42-GLU": 0.534, "A/43-MET": 0.42, "A/44-GLU": 0.504, "A/45-ALA": 0.634, "A/46-ASN": 0.547, "A/47-ALA": 0.539, "A/48-ARG": 0.619, "A/49-LYS": 0.503, "A/50-ALA": 0.513, "A/51-GLY": 0.658, "A/52-CYS": 0.576, "A/53-THR": 0.54, "A/54-ARG": 0.497, "A/55-GLY": 0.43, "A/56-CYS": 0.406, "A/57-LEU": 0.398, "A/58-ILE": 0.391, "A/59-CYS": 0.402, "A/60-LEU": 0.34, "A/61-SER": 0.346, "A/62-HIS": 0.312, "A/63-ILE": 0.369, "A/64-LYS": 0.385, "A/65-CYS": 0.435, "A/66-THR": 0.446, "A/67-PRO": 0.442, "A/68-LYS": 0.441, "A/69-MET": 0.38, "A/70-LYS": 0.416, "A/71-LYS": 0.427, "A/72-PHE": 0.374, "A/73-ILE": 0.374, "A/74-PRO": 0.51, "A/75-GLY": 0.545, "A/76-ARG": 0.326, "A/77-CYS": 0.444, "A/78-HIS": 0.386, "A/79-THR": 0.338, "A/80-TYR": 0.221, "A/81-GLU": 0.212, "A/82-GLY": 0.328, "A/83-ASP": 0.368, "A/84-LYS": 0.273, "A/85-GLU": 0.328, "A/86-SER": 0.234, "A/87-ALA": 0.175, "A/88-GLN": 0.129, "A/89-GLY": 0.116, "A/90-GLY": 0.106, "A/91-ILE": 0.058, "A/92-GLY": 0.2, "A/93-GLU": 0.156, "A/94-ALA": 0.224, "A/95-ILE": 0.224, "A/96-VAL": 0.389, "A/97-ASP": 0.323, "A/98-ILE": 0.356, "A/99-PRO": 0.349, "A/100-ALA": 0.45, "A/101-ILE": 0.536, "A/102-PRO": 0.502, "A/103-ARG": 0.436, "A/104-PHE": 0.381, "A/105-LYS": 0.406, "A/106-ASP": 0.463, "A/107-LEU": 0.445, "A/108-GLU": 0.308, "A/109-PRO": 0.279, "A/110-MET": 0.281, "A/111-GLU": 0.363, "A/112-GLN": 0.365, "A/113-PHE": 0.272, "A/114-ILE": 0.321, "A/115-ALA": 0.459, "A/116-GLN": 0.383, "A/117-VAL": 0.343, "A/118-ASP": 0.349, "A/119-LEU": 0.477, "A/120-CYS": 0.456, "A/121-VAL": 0.45, "A/122-ASP": 0.437, "A/123-CYS": 0.558, "A/124-THR": 0.411, "A/125-THR": 0.388, "A/126-GLY": 0.445, "A/127-CYS": 0.489, "A/128-LEU": 0.42, "A/129-LYS": 0.435, "A/130-GLY": 0.444, "A/131-LEU": 0.436, "A/132-ALA": 0.408, "A/133-ASN": 0.44, "A/134-VAL": 0.435, "A/135-GLN": 0.434, "A/136-CYS": 0.484, "A/137-SER": 0.565, "A/138-ASP": 0.427, "A/139-LEU": 0.412, "A/140-LEU": 0.475, "A/141-LYS": 0.462, "A/142-LYS": 0.327, "A/143-TRP": 0.266, "A/144-LEU": 0.349, "A/145-PRO": 0.357, "A/146-GLN": 0.376, "A/147-ARG": 0.211, "A/148-CYS": 0.228, "A/149-ALA": 0.275, "A/150-THR": 0.211, "A/151-PHE": 0.134, "A/152-ALA": 0.183, "A/153-SER": 0.2, "A/154-LYS": 0.167, "A/155-ILE": 0.113, "A/156-GLN": 0.103, "A/157-GLY": 0.14, "A/158-GLN": 0.113, "A/159-VAL": 0.095, "A/160-ASP": 0.137, "A/161-LYS": 0.164, "A/162-ILE": 0.142, "A/163-LYS": 0.118, "A/164-GLY": 0.228, "A/165-ALA": 0.233, "A/166-GLY": 0.242, "A/167-GLY": 0.25, "A/168-ASP": 0.229}, "cad_score": {"A/1-LYS": 0.751, "A/2-PRO": 0.689, "A/3-THR": 0.679, "A/4-GLU": 0.219, "A/5-ASN": 0.061, "A/6-ASN": 0.019, "A/7-GLU": 0.015, "A/8-ASP": 0.038, "A/9-PHE": 0.177, "A/10-ASN": 0.499, "A/11-ILE": 0.261, "A/12-VAL": 0.401, "A/13-ALA": 0.676, "A/14-VAL": 0.442, "A/15-ALA": 0.498, "A/16-SER": 0.665, "A/17-ASN": 0.459, "A/18-PHE": 0.197, "A/19-ALA": 0.528, "A/20-THR": 0.069, "A/21-THR": 0.068, "A/22-ASP": 0.165, "A/23-LEU": 0.566, "A/24-ASP": 0.269, "A/25-ALA": 0.062, "A/26-ASP": 0.234, "A/27-ARG": 0.506, "A/28-GLY": 0.563, "A/29-LYS": 0.142, "A/30-LEU": 0.099, "A/31-PRO": 0.371, "A/32-GLY": 0.633, "A/33-LYS": 0.375, "A/34-LYS": 0.08, "A/35-LEU": 0.296, "A/36-PRO": 0.438, "A/37-LEU": 0.535, "A/38-GLU": 0.488, "A/39-VAL": 0.59, "A/40-LEU": 0.378, "A/41-LYS": 0.46, "A/42-GLU": 0.609, "A/43-MET": 0.324, "A/44-GLU": 0.487, "A/45-ALA": 0.677, "A/46-ASN": 0.564, "A/47-ALA": 0.557, "A/48-ARG": 0.57, "A/49-LYS": 0.545, "A/50-ALA": 0.523, "A/51-GLY": 0.671, "A/52-CYS": 0.506, "A/53-THR": 0.554, "A/54-ARG": 0.569, "A/55-GLY": 0.697, "A/56-CYS": 0.503, "A/57-LEU": 0.386, "A/58-ILE": 0.534, "A/59-CYS": 0.468, "A/60-LEU": 0.38, "A/61-SER": 0.411, "A/62-HIS": 0.322, "A/63-ILE": 0.344, "A/64-LYS": 0.244, "A/65-CYS": 0.45, "A/66-THR": 0.551, "A/67-PRO": 0.372, "A/68-LYS": 0.31, "A/69-MET": 0.354, "A/70-LYS": 0.546, "A/71-LYS": 0.568, "A/72-PHE": 0.423, "A/73-ILE": 0.557, "A/74-PRO": 0.732, "A/75-GLY": 0.483, "A/76-ARG": 0.315, "A/77-CYS": 0.536, "A/78-HIS": 0.244, "A/79-THR": 0.298, "A/80-TYR": 0.186, "A/81-GLU": 0.253, "A/82-GLY": 0.22, "A/83-ASP": 0.409, "A/84-LYS": 0.547, "A/85-GLU": 0.569, "A/86-SER": 0.212, "A/87-ALA": 0.0, "A/88-GLN": 0.026, "A/89-GLY": 0.23, "A/90-GLY": 0.35, "A/91-ILE": 0.188, "A/92-GLY": 0.268, "A/93-GLU": 0.154, "A/94-ALA": 0.163, "A/95-ILE": 0.062, "A/96-VAL": 0.097, "A/97-ASP": 0.083, "A/98-ILE": 0.248, "A/99-PRO": 0.13, "A/100-ALA": 0.263, "A/101-ILE": 0.515, "A/102-PRO": 0.511, "A/103-ARG": 0.392, "A/104-PHE": 0.267, "A/105-LYS": 0.433, "A/106-ASP": 0.705, "A/107-LEU": 0.611, "A/108-GLU": 0.46, "A/109-PRO": 0.213, "A/110-MET": 0.215, "A/111-GLU": 0.579, "A/112-GLN": 0.422, "A/113-PHE": 0.205, "A/114-ILE": 0.399, "A/115-ALA": 0.779, "A/116-GLN": 0.429, "A/117-VAL": 0.381, "A/118-ASP": 0.554, "A/119-LEU": 0.621, "A/120-CYS": 0.438, "A/121-VAL": 0.476, "A/122-ASP": 0.491, "A/123-CYS": 0.52, "A/124-THR": 0.594, "A/125-THR": 0.819, "A/126-GLY": 0.637, "A/127-CYS": 0.529, "A/128-LEU": 0.452, "A/129-LYS": 0.423, "A/130-GLY": 0.542, "A/131-LEU": 0.39, "A/132-ALA": 0.366, "A/133-ASN": 0.438, "A/134-VAL": 0.441, "A/135-GLN": 0.336, "A/136-CYS": 0.454, "A/137-SER": 0.785, "A/138-ASP": 0.645, "A/139-LEU": 0.524, "A/140-LEU": 0.614, "A/141-LYS": 0.525, "A/142-LYS": 0.327, "A/143-TRP": 0.273, "A/144-LEU": 0.478, "A/145-PRO": 0.503, "A/146-GLN": 0.389, "A/147-ARG": 0.093, "A/148-CYS": 0.193, "A/149-ALA": 0.219, "A/150-THR": 0.0, "A/151-PHE": 0.0, "A/152-ALA": 0.118, "A/153-SER": 0.023, "A/154-LYS": 0.006, "A/155-ILE": 0.0, "A/156-GLN": 0.0, "A/157-GLY": 0.0, "A/158-GLN": 0.0, "A/159-VAL": 0.0, "A/160-ASP": 0.0, "A/161-LYS": 0.0, "A/162-ILE": 0.0, "A/163-LYS": 0.0, "A/164-GLY": 0.001, "A/165-ALA": 0.048, "A/166-GLY": 0.295, "A/167-GLY": 0.7, "A/168-ASP": 0.861}, "LoCoHD": {"A/1-LYS": 0.24616726424513516, "A/2-PRO": 0.08731934854993845, "A/3-THR": 0.11420985937219848, "A/4-GLU": 0.24919697672647628, "A/5-ASN": 0.1918911213397086, "A/6-ASN": 0.22127684005405418, "A/7-GLU": 0.24688888023113645, "A/8-ASP": 0.19148557590552515, "A/9-PHE": 0.2153242386121532, "A/10-ASN": 0.18446180345515661, "A/11-ILE": 0.2153672338381236, "A/12-VAL": 0.1634860557170156, "A/13-ALA": 0.1377008574307302, "A/14-VAL": 0.1537618878028066, "A/15-ALA": 0.1264445168266869, "A/16-SER": 0.24864158182677254, "A/17-ASN": 0.22960732910106615, "A/18-PHE": 0.2512788065027773, "A/19-ALA": 0.1469681839978843, "A/20-THR": 0.1459557930198787, "A/21-THR": 0.1623458223985153, "A/22-ASP": 0.18280768820335946, "A/23-LEU": 0.13318282391306985, "A/24-ASP": 0.15812652390704215, "A/25-ALA": 0.13802365417304166, "A/26-ASP": 0.11132195148659199, "A/27-ARG": 0.20772428063365111, "A/28-GLY": 0.09909929518156874, "A/29-LYS": 0.17841324638654854, "A/30-LEU": 0.1586004630269723, "A/31-PRO": 0.14581377084179367, "A/32-GLY": 0.11375021941703792, "A/33-LYS": 0.19187497783001098, "A/34-LYS": 0.29420754816253253, "A/35-LEU": 0.206029021224138, "A/36-PRO": 0.13372167877782062, "A/37-LEU": 0.1557733229241558, "A/38-GLU": 0.20119606395336662, "A/39-VAL": 0.13589453225645914, "A/40-LEU": 0.14189560554984149, "A/41-LYS": 0.1414428988066583, "A/42-GLU": 0.15795785550629193, "A/43-MET": 0.12452589288055373, "A/44-GLU": 0.2281724264489451, "A/45-ALA": 0.09509277016181567, "A/46-ASN": 0.1293526170842491, "A/47-ALA": 0.0739023186138051, "A/48-ARG": 0.16703258774328275, "A/49-LYS": 0.1431103977679724, "A/50-ALA": 0.06801152589266916, "A/51-GLY": 0.050566429466416644, "A/52-CYS": 0.10380057993299295, "A/53-THR": 0.10559908975234475, "A/54-ARG": 0.35924359932768424, "A/55-GLY": 0.140838307330662, "A/56-CYS": 0.17637996272931947, "A/57-LEU": 0.24678876705121572, "A/58-ILE": 0.17965235205263844, "A/59-CYS": 0.14810780671716256, "A/60-LEU": 0.1186523512135254, "A/61-SER": 0.10403802612930439, "A/62-HIS": 0.24270433599710053, "A/63-ILE": 0.16793797223009382, "A/64-LYS": 0.17314114882461837, "A/65-CYS": 0.1337646784081873, "A/66-THR": 0.0878347917931379, "A/67-PRO": 0.10471030305556593, "A/68-LYS": 0.27316843251917544, "A/69-MET": 0.19796093950724875, "A/70-LYS": 0.15973674388090356, "A/71-LYS": 0.24282759180924043, "A/72-PHE": 0.16941290991849836, "A/73-ILE": 0.1352873976830647, "A/74-PRO": 0.0851440412545595, "A/75-GLY": 0.13670135238891012, "A/76-ARG": 0.3013451056429958, "A/77-CYS": 0.1320876671620261, "A/78-HIS": 0.31770592793867775, "A/79-THR": 0.14800935946273, "A/80-TYR": 0.3154580073637415, "A/81-GLU": 0.263351286770567, "A/82-GLY": 0.23927191460336558, "A/83-ASP": 0.18452140245934473, "A/84-LYS": 0.29322341669457125, "A/85-GLU": 0.14243590665477063, "A/86-SER": 0.19693420760675423, "A/87-ALA": 0.21115921261183696, "A/88-GLN": 0.19783113079992062, "A/89-GLY": 0.17414645022216413, "A/90-GLY": 0.19219426284138103, "A/91-ILE": 0.2023804684592924, "A/92-GLY": 0.15252227776972377, "A/93-GLU": 0.25553524857641263, "A/94-ALA": 0.12493564637493848, "A/95-ILE": 0.2145148878582309, "A/96-VAL": 0.14961119050360588, "A/97-ASP": 0.21942377809598362, "A/98-ILE": 0.17179274857839902, "A/99-PRO": 0.19396355987833036, "A/100-ALA": 0.14084242918361536, "A/101-ILE": 0.203586244834098, "A/102-PRO": 0.17783400811740455, "A/103-ARG": 0.2258101486751194, "A/104-PHE": 0.16988487191303886, "A/105-LYS": 0.23710474409167934, "A/106-ASP": 0.18663948524330115, "A/107-LEU": 0.12859125968172447, "A/108-GLU": 0.2232975808913996, "A/109-PRO": 0.15073140308584368, "A/110-MET": 0.13646344463240806, "A/111-GLU": 0.19251036407981886, "A/112-GLN": 0.25849928304547104, "A/113-PHE": 0.26249060106068894, "A/114-ILE": 0.13544405773749385, "A/115-ALA": 0.14045076939895115, "A/116-GLN": 0.18056225081427443, "A/117-VAL": 0.19377208040896582, "A/118-ASP": 0.11968952922259193, "A/119-LEU": 0.13051700054501764, "A/120-CYS": 0.10430430433098832, "A/121-VAL": 0.10572522622679809, "A/122-ASP": 0.13649961252290724, "A/123-CYS": 0.13199059164653398, "A/124-THR": 0.10067930129606761, "A/125-THR": 0.08780593216424905, "A/126-GLY": 0.08448655143027725, "A/127-CYS": 0.11150302251825665, "A/128-LEU": 0.24678327472683867, "A/129-LYS": 0.1499097836014027, "A/130-GLY": 0.09837681950072381, "A/131-LEU": 0.21194404076354473, "A/132-ALA": 0.12989948751081967, "A/133-ASN": 0.09776539568215807, "A/134-VAL": 0.08112642974061174, "A/135-GLN": 0.14933212716092684, "A/136-CYS": 0.16421427687565834, "A/137-SER": 0.12140067432726001, "A/138-ASP": 0.17982006337433923, "A/139-LEU": 0.1762114312867095, "A/140-LEU": 0.17636247532736746, "A/141-LYS": 0.13237150217169635, "A/142-LYS": 0.1463639280223834, "A/143-TRP": 0.29383458872465423, "A/144-LEU": 0.20372821223097382, "A/145-PRO": 0.1430772503913823, "A/146-GLN": 0.1984719580340176, "A/147-ARG": 0.4093173616850364, "A/148-CYS": 0.21800814488507303, "A/149-ALA": 0.09790439854390236, "A/150-THR": 0.2028960967387037, "A/151-PHE": 0.21952803457108205, "A/152-ALA": 0.10308259473714003, "A/153-SER": 0.10956216528863277, "A/154-LYS": 0.21268272227785437, "A/155-ILE": 0.24833939627641682, "A/156-GLN": 0.300212417712026, "A/157-GLY": 0.22831030165310484, "A/158-GLN": 0.2143592003726047, "A/159-VAL": 0.13998614816589666, "A/160-ASP": 0.1349617922720129, "A/161-LYS": 0.17364779201882233, "A/162-ILE": 0.1542043709578887, "A/163-LYS": 0.19601168411642284, "A/164-GLY": 0.22008338468834657, "A/165-ALA": 0.22305669555681198, "A/166-GLY": 0.12698574537495277, "A/167-GLY": 0.1647546398499117, "A/168-ASP": 0.20673610393187758}}}, "1": {"single": {"lddt": 0.3518073433002878, "rmsd": 15.69192123413086, "cad_score": 0.360484, "gdtts": 0.07738095238095238, "tm_score": 0.37393003702163696, "LoCoHD": 0.16746530896306383}, "per_residue": {"lddt": {"A/1-LYS": 0.408, "A/2-PRO": 0.448, "A/3-THR": 0.232, "A/4-GLU": 0.198, "A/5-ASN": 0.291, "A/6-ASN": 0.333, "A/7-GLU": 0.361, "A/8-ASP": 0.297, "A/9-PHE": 0.235, "A/10-ASN": 0.305, "A/11-ILE": 0.356, "A/12-VAL": 0.373, "A/13-ALA": 0.36, "A/14-VAL": 0.405, "A/15-ALA": 0.425, "A/16-SER": 0.385, "A/17-ASN": 0.339, "A/18-PHE": 0.317, "A/19-ALA": 0.405, "A/20-THR": 0.192, "A/21-THR": 0.183, "A/22-ASP": 0.222, "A/23-LEU": 0.42, "A/24-ASP": 0.387, "A/25-ALA": 0.357, "A/26-ASP": 0.423, "A/27-ARG": 0.497, "A/28-GLY": 0.548, "A/29-LYS": 0.443, "A/30-LEU": 0.4, "A/31-PRO": 0.275, "A/32-GLY": 0.193, "A/33-LYS": 0.16, "A/34-LYS": 0.247, "A/35-LEU": 0.298, "A/36-PRO": 0.408, "A/37-LEU": 0.4, "A/38-GLU": 0.42, "A/39-VAL": 0.493, "A/40-LEU": 0.393, "A/41-LYS": 0.481, "A/42-GLU": 0.551, "A/43-MET": 0.401, "A/44-GLU": 0.44, "A/45-ALA": 0.61, "A/46-ASN": 0.564, "A/47-ALA": 0.508, "A/48-ARG": 0.566, "A/49-LYS": 0.539, "A/50-ALA": 0.541, "A/51-GLY": 0.623, "A/52-CYS": 0.573, "A/53-THR": 0.571, "A/54-ARG": 0.468, "A/55-GLY": 0.465, "A/56-CYS": 0.464, "A/57-LEU": 0.419, "A/58-ILE": 0.429, "A/59-CYS": 0.458, "A/60-LEU": 0.339, "A/61-SER": 0.375, "A/62-HIS": 0.386, "A/63-ILE": 0.394, "A/64-LYS": 0.383, "A/65-CYS": 0.428, "A/66-THR": 0.435, "A/67-PRO": 0.446, "A/68-LYS": 0.405, "A/69-MET": 0.381, "A/70-LYS": 0.417, "A/71-LYS": 0.425, "A/72-PHE": 0.331, "A/73-ILE": 0.385, "A/74-PRO": 0.499, "A/75-GLY": 0.48, "A/76-ARG": 0.297, "A/77-CYS": 0.435, "A/78-HIS": 0.41, "A/79-THR": 0.296, "A/80-TYR": 0.184, "A/81-GLU": 0.276, "A/82-GLY": 0.405, "A/83-ASP": 0.297, "A/84-LYS": 0.25, "A/85-GLU": 0.233, "A/86-SER": 0.17, "A/87-ALA": 0.143, "A/88-GLN": 0.104, "A/89-GLY": 0.176, "A/90-GLY": 0.085, "A/91-ILE": 0.051, "A/92-GLY": 0.124, "A/93-GLU": 0.181, "A/94-ALA": 0.191, "A/95-ILE": 0.234, "A/96-VAL": 0.3, "A/97-ASP": 0.305, "A/98-ILE": 0.339, "A/99-PRO": 0.352, "A/100-ALA": 0.442, "A/101-ILE": 0.484, "A/102-PRO": 0.484, "A/103-ARG": 0.355, "A/104-PHE": 0.387, "A/105-LYS": 0.427, "A/106-ASP": 0.455, "A/107-LEU": 0.457, "A/108-GLU": 0.373, "A/109-PRO": 0.31, "A/110-MET": 0.252, "A/111-GLU": 0.369, "A/112-GLN": 0.384, "A/113-PHE": 0.271, "A/114-ILE": 0.271, "A/115-ALA": 0.378, "A/116-GLN": 0.339, "A/117-VAL": 0.303, "A/118-ASP": 0.294, "A/119-LEU": 0.395, "A/120-CYS": 0.447, "A/121-VAL": 0.492, "A/122-ASP": 0.402, "A/123-CYS": 0.548, "A/124-THR": 0.48, "A/125-THR": 0.394, "A/126-GLY": 0.448, "A/127-CYS": 0.474, "A/128-LEU": 0.337, "A/129-LYS": 0.408, "A/130-GLY": 0.459, "A/131-LEU": 0.352, "A/132-ALA": 0.377, "A/133-ASN": 0.423, "A/134-VAL": 0.432, "A/135-GLN": 0.498, "A/136-CYS": 0.503, "A/137-SER": 0.578, "A/138-ASP": 0.567, "A/139-LEU": 0.55, "A/140-LEU": 0.513, "A/141-LYS": 0.503, "A/142-LYS": 0.481, "A/143-TRP": 0.412, "A/144-LEU": 0.355, "A/145-PRO": 0.287, "A/146-GLN": 0.343, "A/147-ARG": 0.171, "A/148-CYS": 0.196, "A/149-ALA": 0.231, "A/150-THR": 0.16, "A/151-PHE": 0.101, "A/152-ALA": 0.157, "A/153-SER": 0.166, "A/154-LYS": 0.135, "A/155-ILE": 0.091, "A/156-GLN": 0.097, "A/157-GLY": 0.123, "A/158-GLN": 0.092, "A/159-VAL": 0.08, "A/160-ASP": 0.116, "A/161-LYS": 0.137, "A/162-ILE": 0.12, "A/163-LYS": 0.104, "A/164-GLY": 0.15, "A/165-ALA": 0.156, "A/166-GLY": 0.186, "A/167-GLY": 0.195, "A/168-ASP": 0.129}, "cad_score": {"A/1-LYS": 0.676, "A/2-PRO": 0.565, "A/3-THR": 0.25, "A/4-GLU": 0.001, "A/5-ASN": 0.069, "A/6-ASN": 0.218, "A/7-GLU": 0.143, "A/8-ASP": 0.104, "A/9-PHE": 0.194, "A/10-ASN": 0.456, "A/11-ILE": 0.433, "A/12-VAL": 0.402, "A/13-ALA": 0.606, "A/14-VAL": 0.503, "A/15-ALA": 0.669, "A/16-SER": 0.658, "A/17-ASN": 0.476, "A/18-PHE": 0.208, "A/19-ALA": 0.442, "A/20-THR": 0.06, "A/21-THR": 0.071, "A/22-ASP": 0.224, "A/23-LEU": 0.536, "A/24-ASP": 0.285, "A/25-ALA": 0.26, "A/26-ASP": 0.519, "A/27-ARG": 0.591, "A/28-GLY": 0.643, "A/29-LYS": 0.221, "A/30-LEU": 0.154, "A/31-PRO": 0.188, "A/32-GLY": 0.119, "A/33-LYS": 0.052, "A/34-LYS": 0.151, "A/35-LEU": 0.23, "A/36-PRO": 0.674, "A/37-LEU": 0.411, "A/38-GLU": 0.641, "A/39-VAL": 0.642, "A/40-LEU": 0.309, "A/41-LYS": 0.595, "A/42-GLU": 0.631, "A/43-MET": 0.361, "A/44-GLU": 0.581, "A/45-ALA": 0.677, "A/46-ASN": 0.623, "A/47-ALA": 0.492, "A/48-ARG": 0.662, "A/49-LYS": 0.589, "A/50-ALA": 0.62, "A/51-GLY": 0.72, "A/52-CYS": 0.573, "A/53-THR": 0.542, "A/54-ARG": 0.422, "A/55-GLY": 0.672, "A/56-CYS": 0.68, "A/57-LEU": 0.398, "A/58-ILE": 0.481, "A/59-CYS": 0.525, "A/60-LEU": 0.396, "A/61-SER": 0.451, "A/62-HIS": 0.315, "A/63-ILE": 0.259, "A/64-LYS": 0.226, "A/65-CYS": 0.432, "A/66-THR": 0.39, "A/67-PRO": 0.575, "A/68-LYS": 0.186, "A/69-MET": 0.317, "A/70-LYS": 0.574, "A/71-LYS": 0.509, "A/72-PHE": 0.247, "A/73-ILE": 0.634, "A/74-PRO": 0.643, "A/75-GLY": 0.487, "A/76-ARG": 0.388, "A/77-CYS": 0.623, "A/78-HIS": 0.486, "A/79-THR": 0.31, "A/80-TYR": 0.003, "A/81-GLU": 0.213, "A/82-GLY": 0.266, "A/83-ASP": 0.115, "A/84-LYS": 0.133, "A/85-GLU": 0.448, "A/86-SER": 0.291, "A/87-ALA": 0.066, "A/88-GLN": 0.028, "A/89-GLY": 0.208, "A/90-GLY": 0.07, "A/91-ILE": 0.0, "A/92-GLY": 0.237, "A/93-GLU": 0.132, "A/94-ALA": 0.126, "A/95-ILE": 0.172, "A/96-VAL": 0.28, "A/97-ASP": 0.212, "A/98-ILE": 0.183, "A/99-PRO": 0.163, "A/100-ALA": 0.448, "A/101-ILE": 0.614, "A/102-PRO": 0.764, "A/103-ARG": 0.519, "A/104-PHE": 0.485, "A/105-LYS": 0.488, "A/106-ASP": 0.445, "A/107-LEU": 0.57, "A/108-GLU": 0.311, "A/109-PRO": 0.429, "A/110-MET": 0.271, "A/111-GLU": 0.285, "A/112-GLN": 0.562, "A/113-PHE": 0.329, "A/114-ILE": 0.21, "A/115-ALA": 0.605, "A/116-GLN": 0.432, "A/117-VAL": 0.323, "A/118-ASP": 0.295, "A/119-LEU": 0.588, "A/120-CYS": 0.491, "A/121-VAL": 0.695, "A/122-ASP": 0.724, "A/123-CYS": 0.642, "A/124-THR": 0.719, "A/125-THR": 0.738, "A/126-GLY": 0.591, "A/127-CYS": 0.595, "A/128-LEU": 0.354, "A/129-LYS": 0.383, "A/130-GLY": 0.731, "A/131-LEU": 0.246, "A/132-ALA": 0.323, "A/133-ASN": 0.505, "A/134-VAL": 0.458, "A/135-GLN": 0.597, "A/136-CYS": 0.495, "A/137-SER": 0.776, "A/138-ASP": 0.643, "A/139-LEU": 0.768, "A/140-LEU": 0.601, "A/141-LYS": 0.64, "A/142-LYS": 0.539, "A/143-TRP": 0.43, "A/144-LEU": 0.283, "A/145-PRO": 0.195, "A/146-GLN": 0.094, "A/147-ARG": 0.025, "A/148-CYS": 0.212, "A/149-ALA": 0.233, "A/150-THR": 0.0, "A/151-PHE": 0.0, "A/152-ALA": 0.113, "A/153-SER": 0.016, "A/154-LYS": 0.007, "A/155-ILE": 0.0, "A/156-GLN": 0.0, "A/157-GLY": 0.0, "A/158-GLN": 0.0, "A/159-VAL": 0.0, "A/160-ASP": 0.0, "A/161-LYS": 0.0, "A/162-ILE": 0.0, "A/163-LYS": 0.0, "A/164-GLY": 0.001, "A/165-ALA": 0.065, "A/166-GLY": 0.143, "A/167-GLY": 0.447, "A/168-ASP": 0.402}, "LoCoHD": {"A/1-LYS": 0.23539312293913317, "A/2-PRO": 0.11353699885588595, "A/3-THR": 0.13514129791115573, "A/4-GLU": 0.27729241428836615, "A/5-ASN": 0.1541839507420875, "A/6-ASN": 0.2236326906716685, "A/7-GLU": 0.2461583833223169, "A/8-ASP": 0.17764289797880553, "A/9-PHE": 0.2302777706873067, "A/10-ASN": 0.16143233244781185, "A/11-ILE": 0.23369676589152957, "A/12-VAL": 0.17231815662408767, "A/13-ALA": 0.14122578166016597, "A/14-VAL": 0.1415923426706451, "A/15-ALA": 0.14029173084583205, "A/16-SER": 0.2415652137526795, "A/17-ASN": 0.2058452935680903, "A/18-PHE": 0.20795763368515996, "A/19-ALA": 0.15234393849112418, "A/20-THR": 0.14133689793257367, "A/21-THR": 0.14649442460973444, "A/22-ASP": 0.14880206562241283, "A/23-LEU": 0.13960786404382833, "A/24-ASP": 0.16613519377686234, "A/25-ALA": 0.08279688271821792, "A/26-ASP": 0.11195358046969192, "A/27-ARG": 0.15097386233935828, "A/28-GLY": 0.06044383698135758, "A/29-LYS": 0.1898178251444705, "A/30-LEU": 0.18970614817447162, "A/31-PRO": 0.19958130154676632, "A/32-GLY": 0.13506701620709455, "A/33-LYS": 0.19763315248152705, "A/34-LYS": 0.2856381749043092, "A/35-LEU": 0.1907022972196284, "A/36-PRO": 0.13345376160803882, "A/37-LEU": 0.17651425182655073, "A/38-GLU": 0.2587893176738949, "A/39-VAL": 0.12329356235434337, "A/40-LEU": 0.18379191405198367, "A/41-LYS": 0.14685763978354777, "A/42-GLU": 0.13634443955079598, "A/43-MET": 0.11025514327617336, "A/44-GLU": 0.20059889675230783, "A/45-ALA": 0.09532409406423588, "A/46-ASN": 0.12466551705597355, "A/47-ALA": 0.08582197762226758, "A/48-ARG": 0.15011373499537176, "A/49-LYS": 0.15742987296885724, "A/50-ALA": 0.08969909209107986, "A/51-GLY": 0.07801624062437283, "A/52-CYS": 0.12321269370518226, "A/53-THR": 0.13649918834697328, "A/54-ARG": 0.3275587601438598, "A/55-GLY": 0.11282795787564392, "A/56-CYS": 0.13593315167587303, "A/57-LEU": 0.21729137813460817, "A/58-ILE": 0.11169998224108607, "A/59-CYS": 0.1077186795219744, "A/60-LEU": 0.13118431371724928, "A/61-SER": 0.14366294019710618, "A/62-HIS": 0.19864654846301008, "A/63-ILE": 0.18059669083366736, "A/64-LYS": 0.1533968016207746, "A/65-CYS": 0.08496169387213387, "A/66-THR": 0.11712457692507053, "A/67-PRO": 0.09419627374179966, "A/68-LYS": 0.20496157306729235, "A/69-MET": 0.1760300764979154, "A/70-LYS": 0.1648963538527101, "A/71-LYS": 0.2847637141858874, "A/72-PHE": 0.16006359736057443, "A/73-ILE": 0.11641218754868911, "A/74-PRO": 0.07042895199498884, "A/75-GLY": 0.08247988607024698, "A/76-ARG": 0.28422089989596633, "A/77-CYS": 0.10258297014387348, "A/78-HIS": 0.3105371708146071, "A/79-THR": 0.186767295121221, "A/80-TYR": 0.29489202909486445, "A/81-GLU": 0.27458906529698995, "A/82-GLY": 0.16022087854099099, "A/83-ASP": 0.17445747239692608, "A/84-LYS": 0.23669410186101658, "A/85-GLU": 0.17922704600426717, "A/86-SER": 0.17678388359331923, "A/87-ALA": 0.1714408394370853, "A/88-GLN": 0.24676680110674587, "A/89-GLY": 0.16920792150331643, "A/90-GLY": 0.1338845354594246, "A/91-ILE": 0.20331112716473299, "A/92-GLY": 0.16140261861992422, "A/93-GLU": 0.1680701636931262, "A/94-ALA": 0.1433259693181103, "A/95-ILE": 0.14097540752204668, "A/96-VAL": 0.17852941772296135, "A/97-ASP": 0.20566844368057569, "A/98-ILE": 0.12260591093344633, "A/99-PRO": 0.17525290984681619, "A/100-ALA": 0.14411706794527185, "A/101-ILE": 0.1652616932837275, "A/102-PRO": 0.12870831661272844, "A/103-ARG": 0.20193372315373634, "A/104-PHE": 0.148683716433924, "A/105-LYS": 0.16354341122758478, "A/106-ASP": 0.2650670858205734, "A/107-LEU": 0.16996027458136856, "A/108-GLU": 0.22183613529896398, "A/109-PRO": 0.1681658267058462, "A/110-MET": 0.1453137628723597, "A/111-GLU": 0.20607938596322256, "A/112-GLN": 0.2751033348559074, "A/113-PHE": 0.21940371276696233, "A/114-ILE": 0.12717069872817194, "A/115-ALA": 0.10555767285276611, "A/116-GLN": 0.20791966021614827, "A/117-VAL": 0.18509999813187153, "A/118-ASP": 0.19576063212853875, "A/119-LEU": 0.1253732687984842, "A/120-CYS": 0.11281401757199895, "A/121-VAL": 0.08921263689704659, "A/122-ASP": 0.10295167148352297, "A/123-CYS": 0.13360242180967688, "A/124-THR": 0.07270020992842233, "A/125-THR": 0.07419969635161901, "A/126-GLY": 0.06655892383811442, "A/127-CYS": 0.1323277852614444, "A/128-LEU": 0.2800673365237838, "A/129-LYS": 0.184400920259439, "A/130-GLY": 0.10552854105383969, "A/131-LEU": 0.22258218878182856, "A/132-ALA": 0.1288457035028736, "A/133-ASN": 0.10925509694711368, "A/134-VAL": 0.05883213912837896, "A/135-GLN": 0.08900220322076648, "A/136-CYS": 0.14238795715861696, "A/137-SER": 0.10247217541401815, "A/138-ASP": 0.1638221507773256, "A/139-LEU": 0.14777556358039062, "A/140-LEU": 0.12304149521913832, "A/141-LYS": 0.12318233369676392, "A/142-LYS": 0.21442150789503406, "A/143-TRP": 0.18851390273023386, "A/144-LEU": 0.16513015360369174, "A/145-PRO": 0.1861323036363884, "A/146-GLN": 0.12127251304885826, "A/147-ARG": 0.3042073963233661, "A/148-CYS": 0.20661242559717252, "A/149-ALA": 0.10853947237533768, "A/150-THR": 0.2768526898941922, "A/151-PHE": 0.2972835372535326, "A/152-ALA": 0.14490734169896916, "A/153-SER": 0.12266700750410439, "A/154-LYS": 0.23075540922677923, "A/155-ILE": 0.20166754200070183, "A/156-GLN": 0.31483713418667303, "A/157-GLY": 0.23071188771696488, "A/158-GLN": 0.21288650943102022, "A/159-VAL": 0.14113154135624978, "A/160-ASP": 0.133288063380597, "A/161-LYS": 0.16738288301312942, "A/162-ILE": 0.16876035328389252, "A/163-LYS": 0.18246077309489075, "A/164-GLY": 0.19314425301845153, "A/165-ALA": 0.1731573007809551, "A/166-GLY": 0.12833290616693732, "A/167-GLY": 0.14638555071328938, "A/168-ASP": 0.2199554522064092}}}}, "T1030": {"4": {"single": {"lddt": 0.5241822555743061, "rmsd": 26.471181869506836, "cad_score": 0.557615, "gdtts": 0.0, "tm_score": 0.44536229968070984, "LoCoHD": 0.1338245336424653}, "per_residue": {"lddt": {"A/1-ASP": 0.721, "A/2-GLN": 0.696, "A/3-GLU": 0.627, "A/4-LEU": 0.803, "A/5-GLY": 0.802, "A/6-LYS": 0.735, "A/7-GLN": 0.717, "A/8-SER": 0.846, "A/9-ARG": 0.806, "A/10-ARG": 0.691, "A/11-SER": 0.862, "A/12-GLN": 0.814, "A/13-ASP": 0.82, "A/14-ILE": 0.879, "A/15-ILE": 0.856, "A/16-LYS": 0.764, "A/17-SER": 0.797, "A/18-LEU": 0.803, "A/19-GLY": 0.619, "A/20-PHE": 0.636, "A/21-LEU": 0.815, "A/22-SER": 0.834, "A/23-SER": 0.819, "A/24-ASP": 0.888, "A/25-GLN": 0.857, "A/26-LYS": 0.855, "A/27-ASP": 0.859, "A/28-ILE": 0.907, "A/29-LEU": 0.893, "A/30-VAL": 0.83, "A/31-LYS": 0.71, "A/32-SER": 0.887, "A/33-ILE": 0.875, "A/34-SER": 0.786, "A/35-SER": 0.825, "A/36-SER": 0.837, "A/37-LYS": 0.801, "A/38-ASP": 0.829, "A/39-SER": 0.828, "A/40-GLN": 0.795, "A/41-LEU": 0.86, "A/42-ILE": 0.882, "A/43-LEU": 0.851, "A/44-LYS": 0.844, "A/45-PHE": 0.899, "A/46-VAL": 0.895, "A/47-THR": 0.912, "A/48-GLN": 0.774, "A/49-ALA": 0.931, "A/50-THR": 0.827, "A/51-GLN": 0.804, "A/52-LEU": 0.808, "A/53-ASN": 0.824, "A/54-ASN": 0.819, "A/55-ALA": 0.822, "A/56-GLU": 0.748, "A/57-SER": 0.695, "A/58-THR": 0.729, "A/59-LYS": 0.705, "A/60-ALA": 0.74, "A/61-LYS": 0.793, "A/62-GLN": 0.731, "A/63-MET": 0.435, "A/64-ALA": 0.842, "A/65-GLN": 0.804, "A/66-ASN": 0.781, "A/67-ASP": 0.744, "A/68-VAL": 0.776, "A/69-ALA": 0.714, "A/70-LEU": 0.604, "A/71-ILE": 0.613, "A/72-LYS": 0.366, "A/73-ASN": 0.377, "A/74-ILE": 0.491, "A/75-SER": 0.496, "A/76-PRO": 0.544, "A/77-GLU": 0.566, "A/78-VAL": 0.638, "A/79-LEU": 0.661, "A/80-GLU": 0.735, "A/81-GLU": 0.786, "A/82-TYR": 0.736, "A/83-LYS": 0.738, "A/84-GLU": 0.756, "A/85-LYS": 0.852, "A/86-ILE": 0.889, "A/87-GLN": 0.667, "A/88-ARG": 0.656, "A/89-ALA": 0.867, "A/90-SER": 0.765, "A/91-THR": 0.707, "A/92-LYS": 0.639, "A/93-SER": 0.754, "A/94-GLN": 0.747, "A/95-VAL": 0.834, "A/96-ASP": 0.803, "A/97-GLU": 0.794, "A/98-PHE": 0.882, "A/99-VAL": 0.802, "A/100-ALA": 0.816, "A/101-GLU": 0.785, "A/102-ALA": 0.8, "A/103-LYS": 0.688, "A/104-LYS": 0.758, "A/105-VAL": 0.718, "A/106-VAL": 0.659, "A/107-ASN": 0.631, "A/108-SER": 0.713, "A/109-ASN": 0.625, "A/110-LYS": 0.543, "A/111-GLU": 0.61, "A/112-THR": 0.646, "A/113-LEU": 0.532, "A/114-VAL": 0.646, "A/115-ASN": 0.662, "A/116-GLN": 0.609, "A/117-ALA": 0.635, "A/118-ASN": 0.679, "A/119-GLY": 0.695, "A/120-LYS": 0.519, "A/121-LYS": 0.589, "A/122-GLN": 0.772, "A/123-GLU": 0.577, "A/124-ILE": 0.685, "A/125-ALA": 0.835, "A/126-LYS": 0.796, "A/127-LEU": 0.718, "A/128-GLU": 0.672, "A/129-ASN": 0.742, "A/130-LEU": 0.714, "A/131-SER": 0.76, "A/132-ASN": 0.794, "A/133-ASP": 0.645, "A/134-GLU": 0.592, "A/135-MET": 0.381, "A/136-LEU": 0.59, "A/137-ARG": 0.421, "A/138-TYR": 0.507, "A/139-ASN": 0.591, "A/140-THR": 0.464, "A/141-ALA": 0.457, "A/142-ILE": 0.513, "A/143-ASP": 0.5, "A/144-ASN": 0.389, "A/145-VAL": 0.388, "A/146-VAL": 0.459, "A/147-LYS": 0.409, "A/148-GLN": 0.287, "A/149-TYR": 0.474, "A/150-ASN": 0.465, "A/151-GLU": 0.282, "A/152-GLY": 0.346, "A/153-LYS": 0.25, "A/154-LEU": 0.275, "A/155-ASN": 0.325, "A/156-ILE": 0.227, "A/157-THR": 0.2, "A/158-ALA": 0.349, "A/159-ALA": 0.357, "A/160-MET": 0.236, "A/161-ASN": 0.305, "A/162-ALA": 0.337, "A/163-LEU": 0.27, "A/164-ASN": 0.405, "A/165-SER": 0.366, "A/166-ILE": 0.326, "A/167-LYS": 0.245, "A/168-GLN": 0.398, "A/169-ALA": 0.394, "A/170-ALA": 0.347, "A/171-GLN": 0.302, "A/172-GLU": 0.461, "A/173-VAL": 0.379, "A/174-ALA": 0.354, "A/175-GLN": 0.428, "A/176-LYS": 0.416, "A/177-ASN": 0.39, "A/178-LEU": 0.448, "A/179-GLN": 0.366, "A/180-LYS": 0.485, "A/181-GLN": 0.372, "A/182-TYR": 0.283, "A/183-ALA": 0.412, "A/184-LYS": 0.444, "A/185-LYS": 0.354, "A/186-ILE": 0.352, "A/187-GLU": 0.333, "A/188-ARG": 0.403, "A/189-ILE": 0.332, "A/190-SER": 0.338, "A/191-SER": 0.401, "A/192-LYS": 0.436, "A/193-GLY": 0.386, "A/194-LEU": 0.294, "A/195-ALA": 0.372, "A/196-LEU": 0.34, "A/197-SER": 0.311, "A/198-LYS": 0.303, "A/199-LYS": 0.387, "A/200-ALA": 0.397, "A/201-LYS": 0.3, "A/202-GLU": 0.321, "A/203-ILE": 0.404, "A/204-TYR": 0.376, "A/205-GLU": 0.37, "A/206-LYS": 0.361, "A/207-HIS": 0.377, "A/208-LYS": 0.388, "A/209-SER": 0.519, "A/210-ILE": 0.387, "A/211-LEU": 0.288, "A/212-PRO": 0.326, "A/213-THR": 0.342, "A/214-PRO": 0.298, "A/215-GLY": 0.383, "A/216-TYR": 0.295, "A/217-TYR": 0.247, "A/218-ALA": 0.334, "A/219-ASP": 0.368, "A/220-SER": 0.34, "A/221-VAL": 0.336, "A/222-GLY": 0.358, "A/223-THR": 0.412, "A/224-TYR": 0.327, "A/225-LEU": 0.373, "A/226-ASN": 0.452, "A/227-ARG": 0.435, "A/228-PHE": 0.402, "A/229-ARG": 0.426, "A/230-ASP": 0.509, "A/231-LYS": 0.393, "A/232-GLN": 0.321, "A/233-THR": 0.432, "A/234-PHE": 0.415, "A/235-GLY": 0.454, "A/236-ASN": 0.481, "A/237-ARG": 0.37, "A/238-SER": 0.329, "A/239-VAL": 0.313, "A/240-TRP": 0.201, "A/241-THR": 0.251, "A/242-GLY": 0.285, "A/243-GLN": 0.226, "A/244-SER": 0.361, "A/245-GLY": 0.314, "A/246-LEU": 0.29, "A/247-ASP": 0.367, "A/248-GLU": 0.387, "A/249-ALA": 0.365, "A/250-LYS": 0.32, "A/251-LYS": 0.464, "A/252-MET": 0.266, "A/253-LEU": 0.439, "A/254-ASP": 0.555, "A/255-GLU": 0.475, "A/256-VAL": 0.436, "A/257-LYS": 0.449, "A/258-LYS": 0.538, "A/259-LEU": 0.363, "A/260-LEU": 0.334, "A/261-LYS": 0.378, "A/262-GLU": 0.371, "A/263-LEU": 0.317, "A/264-GLN": 0.364, "A/265-ASP": 0.404, "A/266-LEU": 0.288, "A/267-THR": 0.301, "A/268-ARG": 0.282, "A/269-GLY": 0.226, "A/270-THR": 0.263, "A/271-LYS": 0.155, "A/272-GLU": 0.222, "A/273-ASP": 0.191}, "cad_score": {"A/1-ASP": 0.767, "A/2-GLN": 0.412, "A/3-GLU": 0.4, "A/4-LEU": 0.79, "A/5-GLY": 0.673, "A/6-LYS": 0.566, "A/7-GLN": 0.507, "A/8-SER": 0.763, "A/9-ARG": 0.779, "A/10-ARG": 0.571, "A/11-SER": 0.759, "A/12-GLN": 0.838, "A/13-ASP": 0.885, "A/14-ILE": 0.828, "A/15-ILE": 0.827, "A/16-LYS": 0.768, "A/17-SER": 0.818, "A/18-LEU": 0.817, "A/19-GLY": 0.487, "A/20-PHE": 0.554, "A/21-LEU": 0.782, "A/22-SER": 0.897, "A/23-SER": 0.883, "A/24-ASP": 0.912, "A/25-GLN": 0.868, "A/26-LYS": 0.778, "A/27-ASP": 0.722, "A/28-ILE": 0.781, "A/29-LEU": 0.778, "A/30-VAL": 0.836, "A/31-LYS": 0.485, "A/32-SER": 0.906, "A/33-ILE": 0.781, "A/34-SER": 0.632, "A/35-SER": 0.694, "A/36-SER": 0.786, "A/37-LYS": 0.803, "A/38-ASP": 0.881, "A/39-SER": 0.702, "A/40-GLN": 0.839, "A/41-LEU": 0.779, "A/42-ILE": 0.792, "A/43-LEU": 0.783, "A/44-LYS": 0.813, "A/45-PHE": 0.861, "A/46-VAL": 0.854, "A/47-THR": 0.83, "A/48-GLN": 0.539, "A/49-ALA": 0.84, "A/50-THR": 0.819, "A/51-GLN": 0.665, "A/52-LEU": 0.669, "A/53-ASN": 0.829, "A/54-ASN": 0.811, "A/55-ALA": 0.729, "A/56-GLU": 0.524, "A/57-SER": 0.553, "A/58-THR": 0.806, "A/59-LYS": 0.432, "A/60-ALA": 0.638, "A/61-LYS": 0.649, "A/62-GLN": 0.778, "A/63-MET": 0.644, "A/64-ALA": 0.84, "A/65-GLN": 0.749, "A/66-ASN": 0.815, "A/67-ASP": 0.608, "A/68-VAL": 0.719, "A/69-ALA": 0.582, "A/70-LEU": 0.847, "A/71-ILE": 0.545, "A/72-LYS": 0.258, "A/73-ASN": 0.273, "A/74-ILE": 0.588, "A/75-SER": 0.817, "A/76-PRO": 0.612, "A/77-GLU": 0.717, "A/78-VAL": 0.748, "A/79-LEU": 0.678, "A/80-GLU": 0.65, "A/81-GLU": 0.683, "A/82-TYR": 0.643, "A/83-LYS": 0.563, "A/84-GLU": 0.768, "A/85-LYS": 0.753, "A/86-ILE": 0.85, "A/87-GLN": 0.59, "A/88-ARG": 0.609, "A/89-ALA": 0.825, "A/90-SER": 0.715, "A/91-THR": 0.742, "A/92-LYS": 0.568, "A/93-SER": 0.695, "A/94-GLN": 0.773, "A/95-VAL": 0.769, "A/96-ASP": 0.763, "A/97-GLU": 0.715, "A/98-PHE": 0.753, "A/99-VAL": 0.8, "A/100-ALA": 0.799, "A/101-GLU": 0.795, "A/102-ALA": 0.832, "A/103-LYS": 0.564, "A/104-LYS": 0.731, "A/105-VAL": 0.689, "A/106-VAL": 0.662, "A/107-ASN": 0.706, "A/108-SER": 0.837, "A/109-ASN": 0.536, "A/110-LYS": 0.576, "A/111-GLU": 0.733, "A/112-THR": 0.625, "A/113-LEU": 0.268, "A/114-VAL": 0.579, "A/115-ASN": 0.72, "A/116-GLN": 0.435, "A/117-ALA": 0.622, "A/118-ASN": 0.84, "A/119-GLY": 0.708, "A/120-LYS": 0.479, "A/121-LYS": 0.746, "A/122-GLN": 0.801, "A/123-GLU": 0.668, "A/124-ILE": 0.697, "A/125-ALA": 0.527, "A/126-LYS": 0.71, "A/127-LEU": 0.653, "A/128-GLU": 0.717, "A/129-ASN": 0.659, "A/130-LEU": 0.659, "A/131-SER": 0.859, "A/132-ASN": 0.76, "A/133-ASP": 0.634, "A/134-GLU": 0.715, "A/135-MET": 0.625, "A/136-LEU": 0.786, "A/137-ARG": 0.352, "A/138-TYR": 0.449, "A/139-ASN": 0.625, "A/140-THR": 0.641, "A/141-ALA": 0.4, "A/142-ILE": 0.581, "A/143-ASP": 0.777, "A/144-ASN": 0.197, "A/145-VAL": 0.253, "A/146-VAL": 0.526, "A/147-LYS": 0.383, "A/148-GLN": 0.117, "A/149-TYR": 0.517, "A/150-ASN": 0.481, "A/151-GLU": 0.558, "A/152-GLY": 0.212, "A/153-LYS": 0.245, "A/154-LEU": 0.166, "A/155-ASN": 0.223, "A/156-ILE": 0.163, "A/157-THR": 0.126, "A/158-ALA": 0.284, "A/159-ALA": 0.57, "A/160-MET": 0.392, "A/161-ASN": 0.393, "A/162-ALA": 0.75, "A/163-LEU": 0.423, "A/164-ASN": 0.761, "A/165-SER": 0.797, "A/166-ILE": 0.5, "A/167-LYS": 0.251, "A/168-GLN": 0.645, "A/169-ALA": 0.842, "A/170-ALA": 0.408, "A/171-GLN": 0.408, "A/172-GLU": 0.665, "A/173-VAL": 0.495, "A/174-ALA": 0.49, "A/175-GLN": 0.623, "A/176-LYS": 0.626, "A/177-ASN": 0.387, "A/178-LEU": 0.545, "A/179-GLN": 0.395, "A/180-LYS": 0.563, "A/181-GLN": 0.55, "A/182-TYR": 0.241, "A/183-ALA": 0.482, "A/184-LYS": 0.556, "A/185-LYS": 0.459, "A/186-ILE": 0.387, "A/187-GLU": 0.618, "A/188-ARG": 0.726, "A/189-ILE": 0.257, "A/190-SER": 0.521, "A/191-SER": 0.782, "A/192-LYS": 0.333, "A/193-GLY": 0.541, "A/194-LEU": 0.339, "A/195-ALA": 0.591, "A/196-LEU": 0.306, "A/197-SER": 0.477, "A/198-LYS": 0.377, "A/199-LYS": 0.378, "A/200-ALA": 0.571, "A/201-LYS": 0.454, "A/202-GLU": 0.463, "A/203-ILE": 0.378, "A/204-TYR": 0.528, "A/205-GLU": 0.734, "A/206-LYS": 0.392, "A/207-HIS": 0.45, "A/208-LYS": 0.713, "A/209-SER": 0.776, "A/210-ILE": 0.604, "A/211-LEU": 0.413, "A/212-PRO": 0.462, "A/213-THR": 0.722, "A/214-PRO": 0.347, "A/215-GLY": 0.362, "A/216-TYR": 0.399, "A/217-TYR": 0.268, "A/218-ALA": 0.317, "A/219-ASP": 0.533, "A/220-SER": 0.516, "A/221-VAL": 0.567, "A/222-GLY": 0.748, "A/223-THR": 0.48, "A/224-TYR": 0.189, "A/225-LEU": 0.376, "A/226-ASN": 0.726, "A/227-ARG": 0.295, "A/228-PHE": 0.114, "A/229-ARG": 0.281, "A/230-ASP": 0.06, "A/231-LYS": 0.199, "A/232-GLN": 0.211, "A/233-THR": 0.307, "A/234-PHE": 0.475, "A/235-GLY": 0.617, "A/236-ASN": 0.445, "A/237-ARG": 0.31, "A/238-SER": 0.251, "A/239-VAL": 0.329, "A/240-TRP": 0.239, "A/241-THR": 0.351, "A/242-GLY": 0.299, "A/243-GLN": 0.283, "A/244-SER": 0.75, "A/245-GLY": 0.472, "A/246-LEU": 0.248, "A/247-ASP": 0.372, "A/248-GLU": 0.46, "A/249-ALA": 0.422, "A/250-LYS": 0.308, "A/251-LYS": 0.4, "A/252-MET": 0.435, "A/253-LEU": 0.558, "A/254-ASP": 0.799, "A/255-GLU": 0.458, "A/256-VAL": 0.54, "A/257-LYS": 0.705, "A/258-LYS": 0.85, "A/259-LEU": 0.384, "A/260-LEU": 0.362, "A/261-LYS": 0.581, "A/262-GLU": 0.622, "A/263-LEU": 0.323, "A/264-GLN": 0.49, "A/265-ASP": 0.501, "A/266-LEU": 0.34, "A/267-THR": 0.298, "A/268-ARG": 0.347, "A/269-GLY": 0.016, "A/270-THR": 0.105, "A/271-LYS": 0.259, "A/272-GLU": 0.428, "A/273-ASP": 0.311}, "LoCoHD": {"A/1-ASP": 0.19539994219070814, "A/2-GLN": 0.23299186818149786, "A/3-GLU": 0.17825064741805516, "A/4-LEU": 0.1131689743734799, "A/5-GLY": 0.05481672033338104, "A/6-LYS": 0.19751740991736125, "A/7-GLN": 0.17868741575941807, "A/8-SER": 0.06546761115473723, "A/9-ARG": 0.08730207328843168, "A/10-ARG": 0.16217871215211727, "A/11-SER": 0.05058263405857852, "A/12-GLN": 0.047569383842456715, "A/13-ASP": 0.07178077844079304, "A/14-ILE": 0.04458470161409627, "A/15-ILE": 0.07418528879332198, "A/16-LYS": 0.09043622438957676, "A/17-SER": 0.059305403406515675, "A/18-LEU": 0.10481900162272006, "A/19-GLY": 0.10599196695832905, "A/20-PHE": 0.13854852890480432, "A/21-LEU": 0.10903648339552806, "A/22-SER": 0.051555321629002816, "A/23-SER": 0.06256471836943084, "A/24-ASP": 0.07226192587937064, "A/25-GLN": 0.05240081309302934, "A/26-LYS": 0.07968689203623004, "A/27-ASP": 0.09129764389157356, "A/28-ILE": 0.08772773684670178, "A/29-LEU": 0.057706078112648426, "A/30-VAL": 0.06179857681110812, "A/31-LYS": 0.14512335021796988, "A/32-SER": 0.04873646829241496, "A/33-ILE": 0.04751427034347669, "A/34-SER": 0.10076527091596277, "A/35-SER": 0.07851554469980164, "A/36-SER": 0.06729435554872995, "A/37-LYS": 0.1038302758906249, "A/38-ASP": 0.08669388206727144, "A/39-SER": 0.07669071225351853, "A/40-GLN": 0.1431326080282601, "A/41-LEU": 0.09397120152438988, "A/42-ILE": 0.05580974996177945, "A/43-LEU": 0.07760095084341943, "A/44-LYS": 0.0907735731696331, "A/45-PHE": 0.05845718944345601, "A/46-VAL": 0.028991507195017457, "A/47-THR": 0.04106540221604718, "A/48-GLN": 0.07793218980382732, "A/49-ALA": 0.04323578599854618, "A/50-THR": 0.05577231285249208, "A/51-GLN": 0.07924392120826895, "A/52-LEU": 0.11411905820669233, "A/53-ASN": 0.11493357345105981, "A/54-ASN": 0.06954630408906341, "A/55-ALA": 0.07100366739493173, "A/56-GLU": 0.11439602113978259, "A/57-SER": 0.11239389711020012, "A/58-THR": 0.09526274606399082, "A/59-LYS": 0.2175758114207228, "A/60-ALA": 0.12487671122506255, "A/61-LYS": 0.16477094562310796, "A/62-GLN": 0.12898097724895322, "A/63-MET": 0.10039858781509359, "A/64-ALA": 0.0704733943829768, "A/65-GLN": 0.08395148579487302, "A/66-ASN": 0.07329259744149806, "A/67-ASP": 0.08052951371535436, "A/68-VAL": 0.08488273138061492, "A/69-ALA": 0.07777367350811933, "A/70-LEU": 0.08550957279074896, "A/71-ILE": 0.10641974979461942, "A/72-LYS": 0.16024910979318968, "A/73-ASN": 0.21709846789303983, "A/74-ILE": 0.15356052160292877, "A/75-SER": 0.11727993322814023, "A/76-PRO": 0.10615513196074963, "A/77-GLU": 0.18648221919651378, "A/78-VAL": 0.0794238251253677, "A/79-LEU": 0.12318151420162313, "A/80-GLU": 0.13502126950174967, "A/81-GLU": 0.16532814154396694, "A/82-TYR": 0.14451901978288278, "A/83-LYS": 0.13858254197199002, "A/84-GLU": 0.14944043020282385, "A/85-LYS": 0.1838710033964009, "A/86-ILE": 0.05945127715128132, "A/87-GLN": 0.19271096500829518, "A/88-ARG": 0.2213494410356095, "A/89-ALA": 0.07164473715986724, "A/90-SER": 0.10924954150998119, "A/91-THR": 0.05519679290124398, "A/92-LYS": 0.09648587073137194, "A/93-SER": 0.08326197836999204, "A/94-GLN": 0.15374197716064666, "A/95-VAL": 0.06239228767513974, "A/96-ASP": 0.08392236496358912, "A/97-GLU": 0.18384982080847506, "A/98-PHE": 0.13187030656906995, "A/99-VAL": 0.07350718540053729, "A/100-ALA": 0.06690213073832751, "A/101-GLU": 0.1051427987651195, "A/102-ALA": 0.05024148930533598, "A/103-LYS": 0.11148277628953851, "A/104-LYS": 0.12235793159173018, "A/105-VAL": 0.06138811002091513, "A/106-VAL": 0.06068424673955471, "A/107-ASN": 0.10672835997198786, "A/108-SER": 0.05072515767085937, "A/109-ASN": 0.07022061084013546, "A/110-LYS": 0.0981559469748515, "A/111-GLU": 0.13520633984286037, "A/112-THR": 0.14355167987487946, "A/113-LEU": 0.2124980654088381, "A/114-VAL": 0.12395880051367959, "A/115-ASN": 0.09275914378675769, "A/116-GLN": 0.1216288299184635, "A/117-ALA": 0.07579960519263192, "A/118-ASN": 0.06709005328733521, "A/119-GLY": 0.07367486151222712, "A/120-LYS": 0.18657873007736517, "A/121-LYS": 0.09048774346617684, "A/122-GLN": 0.10446594377859916, "A/123-GLU": 0.1901456314071146, "A/124-ILE": 0.09597090357483468, "A/125-ALA": 0.1334888450267305, "A/126-LYS": 0.1629725382890467, "A/127-LEU": 0.11829497434559276, "A/128-GLU": 0.1902174673789421, "A/129-ASN": 0.13816154998848676, "A/130-LEU": 0.09850621871406559, "A/131-SER": 0.13234551488322097, "A/132-ASN": 0.08938969979807111, "A/133-ASP": 0.16069624062861204, "A/134-GLU": 0.15644754123697044, "A/135-MET": 0.11038210215765519, "A/136-LEU": 0.11287687736736238, "A/137-ARG": 0.2905258804397098, "A/138-TYR": 0.10385316380009667, "A/139-ASN": 0.11477577811740869, "A/140-THR": 0.08363462113294297, "A/141-ALA": 0.07188309526078039, "A/142-ILE": 0.08982107418044658, "A/143-ASP": 0.09439072221192599, "A/144-ASN": 0.2367081321071554, "A/145-VAL": 0.1182806222149061, "A/146-VAL": 0.08932863756584875, "A/147-LYS": 0.11757642309744558, "A/148-GLN": 0.1977541106825655, "A/149-TYR": 0.1626753368730515, "A/150-ASN": 0.1603393991219829, "A/151-GLU": 0.2070183853488111, "A/152-GLY": 0.16345093122466184, "A/153-LYS": 0.1865008482277297, "A/154-LEU": 0.16798968150274105, "A/155-ASN": 0.17378612910868246, "A/156-ILE": 0.18163524241756568, "A/157-THR": 0.2241025296236705, "A/158-ALA": 0.15493976215607172, "A/159-ALA": 0.06527629333230761, "A/160-MET": 0.12939362987734046, "A/161-ASN": 0.16573949697573606, "A/162-ALA": 0.05045560102483404, "A/163-LEU": 0.0629286422165371, "A/164-ASN": 0.0839658327128586, "A/165-SER": 0.05676575984912719, "A/166-ILE": 0.12959932086146977, "A/167-LYS": 0.20605212354238558, "A/168-GLN": 0.0835801742520327, "A/169-ALA": 0.1340645743929366, "A/170-ALA": 0.07808184845815615, "A/171-GLN": 0.13346063457913343, "A/172-GLU": 0.13655700480990993, "A/173-VAL": 0.11205287951325679, "A/174-ALA": 0.17311222641677979, "A/175-GLN": 0.10669728488002046, "A/176-LYS": 0.17784020458238, "A/177-ASN": 0.1982009560171297, "A/178-LEU": 0.16108090031801395, "A/179-GLN": 0.15841565076618147, "A/180-LYS": 0.24122414051511137, "A/181-GLN": 0.16151768079098844, "A/182-TYR": 0.14164024065154593, "A/183-ALA": 0.09725122139615178, "A/184-LYS": 0.20029968690084562, "A/185-LYS": 0.17410202457776228, "A/186-ILE": 0.06541654999902802, "A/187-GLU": 0.17200254924395356, "A/188-ARG": 0.17190731015609012, "A/189-ILE": 0.13705477726839108, "A/190-SER": 0.2273732439946895, "A/191-SER": 0.10058053520908396, "A/192-LYS": 0.207529224500712, "A/193-GLY": 0.23222637942943494, "A/194-LEU": 0.1352684708106774, "A/195-ALA": 0.12068505265772242, "A/196-LEU": 0.17582685218174365, "A/197-SER": 0.09280341844213602, "A/198-LYS": 0.22103621211792146, "A/199-LYS": 0.2096782740319153, "A/200-ALA": 0.14296315655137123, "A/201-LYS": 0.1463615347317428, "A/202-GLU": 0.19289070147745316, "A/203-ILE": 0.0907420248453017, "A/204-TYR": 0.18203862263103243, "A/205-GLU": 0.20631895806603734, "A/206-LYS": 0.2691398750631749, "A/207-HIS": 0.18893111395683387, "A/208-LYS": 0.16066074396727079, "A/209-SER": 0.08714927309114943, "A/210-ILE": 0.13197949195815661, "A/211-LEU": 0.13193189349123394, "A/212-PRO": 0.11036919533095234, "A/213-THR": 0.1246453503356817, "A/214-PRO": 0.08427752487428657, "A/215-GLY": 0.10911682450481927, "A/216-TYR": 0.2921788128992389, "A/217-TYR": 0.21098918905755962, "A/218-ALA": 0.1232406888154823, "A/219-ASP": 0.10912021434941076, "A/220-SER": 0.09627772873016523, "A/221-VAL": 0.0927602661693539, "A/222-GLY": 0.05166867751812501, "A/223-THR": 0.11196191149356949, "A/224-TYR": 0.27514257935011843, "A/225-LEU": 0.08515979304684622, "A/226-ASN": 0.10500908637623932, "A/227-ARG": 0.28949219752816674, "A/228-PHE": 0.26166480670899905, "A/229-ARG": 0.17779770867906125, "A/230-ASP": 0.17538187587181372, "A/231-LYS": 0.20272973208026737, "A/232-GLN": 0.16307441356375524, "A/233-THR": 0.24538251324445207, "A/234-PHE": 0.2594048270032235, "A/235-GLY": 0.13746365932839985, "A/236-ASN": 0.2379856809959349, "A/237-ARG": 0.2455766295842795, "A/238-SER": 0.11338417373734189, "A/239-VAL": 0.16157074442668934, "A/240-TRP": 0.3433438214795684, "A/241-THR": 0.18523904219190798, "A/242-GLY": 0.1490134380398407, "A/243-GLN": 0.2111294687143678, "A/244-SER": 0.1432783487235062, "A/245-GLY": 0.11090278537005148, "A/246-LEU": 0.1114904078735773, "A/247-ASP": 0.18838155189036057, "A/248-GLU": 0.23349160857127127, "A/249-ALA": 0.14857848065392001, "A/250-LYS": 0.2300920865337937, "A/251-LYS": 0.26986739065878496, "A/252-MET": 0.283204824858044, "A/253-LEU": 0.17796733750186938, "A/254-ASP": 0.07546515414181006, "A/255-GLU": 0.30118136663678347, "A/256-VAL": 0.21630170372798818, "A/257-LYS": 0.11099309979150848, "A/258-LYS": 0.12542989199023818, "A/259-LEU": 0.23248252013168344, "A/260-LEU": 0.09987981829875572, "A/261-LYS": 0.1887172184774501, "A/262-GLU": 0.15844882453128034, "A/263-LEU": 0.09007169450598827, "A/264-GLN": 0.12686752212457914, "A/265-ASP": 0.09729189820337897, "A/266-LEU": 0.16658284619292474, "A/267-THR": 0.1015681884539398, "A/268-ARG": 0.2513876708426883, "A/269-GLY": 0.169476959043218, "A/270-THR": 0.12799409717427992, "A/271-LYS": 0.20981184007856132, "A/272-GLU": 0.29322619606878525, "A/273-ASP": 0.20897283966197394}}}, "2": {"single": {"lddt": 0.581856463533411, "rmsd": 11.688679695129395, "cad_score": 0.588809, "gdtts": 0.16117216117216118, "tm_score": 0.6473846435546875, "LoCoHD": 0.13029313165057269}, "per_residue": {"lddt": {"A/1-ASP": 0.639, "A/2-GLN": 0.665, "A/3-GLU": 0.712, "A/4-LEU": 0.79, "A/5-GLY": 0.787, "A/6-LYS": 0.738, "A/7-GLN": 0.726, "A/8-SER": 0.83, "A/9-ARG": 0.79, "A/10-ARG": 0.709, "A/11-SER": 0.899, "A/12-GLN": 0.784, "A/13-ASP": 0.803, "A/14-ILE": 0.878, "A/15-ILE": 0.833, "A/16-LYS": 0.758, "A/17-SER": 0.79, "A/18-LEU": 0.817, "A/19-GLY": 0.536, "A/20-PHE": 0.584, "A/21-LEU": 0.793, "A/22-SER": 0.75, "A/23-SER": 0.767, "A/24-ASP": 0.848, "A/25-GLN": 0.66, "A/26-LYS": 0.79, "A/27-ASP": 0.821, "A/28-ILE": 0.857, "A/29-LEU": 0.852, "A/30-VAL": 0.8, "A/31-LYS": 0.703, "A/32-SER": 0.897, "A/33-ILE": 0.856, "A/34-SER": 0.816, "A/35-SER": 0.836, "A/36-SER": 0.802, "A/37-LYS": 0.8, "A/38-ASP": 0.79, "A/39-SER": 0.804, "A/40-GLN": 0.777, "A/41-LEU": 0.839, "A/42-ILE": 0.872, "A/43-LEU": 0.845, "A/44-LYS": 0.822, "A/45-PHE": 0.885, "A/46-VAL": 0.899, "A/47-THR": 0.886, "A/48-GLN": 0.775, "A/49-ALA": 0.903, "A/50-THR": 0.795, "A/51-GLN": 0.781, "A/52-LEU": 0.774, "A/53-ASN": 0.787, "A/54-ASN": 0.781, "A/55-ALA": 0.779, "A/56-GLU": 0.714, "A/57-SER": 0.679, "A/58-THR": 0.728, "A/59-LYS": 0.696, "A/60-ALA": 0.759, "A/61-LYS": 0.73, "A/62-GLN": 0.738, "A/63-MET": 0.447, "A/64-ALA": 0.86, "A/65-GLN": 0.798, "A/66-ASN": 0.788, "A/67-ASP": 0.788, "A/68-VAL": 0.794, "A/69-ALA": 0.718, "A/70-LEU": 0.683, "A/71-ILE": 0.673, "A/72-LYS": 0.484, "A/73-ASN": 0.442, "A/74-ILE": 0.512, "A/75-SER": 0.563, "A/76-PRO": 0.626, "A/77-GLU": 0.671, "A/78-VAL": 0.687, "A/79-LEU": 0.651, "A/80-GLU": 0.718, "A/81-GLU": 0.785, "A/82-TYR": 0.8, "A/83-LYS": 0.731, "A/84-GLU": 0.775, "A/85-LYS": 0.85, "A/86-ILE": 0.899, "A/87-GLN": 0.684, "A/88-ARG": 0.671, "A/89-ALA": 0.851, "A/90-SER": 0.733, "A/91-THR": 0.737, "A/92-LYS": 0.61, "A/93-SER": 0.774, "A/94-GLN": 0.838, "A/95-VAL": 0.839, "A/96-ASP": 0.799, "A/97-GLU": 0.802, "A/98-PHE": 0.884, "A/99-VAL": 0.835, "A/100-ALA": 0.836, "A/101-GLU": 0.826, "A/102-ALA": 0.823, "A/103-LYS": 0.696, "A/104-LYS": 0.801, "A/105-VAL": 0.759, "A/106-VAL": 0.69, "A/107-ASN": 0.686, "A/108-SER": 0.77, "A/109-ASN": 0.678, "A/110-LYS": 0.642, "A/111-GLU": 0.66, "A/112-THR": 0.722, "A/113-LEU": 0.623, "A/114-VAL": 0.716, "A/115-ASN": 0.752, "A/116-GLN": 0.69, "A/117-ALA": 0.738, "A/118-ASN": 0.743, "A/119-GLY": 0.765, "A/120-LYS": 0.686, "A/121-LYS": 0.703, "A/122-GLN": 0.769, "A/123-GLU": 0.606, "A/124-ILE": 0.744, "A/125-ALA": 0.811, "A/126-LYS": 0.721, "A/127-LEU": 0.701, "A/128-GLU": 0.61, "A/129-ASN": 0.593, "A/130-LEU": 0.717, "A/131-SER": 0.749, "A/132-ASN": 0.835, "A/133-ASP": 0.852, "A/134-GLU": 0.72, "A/135-MET": 0.419, "A/136-LEU": 0.793, "A/137-ARG": 0.718, "A/138-TYR": 0.745, "A/139-ASN": 0.766, "A/140-THR": 0.821, "A/141-ALA": 0.798, "A/142-ILE": 0.735, "A/143-ASP": 0.775, "A/144-ASN": 0.794, "A/145-VAL": 0.725, "A/146-VAL": 0.671, "A/147-LYS": 0.67, "A/148-GLN": 0.632, "A/149-TYR": 0.421, "A/150-ASN": 0.595, "A/151-GLU": 0.666, "A/152-GLY": 0.535, "A/153-LYS": 0.525, "A/154-LEU": 0.652, "A/155-ASN": 0.517, "A/156-ILE": 0.478, "A/157-THR": 0.545, "A/158-ALA": 0.628, "A/159-ALA": 0.617, "A/160-MET": 0.29, "A/161-ASN": 0.653, "A/162-ALA": 0.737, "A/163-LEU": 0.621, "A/164-ASN": 0.65, "A/165-SER": 0.769, "A/166-ILE": 0.733, "A/167-LYS": 0.494, "A/168-GLN": 0.757, "A/169-ALA": 0.756, "A/170-ALA": 0.675, "A/171-GLN": 0.629, "A/172-GLU": 0.731, "A/173-VAL": 0.642, "A/174-ALA": 0.627, "A/175-GLN": 0.522, "A/176-LYS": 0.575, "A/177-ASN": 0.516, "A/178-LEU": 0.468, "A/179-GLN": 0.48, "A/180-LYS": 0.52, "A/181-GLN": 0.487, "A/182-TYR": 0.352, "A/183-ALA": 0.481, "A/184-LYS": 0.462, "A/185-LYS": 0.397, "A/186-ILE": 0.352, "A/187-GLU": 0.415, "A/188-ARG": 0.402, "A/189-ILE": 0.345, "A/190-SER": 0.358, "A/191-SER": 0.408, "A/192-LYS": 0.378, "A/193-GLY": 0.409, "A/194-LEU": 0.393, "A/195-ALA": 0.524, "A/196-LEU": 0.444, "A/197-SER": 0.416, "A/198-LYS": 0.476, "A/199-LYS": 0.416, "A/200-ALA": 0.392, "A/201-LYS": 0.398, "A/202-GLU": 0.39, "A/203-ILE": 0.339, "A/204-TYR": 0.225, "A/205-GLU": 0.326, "A/206-LYS": 0.256, "A/207-HIS": 0.224, "A/208-LYS": 0.273, "A/209-SER": 0.287, "A/210-ILE": 0.22, "A/211-LEU": 0.257, "A/212-PRO": 0.321, "A/213-THR": 0.341, "A/214-PRO": 0.353, "A/215-GLY": 0.421, "A/216-TYR": 0.337, "A/217-TYR": 0.276, "A/218-ALA": 0.382, "A/219-ASP": 0.445, "A/220-SER": 0.423, "A/221-VAL": 0.375, "A/222-GLY": 0.465, "A/223-THR": 0.487, "A/224-TYR": 0.373, "A/225-LEU": 0.437, "A/226-ASN": 0.548, "A/227-ARG": 0.372, "A/228-PHE": 0.361, "A/229-ARG": 0.389, "A/230-ASP": 0.271, "A/231-LYS": 0.205, "A/232-GLN": 0.339, "A/233-THR": 0.339, "A/234-PHE": 0.272, "A/235-GLY": 0.29, "A/236-ASN": 0.294, "A/237-ARG": 0.329, "A/238-SER": 0.319, "A/239-VAL": 0.26, "A/240-TRP": 0.209, "A/241-THR": 0.235, "A/242-GLY": 0.267, "A/243-GLN": 0.139, "A/244-SER": 0.274, "A/245-GLY": 0.325, "A/246-LEU": 0.307, "A/247-ASP": 0.422, "A/248-GLU": 0.381, "A/249-ALA": 0.399, "A/250-LYS": 0.324, "A/251-LYS": 0.418, "A/252-MET": 0.205, "A/253-LEU": 0.333, "A/254-ASP": 0.393, "A/255-GLU": 0.434, "A/256-VAL": 0.432, "A/257-LYS": 0.402, "A/258-LYS": 0.491, "A/259-LEU": 0.468, "A/260-LEU": 0.436, "A/261-LYS": 0.36, "A/262-GLU": 0.432, "A/263-LEU": 0.445, "A/264-GLN": 0.394, "A/265-ASP": 0.456, "A/266-LEU": 0.424, "A/267-THR": 0.442, "A/268-ARG": 0.38, "A/269-GLY": 0.357, "A/270-THR": 0.518, "A/271-LYS": 0.213, "A/272-GLU": 0.268, "A/273-ASP": 0.451}, "cad_score": {"A/1-ASP": 0.644, "A/2-GLN": 0.315, "A/3-GLU": 0.469, "A/4-LEU": 0.736, "A/5-GLY": 0.673, "A/6-LYS": 0.568, "A/7-GLN": 0.547, "A/8-SER": 0.784, "A/9-ARG": 0.758, "A/10-ARG": 0.692, "A/11-SER": 0.812, "A/12-GLN": 0.848, "A/13-ASP": 0.885, "A/14-ILE": 0.836, "A/15-ILE": 0.79, "A/16-LYS": 0.669, "A/17-SER": 0.874, "A/18-LEU": 0.757, "A/19-GLY": 0.458, "A/20-PHE": 0.522, "A/21-LEU": 0.779, "A/22-SER": 0.819, "A/23-SER": 0.864, "A/24-ASP": 0.883, "A/25-GLN": 0.683, "A/26-LYS": 0.679, "A/27-ASP": 0.73, "A/28-ILE": 0.672, "A/29-LEU": 0.712, "A/30-VAL": 0.789, "A/31-LYS": 0.475, "A/32-SER": 0.882, "A/33-ILE": 0.813, "A/34-SER": 0.651, "A/35-SER": 0.72, "A/36-SER": 0.789, "A/37-LYS": 0.79, "A/38-ASP": 0.867, "A/39-SER": 0.799, "A/40-GLN": 0.805, "A/41-LEU": 0.727, "A/42-ILE": 0.828, "A/43-LEU": 0.753, "A/44-LYS": 0.71, "A/45-PHE": 0.82, "A/46-VAL": 0.896, "A/47-THR": 0.817, "A/48-GLN": 0.677, "A/49-ALA": 0.796, "A/50-THR": 0.804, "A/51-GLN": 0.745, "A/52-LEU": 0.763, "A/53-ASN": 0.841, "A/54-ASN": 0.828, "A/55-ALA": 0.726, "A/56-GLU": 0.372, "A/57-SER": 0.456, "A/58-THR": 0.813, "A/59-LYS": 0.429, "A/60-ALA": 0.645, "A/61-LYS": 0.637, "A/62-GLN": 0.771, "A/63-MET": 0.656, "A/64-ALA": 0.861, "A/65-GLN": 0.704, "A/66-ASN": 0.788, "A/67-ASP": 0.699, "A/68-VAL": 0.764, "A/69-ALA": 0.583, "A/70-LEU": 0.817, "A/71-ILE": 0.702, "A/72-LYS": 0.277, "A/73-ASN": 0.241, "A/74-ILE": 0.559, "A/75-SER": 0.593, "A/76-PRO": 0.518, "A/77-GLU": 0.813, "A/78-VAL": 0.77, "A/79-LEU": 0.697, "A/80-GLU": 0.667, "A/81-GLU": 0.679, "A/82-TYR": 0.72, "A/83-LYS": 0.571, "A/84-GLU": 0.76, "A/85-LYS": 0.775, "A/86-ILE": 0.876, "A/87-GLN": 0.631, "A/88-ARG": 0.646, "A/89-ALA": 0.751, "A/90-SER": 0.73, "A/91-THR": 0.754, "A/92-LYS": 0.488, "A/93-SER": 0.704, "A/94-GLN": 0.922, "A/95-VAL": 0.787, "A/96-ASP": 0.679, "A/97-GLU": 0.708, "A/98-PHE": 0.847, "A/99-VAL": 0.854, "A/100-ALA": 0.828, "A/101-GLU": 0.84, "A/102-ALA": 0.806, "A/103-LYS": 0.627, "A/104-LYS": 0.776, "A/105-VAL": 0.739, "A/106-VAL": 0.741, "A/107-ASN": 0.769, "A/108-SER": 0.83, "A/109-ASN": 0.598, "A/110-LYS": 0.716, "A/111-GLU": 0.656, "A/112-THR": 0.703, "A/113-LEU": 0.571, "A/114-VAL": 0.632, "A/115-ASN": 0.707, "A/116-GLN": 0.611, "A/117-ALA": 0.688, "A/118-ASN": 0.808, "A/119-GLY": 0.77, "A/120-LYS": 0.721, "A/121-LYS": 0.726, "A/122-GLN": 0.743, "A/123-GLU": 0.603, "A/124-ILE": 0.728, "A/125-ALA": 0.645, "A/126-LYS": 0.722, "A/127-LEU": 0.573, "A/128-GLU": 0.389, "A/129-ASN": 0.277, "A/130-LEU": 0.659, "A/131-SER": 0.86, "A/132-ASN": 0.747, "A/133-ASP": 0.806, "A/134-GLU": 0.73, "A/135-MET": 0.613, "A/136-LEU": 0.711, "A/137-ARG": 0.799, "A/138-TYR": 0.732, "A/139-ASN": 0.626, "A/140-THR": 0.884, "A/141-ALA": 0.731, "A/142-ILE": 0.768, "A/143-ASP": 0.738, "A/144-ASN": 0.654, "A/145-VAL": 0.581, "A/146-VAL": 0.569, "A/147-LYS": 0.513, "A/148-GLN": 0.585, "A/149-TYR": 0.425, "A/150-ASN": 0.508, "A/151-GLU": 0.684, "A/152-GLY": 0.375, "A/153-LYS": 0.474, "A/154-LEU": 0.55, "A/155-ASN": 0.798, "A/156-ILE": 0.401, "A/157-THR": 0.612, "A/158-ALA": 0.866, "A/159-ALA": 0.66, "A/160-MET": 0.628, "A/161-ASN": 0.925, "A/162-ALA": 0.84, "A/163-LEU": 0.656, "A/164-ASN": 0.797, "A/165-SER": 0.928, "A/166-ILE": 0.638, "A/167-LYS": 0.521, "A/168-GLN": 0.895, "A/169-ALA": 0.803, "A/170-ALA": 0.515, "A/171-GLN": 0.764, "A/172-GLU": 0.648, "A/173-VAL": 0.45, "A/174-ALA": 0.628, "A/175-GLN": 0.726, "A/176-LYS": 0.551, "A/177-ASN": 0.423, "A/178-LEU": 0.621, "A/179-GLN": 0.487, "A/180-LYS": 0.425, "A/181-GLN": 0.65, "A/182-TYR": 0.556, "A/183-ALA": 0.641, "A/184-LYS": 0.541, "A/185-LYS": 0.61, "A/186-ILE": 0.326, "A/187-GLU": 0.536, "A/188-ARG": 0.631, "A/189-ILE": 0.305, "A/190-SER": 0.297, "A/191-SER": 0.542, "A/192-LYS": 0.346, "A/193-GLY": 0.439, "A/194-LEU": 0.406, "A/195-ALA": 0.708, "A/196-LEU": 0.402, "A/197-SER": 0.472, "A/198-LYS": 0.617, "A/199-LYS": 0.449, "A/200-ALA": 0.563, "A/201-LYS": 0.481, "A/202-GLU": 0.463, "A/203-ILE": 0.367, "A/204-TYR": 0.184, "A/205-GLU": 0.478, "A/206-LYS": 0.064, "A/207-HIS": 0.364, "A/208-LYS": 0.3, "A/209-SER": 0.454, "A/210-ILE": 0.322, "A/211-LEU": 0.379, "A/212-PRO": 0.605, "A/213-THR": 0.58, "A/214-PRO": 0.466, "A/215-GLY": 0.89, "A/216-TYR": 0.431, "A/217-TYR": 0.272, "A/218-ALA": 0.449, "A/219-ASP": 0.809, "A/220-SER": 0.271, "A/221-VAL": 0.448, "A/222-GLY": 0.58, "A/223-THR": 0.464, "A/224-TYR": 0.326, "A/225-LEU": 0.323, "A/226-ASN": 0.632, "A/227-ARG": 0.249, "A/228-PHE": 0.32, "A/229-ARG": 0.38, "A/230-ASP": 0.364, "A/231-LYS": 0.182, "A/232-GLN": 0.256, "A/233-THR": 0.301, "A/234-PHE": 0.25, "A/235-GLY": 0.225, "A/236-ASN": 0.035, "A/237-ARG": 0.358, "A/238-SER": 0.173, "A/239-VAL": 0.208, "A/240-TRP": 0.226, "A/241-THR": 0.396, "A/242-GLY": 0.605, "A/243-GLN": 0.08, "A/244-SER": 0.236, "A/245-GLY": 0.487, "A/246-LEU": 0.494, "A/247-ASP": 0.671, "A/248-GLU": 0.378, "A/249-ALA": 0.461, "A/250-LYS": 0.576, "A/251-LYS": 0.55, "A/252-MET": 0.365, "A/253-LEU": 0.333, "A/254-ASP": 0.716, "A/255-GLU": 0.473, "A/256-VAL": 0.455, "A/257-LYS": 0.386, "A/258-LYS": 0.699, "A/259-LEU": 0.417, "A/260-LEU": 0.342, "A/261-LYS": 0.343, "A/262-GLU": 0.689, "A/263-LEU": 0.528, "A/264-GLN": 0.355, "A/265-ASP": 0.47, "A/266-LEU": 0.433, "A/267-THR": 0.543, "A/268-ARG": 0.358, "A/269-GLY": 0.186, "A/270-THR": 0.468, "A/271-LYS": 0.326, "A/272-GLU": 0.367, "A/273-ASP": 0.855}, "LoCoHD": {"A/1-ASP": 0.160863870006025, "A/2-GLN": 0.22070402592532096, "A/3-GLU": 0.2113068819487935, "A/4-LEU": 0.13810448781628507, "A/5-GLY": 0.05940622357381006, "A/6-LYS": 0.18350340839346974, "A/7-GLN": 0.13875532744197958, "A/8-SER": 0.06010518062611913, "A/9-ARG": 0.09750720269865694, "A/10-ARG": 0.14742057647319343, "A/11-SER": 0.040766150198549594, "A/12-GLN": 0.049990479499678823, "A/13-ASP": 0.07160514890228366, "A/14-ILE": 0.047804590466367106, "A/15-ILE": 0.06556529851401437, "A/16-LYS": 0.09612894241628563, "A/17-SER": 0.08691536126372316, "A/18-LEU": 0.11727591524520097, "A/19-GLY": 0.14461001607519108, "A/20-PHE": 0.16224690418020202, "A/21-LEU": 0.11571923484627317, "A/22-SER": 0.06138957347072505, "A/23-SER": 0.05035002987654947, "A/24-ASP": 0.07173002387295742, "A/25-GLN": 0.10451431729623502, "A/26-LYS": 0.06863829718735377, "A/27-ASP": 0.08987244077303294, "A/28-ILE": 0.09355191293813774, "A/29-LEU": 0.06329510165807979, "A/30-VAL": 0.06529997338962411, "A/31-LYS": 0.14769620633355152, "A/32-SER": 0.06467772690093636, "A/33-ILE": 0.058692253121080694, "A/34-SER": 0.10112625861102537, "A/35-SER": 0.07960645409542219, "A/36-SER": 0.07613350977718121, "A/37-LYS": 0.10536836105222193, "A/38-ASP": 0.09356095542516178, "A/39-SER": 0.07280385492745571, "A/40-GLN": 0.14099625278880082, "A/41-LEU": 0.10535706660113096, "A/42-ILE": 0.06760555389780441, "A/43-LEU": 0.07777760478937845, "A/44-LYS": 0.10013855757548118, "A/45-PHE": 0.05320815644595144, "A/46-VAL": 0.03230625023744956, "A/47-THR": 0.04330964177799478, "A/48-GLN": 0.11906549434470388, "A/49-ALA": 0.03900041584134755, "A/50-THR": 0.059746428897185226, "A/51-GLN": 0.07781625849528258, "A/52-LEU": 0.09827909500707387, "A/53-ASN": 0.1256887845368373, "A/54-ASN": 0.06823390236752733, "A/55-ALA": 0.07253285557564872, "A/56-GLU": 0.12151207945610666, "A/57-SER": 0.11372267839586264, "A/58-THR": 0.09278084452282608, "A/59-LYS": 0.22079108243582066, "A/60-ALA": 0.12525942142629592, "A/61-LYS": 0.20594681829900907, "A/62-GLN": 0.1338126172936461, "A/63-MET": 0.11358111294283453, "A/64-ALA": 0.061555139287803665, "A/65-GLN": 0.08006158402234631, "A/66-ASN": 0.07848216372952296, "A/67-ASP": 0.0788743308749187, "A/68-VAL": 0.08189339459368473, "A/69-ALA": 0.07649303039734558, "A/70-LEU": 0.09630441870990226, "A/71-ILE": 0.10236779422578257, "A/72-LYS": 0.12711343647965134, "A/73-ASN": 0.13988627328744882, "A/74-ILE": 0.12667590505610055, "A/75-SER": 0.1363469101472244, "A/76-PRO": 0.09445646684579977, "A/77-GLU": 0.13594197218659326, "A/78-VAL": 0.0670572565382993, "A/79-LEU": 0.11889759311470452, "A/80-GLU": 0.13243509085499372, "A/81-GLU": 0.17022457807723304, "A/82-TYR": 0.12833810106930274, "A/83-LYS": 0.1397387292585763, "A/84-GLU": 0.14764226653100146, "A/85-LYS": 0.1840695679095706, "A/86-ILE": 0.06530521515794811, "A/87-GLN": 0.17240597377263583, "A/88-ARG": 0.22116532684846052, "A/89-ALA": 0.08356204862888383, "A/90-SER": 0.12442787024506649, "A/91-THR": 0.06985939766528013, "A/92-LYS": 0.12198472132095718, "A/93-SER": 0.09066687113274986, "A/94-GLN": 0.07832916306786411, "A/95-VAL": 0.069614139471755, "A/96-ASP": 0.08338853176893847, "A/97-GLU": 0.18977981365199512, "A/98-PHE": 0.12418718382360422, "A/99-VAL": 0.06254265710269966, "A/100-ALA": 0.0596691480839832, "A/101-GLU": 0.09389688410345248, "A/102-ALA": 0.060705390213881355, "A/103-LYS": 0.10263524563074658, "A/104-LYS": 0.11505923353065578, "A/105-VAL": 0.05421673046115385, "A/106-VAL": 0.08134468358324194, "A/107-ASN": 0.12684966209351553, "A/108-SER": 0.05114322594065334, "A/109-ASN": 0.13570071153103005, "A/110-LYS": 0.15856954118856656, "A/111-GLU": 0.11101824089764614, "A/112-THR": 0.12545148949702173, "A/113-LEU": 0.2184125034515983, "A/114-VAL": 0.12712984843732963, "A/115-ASN": 0.09746917702233174, "A/116-GLN": 0.18666747565538955, "A/117-ALA": 0.11165784017938755, "A/118-ASN": 0.06764123716640073, "A/119-GLY": 0.06734830487602247, "A/120-LYS": 0.1556144859891953, "A/121-LYS": 0.08737896758163893, "A/122-GLN": 0.12624419288372563, "A/123-GLU": 0.1713116972662175, "A/124-ILE": 0.09408751511058376, "A/125-ALA": 0.08538493954033251, "A/126-LYS": 0.13147271013339795, "A/127-LEU": 0.08800373323104052, "A/128-GLU": 0.1711685769193389, "A/129-ASN": 0.1992327998088383, "A/130-LEU": 0.10683242639265798, "A/131-SER": 0.12135139714754797, "A/132-ASN": 0.07678805950947912, "A/133-ASP": 0.0913821839294224, "A/134-GLU": 0.14944106633876078, "A/135-MET": 0.10323188085025624, "A/136-LEU": 0.09703407037312956, "A/137-ARG": 0.18670855173781392, "A/138-TYR": 0.1139319582273746, "A/139-ASN": 0.11038236923365799, "A/140-THR": 0.04583288450323955, "A/141-ALA": 0.033526912276421135, "A/142-ILE": 0.07194377803144879, "A/143-ASP": 0.08616557920607106, "A/144-ASN": 0.11217548351255961, "A/145-VAL": 0.14204960931114868, "A/146-VAL": 0.10297841039547528, "A/147-LYS": 0.12388107524397433, "A/148-GLN": 0.12755273614145118, "A/149-TYR": 0.183032645239104, "A/150-ASN": 0.13525753339542596, "A/151-GLU": 0.11828712511942718, "A/152-GLY": 0.09209436844232922, "A/153-LYS": 0.1566685454019505, "A/154-LEU": 0.12324617310170789, "A/155-ASN": 0.20128147039481398, "A/156-ILE": 0.15618239884173427, "A/157-THR": 0.11531378914406108, "A/158-ALA": 0.061677035822001985, "A/159-ALA": 0.05730069827269486, "A/160-MET": 0.10131313607400663, "A/161-ASN": 0.037346260375273756, "A/162-ALA": 0.06995709221441257, "A/163-LEU": 0.12855795096536718, "A/164-ASN": 0.06634139007155115, "A/165-SER": 0.06923987725927412, "A/166-ILE": 0.13405763074732824, "A/167-LYS": 0.21675576956393788, "A/168-GLN": 0.05268963914376194, "A/169-ALA": 0.07534954740336852, "A/170-ALA": 0.1457047550994666, "A/171-GLN": 0.1210976792671157, "A/172-GLU": 0.1376186529245708, "A/173-VAL": 0.11575141670830698, "A/174-ALA": 0.06523309169793028, "A/175-GLN": 0.11713452972846762, "A/176-LYS": 0.1596146028226392, "A/177-ASN": 0.15890281162557665, "A/178-LEU": 0.11103841910820701, "A/179-GLN": 0.13085877374436108, "A/180-LYS": 0.17558794372841705, "A/181-GLN": 0.10843760212389394, "A/182-TYR": 0.19797267819642303, "A/183-ALA": 0.12365594460345898, "A/184-LYS": 0.17219259378664897, "A/185-LYS": 0.13582420406500878, "A/186-ILE": 0.11054200397156799, "A/187-GLU": 0.12510345663566777, "A/188-ARG": 0.07362497238046974, "A/189-ILE": 0.08903324537258735, "A/190-SER": 0.21506465623532736, "A/191-SER": 0.1477010508503078, "A/192-LYS": 0.16497096696820573, "A/193-GLY": 0.22462057155771126, "A/194-LEU": 0.2113771497019443, "A/195-ALA": 0.10351368007037402, "A/196-LEU": 0.20884247683430465, "A/197-SER": 0.08308867687149925, "A/198-LYS": 0.15649563671999742, "A/199-LYS": 0.33144695564804494, "A/200-ALA": 0.21553380392208304, "A/201-LYS": 0.09569934045138419, "A/202-GLU": 0.1702432295953002, "A/203-ILE": 0.13969938955896907, "A/204-TYR": 0.2547234481465065, "A/205-GLU": 0.23266521585864647, "A/206-LYS": 0.2600278960945722, "A/207-HIS": 0.25607079520281706, "A/208-LYS": 0.1917389104500828, "A/209-SER": 0.0967422232509995, "A/210-ILE": 0.14531238378501984, "A/211-LEU": 0.11217352787557953, "A/212-PRO": 0.17007195723020702, "A/213-THR": 0.10644565710519568, "A/214-PRO": 0.10722642034528079, "A/215-GLY": 0.0781829419159184, "A/216-TYR": 0.3260642404113908, "A/217-TYR": 0.2195908070690492, "A/218-ALA": 0.06107944524688854, "A/219-ASP": 0.07452440288780136, "A/220-SER": 0.1297820283696206, "A/221-VAL": 0.14544075712032006, "A/222-GLY": 0.12346577947442666, "A/223-THR": 0.1265753896217599, "A/224-TYR": 0.26477699641052044, "A/225-LEU": 0.19664509773358196, "A/226-ASN": 0.17662187034285473, "A/227-ARG": 0.24908402348923758, "A/228-PHE": 0.15913153408758976, "A/229-ARG": 0.26429152640147535, "A/230-ASP": 0.1949127381359011, "A/231-LYS": 0.13662142852836887, "A/232-GLN": 0.20128565577544466, "A/233-THR": 0.1959549772724037, "A/234-PHE": 0.25041771342004027, "A/235-GLY": 0.1413434608479438, "A/236-ASN": 0.14174769114915803, "A/237-ARG": 0.20433719575416465, "A/238-SER": 0.15484637820489272, "A/239-VAL": 0.15347904554942413, "A/240-TRP": 0.1914518221040007, "A/241-THR": 0.17475094903947247, "A/242-GLY": 0.1792996831449545, "A/243-GLN": 0.17092660867360648, "A/244-SER": 0.14554083712843677, "A/245-GLY": 0.16990191821421768, "A/246-LEU": 0.11931490930703113, "A/247-ASP": 0.1516612441577861, "A/248-GLU": 0.1864296685196552, "A/249-ALA": 0.08433958297232119, "A/250-LYS": 0.2007507216218656, "A/251-LYS": 0.2843907242924257, "A/252-MET": 0.22608085419607105, "A/253-LEU": 0.17257741785601005, "A/254-ASP": 0.08954810677333545, "A/255-GLU": 0.14889604220410899, "A/256-VAL": 0.11599545747084562, "A/257-LYS": 0.202512935653269, "A/258-LYS": 0.1406950748010146, "A/259-LEU": 0.14417999474527482, "A/260-LEU": 0.19881929752341945, "A/261-LYS": 0.19650763531096743, "A/262-GLU": 0.24521303062342936, "A/263-LEU": 0.15289672825378955, "A/264-GLN": 0.13633667800942845, "A/265-ASP": 0.13284890017860523, "A/266-LEU": 0.19722999672356872, "A/267-THR": 0.14894234997691266, "A/268-ARG": 0.2737433319917102, "A/269-GLY": 0.1847105105480108, "A/270-THR": 0.1624287778529827, "A/271-LYS": 0.22831319885300477, "A/272-GLU": 0.27970640527170393, "A/273-ASP": 0.21367195408124431}}}, "3": {"single": {"lddt": 0.6344420169129115, "rmsd": 7.8889079093933105, "cad_score": 0.603455, "gdtts": 0.3058608058608059, "tm_score": 0.6544457674026489, "LoCoHD": 0.12572039913897412}, "per_residue": {"lddt": {"A/1-ASP": 0.749, "A/2-GLN": 0.686, "A/3-GLU": 0.788, "A/4-LEU": 0.744, "A/5-GLY": 0.809, "A/6-LYS": 0.75, "A/7-GLN": 0.732, "A/8-SER": 0.851, "A/9-ARG": 0.829, "A/10-ARG": 0.72, "A/11-SER": 0.877, "A/12-GLN": 0.82, "A/13-ASP": 0.849, "A/14-ILE": 0.907, "A/15-ILE": 0.877, "A/16-LYS": 0.802, "A/17-SER": 0.818, "A/18-LEU": 0.81, "A/19-GLY": 0.623, "A/20-PHE": 0.625, "A/21-LEU": 0.829, "A/22-SER": 0.814, "A/23-SER": 0.831, "A/24-ASP": 0.885, "A/25-GLN": 0.69, "A/26-LYS": 0.856, "A/27-ASP": 0.876, "A/28-ILE": 0.899, "A/29-LEU": 0.892, "A/30-VAL": 0.858, "A/31-LYS": 0.721, "A/32-SER": 0.906, "A/33-ILE": 0.903, "A/34-SER": 0.825, "A/35-SER": 0.837, "A/36-SER": 0.832, "A/37-LYS": 0.804, "A/38-ASP": 0.811, "A/39-SER": 0.821, "A/40-GLN": 0.797, "A/41-LEU": 0.86, "A/42-ILE": 0.877, "A/43-LEU": 0.855, "A/44-LYS": 0.838, "A/45-PHE": 0.902, "A/46-VAL": 0.901, "A/47-THR": 0.897, "A/48-GLN": 0.788, "A/49-ALA": 0.923, "A/50-THR": 0.821, "A/51-GLN": 0.801, "A/52-LEU": 0.808, "A/53-ASN": 0.829, "A/54-ASN": 0.799, "A/55-ALA": 0.788, "A/56-GLU": 0.702, "A/57-SER": 0.707, "A/58-THR": 0.725, "A/59-LYS": 0.692, "A/60-ALA": 0.754, "A/61-LYS": 0.78, "A/62-GLN": 0.727, "A/63-MET": 0.444, "A/64-ALA": 0.854, "A/65-GLN": 0.796, "A/66-ASN": 0.774, "A/67-ASP": 0.754, "A/68-VAL": 0.768, "A/69-ALA": 0.703, "A/70-LEU": 0.653, "A/71-ILE": 0.643, "A/72-LYS": 0.475, "A/73-ASN": 0.43, "A/74-ILE": 0.506, "A/75-SER": 0.569, "A/76-PRO": 0.634, "A/77-GLU": 0.678, "A/78-VAL": 0.688, "A/79-LEU": 0.672, "A/80-GLU": 0.737, "A/81-GLU": 0.808, "A/82-TYR": 0.734, "A/83-LYS": 0.757, "A/84-GLU": 0.837, "A/85-LYS": 0.874, "A/86-ILE": 0.903, "A/87-GLN": 0.699, "A/88-ARG": 0.7, "A/89-ALA": 0.83, "A/90-SER": 0.726, "A/91-THR": 0.719, "A/92-LYS": 0.649, "A/93-SER": 0.765, "A/94-GLN": 0.818, "A/95-VAL": 0.828, "A/96-ASP": 0.803, "A/97-GLU": 0.856, "A/98-PHE": 0.88, "A/99-VAL": 0.824, "A/100-ALA": 0.837, "A/101-GLU": 0.787, "A/102-ALA": 0.828, "A/103-LYS": 0.72, "A/104-LYS": 0.787, "A/105-VAL": 0.736, "A/106-VAL": 0.683, "A/107-ASN": 0.667, "A/108-SER": 0.762, "A/109-ASN": 0.664, "A/110-LYS": 0.628, "A/111-GLU": 0.648, "A/112-THR": 0.722, "A/113-LEU": 0.597, "A/114-VAL": 0.717, "A/115-ASN": 0.756, "A/116-GLN": 0.594, "A/117-ALA": 0.737, "A/118-ASN": 0.749, "A/119-GLY": 0.764, "A/120-LYS": 0.655, "A/121-LYS": 0.704, "A/122-GLN": 0.704, "A/123-GLU": 0.73, "A/124-ILE": 0.744, "A/125-ALA": 0.798, "A/126-LYS": 0.749, "A/127-LEU": 0.68, "A/128-GLU": 0.635, "A/129-ASN": 0.604, "A/130-LEU": 0.688, "A/131-SER": 0.704, "A/132-ASN": 0.756, "A/133-ASP": 0.771, "A/134-GLU": 0.727, "A/135-MET": 0.422, "A/136-LEU": 0.765, "A/137-ARG": 0.728, "A/138-TYR": 0.772, "A/139-ASN": 0.779, "A/140-THR": 0.833, "A/141-ALA": 0.836, "A/142-ILE": 0.779, "A/143-ASP": 0.806, "A/144-ASN": 0.813, "A/145-VAL": 0.772, "A/146-VAL": 0.684, "A/147-LYS": 0.699, "A/148-GLN": 0.574, "A/149-TYR": 0.416, "A/150-ASN": 0.605, "A/151-GLU": 0.626, "A/152-GLY": 0.493, "A/153-LYS": 0.43, "A/154-LEU": 0.473, "A/155-ASN": 0.422, "A/156-ILE": 0.442, "A/157-THR": 0.524, "A/158-ALA": 0.609, "A/159-ALA": 0.583, "A/160-MET": 0.296, "A/161-ASN": 0.653, "A/162-ALA": 0.725, "A/163-LEU": 0.584, "A/164-ASN": 0.683, "A/165-SER": 0.728, "A/166-ILE": 0.776, "A/167-LYS": 0.502, "A/168-GLN": 0.768, "A/169-ALA": 0.776, "A/170-ALA": 0.69, "A/171-GLN": 0.686, "A/172-GLU": 0.682, "A/173-VAL": 0.7, "A/174-ALA": 0.697, "A/175-GLN": 0.689, "A/176-LYS": 0.578, "A/177-ASN": 0.681, "A/178-LEU": 0.7, "A/179-GLN": 0.711, "A/180-LYS": 0.574, "A/181-GLN": 0.646, "A/182-TYR": 0.598, "A/183-ALA": 0.761, "A/184-LYS": 0.57, "A/185-LYS": 0.542, "A/186-ILE": 0.619, "A/187-GLU": 0.568, "A/188-ARG": 0.52, "A/189-ILE": 0.514, "A/190-SER": 0.618, "A/191-SER": 0.581, "A/192-LYS": 0.433, "A/193-GLY": 0.486, "A/194-LEU": 0.547, "A/195-ALA": 0.473, "A/196-LEU": 0.384, "A/197-SER": 0.506, "A/198-LYS": 0.545, "A/199-LYS": 0.404, "A/200-ALA": 0.446, "A/201-LYS": 0.504, "A/202-GLU": 0.448, "A/203-ILE": 0.419, "A/204-TYR": 0.437, "A/205-GLU": 0.504, "A/206-LYS": 0.38, "A/207-HIS": 0.335, "A/208-LYS": 0.438, "A/209-SER": 0.41, "A/210-ILE": 0.334, "A/211-LEU": 0.451, "A/212-PRO": 0.5, "A/213-THR": 0.465, "A/214-PRO": 0.46, "A/215-GLY": 0.565, "A/216-TYR": 0.451, "A/217-TYR": 0.452, "A/218-ALA": 0.546, "A/219-ASP": 0.584, "A/220-SER": 0.51, "A/221-VAL": 0.504, "A/222-GLY": 0.571, "A/223-THR": 0.532, "A/224-TYR": 0.402, "A/225-LEU": 0.467, "A/226-ASN": 0.554, "A/227-ARG": 0.412, "A/228-PHE": 0.39, "A/229-ARG": 0.453, "A/230-ASP": 0.483, "A/231-LYS": 0.353, "A/232-GLN": 0.333, "A/233-THR": 0.376, "A/234-PHE": 0.32, "A/235-GLY": 0.291, "A/236-ASN": 0.277, "A/237-ARG": 0.287, "A/238-SER": 0.325, "A/239-VAL": 0.351, "A/240-TRP": 0.424, "A/241-THR": 0.362, "A/242-GLY": 0.3, "A/243-GLN": 0.248, "A/244-SER": 0.461, "A/245-GLY": 0.501, "A/246-LEU": 0.52, "A/247-ASP": 0.576, "A/248-GLU": 0.546, "A/249-ALA": 0.502, "A/250-LYS": 0.532, "A/251-LYS": 0.558, "A/252-MET": 0.262, "A/253-LEU": 0.432, "A/254-ASP": 0.56, "A/255-GLU": 0.535, "A/256-VAL": 0.484, "A/257-LYS": 0.462, "A/258-LYS": 0.607, "A/259-LEU": 0.502, "A/260-LEU": 0.494, "A/261-LYS": 0.455, "A/262-GLU": 0.593, "A/263-LEU": 0.6, "A/264-GLN": 0.461, "A/265-ASP": 0.624, "A/266-LEU": 0.549, "A/267-THR": 0.583, "A/268-ARG": 0.391, "A/269-GLY": 0.426, "A/270-THR": 0.571, "A/271-LYS": 0.282, "A/272-GLU": 0.311, "A/273-ASP": 0.383}, "cad_score": {"A/1-ASP": 0.597, "A/2-GLN": 0.334, "A/3-GLU": 0.411, "A/4-LEU": 0.692, "A/5-GLY": 0.636, "A/6-LYS": 0.589, "A/7-GLN": 0.509, "A/8-SER": 0.709, "A/9-ARG": 0.764, "A/10-ARG": 0.635, "A/11-SER": 0.763, "A/12-GLN": 0.836, "A/13-ASP": 0.879, "A/14-ILE": 0.819, "A/15-ILE": 0.831, "A/16-LYS": 0.751, "A/17-SER": 0.804, "A/18-LEU": 0.813, "A/19-GLY": 0.456, "A/20-PHE": 0.597, "A/21-LEU": 0.828, "A/22-SER": 0.82, "A/23-SER": 0.843, "A/24-ASP": 0.899, "A/25-GLN": 0.739, "A/26-LYS": 0.761, "A/27-ASP": 0.737, "A/28-ILE": 0.696, "A/29-LEU": 0.728, "A/30-VAL": 0.766, "A/31-LYS": 0.459, "A/32-SER": 0.901, "A/33-ILE": 0.765, "A/34-SER": 0.634, "A/35-SER": 0.699, "A/36-SER": 0.825, "A/37-LYS": 0.753, "A/38-ASP": 0.828, "A/39-SER": 0.819, "A/40-GLN": 0.819, "A/41-LEU": 0.766, "A/42-ILE": 0.762, "A/43-LEU": 0.788, "A/44-LYS": 0.737, "A/45-PHE": 0.864, "A/46-VAL": 0.872, "A/47-THR": 0.817, "A/48-GLN": 0.668, "A/49-ALA": 0.827, "A/50-THR": 0.782, "A/51-GLN": 0.732, "A/52-LEU": 0.777, "A/53-ASN": 0.787, "A/54-ASN": 0.81, "A/55-ALA": 0.705, "A/56-GLU": 0.454, "A/57-SER": 0.534, "A/58-THR": 0.779, "A/59-LYS": 0.377, "A/60-ALA": 0.666, "A/61-LYS": 0.709, "A/62-GLN": 0.778, "A/63-MET": 0.626, "A/64-ALA": 0.849, "A/65-GLN": 0.742, "A/66-ASN": 0.795, "A/67-ASP": 0.601, "A/68-VAL": 0.724, "A/69-ALA": 0.481, "A/70-LEU": 0.709, "A/71-ILE": 0.602, "A/72-LYS": 0.267, "A/73-ASN": 0.224, "A/74-ILE": 0.531, "A/75-SER": 0.736, "A/76-PRO": 0.464, "A/77-GLU": 0.71, "A/78-VAL": 0.756, "A/79-LEU": 0.626, "A/80-GLU": 0.68, "A/81-GLU": 0.766, "A/82-TYR": 0.64, "A/83-LYS": 0.531, "A/84-GLU": 0.813, "A/85-LYS": 0.796, "A/86-ILE": 0.869, "A/87-GLN": 0.582, "A/88-ARG": 0.67, "A/89-ALA": 0.889, "A/90-SER": 0.753, "A/91-THR": 0.756, "A/92-LYS": 0.599, "A/93-SER": 0.844, "A/94-GLN": 0.884, "A/95-VAL": 0.774, "A/96-ASP": 0.803, "A/97-GLU": 0.818, "A/98-PHE": 0.811, "A/99-VAL": 0.788, "A/100-ALA": 0.799, "A/101-GLU": 0.718, "A/102-ALA": 0.815, "A/103-LYS": 0.58, "A/104-LYS": 0.712, "A/105-VAL": 0.728, "A/106-VAL": 0.753, "A/107-ASN": 0.738, "A/108-SER": 0.828, "A/109-ASN": 0.597, "A/110-LYS": 0.718, "A/111-GLU": 0.646, "A/112-THR": 0.615, "A/113-LEU": 0.498, "A/114-VAL": 0.621, "A/115-ASN": 0.712, "A/116-GLN": 0.513, "A/117-ALA": 0.714, "A/118-ASN": 0.74, "A/119-GLY": 0.794, "A/120-LYS": 0.606, "A/121-LYS": 0.741, "A/122-GLN": 0.662, "A/123-GLU": 0.796, "A/124-ILE": 0.783, "A/125-ALA": 0.654, "A/126-LYS": 0.714, "A/127-LEU": 0.5, "A/128-GLU": 0.911, "A/129-ASN": 0.545, "A/130-LEU": 0.647, "A/131-SER": 0.743, "A/132-ASN": 0.78, "A/133-ASP": 0.777, "A/134-GLU": 0.633, "A/135-MET": 0.645, "A/136-LEU": 0.71, "A/137-ARG": 0.807, "A/138-TYR": 0.708, "A/139-ASN": 0.677, "A/140-THR": 0.86, "A/141-ALA": 0.86, "A/142-ILE": 0.782, "A/143-ASP": 0.763, "A/144-ASN": 0.692, "A/145-VAL": 0.56, "A/146-VAL": 0.584, "A/147-LYS": 0.57, "A/148-GLN": 0.552, "A/149-TYR": 0.475, "A/150-ASN": 0.487, "A/151-GLU": 0.828, "A/152-GLY": 0.385, "A/153-LYS": 0.536, "A/154-LEU": 0.469, "A/155-ASN": 0.259, "A/156-ILE": 0.3, "A/157-THR": 0.626, "A/158-ALA": 0.631, "A/159-ALA": 0.598, "A/160-MET": 0.633, "A/161-ASN": 0.932, "A/162-ALA": 0.78, "A/163-LEU": 0.577, "A/164-ASN": 0.76, "A/165-SER": 0.897, "A/166-ILE": 0.675, "A/167-LYS": 0.533, "A/168-GLN": 0.852, "A/169-ALA": 0.671, "A/170-ALA": 0.62, "A/171-GLN": 0.657, "A/172-GLU": 0.637, "A/173-VAL": 0.589, "A/174-ALA": 0.584, "A/175-GLN": 0.653, "A/176-LYS": 0.551, "A/177-ASN": 0.573, "A/178-LEU": 0.599, "A/179-GLN": 0.653, "A/180-LYS": 0.472, "A/181-GLN": 0.606, "A/182-TYR": 0.569, "A/183-ALA": 0.701, "A/184-LYS": 0.418, "A/185-LYS": 0.588, "A/186-ILE": 0.5, "A/187-GLU": 0.599, "A/188-ARG": 0.599, "A/189-ILE": 0.456, "A/190-SER": 0.642, "A/191-SER": 0.591, "A/192-LYS": 0.382, "A/193-GLY": 0.481, "A/194-LEU": 0.716, "A/195-ALA": 0.57, "A/196-LEU": 0.191, "A/197-SER": 0.537, "A/198-LYS": 0.757, "A/199-LYS": 0.315, "A/200-ALA": 0.541, "A/201-LYS": 0.544, "A/202-GLU": 0.46, "A/203-ILE": 0.264, "A/204-TYR": 0.304, "A/205-GLU": 0.403, "A/206-LYS": 0.223, "A/207-HIS": 0.328, "A/208-LYS": 0.364, "A/209-SER": 0.45, "A/210-ILE": 0.336, "A/211-LEU": 0.519, "A/212-PRO": 0.455, "A/213-THR": 0.632, "A/214-PRO": 0.465, "A/215-GLY": 0.828, "A/216-TYR": 0.407, "A/217-TYR": 0.275, "A/218-ALA": 0.788, "A/219-ASP": 0.819, "A/220-SER": 0.291, "A/221-VAL": 0.327, "A/222-GLY": 0.881, "A/223-THR": 0.568, "A/224-TYR": 0.372, "A/225-LEU": 0.497, "A/226-ASN": 0.804, "A/227-ARG": 0.26, "A/228-PHE": 0.321, "A/229-ARG": 0.543, "A/230-ASP": 0.178, "A/231-LYS": 0.2, "A/232-GLN": 0.268, "A/233-THR": 0.183, "A/234-PHE": 0.313, "A/235-GLY": 0.265, "A/236-ASN": 0.443, "A/237-ARG": 0.392, "A/238-SER": 0.119, "A/239-VAL": 0.225, "A/240-TRP": 0.434, "A/241-THR": 0.258, "A/242-GLY": 0.366, "A/243-GLN": 0.237, "A/244-SER": 0.429, "A/245-GLY": 0.665, "A/246-LEU": 0.632, "A/247-ASP": 0.657, "A/248-GLU": 0.637, "A/249-ALA": 0.512, "A/250-LYS": 0.795, "A/251-LYS": 0.715, "A/252-MET": 0.48, "A/253-LEU": 0.358, "A/254-ASP": 0.874, "A/255-GLU": 0.706, "A/256-VAL": 0.474, "A/257-LYS": 0.611, "A/258-LYS": 0.839, "A/259-LEU": 0.448, "A/260-LEU": 0.333, "A/261-LYS": 0.454, "A/262-GLU": 0.79, "A/263-LEU": 0.472, "A/264-GLN": 0.279, "A/265-ASP": 0.526, "A/266-LEU": 0.614, "A/267-THR": 0.463, "A/268-ARG": 0.332, "A/269-GLY": 0.0, "A/270-THR": 0.245, "A/271-LYS": 0.252, "A/272-GLU": 0.328, "A/273-ASP": 0.201}, "LoCoHD": {"A/1-ASP": 0.17636698595620032, "A/2-GLN": 0.2664591703171924, "A/3-GLU": 0.16508738664169748, "A/4-LEU": 0.07401561046027587, "A/5-GLY": 0.06738269165192902, "A/6-LYS": 0.16250110541140192, "A/7-GLN": 0.15180844026326767, "A/8-SER": 0.06361587128417927, "A/9-ARG": 0.08366317675985706, "A/10-ARG": 0.15133651291828848, "A/11-SER": 0.051036459255789056, "A/12-GLN": 0.0482303640166606, "A/13-ASP": 0.07026203389068562, "A/14-ILE": 0.04558920342190321, "A/15-ILE": 0.07099604187781192, "A/16-LYS": 0.09222180387645816, "A/17-SER": 0.06896778896792337, "A/18-LEU": 0.10520395524482251, "A/19-GLY": 0.11083770163662368, "A/20-PHE": 0.12845918634191422, "A/21-LEU": 0.09900210601272408, "A/22-SER": 0.06558690546060239, "A/23-SER": 0.050137262994152755, "A/24-ASP": 0.07061766719639163, "A/25-GLN": 0.12026204784479085, "A/26-LYS": 0.07019626976974677, "A/27-ASP": 0.09147607346608595, "A/28-ILE": 0.0911741111719846, "A/29-LEU": 0.06434439576337182, "A/30-VAL": 0.06135955209757922, "A/31-LYS": 0.14870118098022395, "A/32-SER": 0.05294814547626869, "A/33-ILE": 0.04785310006845298, "A/34-SER": 0.10530291760761981, "A/35-SER": 0.08043413324938414, "A/36-SER": 0.06339334147394203, "A/37-LYS": 0.0998869305156753, "A/38-ASP": 0.0765645646539856, "A/39-SER": 0.0648290632822657, "A/40-GLN": 0.14219885894924839, "A/41-LEU": 0.0946163401272691, "A/42-ILE": 0.05826744052449566, "A/43-LEU": 0.0695667032891151, "A/44-LYS": 0.09522256089824473, "A/45-PHE": 0.05932091797818042, "A/46-VAL": 0.029205229455444324, "A/47-THR": 0.04443665836279461, "A/48-GLN": 0.11412393692635789, "A/49-ALA": 0.03678906826060572, "A/50-THR": 0.05920180092706128, "A/51-GLN": 0.07781514941330965, "A/52-LEU": 0.09832702629427086, "A/53-ASN": 0.12326767528846608, "A/54-ASN": 0.07426483391892845, "A/55-ALA": 0.06849701248404244, "A/56-GLU": 0.14232749191071825, "A/57-SER": 0.10099839381868818, "A/58-THR": 0.09107353126530787, "A/59-LYS": 0.21878861525541662, "A/60-ALA": 0.11967607762451973, "A/61-LYS": 0.15770180150857951, "A/62-GLN": 0.1358999617226925, "A/63-MET": 0.10241096121470351, "A/64-ALA": 0.07459055921870571, "A/65-GLN": 0.07242564292499079, "A/66-ASN": 0.07417521719595016, "A/67-ASP": 0.08283642984512037, "A/68-VAL": 0.08652631151601127, "A/69-ALA": 0.09599386859520741, "A/70-LEU": 0.11810619425593549, "A/71-ILE": 0.09719037218184891, "A/72-LYS": 0.1171275664242567, "A/73-ASN": 0.14687909630959864, "A/74-ILE": 0.157135676966076, "A/75-SER": 0.13474236009771914, "A/76-PRO": 0.117187285021798, "A/77-GLU": 0.19261612085993626, "A/78-VAL": 0.07749889618070804, "A/79-LEU": 0.1212603032293122, "A/80-GLU": 0.1384029531683312, "A/81-GLU": 0.12694282482975922, "A/82-TYR": 0.1571934358458082, "A/83-LYS": 0.12235916073087426, "A/84-GLU": 0.10608927525673605, "A/85-LYS": 0.18968294872530522, "A/86-ILE": 0.0529398270668136, "A/87-GLN": 0.1649196197243108, "A/88-ARG": 0.2025524330355351, "A/89-ALA": 0.0673776050366283, "A/90-SER": 0.09550106513671466, "A/91-THR": 0.06838537204970642, "A/92-LYS": 0.08365679192948397, "A/93-SER": 0.0769520518441633, "A/94-GLN": 0.09170027322576083, "A/95-VAL": 0.06465658617444324, "A/96-ASP": 0.07835067265137817, "A/97-GLU": 0.10950312732702816, "A/98-PHE": 0.14321804933553212, "A/99-VAL": 0.07408237923272899, "A/100-ALA": 0.07223472539839733, "A/101-GLU": 0.16665074791268666, "A/102-ALA": 0.05996839636281331, "A/103-LYS": 0.10926234215612464, "A/104-LYS": 0.11989805041774405, "A/105-VAL": 0.07628597624087279, "A/106-VAL": 0.059037468024842304, "A/107-ASN": 0.13277874820196678, "A/108-SER": 0.054436943657458894, "A/109-ASN": 0.13008117083682352, "A/110-LYS": 0.14517905477514095, "A/111-GLU": 0.12293206075465662, "A/112-THR": 0.12695573144632516, "A/113-LEU": 0.2239328522613967, "A/114-VAL": 0.13649121051939064, "A/115-ASN": 0.0986038329912607, "A/116-GLN": 0.18864164529468824, "A/117-ALA": 0.11201742020354344, "A/118-ASN": 0.07751353542517617, "A/119-GLY": 0.07311193009393369, "A/120-LYS": 0.15259590277496748, "A/121-LYS": 0.08673344620892257, "A/122-GLN": 0.1278806122017182, "A/123-GLU": 0.1610136816482888, "A/124-ILE": 0.08955988785919827, "A/125-ALA": 0.07719082512879354, "A/126-LYS": 0.10677426328259744, "A/127-LEU": 0.06316611461319378, "A/128-GLU": 0.14427493443886186, "A/129-ASN": 0.1556585459822166, "A/130-LEU": 0.1586140758109357, "A/131-SER": 0.12204218998481352, "A/132-ASN": 0.07061757630714377, "A/133-ASP": 0.08939257919401396, "A/134-GLU": 0.14463360654390658, "A/135-MET": 0.06574659994031254, "A/136-LEU": 0.09747484187987351, "A/137-ARG": 0.16806361259306682, "A/138-TYR": 0.10957822464858931, "A/139-ASN": 0.09245868898858343, "A/140-THR": 0.046708976903197176, "A/141-ALA": 0.036330589364640994, "A/142-ILE": 0.06729997040772934, "A/143-ASP": 0.07451032513936519, "A/144-ASN": 0.11103418983537922, "A/145-VAL": 0.13881584551992274, "A/146-VAL": 0.11402628374049033, "A/147-LYS": 0.12677770598480745, "A/148-GLN": 0.13963959970413445, "A/149-TYR": 0.18005281693515435, "A/150-ASN": 0.12893591287012468, "A/151-GLU": 0.08560172601015513, "A/152-GLY": 0.1222099864204232, "A/153-LYS": 0.13733714711570175, "A/154-LEU": 0.12890269766814447, "A/155-ASN": 0.25499933963398586, "A/156-ILE": 0.2012013877201749, "A/157-THR": 0.12246432286187833, "A/158-ALA": 0.06625720636628242, "A/159-ALA": 0.05652875326424936, "A/160-MET": 0.08712532393558417, "A/161-ASN": 0.04565351018541359, "A/162-ALA": 0.0728726795252129, "A/163-LEU": 0.15393317043531762, "A/164-ASN": 0.08103668057531556, "A/165-SER": 0.059797402518439735, "A/166-ILE": 0.09760481740974576, "A/167-LYS": 0.22895709254356947, "A/168-GLN": 0.06577509606470697, "A/169-ALA": 0.0974330521953992, "A/170-ALA": 0.07354195259487319, "A/171-GLN": 0.10725899829626888, "A/172-GLU": 0.2126468865288664, "A/173-VAL": 0.0815707397582362, "A/174-ALA": 0.06836558188542438, "A/175-GLN": 0.14206589731544164, "A/176-LYS": 0.18094181998731682, "A/177-ASN": 0.10975200525235036, "A/178-LEU": 0.1838857187153438, "A/179-GLN": 0.12903921087985457, "A/180-LYS": 0.15816418029289006, "A/181-GLN": 0.19960553674736115, "A/182-TYR": 0.15655437107487827, "A/183-ALA": 0.11260219022026006, "A/184-LYS": 0.26075169856966746, "A/185-LYS": 0.15773928182990052, "A/186-ILE": 0.09404849041905267, "A/187-GLU": 0.19637336383559095, "A/188-ARG": 0.1486440762865962, "A/189-ILE": 0.10918141057659381, "A/190-SER": 0.16008642669781634, "A/191-SER": 0.14906869017146065, "A/192-LYS": 0.17875653309896547, "A/193-GLY": 0.16958132552186234, "A/194-LEU": 0.1809961045835815, "A/195-ALA": 0.14713478723598422, "A/196-LEU": 0.21240281559191065, "A/197-SER": 0.11928947175846247, "A/198-LYS": 0.1321831356852866, "A/199-LYS": 0.2800601228086611, "A/200-ALA": 0.16625945519445712, "A/201-LYS": 0.19501135973990022, "A/202-GLU": 0.17533795858791418, "A/203-ILE": 0.12100546662733232, "A/204-TYR": 0.14283407618869629, "A/205-GLU": 0.18280920856333485, "A/206-LYS": 0.2093551148862351, "A/207-HIS": 0.2169108878662071, "A/208-LYS": 0.21043722421750422, "A/209-SER": 0.0983749398675856, "A/210-ILE": 0.16036340722081205, "A/211-LEU": 0.14517284349716345, "A/212-PRO": 0.1653703533310217, "A/213-THR": 0.10393152608808226, "A/214-PRO": 0.11907858640907633, "A/215-GLY": 0.07175177173726151, "A/216-TYR": 0.2834303125353813, "A/217-TYR": 0.23046234178519773, "A/218-ALA": 0.11352794322846028, "A/219-ASP": 0.06293561799213525, "A/220-SER": 0.13105277047196245, "A/221-VAL": 0.08391421834680438, "A/222-GLY": 0.04109022233976585, "A/223-THR": 0.13878078782840061, "A/224-TYR": 0.21392390708956102, "A/225-LEU": 0.12403941752721222, "A/226-ASN": 0.07601210997850563, "A/227-ARG": 0.2799982616700108, "A/228-PHE": 0.2240806459416557, "A/229-ARG": 0.14827289357208928, "A/230-ASP": 0.17825367870124129, "A/231-LYS": 0.27423171436850996, "A/232-GLN": 0.14253900826553076, "A/233-THR": 0.23619640357147945, "A/234-PHE": 0.16776904405136042, "A/235-GLY": 0.10718430716330578, "A/236-ASN": 0.14250397697473094, "A/237-ARG": 0.22780755017389742, "A/238-SER": 0.09938645681806116, "A/239-VAL": 0.14961258058115756, "A/240-TRP": 0.13753877862634842, "A/241-THR": 0.1039391403570566, "A/242-GLY": 0.1681542028594269, "A/243-GLN": 0.2744018383679003, "A/244-SER": 0.1206552783819541, "A/245-GLY": 0.11752881568481226, "A/246-LEU": 0.11760358345936951, "A/247-ASP": 0.13337684202996977, "A/248-GLU": 0.17696908315605245, "A/249-ALA": 0.06633669403768014, "A/250-LYS": 0.14090420852791, "A/251-LYS": 0.19311379543062082, "A/252-MET": 0.1784242435209534, "A/253-LEU": 0.12419123272415626, "A/254-ASP": 0.0730192022570029, "A/255-GLU": 0.21794776679063577, "A/256-VAL": 0.09465258130145314, "A/257-LYS": 0.11706536597230469, "A/258-LYS": 0.14615269256308214, "A/259-LEU": 0.17655173161589588, "A/260-LEU": 0.2160480036825695, "A/261-LYS": 0.23652787820370333, "A/262-GLU": 0.1929060916985878, "A/263-LEU": 0.07974632152659061, "A/264-GLN": 0.20465387173005414, "A/265-ASP": 0.07781430938604252, "A/266-LEU": 0.12058530894035872, "A/267-THR": 0.1320210059907929, "A/268-ARG": 0.2449928414138495, "A/269-GLY": 0.1871625332195835, "A/270-THR": 0.18790256927526655, "A/271-LYS": 0.22173344443852977, "A/272-GLU": 0.2854659851553476, "A/273-ASP": 0.21010322568562118}}}, "1": {"single": {"lddt": 0.5576178498081608, "rmsd": 10.913894653320312, "cad_score": 0.565439, "gdtts": 0.1987179487179487, "tm_score": 0.589897632598877, "LoCoHD": 0.13057613243464347}, "per_residue": {"lddt": {"A/1-ASP": 0.735, "A/2-GLN": 0.691, "A/3-GLU": 0.78, "A/4-LEU": 0.811, "A/5-GLY": 0.802, "A/6-LYS": 0.752, "A/7-GLN": 0.731, "A/8-SER": 0.899, "A/9-ARG": 0.826, "A/10-ARG": 0.72, "A/11-SER": 0.875, "A/12-GLN": 0.822, "A/13-ASP": 0.849, "A/14-ILE": 0.902, "A/15-ILE": 0.872, "A/16-LYS": 0.799, "A/17-SER": 0.818, "A/18-LEU": 0.785, "A/19-GLY": 0.594, "A/20-PHE": 0.612, "A/21-LEU": 0.766, "A/22-SER": 0.8, "A/23-SER": 0.833, "A/24-ASP": 0.877, "A/25-GLN": 0.675, "A/26-LYS": 0.849, "A/27-ASP": 0.867, "A/28-ILE": 0.881, "A/29-LEU": 0.877, "A/30-VAL": 0.849, "A/31-LYS": 0.714, "A/32-SER": 0.903, "A/33-ILE": 0.903, "A/34-SER": 0.824, "A/35-SER": 0.848, "A/36-SER": 0.846, "A/37-LYS": 0.804, "A/38-ASP": 0.819, "A/39-SER": 0.822, "A/40-GLN": 0.795, "A/41-LEU": 0.859, "A/42-ILE": 0.88, "A/43-LEU": 0.854, "A/44-LYS": 0.839, "A/45-PHE": 0.9, "A/46-VAL": 0.899, "A/47-THR": 0.891, "A/48-GLN": 0.783, "A/49-ALA": 0.904, "A/50-THR": 0.812, "A/51-GLN": 0.792, "A/52-LEU": 0.801, "A/53-ASN": 0.738, "A/54-ASN": 0.785, "A/55-ALA": 0.77, "A/56-GLU": 0.703, "A/57-SER": 0.683, "A/58-THR": 0.715, "A/59-LYS": 0.682, "A/60-ALA": 0.752, "A/61-LYS": 0.784, "A/62-GLN": 0.727, "A/63-MET": 0.447, "A/64-ALA": 0.856, "A/65-GLN": 0.801, "A/66-ASN": 0.793, "A/67-ASP": 0.797, "A/68-VAL": 0.818, "A/69-ALA": 0.778, "A/70-LEU": 0.736, "A/71-ILE": 0.727, "A/72-LYS": 0.479, "A/73-ASN": 0.53, "A/74-ILE": 0.58, "A/75-SER": 0.631, "A/76-PRO": 0.716, "A/77-GLU": 0.743, "A/78-VAL": 0.713, "A/79-LEU": 0.707, "A/80-GLU": 0.756, "A/81-GLU": 0.819, "A/82-TYR": 0.733, "A/83-LYS": 0.768, "A/84-GLU": 0.84, "A/85-LYS": 0.859, "A/86-ILE": 0.904, "A/87-GLN": 0.702, "A/88-ARG": 0.7, "A/89-ALA": 0.843, "A/90-SER": 0.722, "A/91-THR": 0.727, "A/92-LYS": 0.615, "A/93-SER": 0.767, "A/94-GLN": 0.822, "A/95-VAL": 0.842, "A/96-ASP": 0.8, "A/97-GLU": 0.852, "A/98-PHE": 0.874, "A/99-VAL": 0.831, "A/100-ALA": 0.836, "A/101-GLU": 0.788, "A/102-ALA": 0.826, "A/103-LYS": 0.687, "A/104-LYS": 0.792, "A/105-VAL": 0.748, "A/106-VAL": 0.711, "A/107-ASN": 0.712, "A/108-SER": 0.764, "A/109-ASN": 0.675, "A/110-LYS": 0.647, "A/111-GLU": 0.676, "A/112-THR": 0.709, "A/113-LEU": 0.596, "A/114-VAL": 0.77, "A/115-ASN": 0.765, "A/116-GLN": 0.561, "A/117-ALA": 0.712, "A/118-ASN": 0.732, "A/119-GLY": 0.705, "A/120-LYS": 0.641, "A/121-LYS": 0.678, "A/122-GLN": 0.747, "A/123-GLU": 0.647, "A/124-ILE": 0.681, "A/125-ALA": 0.771, "A/126-LYS": 0.707, "A/127-LEU": 0.625, "A/128-GLU": 0.513, "A/129-ASN": 0.458, "A/130-LEU": 0.575, "A/131-SER": 0.642, "A/132-ASN": 0.792, "A/133-ASP": 0.786, "A/134-GLU": 0.568, "A/135-MET": 0.39, "A/136-LEU": 0.734, "A/137-ARG": 0.611, "A/138-TYR": 0.612, "A/139-ASN": 0.711, "A/140-THR": 0.757, "A/141-ALA": 0.709, "A/142-ILE": 0.684, "A/143-ASP": 0.666, "A/144-ASN": 0.743, "A/145-VAL": 0.681, "A/146-VAL": 0.697, "A/147-LYS": 0.579, "A/148-GLN": 0.544, "A/149-TYR": 0.485, "A/150-ASN": 0.521, "A/151-GLU": 0.399, "A/152-GLY": 0.328, "A/153-LYS": 0.276, "A/154-LEU": 0.396, "A/155-ASN": 0.32, "A/156-ILE": 0.283, "A/157-THR": 0.392, "A/158-ALA": 0.472, "A/159-ALA": 0.404, "A/160-MET": 0.209, "A/161-ASN": 0.543, "A/162-ALA": 0.546, "A/163-LEU": 0.423, "A/164-ASN": 0.549, "A/165-SER": 0.666, "A/166-ILE": 0.599, "A/167-LYS": 0.509, "A/168-GLN": 0.661, "A/169-ALA": 0.713, "A/170-ALA": 0.635, "A/171-GLN": 0.542, "A/172-GLU": 0.609, "A/173-VAL": 0.662, "A/174-ALA": 0.522, "A/175-GLN": 0.377, "A/176-LYS": 0.47, "A/177-ASN": 0.562, "A/178-LEU": 0.392, "A/179-GLN": 0.371, "A/180-LYS": 0.468, "A/181-GLN": 0.406, "A/182-TYR": 0.302, "A/183-ALA": 0.397, "A/184-LYS": 0.428, "A/185-LYS": 0.323, "A/186-ILE": 0.286, "A/187-GLU": 0.338, "A/188-ARG": 0.364, "A/189-ILE": 0.322, "A/190-SER": 0.37, "A/191-SER": 0.406, "A/192-LYS": 0.37, "A/193-GLY": 0.374, "A/194-LEU": 0.364, "A/195-ALA": 0.47, "A/196-LEU": 0.405, "A/197-SER": 0.407, "A/198-LYS": 0.468, "A/199-LYS": 0.416, "A/200-ALA": 0.395, "A/201-LYS": 0.415, "A/202-GLU": 0.397, "A/203-ILE": 0.346, "A/204-TYR": 0.295, "A/205-GLU": 0.337, "A/206-LYS": 0.259, "A/207-HIS": 0.221, "A/208-LYS": 0.293, "A/209-SER": 0.304, "A/210-ILE": 0.223, "A/211-LEU": 0.254, "A/212-PRO": 0.338, "A/213-THR": 0.367, "A/214-PRO": 0.352, "A/215-GLY": 0.43, "A/216-TYR": 0.36, "A/217-TYR": 0.276, "A/218-ALA": 0.401, "A/219-ASP": 0.469, "A/220-SER": 0.435, "A/221-VAL": 0.385, "A/222-GLY": 0.494, "A/223-THR": 0.484, "A/224-TYR": 0.372, "A/225-LEU": 0.454, "A/226-ASN": 0.531, "A/227-ARG": 0.396, "A/228-PHE": 0.324, "A/229-ARG": 0.476, "A/230-ASP": 0.356, "A/231-LYS": 0.274, "A/232-GLN": 0.326, "A/233-THR": 0.318, "A/234-PHE": 0.234, "A/235-GLY": 0.267, "A/236-ASN": 0.282, "A/237-ARG": 0.26, "A/238-SER": 0.314, "A/239-VAL": 0.282, "A/240-TRP": 0.209, "A/241-THR": 0.234, "A/242-GLY": 0.232, "A/243-GLN": 0.123, "A/244-SER": 0.305, "A/245-GLY": 0.214, "A/246-LEU": 0.245, "A/247-ASP": 0.309, "A/248-GLU": 0.343, "A/249-ALA": 0.345, "A/250-LYS": 0.278, "A/251-LYS": 0.331, "A/252-MET": 0.181, "A/253-LEU": 0.305, "A/254-ASP": 0.34, "A/255-GLU": 0.431, "A/256-VAL": 0.417, "A/257-LYS": 0.382, "A/258-LYS": 0.441, "A/259-LEU": 0.388, "A/260-LEU": 0.411, "A/261-LYS": 0.404, "A/262-GLU": 0.403, "A/263-LEU": 0.405, "A/264-GLN": 0.346, "A/265-ASP": 0.423, "A/266-LEU": 0.435, "A/267-THR": 0.419, "A/268-ARG": 0.357, "A/269-GLY": 0.34, "A/270-THR": 0.448, "A/271-LYS": 0.209, "A/272-GLU": 0.249, "A/273-ASP": 0.399}, "cad_score": {"A/1-ASP": 0.644, "A/2-GLN": 0.331, "A/3-GLU": 0.439, "A/4-LEU": 0.745, "A/5-GLY": 0.685, "A/6-LYS": 0.58, "A/7-GLN": 0.509, "A/8-SER": 0.716, "A/9-ARG": 0.771, "A/10-ARG": 0.629, "A/11-SER": 0.763, "A/12-GLN": 0.859, "A/13-ASP": 0.884, "A/14-ILE": 0.814, "A/15-ILE": 0.8, "A/16-LYS": 0.759, "A/17-SER": 0.811, "A/18-LEU": 0.764, "A/19-GLY": 0.48, "A/20-PHE": 0.619, "A/21-LEU": 0.759, "A/22-SER": 0.822, "A/23-SER": 0.838, "A/24-ASP": 0.899, "A/25-GLN": 0.69, "A/26-LYS": 0.758, "A/27-ASP": 0.736, "A/28-ILE": 0.676, "A/29-LEU": 0.721, "A/30-VAL": 0.803, "A/31-LYS": 0.483, "A/32-SER": 0.903, "A/33-ILE": 0.801, "A/34-SER": 0.661, "A/35-SER": 0.694, "A/36-SER": 0.854, "A/37-LYS": 0.815, "A/38-ASP": 0.848, "A/39-SER": 0.717, "A/40-GLN": 0.826, "A/41-LEU": 0.763, "A/42-ILE": 0.792, "A/43-LEU": 0.783, "A/44-LYS": 0.733, "A/45-PHE": 0.87, "A/46-VAL": 0.87, "A/47-THR": 0.815, "A/48-GLN": 0.682, "A/49-ALA": 0.813, "A/50-THR": 0.784, "A/51-GLN": 0.744, "A/52-LEU": 0.79, "A/53-ASN": 0.798, "A/54-ASN": 0.804, "A/55-ALA": 0.711, "A/56-GLU": 0.499, "A/57-SER": 0.539, "A/58-THR": 0.78, "A/59-LYS": 0.397, "A/60-ALA": 0.645, "A/61-LYS": 0.692, "A/62-GLN": 0.78, "A/63-MET": 0.651, "A/64-ALA": 0.862, "A/65-GLN": 0.755, "A/66-ASN": 0.812, "A/67-ASP": 0.693, "A/68-VAL": 0.739, "A/69-ALA": 0.549, "A/70-LEU": 0.69, "A/71-ILE": 0.609, "A/72-LYS": 0.35, "A/73-ASN": 0.451, "A/74-ILE": 0.595, "A/75-SER": 0.822, "A/76-PRO": 0.729, "A/77-GLU": 0.797, "A/78-VAL": 0.769, "A/79-LEU": 0.683, "A/80-GLU": 0.681, "A/81-GLU": 0.776, "A/82-TYR": 0.642, "A/83-LYS": 0.56, "A/84-GLU": 0.818, "A/85-LYS": 0.789, "A/86-ILE": 0.869, "A/87-GLN": 0.585, "A/88-ARG": 0.68, "A/89-ALA": 0.885, "A/90-SER": 0.725, "A/91-THR": 0.763, "A/92-LYS": 0.496, "A/93-SER": 0.862, "A/94-GLN": 0.897, "A/95-VAL": 0.787, "A/96-ASP": 0.683, "A/97-GLU": 0.822, "A/98-PHE": 0.807, "A/99-VAL": 0.848, "A/100-ALA": 0.783, "A/101-GLU": 0.704, "A/102-ALA": 0.812, "A/103-LYS": 0.585, "A/104-LYS": 0.727, "A/105-VAL": 0.704, "A/106-VAL": 0.724, "A/107-ASN": 0.712, "A/108-SER": 0.826, "A/109-ASN": 0.592, "A/110-LYS": 0.632, "A/111-GLU": 0.636, "A/112-THR": 0.617, "A/113-LEU": 0.437, "A/114-VAL": 0.654, "A/115-ASN": 0.734, "A/116-GLN": 0.344, "A/117-ALA": 0.717, "A/118-ASN": 0.873, "A/119-GLY": 0.886, "A/120-LYS": 0.459, "A/121-LYS": 0.768, "A/122-GLN": 0.774, "A/123-GLU": 0.729, "A/124-ILE": 0.683, "A/125-ALA": 0.713, "A/126-LYS": 0.736, "A/127-LEU": 0.536, "A/128-GLU": 0.786, "A/129-ASN": 0.387, "A/130-LEU": 0.596, "A/131-SER": 0.729, "A/132-ASN": 0.783, "A/133-ASP": 0.77, "A/134-GLU": 0.686, "A/135-MET": 0.648, "A/136-LEU": 0.698, "A/137-ARG": 0.779, "A/138-TYR": 0.621, "A/139-ASN": 0.699, "A/140-THR": 0.844, "A/141-ALA": 0.673, "A/142-ILE": 0.544, "A/143-ASP": 0.663, "A/144-ASN": 0.687, "A/145-VAL": 0.377, "A/146-VAL": 0.595, "A/147-LYS": 0.493, "A/148-GLN": 0.443, "A/149-TYR": 0.4, "A/150-ASN": 0.162, "A/151-GLU": 0.295, "A/152-GLY": 0.35, "A/153-LYS": 0.279, "A/154-LEU": 0.457, "A/155-ASN": 0.279, "A/156-ILE": 0.135, "A/157-THR": 0.467, "A/158-ALA": 0.68, "A/159-ALA": 0.456, "A/160-MET": 0.418, "A/161-ASN": 0.913, "A/162-ALA": 0.773, "A/163-LEU": 0.403, "A/164-ASN": 0.756, "A/165-SER": 0.91, "A/166-ILE": 0.648, "A/167-LYS": 0.524, "A/168-GLN": 0.879, "A/169-ALA": 0.83, "A/170-ALA": 0.534, "A/171-GLN": 0.622, "A/172-GLU": 0.681, "A/173-VAL": 0.708, "A/174-ALA": 0.587, "A/175-GLN": 0.308, "A/176-LYS": 0.718, "A/177-ASN": 0.659, "A/178-LEU": 0.561, "A/179-GLN": 0.41, "A/180-LYS": 0.74, "A/181-GLN": 0.574, "A/182-TYR": 0.41, "A/183-ALA": 0.459, "A/184-LYS": 0.587, "A/185-LYS": 0.35, "A/186-ILE": 0.298, "A/187-GLU": 0.47, "A/188-ARG": 0.671, "A/189-ILE": 0.314, "A/190-SER": 0.351, "A/191-SER": 0.649, "A/192-LYS": 0.278, "A/193-GLY": 0.335, "A/194-LEU": 0.214, "A/195-ALA": 0.651, "A/196-LEU": 0.262, "A/197-SER": 0.329, "A/198-LYS": 0.464, "A/199-LYS": 0.461, "A/200-ALA": 0.573, "A/201-LYS": 0.459, "A/202-GLU": 0.528, "A/203-ILE": 0.336, "A/204-TYR": 0.268, "A/205-GLU": 0.491, "A/206-LYS": 0.072, "A/207-HIS": 0.339, "A/208-LYS": 0.561, "A/209-SER": 0.487, "A/210-ILE": 0.334, "A/211-LEU": 0.385, "A/212-PRO": 0.643, "A/213-THR": 0.701, "A/214-PRO": 0.408, "A/215-GLY": 0.869, "A/216-TYR": 0.449, "A/217-TYR": 0.265, "A/218-ALA": 0.46, "A/219-ASP": 0.75, "A/220-SER": 0.27, "A/221-VAL": 0.444, "A/222-GLY": 0.528, "A/223-THR": 0.461, "A/224-TYR": 0.419, "A/225-LEU": 0.287, "A/226-ASN": 0.655, "A/227-ARG": 0.295, "A/228-PHE": 0.211, "A/229-ARG": 0.376, "A/230-ASP": 0.367, "A/231-LYS": 0.222, "A/232-GLN": 0.24, "A/233-THR": 0.197, "A/234-PHE": 0.231, "A/235-GLY": 0.239, "A/236-ASN": 0.134, "A/237-ARG": 0.338, "A/238-SER": 0.158, "A/239-VAL": 0.076, "A/240-TRP": 0.147, "A/241-THR": 0.38, "A/242-GLY": 0.483, "A/243-GLN": 0.181, "A/244-SER": 0.51, "A/245-GLY": 0.342, "A/246-LEU": 0.29, "A/247-ASP": 0.628, "A/248-GLU": 0.375, "A/249-ALA": 0.454, "A/250-LYS": 0.306, "A/251-LYS": 0.586, "A/252-MET": 0.226, "A/253-LEU": 0.265, "A/254-ASP": 0.429, "A/255-GLU": 0.444, "A/256-VAL": 0.56, "A/257-LYS": 0.182, "A/258-LYS": 0.693, "A/259-LEU": 0.357, "A/260-LEU": 0.328, "A/261-LYS": 0.396, "A/262-GLU": 0.734, "A/263-LEU": 0.395, "A/264-GLN": 0.299, "A/265-ASP": 0.579, "A/266-LEU": 0.651, "A/267-THR": 0.476, "A/268-ARG": 0.273, "A/269-GLY": 0.118, "A/270-THR": 0.325, "A/271-LYS": 0.258, "A/272-GLU": 0.367, "A/273-ASP": 0.307}, "LoCoHD": {"A/1-ASP": 0.17584100818510717, "A/2-GLN": 0.26830765873479484, "A/3-GLU": 0.16364264210009946, "A/4-LEU": 0.11424633191509528, "A/5-GLY": 0.059091781854904706, "A/6-LYS": 0.16332404985696927, "A/7-GLN": 0.151709878922562, "A/8-SER": 0.06412507289514371, "A/9-ARG": 0.08591152257574, "A/10-ARG": 0.1529862289053244, "A/11-SER": 0.05124421179620763, "A/12-GLN": 0.045838199934575975, "A/13-ASP": 0.07067702235864666, "A/14-ILE": 0.046330633319561366, "A/15-ILE": 0.07041676519465902, "A/16-LYS": 0.09046520816327555, "A/17-SER": 0.05681759512420462, "A/18-LEU": 0.09764914172111688, "A/19-GLY": 0.11773971096843212, "A/20-PHE": 0.15555076085217515, "A/21-LEU": 0.08630667724359782, "A/22-SER": 0.06342349176743467, "A/23-SER": 0.05205172553071246, "A/24-ASP": 0.07076465792065177, "A/25-GLN": 0.11109647719474323, "A/26-LYS": 0.07376020197550837, "A/27-ASP": 0.09060355407153808, "A/28-ILE": 0.09189836220708389, "A/29-LEU": 0.0636736264438939, "A/30-VAL": 0.05942859292516555, "A/31-LYS": 0.1460933583556344, "A/32-SER": 0.051268046210783555, "A/33-ILE": 0.04805501559457084, "A/34-SER": 0.1006600860882769, "A/35-SER": 0.07783965558142046, "A/36-SER": 0.06161191282890106, "A/37-LYS": 0.10288929438057907, "A/38-ASP": 0.07718042467765002, "A/39-SER": 0.06445665809481624, "A/40-GLN": 0.142505696807752, "A/41-LEU": 0.09542646767163442, "A/42-ILE": 0.05756408352834625, "A/43-LEU": 0.06926233724067707, "A/44-LYS": 0.09516571055007453, "A/45-PHE": 0.06137473899987406, "A/46-VAL": 0.03021561134451278, "A/47-THR": 0.0455706859094966, "A/48-GLN": 0.1161413328223772, "A/49-ALA": 0.04478823712385529, "A/50-THR": 0.05728213932262191, "A/51-GLN": 0.07951163161135834, "A/52-LEU": 0.11413344489819356, "A/53-ASN": 0.14544198835702601, "A/54-ASN": 0.07346784044161066, "A/55-ALA": 0.07350438710624747, "A/56-GLU": 0.13035645469037935, "A/57-SER": 0.12022124220845376, "A/58-THR": 0.10849059263599613, "A/59-LYS": 0.2230517631151752, "A/60-ALA": 0.1288344539097732, "A/61-LYS": 0.15784481308582587, "A/62-GLN": 0.1344960544020433, "A/63-MET": 0.11313216991488885, "A/64-ALA": 0.06117584184136526, "A/65-GLN": 0.07554246149875071, "A/66-ASN": 0.0762322519540411, "A/67-ASP": 0.07605642275325285, "A/68-VAL": 0.09099419308893379, "A/69-ALA": 0.08594633609693125, "A/70-LEU": 0.10155885833285125, "A/71-ILE": 0.11149232749671209, "A/72-LYS": 0.19780883573299002, "A/73-ASN": 0.11875380573791491, "A/74-ILE": 0.15618887111740207, "A/75-SER": 0.11678290326808159, "A/76-PRO": 0.07696627158754883, "A/77-GLU": 0.11786306040284367, "A/78-VAL": 0.07996631781891167, "A/79-LEU": 0.12413791550810048, "A/80-GLU": 0.13760609487260891, "A/81-GLU": 0.12088123746203927, "A/82-TYR": 0.16005757452929006, "A/83-LYS": 0.1270943815537675, "A/84-GLU": 0.10676749772235623, "A/85-LYS": 0.1833335514907628, "A/86-ILE": 0.052889117566275595, "A/87-GLN": 0.16488269605634415, "A/88-ARG": 0.203484857456989, "A/89-ALA": 0.06893673026547138, "A/90-SER": 0.11246782535795753, "A/91-THR": 0.05947082583133236, "A/92-LYS": 0.1305104104487979, "A/93-SER": 0.07032468789733771, "A/94-GLN": 0.08200416857050785, "A/95-VAL": 0.06645432454149078, "A/96-ASP": 0.08611836825663385, "A/97-GLU": 0.10716943105989205, "A/98-PHE": 0.14970582013265554, "A/99-VAL": 0.06881924258017325, "A/100-ALA": 0.07181005361693428, "A/101-GLU": 0.15165114027586094, "A/102-ALA": 0.06964873197445988, "A/103-LYS": 0.11459519393387793, "A/104-LYS": 0.12487708424894448, "A/105-VAL": 0.07529004762074802, "A/106-VAL": 0.067058160042426, "A/107-ASN": 0.1386913272397666, "A/108-SER": 0.05434863594971739, "A/109-ASN": 0.11641776243075752, "A/110-LYS": 0.12201976535381603, "A/111-GLU": 0.14817833425540664, "A/112-THR": 0.12336502764240011, "A/113-LEU": 0.17580762429989424, "A/114-VAL": 0.11602490340937724, "A/115-ASN": 0.0895098268968744, "A/116-GLN": 0.15041228729238973, "A/117-ALA": 0.06076695438571538, "A/118-ASN": 0.05373783838028253, "A/119-GLY": 0.07385721904678186, "A/120-LYS": 0.1405468937402171, "A/121-LYS": 0.08725593914266144, "A/122-GLN": 0.10014668442906025, "A/123-GLU": 0.13957130634491666, "A/124-ILE": 0.0667222432105966, "A/125-ALA": 0.06504145376289157, "A/126-LYS": 0.12766045729595638, "A/127-LEU": 0.09314948645855885, "A/128-GLU": 0.17522752828586524, "A/129-ASN": 0.1295698627934512, "A/130-LEU": 0.15144493913522875, "A/131-SER": 0.12114333074945625, "A/132-ASN": 0.06851160039016244, "A/133-ASP": 0.0874339925610522, "A/134-GLU": 0.13976368446400228, "A/135-MET": 0.06481319692199229, "A/136-LEU": 0.10350971446522907, "A/137-ARG": 0.21066781483388153, "A/138-TYR": 0.11762729279714525, "A/139-ASN": 0.11134932667110702, "A/140-THR": 0.06543525157837558, "A/141-ALA": 0.05130661317989795, "A/142-ILE": 0.08884557310692215, "A/143-ASP": 0.16468113987979355, "A/144-ASN": 0.11714851744511429, "A/145-VAL": 0.07515871805932345, "A/146-VAL": 0.1275754400501191, "A/147-LYS": 0.15786290314220414, "A/148-GLN": 0.11948760235741572, "A/149-TYR": 0.2063514496570689, "A/150-ASN": 0.2073452172214392, "A/151-GLU": 0.1608434644138972, "A/152-GLY": 0.10024774302030275, "A/153-LYS": 0.19314968880321698, "A/154-LEU": 0.18869765724944187, "A/155-ASN": 0.20238648782331878, "A/156-ILE": 0.2093160112087823, "A/157-THR": 0.12155150898447929, "A/158-ALA": 0.052853094369591284, "A/159-ALA": 0.1139577475435771, "A/160-MET": 0.11874124789637786, "A/161-ASN": 0.060864235835505445, "A/162-ALA": 0.14930546778344242, "A/163-LEU": 0.24435089376876445, "A/164-ASN": 0.08155223978660715, "A/165-SER": 0.03930115676603197, "A/166-ILE": 0.10303332408468115, "A/167-LYS": 0.16670079377438007, "A/168-GLN": 0.06717451494328694, "A/169-ALA": 0.16223645293595773, "A/170-ALA": 0.17113703966212607, "A/171-GLN": 0.09257441376414899, "A/172-GLU": 0.15002150622509244, "A/173-VAL": 0.14703133048058692, "A/174-ALA": 0.08985241981659865, "A/175-GLN": 0.2147136501701347, "A/176-LYS": 0.13343240834753786, "A/177-ASN": 0.12626144570414768, "A/178-LEU": 0.12490398052507988, "A/179-GLN": 0.1371859505733842, "A/180-LYS": 0.16588349609091552, "A/181-GLN": 0.15194919869420206, "A/182-TYR": 0.24332249013178447, "A/183-ALA": 0.16439918998374273, "A/184-LYS": 0.21792926953888492, "A/185-LYS": 0.1642119936274238, "A/186-ILE": 0.11157738711533616, "A/187-GLU": 0.17441929053041166, "A/188-ARG": 0.1734443830423171, "A/189-ILE": 0.1509624471176806, "A/190-SER": 0.22771823835160301, "A/191-SER": 0.1573997315034134, "A/192-LYS": 0.2338158591805123, "A/193-GLY": 0.26438664103226156, "A/194-LEU": 0.17169904874854539, "A/195-ALA": 0.13321634223433268, "A/196-LEU": 0.20394597626921585, "A/197-SER": 0.09651477514118988, "A/198-LYS": 0.14094970116823813, "A/199-LYS": 0.25518882663493353, "A/200-ALA": 0.1661211938984919, "A/201-LYS": 0.1288654586490926, "A/202-GLU": 0.16508611745494575, "A/203-ILE": 0.13667415916124165, "A/204-TYR": 0.139783547564105, "A/205-GLU": 0.1634725573213286, "A/206-LYS": 0.2514158010327954, "A/207-HIS": 0.26951834976368755, "A/208-LYS": 0.15715885720666484, "A/209-SER": 0.09042482285221114, "A/210-ILE": 0.13512629880402188, "A/211-LEU": 0.07792425065798123, "A/212-PRO": 0.1701583552960989, "A/213-THR": 0.07072946543601837, "A/214-PRO": 0.10298512324972856, "A/215-GLY": 0.07653866165454797, "A/216-TYR": 0.31959411291413187, "A/217-TYR": 0.22347115424916494, "A/218-ALA": 0.06479016213967212, "A/219-ASP": 0.08491679794162237, "A/220-SER": 0.12628153717882787, "A/221-VAL": 0.1472557621153463, "A/222-GLY": 0.11500564549545408, "A/223-THR": 0.12073199586677061, "A/224-TYR": 0.21813587298796866, "A/225-LEU": 0.2026728891981922, "A/226-ASN": 0.13872639803960385, "A/227-ARG": 0.18882248052301426, "A/228-PHE": 0.15846942032215225, "A/229-ARG": 0.15371570229695916, "A/230-ASP": 0.11579713299438069, "A/231-LYS": 0.21813958397001815, "A/232-GLN": 0.140790669603025, "A/233-THR": 0.25446272315257856, "A/234-PHE": 0.31804898585517144, "A/235-GLY": 0.10364646707685704, "A/236-ASN": 0.1395377833118413, "A/237-ARG": 0.2379237765116819, "A/238-SER": 0.15907113849809226, "A/239-VAL": 0.14979032326269817, "A/240-TRP": 0.2121267539453136, "A/241-THR": 0.18245678552161218, "A/242-GLY": 0.20546547736886725, "A/243-GLN": 0.20390544260069168, "A/244-SER": 0.1694289861992212, "A/245-GLY": 0.1490673769419564, "A/246-LEU": 0.19030905699038095, "A/247-ASP": 0.1664388022939753, "A/248-GLU": 0.17658354705138363, "A/249-ALA": 0.07815159685206019, "A/250-LYS": 0.2012992177267642, "A/251-LYS": 0.23156362393864244, "A/252-MET": 0.15133713552660422, "A/253-LEU": 0.19496333056710197, "A/254-ASP": 0.22741518566360774, "A/255-GLU": 0.118725354077098, "A/256-VAL": 0.10957564173630999, "A/257-LYS": 0.1691576761326959, "A/258-LYS": 0.2019531609008358, "A/259-LEU": 0.19007666424536904, "A/260-LEU": 0.18825972909073593, "A/261-LYS": 0.14439050065271658, "A/262-GLU": 0.24849062501877633, "A/263-LEU": 0.11656204094438888, "A/264-GLN": 0.10452577761643195, "A/265-ASP": 0.0639841130264426, "A/266-LEU": 0.12644854181883636, "A/267-THR": 0.14233665779687124, "A/268-ARG": 0.21555470668504734, "A/269-GLY": 0.16027289218366597, "A/270-THR": 0.18668153639302934, "A/271-LYS": 0.21790941773473965, "A/272-GLU": 0.2530109320652248, "A/273-ASP": 0.2011324369580539}}}, "5": {"single": {"lddt": 0.614402564480775, "rmsd": 12.812536239624023, "cad_score": 0.589894, "gdtts": 0.32051282051282054, "tm_score": 0.605935275554657, "LoCoHD": 0.134664209698799}, "per_residue": {"lddt": {"A/1-ASP": 0.72, "A/2-GLN": 0.691, "A/3-GLU": 0.613, "A/4-LEU": 0.789, "A/5-GLY": 0.795, "A/6-LYS": 0.717, "A/7-GLN": 0.697, "A/8-SER": 0.835, "A/9-ARG": 0.792, "A/10-ARG": 0.676, "A/11-SER": 0.858, "A/12-GLN": 0.786, "A/13-ASP": 0.818, "A/14-ILE": 0.871, "A/15-ILE": 0.815, "A/16-LYS": 0.738, "A/17-SER": 0.76, "A/18-LEU": 0.741, "A/19-GLY": 0.636, "A/20-PHE": 0.605, "A/21-LEU": 0.758, "A/22-SER": 0.8, "A/23-SER": 0.801, "A/24-ASP": 0.869, "A/25-GLN": 0.822, "A/26-LYS": 0.812, "A/27-ASP": 0.838, "A/28-ILE": 0.891, "A/29-LEU": 0.881, "A/30-VAL": 0.817, "A/31-LYS": 0.715, "A/32-SER": 0.823, "A/33-ILE": 0.872, "A/34-SER": 0.793, "A/35-SER": 0.823, "A/36-SER": 0.817, "A/37-LYS": 0.798, "A/38-ASP": 0.781, "A/39-SER": 0.826, "A/40-GLN": 0.774, "A/41-LEU": 0.817, "A/42-ILE": 0.866, "A/43-LEU": 0.825, "A/44-LYS": 0.821, "A/45-PHE": 0.87, "A/46-VAL": 0.865, "A/47-THR": 0.882, "A/48-GLN": 0.749, "A/49-ALA": 0.899, "A/50-THR": 0.792, "A/51-GLN": 0.777, "A/52-LEU": 0.804, "A/53-ASN": 0.707, "A/54-ASN": 0.78, "A/55-ALA": 0.807, "A/56-GLU": 0.731, "A/57-SER": 0.704, "A/58-THR": 0.737, "A/59-LYS": 0.704, "A/60-ALA": 0.738, "A/61-LYS": 0.805, "A/62-GLN": 0.74, "A/63-MET": 0.429, "A/64-ALA": 0.843, "A/65-GLN": 0.808, "A/66-ASN": 0.782, "A/67-ASP": 0.743, "A/68-VAL": 0.774, "A/69-ALA": 0.739, "A/70-LEU": 0.678, "A/71-ILE": 0.674, "A/72-LYS": 0.498, "A/73-ASN": 0.504, "A/74-ILE": 0.579, "A/75-SER": 0.616, "A/76-PRO": 0.68, "A/77-GLU": 0.722, "A/78-VAL": 0.712, "A/79-LEU": 0.689, "A/80-GLU": 0.753, "A/81-GLU": 0.816, "A/82-TYR": 0.798, "A/83-LYS": 0.734, "A/84-GLU": 0.74, "A/85-LYS": 0.853, "A/86-ILE": 0.901, "A/87-GLN": 0.683, "A/88-ARG": 0.678, "A/89-ALA": 0.872, "A/90-SER": 0.751, "A/91-THR": 0.752, "A/92-LYS": 0.639, "A/93-SER": 0.79, "A/94-GLN": 0.835, "A/95-VAL": 0.838, "A/96-ASP": 0.811, "A/97-GLU": 0.857, "A/98-PHE": 0.892, "A/99-VAL": 0.822, "A/100-ALA": 0.848, "A/101-GLU": 0.823, "A/102-ALA": 0.827, "A/103-LYS": 0.728, "A/104-LYS": 0.818, "A/105-VAL": 0.782, "A/106-VAL": 0.695, "A/107-ASN": 0.699, "A/108-SER": 0.796, "A/109-ASN": 0.721, "A/110-LYS": 0.57, "A/111-GLU": 0.662, "A/112-THR": 0.786, "A/113-LEU": 0.594, "A/114-VAL": 0.728, "A/115-ASN": 0.771, "A/116-GLN": 0.6, "A/117-ALA": 0.718, "A/118-ASN": 0.738, "A/119-GLY": 0.747, "A/120-LYS": 0.589, "A/121-LYS": 0.661, "A/122-GLN": 0.754, "A/123-GLU": 0.606, "A/124-ILE": 0.643, "A/125-ALA": 0.789, "A/126-LYS": 0.731, "A/127-LEU": 0.683, "A/128-GLU": 0.559, "A/129-ASN": 0.541, "A/130-LEU": 0.644, "A/131-SER": 0.618, "A/132-ASN": 0.673, "A/133-ASP": 0.649, "A/134-GLU": 0.601, "A/135-MET": 0.391, "A/136-LEU": 0.687, "A/137-ARG": 0.57, "A/138-TYR": 0.52, "A/139-ASN": 0.739, "A/140-THR": 0.752, "A/141-ALA": 0.728, "A/142-ILE": 0.726, "A/143-ASP": 0.772, "A/144-ASN": 0.733, "A/145-VAL": 0.687, "A/146-VAL": 0.682, "A/147-LYS": 0.654, "A/148-GLN": 0.555, "A/149-TYR": 0.437, "A/150-ASN": 0.581, "A/151-GLU": 0.591, "A/152-GLY": 0.516, "A/153-LYS": 0.379, "A/154-LEU": 0.576, "A/155-ASN": 0.479, "A/156-ILE": 0.505, "A/157-THR": 0.647, "A/158-ALA": 0.586, "A/159-ALA": 0.554, "A/160-MET": 0.391, "A/161-ASN": 0.638, "A/162-ALA": 0.605, "A/163-LEU": 0.534, "A/164-ASN": 0.65, "A/165-SER": 0.579, "A/166-ILE": 0.653, "A/167-LYS": 0.492, "A/168-GLN": 0.603, "A/169-ALA": 0.636, "A/170-ALA": 0.618, "A/171-GLN": 0.584, "A/172-GLU": 0.523, "A/173-VAL": 0.617, "A/174-ALA": 0.546, "A/175-GLN": 0.497, "A/176-LYS": 0.538, "A/177-ASN": 0.507, "A/178-LEU": 0.439, "A/179-GLN": 0.499, "A/180-LYS": 0.563, "A/181-GLN": 0.423, "A/182-TYR": 0.371, "A/183-ALA": 0.554, "A/184-LYS": 0.506, "A/185-LYS": 0.433, "A/186-ILE": 0.51, "A/187-GLU": 0.483, "A/188-ARG": 0.459, "A/189-ILE": 0.465, "A/190-SER": 0.624, "A/191-SER": 0.638, "A/192-LYS": 0.539, "A/193-GLY": 0.692, "A/194-LEU": 0.669, "A/195-ALA": 0.562, "A/196-LEU": 0.499, "A/197-SER": 0.591, "A/198-LYS": 0.577, "A/199-LYS": 0.457, "A/200-ALA": 0.614, "A/201-LYS": 0.589, "A/202-GLU": 0.504, "A/203-ILE": 0.441, "A/204-TYR": 0.566, "A/205-GLU": 0.543, "A/206-LYS": 0.502, "A/207-HIS": 0.416, "A/208-LYS": 0.569, "A/209-SER": 0.584, "A/210-ILE": 0.422, "A/211-LEU": 0.395, "A/212-PRO": 0.502, "A/213-THR": 0.633, "A/214-PRO": 0.559, "A/215-GLY": 0.614, "A/216-TYR": 0.498, "A/217-TYR": 0.47, "A/218-ALA": 0.601, "A/219-ASP": 0.615, "A/220-SER": 0.46, "A/221-VAL": 0.493, "A/222-GLY": 0.486, "A/223-THR": 0.482, "A/224-TYR": 0.343, "A/225-LEU": 0.432, "A/226-ASN": 0.508, "A/227-ARG": 0.396, "A/228-PHE": 0.384, "A/229-ARG": 0.416, "A/230-ASP": 0.509, "A/231-LYS": 0.399, "A/232-GLN": 0.319, "A/233-THR": 0.419, "A/234-PHE": 0.441, "A/235-GLY": 0.452, "A/236-ASN": 0.478, "A/237-ARG": 0.398, "A/238-SER": 0.342, "A/239-VAL": 0.3, "A/240-TRP": 0.193, "A/241-THR": 0.227, "A/242-GLY": 0.271, "A/243-GLN": 0.229, "A/244-SER": 0.357, "A/245-GLY": 0.336, "A/246-LEU": 0.271, "A/247-ASP": 0.349, "A/248-GLU": 0.436, "A/249-ALA": 0.41, "A/250-LYS": 0.345, "A/251-LYS": 0.474, "A/252-MET": 0.297, "A/253-LEU": 0.55, "A/254-ASP": 0.582, "A/255-GLU": 0.553, "A/256-VAL": 0.528, "A/257-LYS": 0.537, "A/258-LYS": 0.537, "A/259-LEU": 0.435, "A/260-LEU": 0.472, "A/261-LYS": 0.448, "A/262-GLU": 0.391, "A/263-LEU": 0.416, "A/264-GLN": 0.403, "A/265-ASP": 0.429, "A/266-LEU": 0.315, "A/267-THR": 0.378, "A/268-ARG": 0.353, "A/269-GLY": 0.196, "A/270-THR": 0.262, "A/271-LYS": 0.168, "A/272-GLU": 0.246, "A/273-ASP": 0.124}, "cad_score": {"A/1-ASP": 0.768, "A/2-GLN": 0.423, "A/3-GLU": 0.408, "A/4-LEU": 0.782, "A/5-GLY": 0.668, "A/6-LYS": 0.573, "A/7-GLN": 0.469, "A/8-SER": 0.718, "A/9-ARG": 0.761, "A/10-ARG": 0.564, "A/11-SER": 0.734, "A/12-GLN": 0.831, "A/13-ASP": 0.886, "A/14-ILE": 0.802, "A/15-ILE": 0.745, "A/16-LYS": 0.753, "A/17-SER": 0.932, "A/18-LEU": 0.639, "A/19-GLY": 0.572, "A/20-PHE": 0.604, "A/21-LEU": 0.722, "A/22-SER": 0.889, "A/23-SER": 0.875, "A/24-ASP": 0.934, "A/25-GLN": 0.878, "A/26-LYS": 0.783, "A/27-ASP": 0.705, "A/28-ILE": 0.786, "A/29-LEU": 0.765, "A/30-VAL": 0.8, "A/31-LYS": 0.502, "A/32-SER": 0.848, "A/33-ILE": 0.807, "A/34-SER": 0.675, "A/35-SER": 0.684, "A/36-SER": 0.839, "A/37-LYS": 0.739, "A/38-ASP": 0.707, "A/39-SER": 0.651, "A/40-GLN": 0.74, "A/41-LEU": 0.729, "A/42-ILE": 0.758, "A/43-LEU": 0.776, "A/44-LYS": 0.793, "A/45-PHE": 0.828, "A/46-VAL": 0.811, "A/47-THR": 0.823, "A/48-GLN": 0.526, "A/49-ALA": 0.776, "A/50-THR": 0.737, "A/51-GLN": 0.687, "A/52-LEU": 0.728, "A/53-ASN": 0.771, "A/54-ASN": 0.817, "A/55-ALA": 0.725, "A/56-GLU": 0.561, "A/57-SER": 0.618, "A/58-THR": 0.814, "A/59-LYS": 0.434, "A/60-ALA": 0.631, "A/61-LYS": 0.698, "A/62-GLN": 0.776, "A/63-MET": 0.651, "A/64-ALA": 0.812, "A/65-GLN": 0.75, "A/66-ASN": 0.784, "A/67-ASP": 0.624, "A/68-VAL": 0.699, "A/69-ALA": 0.472, "A/70-LEU": 0.761, "A/71-ILE": 0.66, "A/72-LYS": 0.405, "A/73-ASN": 0.317, "A/74-ILE": 0.626, "A/75-SER": 0.861, "A/76-PRO": 0.722, "A/77-GLU": 0.818, "A/78-VAL": 0.813, "A/79-LEU": 0.673, "A/80-GLU": 0.635, "A/81-GLU": 0.67, "A/82-TYR": 0.722, "A/83-LYS": 0.554, "A/84-GLU": 0.828, "A/85-LYS": 0.778, "A/86-ILE": 0.822, "A/87-GLN": 0.601, "A/88-ARG": 0.708, "A/89-ALA": 0.882, "A/90-SER": 0.709, "A/91-THR": 0.776, "A/92-LYS": 0.579, "A/93-SER": 0.924, "A/94-GLN": 0.905, "A/95-VAL": 0.725, "A/96-ASP": 0.76, "A/97-GLU": 0.841, "A/98-PHE": 0.874, "A/99-VAL": 0.807, "A/100-ALA": 0.847, "A/101-GLU": 0.841, "A/102-ALA": 0.805, "A/103-LYS": 0.614, "A/104-LYS": 0.765, "A/105-VAL": 0.751, "A/106-VAL": 0.705, "A/107-ASN": 0.664, "A/108-SER": 0.818, "A/109-ASN": 0.614, "A/110-LYS": 0.517, "A/111-GLU": 0.635, "A/112-THR": 0.631, "A/113-LEU": 0.467, "A/114-VAL": 0.609, "A/115-ASN": 0.702, "A/116-GLN": 0.633, "A/117-ALA": 0.724, "A/118-ASN": 0.82, "A/119-GLY": 0.799, "A/120-LYS": 0.584, "A/121-LYS": 0.749, "A/122-GLN": 0.742, "A/123-GLU": 0.536, "A/124-ILE": 0.574, "A/125-ALA": 0.488, "A/126-LYS": 0.664, "A/127-LEU": 0.619, "A/128-GLU": 0.571, "A/129-ASN": 0.385, "A/130-LEU": 0.621, "A/131-SER": 0.641, "A/132-ASN": 0.731, "A/133-ASP": 0.778, "A/134-GLU": 0.485, "A/135-MET": 0.565, "A/136-LEU": 0.714, "A/137-ARG": 0.415, "A/138-TYR": 0.374, "A/139-ASN": 0.653, "A/140-THR": 0.849, "A/141-ALA": 0.55, "A/142-ILE": 0.678, "A/143-ASP": 0.724, "A/144-ASN": 0.627, "A/145-VAL": 0.561, "A/146-VAL": 0.628, "A/147-LYS": 0.608, "A/148-GLN": 0.518, "A/149-TYR": 0.53, "A/150-ASN": 0.406, "A/151-GLU": 0.608, "A/152-GLY": 0.341, "A/153-LYS": 0.254, "A/154-LEU": 0.681, "A/155-ASN": 0.599, "A/156-ILE": 0.589, "A/157-THR": 0.662, "A/158-ALA": 0.83, "A/159-ALA": 0.635, "A/160-MET": 0.67, "A/161-ASN": 0.896, "A/162-ALA": 0.755, "A/163-LEU": 0.567, "A/164-ASN": 0.736, "A/165-SER": 0.637, "A/166-ILE": 0.559, "A/167-LYS": 0.531, "A/168-GLN": 0.716, "A/169-ALA": 0.421, "A/170-ALA": 0.545, "A/171-GLN": 0.428, "A/172-GLU": 0.509, "A/173-VAL": 0.456, "A/174-ALA": 0.523, "A/175-GLN": 0.328, "A/176-LYS": 0.529, "A/177-ASN": 0.525, "A/178-LEU": 0.255, "A/179-GLN": 0.623, "A/180-LYS": 0.607, "A/181-GLN": 0.425, "A/182-TYR": 0.237, "A/183-ALA": 0.802, "A/184-LYS": 0.524, "A/185-LYS": 0.315, "A/186-ILE": 0.559, "A/187-GLU": 0.635, "A/188-ARG": 0.477, "A/189-ILE": 0.267, "A/190-SER": 0.664, "A/191-SER": 0.835, "A/192-LYS": 0.314, "A/193-GLY": 0.621, "A/194-LEU": 0.679, "A/195-ALA": 0.57, "A/196-LEU": 0.322, "A/197-SER": 0.665, "A/198-LYS": 0.799, "A/199-LYS": 0.343, "A/200-ALA": 0.568, "A/201-LYS": 0.647, "A/202-GLU": 0.653, "A/203-ILE": 0.419, "A/204-TYR": 0.351, "A/205-GLU": 0.631, "A/206-LYS": 0.785, "A/207-HIS": 0.509, "A/208-LYS": 0.704, "A/209-SER": 0.759, "A/210-ILE": 0.567, "A/211-LEU": 0.423, "A/212-PRO": 0.506, "A/213-THR": 0.723, "A/214-PRO": 0.63, "A/215-GLY": 0.756, "A/216-TYR": 0.399, "A/217-TYR": 0.354, "A/218-ALA": 0.764, "A/219-ASP": 0.78, "A/220-SER": 0.566, "A/221-VAL": 0.629, "A/222-GLY": 0.842, "A/223-THR": 0.418, "A/224-TYR": 0.189, "A/225-LEU": 0.355, "A/226-ASN": 0.723, "A/227-ARG": 0.218, "A/228-PHE": 0.135, "A/229-ARG": 0.32, "A/230-ASP": 0.205, "A/231-LYS": 0.26, "A/232-GLN": 0.201, "A/233-THR": 0.321, "A/234-PHE": 0.537, "A/235-GLY": 0.501, "A/236-ASN": 0.451, "A/237-ARG": 0.469, "A/238-SER": 0.192, "A/239-VAL": 0.297, "A/240-TRP": 0.246, "A/241-THR": 0.365, "A/242-GLY": 0.393, "A/243-GLN": 0.207, "A/244-SER": 0.888, "A/245-GLY": 0.384, "A/246-LEU": 0.144, "A/247-ASP": 0.309, "A/248-GLU": 0.675, "A/249-ALA": 0.41, "A/250-LYS": 0.304, "A/251-LYS": 0.63, "A/252-MET": 0.398, "A/253-LEU": 0.536, "A/254-ASP": 0.803, "A/255-GLU": 0.555, "A/256-VAL": 0.504, "A/257-LYS": 0.72, "A/258-LYS": 0.861, "A/259-LEU": 0.298, "A/260-LEU": 0.405, "A/261-LYS": 0.488, "A/262-GLU": 0.523, "A/263-LEU": 0.28, "A/264-GLN": 0.389, "A/265-ASP": 0.539, "A/266-LEU": 0.176, "A/267-THR": 0.317, "A/268-ARG": 0.381, "A/269-GLY": 0.065, "A/270-THR": 0.217, "A/271-LYS": 0.343, "A/272-GLU": 0.662, "A/273-ASP": 0.171}, "LoCoHD": {"A/1-ASP": 0.19296687390886064, "A/2-GLN": 0.22733503898690097, "A/3-GLU": 0.17895530069750334, "A/4-LEU": 0.10535962438472223, "A/5-GLY": 0.06336021969664397, "A/6-LYS": 0.19682037595015026, "A/7-GLN": 0.18198743483912275, "A/8-SER": 0.06668947614156112, "A/9-ARG": 0.08362557902704676, "A/10-ARG": 0.1582004504071685, "A/11-SER": 0.05067301693500694, "A/12-GLN": 0.05246096119887838, "A/13-ASP": 0.07653815009113188, "A/14-ILE": 0.04585271173942564, "A/15-ILE": 0.07787176308873558, "A/16-LYS": 0.08197397183732204, "A/17-SER": 0.05362305036128917, "A/18-LEU": 0.10507495878047396, "A/19-GLY": 0.11670686209169258, "A/20-PHE": 0.17763306743214757, "A/21-LEU": 0.1097560845075812, "A/22-SER": 0.05282518340885278, "A/23-SER": 0.06581691513602111, "A/24-ASP": 0.06934889577416913, "A/25-GLN": 0.050585489771711845, "A/26-LYS": 0.09592975516450514, "A/27-ASP": 0.09586214702889741, "A/28-ILE": 0.08159848033894142, "A/29-LEU": 0.05705168084901189, "A/30-VAL": 0.06064749576295876, "A/31-LYS": 0.14545640059376524, "A/32-SER": 0.06821389545216991, "A/33-ILE": 0.054661094128652304, "A/34-SER": 0.1009275563666467, "A/35-SER": 0.07981772507814906, "A/36-SER": 0.0685779810918187, "A/37-LYS": 0.16471679053338814, "A/38-ASP": 0.1489015019067366, "A/39-SER": 0.09871069577869611, "A/40-GLN": 0.18929160495669745, "A/41-LEU": 0.10626241185070373, "A/42-ILE": 0.05947775317622836, "A/43-LEU": 0.07760842127145684, "A/44-LYS": 0.11004845500209946, "A/45-PHE": 0.07249157059242717, "A/46-VAL": 0.03566497435938527, "A/47-THR": 0.04272819448850897, "A/48-GLN": 0.0779879289853998, "A/49-ALA": 0.052927350894348024, "A/50-THR": 0.08125020945623498, "A/51-GLN": 0.08350965727455412, "A/52-LEU": 0.1301484255230495, "A/53-ASN": 0.16709936227206906, "A/54-ASN": 0.08401023367499433, "A/55-ALA": 0.06294169424194415, "A/56-GLU": 0.12273193256124026, "A/57-SER": 0.09058362359225373, "A/58-THR": 0.07920866013932908, "A/59-LYS": 0.21473063582230711, "A/60-ALA": 0.11540337387354267, "A/61-LYS": 0.1558593180097716, "A/62-GLN": 0.12783321161565495, "A/63-MET": 0.0999822225803486, "A/64-ALA": 0.07363080837941878, "A/65-GLN": 0.08109357034725066, "A/66-ASN": 0.07637945982069391, "A/67-ASP": 0.07644237151140865, "A/68-VAL": 0.08011550553754536, "A/69-ALA": 0.09471272651091524, "A/70-LEU": 0.1299936850930648, "A/71-ILE": 0.11468024734466155, "A/72-LYS": 0.12388115476470699, "A/73-ASN": 0.1175545681341347, "A/74-ILE": 0.11381269821152293, "A/75-SER": 0.1196535169107262, "A/76-PRO": 0.09405917396151763, "A/77-GLU": 0.12305420680818166, "A/78-VAL": 0.07273304879864105, "A/79-LEU": 0.11784484791850586, "A/80-GLU": 0.15289579307773926, "A/81-GLU": 0.16949084616265747, "A/82-TYR": 0.11469028265369956, "A/83-LYS": 0.13131400938470697, "A/84-GLU": 0.1423354354283568, "A/85-LYS": 0.1649785768061605, "A/86-ILE": 0.06756661822246748, "A/87-GLN": 0.19401529646739238, "A/88-ARG": 0.22661555815872977, "A/89-ALA": 0.06558345486449271, "A/90-SER": 0.10066105244270486, "A/91-THR": 0.056397654410348365, "A/92-LYS": 0.09295972880506854, "A/93-SER": 0.0532013711890174, "A/94-GLN": 0.0784767783725044, "A/95-VAL": 0.061325265518612025, "A/96-ASP": 0.08346787119221727, "A/97-GLU": 0.08378749611586174, "A/98-PHE": 0.10752735234131208, "A/99-VAL": 0.074064237922323, "A/100-ALA": 0.05274333961489864, "A/101-GLU": 0.08606840041596411, "A/102-ALA": 0.049975751157127074, "A/103-LYS": 0.11554435855335501, "A/104-LYS": 0.10852274290697904, "A/105-VAL": 0.057748012022111876, "A/106-VAL": 0.09410487486034672, "A/107-ASN": 0.1350834838121817, "A/108-SER": 0.056735950669454215, "A/109-ASN": 0.12650767205853744, "A/110-LYS": 0.20582375169476191, "A/111-GLU": 0.12545717125570488, "A/112-THR": 0.12030349848333777, "A/113-LEU": 0.20823805520759348, "A/114-VAL": 0.09654686626352281, "A/115-ASN": 0.08682706709397148, "A/116-GLN": 0.16541545425594578, "A/117-ALA": 0.09694272835101744, "A/118-ASN": 0.05388060671140324, "A/119-GLY": 0.08603131728731235, "A/120-LYS": 0.22645632335840263, "A/121-LYS": 0.1264935212746713, "A/122-GLN": 0.12425170630780184, "A/123-GLU": 0.2579738197796043, "A/124-ILE": 0.1529765613385823, "A/125-ALA": 0.1459578568748688, "A/126-LYS": 0.1418799007666813, "A/127-LEU": 0.10743057414431366, "A/128-GLU": 0.19130882987964543, "A/129-ASN": 0.15378986804073677, "A/130-LEU": 0.17817941105872018, "A/131-SER": 0.1583348583408874, "A/132-ASN": 0.10378037099400525, "A/133-ASP": 0.11294006616855172, "A/134-GLU": 0.19224818680734854, "A/135-MET": 0.10193431123375811, "A/136-LEU": 0.10301455012720179, "A/137-ARG": 0.22594779830893671, "A/138-TYR": 0.182191790636393, "A/139-ASN": 0.13270124961036972, "A/140-THR": 0.04647287364077263, "A/141-ALA": 0.04191739258067184, "A/142-ILE": 0.13066679447797108, "A/143-ASP": 0.08742525473073856, "A/144-ASN": 0.11133196699120725, "A/145-VAL": 0.1468584230965531, "A/146-VAL": 0.07990124430752592, "A/147-LYS": 0.1417255250257378, "A/148-GLN": 0.14157729394130644, "A/149-TYR": 0.17914895791549393, "A/150-ASN": 0.16666816221763367, "A/151-GLU": 0.15580058933870494, "A/152-GLY": 0.09587081180279307, "A/153-LYS": 0.1676160073976901, "A/154-LEU": 0.1445803729727409, "A/155-ASN": 0.2270212265692065, "A/156-ILE": 0.20627631296402876, "A/157-THR": 0.1320930007177249, "A/158-ALA": 0.0721563599812738, "A/159-ALA": 0.0717784688478918, "A/160-MET": 0.12696654597720528, "A/161-ASN": 0.06589009647240429, "A/162-ALA": 0.06529354935454783, "A/163-LEU": 0.11442464172543065, "A/164-ASN": 0.07917631740483877, "A/165-SER": 0.14011928812900917, "A/166-ILE": 0.1639668565909669, "A/167-LYS": 0.2080765144577113, "A/168-GLN": 0.13286748416803779, "A/169-ALA": 0.15263760838747198, "A/170-ALA": 0.12517588096838472, "A/171-GLN": 0.16466624710668396, "A/172-GLU": 0.2809756662863146, "A/173-VAL": 0.13841397538402278, "A/174-ALA": 0.07823330092907602, "A/175-GLN": 0.18275156709201146, "A/176-LYS": 0.1180787502115632, "A/177-ASN": 0.16623367471660933, "A/178-LEU": 0.17437460205765665, "A/179-GLN": 0.13165592651611258, "A/180-LYS": 0.14500006395726764, "A/181-GLN": 0.17598609440804747, "A/182-TYR": 0.15982019286969598, "A/183-ALA": 0.0995916721333246, "A/184-LYS": 0.2412530023030772, "A/185-LYS": 0.14689260986399136, "A/186-ILE": 0.07454537794972461, "A/187-GLU": 0.19490684428007424, "A/188-ARG": 0.1169426341639032, "A/189-ILE": 0.15327997516414754, "A/190-SER": 0.2248142245884085, "A/191-SER": 0.12655762590240846, "A/192-LYS": 0.17042374629833845, "A/193-GLY": 0.2315125681385216, "A/194-LEU": 0.20552914234768285, "A/195-ALA": 0.13503694201641897, "A/196-LEU": 0.20399178359962578, "A/197-SER": 0.09534960541882423, "A/198-LYS": 0.17288114273070881, "A/199-LYS": 0.1851647629023084, "A/200-ALA": 0.12721137206107083, "A/201-LYS": 0.15407245452365573, "A/202-GLU": 0.10863700736399289, "A/203-ILE": 0.10512506321052931, "A/204-TYR": 0.2534617159004422, "A/205-GLU": 0.16945455981528812, "A/206-LYS": 0.1463839486462127, "A/207-HIS": 0.18025286065368873, "A/208-LYS": 0.15949843101422986, "A/209-SER": 0.07632465905311811, "A/210-ILE": 0.15816035168114095, "A/211-LEU": 0.13649384520654978, "A/212-PRO": 0.10480041706987421, "A/213-THR": 0.09197459039867953, "A/214-PRO": 0.11157310703742267, "A/215-GLY": 0.09784324722726302, "A/216-TYR": 0.2740975457695131, "A/217-TYR": 0.1989664152824984, "A/218-ALA": 0.08824909619014466, "A/219-ASP": 0.07106437479265636, "A/220-SER": 0.09595823834571776, "A/221-VAL": 0.1269657267298911, "A/222-GLY": 0.0576338486457011, "A/223-THR": 0.13607652853294788, "A/224-TYR": 0.24386096904524793, "A/225-LEU": 0.08429503115248065, "A/226-ASN": 0.11189715037354267, "A/227-ARG": 0.2046689132839491, "A/228-PHE": 0.2422584458237258, "A/229-ARG": 0.155310775549505, "A/230-ASP": 0.19106465154020327, "A/231-LYS": 0.2606913164963811, "A/232-GLN": 0.1604985833713222, "A/233-THR": 0.2248591038824554, "A/234-PHE": 0.24016293550816203, "A/235-GLY": 0.11789824539638985, "A/236-ASN": 0.2156596933760304, "A/237-ARG": 0.20629522468992592, "A/238-SER": 0.15481629340958414, "A/239-VAL": 0.142915411287727, "A/240-TRP": 0.369583889281972, "A/241-THR": 0.1536214924488033, "A/242-GLY": 0.1644986162962848, "A/243-GLN": 0.2523282440573091, "A/244-SER": 0.1255073976348065, "A/245-GLY": 0.14740773841679364, "A/246-LEU": 0.19265458070288016, "A/247-ASP": 0.27140170668452573, "A/248-GLU": 0.22485120636019434, "A/249-ALA": 0.15856867537952007, "A/250-LYS": 0.23202804855494427, "A/251-LYS": 0.20455057898759574, "A/252-MET": 0.28575235369911695, "A/253-LEU": 0.18276089076083907, "A/254-ASP": 0.10397471906255254, "A/255-GLU": 0.2674251582278909, "A/256-VAL": 0.21309293117026898, "A/257-LYS": 0.10876002043452833, "A/258-LYS": 0.1581127287025213, "A/259-LEU": 0.23717143475040164, "A/260-LEU": 0.09740960094565386, "A/261-LYS": 0.17031715770208694, "A/262-GLU": 0.26518801883111265, "A/263-LEU": 0.14532709178704847, "A/264-GLN": 0.18459332704579626, "A/265-ASP": 0.075577467707296, "A/266-LEU": 0.12243852773767429, "A/267-THR": 0.10003945467546563, "A/268-ARG": 0.22118086730013792, "A/269-GLY": 0.14194854329190582, "A/270-THR": 0.14750413023459913, "A/271-LYS": 0.22987301898916968, "A/272-GLU": 0.29828565520856215, "A/273-ASP": 0.22363147107349868}}}}, "T1031": {"5": {"single": {"lddt": 0.43146927150896836, "rmsd": 14.287145614624023, "cad_score": 0.468951, "gdtts": 0.09736842105263158, "tm_score": 0.33320853114128113, "LoCoHD": 0.1688009801687369}, "per_residue": {"lddt": {"A/1-ALA": 0.314, "A/2-CYS": 0.298, "A/3-LYS": 0.536, "A/4-ILE": 0.486, "A/5-GLU": 0.428, "A/6-ASN": 0.33, "A/7-ILE": 0.338, "A/8-LYS": 0.331, "A/9-TYR": 0.341, "A/10-LYS": 0.341, "A/11-GLY": 0.489, "A/12-LYS": 0.471, "A/13-GLU": 0.407, "A/14-VAL": 0.38, "A/15-GLU": 0.52, "A/16-SER": 0.487, "A/17-LYS": 0.528, "A/18-LEU": 0.494, "A/19-GLY": 0.543, "A/20-SER": 0.57, "A/21-GLN": 0.45, "A/22-LEU": 0.534, "A/23-ILE": 0.54, "A/24-ASP": 0.477, "A/25-ILE": 0.422, "A/26-PHE": 0.465, "A/27-ASN": 0.47, "A/28-ASP": 0.357, "A/29-LEU": 0.242, "A/30-ASP": 0.399, "A/31-ARG": 0.411, "A/32-ALA": 0.41, "A/33-LYS": 0.384, "A/34-GLU": 0.598, "A/35-GLU": 0.527, "A/36-TYR": 0.379, "A/37-ASP": 0.533, "A/38-LYS": 0.513, "A/39-LEU": 0.537, "A/40-SER": 0.522, "A/41-SER": 0.506, "A/42-PRO": 0.494, "A/43-GLU": 0.636, "A/44-PHE": 0.425, "A/45-ILE": 0.323, "A/46-ALA": 0.458, "A/47-LYS": 0.441, "A/48-PHE": 0.301, "A/49-GLY": 0.321, "A/50-ASP": 0.347, "A/51-TRP": 0.314, "A/52-ILE": 0.207, "A/53-ASN": 0.261, "A/54-ASP": 0.422, "A/55-GLU": 0.299, "A/56-VAL": 0.299, "A/57-GLU": 0.374, "A/58-ARG": 0.365, "A/59-ASN": 0.374, "A/60-VAL": 0.551, "A/61-ASN": 0.524, "A/62-GLU": 0.535, "A/63-ASP": 0.518, "A/64-GLY": 0.537, "A/65-GLU": 0.493, "A/66-PRO": 0.533, "A/67-LEU": 0.518, "A/68-LEU": 0.474, "A/69-ILE": 0.535, "A/70-GLN": 0.369, "A/71-ASP": 0.457, "A/72-VAL": 0.357, "A/73-ARG": 0.388, "A/74-GLN": 0.462, "A/75-ASP": 0.422, "A/76-SER": 0.32, "A/77-SER": 0.351, "A/78-LYS": 0.324, "A/79-HIS": 0.503, "A/80-TYR": 0.429, "A/81-PHE": 0.561, "A/82-PHE": 0.509, "A/83-ILE": 0.477, "A/84-LEU": 0.339, "A/85-LYS": 0.251, "A/86-ASN": 0.305, "A/87-GLY": 0.487, "A/88-GLU": 0.422, "A/89-ARG": 0.494, "A/90-PHE": 0.46, "A/91-ASP": 0.54, "A/92-LEU": 0.552, "A/93-LEU": 0.474, "A/94-THR": 0.408, "A/95-ARG": 0.365}, "cad_score": {"A/1-ALA": 0.647, "A/2-CYS": 0.276, "A/3-LYS": 0.477, "A/4-ILE": 0.566, "A/5-GLU": 0.496, "A/6-ASN": 0.468, "A/7-ILE": 0.263, "A/8-LYS": 0.262, "A/9-TYR": 0.172, "A/10-LYS": 0.389, "A/11-GLY": 0.393, "A/12-LYS": 0.401, "A/13-GLU": 0.323, "A/14-VAL": 0.381, "A/15-GLU": 0.66, "A/16-SER": 0.528, "A/17-LYS": 0.658, "A/18-LEU": 0.554, "A/19-GLY": 0.8, "A/20-SER": 0.512, "A/21-GLN": 0.514, "A/22-LEU": 0.587, "A/23-ILE": 0.49, "A/24-ASP": 0.423, "A/25-ILE": 0.341, "A/26-PHE": 0.345, "A/27-ASN": 0.232, "A/28-ASP": 0.374, "A/29-LEU": 0.156, "A/30-ASP": 0.383, "A/31-ARG": 0.43, "A/32-ALA": 0.493, "A/33-LYS": 0.47, "A/34-GLU": 0.536, "A/35-GLU": 0.459, "A/36-TYR": 0.268, "A/37-ASP": 0.665, "A/38-LYS": 0.364, "A/39-LEU": 0.606, "A/40-SER": 0.361, "A/41-SER": 0.662, "A/42-PRO": 0.888, "A/43-GLU": 0.887, "A/44-PHE": 0.557, "A/45-ILE": 0.362, "A/46-ALA": 0.564, "A/47-LYS": 0.522, "A/48-PHE": 0.246, "A/49-GLY": 0.143, "A/50-ASP": 0.381, "A/51-TRP": 0.421, "A/52-ILE": 0.188, "A/53-ASN": 0.297, "A/54-ASP": 0.429, "A/55-GLU": 0.416, "A/56-VAL": 0.473, "A/57-GLU": 0.265, "A/58-ARG": 0.144, "A/59-ASN": 0.387, "A/60-VAL": 0.566, "A/61-ASN": 0.499, "A/62-GLU": 0.768, "A/63-ASP": 0.548, "A/64-GLY": 0.439, "A/65-GLU": 0.496, "A/66-PRO": 0.409, "A/67-LEU": 0.517, "A/68-LEU": 0.518, "A/69-ILE": 0.595, "A/70-GLN": 0.5, "A/71-ASP": 0.643, "A/72-VAL": 0.76, "A/73-ARG": 0.408, "A/74-GLN": 0.405, "A/75-ASP": 0.626, "A/76-SER": 0.69, "A/77-SER": 0.559, "A/78-LYS": 0.485, "A/79-HIS": 0.429, "A/80-TYR": 0.591, "A/81-PHE": 0.444, "A/82-PHE": 0.58, "A/83-ILE": 0.481, "A/84-LEU": 0.533, "A/85-LYS": 0.293, "A/86-ASN": 0.562, "A/87-GLY": 0.673, "A/88-GLU": 0.847, "A/89-ARG": 0.493, "A/90-PHE": 0.562, "A/91-ASP": 0.521, "A/92-LEU": 0.673, "A/93-LEU": 0.57, "A/94-THR": 0.527, "A/95-ARG": 0.248}, "LoCoHD": {"A/1-ALA": 0.16818366101071974, "A/2-CYS": 0.1141855877619846, "A/3-LYS": 0.1686648367660425, "A/4-ILE": 0.22918923112218195, "A/5-GLU": 0.22211145347547015, "A/6-ASN": 0.2931560017521187, "A/7-ILE": 0.1432726928004329, "A/8-LYS": 0.2907664930647202, "A/9-TYR": 0.1934196459195155, "A/10-LYS": 0.30339961908398505, "A/11-GLY": 0.09592992802630947, "A/12-LYS": 0.19018089743616495, "A/13-GLU": 0.1966069525143754, "A/14-VAL": 0.0829853351041403, "A/15-GLU": 0.1363283724905199, "A/16-SER": 0.2079397248131378, "A/17-LYS": 0.17033266252291768, "A/18-LEU": 0.09603645534072532, "A/19-GLY": 0.1280239497036376, "A/20-SER": 0.15350919056404294, "A/21-GLN": 0.1505582686151302, "A/22-LEU": 0.17094919177828083, "A/23-ILE": 0.16506502587471383, "A/24-ASP": 0.18071587803259329, "A/25-ILE": 0.11641938449720643, "A/26-PHE": 0.2075581979840175, "A/27-ASN": 0.21486034698369938, "A/28-ASP": 0.21916686937301713, "A/29-LEU": 0.22296268083723247, "A/30-ASP": 0.18852769325506086, "A/31-ARG": 0.3630477341447815, "A/32-ALA": 0.12139000996938228, "A/33-LYS": 0.1899797134726364, "A/34-GLU": 0.1047011528899652, "A/35-GLU": 0.1574696074755949, "A/36-TYR": 0.20597620763732802, "A/37-ASP": 0.1076962134872794, "A/38-LYS": 0.24573079578892176, "A/39-LEU": 0.1562590034376608, "A/40-SER": 0.1058877531127301, "A/41-SER": 0.1061983204281415, "A/42-PRO": 0.06148268780460441, "A/43-GLU": 0.058215814877323926, "A/44-PHE": 0.16488547974778686, "A/45-ILE": 0.12846200461094293, "A/46-ALA": 0.10961795336197722, "A/47-LYS": 0.10601980844724361, "A/48-PHE": 0.1466064673866681, "A/49-GLY": 0.15289530862260592, "A/50-ASP": 0.19889801283337757, "A/51-TRP": 0.13575798710997194, "A/52-ILE": 0.1573133130939314, "A/53-ASN": 0.1748534457806263, "A/54-ASP": 0.14257455944795874, "A/55-GLU": 0.21830781144907774, "A/56-VAL": 0.13237463767016092, "A/57-GLU": 0.2847664522739883, "A/58-ARG": 0.2020238408532189, "A/59-ASN": 0.22705673592269077, "A/60-VAL": 0.16271644469808516, "A/61-ASN": 0.1398775620630384, "A/62-GLU": 0.17886149797722234, "A/63-ASP": 0.15481690361745373, "A/64-GLY": 0.13055796170066758, "A/65-GLU": 0.16323884034426756, "A/66-PRO": 0.1660050082776305, "A/67-LEU": 0.14037463584782753, "A/68-LEU": 0.10909600965019786, "A/69-ILE": 0.1989119071720174, "A/70-GLN": 0.18036356576151832, "A/71-ASP": 0.142544916276471, "A/72-VAL": 0.13199489638249784, "A/73-ARG": 0.2549359447632326, "A/74-GLN": 0.23494569189935047, "A/75-ASP": 0.12661456500889298, "A/76-SER": 0.14099457292815798, "A/77-SER": 0.15701948381119554, "A/78-LYS": 0.10461136727887506, "A/79-HIS": 0.14852060320713883, "A/80-TYR": 0.14295335301167064, "A/81-PHE": 0.18762529022677354, "A/82-PHE": 0.23138568414475008, "A/83-ILE": 0.1449268038814054, "A/84-LEU": 0.1550567400512248, "A/85-LYS": 0.1771594202370848, "A/86-ASN": 0.1725797247766846, "A/87-GLY": 0.13643040804638504, "A/88-GLU": 0.10881677762141434, "A/89-ARG": 0.19350358618510324, "A/90-PHE": 0.18766949095297708, "A/91-ASP": 0.1430794856322371, "A/92-LEU": 0.19004967005929832, "A/93-LEU": 0.15792356997712206, "A/94-THR": 0.09728530604612154, "A/95-ARG": 0.3551903648713431}}}, "2": {"single": {"lddt": 0.5537160517862357, "rmsd": 6.25260066986084, "cad_score": 0.533509, "gdtts": 0.42105263157894735, "tm_score": 0.5969321727752686, "LoCoHD": 0.1635297815306556}, "per_residue": {"lddt": {"A/1-ALA": 0.255, "A/2-CYS": 0.24, "A/3-LYS": 0.486, "A/4-ILE": 0.523, "A/5-GLU": 0.435, "A/6-ASN": 0.295, "A/7-ILE": 0.426, "A/8-LYS": 0.442, "A/9-TYR": 0.439, "A/10-LYS": 0.442, "A/11-GLY": 0.548, "A/12-LYS": 0.506, "A/13-GLU": 0.475, "A/14-VAL": 0.513, "A/15-GLU": 0.5, "A/16-SER": 0.571, "A/17-LYS": 0.514, "A/18-LEU": 0.656, "A/19-GLY": 0.666, "A/20-SER": 0.653, "A/21-GLN": 0.552, "A/22-LEU": 0.665, "A/23-ILE": 0.652, "A/24-ASP": 0.563, "A/25-ILE": 0.543, "A/26-PHE": 0.565, "A/27-ASN": 0.564, "A/28-ASP": 0.679, "A/29-LEU": 0.626, "A/30-ASP": 0.749, "A/31-ARG": 0.559, "A/32-ALA": 0.749, "A/33-LYS": 0.705, "A/34-GLU": 0.737, "A/35-GLU": 0.615, "A/36-TYR": 0.68, "A/37-ASP": 0.769, "A/38-LYS": 0.635, "A/39-LEU": 0.645, "A/40-SER": 0.717, "A/41-SER": 0.791, "A/42-PRO": 0.813, "A/43-GLU": 0.775, "A/44-PHE": 0.686, "A/45-ILE": 0.782, "A/46-ALA": 0.749, "A/47-LYS": 0.507, "A/48-PHE": 0.593, "A/49-GLY": 0.63, "A/50-ASP": 0.644, "A/51-TRP": 0.534, "A/52-ILE": 0.601, "A/53-ASN": 0.68, "A/54-ASP": 0.69, "A/55-GLU": 0.566, "A/56-VAL": 0.542, "A/57-GLU": 0.441, "A/58-ARG": 0.312, "A/59-ASN": 0.539, "A/60-VAL": 0.61, "A/61-ASN": 0.517, "A/62-GLU": 0.477, "A/63-ASP": 0.491, "A/64-GLY": 0.593, "A/65-GLU": 0.596, "A/66-PRO": 0.642, "A/67-LEU": 0.525, "A/68-LEU": 0.492, "A/69-ILE": 0.451, "A/70-GLN": 0.383, "A/71-ASP": 0.489, "A/72-VAL": 0.452, "A/73-ARG": 0.395, "A/74-GLN": 0.557, "A/75-ASP": 0.511, "A/76-SER": 0.523, "A/77-SER": 0.556, "A/78-LYS": 0.477, "A/79-HIS": 0.588, "A/80-TYR": 0.578, "A/81-PHE": 0.545, "A/82-PHE": 0.521, "A/83-ILE": 0.473, "A/84-LEU": 0.453, "A/85-LYS": 0.414, "A/86-ASN": 0.503, "A/87-GLY": 0.587, "A/88-GLU": 0.513, "A/89-ARG": 0.554, "A/90-PHE": 0.4, "A/91-ASP": 0.44, "A/92-LEU": 0.516, "A/93-LEU": 0.355, "A/94-THR": 0.501, "A/95-ARG": 0.425}, "cad_score": {"A/1-ALA": 0.075, "A/2-CYS": 0.024, "A/3-LYS": 0.42, "A/4-ILE": 0.664, "A/5-GLU": 0.476, "A/6-ASN": 0.492, "A/7-ILE": 0.398, "A/8-LYS": 0.163, "A/9-TYR": 0.272, "A/10-LYS": 0.356, "A/11-GLY": 0.435, "A/12-LYS": 0.532, "A/13-GLU": 0.257, "A/14-VAL": 0.436, "A/15-GLU": 0.472, "A/16-SER": 0.638, "A/17-LYS": 0.519, "A/18-LEU": 0.684, "A/19-GLY": 0.58, "A/20-SER": 0.72, "A/21-GLN": 0.398, "A/22-LEU": 0.69, "A/23-ILE": 0.485, "A/24-ASP": 0.809, "A/25-ILE": 0.564, "A/26-PHE": 0.58, "A/27-ASN": 0.443, "A/28-ASP": 0.515, "A/29-LEU": 0.392, "A/30-ASP": 0.65, "A/31-ARG": 0.521, "A/32-ALA": 0.677, "A/33-LYS": 0.5, "A/34-GLU": 0.509, "A/35-GLU": 0.463, "A/36-TYR": 0.607, "A/37-ASP": 0.852, "A/38-LYS": 0.556, "A/39-LEU": 0.591, "A/40-SER": 0.645, "A/41-SER": 0.892, "A/42-PRO": 0.907, "A/43-GLU": 0.806, "A/44-PHE": 0.755, "A/45-ILE": 0.663, "A/46-ALA": 0.767, "A/47-LYS": 0.359, "A/48-PHE": 0.403, "A/49-GLY": 0.65, "A/50-ASP": 0.764, "A/51-TRP": 0.616, "A/52-ILE": 0.87, "A/53-ASN": 0.882, "A/54-ASP": 0.751, "A/55-GLU": 0.86, "A/56-VAL": 0.615, "A/57-GLU": 0.842, "A/58-ARG": 0.434, "A/59-ASN": 0.42, "A/60-VAL": 0.419, "A/61-ASN": 0.514, "A/62-GLU": 0.416, "A/63-ASP": 0.521, "A/64-GLY": 0.654, "A/65-GLU": 0.63, "A/66-PRO": 0.513, "A/67-LEU": 0.455, "A/68-LEU": 0.366, "A/69-ILE": 0.296, "A/70-GLN": 0.368, "A/71-ASP": 0.586, "A/72-VAL": 0.133, "A/73-ARG": 0.519, "A/74-GLN": 0.669, "A/75-ASP": 0.639, "A/76-SER": 0.694, "A/77-SER": 0.493, "A/78-LYS": 0.434, "A/79-HIS": 0.494, "A/80-TYR": 0.654, "A/81-PHE": 0.688, "A/82-PHE": 0.474, "A/83-ILE": 0.622, "A/84-LEU": 0.661, "A/85-LYS": 0.323, "A/86-ASN": 0.87, "A/87-GLY": 0.817, "A/88-GLU": 0.724, "A/89-ARG": 0.479, "A/90-PHE": 0.351, "A/91-ASP": 0.157, "A/92-LEU": 0.535, "A/93-LEU": 0.324, "A/94-THR": 0.633, "A/95-ARG": 0.409}, "LoCoHD": {"A/1-ALA": 0.23441035339597444, "A/2-CYS": 0.18257293313037853, "A/3-LYS": 0.18790594262595153, "A/4-ILE": 0.2026814670744031, "A/5-GLU": 0.18855792982116334, "A/6-ASN": 0.2710650293946408, "A/7-ILE": 0.19404049575687554, "A/8-LYS": 0.33059708999544346, "A/9-TYR": 0.21835634197299095, "A/10-LYS": 0.3402842421858505, "A/11-GLY": 0.08519699216395525, "A/12-LYS": 0.17918719973652955, "A/13-GLU": 0.15725907972932265, "A/14-VAL": 0.14042541393778224, "A/15-GLU": 0.11311405064390605, "A/16-SER": 0.15461277633249093, "A/17-LYS": 0.18504446692510995, "A/18-LEU": 0.09530950327496171, "A/19-GLY": 0.12153552731298882, "A/20-SER": 0.1238474352092946, "A/21-GLN": 0.22041194435757275, "A/22-LEU": 0.13774757240852747, "A/23-ILE": 0.09616922556011161, "A/24-ASP": 0.12438158133018665, "A/25-ILE": 0.1447443207747482, "A/26-PHE": 0.29399005943389334, "A/27-ASN": 0.23376103503547233, "A/28-ASP": 0.23179692396478535, "A/29-LEU": 0.19469491992248655, "A/30-ASP": 0.16165011916584032, "A/31-ARG": 0.14913382993441573, "A/32-ALA": 0.08380830719217423, "A/33-LYS": 0.18517207235781197, "A/34-GLU": 0.14031791957036716, "A/35-GLU": 0.17542077155394928, "A/36-TYR": 0.18519066023880365, "A/37-ASP": 0.07496535493089782, "A/38-LYS": 0.28327479486914475, "A/39-LEU": 0.12768500803169164, "A/40-SER": 0.09201036192182079, "A/41-SER": 0.0670469974743244, "A/42-PRO": 0.04585799406988274, "A/43-GLU": 0.0734767523678176, "A/44-PHE": 0.1567322793662314, "A/45-ILE": 0.0798141491780038, "A/46-ALA": 0.07300119664195044, "A/47-LYS": 0.2620685841766046, "A/48-PHE": 0.16839972911165593, "A/49-GLY": 0.099595213789984, "A/50-ASP": 0.09065332911030488, "A/51-TRP": 0.20515398520709943, "A/52-ILE": 0.13375174402916243, "A/53-ASN": 0.08704603544572949, "A/54-ASP": 0.10166493142637421, "A/55-GLU": 0.18009320971682452, "A/56-VAL": 0.11730966964297619, "A/57-GLU": 0.14555678164911534, "A/58-ARG": 0.26393734654887946, "A/59-ASN": 0.15590162971211355, "A/60-VAL": 0.10257596072058205, "A/61-ASN": 0.14623145268427898, "A/62-GLU": 0.1939790667257676, "A/63-ASP": 0.1579198624657745, "A/64-GLY": 0.12963709057417416, "A/65-GLU": 0.13440746127755976, "A/66-PRO": 0.1452427656294117, "A/67-LEU": 0.12527731312962764, "A/68-LEU": 0.1350931679401507, "A/69-ILE": 0.15582774775166883, "A/70-GLN": 0.29398976068772786, "A/71-ASP": 0.17951159658112467, "A/72-VAL": 0.11702685935824311, "A/73-ARG": 0.20531907742452618, "A/74-GLN": 0.1555194307419454, "A/75-ASP": 0.15035574663276838, "A/76-SER": 0.1419494341602848, "A/77-SER": 0.14202058133205306, "A/78-LYS": 0.15313321915585615, "A/79-HIS": 0.2507058854709669, "A/80-TYR": 0.1395629089265805, "A/81-PHE": 0.15219735982986507, "A/82-PHE": 0.1850238107606371, "A/83-ILE": 0.10138279043680419, "A/84-LEU": 0.12430576183826257, "A/85-LYS": 0.24084424170346944, "A/86-ASN": 0.10523245988216001, "A/87-GLY": 0.06973747289761612, "A/88-GLU": 0.20471060238078093, "A/89-ARG": 0.2047491542478857, "A/90-PHE": 0.33946603897050537, "A/91-ASP": 0.1637153028122732, "A/92-LEU": 0.14394752465458288, "A/93-LEU": 0.22679274769521332, "A/94-THR": 0.11550455821209252, "A/95-ARG": 0.253040417879311}}}, "1": {"single": {"lddt": 0.6317011032161556, "rmsd": 3.8379812240600586, "cad_score": 0.59263, "gdtts": 0.6157894736842106, "tm_score": 0.733452558517456, "LoCoHD": 0.1470638153537212}, "per_residue": {"lddt": {"A/1-ALA": 0.185, "A/2-CYS": 0.221, "A/3-LYS": 0.468, "A/4-ILE": 0.485, "A/5-GLU": 0.453, "A/6-ASN": 0.387, "A/7-ILE": 0.433, "A/8-LYS": 0.483, "A/9-TYR": 0.441, "A/10-LYS": 0.45, "A/11-GLY": 0.547, "A/12-LYS": 0.54, "A/13-GLU": 0.462, "A/14-VAL": 0.554, "A/15-GLU": 0.551, "A/16-SER": 0.643, "A/17-LYS": 0.686, "A/18-LEU": 0.697, "A/19-GLY": 0.735, "A/20-SER": 0.759, "A/21-GLN": 0.68, "A/22-LEU": 0.711, "A/23-ILE": 0.78, "A/24-ASP": 0.698, "A/25-ILE": 0.663, "A/26-PHE": 0.608, "A/27-ASN": 0.65, "A/28-ASP": 0.756, "A/29-LEU": 0.766, "A/30-ASP": 0.753, "A/31-ARG": 0.629, "A/32-ALA": 0.787, "A/33-LYS": 0.683, "A/34-GLU": 0.717, "A/35-GLU": 0.736, "A/36-TYR": 0.711, "A/37-ASP": 0.772, "A/38-LYS": 0.693, "A/39-LEU": 0.728, "A/40-SER": 0.735, "A/41-SER": 0.796, "A/42-PRO": 0.801, "A/43-GLU": 0.776, "A/44-PHE": 0.781, "A/45-ILE": 0.777, "A/46-ALA": 0.768, "A/47-LYS": 0.618, "A/48-PHE": 0.651, "A/49-GLY": 0.591, "A/50-ASP": 0.603, "A/51-TRP": 0.482, "A/52-ILE": 0.577, "A/53-ASN": 0.611, "A/54-ASP": 0.57, "A/55-GLU": 0.516, "A/56-VAL": 0.547, "A/57-GLU": 0.486, "A/58-ARG": 0.517, "A/59-ASN": 0.589, "A/60-VAL": 0.637, "A/61-ASN": 0.652, "A/62-GLU": 0.619, "A/63-ASP": 0.54, "A/64-GLY": 0.59, "A/65-GLU": 0.597, "A/66-PRO": 0.664, "A/67-LEU": 0.628, "A/68-LEU": 0.691, "A/69-ILE": 0.696, "A/70-GLN": 0.682, "A/71-ASP": 0.688, "A/72-VAL": 0.661, "A/73-ARG": 0.481, "A/74-GLN": 0.669, "A/75-ASP": 0.502, "A/76-SER": 0.668, "A/77-SER": 0.626, "A/78-LYS": 0.691, "A/79-HIS": 0.694, "A/80-TYR": 0.701, "A/81-PHE": 0.651, "A/82-PHE": 0.633, "A/83-ILE": 0.593, "A/84-LEU": 0.594, "A/85-LYS": 0.431, "A/86-ASN": 0.456, "A/87-GLY": 0.579, "A/88-GLU": 0.564, "A/89-ARG": 0.607, "A/90-PHE": 0.696, "A/91-ASP": 0.604, "A/92-LEU": 0.677, "A/93-LEU": 0.568, "A/94-THR": 0.656, "A/95-ARG": 0.574}, "cad_score": {"A/1-ALA": 0.154, "A/2-CYS": 0.019, "A/3-LYS": 0.186, "A/4-ILE": 0.491, "A/5-GLU": 0.55, "A/6-ASN": 0.446, "A/7-ILE": 0.383, "A/8-LYS": 0.443, "A/9-TYR": 0.358, "A/10-LYS": 0.331, "A/11-GLY": 0.137, "A/12-LYS": 0.458, "A/13-GLU": 0.218, "A/14-VAL": 0.342, "A/15-GLU": 0.396, "A/16-SER": 0.565, "A/17-LYS": 0.73, "A/18-LEU": 0.769, "A/19-GLY": 0.601, "A/20-SER": 0.68, "A/21-GLN": 0.738, "A/22-LEU": 0.754, "A/23-ILE": 0.596, "A/24-ASP": 0.803, "A/25-ILE": 0.624, "A/26-PHE": 0.689, "A/27-ASN": 0.628, "A/28-ASP": 0.592, "A/29-LEU": 0.534, "A/30-ASP": 0.602, "A/31-ARG": 0.784, "A/32-ALA": 0.714, "A/33-LYS": 0.502, "A/34-GLU": 0.7, "A/35-GLU": 0.772, "A/36-TYR": 0.602, "A/37-ASP": 0.873, "A/38-LYS": 0.619, "A/39-LEU": 0.772, "A/40-SER": 0.655, "A/41-SER": 0.865, "A/42-PRO": 0.877, "A/43-GLU": 0.777, "A/44-PHE": 0.743, "A/45-ILE": 0.662, "A/46-ALA": 0.777, "A/47-LYS": 0.449, "A/48-PHE": 0.552, "A/49-GLY": 0.523, "A/50-ASP": 0.711, "A/51-TRP": 0.637, "A/52-ILE": 0.652, "A/53-ASN": 0.755, "A/54-ASP": 0.669, "A/55-GLU": 0.814, "A/56-VAL": 0.603, "A/57-GLU": 0.701, "A/58-ARG": 0.576, "A/59-ASN": 0.734, "A/60-VAL": 0.598, "A/61-ASN": 0.741, "A/62-GLU": 0.602, "A/63-ASP": 0.469, "A/64-GLY": 0.465, "A/65-GLU": 0.593, "A/66-PRO": 0.573, "A/67-LEU": 0.543, "A/68-LEU": 0.712, "A/69-ILE": 0.537, "A/70-GLN": 0.743, "A/71-ASP": 0.733, "A/72-VAL": 0.436, "A/73-ARG": 0.389, "A/74-GLN": 0.266, "A/75-ASP": 0.667, "A/76-SER": 0.634, "A/77-SER": 0.744, "A/78-LYS": 0.706, "A/79-HIS": 0.459, "A/80-TYR": 0.752, "A/81-PHE": 0.459, "A/82-PHE": 0.633, "A/83-ILE": 0.499, "A/84-LEU": 0.676, "A/85-LYS": 0.299, "A/86-ASN": 0.702, "A/87-GLY": 0.459, "A/88-GLU": 0.747, "A/89-ARG": 0.506, "A/90-PHE": 0.567, "A/91-ASP": 0.502, "A/92-LEU": 0.701, "A/93-LEU": 0.595, "A/94-THR": 0.735, "A/95-ARG": 0.932}, "LoCoHD": {"A/1-ALA": 0.17836966529864973, "A/2-CYS": 0.17380658407599345, "A/3-LYS": 0.20903888156986553, "A/4-ILE": 0.15911219478390976, "A/5-GLU": 0.15664249730812058, "A/6-ASN": 0.2424882344346839, "A/7-ILE": 0.21887164810827187, "A/8-LYS": 0.2972776463369237, "A/9-TYR": 0.2176418347974177, "A/10-LYS": 0.34130041610336254, "A/11-GLY": 0.09438842106977655, "A/12-LYS": 0.17193083920406982, "A/13-GLU": 0.1586413104946907, "A/14-VAL": 0.13661206156026243, "A/15-GLU": 0.12407978074800645, "A/16-SER": 0.11439156077402475, "A/17-LYS": 0.16071018488485608, "A/18-LEU": 0.1113016022161189, "A/19-GLY": 0.11039834146859816, "A/20-SER": 0.12393467398006719, "A/21-GLN": 0.07757392360846681, "A/22-LEU": 0.10365087716640882, "A/23-ILE": 0.08941998352583677, "A/24-ASP": 0.10434384795916224, "A/25-ILE": 0.09663608815150841, "A/26-PHE": 0.2246430245354198, "A/27-ASN": 0.11758741192451286, "A/28-ASP": 0.14539523364221488, "A/29-LEU": 0.1352434093340203, "A/30-ASP": 0.1774546131723935, "A/31-ARG": 0.1568486263201677, "A/32-ALA": 0.10358084338652145, "A/33-LYS": 0.2059560661789456, "A/34-GLU": 0.12785063059293, "A/35-GLU": 0.14888732920176123, "A/36-TYR": 0.18509760737186992, "A/37-ASP": 0.07390424936079079, "A/38-LYS": 0.19590778670904405, "A/39-LEU": 0.11909568538990335, "A/40-SER": 0.09329812855825019, "A/41-SER": 0.07543387655647305, "A/42-PRO": 0.04324469713759354, "A/43-GLU": 0.07108890525001835, "A/44-PHE": 0.13556685365348684, "A/45-ILE": 0.07653805647019983, "A/46-ALA": 0.08656225777827026, "A/47-LYS": 0.2073961430414161, "A/48-PHE": 0.1634116795587063, "A/49-GLY": 0.10969356353610381, "A/50-ASP": 0.0950116407016459, "A/51-TRP": 0.14054488241432483, "A/52-ILE": 0.13446737830412298, "A/53-ASN": 0.12892906559965361, "A/54-ASP": 0.17019994713614212, "A/55-GLU": 0.20203838915697042, "A/56-VAL": 0.08563489689694347, "A/57-GLU": 0.14126551827626196, "A/58-ARG": 0.15978934319779958, "A/59-ASN": 0.2242701188044303, "A/60-VAL": 0.07031144625949436, "A/61-ASN": 0.08592907126180134, "A/62-GLU": 0.24840167852012449, "A/63-ASP": 0.1642264777915626, "A/64-GLY": 0.15600336065128184, "A/65-GLU": 0.13112882551225397, "A/66-PRO": 0.13518247814995785, "A/67-LEU": 0.1381592546054737, "A/68-LEU": 0.10386052114632008, "A/69-ILE": 0.20332914900357268, "A/70-GLN": 0.0904126891077994, "A/71-ASP": 0.10656340941118699, "A/72-VAL": 0.11807592020432933, "A/73-ARG": 0.244094054083944, "A/74-GLN": 0.13943609761686745, "A/75-ASP": 0.11765973847891513, "A/76-SER": 0.08283857384566944, "A/77-SER": 0.11456078829626977, "A/78-LYS": 0.12147313196004395, "A/79-HIS": 0.15533891265772654, "A/80-TYR": 0.14359494191627548, "A/81-PHE": 0.16253006786470509, "A/82-PHE": 0.1534054874140811, "A/83-ILE": 0.13286626135581728, "A/84-LEU": 0.09635689767196798, "A/85-LYS": 0.24952400280342074, "A/86-ASN": 0.1644124296207555, "A/87-GLY": 0.13343629946518726, "A/88-GLU": 0.12262156478501479, "A/89-ARG": 0.19369747291234118, "A/90-PHE": 0.2074441129653825, "A/91-ASP": 0.22325948103406248, "A/92-LEU": 0.14828801470285516, "A/93-LEU": 0.15319806139023437, "A/94-THR": 0.134875132685588, "A/95-ARG": 0.19016569267287067}}}, "4": {"single": {"lddt": 0.504234449053592, "rmsd": 7.927159786224365, "cad_score": 0.493094, "gdtts": 0.32894736842105265, "tm_score": 0.5402323007583618, "LoCoHD": 0.16956410949281903}, "per_residue": {"lddt": {"A/1-ALA": 0.289, "A/2-CYS": 0.313, "A/3-LYS": 0.507, "A/4-ILE": 0.548, "A/5-GLU": 0.506, "A/6-ASN": 0.387, "A/7-ILE": 0.454, "A/8-LYS": 0.462, "A/9-TYR": 0.455, "A/10-LYS": 0.46, "A/11-GLY": 0.574, "A/12-LYS": 0.512, "A/13-GLU": 0.44, "A/14-VAL": 0.513, "A/15-GLU": 0.529, "A/16-SER": 0.506, "A/17-LYS": 0.52, "A/18-LEU": 0.533, "A/19-GLY": 0.581, "A/20-SER": 0.579, "A/21-GLN": 0.521, "A/22-LEU": 0.602, "A/23-ILE": 0.6, "A/24-ASP": 0.527, "A/25-ILE": 0.483, "A/26-PHE": 0.501, "A/27-ASN": 0.549, "A/28-ASP": 0.685, "A/29-LEU": 0.649, "A/30-ASP": 0.722, "A/31-ARG": 0.585, "A/32-ALA": 0.686, "A/33-LYS": 0.598, "A/34-GLU": 0.679, "A/35-GLU": 0.62, "A/36-TYR": 0.583, "A/37-ASP": 0.665, "A/38-LYS": 0.596, "A/39-LEU": 0.6, "A/40-SER": 0.65, "A/41-SER": 0.745, "A/42-PRO": 0.792, "A/43-GLU": 0.765, "A/44-PHE": 0.575, "A/45-ILE": 0.713, "A/46-ALA": 0.696, "A/47-LYS": 0.516, "A/48-PHE": 0.52, "A/49-GLY": 0.562, "A/50-ASP": 0.639, "A/51-TRP": 0.486, "A/52-ILE": 0.588, "A/53-ASN": 0.611, "A/54-ASP": 0.527, "A/55-GLU": 0.545, "A/56-VAL": 0.474, "A/57-GLU": 0.334, "A/58-ARG": 0.236, "A/59-ASN": 0.45, "A/60-VAL": 0.584, "A/61-ASN": 0.472, "A/62-GLU": 0.534, "A/63-ASP": 0.387, "A/64-GLY": 0.468, "A/65-GLU": 0.452, "A/66-PRO": 0.547, "A/67-LEU": 0.469, "A/68-LEU": 0.443, "A/69-ILE": 0.443, "A/70-GLN": 0.41, "A/71-ASP": 0.491, "A/72-VAL": 0.475, "A/73-ARG": 0.363, "A/74-GLN": 0.422, "A/75-ASP": 0.614, "A/76-SER": 0.519, "A/77-SER": 0.586, "A/78-LYS": 0.531, "A/79-HIS": 0.625, "A/80-TYR": 0.566, "A/81-PHE": 0.63, "A/82-PHE": 0.538, "A/83-ILE": 0.407, "A/84-LEU": 0.313, "A/85-LYS": 0.199, "A/86-ASN": 0.207, "A/87-GLY": 0.313, "A/88-GLU": 0.339, "A/89-ARG": 0.424, "A/90-PHE": 0.409, "A/91-ASP": 0.419, "A/92-LEU": 0.449, "A/93-LEU": 0.291, "A/94-THR": 0.457, "A/95-ARG": 0.403}, "cad_score": {"A/1-ALA": 0.13, "A/2-CYS": 0.214, "A/3-LYS": 0.455, "A/4-ILE": 0.533, "A/5-GLU": 0.558, "A/6-ASN": 0.521, "A/7-ILE": 0.376, "A/8-LYS": 0.331, "A/9-TYR": 0.492, "A/10-LYS": 0.486, "A/11-GLY": 0.634, "A/12-LYS": 0.815, "A/13-GLU": 0.362, "A/14-VAL": 0.413, "A/15-GLU": 0.487, "A/16-SER": 0.521, "A/17-LYS": 0.53, "A/18-LEU": 0.277, "A/19-GLY": 0.745, "A/20-SER": 0.701, "A/21-GLN": 0.305, "A/22-LEU": 0.521, "A/23-ILE": 0.449, "A/24-ASP": 0.708, "A/25-ILE": 0.387, "A/26-PHE": 0.615, "A/27-ASN": 0.538, "A/28-ASP": 0.598, "A/29-LEU": 0.46, "A/30-ASP": 0.629, "A/31-ARG": 0.784, "A/32-ALA": 0.681, "A/33-LYS": 0.533, "A/34-GLU": 0.65, "A/35-GLU": 0.572, "A/36-TYR": 0.418, "A/37-ASP": 0.82, "A/38-LYS": 0.472, "A/39-LEU": 0.431, "A/40-SER": 0.585, "A/41-SER": 0.847, "A/42-PRO": 0.904, "A/43-GLU": 0.927, "A/44-PHE": 0.618, "A/45-ILE": 0.672, "A/46-ALA": 0.759, "A/47-LYS": 0.559, "A/48-PHE": 0.395, "A/49-GLY": 0.448, "A/50-ASP": 0.634, "A/51-TRP": 0.543, "A/52-ILE": 0.873, "A/53-ASN": 0.794, "A/54-ASP": 0.48, "A/55-GLU": 0.615, "A/56-VAL": 0.488, "A/57-GLU": 0.384, "A/58-ARG": 0.103, "A/59-ASN": 0.341, "A/60-VAL": 0.474, "A/61-ASN": 0.744, "A/62-GLU": 0.654, "A/63-ASP": 0.465, "A/64-GLY": 0.496, "A/65-GLU": 0.531, "A/66-PRO": 0.553, "A/67-LEU": 0.603, "A/68-LEU": 0.4, "A/69-ILE": 0.487, "A/70-GLN": 0.383, "A/71-ASP": 0.535, "A/72-VAL": 0.138, "A/73-ARG": 0.261, "A/74-GLN": 0.228, "A/75-ASP": 0.606, "A/76-SER": 0.669, "A/77-SER": 0.601, "A/78-LYS": 0.487, "A/79-HIS": 0.555, "A/80-TYR": 0.624, "A/81-PHE": 0.796, "A/82-PHE": 0.457, "A/83-ILE": 0.468, "A/84-LEU": 0.485, "A/85-LYS": 0.037, "A/86-ASN": 0.103, "A/87-GLY": 0.464, "A/88-GLU": 0.357, "A/89-ARG": 0.584, "A/90-PHE": 0.368, "A/91-ASP": 0.185, "A/92-LEU": 0.412, "A/93-LEU": 0.26, "A/94-THR": 0.494, "A/95-ARG": 0.313}, "LoCoHD": {"A/1-ALA": 0.20734774254145427, "A/2-CYS": 0.14015059822260137, "A/3-LYS": 0.1788225794144212, "A/4-ILE": 0.17731199183256083, "A/5-GLU": 0.09868842702496586, "A/6-ASN": 0.23787063053785185, "A/7-ILE": 0.2315937873680824, "A/8-LYS": 0.3162478409934206, "A/9-TYR": 0.23233696253991734, "A/10-LYS": 0.3210644795910152, "A/11-GLY": 0.08336947208055147, "A/12-LYS": 0.1902780280967476, "A/13-GLU": 0.14995751050228162, "A/14-VAL": 0.1254762234432132, "A/15-GLU": 0.16631664653198772, "A/16-SER": 0.18566851544779386, "A/17-LYS": 0.18517607239683528, "A/18-LEU": 0.17964142223418417, "A/19-GLY": 0.1231370013304469, "A/20-SER": 0.12735250919378896, "A/21-GLN": 0.24732373360874924, "A/22-LEU": 0.13913008732843052, "A/23-ILE": 0.1141859209699934, "A/24-ASP": 0.11140429140979483, "A/25-ILE": 0.14300177083470425, "A/26-PHE": 0.20652470147183682, "A/27-ASN": 0.1213666665540276, "A/28-ASP": 0.15439083675748555, "A/29-LEU": 0.21753908777845693, "A/30-ASP": 0.17103583406128495, "A/31-ARG": 0.1344320148840271, "A/32-ALA": 0.0846103101229735, "A/33-LYS": 0.17897020698021962, "A/34-GLU": 0.12115691352289626, "A/35-GLU": 0.1510302561393414, "A/36-TYR": 0.22297800974728388, "A/37-ASP": 0.07228138281769166, "A/38-LYS": 0.2037603392515745, "A/39-LEU": 0.12947020320306632, "A/40-SER": 0.09223968286461168, "A/41-SER": 0.07340245481223741, "A/42-PRO": 0.06042502594979103, "A/43-GLU": 0.10965331890180363, "A/44-PHE": 0.1847677516933371, "A/45-ILE": 0.07889990732629804, "A/46-ALA": 0.07758920277885677, "A/47-LYS": 0.19078256874752264, "A/48-PHE": 0.18743591606027835, "A/49-GLY": 0.1806665903848827, "A/50-ASP": 0.15889639840196734, "A/51-TRP": 0.2862388700024789, "A/52-ILE": 0.1152603815821166, "A/53-ASN": 0.12917442107911353, "A/54-ASP": 0.16352915714135274, "A/55-GLU": 0.22302632181223328, "A/56-VAL": 0.22764164667224243, "A/57-GLU": 0.1954727291751438, "A/58-ARG": 0.27275257095174343, "A/59-ASN": 0.16723482191649972, "A/60-VAL": 0.10168700457120804, "A/61-ASN": 0.13858089153386774, "A/62-GLU": 0.17267077080553075, "A/63-ASP": 0.18570930612747516, "A/64-GLY": 0.1270668925549659, "A/65-GLU": 0.260240567997586, "A/66-PRO": 0.12667837702143972, "A/67-LEU": 0.10652545668374244, "A/68-LEU": 0.14074488032400834, "A/69-ILE": 0.18712666683061582, "A/70-GLN": 0.26836291978341886, "A/71-ASP": 0.18259868000065477, "A/72-VAL": 0.13328993823486035, "A/73-ARG": 0.21166359967890958, "A/74-GLN": 0.22995157875993646, "A/75-ASP": 0.156867377776606, "A/76-SER": 0.19219910272135382, "A/77-SER": 0.12751422809120083, "A/78-LYS": 0.1162134260060978, "A/79-HIS": 0.2003218113909004, "A/80-TYR": 0.10078590057981081, "A/81-PHE": 0.16683443025342887, "A/82-PHE": 0.23825769218472778, "A/83-ILE": 0.0991823911154105, "A/84-LEU": 0.17116884180662775, "A/85-LYS": 0.2039321883242057, "A/86-ASN": 0.15081579867043532, "A/87-GLY": 0.1788878596759376, "A/88-GLU": 0.19093316751987863, "A/89-ARG": 0.21511382365224682, "A/90-PHE": 0.3185586586392735, "A/91-ASP": 0.15055489611105435, "A/92-LEU": 0.17216906572220825, "A/93-LEU": 0.2001437547663901, "A/94-THR": 0.13570274155855527, "A/95-ARG": 0.29204496732076274}}}, "3": {"single": {"lddt": 0.5130335899230231, "rmsd": 9.448498725891113, "cad_score": 0.495067, "gdtts": 0.1868421052631579, "tm_score": 0.4241492748260498, "LoCoHD": 0.17292374054840748}, "per_residue": {"lddt": {"A/1-ALA": 0.275, "A/2-CYS": 0.329, "A/3-LYS": 0.483, "A/4-ILE": 0.413, "A/5-GLU": 0.417, "A/6-ASN": 0.356, "A/7-ILE": 0.361, "A/8-LYS": 0.375, "A/9-TYR": 0.309, "A/10-LYS": 0.414, "A/11-GLY": 0.53, "A/12-LYS": 0.444, "A/13-GLU": 0.412, "A/14-VAL": 0.409, "A/15-GLU": 0.473, "A/16-SER": 0.511, "A/17-LYS": 0.425, "A/18-LEU": 0.498, "A/19-GLY": 0.652, "A/20-SER": 0.582, "A/21-GLN": 0.491, "A/22-LEU": 0.622, "A/23-ILE": 0.644, "A/24-ASP": 0.5, "A/25-ILE": 0.506, "A/26-PHE": 0.557, "A/27-ASN": 0.559, "A/28-ASP": 0.784, "A/29-LEU": 0.718, "A/30-ASP": 0.827, "A/31-ARG": 0.706, "A/32-ALA": 0.75, "A/33-LYS": 0.686, "A/34-GLU": 0.779, "A/35-GLU": 0.709, "A/36-TYR": 0.688, "A/37-ASP": 0.773, "A/38-LYS": 0.76, "A/39-LEU": 0.627, "A/40-SER": 0.655, "A/41-SER": 0.771, "A/42-PRO": 0.793, "A/43-GLU": 0.734, "A/44-PHE": 0.62, "A/45-ILE": 0.555, "A/46-ALA": 0.685, "A/47-LYS": 0.569, "A/48-PHE": 0.445, "A/49-GLY": 0.493, "A/50-ASP": 0.426, "A/51-TRP": 0.339, "A/52-ILE": 0.294, "A/53-ASN": 0.372, "A/54-ASP": 0.388, "A/55-GLU": 0.243, "A/56-VAL": 0.42, "A/57-GLU": 0.448, "A/58-ARG": 0.312, "A/59-ASN": 0.409, "A/60-VAL": 0.663, "A/61-ASN": 0.514, "A/62-GLU": 0.554, "A/63-ASP": 0.378, "A/64-GLY": 0.439, "A/65-GLU": 0.381, "A/66-PRO": 0.463, "A/67-LEU": 0.454, "A/68-LEU": 0.421, "A/69-ILE": 0.543, "A/70-GLN": 0.546, "A/71-ASP": 0.483, "A/72-VAL": 0.541, "A/73-ARG": 0.361, "A/74-GLN": 0.498, "A/75-ASP": 0.504, "A/76-SER": 0.631, "A/77-SER": 0.59, "A/78-LYS": 0.606, "A/79-HIS": 0.591, "A/80-TYR": 0.612, "A/81-PHE": 0.504, "A/82-PHE": 0.599, "A/83-ILE": 0.456, "A/84-LEU": 0.471, "A/85-LYS": 0.342, "A/86-ASN": 0.351, "A/87-GLY": 0.328, "A/88-GLU": 0.409, "A/89-ARG": 0.39, "A/90-PHE": 0.647, "A/91-ASP": 0.534, "A/92-LEU": 0.612, "A/93-LEU": 0.436, "A/94-THR": 0.52, "A/95-ARG": 0.417}, "cad_score": {"A/1-ALA": 0.444, "A/2-CYS": 0.232, "A/3-LYS": 0.242, "A/4-ILE": 0.542, "A/5-GLU": 0.434, "A/6-ASN": 0.524, "A/7-ILE": 0.207, "A/8-LYS": 0.232, "A/9-TYR": 0.16, "A/10-LYS": 0.572, "A/11-GLY": 0.459, "A/12-LYS": 0.585, "A/13-GLU": 0.288, "A/14-VAL": 0.324, "A/15-GLU": 0.414, "A/16-SER": 0.454, "A/17-LYS": 0.274, "A/18-LEU": 0.487, "A/19-GLY": 0.504, "A/20-SER": 0.706, "A/21-GLN": 0.461, "A/22-LEU": 0.759, "A/23-ILE": 0.822, "A/24-ASP": 0.489, "A/25-ILE": 0.503, "A/26-PHE": 0.83, "A/27-ASN": 0.648, "A/28-ASP": 0.831, "A/29-LEU": 0.642, "A/30-ASP": 0.606, "A/31-ARG": 0.837, "A/32-ALA": 0.812, "A/33-LYS": 0.542, "A/34-GLU": 0.825, "A/35-GLU": 0.81, "A/36-TYR": 0.429, "A/37-ASP": 0.816, "A/38-LYS": 0.62, "A/39-LEU": 0.611, "A/40-SER": 0.627, "A/41-SER": 0.727, "A/42-PRO": 0.796, "A/43-GLU": 0.679, "A/44-PHE": 0.519, "A/45-ILE": 0.565, "A/46-ALA": 0.622, "A/47-LYS": 0.466, "A/48-PHE": 0.146, "A/49-GLY": 0.139, "A/50-ASP": 0.377, "A/51-TRP": 0.3, "A/52-ILE": 0.093, "A/53-ASN": 0.24, "A/54-ASP": 0.134, "A/55-GLU": 0.021, "A/56-VAL": 0.232, "A/57-GLU": 0.268, "A/58-ARG": 0.243, "A/59-ASN": 0.44, "A/60-VAL": 0.639, "A/61-ASN": 0.54, "A/62-GLU": 0.681, "A/63-ASP": 0.27, "A/64-GLY": 0.555, "A/65-GLU": 0.313, "A/66-PRO": 0.254, "A/67-LEU": 0.353, "A/68-LEU": 0.388, "A/69-ILE": 0.516, "A/70-GLN": 0.706, "A/71-ASP": 0.762, "A/72-VAL": 0.705, "A/73-ARG": 0.508, "A/74-GLN": 0.465, "A/75-ASP": 0.725, "A/76-SER": 0.672, "A/77-SER": 0.539, "A/78-LYS": 0.609, "A/79-HIS": 0.526, "A/80-TYR": 0.629, "A/81-PHE": 0.401, "A/82-PHE": 0.529, "A/83-ILE": 0.347, "A/84-LEU": 0.652, "A/85-LYS": 0.309, "A/86-ASN": 0.693, "A/87-GLY": 0.471, "A/88-GLU": 0.837, "A/89-ARG": 0.309, "A/90-PHE": 0.708, "A/91-ASP": 0.539, "A/92-LEU": 0.686, "A/93-LEU": 0.589, "A/94-THR": 0.575, "A/95-ARG": 0.245}, "LoCoHD": {"A/1-ALA": 0.2619333787143326, "A/2-CYS": 0.21200339701488147, "A/3-LYS": 0.2108621815449332, "A/4-ILE": 0.187082677609487, "A/5-GLU": 0.22640821064979363, "A/6-ASN": 0.22907528468425872, "A/7-ILE": 0.14140953275716317, "A/8-LYS": 0.28956348008846444, "A/9-TYR": 0.17027617219717792, "A/10-LYS": 0.24920997493369956, "A/11-GLY": 0.11896267399127376, "A/12-LYS": 0.29144688021919535, "A/13-GLU": 0.23548104741022022, "A/14-VAL": 0.15619055969003043, "A/15-GLU": 0.18736221329574232, "A/16-SER": 0.1908397803614241, "A/17-LYS": 0.25008550707465993, "A/18-LEU": 0.1839215368472899, "A/19-GLY": 0.11317418783962577, "A/20-SER": 0.09854112418220214, "A/21-GLN": 0.20581116040396086, "A/22-LEU": 0.12161054771885262, "A/23-ILE": 0.09325279370785677, "A/24-ASP": 0.1951045926493435, "A/25-ILE": 0.15831112316120294, "A/26-PHE": 0.15416393085114063, "A/27-ASN": 0.1361903179885861, "A/28-ASP": 0.08777693872958983, "A/29-LEU": 0.19714285715843494, "A/30-ASP": 0.11053891261433704, "A/31-ARG": 0.12217825737349802, "A/32-ALA": 0.11588235128751526, "A/33-LYS": 0.18778714000793914, "A/34-GLU": 0.11854875721803027, "A/35-GLU": 0.1593133533204898, "A/36-TYR": 0.23064640891542257, "A/37-ASP": 0.07864382088596686, "A/38-LYS": 0.2030737687249649, "A/39-LEU": 0.20581983822455485, "A/40-SER": 0.11725110693501002, "A/41-SER": 0.14159851135114568, "A/42-PRO": 0.14458531039015202, "A/43-GLU": 0.23675341818977064, "A/44-PHE": 0.2755365785596785, "A/45-ILE": 0.13119114961748018, "A/46-ALA": 0.10754384797104659, "A/47-LYS": 0.11988993675424624, "A/48-PHE": 0.13589922012711397, "A/49-GLY": 0.16638655882829395, "A/50-ASP": 0.19528939597450176, "A/51-TRP": 0.20922360033046902, "A/52-ILE": 0.11324808509825808, "A/53-ASN": 0.15797582439504038, "A/54-ASP": 0.18185441060254792, "A/55-GLU": 0.22614215675806237, "A/56-VAL": 0.15510410296069357, "A/57-GLU": 0.21872421670490136, "A/58-ARG": 0.21728536186347788, "A/59-ASN": 0.2706295245690698, "A/60-VAL": 0.14289374717385211, "A/61-ASN": 0.12087497740934008, "A/62-GLU": 0.20615899828946294, "A/63-ASP": 0.2525707880506016, "A/64-GLY": 0.24635161210565715, "A/65-GLU": 0.2343361406450182, "A/66-PRO": 0.2999971991724045, "A/67-LEU": 0.22269049377212177, "A/68-LEU": 0.16224998431853435, "A/69-ILE": 0.18563827886006035, "A/70-GLN": 0.08410436195781613, "A/71-ASP": 0.07935483163827173, "A/72-VAL": 0.10302188993550478, "A/73-ARG": 0.22003933072031634, "A/74-GLN": 0.2340424539951042, "A/75-ASP": 0.11056783649211648, "A/76-SER": 0.1009889272207684, "A/77-SER": 0.14231726288308946, "A/78-LYS": 0.0962031695976019, "A/79-HIS": 0.1330504815465104, "A/80-TYR": 0.15598833386704575, "A/81-PHE": 0.18833264084366036, "A/82-PHE": 0.13966305743102592, "A/83-ILE": 0.16273477618502216, "A/84-LEU": 0.17591127076951862, "A/85-LYS": 0.2740942305287122, "A/86-ASN": 0.1255785535380484, "A/87-GLY": 0.11461376381561547, "A/88-GLU": 0.12367802594218083, "A/89-ARG": 0.23354799631428133, "A/90-PHE": 0.13788114883129954, "A/91-ASP": 0.16853406079712396, "A/92-LEU": 0.16122726755556657, "A/93-LEU": 0.17207191689618556, "A/94-THR": 0.1084869931434501, "A/95-ARG": 0.20021955982731773}}}}, "T1032": {"2": {"single": {"lddt": 0.5514231806689912, "rmsd": 5.49314022064209, "cad_score": 0.512451, "gdtts": 0.41911764705882354, "tm_score": 0.6656481027603149, "LoCoHD": 0.15800335652099332}, "per_residue": {"lddt": {"A/100-ASN": 0.326, "A/101-TYR": 0.302, "A/102-THR": 0.493, "A/103-LYS": 0.452, "A/104-ARG": 0.198, "A/105-SER": 0.287, "A/106-GLY": 0.277, "A/107-ASP": 0.207, "A/108-ILE": 0.281, "A/109-LEU": 0.289, "A/110-GLY": 0.278, "A/111-LYS": 0.302, "A/112-ILE": 0.367, "A/113-ALA": 0.381, "A/114-HIS": 0.367, "A/115-LEU": 0.395, "A/116-ALA": 0.532, "A/117-GLN": 0.546, "A/118-ILE": 0.661, "A/119-GLU": 0.515, "A/120-ASP": 0.619, "A/121-ASP": 0.7, "A/122-ARG": 0.588, "A/123-ALA": 0.706, "A/124-ALA": 0.731, "A/125-MET": 0.419, "A/126-VAL": 0.704, "A/127-ILE": 0.709, "A/128-SER": 0.655, "A/129-TRP": 0.549, "A/130-HIS": 0.633, "A/131-LEU": 0.662, "A/132-ALA": 0.588, "A/133-SER": 0.43, "A/134-ASP": 0.421, "A/135-MET": 0.218, "A/136-ASP": 0.412, "A/137-CYS": 0.493, "A/138-VAL": 0.524, "A/139-VAL": 0.49, "A/140-THR": 0.558, "A/141-LEU": 0.523, "A/142-THR": 0.602, "A/143-THR": 0.64, "A/144-ASP": 0.603, "A/145-ALA": 0.621, "A/146-ALA": 0.63, "A/147-ARG": 0.463, "A/148-ALA": 0.574, "A/149-ILE": 0.598, "A/150-TYR": 0.621, "A/151-ASP": 0.534, "A/152-GLU": 0.497, "A/153-THR": 0.551, "A/154-GLN": 0.501, "A/155-GLY": 0.466, "A/156-ARG": 0.356, "A/157-GLN": 0.39, "A/158-GLN": 0.486, "A/159-VAL": 0.556, "A/160-LEU": 0.508, "A/161-PRO": 0.554, "A/162-LEU": 0.509, "A/163-ASP": 0.522, "A/164-SER": 0.629, "A/165-ILE": 0.517, "A/166-TYR": 0.529, "A/167-ARG": 0.492, "A/168-LYS": 0.548, "A/169-THR": 0.39, "A/170-LEU": 0.176, "A/171-PRO": 0.372, "A/172-ASP": 0.443, "A/173-TRP": 0.242, "A/174-LYS": 0.332, "A/175-ARG": 0.304, "A/176-PRO": 0.54, "A/177-LEU": 0.565, "A/178-PRO": 0.414, "A/179-HIS": 0.483, "A/180-PHE": 0.453, "A/181-ARG": 0.326, "A/182-ASN": 0.479, "A/183-GLY": 0.462, "A/184-LYS": 0.574, "A/185-LEU": 0.455, "A/186-HIS": 0.449, "A/187-PHE": 0.352, "A/188-LYS": 0.38, "A/189-PRO": 0.468, "A/190-PHE": 0.504, "A/191-GLY": 0.57, "A/192-ASN": 0.562, "A/193-PRO": 0.681, "A/194-VAL": 0.746, "A/195-PHE": 0.559, "A/196-ALA": 0.716, "A/197-ARG": 0.547, "A/198-ASP": 0.713, "A/199-LEU": 0.713, "A/200-LEU": 0.675, "A/201-THR": 0.655, "A/202-PHE": 0.544, "A/203-PRO": 0.59, "A/204-ASP": 0.58, "A/205-ASN": 0.472, "A/206-ILE": 0.407, "A/207-GLU": 0.305, "A/208-HIS": 0.324, "A/209-CYS": 0.48, "A/210-GLU": 0.58, "A/211-THR": 0.563, "A/212-VAL": 0.536, "A/213-PHE": 0.55, "A/214-GLY": 0.677, "A/215-MET": 0.373, "A/216-LEU": 0.606, "A/217-LEU": 0.669, "A/218-GLY": 0.637, "A/219-ASP": 0.642, "A/220-THR": 0.716, "A/221-ILE": 0.73, "A/222-ILE": 0.678, "A/223-LEU": 0.749, "A/224-ASP": 0.748, "A/225-ASN": 0.758, "A/226-LEU": 0.74, "A/227-ASP": 0.762, "A/228-ALA": 0.792, "A/229-ALA": 0.787, "A/230-ASN": 0.755, "A/231-HIS": 0.678, "A/232-TYR": 0.627, "A/233-ARG": 0.639, "A/234-LYS": 0.617, "A/235-GLU": 0.635, "A/236-VAL": 0.658, "A/237-VAL": 0.685, "A/238-LYS": 0.644, "A/239-ILE": 0.521, "A/240-THR": 0.615, "A/241-HIS": 0.542, "A/242-CYS": 0.581, "A/243-PRO": 0.661, "A/244-THR": 0.684, "A/245-LEU": 0.739, "A/246-LEU": 0.757, "A/247-THR": 0.748, "A/248-ARG": 0.681, "A/249-ASP": 0.642, "A/250-GLY": 0.653, "A/251-ASP": 0.617, "A/252-ARG": 0.64, "A/253-ILE": 0.742, "A/254-ARG": 0.598, "A/255-SER": 0.591, "A/256-ASN": 0.67, "A/257-GLY": 0.734, "A/258-LYS": 0.742, "A/259-PHE": 0.667, "A/260-GLY": 0.5, "A/261-GLY": 0.38, "A/262-LEU": 0.413, "A/263-GLN": 0.464, "A/264-ASN": 0.385, "A/265-LYS": 0.396, "A/266-ALA": 0.447, "A/267-PRO": 0.453, "A/268-PRO": 0.447, "A/269-MET": 0.242}, "cad_score": {"A/100-ASN": 0.148, "A/101-TYR": 0.212, "A/102-THR": 0.58, "A/103-LYS": 0.227, "A/104-ARG": 0.059, "A/105-SER": 0.218, "A/106-GLY": 0.319, "A/107-ASP": 0.192, "A/108-ILE": 0.226, "A/109-LEU": 0.172, "A/110-GLY": 0.285, "A/111-LYS": 0.244, "A/112-ILE": 0.255, "A/113-ALA": 0.364, "A/114-HIS": 0.529, "A/115-LEU": 0.303, "A/116-ALA": 0.492, "A/117-GLN": 0.582, "A/118-ILE": 0.705, "A/119-GLU": 0.443, "A/120-ASP": 0.68, "A/121-ASP": 0.898, "A/122-ARG": 0.591, "A/123-ALA": 0.615, "A/124-ALA": 0.863, "A/125-MET": 0.591, "A/126-VAL": 0.654, "A/127-ILE": 0.718, "A/128-SER": 0.579, "A/129-TRP": 0.507, "A/130-HIS": 0.671, "A/131-LEU": 0.631, "A/132-ALA": 0.483, "A/133-SER": 0.538, "A/134-ASP": 0.211, "A/135-MET": 0.218, "A/136-ASP": 0.221, "A/137-CYS": 0.407, "A/138-VAL": 0.484, "A/139-VAL": 0.318, "A/140-THR": 0.641, "A/141-LEU": 0.382, "A/142-THR": 0.735, "A/143-THR": 0.612, "A/144-ASP": 0.585, "A/145-ALA": 0.55, "A/146-ALA": 0.773, "A/147-ARG": 0.391, "A/148-ALA": 0.564, "A/149-ILE": 0.542, "A/150-TYR": 0.535, "A/151-ASP": 0.633, "A/152-GLU": 0.353, "A/153-THR": 0.451, "A/154-GLN": 0.565, "A/155-GLY": 0.58, "A/156-ARG": 0.568, "A/157-GLN": 0.488, "A/158-GLN": 0.542, "A/159-VAL": 0.688, "A/160-LEU": 0.554, "A/161-PRO": 0.759, "A/162-LEU": 0.48, "A/163-ASP": 0.697, "A/164-SER": 0.717, "A/165-ILE": 0.505, "A/166-TYR": 0.352, "A/167-ARG": 0.425, "A/168-LYS": 0.281, "A/169-THR": 0.439, "A/170-LEU": 0.204, "A/171-PRO": 0.622, "A/172-ASP": 0.394, "A/173-TRP": 0.213, "A/174-LYS": 0.271, "A/175-ARG": 0.266, "A/176-PRO": 0.282, "A/177-LEU": 0.506, "A/178-PRO": 0.185, "A/179-HIS": 0.334, "A/180-PHE": 0.506, "A/181-ARG": 0.158, "A/182-ASN": 0.322, "A/183-GLY": 0.232, "A/184-LYS": 0.321, "A/185-LEU": 0.421, "A/186-HIS": 0.28, "A/187-PHE": 0.295, "A/188-LYS": 0.249, "A/189-PRO": 0.412, "A/190-PHE": 0.527, "A/191-GLY": 0.512, "A/192-ASN": 0.386, "A/193-PRO": 0.609, "A/194-VAL": 0.817, "A/195-PHE": 0.67, "A/196-ALA": 0.803, "A/197-ARG": 0.48, "A/198-ASP": 0.785, "A/199-LEU": 0.609, "A/200-LEU": 0.76, "A/201-THR": 0.546, "A/202-PHE": 0.661, "A/203-PRO": 0.559, "A/204-ASP": 0.525, "A/205-ASN": 0.463, "A/206-ILE": 0.469, "A/207-GLU": 0.496, "A/208-HIS": 0.261, "A/209-CYS": 0.387, "A/210-GLU": 0.493, "A/211-THR": 0.465, "A/212-VAL": 0.362, "A/213-PHE": 0.603, "A/214-GLY": 0.647, "A/215-MET": 0.405, "A/216-LEU": 0.495, "A/217-LEU": 0.765, "A/218-GLY": 0.529, "A/219-ASP": 0.427, "A/220-THR": 0.623, "A/221-ILE": 0.646, "A/222-ILE": 0.763, "A/223-LEU": 0.823, "A/224-ASP": 0.669, "A/225-ASN": 0.703, "A/226-LEU": 0.72, "A/227-ASP": 0.728, "A/228-ALA": 0.869, "A/229-ALA": 0.858, "A/230-ASN": 0.666, "A/231-HIS": 0.6, "A/232-TYR": 0.592, "A/233-ARG": 0.588, "A/234-LYS": 0.663, "A/235-GLU": 0.595, "A/236-VAL": 0.616, "A/237-VAL": 0.708, "A/238-LYS": 0.779, "A/239-ILE": 0.475, "A/240-THR": 0.558, "A/241-HIS": 0.423, "A/242-CYS": 0.553, "A/243-PRO": 0.627, "A/244-THR": 0.495, "A/245-LEU": 0.758, "A/246-LEU": 0.759, "A/247-THR": 0.819, "A/248-ARG": 0.694, "A/249-ASP": 0.491, "A/250-GLY": 0.379, "A/251-ASP": 0.52, "A/252-ARG": 0.643, "A/253-ILE": 0.718, "A/254-ARG": 0.669, "A/255-SER": 0.444, "A/256-ASN": 0.736, "A/257-GLY": 0.714, "A/258-LYS": 0.8
[truncated: 1,735,186 more chars]
