# Supplementary material for: LoCoHD: a metric for comparing local environments of proteins
Source: Nat Commun. 2024 May 13;15:4029. doi: 10.1038/s41467-024-48225-0 (PMC11091161; doi:10.1038/s41467-024-48225-0)
Supplement: Supplementary file 4 — Source Data [file 41467_2024_48225_MOESM4_ESM.zip › Fig2_Table2_SFig9_STable2_STable3/CASP14_TS480-results.json]

{"T1024": {"3": {"single": {"lddt": 0.605302719174158, "rmsd": 4.056751728057861, "cad_score": 0.605847, "gdtts": 0.46930946291560105, "tm_score": 0.8153136372566223, "LoCoHD": 0.11708589568073571}, "per_residue": {"lddt": {"A/2-LYS": 0.504, "A/3-GLU": 0.526, "A/4-PHE": 0.501, "A/5-TRP": 0.525, "A/6-ASN": 0.638, "A/7-LEU": 0.562, "A/8-ASP": 0.538, "A/9-LYS": 0.505, "A/10-ASN": 0.584, "A/11-LEU": 0.604, "A/12-GLN": 0.693, "A/13-LEU": 0.645, "A/14-ARG": 0.592, "A/15-LEU": 0.702, "A/16-GLY": 0.741, "A/17-ILE": 0.687, "A/18-VAL": 0.645, "A/19-PHE": 0.711, "A/20-LEU": 0.704, "A/21-GLY": 0.63, "A/22-ALA": 0.646, "A/23-PHE": 0.701, "A/24-SER": 0.604, "A/25-TYR": 0.469, "A/26-GLY": 0.582, "A/27-THR": 0.564, "A/28-VAL": 0.517, "A/29-PHE": 0.381, "A/30-SER": 0.486, "A/31-SER": 0.515, "A/32-MET": 0.634, "A/33-THR": 0.487, "A/34-ILE": 0.519, "A/35-TYR": 0.677, "A/36-TYR": 0.642, "A/37-ASN": 0.48, "A/38-GLN": 0.584, "A/39-TYR": 0.637, "A/40-LEU": 0.608, "A/41-GLY": 0.461, "A/42-SER": 0.408, "A/43-ALA": 0.462, "A/44-ILE": 0.548, "A/45-THR": 0.522, "A/46-GLY": 0.506, "A/47-ILE": 0.528, "A/48-LEU": 0.602, "A/49-LEU": 0.464, "A/50-ALA": 0.569, "A/51-LEU": 0.61, "A/52-SER": 0.635, "A/53-ALA": 0.618, "A/54-VAL": 0.636, "A/55-ALA": 0.67, "A/56-THR": 0.635, "A/57-PHE": 0.681, "A/58-VAL": 0.719, "A/59-ALA": 0.719, "A/60-GLY": 0.738, "A/61-ILE": 0.722, "A/62-LEU": 0.78, "A/63-ALA": 0.747, "A/64-GLY": 0.719, "A/65-PHE": 0.668, "A/66-PHE": 0.694, "A/67-ALA": 0.734, "A/68-ASP": 0.616, "A/69-ARG": 0.634, "A/70-ASN": 0.665, "A/71-GLY": 0.757, "A/72-ARG": 0.676, "A/73-LYS": 0.757, "A/74-PRO": 0.805, "A/75-VAL": 0.798, "A/76-MET": 0.739, "A/77-VAL": 0.84, "A/78-PHE": 0.899, "A/79-GLY": 0.824, "A/80-THR": 0.805, "A/81-ILE": 0.883, "A/82-ILE": 0.85, "A/83-GLN": 0.716, "A/84-LEU": 0.823, "A/85-LEU": 0.778, "A/86-GLY": 0.797, "A/87-ALA": 0.776, "A/88-ALA": 0.795, "A/89-LEU": 0.746, "A/90-ALA": 0.734, "A/91-ILE": 0.709, "A/92-ALA": 0.762, "A/93-SER": 0.717, "A/94-ASN": 0.603, "A/95-LEU": 0.495, "A/96-PRO": 0.583, "A/97-GLY": 0.463, "A/98-HIS": 0.38, "A/99-VAL": 0.457, "A/100-ASN": 0.668, "A/101-PRO": 0.626, "A/102-TRP": 0.581, "A/103-SER": 0.765, "A/104-THR": 0.688, "A/105-PHE": 0.664, "A/106-ILE": 0.753, "A/107-ALA": 0.783, "A/108-PHE": 0.519, "A/109-LEU": 0.68, "A/110-LEU": 0.804, "A/111-ILE": 0.717, "A/112-SER": 0.692, "A/113-PHE": 0.767, "A/114-GLY": 0.763, "A/115-TYR": 0.624, "A/116-ASN": 0.623, "A/117-PHE": 0.783, "A/118-VAL": 0.713, "A/119-ILE": 0.617, "A/120-THR": 0.721, "A/121-ALA": 0.722, "A/122-GLY": 0.688, "A/123-ASN": 0.704, "A/124-ALA": 0.722, "A/125-MET": 0.651, "A/126-ILE": 0.7, "A/127-ILE": 0.725, "A/128-ASP": 0.679, "A/129-ALA": 0.721, "A/130-SER": 0.635, "A/131-ASN": 0.6, "A/132-ALA": 0.686, "A/133-GLU": 0.526, "A/134-ASN": 0.651, "A/135-ARG": 0.66, "A/136-LYS": 0.594, "A/137-VAL": 0.716, "A/138-VAL": 0.728, "A/139-PHE": 0.707, "A/140-MET": 0.63, "A/141-LEU": 0.681, "A/142-ASP": 0.671, "A/143-TYR": 0.54, "A/144-TRP": 0.642, "A/145-ALA": 0.705, "A/146-GLN": 0.586, "A/147-ASN": 0.515, "A/148-LEU": 0.61, "A/149-SER": 0.684, "A/150-VAL": 0.553, "A/151-ILE": 0.525, "A/152-LEU": 0.599, "A/153-GLY": 0.648, "A/154-ALA": 0.557, "A/155-ALA": 0.529, "A/156-LEU": 0.523, "A/157-GLY": 0.574, "A/158-ALA": 0.47, "A/159-TRP": 0.407, "A/160-LEU": 0.626, "A/161-PHE": 0.616, "A/162-ARG": 0.658, "A/163-PRO": 0.682, "A/164-ALA": 0.746, "A/165-PHE": 0.744, "A/166-GLU": 0.64, "A/167-ALA": 0.748, "A/168-LEU": 0.718, "A/169-LEU": 0.747, "A/170-VAL": 0.825, "A/171-ILE": 0.806, "A/172-LEU": 0.757, "A/173-LEU": 0.825, "A/174-LEU": 0.884, "A/175-THR": 0.776, "A/176-VAL": 0.789, "A/177-LEU": 0.83, "A/178-VAL": 0.862, "A/179-SER": 0.755, "A/180-PHE": 0.847, "A/181-PHE": 0.72, "A/182-LEU": 0.774, "A/183-THR": 0.78, "A/184-THR": 0.846, "A/185-PHE": 0.705, "A/186-VAL": 0.752, "A/187-MET": 0.669, "A/188-THR": 0.665, "A/189-GLU": 0.68, "A/190-THR": 0.511, "A/191-PHE": 0.507, "A/192-LYS": 0.62, "A/193-PRO": 0.49, "A/194-THR": 0.489, "A/203-ASN": 0.445, "A/204-ILE": 0.496, "A/205-PHE": 0.668, "A/206-GLN": 0.598, "A/207-ALA": 0.555, "A/208-TYR": 0.524, "A/209-LYS": 0.727, "A/210-THR": 0.642, "A/211-VAL": 0.593, "A/212-LEU": 0.623, "A/213-GLN": 0.595, "A/214-ASP": 0.508, "A/215-LYS": 0.386, "A/216-THR": 0.554, "A/217-TYR": 0.575, "A/218-MET": 0.672, "A/219-ILE": 0.672, "A/220-PHE": 0.511, "A/221-MET": 0.603, "A/222-GLY": 0.721, "A/223-ALA": 0.679, "A/224-ASN": 0.593, "A/225-ILE": 0.666, "A/226-ALA": 0.717, "A/227-THR": 0.597, "A/228-THR": 0.557, "A/229-PHE": 0.635, "A/230-ILE": 0.623, "A/231-ILE": 0.566, "A/232-MET": 0.45, "A/233-GLN": 0.522, "A/234-PHE": 0.444, "A/235-ASP": 0.31, "A/236-ASN": 0.39, "A/237-PHE": 0.471, "A/238-LEU": 0.479, "A/239-PRO": 0.417, "A/240-VAL": 0.412, "A/241-HIS": 0.464, "A/242-LEU": 0.479, "A/243-SER": 0.488, "A/244-ASN": 0.495, "A/245-SER": 0.477, "A/246-PHE": 0.442, "A/247-LYS": 0.478, "A/248-THR": 0.578, "A/249-ILE": 0.455, "A/250-THR": 0.546, "A/257-TYR": 0.45, "A/258-GLY": 0.413, "A/259-GLN": 0.342, "A/260-ARG": 0.5, "A/261-MET": 0.431, "A/262-LEU": 0.388, "A/263-THR": 0.513, "A/264-ILE": 0.569, "A/265-TYR": 0.484, "A/266-LEU": 0.507, "A/267-ILE": 0.627, "A/268-LEU": 0.63, "A/269-ALA": 0.604, "A/270-CYS": 0.598, "A/271-VAL": 0.695, "A/272-LEU": 0.679, "A/273-VAL": 0.628, "A/274-VAL": 0.632, "A/275-LEU": 0.727, "A/276-LEU": 0.722, "A/277-MET": 0.601, "A/278-THR": 0.691, "A/279-THR": 0.705, "A/280-LEU": 0.554, "A/281-ASN": 0.578, "A/282-ARG": 0.501, "A/283-LEU": 0.452, "A/284-THR": 0.415, "A/285-LYS": 0.564, "A/286-ASP": 0.577, "A/287-TRP": 0.419, "A/288-SER": 0.579, "A/289-HIS": 0.459, "A/290-GLN": 0.505, "A/291-LYS": 0.48, "A/292-GLY": 0.542, "A/293-PHE": 0.469, "A/294-ILE": 0.534, "A/295-TRP": 0.486, "A/296-GLY": 0.564, "A/297-SER": 0.532, "A/298-LEU": 0.59, "A/299-PHE": 0.583, "A/300-MET": 0.544, "A/301-ALA": 0.569, "A/302-ILE": 0.638, "A/303-GLY": 0.601, "A/304-MET": 0.464, "A/305-ILE": 0.601, "A/306-PHE": 0.639, "A/307-SER": 0.572, "A/308-PHE": 0.475, "A/309-LEU": 0.614, "A/310-THR": 0.608, "A/311-THR": 0.525, "A/312-THR": 0.493, "A/313-PHE": 0.28, "A/314-THR": 0.53, "A/315-PRO": 0.632, "A/316-ILE": 0.515, "A/317-PHE": 0.429, "A/318-ILE": 0.488, "A/319-ALA": 0.59, "A/320-GLY": 0.456, "A/321-ILE": 0.455, "A/322-VAL": 0.592, "A/323-TYR": 0.519, "A/324-THR": 0.429, "A/325-LEU": 0.517, "A/326-GLY": 0.602, "A/327-GLU": 0.475, "A/328-ILE": 0.506, "A/329-VAL": 0.574, "A/330-TYR": 0.541, "A/331-THR": 0.576, "A/332-PRO": 0.619, "A/333-SER": 0.603, "A/334-VAL": 0.582, "A/335-GLN": 0.619, "A/336-THR": 0.665, "A/337-LEU": 0.581, "A/338-GLY": 0.64, "A/339-ALA": 0.693, "A/340-ASP": 0.645, "A/341-LEU": 0.572, "A/342-MET": 0.618, "A/343-ASN": 0.538, "A/344-PRO": 0.558, "A/345-GLU": 0.455, "A/346-LYS": 0.522, "A/347-ILE": 0.572, "A/348-GLY": 0.634, "A/349-SER": 0.609, "A/350-TYR": 0.443, "A/351-ASN": 0.697, "A/352-GLY": 0.753, "A/353-VAL": 0.636, "A/354-ALA": 0.552, "A/355-ALA": 0.498, "A/356-ILE": 0.515, "A/357-LYS": 0.532, "A/358-MET": 0.442, "A/359-PRO": 0.462, "A/360-ILE": 0.586, "A/361-ALA": 0.548, "A/362-SER": 0.402, "A/363-ILE": 0.487, "A/364-LEU": 0.596, "A/365-ALA": 0.522, "A/366-GLY": 0.465, "A/367-LEU": 0.515, "A/368-LEU": 0.578, "A/369-VAL": 0.443, "A/370-SER": 0.456, "A/371-ILE": 0.51, "A/372-SER": 0.49, "A/373-PRO": 0.463, "A/374-MET": 0.616, "A/375-ILE": 0.596, "A/376-LYS": 0.59, "A/377-ALA": 0.636, "A/378-ILE": 0.586, "A/379-GLY": 0.684, "A/380-VAL": 0.645, "A/381-SER": 0.649, "A/382-LEU": 0.683, "A/383-VAL": 0.758, "A/384-LEU": 0.647, "A/385-ALA": 0.685, "A/386-LEU": 0.74, "A/387-THR": 0.723, "A/388-GLU": 0.62, "A/389-VAL": 0.713, "A/390-LEU": 0.706, "A/391-ALA": 0.734, "A/392-ILE": 0.653, "A/393-ILE": 0.745, "A/394-LEU": 0.693, "A/395-VAL": 0.614, "A/396-LEU": 0.664, "A/397-VAL": 0.703, "A/398-ALA": 0.634, "A/399-VAL": 0.608, "A/400-ASN": 0.618, "A/401-ARG": 0.587, "A/402-HIS": 0.446, "A/403-GLN": 0.61, "A/404-LYS": 0.641, "A/405-THR": 0.522, "A/406-LYS": 0.464}, "cad_score": {"A/2-LYS": 0.712, "A/3-GLU": 0.637, "A/4-PHE": 0.424, "A/5-TRP": 0.478, "A/6-ASN": 0.657, "A/7-LEU": 0.677, "A/8-ASP": 0.628, "A/9-LYS": 0.447, "A/10-ASN": 0.713, "A/11-LEU": 0.614, "A/12-GLN": 0.65, "A/13-LEU": 0.697, "A/14-ARG": 0.581, "A/15-LEU": 0.718, "A/16-GLY": 0.847, "A/17-ILE": 0.558, "A/18-VAL": 0.615, "A/19-PHE": 0.805, "A/20-LEU": 0.77, "A/21-GLY": 0.496, "A/22-ALA": 0.639, "A/23-PHE": 0.818, "A/24-SER": 0.591, "A/25-TYR": 0.35, "A/26-GLY": 0.609, "A/27-THR": 0.52, "A/28-VAL": 0.45, "A/29-PHE": 0.355, "A/30-SER": 0.274, "A/31-SER": 0.263, "A/32-MET": 0.497, "A/33-THR": 0.576, "A/34-ILE": 0.412, "A/35-TYR": 0.647, "A/36-TYR": 0.645, "A/37-ASN": 0.788, "A/38-GLN": 0.816, "A/39-TYR": 0.658, "A/40-LEU": 0.648, "A/41-GLY": 0.52, "A/42-SER": 0.52, "A/43-ALA": 0.415, "A/44-ILE": 0.651, "A/45-THR": 0.699, "A/46-GLY": 0.381, "A/47-ILE": 0.683, "A/48-LEU": 0.699, "A/49-LEU": 0.275, "A/50-ALA": 0.442, "A/51-LEU": 0.826, "A/52-SER": 0.561, "A/53-ALA": 0.389, "A/54-VAL": 0.606, "A/55-ALA": 0.768, "A/56-THR": 0.577, "A/57-PHE": 0.658, "A/58-VAL": 0.811, "A/59-ALA": 0.84, "A/60-GLY": 0.618, "A/61-ILE": 0.747, "A/62-LEU": 0.784, "A/63-ALA": 0.738, "A/64-GLY": 0.748, "A/65-PHE": 0.784, "A/66-PHE": 0.8, "A/67-ALA": 0.648, "A/68-ASP": 0.47, "A/69-ARG": 0.826, "A/70-ASN": 0.784, "A/71-GLY": 0.696, "A/72-ARG": 0.656, "A/73-LYS": 0.784, "A/74-PRO": 0.81, "A/75-VAL": 0.774, "A/76-MET": 0.766, "A/77-VAL": 0.938, "A/78-PHE": 0.894, "A/79-GLY": 0.92, "A/80-THR": 0.83, "A/81-ILE": 0.849, "A/82-ILE": 0.883, "A/83-GLN": 0.673, "A/84-LEU": 0.907, "A/85-LEU": 0.662, "A/86-GLY": 0.885, "A/87-ALA": 0.862, "A/88-ALA": 0.83, "A/89-LEU": 0.745, "A/90-ALA": 0.689, "A/91-ILE": 0.759, "A/92-ALA": 0.829, "A/93-SER": 0.735, "A/94-ASN": 0.595, "A/95-LEU": 0.441, "A/96-PRO": 0.715, "A/97-GLY": 0.587, "A/98-HIS": 0.569, "A/99-VAL": 0.522, "A/100-ASN": 0.618, "A/101-PRO": 0.729, "A/102-TRP": 0.598, "A/103-SER": 0.753, "A/104-THR": 0.579, "A/105-PHE": 0.646, "A/106-ILE": 0.609, "A/107-ALA": 0.742, "A/108-PHE": 0.468, "A/109-LEU": 0.761, "A/110-LEU": 0.818, "A/111-ILE": 0.57, "A/112-SER": 0.573, "A/113-PHE": 0.782, "A/114-GLY": 0.852, "A/115-TYR": 0.483, "A/116-ASN": 0.558, "A/117-PHE": 0.814, "A/118-VAL": 0.717, "A/119-ILE": 0.662, "A/120-THR": 0.656, "A/121-ALA": 0.782, "A/122-GLY": 0.659, "A/123-ASN": 0.576, "A/124-ALA": 0.702, "A/125-MET": 0.529, "A/126-ILE": 0.805, "A/127-ILE": 0.536, "A/128-ASP": 0.608, "A/129-ALA": 0.614, "A/130-SER": 0.539, "A/131-ASN": 0.438, "A/132-ALA": 0.707, "A/133-GLU": 0.445, "A/134-ASN": 0.487, "A/135-ARG": 0.767, "A/136-LYS": 0.4, "A/137-VAL": 0.482, "A/138-VAL": 0.745, "A/139-PHE": 0.772, "A/140-MET": 0.455, "A/141-LEU": 0.705, "A/142-ASP": 0.66, "A/143-TYR": 0.628, "A/144-TRP": 0.587, "A/145-ALA": 0.798, "A/146-GLN": 0.596, "A/147-ASN": 0.559, "A/148-LEU": 0.501, "A/149-SER": 0.891, "A/150-VAL": 0.778, "A/151-ILE": 0.38, "A/152-LEU": 0.479, "A/153-GLY": 0.864, "A/154-ALA": 0.412, "A/155-ALA": 0.454, "A/156-LEU": 0.652, "A/157-GLY": 0.501, "A/158-ALA": 0.31, "A/159-TRP": 0.443, "A/160-LEU": 0.698, "A/161-PHE": 0.619, "A/162-ARG": 0.865, "A/163-PRO": 0.83, "A/164-ALA": 0.759, "A/165-PHE": 0.741, "A/166-GLU": 0.717, "A/167-ALA": 0.914, "A/168-LEU": 0.729, "A/169-LEU": 0.716, "A/170-VAL": 0.904, "A/171-ILE": 0.857, "A/172-LEU": 0.718, "A/173-LEU": 0.785, "A/174-LEU": 0.871, "A/175-THR": 0.748, "A/176-VAL": 0.708, "A/177-LEU": 0.815, "A/178-VAL": 0.758, "A/179-SER": 0.682, "A/180-PHE": 0.837, "A/181-PHE": 0.634, "A/182-LEU": 0.632, "A/183-THR": 0.764, "A/184-THR": 0.779, "A/185-PHE": 0.665, "A/186-VAL": 0.783, "A/187-MET": 0.626, "A/188-THR": 0.636, "A/189-GLU": 0.648, "A/190-THR": 0.602, "A/191-PHE": 0.627, "A/192-LYS": 0.732, "A/193-PRO": 0.584, "A/194-THR": 0.612, "A/203-ASN": 0.726, "A/204-ILE": 0.535, "A/205-PHE": 0.56, "A/206-GLN": 0.64, "A/207-ALA": 0.677, "A/208-TYR": 0.507, "A/209-LYS": 0.513, "A/210-THR": 0.518, "A/211-VAL": 0.506, "A/212-LEU": 0.693, "A/213-GLN": 0.402, "A/214-ASP": 0.314, "A/215-LYS": 0.212, "A/216-THR": 0.507, "A/217-TYR": 0.553, "A/218-MET": 0.65, "A/219-ILE": 0.756, "A/220-PHE": 0.373, "A/221-MET": 0.586, "A/222-GLY": 0.856, "A/223-ALA": 0.768, "A/224-ASN": 0.497, "A/225-ILE": 0.783, "A/226-ALA": 0.81, "A/227-THR": 0.425, "A/228-THR": 0.685, "A/229-PHE": 0.707, "A/230-ILE": 0.534, "A/231-ILE": 0.553, "A/232-MET": 0.526, "A/233-GLN": 0.617, "A/234-PHE": 0.423, "A/235-ASP": 0.269, "A/236-ASN": 0.6, "A/237-PHE": 0.612, "A/238-LEU": 0.311, "A/239-PRO": 0.574, "A/240-VAL": 0.73, "A/241-HIS": 0.333, "A/242-LEU": 0.362, "A/243-SER": 0.372, "A/244-ASN": 0.487, "A/245-SER": 0.309, "A/246-PHE": 0.474, "A/247-LYS": 0.308, "A/248-THR": 0.781, "A/249-ILE": 0.439, "A/250-THR": 0.899, "A/257-TYR": 0.68, "A/258-GLY": 0.422, "A/259-GLN": 0.371, "A/260-ARG": 0.65, "A/261-MET": 0.469, "A/262-LEU": 0.465, "A/263-THR": 0.508, "A/264-ILE": 0.832, "A/265-TYR": 0.38, "A/266-LEU": 0.292, "A/267-ILE": 0.733, "A/268-LEU": 0.626, "A/269-ALA": 0.489, "A/270-CYS": 0.413, "A/271-VAL": 0.861, "A/272-LEU": 0.699, "A/273-VAL": 0.4, "A/274-VAL": 0.574, "A/275-LEU": 0.886, "A/276-LEU": 0.795, "A/277-MET": 0.48, "A/278-THR": 0.715, "A/279-THR": 0.595, "A/280-LEU": 0.593, "A/281-ASN": 0.712, "A/282-ARG": 0.569, "A/283-LEU": 0.298, "A/284-THR": 0.339, "A/285-LYS": 0.534, "A/286-ASP": 0.124, "A/287-TRP": 0.216, "A/288-SER": 0.624, "A/289-HIS": 0.404, "A/290-GLN": 0.437, "A/291-LYS": 0.511, "A/292-GLY": 0.629, "A/293-PHE": 0.455, "A/294-ILE": 0.529, "A/295-TRP": 0.342, "A/296-GLY": 0.579, "A/297-SER": 0.502, "A/298-LEU": 0.638, "A/299-PHE": 0.691, "A/300-MET": 0.588, "A/301-ALA": 0.599, "A/302-ILE": 0.829, "A/303-GLY": 0.696, "A/304-MET": 0.363, "A/305-ILE": 0.765, "A/306-PHE": 0.732, "A/307-SER": 0.718, "A/308-PHE": 0.42, "A/309-LEU": 0.703, "A/310-THR": 0.73, "A/311-THR": 0.722, "A/312-THR": 0.532, "A/313-PHE": 0.134, "A/314-THR": 0.34, "A/315-PRO": 0.717, "A/316-ILE": 0.469, "A/317-PHE": 0.304, "A/318-ILE": 0.524, "A/319-ALA": 0.671, "A/320-GLY": 0.501, "A/321-ILE": 0.401, "A/322-VAL": 0.867, "A/323-TYR": 0.474, "A/324-THR": 0.341, "A/325-LEU": 0.595, "A/326-GLY": 0.659, "A/327-GLU": 0.506, "A/328-ILE": 0.507, "A/329-VAL": 0.483, "A/330-TYR": 0.523, "A/331-THR": 0.646, "A/332-PRO": 0.695, "A/333-SER": 0.524, "A/334-VAL": 0.546, "A/335-GLN": 0.581, "A/336-THR": 0.7, "A/337-LEU": 0.585, "A/338-GLY": 0.497, "A/339-ALA": 0.715, "A/340-ASP": 0.699, "A/341-LEU": 0.375, "A/342-MET": 0.582, "A/343-ASN": 0.705, "A/344-PRO": 0.865, "A/345-GLU": 0.637, "A/346-LYS": 0.503, "A/347-ILE": 0.668, "A/348-GLY": 0.645, "A/349-SER": 0.615, "A/350-TYR": 0.461, "A/351-ASN": 0.536, "A/352-GLY": 0.59, "A/353-VAL": 0.599, "A/354-ALA": 0.417, "A/355-ALA": 0.513, "A/356-ILE": 0.671, "A/357-LYS": 0.567, "A/358-MET": 0.397, "A/359-PRO": 0.435, "A/360-ILE": 0.654, "A/361-ALA": 0.757, "A/362-SER": 0.497, "A/363-ILE": 0.344, "A/364-LEU": 0.684, "A/365-ALA": 0.753, "A/366-GLY": 0.401, "A/367-LEU": 0.79, "A/368-LEU": 0.675, "A/369-VAL": 0.495, "A/370-SER": 0.456, "A/371-ILE": 0.837, "A/372-SER": 0.621, "A/373-PRO": 0.515, "A/374-MET": 0.773, "A/375-ILE": 0.65, "A/376-LYS": 0.711, "A/377-ALA": 0.644, "A/378-ILE": 0.568, "A/379-GLY": 0.678, "A/380-VAL": 0.718, "A/381-SER": 0.627, "A/382-LEU": 0.77, "A/383-VAL": 0.721, "A/384-LEU": 0.596, "A/385-ALA": 0.531, "A/386-LEU": 0.638, "A/387-THR": 0.638, "A/388-GLU": 0.44, "A/389-VAL": 0.739, "A/390-LEU": 0.569, "A/391-ALA": 0.784, "A/392-ILE": 0.683, "A/393-ILE": 0.914, "A/394-LEU": 0.763, "A/395-VAL": 0.588, "A/396-LEU": 0.712, "A/397-VAL": 0.809, "A/398-ALA": 0.763, "A/399-VAL": 0.479, "A/400-ASN": 0.584, "A/401-ARG": 0.468, "A/402-HIS": 0.448, "A/403-GLN": 0.502, "A/404-LYS": 0.691, "A/405-THR": 0.538, "A/406-LYS": 0.557}, "LoCoHD": {"A/2-LYS": 0.10093583073871809, "A/3-GLU": 0.2725121522803438, "A/4-PHE": 0.23210209362284953, "A/5-TRP": 0.15084365318821605, "A/6-ASN": 0.13846855828500207, "A/7-LEU": 0.11723479652882525, "A/8-ASP": 0.08571234251471388, "A/9-LYS": 0.15132751072230977, "A/10-ASN": 0.15978793185797685, "A/11-LEU": 0.19157123870230333, "A/12-GLN": 0.20550297764795186, "A/13-LEU": 0.12333726637773422, "A/14-ARG": 0.19580603557710236, "A/15-LEU": 0.14729380124960334, "A/16-GLY": 0.05178270524271182, "A/17-ILE": 0.10106932307878376, "A/18-VAL": 0.07948766880904425, "A/19-PHE": 0.08266034747018593, "A/20-LEU": 0.05210442250257113, "A/21-GLY": 0.04711923163816081, "A/22-ALA": 0.0818610232720227, "A/23-PHE": 0.09134898099779257, "A/24-SER": 0.06195425451665927, "A/25-TYR": 0.18288467052530497, "A/26-GLY": 0.07019418986336656, "A/27-THR": 0.06221780578788086, "A/28-VAL": 0.11406423792362853, "A/29-PHE": 0.20106354450090527, "A/30-SER": 0.11110664700797979, "A/31-SER": 0.11627268300589724, "A/32-MET": 0.1324737026955831, "A/33-THR": 0.08509612109172081, "A/34-ILE": 0.09272223949679463, "A/35-TYR": 0.11655826149307835, "A/36-TYR": 0.12267774329596348, "A/37-ASN": 0.05820672610920579, "A/38-GLN": 0.09362246202055659, "A/39-TYR": 0.10128748953953451, "A/40-LEU": 0.09912492352345936, "A/41-GLY": 0.05886543463504357, "A/42-SER": 0.04920424401243096, "A/43-ALA": 0.051130864786298746, "A/44-ILE": 0.12398287604024419, "A/45-THR": 0.056013850683863185, "A/46-GLY": 0.04652415514110816, "A/47-ILE": 0.05966091245850896, "A/48-LEU": 0.08399346211696784, "A/49-LEU": 0.13701524860984254, "A/50-ALA": 0.033380260204670165, "A/51-LEU": 0.073841027409593, "A/52-SER": 0.09732591396225927, "A/53-ALA": 0.04755724396820622, "A/54-VAL": 0.03682158577966218, "A/55-ALA": 0.05984024480284137, "A/56-THR": 0.04250723001023042, "A/57-PHE": 0.05581871619724264, "A/58-VAL": 0.05247756621922495, "A/59-ALA": 0.04885954222077023, "A/60-GLY": 0.04769162661279963, "A/61-ILE": 0.14639783644967513, "A/62-LEU": 0.06269323726491158, "A/63-ALA": 0.05194433618680911, "A/64-GLY": 0.0674240957544295, "A/65-PHE": 0.12820713097241548, "A/66-PHE": 0.12590020491121895, "A/67-ALA": 0.08368955953722249, "A/68-ASP": 0.23088020946075535, "A/69-ARG": 0.1936700454460837, "A/70-ASN": 0.11427963186834002, "A/71-GLY": 0.1198646646525086, "A/72-ARG": 0.18214656154939127, "A/73-LYS": 0.10674597818469644, "A/74-PRO": 0.05457743185724075, "A/75-VAL": 0.05295430795940753, "A/76-MET": 0.08167045147020006, "A/77-VAL": 0.048635925620970764, "A/78-PHE": 0.05782792493224222, "A/79-GLY": 0.028011966863065847, "A/80-THR": 0.04320279118559169, "A/81-ILE": 0.030906718882576588, "A/82-ILE": 0.038195161141183015, "A/83-GLN": 0.06149767652733372, "A/84-LEU": 0.0493474357568086, "A/85-LEU": 0.08065874585495686, "A/86-GLY": 0.06635451179063552, "A/87-ALA": 0.08277831841508086, "A/88-ALA": 0.053266007664289, "A/89-LEU": 0.11549801265371472, "A/90-ALA": 0.1089237240514101, "A/91-ILE": 0.15556426996731856, "A/92-ALA": 0.10367057987495097, "A/93-SER": 0.09917244297807044, "A/94-ASN": 0.1650787536804264, "A/95-LEU": 0.24103927447165613, "A/96-PRO": 0.16056846136180597, "A/97-GLY": 0.2154806065972728, "A/98-HIS": 0.2335071133153266, "A/99-VAL": 0.11491668068437183, "A/100-ASN": 0.07528505005885403, "A/101-PRO": 0.11055314081300774, "A/102-TRP": 0.157504220135489, "A/103-SER": 0.08640496500697058, "A/104-THR": 0.08044496225423181, "A/105-PHE": 0.12194959169215018, "A/106-ILE": 0.07564735194995496, "A/107-ALA": 0.07091735604651017, "A/108-PHE": 0.21598711615523972, "A/109-LEU": 0.08213598104471309, "A/110-LEU": 0.042074823376062415, "A/111-ILE": 0.07844773336801635, "A/112-SER": 0.07633006159535972, "A/113-PHE": 0.07307439026110969, "A/114-GLY": 0.02826531532585979, "A/115-TYR": 0.23113858052142233, "A/116-ASN": 0.11591880488771725, "A/117-PHE": 0.08830810001541446, "A/118-VAL": 0.09494421257725373, "A/119-ILE": 0.18098504610936436, "A/120-THR": 0.06452631108640453, "A/121-ALA": 0.04732942426901593, "A/122-GLY": 0.08172547072296016, "A/123-ASN": 0.12270857949269057, "A/124-ALA": 0.0886399499212261, "A/125-MET": 0.16815193814229124, "A/126-ILE": 0.10265294437149275, "A/127-ILE": 0.11397915514901283, "A/128-ASP": 0.1120098872916403, "A/129-ALA": 0.08080528080706495, "A/130-SER": 0.1386957827749852, "A/131-ASN": 0.13627791311376714, "A/132-ALA": 0.09717637955153567, "A/133-GLU": 0.17719010585661332, "A/134-ASN": 0.1102103825285763, "A/135-ARG": 0.17931281105422534, "A/136-LYS": 0.21830848024415636, "A/137-VAL": 0.09687272474642956, "A/138-VAL": 0.08434949171560191, "A/139-PHE": 0.11438035568690871, "A/140-MET": 0.12770621851602704, "A/141-LEU": 0.0877396906735857, "A/142-ASP": 0.0978660872042977, "A/143-TYR": 0.140770307565192, "A/144-TRP": 0.10530389816304966, "A/145-ALA": 0.05519322278354702, "A/146-GLN": 0.15533611318282786, "A/147-ASN": 0.10081530378467198, "A/148-LEU": 0.08788783526111241, "A/149-SER": 0.048912344083206445, "A/150-VAL": 0.08011776211131184, "A/151-ILE": 0.06387233857083063, "A/152-LEU": 0.14142399047022197, "A/153-GLY": 0.04095463536482009, "A/154-ALA": 0.05549532003901058, "A/155-ALA": 0.06807416565115045, "A/156-LEU": 0.14027109862737389, "A/157-GLY": 0.043500622355933244, "A/158-ALA": 0.042449358542552273, "A/159-TRP": 0.21994838146673984, "A/160-LEU": 0.07563584640327678, "A/161-PHE": 0.07482762089274946, "A/162-ARG": 0.036962288972834975, "A/163-PRO": 0.04084452492481608, "A/164-ALA": 0.060561811985743695, "A/165-PHE": 0.13274059776586292, "A/166-GLU": 0.15801550278328413, "A/167-ALA": 0.03433745974003848, "A/168-LEU": 0.11231626411062093, "A/169-LEU": 0.10268112189884024, "A/170-VAL": 0.05713805506830978, "A/171-ILE": 0.050933726859367735, "A/172-LEU": 0.06339671470555391, "A/173-LEU": 0.041014304189732884, "A/174-LEU": 0.04567738522913743, "A/175-THR": 0.0768583952635766, "A/176-VAL": 0.04044792167543798, "A/177-LEU": 0.09502359498676352, "A/178-VAL": 0.04446140015440621, "A/179-SER": 0.038235170912525554, "A/180-PHE": 0.13499033004824554, "A/181-PHE": 0.21859362514036948, "A/182-LEU": 0.09976033479127046, "A/183-THR": 0.0524706276583911, "A/184-THR": 0.10195452370750463, "A/185-PHE": 0.22892217791267863, "A/186-VAL": 0.14802754776315605, "A/187-MET": 0.10551253215708391, "A/188-THR": 0.11790680080794318, "A/189-GLU": 0.15903018821629383, "A/190-THR": 0.16357785062371666, "A/191-PHE": 0.15869586143220707, "A/192-LYS": 0.1787454467491576, "A/193-PRO": 0.143089625668395, "A/194-THR": 0.203806790200105, "A/203-ASN": 0.24482570414749255, "A/204-ILE": 0.24592088396065223, "A/205-PHE": 0.11419162143219727, "A/206-GLN": 0.11151523461064947, "A/207-ALA": 0.14605773778626563, "A/208-TYR": 0.21266704536109746, "A/209-LYS": 0.14863790983853506, "A/210-THR": 0.12595436411126457, "A/211-VAL": 0.15209638598967984, "A/212-LEU": 0.18272244903065302, "A/213-GLN": 0.1317136073778134, "A/214-ASP": 0.27572756657576786, "A/215-LYS": 0.2587291947882436, "A/216-THR": 0.20701434755186143, "A/217-TYR": 0.20110914690109474, "A/218-MET": 0.15569594862367822, "A/219-ILE": 0.10367772914544415, "A/220-PHE": 0.1882694063238644, "A/221-MET": 0.09306693136347106, "A/222-GLY": 0.060564201287332114, "A/223-ALA": 0.095126053974278, "A/224-ASN": 0.15200880477464224, "A/225-ILE": 0.07559642497653218, "A/226-ALA": 0.05927955668279393, "A/227-THR": 0.1471986688868643, "A/228-THR": 0.10775644743587723, "A/229-PHE": 0.09318795874821208, "A/230-ILE": 0.13147111424984345, "A/231-ILE": 0.13479482422190947, "A/232-MET": 0.1494156742444288, "A/233-GLN": 0.17168639353778492, "A/234-PHE": 0.1354363645331703, "A/235-ASP": 0.16472453200119694, "A/236-ASN": 0.06865736977124015, "A/237-PHE": 0.09217252541989628, "A/238-LEU": 0.13066588770568835, "A/239-PRO": 0.13759154470474094, "A/240-VAL": 0.08321354368723242, "A/241-HIS": 0.23311609510576475, "A/242-LEU": 0.1213007617549899, "A/243-SER": 0.07940248680556311, "A/244-ASN": 0.12200603130534116, "A/245-SER": 0.12249827392048714, "A/246-PHE": 0.19002801188713964, "A/247-LYS": 0.17121643594500602, "A/248-THR": 0.13239237989172487, "A/249-ILE": 0.15204812489805725, "A/250-THR": 0.18240073626525766, "A/257-TYR": 0.2881204552695816, "A/258-GLY": 0.15113840110535257, "A/259-GLN": 0.17437040849636576, "A/260-ARG": 0.19964954201092774, "A/261-MET": 0.18225972465052742, "A/262-LEU": 0.11094484746899845, "A/263-THR": 0.09808774019206737, "A/264-ILE": 0.111317748127373, "A/265-TYR": 0.1915893185536638, "A/266-LEU": 0.143356636978457, "A/267-ILE": 0.05159741934900521, "A/268-LEU": 0.09826311401100132, "A/269-ALA": 0.09876824159962225, "A/270-CYS": 0.09353187997202848, "A/271-VAL": 0.06521146369409081, "A/272-LEU": 0.058382460466696796, "A/273-VAL": 0.09245218605072146, "A/274-VAL": 0.08765114197771032, "A/275-LEU": 0.08055238132780144, "A/276-LEU": 0.07142741650469737, "A/277-MET": 0.1312391770228463, "A/278-THR": 0.13971861804579386, "A/279-THR": 0.13166991946352471, "A/280-LEU": 0.1255077197504945, "A/281-ASN": 0.09587576509842226, "A/282-ARG": 0.22824627666445532, "A/283-LEU": 0.1572460676934161, "A/284-THR": 0.1595565392750992, "A/285-LYS": 0.16759402655789413, "A/286-ASP": 0.12343908006630591, "A/287-TRP": 0.19755059417468288, "A/288-SER": 0.13155306255347, "A/289-HIS": 0.2261546379203048, "A/290-GLN": 0.2562491844441796, "A/291-LYS": 0.2103371538644628, "A/292-GLY": 0.13786235170346528, "A/293-PHE": 0.2596885298107704, "A/294-ILE": 0.14886809704183163, "A/295-TRP": 0.278542518495966, "A/296-GLY": 0.09885621603276987, "A/297-SER": 0.12895877881740903, "A/298-LEU": 0.15741877797119938, "A/299-PHE": 0.19624042779022327, "A/300-MET": 0.16505143181441823, "A/301-ALA": 0.07132992039079007, "A/302-ILE": 0.05176393963547952, "A/303-GLY": 0.07205134947123029, "A/304-MET": 0.22011142414904408, "A/305-ILE": 0.11258712456103667, "A/306-PHE": 0.05999560852190551, "A/307-SER": 0.11302734679484293, "A/308-PHE": 0.2567738282265384, "A/309-LEU": 0.09080138609098559, "A/310-THR": 0.09385719596731193, "A/311-THR": 0.17085209866124562, "A/312-THR": 0.11766214012181365, "A/313-PHE": 0.25088252807955674, "A/314-THR": 0.08242696359322892, "A/315-PRO": 0.05997830866994776, "A/316-ILE": 0.11410984860491176, "A/317-PHE": 0.12839351605444946, "A/318-ILE": 0.06343301779953202, "A/319-ALA": 0.08674316997434788, "A/320-GLY": 0.0647750337157926, "A/321-ILE": 0.10879812746673898, "A/322-VAL": 0.05931317565303742, "A/323-TYR": 0.1645282761801812, "A/324-THR": 0.10763728341583335, "A/325-LEU": 0.11593155047124984, "A/326-GLY": 0.09025898184145957, "A/327-GLU": 0.14115295892116705, "A/328-ILE": 0.09178967387574252, "A/329-VAL": 0.12864253028978415, "A/330-TYR": 0.23868630512223224, "A/331-THR": 0.11790067399001167, "A/332-PRO": 0.05881723744187389, "A/333-SER": 0.1199322529980269, "A/334-VAL": 0.11232738290116748, "A/335-GLN": 0.1354001041469235, "A/336-THR": 0.11584658500101862, "A/337-LEU": 0.18612744545131188, "A/338-GLY": 0.09304093969619116, "A/339-ALA": 0.11866863088750275, "A/340-ASP": 0.15758329061786908, "A/341-LEU": 0.24576702390000346, "A/342-MET": 0.1895275416218507, "A/343-ASN": 0.3021199772079182, "A/344-PRO": 0.17956611581902504, "A/345-GLU": 0.32683258394813003, "A/346-LYS": 0.2945415417038637, "A/347-ILE": 0.13857783161846512, "A/348-GLY": 0.14781156163143075, "A/349-SER": 0.18214312888510803, "A/350-TYR": 0.2307193896094663, "A/351-ASN": 0.12222052740948043, "A/352-GLY": 0.11403322017948833, "A/353-VAL": 0.04905800039900479, "A/354-ALA": 0.08936241686999646, "A/355-ALA": 0.1681126753107994, "A/356-ILE": 0.10577212514623294, "A/357-LYS": 0.15538637509104244, "A/358-MET": 0.15724471219426672, "A/359-PRO": 0.06431125828385766, "A/360-ILE": 0.09065020339950586, "A/361-ALA": 0.06798164540796271, "A/362-SER": 0.09781078321064379, "A/363-ILE": 0.05281766519120122, "A/364-LEU": 0.06706751106898647, "A/365-ALA": 0.0527555895320867, "A/366-GLY": 0.03748540999901187, "A/367-LEU": 0.0854031945094519, "A/368-LEU": 0.05432033317490814, "A/369-VAL": 0.044592095976731944, "A/370-SER": 0.03426697506406071, "A/371-ILE": 0.05173474224158899, "A/372-SER": 0.05773173469039755, "A/373-PRO": 0.04841376788731178, "A/374-MET": 0.054894053007946954, "A/375-ILE": 0.08114320624557166, "A/376-LYS": 0.07111536176647282, "A/377-ALA": 0.07986560741737973, "A/378-ILE": 0.17806051320758984, "A/379-GLY": 0.0592072275189459, "A/380-VAL": 0.0757885013978321, "A/381-SER": 0.07683421568402037, "A/382-LEU": 0.1369251617206615, "A/383-VAL": 0.03668634743324651, "A/384-LEU": 0.10710486478497412, "A/385-ALA": 0.145444353708947, "A/386-LEU": 0.06645694601691862, "A/387-THR": 0.06047616192100383, "A/388-GLU": 0.1249220662459984, "A/389-VAL": 0.10475954171446414, "A/390-LEU": 0.09562040102284347, "A/391-ALA": 0.11635937103762209, "A/392-ILE": 0.14649549083207558, "A/393-ILE": 0.054939940247330385, "A/394-LEU": 0.05076299381258345, "A/395-VAL": 0.07176696777741116, "A/396-LEU": 0.04663730557136896, "A/397-VAL": 0.07056818754755957, "A/398-ALA": 0.1304281089058004, "A/399-VAL": 0.1029516785833106, "A/400-ASN": 0.1437120988075475, "A/401-ARG": 0.14978959601293473, "A/402-HIS": 0.23805786901748663, "A/403-GLN": 0.11872905886763677, "A/404-LYS": 0.11274843298952061, "A/405-THR": 0.117407273614022, "A/406-LYS": 0.1816883437604422}}}, "5": {"single": {"lddt": 0.61778891400488, "rmsd": 4.25372838973999, "cad_score": 0.613745, "gdtts": 0.45907928388746805, "tm_score": 0.8145738840103149, "LoCoHD": 0.11505135407076914}, "per_residue": {"lddt": {"A/2-LYS": 0.581, "A/3-GLU": 0.524, "A/4-PHE": 0.408, "A/5-TRP": 0.574, "A/6-ASN": 0.627, "A/7-LEU": 0.563, "A/8-ASP": 0.626, "A/9-LYS": 0.633, "A/10-ASN": 0.606, "A/11-LEU": 0.598, "A/12-GLN": 0.719, "A/13-LEU": 0.721, "A/14-ARG": 0.623, "A/15-LEU": 0.752, "A/16-GLY": 0.8, "A/17-ILE": 0.721, "A/18-VAL": 0.662, "A/19-PHE": 0.763, "A/20-LEU": 0.756, "A/21-GLY": 0.627, "A/22-ALA": 0.637, "A/23-PHE": 0.696, "A/24-SER": 0.613, "A/25-TYR": 0.435, "A/26-GLY": 0.583, "A/27-THR": 0.57, "A/28-VAL": 0.516, "A/29-PHE": 0.372, "A/30-SER": 0.476, "A/31-SER": 0.505, "A/32-MET": 0.655, "A/33-THR": 0.467, "A/34-ILE": 0.479, "A/35-TYR": 0.612, "A/36-TYR": 0.634, "A/37-ASN": 0.47, "A/38-GLN": 0.44, "A/39-TYR": 0.593, "A/40-LEU": 0.608, "A/41-GLY": 0.471, "A/42-SER": 0.375, "A/43-ALA": 0.448, "A/44-ILE": 0.54, "A/45-THR": 0.516, "A/46-GLY": 0.503, "A/47-ILE": 0.547, "A/48-LEU": 0.596, "A/49-LEU": 0.506, "A/50-ALA": 0.575, "A/51-LEU": 0.631, "A/52-SER": 0.642, "A/53-ALA": 0.636, "A/54-VAL": 0.657, "A/55-ALA": 0.676, "A/56-THR": 0.662, "A/57-PHE": 0.668, "A/58-VAL": 0.647, "A/59-ALA": 0.648, "A/60-GLY": 0.732, "A/61-ILE": 0.714, "A/62-LEU": 0.67, "A/63-ALA": 0.729, "A/64-GLY": 0.723, "A/65-PHE": 0.651, "A/66-PHE": 0.677, "A/67-ALA": 0.729, "A/68-ASP": 0.597, "A/69-ARG": 0.635, "A/70-ASN": 0.645, "A/71-GLY": 0.742, "A/72-ARG": 0.682, "A/73-LYS": 0.784, "A/74-PRO": 0.822, "A/75-VAL": 0.788, "A/76-MET": 0.731, "A/77-VAL": 0.846, "A/78-PHE": 0.848, "A/79-GLY": 0.809, "A/80-THR": 0.816, "A/81-ILE": 0.884, "A/82-ILE": 0.829, "A/83-GLN": 0.73, "A/84-LEU": 0.849, "A/85-LEU": 0.848, "A/86-GLY": 0.784, "A/87-ALA": 0.781, "A/88-ALA": 0.797, "A/89-LEU": 0.774, "A/90-ALA": 0.707, "A/91-ILE": 0.711, "A/92-ALA": 0.678, "A/93-SER": 0.633, "A/94-ASN": 0.495, "A/95-LEU": 0.285, "A/96-PRO": 0.37, "A/97-GLY": 0.358, "A/98-HIS": 0.527, "A/99-VAL": 0.558, "A/100-ASN": 0.572, "A/101-PRO": 0.591, "A/102-TRP": 0.498, "A/103-SER": 0.713, "A/104-THR": 0.646, "A/105-PHE": 0.694, "A/106-ILE": 0.739, "A/107-ALA": 0.746, "A/108-PHE": 0.508, "A/109-LEU": 0.701, "A/110-LEU": 0.785, "A/111-ILE": 0.698, "A/112-SER": 0.677, "A/113-PHE": 0.605, "A/114-GLY": 0.734, "A/115-TYR": 0.562, "A/116-ASN": 0.661, "A/117-PHE": 0.67, "A/118-VAL": 0.693, "A/119-ILE": 0.666, "A/120-THR": 0.739, "A/121-ALA": 0.719, "A/122-GLY": 0.674, "A/123-ASN": 0.622, "A/124-ALA": 0.702, "A/125-MET": 0.626, "A/126-ILE": 0.596, "A/127-ILE": 0.559, "A/128-ASP": 0.583, "A/129-ALA": 0.487, "A/130-SER": 0.458, "A/131-ASN": 0.586, "A/132-ALA": 0.539, "A/133-GLU": 0.526, "A/134-ASN": 0.589, "A/135-ARG": 0.58, "A/136-LYS": 0.478, "A/137-VAL": 0.673, "A/138-VAL": 0.681, "A/139-PHE": 0.633, "A/140-MET": 0.629, "A/141-LEU": 0.707, "A/142-ASP": 0.683, "A/143-TYR": 0.66, "A/144-TRP": 0.753, "A/145-ALA": 0.765, "A/146-GLN": 0.559, "A/147-ASN": 0.568, "A/148-LEU": 0.638, "A/149-SER": 0.717, "A/150-VAL": 0.569, "A/151-ILE": 0.513, "A/152-LEU": 0.569, "A/153-GLY": 0.626, "A/154-ALA": 0.545, "A/155-ALA": 0.527, "A/156-LEU": 0.612, "A/157-GLY": 0.535, "A/158-ALA": 0.459, "A/159-TRP": 0.401, "A/160-LEU": 0.605, "A/161-PHE": 0.518, "A/162-ARG": 0.593, "A/163-PRO": 0.664, "A/164-ALA": 0.742, "A/165-PHE": 0.662, "A/166-GLU": 0.613, "A/167-ALA": 0.762, "A/168-LEU": 0.682, "A/169-LEU": 0.746, "A/170-VAL": 0.816, "A/171-ILE": 0.791, "A/172-LEU": 0.773, "A/173-LEU": 0.83, "A/174-LEU": 0.821, "A/175-THR": 0.781, "A/176-VAL": 0.816, "A/177-LEU": 0.859, "A/178-VAL": 0.883, "A/179-SER": 0.766, "A/180-PHE": 0.846, "A/181-PHE": 0.69, "A/182-LEU": 0.82, "A/183-THR": 0.785, "A/184-THR": 0.849, "A/185-PHE": 0.711, "A/186-VAL": 0.762, "A/187-MET": 0.689, "A/188-THR": 0.657, "A/189-GLU": 0.499, "A/190-THR": 0.464, "A/191-PHE": 0.517, "A/192-LYS": 0.419, "A/193-PRO": 0.51, "A/194-THR": 0.429, "A/203-ASN": 0.487, "A/204-ILE": 0.472, "A/205-PHE": 0.609, "A/206-GLN": 0.691, "A/207-ALA": 0.632, "A/208-TYR": 0.6, "A/209-LYS": 0.731, "A/210-THR": 0.705, "A/211-VAL": 0.714, "A/212-LEU": 0.708, "A/213-GLN": 0.686, "A/214-ASP": 0.652, "A/215-LYS": 0.632, "A/216-THR": 0.656, "A/217-TYR": 0.689, "A/218-MET": 0.657, "A/219-ILE": 0.714, "A/220-PHE": 0.579, "A/221-MET": 0.603, "A/222-GLY": 0.718, "A/223-ALA": 0.687, "A/224-ASN": 0.616, "A/225-ILE": 0.687, "A/226-ALA": 0.736, "A/227-THR": 0.623, "A/228-THR": 0.588, "A/229-PHE": 0.635, "A/230-ILE": 0.621, "A/231-ILE": 0.558, "A/232-MET": 0.426, "A/233-GLN": 0.513, "A/234-PHE": 0.263, "A/235-ASP": 0.253, "A/236-ASN": 0.383, "A/237-PHE": 0.407, "A/238-LEU": 0.47, "A/239-PRO": 0.377, "A/240-VAL": 0.305, "A/241-HIS": 0.518, "A/242-LEU": 0.5, "A/243-SER": 0.488, "A/244-ASN": 0.441, "A/245-SER": 0.522, "A/246-PHE": 0.49, "A/247-LYS": 0.441, "A/248-THR": 0.511, "A/249-ILE": 0.442, "A/250-THR": 0.489, "A/257-TYR": 0.304, "A/258-GLY": 0.395, "A/259-GLN": 0.317, "A/260-ARG": 0.476, "A/261-MET": 0.45, "A/262-LEU": 0.47, "A/263-THR": 0.517, "A/264-ILE": 0.532, "A/265-TYR": 0.526, "A/266-LEU": 0.537, "A/267-ILE": 0.609, "A/268-LEU": 0.62, "A/269-ALA": 0.611, "A/270-CYS": 0.619, "A/271-VAL": 0.662, "A/272-LEU": 0.723, "A/273-VAL": 0.69, "A/274-VAL": 0.614, "A/275-LEU": 0.612, "A/276-LEU": 0.665, "A/277-MET": 0.71, "A/278-THR": 0.673, "A/279-THR": 0.683, "A/280-LEU": 0.492, "A/281-ASN": 0.515, "A/282-ARG": 0.52, "A/283-LEU": 0.505, "A/284-THR": 0.451, "A/285-LYS": 0.494, "A/286-ASP": 0.606, "A/287-TRP": 0.548, "A/288-SER": 0.678, "A/289-HIS": 0.624, "A/290-GLN": 0.6, "A/291-LYS": 0.658, "A/292-GLY": 0.694, "A/293-PHE": 0.63, "A/294-ILE": 0.683, "A/295-TRP": 0.661, "A/296-GLY": 0.74, "A/297-SER": 0.642, "A/298-LEU": 0.694, "A/299-PHE": 0.7, "A/300-MET": 0.635, "A/301-ALA": 0.641, "A/302-ILE": 0.747, "A/303-GLY": 0.683, "A/304-MET": 0.484, "A/305-ILE": 0.678, "A/306-PHE": 0.71, "A/307-SER": 0.587, "A/308-PHE": 0.477, "A/309-LEU": 0.623, "A/310-THR": 0.604, "A/311-THR": 0.632, "A/312-THR": 0.715, "A/313-PHE": 0.559, "A/314-THR": 0.694, "A/315-PRO": 0.707, "A/316-ILE": 0.633, "A/317-PHE": 0.631, "A/318-ILE": 0.716, "A/319-ALA": 0.691, "A/320-GLY": 0.648, "A/321-ILE": 0.771, "A/322-VAL": 0.784, "A/323-TYR": 0.605, "A/324-THR": 0.662, "A/325-LEU": 0.715, "A/326-GLY": 0.741, "A/327-GLU": 0.613, "A/328-ILE": 0.706, "A/329-VAL": 0.708, "A/330-TYR": 0.652, "A/331-THR": 0.635, "A/332-PRO": 0.654, "A/333-SER": 0.676, "A/334-VAL": 0.687, "A/335-GLN": 0.64, "A/336-THR": 0.626, "A/337-LEU": 0.693, "A/338-GLY": 0.701, "A/339-ALA": 0.65, "A/340-ASP": 0.68, "A/341-LEU": 0.656, "A/342-MET": 0.61, "A/343-ASN": 0.565, "A/344-PRO": 0.536, "A/345-GLU": 0.541, "A/346-LYS": 0.539, "A/347-ILE": 0.608, "A/348-GLY": 0.593, "A/349-SER": 0.619, "A/350-TYR": 0.623, "A/351-ASN": 0.62, "A/352-GLY": 0.683, "A/353-VAL": 0.661, "A/354-ALA": 0.602, "A/355-ALA": 0.448, "A/356-ILE": 0.446, "A/357-LYS": 0.56, "A/358-MET": 0.466, "A/359-PRO": 0.425, "A/360-ILE": 0.507, "A/361-ALA": 0.517, "A/362-SER": 0.385, "A/363-ILE": 0.464, "A/364-LEU": 0.583, "A/365-ALA": 0.486, "A/366-GLY": 0.453, "A/367-LEU": 0.515, "A/368-LEU": 0.57, "A/369-VAL": 0.401, "A/370-SER": 0.456, "A/371-ILE": 0.509, "A/372-SER": 0.459, "A/373-PRO": 0.438, "A/374-MET": 0.552, "A/375-ILE": 0.589, "A/376-LYS": 0.587, "A/377-ALA": 0.64, "A/378-ILE": 0.693, "A/379-GLY": 0.752, "A/380-VAL": 0.664, "A/381-SER": 0.657, "A/382-LEU": 0.756, "A/383-VAL": 0.781, "A/384-LEU": 0.658, "A/385-ALA": 0.679, "A/386-LEU": 0.72, "A/387-THR": 0.713, "A/388-GLU": 0.493, "A/389-VAL": 0.662, "A/390-LEU": 0.672, "A/391-ALA": 0.669, "A/392-ILE": 0.6, "A/393-ILE": 0.726, "A/394-LEU": 0.684, "A/395-VAL": 0.604, "A/396-LEU": 0.674, "A/397-VAL": 0.764, "A/398-ALA": 0.69, "A/399-VAL": 0.632, "A/400-ASN": 0.667, "A/401-ARG": 0.641, "A/402-HIS": 0.562, "A/403-GLN": 0.619, "A/404-LYS": 0.607, "A/405-THR": 0.532, "A/406-LYS": 0.476}, "cad_score": {"A/2-LYS": 0.647, "A/3-GLU": 0.524, "A/4-PHE": 0.387, "A/5-TRP": 0.71, "A/6-ASN": 0.562, "A/7-LEU": 0.702, "A/8-ASP": 0.736, "A/9-LYS": 0.791, "A/10-ASN": 0.821, "A/11-LEU": 0.693, "A/12-GLN": 0.716, "A/13-LEU": 0.677, "A/14-ARG": 0.621, "A/15-LEU": 0.679, "A/16-GLY": 0.901, "A/17-ILE": 0.666, "A/18-VAL": 0.58, "A/19-PHE": 0.893, "A/20-LEU": 0.778, "A/21-GLY": 0.434, "A/22-ALA": 0.664, "A/23-PHE": 0.84, "A/24-SER": 0.638, "A/25-TYR": 0.283, "A/26-GLY": 0.589, "A/27-THR": 0.652, "A/28-VAL": 0.5, "A/29-PHE": 0.267, "A/30-SER": 0.195, "A/31-SER": 0.27, "A/32-MET": 0.692, "A/33-THR": 0.394, "A/34-ILE": 0.364, "A/35-TYR": 0.632, "A/36-TYR": 0.682, "A/37-ASN": 0.609, "A/38-GLN": 0.485, "A/39-TYR": 0.509, "A/40-LEU": 0.668, "A/41-GLY": 0.522, "A/42-SER": 0.484, "A/43-ALA": 0.461, "A/44-ILE": 0.69, "A/45-THR": 0.774, "A/46-GLY": 0.36, "A/47-ILE": 0.713, "A/48-LEU": 0.807, "A/49-LEU": 0.368, "A/50-ALA": 0.486, "A/51-LEU": 0.842, "A/52-SER": 0.74, "A/53-ALA": 0.411, "A/54-VAL": 0.64, "A/55-ALA": 0.809, "A/56-THR": 0.591, "A/57-PHE": 0.564, "A/58-VAL": 0.89, "A/59-ALA": 0.617, "A/60-GLY": 0.619, "A/61-ILE": 0.679, "A/62-LEU": 0.745, "A/63-ALA": 0.757, "A/64-GLY": 0.602, "A/65-PHE": 0.739, "A/66-PHE": 0.714, "A/67-ALA": 0.71, "A/68-ASP": 0.434, "A/69-ARG": 0.543, "A/70-ASN": 0.451, "A/71-GLY": 0.655, "A/72-ARG": 0.664, "A/73-LYS": 0.771, "A/74-PRO": 0.862, "A/75-VAL": 0.833, "A/76-MET": 0.768, "A/77-VAL": 0.884, "A/78-PHE": 0.876, "A/79-GLY": 0.851, "A/80-THR": 0.868, "A/81-ILE": 0.897, "A/82-ILE": 0.819, "A/83-GLN": 0.672, "A/84-LEU": 0.91, "A/85-LEU": 0.807, "A/86-GLY": 0.855, "A/87-ALA": 0.837, "A/88-ALA": 0.791, "A/89-LEU": 0.812, "A/90-ALA": 0.616, "A/91-ILE": 0.748, "A/92-ALA": 0.842, "A/93-SER": 0.634, "A/94-ASN": 0.336, "A/95-LEU": 0.138, "A/96-PRO": 0.362, "A/97-GLY": 0.466, "A/98-HIS": 0.579, "A/99-VAL": 0.463, "A/100-ASN": 0.744, "A/101-PRO": 0.694, "A/102-TRP": 0.556, "A/103-SER": 0.678, "A/104-THR": 0.361, "A/105-PHE": 0.709, "A/106-ILE": 0.617, "A/107-ALA": 0.778, "A/108-PHE": 0.417, "A/109-LEU": 0.735, "A/110-LEU": 0.835, "A/111-ILE": 0.545, "A/112-SER": 0.584, "A/113-PHE": 0.578, "A/114-GLY": 0.8, "A/115-TYR": 0.469, "A/116-ASN": 0.627, "A/117-PHE": 0.762, "A/118-VAL": 0.611, "A/119-ILE": 0.572, "A/120-THR": 0.696, "A/121-ALA": 0.817, "A/122-GLY": 0.718, "A/123-ASN": 0.462, "A/124-ALA": 0.788, "A/125-MET": 0.611, "A/126-ILE": 0.69, "A/127-ILE": 0.573, "A/128-ASP": 0.484, "A/129-ALA": 0.384, "A/130-SER": 0.547, "A/131-ASN": 0.812, "A/132-ALA": 0.481, "A/133-GLU": 0.375, "A/134-ASN": 0.804, "A/135-ARG": 0.504, "A/136-LYS": 0.363, "A/137-VAL": 0.642, "A/138-VAL": 0.749, "A/139-PHE": 0.612, "A/140-MET": 0.513, "A/141-LEU": 0.593, "A/142-ASP": 0.67, "A/143-TYR": 0.681, "A/144-TRP": 0.78, "A/145-ALA": 0.83, "A/146-GLN": 0.564, "A/147-ASN": 0.606, "A/148-LEU": 0.546, "A/149-SER": 0.842, "A/150-VAL": 0.635, "A/151-ILE": 0.328, "A/152-LEU": 0.539, "A/153-GLY": 0.846, "A/154-ALA": 0.42, "A/155-ALA": 0.408, "A/156-LEU": 0.793, "A/157-GLY": 0.544, "A/158-ALA": 0.237, "A/159-TRP": 0.272, "A/160-LEU": 0.747, "A/161-PHE": 0.643, "A/162-ARG": 0.753, "A/163-PRO": 0.896, "A/164-ALA": 0.889, "A/165-PHE": 0.639, "A/166-GLU": 0.754, "A/167-ALA": 0.861, "A/168-LEU": 0.753, "A/169-LEU": 0.691, "A/170-VAL": 0.636, "A/171-ILE": 0.824, "A/172-LEU": 0.743, "A/173-LEU": 0.709, "A/174-LEU": 0.618, "A/175-THR": 0.737, "A/176-VAL": 0.794, "A/177-LEU": 0.754, "A/178-VAL": 0.798, "A/179-SER": 0.743, "A/180-PHE": 0.839, "A/181-PHE": 0.591, "A/182-LEU": 0.696, "A/183-THR": 0.751, "A/184-THR": 0.815, "A/185-PHE": 0.727, "A/186-VAL": 0.726, "A/187-MET": 0.591, "A/188-THR": 0.583, "A/189-GLU": 0.62, "A/190-THR": 0.49, "A/191-PHE": 0.389, "A/192-LYS": 0.356, "A/193-PRO": 0.855, "A/194-THR": 0.434, "A/203-ASN": 0.784, "A/204-ILE": 0.556, "A/205-PHE": 0.525, "A/206-GLN": 0.642, "A/207-ALA": 0.768, "A/208-TYR": 0.537, "A/209-LYS": 0.395, "A/210-THR": 0.643, "A/211-VAL": 0.677, "A/212-LEU": 0.712, "A/213-GLN": 0.53, "A/214-ASP": 0.533, "A/215-LYS": 0.603, "A/216-THR": 0.482, "A/217-TYR": 0.682, "A/218-MET": 0.519, "A/219-ILE": 0.67, "A/220-PHE": 0.483, "A/221-MET": 0.508, "A/222-GLY": 0.802, "A/223-ALA": 0.577, "A/224-ASN": 0.672, "A/225-ILE": 0.766, "A/226-ALA": 0.746, "A/227-THR": 0.602, "A/228-THR": 0.757, "A/229-PHE": 0.71, "A/230-ILE": 0.589, "A/231-ILE": 0.649, "A/232-MET": 0.475, "A/233-GLN": 0.477, "A/234-PHE": 0.247, "A/235-ASP": 0.296, "A/236-ASN": 0.301, "A/237-PHE": 0.493, "A/238-LEU": 0.365, "A/239-PRO": 0.426, "A/240-VAL": 0.302, "A/241-HIS": 0.373, "A/242-LEU": 0.434, "A/243-SER": 0.259, "A/244-ASN": 0.349, "A/245-SER": 0.499, "A/246-PHE": 0.613, "A/247-LYS": 0.457, "A/248-THR": 0.611, "A/249-ILE": 0.424, "A/250-THR": 0.861, "A/257-TYR": 0.666, "A/258-GLY": 0.548, "A/259-GLN": 0.326, "A/260-ARG": 0.607, "A/261-MET": 0.437, "A/262-LEU": 0.594, "A/263-THR": 0.461, "A/264-ILE": 0.787, "A/265-TYR": 0.58, "A/266-LEU": 0.309, "A/267-ILE": 0.61, "A/268-LEU": 0.717, "A/269-ALA": 0.583, "A/270-CYS": 0.388, "A/271-VAL": 0.589, "A/272-LEU": 0.846, "A/273-VAL": 0.628, "A/274-VAL": 0.434, "A/275-LEU": 0.562, "A/276-LEU": 0.67, "A/277-MET": 0.607, "A/278-THR": 0.374, "A/279-THR": 0.482, "A/280-LEU": 0.463, "A/281-ASN": 0.649, "A/282-ARG": 0.503, "A/283-LEU": 0.582, "A/284-THR": 0.354, "A/285-LYS": 0.278, "A/286-ASP": 0.512, "A/287-TRP": 0.715, "A/288-SER": 0.848, "A/289-HIS": 0.763, "A/290-GLN": 0.462, "A/291-LYS": 0.759, "A/292-GLY": 0.7, "A/293-PHE": 0.631, "A/294-ILE": 0.682, "A/295-TRP": 0.773, "A/296-GLY": 0.693, "A/297-SER": 0.581, "A/298-LEU": 0.724, "A/299-PHE": 0.678, "A/300-MET": 0.651, "A/301-ALA": 0.595, "A/302-ILE": 0.759, "A/303-GLY": 0.846, "A/304-MET": 0.325, "A/305-ILE": 0.757, "A/306-PHE": 0.588, "A/307-SER": 0.724, "A/308-PHE": 0.609, "A/309-LEU": 0.647, "A/310-THR": 0.577, "A/311-THR": 0.603, "A/312-THR": 0.607, "A/313-PHE": 0.614, "A/314-THR": 0.846, "A/315-PRO": 0.631, "A/316-ILE": 0.533, "A/317-PHE": 0.718, "A/318-ILE": 0.783, "A/319-ALA": 0.721, "A/320-GLY": 0.72, "A/321-ILE": 0.704, "A/322-VAL": 0.793, "A/323-TYR": 0.503, "A/324-THR": 0.675, "A/325-LEU": 0.669, "A/326-GLY": 0.736, "A/327-GLU": 0.561, "A/328-ILE": 0.617, "A/329-VAL": 0.646, "A/330-TYR": 0.659, "A/331-THR": 0.634, "A/332-PRO": 0.657, "A/333-SER": 0.775, "A/334-VAL": 0.659, "A/335-GLN": 0.56, "A/336-THR": 0.561, "A/337-LEU": 0.739, "A/338-GLY": 0.635, "A/339-ALA": 0.685, "A/340-ASP": 0.505, "A/341-LEU": 0.666, "A/342-MET": 0.653, "A/343-ASN": 0.797, "A/344-PRO": 0.405, "A/345-GLU": 0.624, "A/346-LYS": 0.773, "A/347-ILE": 0.558, "A/348-GLY": 0.512, "A/349-SER": 0.726, "A/350-TYR": 0.687, "A/351-ASN": 0.603, "A/352-GLY": 0.464, "A/353-VAL": 0.567, "A/354-ALA": 0.564, "A/355-ALA": 0.371, "A/356-ILE": 0.466, "A/357-LYS": 0.576, "A/358-MET": 0.404, "A/359-PRO": 0.454, "A/360-ILE": 0.499, "A/361-ALA": 0.686, "A/362-SER": 0.523, "A/363-ILE": 0.294, "A/364-LEU": 0.643, "A/365-ALA": 0.665, "A/366-GLY": 0.39, "A/367-LEU": 0.753, "A/368-LEU": 0.683, "A/369-VAL": 0.331, "A/370-SER": 0.443, "A/371-ILE": 0.731, "A/372-SER": 0.67, "A/373-PRO": 0.468, "A/374-MET": 0.796, "A/375-ILE": 0.652, "A/376-LYS": 0.672, "A/377-ALA": 0.781, "A/378-ILE": 0.722, "A/379-GLY": 0.606, "A/380-VAL": 0.72, "A/381-SER": 0.699, "A/382-LEU": 0.834, "A/383-VAL": 0.712, "A/384-LEU": 0.601, "A/385-ALA": 0.758, "A/386-LEU": 0.649, "A/387-THR": 0.601, "A/388-GLU": 0.378, "A/389-VAL": 0.713, "A/390-LEU": 0.564, "A/391-ALA": 0.559, "A/392-ILE": 0.54, "A/393-ILE": 0.834, "A/394-LEU": 0.635, "A/395-VAL": 0.614, "A/396-LEU": 0.756, "A/397-VAL": 0.903, "A/398-ALA": 0.689, "A/399-VAL": 0.552, "A/400-ASN": 0.629, "A/401-ARG": 0.612, "A/402-HIS": 0.439, "A/403-GLN": 0.717, "A/404-LYS": 0.709, "A/405-THR": 0.537, "A/406-LYS": 0.612}, "LoCoHD": {"A/2-LYS": 0.0860088266604579, "A/3-GLU": 0.26809401970116964, "A/4-PHE": 0.25918791721781775, "A/5-TRP": 0.1518552961436175, "A/6-ASN": 0.10313572025010075, "A/7-LEU": 0.11290286682545686, "A/8-ASP": 0.06670964447111638, "A/9-LYS": 0.11130471660458127, "A/10-ASN": 0.1276120792088738, "A/11-LEU": 0.18651894399353058, "A/12-GLN": 0.19647017390331875, "A/13-LEU": 0.08621343460858225, "A/14-ARG": 0.17295548786656756, "A/15-LEU": 0.1296620200194463, "A/16-GLY": 0.04041868073689962, "A/17-ILE": 0.10308401720797394, "A/18-VAL": 0.07981562065992572, "A/19-PHE": 0.08742095583812258, "A/20-LEU": 0.06459069781672912, "A/21-GLY": 0.06689040422342706, "A/22-ALA": 0.07443937398084233, "A/23-PHE": 0.0919835632391081, "A/24-SER": 0.071274861199201, "A/25-TYR": 0.21402313233666487, "A/26-GLY": 0.0717452394847691, "A/27-THR": 0.07214869225068352, "A/28-VAL": 0.13080381461723917, "A/29-PHE": 0.20090226607410383, "A/30-SER": 0.0697096996385726, "A/31-SER": 0.12755081777346655, "A/32-MET": 0.09758315081226974, "A/33-THR": 0.12726395502614749, "A/34-ILE": 0.1258212147917569, "A/35-TYR": 0.1378713953441182, "A/36-TYR": 0.1044635090273853, "A/37-ASN": 0.1268240605418294, "A/38-GLN": 0.2864027839963528, "A/39-TYR": 0.16752593715708192, "A/40-LEU": 0.07511968470099796, "A/41-GLY": 0.07997518336254913, "A/42-SER": 0.10004306157946018, "A/43-ALA": 0.06193809687385599, "A/44-ILE": 0.1260176139277266, "A/45-THR": 0.06377089110607832, "A/46-GLY": 0.04906432640962751, "A/47-ILE": 0.051185821051311114, "A/48-LEU": 0.05143885874489196, "A/49-LEU": 0.08548134028712312, "A/50-ALA": 0.032065883507872664, "A/51-LEU": 0.05964682240973968, "A/52-SER": 0.08858861249078141, "A/53-ALA": 0.04426103380813135, "A/54-VAL": 0.034231306186978096, "A/55-ALA": 0.04959793527412591, "A/56-THR": 0.06008133635977887, "A/57-PHE": 0.07724669644299374, "A/58-VAL": 0.055641874661448376, "A/59-ALA": 0.09148945829382832, "A/60-GLY": 0.05555403384789971, "A/61-ILE": 0.12415743621455982, "A/62-LEU": 0.0692831988647258, "A/63-ALA": 0.05148488583464799, "A/64-GLY": 0.06674140084113073, "A/65-PHE": 0.1263860027332682, "A/66-PHE": 0.1515054475255295, "A/67-ALA": 0.07204385527995454, "A/68-ASP": 0.16030092789379097, "A/69-ARG": 0.2226737246930756, "A/70-ASN": 0.18838290149329567, "A/71-GLY": 0.17579991981320153, "A/72-ARG": 0.17200191192909267, "A/73-LYS": 0.08915602714079794, "A/74-PRO": 0.08126899945970449, "A/75-VAL": 0.08534453611936126, "A/76-MET": 0.10219590360151157, "A/77-VAL": 0.03837192132180852, "A/78-PHE": 0.061949503538724755, "A/79-GLY": 0.03149764689631291, "A/80-THR": 0.0364848943340316, "A/81-ILE": 0.0361251846846323, "A/82-ILE": 0.03648745807745404, "A/83-GLN": 0.07898814436507282, "A/84-LEU": 0.040050133202714645, "A/85-LEU": 0.04586050064513342, "A/86-GLY": 0.0700453272141871, "A/87-ALA": 0.08275622569324632, "A/88-ALA": 0.04685325947601055, "A/89-LEU": 0.03692517740462276, "A/90-ALA": 0.12196694166232, "A/91-ILE": 0.1793767868178153, "A/92-ALA": 0.09605006323408743, "A/93-SER": 0.11430986154561786, "A/94-ASN": 0.2207633255287963, "A/95-LEU": 0.30848310259110295, "A/96-PRO": 0.2601028812381101, "A/97-GLY": 0.18073018513950118, "A/98-HIS": 0.19488656245830413, "A/99-VAL": 0.0927574933724875, "A/100-ASN": 0.12928457120483633, "A/101-PRO": 0.12972091078992407, "A/102-TRP": 0.22717123849330983, "A/103-SER": 0.12364452846738079, "A/104-THR": 0.0762876364993957, "A/105-PHE": 0.13028591839429338, "A/106-ILE": 0.09394785851034809, "A/107-ALA": 0.06923757146651197, "A/108-PHE": 0.17239400277685832, "A/109-LEU": 0.12237081598329218, "A/110-LEU": 0.06943442813594002, "A/111-ILE": 0.0655769068612468, "A/112-SER": 0.09782808778746432, "A/113-PHE": 0.14963448891708736, "A/114-GLY": 0.04148250090628155, "A/115-TYR": 0.23696874521500472, "A/116-ASN": 0.12771725894585326, "A/117-PHE": 0.13623934011269276, "A/118-VAL": 0.10973914689187039, "A/119-ILE": 0.1739453005266637, "A/120-THR": 0.07470829714805795, "A/121-ALA": 0.06690033972834687, "A/122-GLY": 0.08716113566098999, "A/123-ASN": 0.17380576113648857, "A/124-ALA": 0.07491474596247168, "A/125-MET": 0.18670955484497062, "A/126-ILE": 0.09541575053314685, "A/127-ILE": 0.11121132179750585, "A/128-ASP": 0.18704509231432742, "A/129-ALA": 0.15134015113416507, "A/130-SER": 0.14264902450869202, "A/131-ASN": 0.11420880801426163, "A/132-ALA": 0.1260407463610681, "A/133-GLU": 0.2328369935333727, "A/134-ASN": 0.10348594403299158, "A/135-ARG": 0.11856663755526149, "A/136-LYS": 0.18038897070971036, "A/137-VAL": 0.07341099065808629, "A/138-VAL": 0.08757337596037021, "A/139-PHE": 0.09020307124417141, "A/140-MET": 0.12903407209639875, "A/141-LEU": 0.10372962329683869, "A/142-ASP": 0.11329995003228961, "A/143-TYR": 0.10818176656079048, "A/144-TRP": 0.07697296700513977, "A/145-ALA": 0.06425632341984043, "A/146-GLN": 0.13018583245573742, "A/147-ASN": 0.16606212117220776, "A/148-LEU": 0.08688274604165948, "A/149-SER": 0.05434472024643856, "A/150-VAL": 0.09066773140534072, "A/151-ILE": 0.07332473342949969, "A/152-LEU": 0.16128326523854766, "A/153-GLY": 0.04952871067463407, "A/154-ALA": 0.05161384722353206, "A/155-ALA": 0.06011792804540099, "A/156-LEU": 0.07823526757559839, "A/157-GLY": 0.044334828405940094, "A/158-ALA": 0.039995304429701145, "A/159-TRP": 0.2555271228609071, "A/160-LEU": 0.08365183602810267, "A/161-PHE": 0.08903382494162547, "A/162-ARG": 0.06492161752897618, "A/163-PRO": 0.05171218934304461, "A/164-ALA": 0.05145648237073869, "A/165-PHE": 0.12497401817607331, "A/166-GLU": 0.1471990561407546, "A/167-ALA": 0.038801502627913514, "A/168-LEU": 0.11967769540249108, "A/169-LEU": 0.11330914114023084, "A/170-VAL": 0.06439090453518272, "A/171-ILE": 0.06386906325148986, "A/172-LEU": 0.08150081606524864, "A/173-LEU": 0.03902848331173579, "A/174-LEU": 0.11640226515231036, "A/175-THR": 0.07271544821448166, "A/176-VAL": 0.03888888036469338, "A/177-LEU": 0.09410430565437375, "A/178-VAL": 0.03814087355657813, "A/179-SER": 0.04403429448976656, "A/180-PHE": 0.17007077974541504, "A/181-PHE": 0.22818060102691534, "A/182-LEU": 0.10091892271732036, "A/183-THR": 0.06305084224245908, "A/184-THR": 0.11256106473949362, "A/185-PHE": 0.2123542946352469, "A/186-VAL": 0.12930829539729427, "A/187-MET": 0.07177138735804622, "A/188-THR": 0.11617267092401423, "A/189-GLU": 0.2200109971226149, "A/190-THR": 0.16400660670926295, "A/191-PHE": 0.19083245577860797, "A/192-LYS": 0.20789729889218786, "A/193-PRO": 0.15572445890640957, "A/194-THR": 0.248633541240118, "A/203-ASN": 0.22956967773056253, "A/204-ILE": 0.22606858654786655, "A/205-PHE": 0.10485733294980049, "A/206-GLN": 0.13878876987689404, "A/207-ALA": 0.14227471415300455, "A/208-TYR": 0.15210545636379563, "A/209-LYS": 0.1811084281403781, "A/210-THR": 0.12727583102418624, "A/211-VAL": 0.1420102247069854, "A/212-LEU": 0.15216714832534886, "A/213-GLN": 0.14055601802178344, "A/214-ASP": 0.14881309843377127, "A/215-LYS": 0.12200325456063199, "A/216-THR": 0.17669004274410252, "A/217-TYR": 0.15939801452764313, "A/218-MET": 0.17061282993278942, "A/219-ILE": 0.1260781679001348, "A/220-PHE": 0.17507212400997293, "A/221-MET": 0.15698686343710302, "A/222-GLY": 0.05645892175227629, "A/223-ALA": 0.04979475301208496, "A/224-ASN": 0.11117407787085985, "A/225-ILE": 0.06025726777823133, "A/226-ALA": 0.05216263157841727, "A/227-THR": 0.11021589073688708, "A/228-THR": 0.09908240026170677, "A/229-PHE": 0.09860774701057874, "A/230-ILE": 0.10439780495801598, "A/231-ILE": 0.13872089232946644, "A/232-MET": 0.1848386527457967, "A/233-GLN": 0.18743706548957967, "A/234-PHE": 0.22132799966879343, "A/235-ASP": 0.16175538343961124, "A/236-ASN": 0.10488722577483468, "A/237-PHE": 0.12196590242005598, "A/238-LEU": 0.1418946152132722, "A/239-PRO": 0.11802460685990812, "A/240-VAL": 0.07845268227274434, "A/241-HIS": 0.134086248089709, "A/242-LEU": 0.1365935016360625, "A/243-SER": 0.08315236069230773, "A/244-ASN": 0.09366650740012507, "A/245-SER": 0.09975391448972817, "A/246-PHE": 0.20340817489139368, "A/247-LYS": 0.1732168290023555, "A/248-THR": 0.17057478222921207, "A/249-ILE": 0.21001319221950668, "A/250-THR": 0.24091596379644675, "A/257-TYR": 0.2585846598772707, "A/258-GLY": 0.12701577113011017, "A/259-GLN": 0.18013951695657918, "A/260-ARG": 0.10782805002312017, "A/261-MET": 0.21246736631117955, "A/262-LEU": 0.05394201513129718, "A/263-THR": 0.10688433407572673, "A/264-ILE": 0.10699328556412493, "A/265-TYR": 0.20729237289341576, "A/266-LEU": 0.1298213023354487, "A/267-ILE": 0.06762594678532372, "A/268-LEU": 0.07881000598195423, "A/269-ALA": 0.08385661968419798, "A/270-CYS": 0.07298165909108754, "A/271-VAL": 0.06182697113396634, "A/272-LEU": 0.0646525320963403, "A/273-VAL": 0.06723455611591932, "A/274-VAL": 0.0949647625465539, "A/275-LEU": 0.18301463114564673, "A/276-LEU": 0.09681986908175048, "A/277-MET": 0.12515884231664068, "A/278-THR": 0.1570078769514837, "A/279-THR": 0.11953035738665506, "A/280-LEU": 0.10577189453237285, "A/281-ASN": 0.10556016524217668, "A/282-ARG": 0.25574392678234026, "A/283-LEU": 0.1920967806129579, "A/284-THR": 0.22552326477947734, "A/285-LYS": 0.25401232550154246, "A/286-ASP": 0.137101266094798, "A/287-TRP": 0.16708063247865548, "A/288-SER": 0.05584776362848209, "A/289-HIS": 0.1581044832420759, "A/290-GLN": 0.18219536361272406, "A/291-LYS": 0.15239989565076373, "A/292-GLY": 0.06031402378769972, "A/293-PHE": 0.1067933956166916, "A/294-ILE": 0.10973711473591348, "A/295-TRP": 0.23038391006570386, "A/296-GLY": 0.08698710296897891, "A/297-SER": 0.1349629967157849, "A/298-LEU": 0.15730461198908888, "A/299-PHE": 0.13921959844144385, "A/300-MET": 0.08702457829118986, "A/301-ALA": 0.06595468174981138, "A/302-ILE": 0.05155924081318727, "A/303-GLY": 0.0882002809853052, "A/304-MET": 0.26596020607480725, "A/305-ILE": 0.07934863237792873, "A/306-PHE": 0.055613703188961396, "A/307-SER": 0.1308429333933432, "A/308-PHE": 0.2824793773656332, "A/309-LEU": 0.1510606578093738, "A/310-THR": 0.127164217534187, "A/311-THR": 0.11372883097356314, "A/312-THR": 0.09177010797710503, "A/313-PHE": 0.08563201350885087, "A/314-THR": 0.06199073070214938, "A/315-PRO": 0.04608560804944309, "A/316-ILE": 0.10078098283217377, "A/317-PHE": 0.08691655727535247, "A/318-ILE": 0.04482108970319994, "A/319-ALA": 0.06563313696212827, "A/320-GLY": 0.05858037903247631, "A/321-ILE": 0.0705745084769126, "A/322-VAL": 0.06815851443978094, "A/323-TYR": 0.24448280519692944, "A/324-THR": 0.09067349007314268, "A/325-LEU": 0.10419590762391602, "A/326-GLY": 0.054892252183963666, "A/327-GLU": 0.14852610801407112, "A/328-ILE": 0.08066860012944103, "A/329-VAL": 0.057106354075530184, "A/330-TYR": 0.1660395533730707, "A/331-THR": 0.09942749907875179, "A/332-PRO": 0.09939017104332971, "A/333-SER": 0.08483980999050665, "A/334-VAL": 0.07368001267704355, "A/335-GLN": 0.1926080320012879, "A/336-THR": 0.12091952270567399, "A/337-LEU": 0.07795285074507599, "A/338-GLY": 0.0776446878328104, "A/339-ALA": 0.09138870280706751, "A/340-ASP": 0.09957002066423867, "A/341-LEU": 0.13053266830013405, "A/342-MET": 0.12912631806794317, "A/343-ASN": 0.10914801662452152, "A/344-PRO": 0.13108907957916596, "A/345-GLU": 0.25677806987423946, "A/346-LYS": 0.15700157506981596, "A/347-ILE": 0.1351431225039116, "A/348-GLY": 0.11889417096680095, "A/349-SER": 0.1293152253867543, "A/350-TYR": 0.14532615381325933, "A/351-ASN": 0.14475062962712962, "A/352-GLY": 0.07455924680180478, "A/353-VAL": 0.09160189043309412, "A/354-ALA": 0.08061033021178715, "A/355-ALA": 0.169251097492557, "A/356-ILE": 0.11893401974616116, "A/357-LYS": 0.13270617853204045, "A/358-MET": 0.17860633950319427, "A/359-PRO": 0.07799208680462738, "A/360-ILE": 0.11374443340395415, "A/361-ALA": 0.08581777664416197, "A/362-SER": 0.10813211464169475, "A/363-ILE": 0.05885246818232492, "A/364-LEU": 0.06508279286206267, "A/365-ALA": 0.04791037508170453, "A/366-GLY": 0.03695550247075536, "A/367-LEU": 0.04871768378084019, "A/368-LEU": 0.07457524763351112, "A/369-VAL": 0.08065955436908365, "A/370-SER": 0.039267132226517454, "A/371-ILE": 0.045499128415590624, "A/372-SER": 0.06908713059212254, "A/373-PRO": 0.059818307067464424, "A/374-MET": 0.03824849041084217, "A/375-ILE": 0.0657783703898226, "A/376-LYS": 0.07398881702474576, "A/377-ALA": 0.0891402535687139, "A/378-ILE": 0.09200985172085789, "A/379-GLY": 0.04780599186357573, "A/380-VAL": 0.11267969566603052, "A/381-SER": 0.1177941601965766, "A/382-LEU": 0.04243082696500802, "A/383-VAL": 0.053790868260148034, "A/384-LEU": 0.14499487831996996, "A/385-ALA": 0.09427568084410708, "A/386-LEU": 0.11768194608779786, "A/387-THR": 0.06409207375515628, "A/388-GLU": 0.1717839875990142, "A/389-VAL": 0.1266666693861817, "A/390-LEU": 0.10837964995907828, "A/391-ALA": 0.11663844056550683, "A/392-ILE": 0.154929208174416, "A/393-ILE": 0.05426668213984462, "A/394-LEU": 0.060261516027091865, "A/395-VAL": 0.09108952158239556, "A/396-LEU": 0.04511042972325775, "A/397-VAL": 0.07861713210113011, "A/398-ALA": 0.1475816961363364, "A/399-VAL": 0.09580332548806636, "A/400-ASN": 0.12790191439433174, "A/401-ARG": 0.10210069694321541, "A/402-HIS": 0.1887037071741083, "A/403-GLN": 0.11667765121630569, "A/404-LYS": 0.21939323006828895, "A/405-THR": 0.12060956158154641, "A/406-LYS": 0.1430586302630123}}}, "2": {"single": {"lddt": 0.6200240936384968, "rmsd": 4.216320514678955, "cad_score": 0.607134, "gdtts": 0.4629156010230179, "tm_score": 0.8131426572799683, "LoCoHD": 0.11494986573270138}, "per_residue": {"lddt": {"A/2-LYS": 0.631, "A/3-GLU": 0.497, "A/4-PHE": 0.435, "A/5-TRP": 0.57, "A/6-ASN": 0.654, "A/7-LEU": 0.514, "A/8-ASP": 0.703, "A/9-LYS": 0.562, "A/10-ASN": 0.627, "A/11-LEU": 0.714, "A/12-GLN": 0.624, "A/13-LEU": 0.73, "A/14-ARG": 0.512, "A/15-LEU": 0.729, "A/16-GLY": 0.759, "A/17-ILE": 0.697, "A/18-VAL": 0.644, "A/19-PHE": 0.741, "A/20-LEU": 0.713, "A/21-GLY": 0.622, "A/22-ALA": 0.619, "A/23-PHE": 0.701, "A/24-SER": 0.611, "A/25-TYR": 0.437, "A/26-GLY": 0.58, "A/27-THR": 0.567, "A/28-VAL": 0.526, "A/29-PHE": 0.375, "A/30-SER": 0.471, "A/31-SER": 0.503, "A/32-MET": 0.623, "A/33-THR": 0.471, "A/34-ILE": 0.49, "A/35-TYR": 0.627, "A/36-TYR": 0.629, "A/37-ASN": 0.467, "A/38-GLN": 0.51, "A/39-TYR": 0.63, "A/40-LEU": 0.604, "A/41-GLY": 0.447, "A/42-SER": 0.392, "A/43-ALA": 0.464, "A/44-ILE": 0.55, "A/45-THR": 0.52, "A/46-GLY": 0.51, "A/47-ILE": 0.55, "A/48-LEU": 0.607, "A/49-LEU": 0.461, "A/50-ALA": 0.56, "A/51-LEU": 0.593, "A/52-SER": 0.624, "A/53-ALA": 0.616, "A/54-VAL": 0.629, "A/55-ALA": 0.648, "A/56-THR": 0.691, "A/57-PHE": 0.666, "A/58-VAL": 0.671, "A/59-ALA": 0.653, "A/60-GLY": 0.725, "A/61-ILE": 0.711, "A/62-LEU": 0.674, "A/63-ALA": 0.715, "A/64-GLY": 0.705, "A/65-PHE": 0.64, "A/66-PHE": 0.708, "A/67-ALA": 0.657, "A/68-ASP": 0.579, "A/69-ARG": 0.498, "A/70-ASN": 0.626, "A/71-GLY": 0.739, "A/72-ARG": 0.677, "A/73-LYS": 0.745, "A/74-PRO": 0.767, "A/75-VAL": 0.76, "A/76-MET": 0.727, "A/77-VAL": 0.817, "A/78-PHE": 0.668, "A/79-GLY": 0.797, "A/80-THR": 0.811, "A/81-ILE": 0.876, "A/82-ILE": 0.811, "A/83-GLN": 0.715, "A/84-LEU": 0.84, "A/85-LEU": 0.868, "A/86-GLY": 0.802, "A/87-ALA": 0.791, "A/88-ALA": 0.837, "A/89-LEU": 0.748, "A/90-ALA": 0.727, "A/91-ILE": 0.76, "A/92-ALA": 0.723, "A/93-SER": 0.631, "A/94-ASN": 0.48, "A/95-LEU": 0.312, "A/96-PRO": 0.4, "A/97-GLY": 0.409, "A/98-HIS": 0.525, "A/99-VAL": 0.582, "A/100-ASN": 0.598, "A/101-PRO": 0.598, "A/102-TRP": 0.581, "A/103-SER": 0.743, "A/104-THR": 0.658, "A/105-PHE": 0.652, "A/106-ILE": 0.76, "A/107-ALA": 0.774, "A/108-PHE": 0.519, "A/109-LEU": 0.689, "A/110-LEU": 0.789, "A/111-ILE": 0.698, "A/112-SER": 0.684, "A/113-PHE": 0.594, "A/114-GLY": 0.722, "A/115-TYR": 0.57, "A/116-ASN": 0.666, "A/117-PHE": 0.666, "A/118-VAL": 0.679, "A/119-ILE": 0.658, "A/120-THR": 0.708, "A/121-ALA": 0.717, "A/122-GLY": 0.673, "A/123-ASN": 0.701, "A/124-ALA": 0.714, "A/125-MET": 0.649, "A/126-ILE": 0.643, "A/127-ILE": 0.56, "A/128-ASP": 0.607, "A/129-ALA": 0.511, "A/130-SER": 0.469, "A/131-ASN": 0.6, "A/132-ALA": 0.562, "A/133-GLU": 0.503, "A/134-ASN": 0.624, "A/135-ARG": 0.595, "A/136-LYS": 0.494, "A/137-VAL": 0.662, "A/138-VAL": 0.698, "A/139-PHE": 0.653, "A/140-MET": 0.611, "A/141-LEU": 0.696, "A/142-ASP": 0.666, "A/143-TYR": 0.653, "A/144-TRP": 0.744, "A/145-ALA": 0.748, "A/146-GLN": 0.591, "A/147-ASN": 0.586, "A/148-LEU": 0.672, "A/149-SER": 0.728, "A/150-VAL": 0.572, "A/151-ILE": 0.535, "A/152-LEU": 0.617, "A/153-GLY": 0.635, "A/154-ALA": 0.541, "A/155-ALA": 0.523, "A/156-LEU": 0.538, "A/157-GLY": 0.522, "A/158-ALA": 0.455, "A/159-TRP": 0.392, "A/160-LEU": 0.59, "A/161-PHE": 0.552, "A/162-ARG": 0.593, "A/163-PRO": 0.654, "A/164-ALA": 0.737, "A/165-PHE": 0.696, "A/166-GLU": 0.653, "A/167-ALA": 0.789, "A/168-LEU": 0.69, "A/169-LEU": 0.762, "A/170-VAL": 0.834, "A/171-ILE": 0.809, "A/172-LEU": 0.781, "A/173-LEU": 0.863, "A/174-LEU": 0.901, "A/175-THR": 0.786, "A/176-VAL": 0.816, "A/177-LEU": 0.858, "A/178-VAL": 0.877, "A/179-SER": 0.807, "A/180-PHE": 0.858, "A/181-PHE": 0.701, "A/182-LEU": 0.814, "A/183-THR": 0.786, "A/184-THR": 0.759, "A/185-PHE": 0.727, "A/186-VAL": 0.789, "A/187-MET": 0.692, "A/188-THR": 0.664, "A/189-GLU": 0.696, "A/190-THR": 0.596, "A/191-PHE": 0.538, "A/192-LYS": 0.404, "A/193-PRO": 0.51, "A/194-THR": 0.354, "A/203-ASN": 0.539, "A/204-ILE": 0.544, "A/205-PHE": 0.657, "A/206-GLN": 0.718, "A/207-ALA": 0.664, "A/208-TYR": 0.639, "A/209-LYS": 0.77, "A/210-THR": 0.728, "A/211-VAL": 0.738, "A/212-LEU": 0.789, "A/213-GLN": 0.718, "A/214-ASP": 0.727, "A/215-LYS": 0.604, "A/216-THR": 0.645, "A/217-TYR": 0.69, "A/218-MET": 0.747, "A/219-ILE": 0.721, "A/220-PHE": 0.577, "A/221-MET": 0.65, "A/222-GLY": 0.735, "A/223-ALA": 0.688, "A/224-ASN": 0.613, "A/225-ILE": 0.692, "A/226-ALA": 0.739, "A/227-THR": 0.622, "A/228-THR": 0.587, "A/229-PHE": 0.655, "A/230-ILE": 0.644, "A/231-ILE": 0.588, "A/232-MET": 0.428, "A/233-GLN": 0.523, "A/234-PHE": 0.261, "A/235-ASP": 0.249, "A/236-ASN": 0.38, "A/237-PHE": 0.41, "A/238-LEU": 0.488, "A/239-PRO": 0.388, "A/240-VAL": 0.322, "A/241-HIS": 0.538, "A/242-LEU": 0.498, "A/243-SER": 0.497, "A/244-ASN": 0.447, "A/245-SER": 0.532, "A/246-PHE": 0.486, "A/247-LYS": 0.423, "A/248-THR": 0.473, "A/249-ILE": 0.413, "A/250-THR": 0.509, "A/257-TYR": 0.31, "A/258-GLY": 0.412, "A/259-GLN": 0.316, "A/260-ARG": 0.466, "A/261-MET": 0.448, "A/262-LEU": 0.463, "A/263-THR": 0.518, "A/264-ILE": 0.526, "A/265-TYR": 0.518, "A/266-LEU": 0.536, "A/267-ILE": 0.621, "A/268-LEU": 0.548, "A/269-ALA": 0.602, "A/270-CYS": 0.602, "A/271-VAL": 0.651, "A/272-LEU": 0.707, "A/273-VAL": 0.692, "A/274-VAL": 0.619, "A/275-LEU": 0.589, "A/276-LEU": 0.569, "A/277-MET": 0.672, "A/278-THR": 0.66, "A/279-THR": 0.649, "A/280-LEU": 0.449, "A/281-ASN": 0.485, "A/282-ARG": 0.485, "A/283-LEU": 0.471, "A/284-THR": 0.421, "A/285-LYS": 0.485, "A/286-ASP": 0.625, "A/287-TRP": 0.491, "A/288-SER": 0.698, "A/289-HIS": 0.634, "A/290-GLN": 0.67, "A/291-LYS": 0.641, "A/292-GLY": 0.714, "A/293-PHE": 0.616, "A/294-ILE": 0.671, "A/295-TRP": 0.61, "A/296-GLY": 0.761, "A/297-SER": 0.665, "A/298-LEU": 0.7, "A/299-PHE": 0.711, "A/300-MET": 0.662, "A/301-ALA": 0.661, "A/302-ILE": 0.733, "A/303-GLY": 0.712, "A/304-MET": 0.531, "A/305-ILE": 0.644, "A/306-PHE": 0.685, "A/307-SER": 0.6, "A/308-PHE": 0.434, "A/309-LEU": 0.626, "A/310-THR": 0.658, "A/311-THR": 0.596, "A/312-THR": 0.689, "A/313-PHE": 0.562, "A/314-THR": 0.7, "A/315-PRO": 0.72, "A/316-ILE": 0.626, "A/317-PHE": 0.646, "A/318-ILE": 0.729, "A/319-ALA": 0.701, "A/320-GLY": 0.659, "A/321-ILE": 0.749, "A/322-VAL": 0.792, "A/323-TYR": 0.622, "A/324-THR": 0.668, "A/325-LEU": 0.743, "A/326-GLY": 0.774, "A/327-GLU": 0.63, "A/328-ILE": 0.726, "A/329-VAL": 0.739, "A/330-TYR": 0.686, "A/331-THR": 0.666, "A/332-PRO": 0.677, "A/333-SER": 0.691, "A/334-VAL": 0.666, "A/335-GLN": 0.647, "A/336-THR": 0.621, "A/337-LEU": 0.661, "A/338-GLY": 0.692, "A/339-ALA": 0.639, "A/340-ASP": 0.652, "A/341-LEU": 0.653, "A/342-MET": 0.61, "A/343-ASN": 0.563, "A/344-PRO": 0.555, "A/345-GLU": 0.54, "A/346-LYS": 0.511, "A/347-ILE": 0.615, "A/348-GLY": 0.599, "A/349-SER": 0.632, "A/350-TYR": 0.643, "A/351-ASN": 0.615, "A/352-GLY": 0.746, "A/353-VAL": 0.712, "A/354-ALA": 0.616, "A/355-ALA": 0.499, "A/356-ILE": 0.445, "A/357-LYS": 0.551, "A/358-MET": 0.466, "A/359-PRO": 0.45, "A/360-ILE": 0.561, "A/361-ALA": 0.536, "A/362-SER": 0.39, "A/363-ILE": 0.474, "A/364-LEU": 0.599, "A/365-ALA": 0.499, "A/366-GLY": 0.454, "A/367-LEU": 0.513, "A/368-LEU": 0.577, "A/369-VAL": 0.428, "A/370-SER": 0.466, "A/371-ILE": 0.517, "A/372-SER": 0.477, "A/373-PRO": 0.431, "A/374-MET": 0.56, "A/375-ILE": 0.602, "A/376-LYS": 0.562, "A/377-ALA": 0.642, "A/378-ILE": 0.633, "A/379-GLY": 0.743, "A/380-VAL": 0.672, "A/381-SER": 0.662, "A/382-LEU": 0.709, "A/383-VAL": 0.783, "A/384-LEU": 0.676, "A/385-ALA": 0.657, "A/386-LEU": 0.69, "A/387-THR": 0.721, "A/388-GLU": 0.578, "A/389-VAL": 0.658, "A/390-LEU": 0.668, "A/391-ALA": 0.687, "A/392-ILE": 0.605, "A/393-ILE": 0.737, "A/394-LEU": 0.701, "A/395-VAL": 0.595, "A/396-LEU": 0.64, "A/397-VAL": 0.751, "A/398-ALA": 0.648, "A/399-VAL": 0.61, "A/400-ASN": 0.636, "A/401-ARG": 0.642, "A/402-HIS": 0.52, "A/403-GLN": 0.593, "A/404-LYS": 0.607, "A/405-THR": 0.511, "A/406-LYS": 0.492}, "cad_score": {"A/2-LYS": 0.707, "A/3-GLU": 0.582, "A/4-PHE": 0.34, "A/5-TRP": 0.477, "A/6-ASN": 0.717, "A/7-LEU": 0.634, "A/8-ASP": 0.637, "A/9-LYS": 0.487, "A/10-ASN": 0.587, "A/11-LEU": 0.568, "A/12-GLN": 0.742, "A/13-LEU": 0.747, "A/14-ARG": 0.324, "A/15-LEU": 0.732, "A/16-GLY": 0.869, "A/17-ILE": 0.703, "A/18-VAL": 0.477, "A/19-PHE": 0.905, "A/20-LEU": 0.781, "A/21-GLY": 0.429, "A/22-ALA": 0.61, "A/23-PHE": 0.835, "A/24-SER": 0.624, "A/25-TYR": 0.264, "A/26-GLY": 0.599, "A/27-THR": 0.604, "A/28-VAL": 0.493, "A/29-PHE": 0.281, "A/30-SER": 0.176, "A/31-SER": 0.228, "A/32-MET": 0.565, "A/33-THR": 0.359, "A/34-ILE": 0.351, "A/35-TYR": 0.623, "A/36-TYR": 0.698, "A/37-ASN": 0.549, "A/38-GLN": 0.543, "A/39-TYR": 0.515, "A/40-LEU": 0.686, "A/41-GLY": 0.55, "A/42-SER": 0.339, "A/43-ALA": 0.474, "A/44-ILE": 0.659, "A/45-THR": 0.7, "A/46-GLY": 0.353, "A/47-ILE": 0.689, "A/48-LEU": 0.751, "A/49-LEU": 0.298, "A/50-ALA": 0.424, "A/51-LEU": 0.677, "A/52-SER": 0.679, "A/53-ALA": 0.403, "A/54-VAL": 0.617, "A/55-ALA": 0.778, "A/56-THR": 0.601, "A/57-PHE": 0.585, "A/58-VAL": 0.875, "A/59-ALA": 0.661, "A/60-GLY": 0.599, "A/61-ILE": 0.74, "A/62-LEU": 0.695, "A/63-ALA": 0.728, "A/64-GLY": 0.591, "A/65-PHE": 0.653, "A/66-PHE": 0.648, "A/67-ALA": 0.622, "A/68-ASP": 0.456, "A/69-ARG": 0.377, "A/70-ASN": 0.495, "A/71-GLY": 0.776, "A/72-ARG": 0.727, "A/73-LYS": 0.835, "A/74-PRO": 0.671, "A/75-VAL": 0.72, "A/76-MET": 0.75, "A/77-VAL": 0.83, "A/78-PHE": 0.481, "A/79-GLY": 0.861, "A/80-THR": 0.843, "A/81-ILE": 0.884, "A/82-ILE": 0.647, "A/83-GLN": 0.657, "A/84-LEU": 0.887, "A/85-LEU": 0.819, "A/86-GLY": 0.86, "A/87-ALA": 0.834, "A/88-ALA": 0.857, "A/89-LEU": 0.834, "A/90-ALA": 0.618, "A/91-ILE": 0.798, "A/92-ALA": 0.834, "A/93-SER": 0.623, "A/94-ASN": 0.324, "A/95-LEU": 0.15, "A/96-PRO": 0.323, "A/97-GLY": 0.405, "A/98-HIS": 0.579, "A/99-VAL": 0.39, "A/100-ASN": 0.699, "A/101-PRO": 0.652, "A/102-TRP": 0.643, "A/103-SER": 0.776, "A/104-THR": 0.43, "A/105-PHE": 0.679, "A/106-ILE": 0.703, "A/107-ALA": 0.713, "A/108-PHE": 0.484, "A/109-LEU": 0.695, "A/110-LEU": 0.848, "A/111-ILE": 0.54, "A/112-SER": 0.62, "A/113-PHE": 0.582, "A/114-GLY": 0.797, "A/115-TYR": 0.453, "A/116-ASN": 0.625, "A/117-PHE": 0.697, "A/118-VAL": 0.604, "A/119-ILE": 0.57, "A/120-THR": 0.596, "A/121-ALA": 0.745, "A/122-GLY": 0.591, "A/123-ASN": 0.453, "A/124-ALA": 0.834, "A/125-MET": 0.576, "A/126-ILE": 0.615, "A/127-ILE": 0.548, "A/128-ASP": 0.516, "A/129-ALA": 0.348, "A/130-SER": 0.524, "A/131-ASN": 0.703, "A/132-ALA": 0.534, "A/133-GLU": 0.365, "A/134-ASN": 0.847, "A/135-ARG": 0.534, "A/136-LYS": 0.406, "A/137-VAL": 0.542, "A/138-VAL": 0.77, "A/139-PHE": 0.725, "A/140-MET": 0.338, "A/141-LEU": 0.619, "A/142-ASP": 0.685, "A/143-TYR": 0.666, "A/144-TRP": 0.797, "A/145-ALA": 0.841, "A/146-GLN": 0.541, "A/147-ASN": 0.679, "A/148-LEU": 0.668, "A/149-SER": 0.868, "A/150-VAL": 0.661, "A/151-ILE": 0.414, "A/152-LEU": 0.658, "A/153-GLY": 0.86, "A/154-ALA": 0.442, "A/155-ALA": 0.458, "A/156-LEU": 0.697, "A/157-GLY": 0.535, "A/158-ALA": 0.288, "A/159-TRP": 0.372, "A/160-LEU": 0.646, "A/161-PHE": 0.583, "A/162-ARG": 0.661, "A/163-PRO": 0.827, "A/164-ALA": 0.746, "A/165-PHE": 0.618, "A/166-GLU": 0.654, "A/167-ALA": 0.904, "A/168-LEU": 0.745, "A/169-LEU": 0.703, "A/170-VAL": 0.843, "A/171-ILE": 0.821, "A/172-LEU": 0.742, "A/173-LEU": 0.805, "A/174-LEU": 0.896, "A/175-THR": 0.771, "A/176-VAL": 0.769, "A/177-LEU": 0.788, "A/178-VAL": 0.886, "A/179-SER": 0.738, "A/180-PHE": 0.794, "A/181-PHE": 0.558, "A/182-LEU": 0.685, "A/183-THR": 0.754, "A/184-THR": 0.786, "A/185-PHE": 0.75, "A/186-VAL": 0.779, "A/187-MET": 0.551, "A/188-THR": 0.745, "A/189-GLU": 0.795, "A/190-THR": 0.454, "A/191-PHE": 0.497, "A/192-LYS": 0.417, "A/193-PRO": 0.898, "A/194-THR": 0.443, "A/203-ASN": 0.634, "A/204-ILE": 0.406, "A/205-PHE": 0.635, "A/206-GLN": 0.725, "A/207-ALA": 0.723, "A/208-TYR": 0.595, "A/209-LYS": 0.593, "A/210-THR": 0.774, "A/211-VAL": 0.751, "A/212-LEU": 0.738, "A/213-GLN": 0.61, "A/214-ASP": 0.849, "A/215-LYS": 0.545, "A/216-THR": 0.635, "A/217-TYR": 0.763, "A/218-MET": 0.838, "A/219-ILE": 0.733, "A/220-PHE": 0.476, "A/221-MET": 0.625, "A/222-GLY": 0.845, "A/223-ALA": 0.627, "A/224-ASN": 0.609, "A/225-ILE": 0.745, "A/226-ALA": 0.787, "A/227-THR": 0.621, "A/228-THR": 0.762, "A/229-PHE": 0.737, "A/230-ILE": 0.644, "A/231-ILE": 0.587, "A/232-MET": 0.54, "A/233-GLN": 0.502, "A/234-PHE": 0.254, "A/235-ASP": 0.283, "A/236-ASN": 0.295, "A/237-PHE": 0.549, "A/238-LEU": 0.367, "A/239-PRO": 0.434, "A/240-VAL": 0.37, "A/241-HIS": 0.439, "A/242-LEU": 0.502, "A/243-SER": 0.327, "A/244-ASN": 0.368, "A/245-SER": 0.588, "A/246-PHE": 0.655, "A/247-LYS": 0.471, "A/248-THR": 0.532, "A/249-ILE": 0.439, "A/250-THR": 0.972, "A/257-TYR": 0.531, "A/258-GLY": 0.551, "A/259-GLN": 0.213, "A/260-ARG": 0.555, "A/261-MET": 0.456, "A/262-LEU": 0.57, "A/263-THR": 0.429, "A/264-ILE": 0.696, "A/265-TYR": 0.515, "A/266-LEU": 0.329, "A/267-ILE": 0.694, "A/268-LEU": 0.621, "A/269-ALA": 0.586, "A/270-CYS": 0.446, "A/271-VAL": 0.706, "A/272-LEU": 0.51, "A/273-VAL": 0.666, "A/274-VAL": 0.461, "A/275-LEU": 0.47, "A/276-LEU": 0.562, "A/277-MET": 0.585, "A/278-THR": 0.351, "A/279-THR": 0.515, "A/280-LEU": 0.442, "A/281-ASN": 0.534, "A/282-ARG": 0.506, "A/283-LEU": 0.548, "A/284-THR": 0.265, "A/285-LYS": 0.285, "A/286-ASP": 0.323, "A/287-TRP": 0.515, "A/288-SER": 0.694, "A/289-HIS": 0.543, "A/290-GLN": 0.504, "A/291-LYS": 0.755, "A/292-GLY": 0.693, "A/293-PHE": 0.624, "A/294-ILE": 0.716, "A/295-TRP": 0.758, "A/296-GLY": 0.755, "A/297-SER": 0.558, "A/298-LEU": 0.785, "A/299-PHE": 0.685, "A/300-MET": 0.712, "A/301-ALA": 0.591, "A/302-ILE": 0.797, "A/303-GLY": 0.724, "A/304-MET": 0.485, "A/305-ILE": 0.822, "A/306-PHE": 0.57, "A/307-SER": 0.569, "A/308-PHE": 0.377, "A/309-LEU": 0.706, "A/310-THR": 0.635, "A/311-THR": 0.64, "A/312-THR": 0.65, "A/313-PHE": 0.629, "A/314-THR": 0.894, "A/315-PRO": 0.696, "A/316-ILE": 0.684, "A/317-PHE": 0.653, "A/318-ILE": 0.807, "A/319-ALA": 0.726, "A/320-GLY": 0.661, "A/321-ILE": 0.7, "A/322-VAL": 0.838, "A/323-TYR": 0.595, "A/324-THR": 0.563, "A/325-LEU": 0.653, "A/326-GLY": 0.798, "A/327-GLU": 0.638, "A/328-ILE": 0.625, "A/329-VAL": 0.637, "A/330-TYR": 0.767, "A/331-THR": 0.641, "A/332-PRO": 0.635, "A/333-SER": 0.693, "A/334-VAL": 0.733, "A/335-GLN": 0.639, "A/336-THR": 0.601, "A/337-LEU": 0.587, "A/338-GLY": 0.543, "A/339-ALA": 0.747, "A/340-ASP": 0.515, "A/341-LEU": 0.635, "A/342-MET": 0.631, "A/343-ASN": 0.684, "A/344-PRO": 0.394, "A/345-GLU": 0.664, "A/346-LYS": 0.513, "A/347-ILE": 0.622, "A/348-GLY": 0.553, "A/349-SER": 0.674, "A/350-TYR": 0.749, "A/351-ASN": 0.632, "A/352-GLY": 0.587, "A/353-VAL": 0.616, "A/354-ALA": 0.543, "A/355-ALA": 0.435, "A/356-ILE": 0.457, "A/357-LYS": 0.566, "A/358-MET": 0.434, "A/359-PRO": 0.449, "A/360-ILE": 0.537, "A/361-ALA": 0.717, "A/362-SER": 0.464, "A/363-ILE": 0.326, "A/364-LEU": 0.714, "A/365-ALA": 0.682, "A/366-GLY": 0.379, "A/367-LEU": 0.808, "A/368-LEU": 0.719, "A/369-VAL": 0.334, "A/370-SER": 0.458, "A/371-ILE": 0.801, "A/372-SER": 0.623, "A/373-PRO": 0.443, "A/374-MET": 0.751, "A/375-ILE": 0.673, "A/376-LYS": 0.66, "A/377-ALA": 0.728, "A/378-ILE": 0.559, "A/379-GLY": 0.661, "A/380-VAL": 0.704, "A/381-SER": 0.613, "A/382-LEU": 0.646, "A/383-VAL": 0.71, "A/384-LEU": 0.6, "A/385-ALA": 0.489, "A/386-LEU": 0.665, "A/387-THR": 0.711, "A/388-GLU": 0.426, "A/389-VAL": 0.768, "A/390-LEU": 0.679, "A/391-ALA": 0.634, "A/392-ILE": 0.61, "A/393-ILE": 0.875, "A/394-LEU": 0.703, "A/395-VAL": 0.634, "A/396-LEU": 0.591, "A/397-VAL": 0.737, "A/398-ALA": 0.661, "A/399-VAL": 0.403, "A/400-ASN": 0.535, "A/401-ARG": 0.684, "A/402-HIS": 0.373, "A/403-GLN": 0.526, "A/404-LYS": 0.74, "A/405-THR": 0.537, "A/406-LYS": 0.609}, "LoCoHD": {"A/2-LYS": 0.10424167470787657, "A/3-GLU": 0.2544981111990774, "A/4-PHE": 0.24574727142867686, "A/5-TRP": 0.1510715794351272, "A/6-ASN": 0.1347866813161313, "A/7-LEU": 0.10746414460322005, "A/8-ASP": 0.09578068340919904, "A/9-LYS": 0.21615760977259196, "A/10-ASN": 0.1922694190549987, "A/11-LEU": 0.14925919126300444, "A/12-GLN": 0.19396107283107422, "A/13-LEU": 0.11119060899156506, "A/14-ARG": 0.2444452648777467, "A/15-LEU": 0.12052140950207815, "A/16-GLY": 0.05479432822535567, "A/17-ILE": 0.1201776352666452, "A/18-VAL": 0.12547193430052514, "A/19-PHE": 0.08232704201306558, "A/20-LEU": 0.0631198104821163, "A/21-GLY": 0.057941093436725745, "A/22-ALA": 0.08529290471710627, "A/23-PHE": 0.07641494876603262, "A/24-SER": 0.05680803537035369, "A/25-TYR": 0.2120796191310392, "A/26-GLY": 0.07096248798756861, "A/27-THR": 0.06298384331553866, "A/28-VAL": 0.12788272910463033, "A/29-PHE": 0.19413189106584486, "A/30-SER": 0.08784610314114363, "A/31-SER": 0.12214130677809817, "A/32-MET": 0.07521684891317142, "A/33-THR": 0.14640294323689335, "A/34-ILE": 0.09942822957365541, "A/35-TYR": 0.09251864399628854, "A/36-TYR": 0.08969032182011129, "A/37-ASN": 0.12208168971016786, "A/38-GLN": 0.1705319474340999, "A/39-TYR": 0.1316923048716151, "A/40-LEU": 0.08594277311827313, "A/41-GLY": 0.08054030150358686, "A/42-SER": 0.13661041580721336, "A/43-ALA": 0.06873417177233705, "A/44-ILE": 0.12578954254109218, "A/45-THR": 0.08275816848775303, "A/46-GLY": 0.052100684108682016, "A/47-ILE": 0.05104604384552774, "A/48-LEU": 0.08664401822738411, "A/49-LEU": 0.12831814226655627, "A/50-ALA": 0.03356732929775883, "A/51-LEU": 0.14999682556815094, "A/52-SER": 0.09867870344413486, "A/53-ALA": 0.044086795914788146, "A/54-VAL": 0.03233754927096152, "A/55-ALA": 0.052664010788836674, "A/56-THR": 0.08326127569353443, "A/57-PHE": 0.057730046150721706, "A/58-VAL": 0.05897340680342703, "A/59-ALA": 0.08444586192845091, "A/60-GLY": 0.05309733504121235, "A/61-ILE": 0.11515303214322714, "A/62-LEU": 0.06526154542228223, "A/63-ALA": 0.05084421664469202, "A/64-GLY": 0.06707708326891636, "A/65-PHE": 0.1646431832714447, "A/66-PHE": 0.12109908940103861, "A/67-ALA": 0.08401108791417473, "A/68-ASP": 0.1980938988578209, "A/69-ARG": 0.26536562463841096, "A/70-ASN": 0.1218589030600604, "A/71-GLY": 0.12023584691442409, "A/72-ARG": 0.16378834073035298, "A/73-LYS": 0.12670967762635957, "A/74-PRO": 0.1434838196507423, "A/75-VAL": 0.04363919224415025, "A/76-MET": 0.07204238886530517, "A/77-VAL": 0.06827964113854311, "A/78-PHE": 0.21580577159980233, "A/79-GLY": 0.04722300388522877, "A/80-THR": 0.048907628900803135, "A/81-ILE": 0.044183013699289564, "A/82-ILE": 0.050963421930071494, "A/83-GLN": 0.0775965647506152, "A/84-LEU": 0.03668442470742615, "A/85-LEU": 0.04361622107775995, "A/86-GLY": 0.06798401482739538, "A/87-ALA": 0.0805699506920089, "A/88-ALA": 0.047998074830167776, "A/89-LEU": 0.11471846361845112, "A/90-ALA": 0.11824706226902165, "A/91-ILE": 0.17331124347205792, "A/92-ALA": 0.09762576180900691, "A/93-SER": 0.1061109466988492, "A/94-ASN": 0.2172651805469592, "A/95-LEU": 0.324626000837204, "A/96-PRO": 0.2670541904478522, "A/97-GLY": 0.2085746189066355, "A/98-HIS": 0.18206283735059178, "A/99-VAL": 0.11043517745637418, "A/100-ASN": 0.10725561527899206, "A/101-PRO": 0.07531413604826842, "A/102-TRP": 0.149255373833598, "A/103-SER": 0.05014585473337687, "A/104-THR": 0.08261074780299352, "A/105-PHE": 0.10838192527968044, "A/106-ILE": 0.06475802547451687, "A/107-ALA": 0.07496624941439156, "A/108-PHE": 0.17743580023920374, "A/109-LEU": 0.1194643854432358, "A/110-LEU": 0.0764862301306405, "A/111-ILE": 0.07966651119597809, "A/112-SER": 0.08351398624908635, "A/113-PHE": 0.15181080826862883, "A/114-GLY": 0.04105341833207265, "A/115-TYR": 0.2315455052684621, "A/116-ASN": 0.12891580816727924, "A/117-PHE": 0.16980478419599027, "A/118-VAL": 0.11647270631683222, "A/119-ILE": 0.1929391505539294, "A/120-THR": 0.06861547736555319, "A/121-ALA": 0.06719696490158054, "A/122-GLY": 0.1337778685221332, "A/123-ASN": 0.14951067024740552, "A/124-ALA": 0.07770957871620557, "A/125-MET": 0.16796538805224612, "A/126-ILE": 0.09657648844447943, "A/127-ILE": 0.10996895546463034, "A/128-ASP": 0.1759805815984435, "A/129-ALA": 0.11403805949867647, "A/130-SER": 0.17037558212421358, "A/131-ASN": 0.14137784984360038, "A/132-ALA": 0.09306508997250164, "A/133-GLU": 0.2109749267170136, "A/134-ASN": 0.09084889332419806, "A/135-ARG": 0.14252826544390504, "A/136-LYS": 0.21274536734183694, "A/137-VAL": 0.07275824726492985, "A/138-VAL": 0.05390473123922512, "A/139-PHE": 0.0866145530393054, "A/140-MET": 0.1471361034594097, "A/141-LEU": 0.08497844314282936, "A/142-ASP": 0.09148768728330063, "A/143-TYR": 0.10531581232898082, "A/144-TRP": 0.08171996617663757, "A/145-ALA": 0.05030390584098413, "A/146-GLN": 0.14725065260696482, "A/147-ASN": 0.14656267019346494, "A/148-LEU": 0.09100843804554927, "A/149-SER": 0.04189317529163692, "A/150-VAL": 0.08261429347274674, "A/151-ILE": 0.04994290302604382, "A/152-LEU": 0.09429972675197817, "A/153-GLY": 0.040996640377835944, "A/154-ALA": 0.05230057059049633, "A/155-ALA": 0.05847639077986105, "A/156-LEU": 0.1362907307652952, "A/157-GLY": 0.05075145061502047, "A/158-ALA": 0.05616815598676902, "A/159-TRP": 0.24891134248871005, "A/160-LEU": 0.08133916986931276, "A/161-PHE": 0.09740695663070739, "A/162-ARG": 0.041813490793346224, "A/163-PRO": 0.0417522444057159, "A/164-ALA": 0.0660183147558035, "A/165-PHE": 0.13610915675421967, "A/166-GLU": 0.07384210377041882, "A/167-ALA": 0.03341861400466246, "A/168-LEU": 0.1143348415965693, "A/169-LEU": 0.10757361998899581, "A/170-VAL": 0.06513055173011238, "A/171-ILE": 0.05663700451793358, "A/172-LEU": 0.06779302085880724, "A/173-LEU": 0.03477818405558476, "A/174-LEU": 0.04788590932864438, "A/175-THR": 0.07403276032458898, "A/176-VAL": 0.04183221797133927, "A/177-LEU": 0.09255519318380889, "A/178-VAL": 0.03761056836961409, "A/179-SER": 0.03193285519199097, "A/180-PHE": 0.13646913622573445, "A/181-PHE": 0.22727360499542215, "A/182-LEU": 0.11060643157837241, "A/183-THR": 0.06433425533672313, "A/184-THR": 0.09390974550501928, "A/185-PHE": 0.21220683921414582, "A/186-VAL": 0.12877061973073137, "A/187-MET": 0.13654534357343132, "A/188-THR": 0.11921144921479007, "A/189-GLU": 0.12646838757601697, "A/190-THR": 0.16850612864044395, "A/191-PHE": 0.1396502096555896, "A/192-LYS": 0.151760919885065, "A/193-PRO": 0.15467492508368555, "A/194-THR": 0.19885396819248438, "A/203-ASN": 0.2586341859311543, "A/204-ILE": 0.25650785436558377, "A/205-PHE": 0.10179454046759644, "A/206-GLN": 0.12003307651814947, "A/207-ALA": 0.14912192914033154, "A/208-TYR": 0.16776876439675645, "A/209-LYS": 0.1582773987916309, "A/210-THR": 0.10190052605881879, "A/211-VAL": 0.08790847621968013, "A/212-LEU": 0.09380423011758048, "A/213-GLN": 0.11869506218952044, "A/214-ASP": 0.08791239927888646, "A/215-LYS": 0.1686389277471207, "A/216-THR": 0.09367520396772551, "A/217-TYR": 0.142359089869121, "A/218-MET": 0.10570355466827858, "A/219-ILE": 0.09203505399016318, "A/220-PHE": 0.17606884598821793, "A/221-MET": 0.11474397267194618, "A/222-GLY": 0.06025252502817565, "A/223-ALA": 0.06824770881956581, "A/224-ASN": 0.11354324911691378, "A/225-ILE": 0.06178898425150862, "A/226-ALA": 0.061166103278516216, "A/227-THR": 0.14453875633913793, "A/228-THR": 0.09991288634861474, "A/229-PHE": 0.11949954121129625, "A/230-ILE": 0.11288709083849204, "A/231-ILE": 0.14057999348189498, "A/232-MET": 0.18783551814757812, "A/233-GLN": 0.1778052769912754, "A/234-PHE": 0.21190091307315076, "A/235-ASP": 0.15453276629576193, "A/236-ASN": 0.09815230946304637, "A/237-PHE": 0.12525871218169687, "A/238-LEU": 0.13811178387352097, "A/239-PRO": 0.11386598602047887, "A/240-VAL": 0.06350881619186521, "A/241-HIS": 0.11008490924405047, "A/242-LEU": 0.10418820765058874, "A/243-SER": 0.09217816074346291, "A/244-ASN": 0.09349934463254768, "A/245-SER": 0.08257966903495834, "A/246-PHE": 0.19038381077700406, "A/247-LYS": 0.17234768418895907, "A/248-THR": 0.17225371018996669, "A/249-ILE": 0.18222530356268402, "A/250-THR": 0.2280342032200216, "A/257-TYR": 0.22500219908017155, "A/258-GLY": 0.08865057108411327, "A/259-GLN": 0.23850448971975147, "A/260-ARG": 0.14015167274073942, "A/261-MET": 0.2224090378515672, "A/262-LEU": 0.0607525733038635, "A/263-THR": 0.11045033260990716, "A/264-ILE": 0.1257755030641115, "A/265-TYR": 0.17488880925568456, "A/266-LEU": 0.1463963533962517, "A/267-ILE": 0.047129931626278314, "A/268-LEU": 0.11306282029308837, "A/269-ALA": 0.09743533642789008, "A/270-CYS": 0.09906449699866594, "A/271-VAL": 0.07579421600498809, "A/272-LEU": 0.07081091597803739, "A/273-VAL": 0.07380177461359347, "A/274-VAL": 0.09478362495768346, "A/275-LEU": 0.1849422563574325, "A/276-LEU": 0.15976770930022136, "A/277-MET": 0.12322707812691988, "A/278-THR": 0.15501277402517927, "A/279-THR": 0.14766078781476996, "A/280-LEU": 0.16300047940253262, "A/281-ASN": 0.12041544985619644, "A/282-ARG": 0.2628033273595358, "A/283-LEU": 0.18263224799854944, "A/284-THR": 0.19020263274144303, "A/285-LYS": 0.23555680540143834, "A/286-ASP": 0.12059787326123754, "A/287-TRP": 0.21581744955469362, "A/288-SER": 0.10422377883030398, "A/289-HIS": 0.16112404784241294, "A/290-GLN": 0.1779765124677278, "A/291-LYS": 0.1243507428664724, "A/292-GLY": 0.07349494406589632, "A/293-PHE": 0.08706411431633626, "A/294-ILE": 0.10168161679239189, "A/295-TRP": 0.2620247932520226, "A/296-GLY": 0.08151686838908047, "A/297-SER": 0.09856596475126599, "A/298-LEU": 0.1472369270249983, "A/299-PHE": 0.13665202825063588, "A/300-MET": 0.11860501301912127, "A/301-ALA": 0.045888613369185774, "A/302-ILE": 0.05343310440728565, "A/303-GLY": 0.07950892431409705, "A/304-MET": 0.1943322062309845, "A/305-ILE": 0.0894660879650701, "A/306-PHE": 0.06383159796398839, "A/307-SER": 0.110929637698143, "A/308-PHE": 0.25443979209016804, "A/309-LEU": 0.09721886214440453, "A/310-THR": 0.11721513028954923, "A/311-THR": 0.12563170990823783, "A/312-THR": 0.09344690253423193, "A/313-PHE": 0.11192830507680167, "A/314-THR": 0.05711872629186008, "A/315-PRO": 0.04717018933103617, "A/316-ILE": 0.13396109929962677, "A/317-PHE": 0.08486043319724838, "A/318-ILE": 0.04714090292389412, "A/319-ALA": 0.06830615781283568, "A/320-GLY": 0.08298925214069058, "A/321-ILE": 0.0874205881572276, "A/322-VAL": 0.07982183826637491, "A/323-TYR": 0.22518593953920651, "A/324-THR": 0.09810617324858234, "A/325-LEU": 0.09573682109803143, "A/326-GLY": 0.0513712039565438, "A/327-GLU": 0.12313482723191073, "A/328-ILE": 0.051337161199023665, "A/329-VAL": 0.06695305427305112, "A/330-TYR": 0.09393222325574281, "A/331-THR": 0.07673552119474869, "A/332-PRO": 0.09292192737465137, "A/333-SER": 0.09003397263398541, "A/334-VAL": 0.09526701383048179, "A/335-GLN": 0.18650799474869878, "A/336-THR": 0.11513074351384096, "A/337-LEU": 0.1323509294687521, "A/338-GLY": 0.0706282386198894, "A/339-ALA": 0.0873994649693748, "A/340-ASP": 0.17610050440550465, "A/341-LEU": 0.14414686120969075, "A/342-MET": 0.13677417181346377, "A/343-ASN": 0.09970986047983818, "A/344-PRO": 0.1289300128167023, "A/345-GLU": 0.27329946119507587, "A/346-LYS": 0.2032333434257221, "A/347-ILE": 0.17146053273790826, "A/348-GLY": 0.09974863442932645, "A/349-SER": 0.11136233158410419, "A/350-TYR": 0.16688954361743225, "A/351-ASN": 0.1540124849816543, "A/352-GLY": 0.06213080192820198, "A/353-VAL": 0.0824426785585867, "A/354-ALA": 0.12870430443898764, "A/355-ALA": 0.1530575914357547, "A/356-ILE": 0.11537963068148759, "A/357-LYS": 0.11623777737401023, "A/358-MET": 0.1834281852479802, "A/359-PRO": 0.07227903188927767, "A/360-ILE": 0.1121336478346369, "A/361-ALA": 0.08356400496407881, "A/362-SER": 0.11166446107240771, "A/363-ILE": 0.05344840992893972, "A/364-LEU": 0.05118921297211314, "A/365-ALA": 0.051986642927180096, "A/366-GLY": 0.04030578355601859, "A/367-LEU": 0.08591588741156325, "A/368-LEU": 0.07445395607548445, "A/369-VAL": 0.096183584125949, "A/370-SER": 0.04461568007124775, "A/371-ILE": 0.04710569200962235, "A/372-SER": 0.06848293344325573, "A/373-PRO": 0.06049287583293699, "A/374-MET": 0.05612302453010325, "A/375-ILE": 0.07158540613493695, "A/376-LYS": 0.07051817793220436, "A/377-ALA": 0.06258470889328217, "A/378-ILE": 0.16484503393431021, "A/379-GLY": 0.0521680190039316, "A/380-VAL": 0.0905862551106065, "A/381-SER": 0.11690221556705059, "A/382-LEU": 0.16216410860171063, "A/383-VAL": 0.04536265313584746, "A/384-LEU": 0.10443644598696764, "A/385-ALA": 0.1692037710654094, "A/386-LEU": 0.1562790849547063, "A/387-THR": 0.07435406130780246, "A/388-GLU": 0.12734875140905746, "A/389-VAL": 0.09295363140814097, "A/390-LEU": 0.08993053099177596, "A/391-ALA": 0.0992147185032447, "A/392-ILE": 0.12522227118049628, "A/393-ILE": 0.04625872087265615, "A/394-LEU": 0.059510935399362065, "A/395-VAL": 0.10580634099742409, "A/396-LEU": 0.10179037945198124, "A/397-VAL": 0.0706488453827837, "A/398-ALA": 0.15018275658904026, "A/399-VAL": 0.10333485022064362, "A/400-ASN": 0.12912057279740982, "A/401-ARG": 0.10043657369549494, "A/402-HIS": 0.2049916243713612, "A/403-GLN": 0.141810067318192, "A/404-LYS": 0.21569585619697823, "A/405-THR": 0.1310739778141071, "A/406-LYS": 0.13593816821177562}}}, "1": {"single": {"lddt": 0.6368174239090668, "rmsd": 3.8830406665802, "cad_score": 0.633186, "gdtts": 0.4852941176470588, "tm_score": 0.8296535015106201, "LoCoHD": 0.1098928702028295}, "per_residue": {"lddt": {"A/2-LYS": 0.529, "A/3-GLU": 0.613, "A/4-PHE": 0.52, "A/5-TRP": 0.541, "A/6-ASN": 0.645, "A/7-LEU": 0.61, "A/8-ASP": 0.68, "A/9-LYS": 0.583, "A/10-ASN": 0.66, "A/11-LEU": 0.659, "A/12-GLN": 0.73, "A/13-LEU": 0.692, "A/14-ARG": 0.535, "A/15-LEU": 0.767, "A/16-GLY": 0.782, "A/17-ILE": 0.708, "A/18-VAL": 0.667, "A/19-PHE": 0.785, "A/20-LEU": 0.738, "A/21-GLY": 0.63, "A/22-ALA": 0.648, "A/23-PHE": 0.685, "A/24-SER": 0.569, "A/25-TYR": 0.435, "A/26-GLY": 0.569, "A/27-THR": 0.571, "A/28-VAL": 0.538, "A/29-PHE": 0.383, "A/30-SER": 0.485, "A/31-SER": 0.512, "A/32-MET": 0.622, "A/33-THR": 0.478, "A/34-ILE": 0.497, "A/35-TYR": 0.654, "A/36-TYR": 0.633, "A/37-ASN": 0.455, "A/38-GLN": 0.482, "A/39-TYR": 0.597, "A/40-LEU": 0.599, "A/41-GLY": 0.425, "A/42-SER": 0.377, "A/43-ALA": 0.447, "A/44-ILE": 0.542, "A/45-THR": 0.516, "A/46-GLY": 0.507, "A/47-ILE": 0.535, "A/48-LEU": 0.604, "A/49-LEU": 0.539, "A/50-ALA": 0.563, "A/51-LEU": 0.584, "A/52-SER": 0.625, "A/53-ALA": 0.625, "A/54-VAL": 0.635, "A/55-ALA": 0.655, "A/56-THR": 0.689, "A/57-PHE": 0.636, "A/58-VAL": 0.684, "A/59-ALA": 0.684, "A/60-GLY": 0.748, "A/61-ILE": 0.746, "A/62-LEU": 0.744, "A/63-ALA": 0.758, "A/64-GLY": 0.747, "A/65-PHE": 0.687, "A/66-PHE": 0.683, "A/67-ALA": 0.729, "A/68-ASP": 0.657, "A/69-ARG": 0.681, "A/70-ASN": 0.737, "A/71-GLY": 0.777, "A/72-ARG": 0.703, "A/73-LYS": 0.794, "A/74-PRO": 0.816, "A/75-VAL": 0.804, "A/76-MET": 0.776, "A/77-VAL": 0.839, "A/78-PHE": 0.879, "A/79-GLY": 0.822, "A/80-THR": 0.769, "A/81-ILE": 0.876, "A/82-ILE": 0.843, "A/83-GLN": 0.731, "A/84-LEU": 0.839, "A/85-LEU": 0.791, "A/86-GLY": 0.821, "A/87-ALA": 0.799, "A/88-ALA": 0.832, "A/89-LEU": 0.759, "A/90-ALA": 0.752, "A/91-ILE": 0.77, "A/92-ALA": 0.755, "A/93-SER": 0.742, "A/94-ASN": 0.621, "A/95-LEU": 0.532, "A/96-PRO": 0.606, "A/97-GLY": 0.444, "A/98-HIS": 0.401, "A/99-VAL": 0.444, "A/100-ASN": 0.707, "A/101-PRO": 0.626, "A/102-TRP": 0.608, "A/103-SER": 0.787, "A/104-THR": 0.678, "A/105-PHE": 0.666, "A/106-ILE": 0.77, "A/107-ALA": 0.8, "A/108-PHE": 0.521, "A/109-LEU": 0.687, "A/110-LEU": 0.818, "A/111-ILE": 0.727, "A/112-SER": 0.689, "A/113-PHE": 0.736, "A/114-GLY": 0.757, "A/115-TYR": 0.628, "A/116-ASN": 0.673, "A/117-PHE": 0.788, "A/118-VAL": 0.718, "A/119-ILE": 0.703, "A/120-THR": 0.768, "A/121-ALA": 0.769, "A/122-GLY": 0.748, "A/123-ASN": 0.766, "A/124-ALA": 0.761, "A/125-MET": 0.684, "A/126-ILE": 0.764, "A/127-ILE": 0.745, "A/128-ASP": 0.697, "A/129-ALA": 0.732, "A/130-SER": 0.685, "A/131-ASN": 0.628, "A/132-ALA": 0.676, "A/133-GLU": 0.543, "A/134-ASN": 0.68, "A/135-ARG": 0.665, "A/136-LYS": 0.57, "A/137-VAL": 0.735, "A/138-VAL": 0.768, "A/139-PHE": 0.714, "A/140-MET": 0.65, "A/141-LEU": 0.713, "A/142-ASP": 0.721, "A/143-TYR": 0.59, "A/144-TRP": 0.712, "A/145-ALA": 0.757, "A/146-GLN": 0.588, "A/147-ASN": 0.545, "A/148-LEU": 0.667, "A/149-SER": 0.706, "A/150-VAL": 0.58, "A/151-ILE": 0.52, "A/152-LEU": 0.614, "A/153-GLY": 0.633, "A/154-ALA": 0.542, "A/155-ALA": 0.515, "A/156-LEU": 0.611, "A/157-GLY": 0.551, "A/158-ALA": 0.464, "A/159-TRP": 0.425, "A/160-LEU": 0.636, "A/161-PHE": 0.59, "A/162-ARG": 0.62, "A/163-PRO": 0.667, "A/164-ALA": 0.746, "A/165-PHE": 0.755, "A/166-GLU": 0.651, "A/167-ALA": 0.778, "A/168-LEU": 0.731, "A/169-LEU": 0.783, "A/170-VAL": 0.834, "A/171-ILE": 0.833, "A/172-LEU": 0.794, "A/173-LEU": 0.838, "A/174-LEU": 0.898, "A/175-THR": 0.79, "A/176-VAL": 0.817, "A/177-LEU": 0.842, "A/178-VAL": 0.888, "A/179-SER": 0.765, "A/180-PHE": 0.846, "A/181-PHE": 0.685, "A/182-LEU": 0.815, "A/183-THR": 0.763, "A/184-THR": 0.779, "A/185-PHE": 0.724, "A/186-VAL": 0.773, "A/187-MET": 0.735, "A/188-THR": 0.688, "A/189-GLU": 0.715, "A/190-THR": 0.547, "A/191-PHE": 0.611, "A/192-LYS": 0.63, "A/193-PRO": 0.569, "A/194-THR": 0.528, "A/203-ASN": 0.51, "A/204-ILE": 0.521, "A/205-PHE": 0.672, "A/206-GLN": 0.673, "A/207-ALA": 0.636, "A/208-TYR": 0.801, "A/209-LYS": 0.796, "A/210-THR": 0.729, "A/211-VAL": 0.725, "A/212-LEU": 0.782, "A/213-GLN": 0.746, "A/214-ASP": 0.566, "A/215-LYS": 0.474, "A/216-THR": 0.625, "A/217-TYR": 0.698, "A/218-MET": 0.768, "A/219-ILE": 0.731, "A/220-PHE": 0.547, "A/221-MET": 0.65, "A/222-GLY": 0.761, "A/223-ALA": 0.718, "A/224-ASN": 0.639, "A/225-ILE": 0.689, "A/226-ALA": 0.735, "A/227-THR": 0.632, "A/228-THR": 0.59, "A/229-PHE": 0.655, "A/230-ILE": 0.639, "A/231-ILE": 0.528, "A/232-MET": 0.472, "A/233-GLN": 0.472, "A/234-PHE": 0.454, "A/235-ASP": 0.324, "A/236-ASN": 0.43, "A/237-PHE": 0.515, "A/238-LEU": 0.522, "A/239-PRO": 0.46, "A/240-VAL": 0.486, "A/241-HIS": 0.548, "A/242-LEU": 0.525, "A/243-SER": 0.526, "A/244-ASN": 0.533, "A/245-SER": 0.55, "A/246-PHE": 0.491, "A/247-LYS": 0.491, "A/248-THR": 0.602, "A/249-ILE": 0.47, "A/250-THR": 0.564, "A/257-TYR": 0.349, "A/258-GLY": 0.487, "A/259-GLN": 0.358, "A/260-ARG": 0.502, "A/261-MET": 0.532, "A/262-LEU": 0.463, "A/263-THR": 0.545, "A/264-ILE": 0.613, "A/265-TYR": 0.527, "A/266-LEU": 0.55, "A/267-ILE": 0.662, "A/268-LEU": 0.664, "A/269-ALA": 0.646, "A/270-CYS": 0.637, "A/271-VAL": 0.721, "A/272-LEU": 0.681, "A/273-VAL": 0.667, "A/274-VAL": 0.653, "A/275-LEU": 0.732, "A/276-LEU": 0.748, "A/277-MET": 0.643, "A/278-THR": 0.714, "A/279-THR": 0.783, "A/280-LEU": 0.627, "A/281-ASN": 0.627, "A/282-ARG": 0.61, "A/283-LEU": 0.507, "A/284-THR": 0.517, "A/285-LYS": 0.596, "A/286-ASP": 0.714, "A/287-TRP": 0.419, "A/288-SER": 0.673, "A/289-HIS": 0.483, "A/290-GLN": 0.545, "A/291-LYS": 0.497, "A/292-GLY": 0.61, "A/293-PHE": 0.503, "A/294-ILE": 0.567, "A/295-TRP": 0.503, "A/296-GLY": 0.659, "A/297-SER": 0.618, "A/298-LEU": 0.661, "A/299-PHE": 0.646, "A/300-MET": 0.624, "A/301-ALA": 0.646, "A/302-ILE": 0.728, "A/303-GLY": 0.67, "A/304-MET": 0.563, "A/305-ILE": 0.653, "A/306-PHE": 0.671, "A/307-SER": 0.608, "A/308-PHE": 0.478, "A/309-LEU": 0.628, "A/310-THR": 0.642, "A/311-THR": 0.629, "A/312-THR": 0.588, "A/313-PHE": 0.487, "A/314-THR": 0.663, "A/315-PRO": 0.669, "A/316-ILE": 0.587, "A/317-PHE": 0.609, "A/318-ILE": 0.655, "A/319-ALA": 0.667, "A/320-GLY": 0.596, "A/321-ILE": 0.655, "A/322-VAL": 0.76, "A/323-TYR": 0.564, "A/324-THR": 0.554, "A/325-LEU": 0.593, "A/326-GLY": 0.687, "A/327-GLU": 0.56, "A/328-ILE": 0.602, "A/329-VAL": 0.703, "A/330-TYR": 0.616, "A/331-THR": 0.604, "A/332-PRO": 0.659, "A/333-SER": 0.671, "A/334-VAL": 0.638, "A/335-GLN": 0.663, "A/336-THR": 0.676, "A/337-LEU": 0.634, "A/338-GLY": 0.686, "A/339-ALA": 0.685, "A/340-ASP": 0.654, "A/341-LEU": 0.63, "A/342-MET": 0.67, "A/343-ASN": 0.615, "A/344-PRO": 0.574, "A/345-GLU": 0.547, "A/346-LYS": 0.595, "A/347-ILE": 0.643, "A/348-GLY": 0.664, "A/349-SER": 0.699, "A/350-TYR": 0.705, "A/351-ASN": 0.739, "A/352-GLY": 0.796, "A/353-VAL": 0.718, "A/354-ALA": 0.627, "A/355-ALA": 0.515, "A/356-ILE": 0.496, "A/357-LYS": 0.561, "A/358-MET": 0.457, "A/359-PRO": 0.463, "A/360-ILE": 0.561, "A/361-ALA": 0.553, "A/362-SER": 0.41, "A/363-ILE": 0.488, "A/364-LEU": 0.595, "A/365-ALA": 0.517, "A/366-GLY": 0.454, "A/367-LEU": 0.513, "A/368-LEU": 0.603, "A/369-VAL": 0.445, "A/370-SER": 0.473, "A/371-ILE": 0.54, "A/372-SER": 0.539, "A/373-PRO": 0.522, "A/374-MET": 0.639, "A/375-ILE": 0.683, "A/376-LYS": 0.684, "A/377-ALA": 0.658, "A/378-ILE": 0.652, "A/379-GLY": 0.737, "A/380-VAL": 0.702, "A/381-SER": 0.661, "A/382-LEU": 0.707, "A/383-VAL": 0.782, "A/384-LEU": 0.674, "A/385-ALA": 0.665, "A/386-LEU": 0.706, "A/387-THR": 0.717, "A/388-GLU": 0.599, "A/389-VAL": 0.683, "A/390-LEU": 0.672, "A/391-ALA": 0.719, "A/392-ILE": 0.651, "A/393-ILE": 0.759, "A/394-LEU": 0.723, "A/395-VAL": 0.633, "A/396-LEU": 0.668, "A/397-VAL": 0.743, "A/398-ALA": 0.681, "A/399-VAL": 0.645, "A/400-ASN": 0.618, "A/401-ARG": 0.641, "A/402-HIS": 0.522, "A/403-GLN": 0.589, "A/404-LYS": 0.63, "A/405-THR": 0.518, "A/406-LYS": 0.41}, "cad_score": {"A/2-LYS": 0.72, "A/3-GLU": 0.514, "A/4-PHE": 0.485, "A/5-TRP": 0.53, "A/6-ASN": 0.847, "A/7-LEU": 0.709, "A/8-ASP": 0.624, "A/9-LYS": 0.614, "A/10-ASN": 0.687, "A/11-LEU": 0.576, "A/12-GLN": 0.757, "A/13-LEU": 0.705, "A/14-ARG": 0.391, "A/15-LEU": 0.68, "A/16-GLY": 0.933, "A/17-ILE": 0.674, "A/18-VAL": 0.518, "A/19-PHE": 0.914, "A/20-LEU": 0.807, "A/21-GLY": 0.469, "A/22-ALA": 0.598, "A/23-PHE": 0.798, "A/24-SER": 0.579, "A/25-TYR": 0.283, "A/26-GLY": 0.526, "A/27-THR": 0.535, "A/28-VAL": 0.502, "A/29-PHE": 0.317, "A/30-SER": 0.291, "A/31-SER": 0.268, "A/32-MET": 0.628, "A/33-THR": 0.617, "A/34-ILE": 0.374, "A/35-TYR": 0.652, "A/36-TYR": 0.663, "A/37-ASN": 0.714, "A/38-GLN": 0.534, "A/39-TYR": 0.568, "A/40-LEU": 0.672, "A/41-GLY": 0.513, "A/42-SER": 0.447, "A/43-ALA": 0.423, "A/44-ILE": 0.657, "A/45-THR": 0.777, "A/46-GLY": 0.375, "A/47-ILE": 0.673, "A/48-LEU": 0.711, "A/49-LEU": 0.395, "A/50-ALA": 0.417, "A/51-LEU": 0.778, "A/52-SER": 0.547, "A/53-ALA": 0.389, "A/54-VAL": 0.633, "A/55-ALA": 0.779, "A/56-THR": 0.609, "A/57-PHE": 0.618, "A/58-VAL": 0.865, "A/59-ALA": 0.702, "A/60-GLY": 0.618, "A/61-ILE": 0.819, "A/62-LEU": 0.766, "A/63-ALA": 0.744, "A/64-GLY": 0.817, "A/65-PHE": 0.834, "A/66-PHE": 0.74, "A/67-ALA": 0.7, "A/68-ASP": 0.449, "A/69-ARG": 0.814, "A/70-ASN": 0.739, "A/71-GLY": 0.665, "A/72-ARG": 0.783, "A/73-LYS": 0.852, "A/74-PRO": 0.834, "A/75-VAL": 0.738, "A/76-MET": 0.768, "A/77-VAL": 0.87, "A/78-PHE": 0.875, "A/79-GLY": 0.899, "A/80-THR": 0.821, "A/81-ILE": 0.863, "A/82-ILE": 0.854, "A/83-GLN": 0.68, "A/84-LEU": 0.92, "A/85-LEU": 0.714, "A/86-GLY": 0.889, "A/87-ALA": 0.866, "A/88-ALA": 0.871, "A/89-LEU": 0.782, "A/90-ALA": 0.726, "A/91-ILE": 0.772, "A/92-ALA": 0.838, "A/93-SER": 0.727, "A/94-ASN": 0.67, "A/95-LEU": 0.571, "A/96-PRO": 0.707, "A/97-GLY": 0.556, "A/98-HIS": 0.52, "A/99-VAL": 0.419, "A/100-ASN": 0.73, "A/101-PRO": 0.691, "A/102-TRP": 0.616, "A/103-SER": 0.832, "A/104-THR": 0.58, "A/105-PHE": 0.658, "A/106-ILE": 0.722, "A/107-ALA": 0.725, "A/108-PHE": 0.479, "A/109-LEU": 0.74, "A/110-LEU": 0.803, "A/111-ILE": 0.51, "A/112-SER": 0.611, "A/113-PHE": 0.739, "A/114-GLY": 0.777, "A/115-TYR": 0.506, "A/116-ASN": 0.58, "A/117-PHE": 0.724, "A/118-VAL": 0.681, "A/119-ILE": 0.617, "A/120-THR": 0.662, "A/121-ALA": 0.83, "A/122-GLY": 0.585, "A/123-ASN": 0.647, "A/124-ALA": 0.708, "A/125-MET": 0.482, "A/126-ILE": 0.681, "A/127-ILE": 0.61, "A/128-ASP": 0.754, "A/129-ALA": 0.54, "A/130-SER": 0.643, "A/131-ASN": 0.573, "A/132-ALA": 0.717, "A/133-GLU": 0.476, "A/134-ASN": 0.637, "A/135-ARG": 0.69, "A/136-LYS": 0.46, "A/137-VAL": 0.501, "A/138-VAL": 0.786, "A/139-PHE": 0.751, "A/140-MET": 0.415, "A/141-LEU": 0.661, "A/142-ASP": 0.665, "A/143-TYR": 0.69, "A/144-TRP": 0.726, "A/145-ALA": 0.849, "A/146-GLN": 0.463, "A/147-ASN": 0.552, "A/148-LEU": 0.694, "A/149-SER": 0.871, "A/150-VAL": 0.653, "A/151-ILE": 0.382, "A/152-LEU": 0.664, "A/153-GLY": 0.834, "A/154-ALA": 0.432, "A/155-ALA": 0.457, "A/156-LEU": 0.769, "A/157-GLY": 0.496, "A/158-ALA": 0.353, "A/159-TRP": 0.422, "A/160-LEU": 0.629, "A/161-PHE": 0.579, "A/162-ARG": 0.703, "A/163-PRO": 0.826, "A/164-ALA": 0.732, "A/165-PHE": 0.743, "A/166-GLU": 0.763, "A/167-ALA": 0.889, "A/168-LEU": 0.767, "A/169-LEU": 0.685, "A/170-VAL": 0.83, "A/171-ILE": 0.859, "A/172-LEU": 0.72, "A/173-LEU": 0.743, "A/174-LEU": 0.889, "A/175-THR": 0.728, "A/176-VAL": 0.705, "A/177-LEU": 0.794, "A/178-VAL": 0.85, "A/179-SER": 0.781, "A/180-PHE": 0.767, "A/181-PHE": 0.562, "A/182-LEU": 0.725, "A/183-THR": 0.767, "A/184-THR": 0.776, "A/185-PHE": 0.761, "A/186-VAL": 0.748, "A/187-MET": 0.612, "A/188-THR": 0.778, "A/189-GLU": 0.706, "A/190-THR": 0.579, "A/191-PHE": 0.739, "A/192-LYS": 0.755, "A/193-PRO": 0.697, "A/194-THR": 0.608, "A/203-ASN": 0.814, "A/204-ILE": 0.6, "A/205-PHE": 0.566, "A/206-GLN": 0.788, "A/207-ALA": 0.732, "A/208-TYR": 0.725, "A/209-LYS": 0.646, "A/210-THR": 0.661, "A/211-VAL": 0.687, "A/212-LEU": 0.859, "A/213-GLN": 0.648, "A/214-ASP": 0.399, "A/215-LYS": 0.18, "A/216-THR": 0.524, "A/217-TYR": 0.649, "A/218-MET": 0.732, "A/219-ILE": 0.626, "A/220-PHE": 0.373, "A/221-MET": 0.638, "A/222-GLY": 0.798, "A/223-ALA": 0.695, "A/224-ASN": 0.656, "A/225-ILE": 0.771, "A/226-ALA": 0.817, "A/227-THR": 0.479, "A/228-THR": 0.738, "A/229-PHE": 0.724, "A/230-ILE": 0.558, "A/231-ILE": 0.62, "A/232-MET": 0.548, "A/233-GLN": 0.515, "A/234-PHE": 0.406, "A/235-ASP": 0.34, "A/236-ASN": 0.521, "A/237-PHE": 0.613, "A/238-LEU": 0.413, "A/239-PRO": 0.631, "A/240-VAL": 0.648, "A/241-HIS": 0.516, "A/242-LEU": 0.439, "A/243-SER": 0.489, "A/244-ASN": 0.558, "A/245-SER": 0.569, "A/246-PHE": 0.489, "A/247-LYS": 0.364, "A/248-THR": 0.713, "A/249-ILE": 0.435, "A/250-THR": 0.843, "A/257-TYR": 0.516, "A/258-GLY": 0.564, "A/259-GLN": 0.29, "A/260-ARG": 0.594, "A/261-MET": 0.724, "A/262-LEU": 0.567, "A/263-THR": 0.514, "A/264-ILE": 0.892, "A/265-TYR": 0.468, "A/266-LEU": 0.32, "A/267-ILE": 0.708, "A/268-LEU": 0.714, "A/269-ALA": 0.55, "A/270-CYS": 0.439, "A/271-VAL": 0.845, "A/272-LEU": 0.748, "A/273-VAL": 0.488, "A/274-VAL": 0.627, "A/275-LEU": 0.802, "A/276-LEU": 0.777, "A/277-MET": 0.557, "A/278-THR": 0.642, "A/279-THR": 0.828, "A/280-LEU": 0.664, "A/281-ASN": 0.701, "A/282-ARG": 0.545, "A/283-LEU": 0.497, "A/284-THR": 0.694, "A/285-LYS": 0.545, "A/286-ASP": 0.388, "A/287-TRP": 0.478, "A/288-SER": 0.762, "A/289-HIS": 0.471, "A/290-GLN": 0.331, "A/291-LYS": 0.566, "A/292-GLY": 0.591, "A/293-PHE": 0.508, "A/294-ILE": 0.506, "A/295-TRP": 0.51, "A/296-GLY": 0.645, "A/297-SER": 0.479, "A/298-LEU": 0.758, "A/299-PHE": 0.75, "A/300-MET": 0.632, "A/301-ALA": 0.694, "A/302-ILE": 0.799, "A/303-GLY": 0.671, "A/304-MET": 0.525, "A/305-ILE": 0.847, "A/306-PHE": 0.552, "A/307-SER": 0.688, "A/308-PHE": 0.353, "A/309-LEU": 0.684, "A/310-THR": 0.749, "A/311-THR": 0.654, "A/312-THR": 0.597, "A/313-PHE": 0.546, "A/314-THR": 0.623, "A/315-PRO": 0.67, "A/316-ILE": 0.503, "A/317-PHE": 0.589, "A/318-ILE": 0.749, "A/319-ALA": 0.703, "A/320-GLY": 0.608, "A/321-ILE": 0.689, "A/322-VAL": 0.638, "A/323-TYR": 0.551, "A/324-THR": 0.538, "A/325-LEU": 0.558, "A/326-GLY": 0.666, "A/327-GLU": 0.627, "A/328-ILE": 0.569, "A/329-VAL": 0.566, "A/330-TYR": 0.594, "A/331-THR": 0.635, "A/332-PRO": 0.644, "A/333-SER": 0.545, "A/334-VAL": 0.669, "A/335-GLN": 0.78, "A/336-THR": 0.58, "A/337-LEU": 0.636, "A/338-GLY": 0.617, "A/339-ALA": 0.744, "A/340-ASP": 0.673, "A/341-LEU": 0.655, "A/342-MET": 0.605, "A/343-ASN": 0.699, "A/344-PRO": 0.611, "A/345-GLU": 0.6, "A/346-LYS": 0.714, "A/347-ILE": 0.538, "A/348-GLY": 0.62, "A/349-SER": 0.688, "A/350-TYR": 0.724, "A/351-ASN": 0.676, "A/352-GLY": 0.656, "A/353-VAL": 0.662, "A/354-ALA": 0.557, "A/355-ALA": 0.453, "A/356-ILE": 0.688, "A/357-LYS": 0.641, "A/358-MET": 0.427, "A/359-PRO": 0.464, "A/360-ILE": 0.623, "A/361-ALA": 0.746, "A/362-SER": 0.52, "A/363-ILE": 0.346, "A/364-LEU": 0.653, "A/365-ALA": 0.675, "A/366-GLY": 0.41, "A/367-LEU": 0.784, "A/368-LEU": 0.64, "A/369-VAL": 0.361, "A/370-SER": 0.466, "A/371-ILE": 0.842, "A/372-SER": 0.622, "A/373-PRO": 0.464, "A/374-MET": 0.806, "A/375-ILE": 0.636, "A/376-LYS": 0.673, "A/377-ALA": 0.683, "A/378-ILE": 0.683, "A/379-GLY": 0.632, "A/380-VAL": 0.743, "A/381-SER": 0.66, "A/382-LEU": 0.679, "A/383-VAL": 0.743, "A/384-LEU": 0.628, "A/385-ALA": 0.62, "A/386-LEU": 0.678, "A/387-THR": 0.652, "A/388-GLU": 0.593, "A/389-VAL": 0.82, "A/390-LEU": 0.607, "A/391-ALA": 0.747, "A/392-ILE": 0.686, "A/393-ILE": 0.886, "A/394-LEU": 0.676, "A/395-VAL": 0.621, "A/396-LEU": 0.619, "A/397-VAL": 0.749, "A/398-ALA": 0.739, "A/399-VAL": 0.51, "A/400-ASN": 0.612, "A/401-ARG": 0.51, "A/402-HIS": 0.338, "A/403-GLN": 0.756, "A/404-LYS": 0.641, "A/405-THR": 0.385, "A/406-LYS": 0.52}, "LoCoHD": {"A/2-LYS": 0.12480883657858956, "A/3-GLU": 0.2994209631870591, "A/4-PHE": 0.23143910970620848, "A/5-TRP": 0.13513366517412176, "A/6-ASN": 0.11514355984437531, "A/7-LEU": 0.1367607225100202, "A/8-ASP": 0.1206133191523989, "A/9-LYS": 0.15907648626358742, "A/10-ASN": 0.19482250669054185, "A/11-LEU": 0.2098330657298713, "A/12-GLN": 0.19929522417220522, "A/13-LEU": 0.10176566104373864, "A/14-ARG": 0.2129194566842513, "A/15-LEU": 0.11184175606521056, "A/16-GLY": 0.048798479810383905, "A/17-ILE": 0.10281774984099287, "A/18-VAL": 0.10676464444963626, "A/19-PHE": 0.08877359285519737, "A/20-LEU": 0.06989787247877625, "A/21-GLY": 0.04872526446519848, "A/22-ALA": 0.07980660341003082, "A/23-PHE": 0.11877709562902913, "A/24-SER": 0.06870166980616214, "A/25-TYR": 0.2015856519330075, "A/26-GLY": 0.0719528476896406, "A/27-THR": 0.06440227436779114, "A/28-VAL": 0.12472804039104073, "A/29-PHE": 0.21257676144452933, "A/30-SER": 0.10619938328560641, "A/31-SER": 0.11994620769332454, "A/32-MET": 0.08503353369841377, "A/33-THR": 0.077146485295418, "A/34-ILE": 0.07665164097304304, "A/35-TYR": 0.1582371136723321, "A/36-TYR": 0.15636717484726786, "A/37-ASN": 0.07332758820378645, "A/38-GLN": 0.1642361519305202, "A/39-TYR": 0.12396278384930957, "A/40-LEU": 0.10468278249062503, "A/41-GLY": 0.05974277743609739, "A/42-SER": 0.0597823480668756, "A/43-ALA": 0.05536203618860327, "A/44-ILE": 0.12481203233447345, "A/45-THR": 0.053816869190642866, "A/46-GLY": 0.04955257569901487, "A/47-ILE": 0.048480205562440454, "A/48-LEU": 0.0831743086246953, "A/49-LEU": 0.08919852111878009, "A/50-ALA": 0.03046158847077486, "A/51-LEU": 0.0850513343422795, "A/52-SER": 0.10195145111726546, "A/53-ALA": 0.04409829745521873, "A/54-VAL": 0.052600549668802864, "A/55-ALA": 0.06587672600019212, "A/56-THR": 0.044968599176182796, "A/57-PHE": 0.08944510861984278, "A/58-VAL": 0.05254607354020537, "A/59-ALA": 0.07930702386091872, "A/60-GLY": 0.05291059898573987, "A/61-ILE": 0.06432321250966652, "A/62-LEU": 0.06752374072854753, "A/63-ALA": 0.05331200623115007, "A/64-GLY": 0.06122088185729828, "A/65-PHE": 0.14928577149120156, "A/66-PHE": 0.17853128927904646, "A/67-ALA": 0.09249126701865713, "A/68-ASP": 0.1775725667307655, "A/69-ARG": 0.15306968247048316, "A/70-ASN": 0.11051060516014569, "A/71-GLY": 0.08814900695377251, "A/72-ARG": 0.1583579478938082, "A/73-LYS": 0.09266650704208974, "A/74-PRO": 0.05372897340892565, "A/75-VAL": 0.04980098298194786, "A/76-MET": 0.0662646094412755, "A/77-VAL": 0.04604100168800681, "A/78-PHE": 0.0783292165683491, "A/79-GLY": 0.03285288038817533, "A/80-THR": 0.06127584003053863, "A/81-ILE": 0.03729973054733084, "A/82-ILE": 0.05044932639122551, "A/83-GLN": 0.07661740140913548, "A/84-LEU": 0.04060045324086143, "A/85-LEU": 0.08268981179820478, "A/86-GLY": 0.07022618413091627, "A/87-ALA": 0.08061977323203152, "A/88-ALA": 0.04731366731736967, "A/89-LEU": 0.1247460819574204, "A/90-ALA": 0.10280481624993436, "A/91-ILE": 0.14872865840491115, "A/92-ALA": 0.1046649436770289, "A/93-SER": 0.0972085766695971, "A/94-ASN": 0.16041685140144343, "A/95-LEU": 0.21019818026813034, "A/96-PRO": 0.14497141915112666, "A/97-GLY": 0.24045224419485825, "A/98-HIS": 0.25515878286717, "A/99-VAL": 0.11733070337758168, "A/100-ASN": 0.06529157172893353, "A/101-PRO": 0.06622940105105209, "A/102-TRP": 0.17495728833751395, "A/103-SER": 0.04921735078498961, "A/104-THR": 0.09093076627161646, "A/105-PHE": 0.11754644271753492, "A/106-ILE": 0.06846649143564136, "A/107-ALA": 0.07853489944098536, "A/108-PHE": 0.21331377736999263, "A/109-LEU": 0.08598624725258616, "A/110-LEU": 0.04235657271642094, "A/111-ILE": 0.07284978890103265, "A/112-SER": 0.09537831074200585, "A/113-PHE": 0.11508355508553625, "A/114-GLY": 0.028903671616108306, "A/115-TYR": 0.18178533434407282, "A/116-ASN": 0.11279457716742668, "A/117-PHE": 0.10263836754902964, "A/118-VAL": 0.103530833766264, "A/119-ILE": 0.19730432541179627, "A/120-THR": 0.06269491950927386, "A/121-ALA": 0.04478404103297608, "A/122-GLY": 0.10741778240053867, "A/123-ASN": 0.13935837263196013, "A/124-ALA": 0.07147645734277525, "A/125-MET": 0.21269177806038903, "A/126-ILE": 0.0951269729431587, "A/127-ILE": 0.12054162560295542, "A/128-ASP": 0.08982113299637527, "A/129-ALA": 0.09834927995026178, "A/130-SER": 0.11906948611443409, "A/131-ASN": 0.13319576964070404, "A/132-ALA": 0.12372201355474, "A/133-GLU": 0.17646368206792457, "A/134-ASN": 0.09785161721398059, "A/135-ARG": 0.1707840427320557, "A/136-LYS": 0.2321421386496837, "A/137-VAL": 0.09945436353662854, "A/138-VAL": 0.047131831298409796, "A/139-PHE": 0.1241164618060652, "A/140-MET": 0.12875052614552454, "A/141-LEU": 0.05820559443184065, "A/142-ASP": 0.08534335900881644, "A/143-TYR": 0.16674690238301756, "A/144-TRP": 0.07962432019263825, "A/145-ALA": 0.04638836386177106, "A/146-GLN": 0.16816767022150325, "A/147-ASN": 0.10264371880485032, "A/148-LEU": 0.0814253021058369, "A/149-SER": 0.05893499234383139, "A/150-VAL": 0.08966492544326958, "A/151-ILE": 0.06329990118501734, "A/152-LEU": 0.11594164342316918, "A/153-GLY": 0.04529621915222183, "A/154-ALA": 0.05393472545526342, "A/155-ALA": 0.0598478122629302, "A/156-LEU": 0.06911010109620067, "A/157-GLY": 0.043321841602701854, "A/158-ALA": 0.043424480420588864, "A/159-TRP": 0.25640150732952427, "A/160-LEU": 0.07650660552232466, "A/161-PHE": 0.10731972450524038, "A/162-ARG": 0.07014939725894871, "A/163-PRO": 0.052509958458214684, "A/164-ALA": 0.07629623585094138, "A/165-PHE": 0.11622110718217153, "A/166-GLU": 0.0954802764540899, "A/167-ALA": 0.04168455043877558, "A/168-LEU": 0.11504910673973032, "A/169-LEU": 0.10636604352153611, "A/170-VAL": 0.06386797844434854, "A/171-ILE": 0.049567893258171875, "A/172-LEU": 0.06084096797404734, "A/173-LEU": 0.033673284754393046, "A/174-LEU": 0.04142610568344452, "A/175-THR": 0.08101297343146652, "A/176-VAL": 0.04246273268999366, "A/177-LEU": 0.10622146735595853, "A/178-VAL": 0.03707407136367144, "A/179-SER": 0.044285323730131936, "A/180-PHE": 0.1588598455679466, "A/181-PHE": 0.22309844801545156, "A/182-LEU": 0.08323701874001412, "A/183-THR": 0.055048463700892405, "A/184-THR": 0.08173550786169079, "A/185-PHE": 0.2359713598874713, "A/186-VAL": 0.14499692190679653, "A/187-MET": 0.1094409219880422, "A/188-THR": 0.08818217759305635, "A/189-GLU": 0.10045995280088893, "A/190-THR": 0.09343970956277703, "A/191-PHE": 0.11891488484114952, "A/192-LYS": 0.18695141459110043, "A/193-PRO": 0.12841279519622714, "A/194-THR": 0.21420124431062096, "A/203-ASN": 0.21950584153030678, "A/204-ILE": 0.18215418700847097, "A/205-PHE": 0.09926918056829702, "A/206-GLN": 0.10659651117713691, "A/207-ALA": 0.12204494014587854, "A/208-TYR": 0.12448128142628317, "A/209-LYS": 0.19662594916628495, "A/210-THR": 0.13819093155325213, "A/211-VAL": 0.09339938345716156, "A/212-LEU": 0.0842543871191992, "A/213-GLN": 0.16641591847728768, "A/214-ASP": 0.1876529446959778, "A/215-LYS": 0.25575769007871985, "A/216-THR": 0.21411515285141805, "A/217-TYR": 0.16796530998503384, "A/218-MET": 0.12192930563966715, "A/219-ILE": 0.12124219568540351, "A/220-PHE": 0.17162147899533284, "A/221-MET": 0.09760414840466226, "A/222-GLY": 0.05839041175550642, "A/223-ALA": 0.0767446092928277, "A/224-ASN": 0.13003189853028238, "A/225-ILE": 0.06486528540233709, "A/226-ALA": 0.05856832486521306, "A/227-THR": 0.14218193767729356, "A/228-THR": 0.11139169299618908, "A/229-PHE": 0.10799687920720967, "A/230-ILE": 0.11982001194500727, "A/231-ILE": 0.09980561187347112, "A/232-MET": 0.14831814391481485, "A/233-GLN": 0.19899605943822288, "A/234-PHE": 0.1607142459533218, "A/235-ASP": 0.1571573061189269, "A/236-ASN": 0.0725627663645387, "A/237-PHE": 0.09949678019620953, "A/238-LEU": 0.14045746223844935, "A/239-PRO": 0.06187772850651757, "A/240-VAL": 0.05027527503036834, "A/241-HIS": 0.08694561849572036, "A/242-LEU": 0.13272549655852395, "A/243-SER": 0.051081258964031886, "A/244-ASN": 0.10331613305376115, "A/245-SER": 0.126987701350686, "A/246-PHE": 0.18900973560719336, "A/247-LYS": 0.1944730260730716, "A/248-THR": 0.18186580088756255, "A/249-ILE": 0.20017429781641133, "A/250-THR": 0.2412497050035646, "A/257-TYR": 0.2484783683523123, "A/258-GLY": 0.08374907773502617, "A/259-GLN": 0.20650235622935795, "A/260-ARG": 0.1007439722300816, "A/261-MET": 0.10621006908710792, "A/262-LEU": 0.0941875726395384, "A/263-THR": 0.05918022302881833, "A/264-ILE": 0.07721560573433021, "A/265-TYR": 0.1657365406117781, "A/266-LEU": 0.1355225791921254, "A/267-ILE": 0.04594294946608514, "A/268-LEU": 0.06597243179266743, "A/269-ALA": 0.09929099239780632, "A/270-CYS": 0.09617574782939727, "A/271-VAL": 0.06896214352623488, "A/272-LEU": 0.0695198016428926, "A/273-VAL": 0.09292780747464616, "A/274-VAL": 0.07887756684486055, "A/275-LEU": 0.086610149363786, "A/276-LEU": 0.05040612793564984, "A/277-MET": 0.09726184801607689, "A/278-THR": 0.15089555290109904, "A/279-THR": 0.06961093655766779, "A/280-LEU": 0.0923173932882577, "A/281-ASN": 0.0746720735485325, "A/282-ARG": 0.22988240017481973, "A/283-LEU": 0.10486475335175395, "A/284-THR": 0.09843524639621397, "A/285-LYS": 0.21370098953264835, "A/286-ASP": 0.11208442604659764, "A/287-TRP": 0.1354820738170723, "A/288-SER": 0.08277920576621979, "A/289-HIS": 0.28168293305559, "A/290-GLN": 0.26217273517773726, "A/291-LYS": 0.3332237249272517, "A/292-GLY": 0.07256069093235878, "A/293-PHE": 0.18564516639930126, "A/294-ILE": 0.14223235574594353, "A/295-TRP": 0.25769747189765463, "A/296-GLY": 0.08584403058516242, "A/297-SER": 0.1067955434268503, "A/298-LEU": 0.15334789040293148, "A/299-PHE": 0.1713575959962741, "A/300-MET": 0.11716843268093528, "A/301-ALA": 0.07685866501494981, "A/302-ILE": 0.046971521856413144, "A/303-GLY": 0.07573874687147637, "A/304-MET": 0.15390520001091257, "A/305-ILE": 0.07314484717682722, "A/306-PHE": 0.05250310636304982, "A/307-SER": 0.10483777334937372, "A/308-PHE": 0.2748253988081117, "A/309-LEU": 0.11434238093010932, "A/310-THR": 0.11017773240077114, "A/311-THR": 0.12736454700309444, "A/312-THR": 0.10165084106023918, "A/313-PHE": 0.09688588101246136, "A/314-THR": 0.07098521988741077, "A/315-PRO": 0.05052097288242622, "A/316-ILE": 0.08853383111225233, "A/317-PHE": 0.12852290128918611, "A/318-ILE": 0.0819452661602738, "A/319-ALA": 0.0602900978322768, "A/320-GLY": 0.07032148659947444, "A/321-ILE": 0.0900320115926168, "A/322-VAL": 0.10121493221845528, "A/323-TYR": 0.20567168077640977, "A/324-THR": 0.09707602723777296, "A/325-LEU": 0.08038796123876213, "A/326-GLY": 0.07918085129432069, "A/327-GLU": 0.1604594086718835, "A/328-ILE": 0.09555498378494497, "A/329-VAL": 0.08457107916017316, "A/330-TYR": 0.136466733628958, "A/331-THR": 0.10090166777830535, "A/332-PRO": 0.0858495110708202, "A/333-SER": 0.13804598289214715, "A/334-VAL": 0.09169382123931667, "A/335-GLN": 0.13388007188100481, "A/336-THR": 0.08722766339136519, "A/337-LEU": 0.11088009296431428, "A/338-GLY": 0.07390882417733644, "A/339-ALA": 0.0765167509267743, "A/340-ASP": 0.13431236809076702, "A/341-LEU": 0.14109786084971915, "A/342-MET": 0.09620448681093416, "A/343-ASN": 0.19593908296962811, "A/344-PRO": 0.10741578280392351, "A/345-GLU": 0.25075057875260887, "A/346-LYS": 0.1663293071445216, "A/347-ILE": 0.12366132360807663, "A/348-GLY": 0.10516736274421905, "A/349-SER": 0.1361275147281415, "A/350-TYR": 0.1592731193959142, "A/351-ASN": 0.0686296138081214, "A/352-GLY": 0.05739699848394746, "A/353-VAL": 0.055401899191806124, "A/354-ALA": 0.09452719968646729, "A/355-ALA": 0.17128959735148538, "A/356-ILE": 0.11638866836915324, "A/357-LYS": 0.11825075418344409, "A/358-MET": 0.17275145676094497, "A/359-PRO": 0.06386249935268071, "A/360-ILE": 0.09672187984831561, "A/361-ALA": 0.07905364094418596, "A/362-SER": 0.10724313474267727, "A/363-ILE": 0.05644138023408535, "A/364-LEU": 0.06155534812753163, "A/365-ALA": 0.051026595912905176, "A/366-GLY": 0.037471463749689266, "A/367-LEU": 0.08460837618636854, "A/368-LEU": 0.0661987815669346, "A/369-VAL": 0.054231382691793936, "A/370-SER": 0.0345746795350584, "A/371-ILE": 0.048683131780989354, "A/372-SER": 0.05108017106458357, "A/373-PRO": 0.049506885473752246, "A/374-MET": 0.060368689479136435, "A/375-ILE": 0.0750801625374401, "A/376-LYS": 0.06036599504017492, "A/377-ALA": 0.05278716689543811, "A/378-ILE": 0.13109131928145834, "A/379-GLY": 0.04368975441850449, "A/380-VAL": 0.09753818857135596, "A/381-SER": 0.07414146725205742, "A/382-LEU": 0.13741768890707137, "A/383-VAL": 0.03735615218162069, "A/384-LEU": 0.10556568860627191, "A/385-ALA": 0.1349083420281017, "A/386-LEU": 0.13545754414828703, "A/387-THR": 0.05976125425257822, "A/388-GLU": 0.11233414812411088, "A/389-VAL": 0.08352588512632089, "A/390-LEU": 0.09412850296530954, "A/391-ALA": 0.10961929509685972, "A/392-ILE": 0.1378324739355313, "A/393-ILE": 0.047212843725906346, "A/394-LEU": 0.07255949821435372, "A/395-VAL": 0.0874691535256525, "A/396-LEU": 0.11205177423002373, "A/397-VAL": 0.0920208741823313, "A/398-ALA": 0.13324653627473082, "A/399-VAL": 0.1137366699856533, "A/400-ASN": 0.12084693974980265, "A/401-ARG": 0.1707332306844808, "A/402-HIS": 0.18954546394169622, "A/403-GLN": 0.1319658037071965, "A/404-LYS": 0.12055245994523674, "A/405-THR": 0.12351075973340875, "A/406-LYS": 0.1597821554831333}}}, "4": {"single": {"lddt": 0.6045233936973997, "rmsd": 4.138483047485352, "cad_score": 0.606613, "gdtts": 0.4533248081841432, "tm_score": 0.8065887689590454, "LoCoHD": 0.11922667277715716}, "per_residue": {"lddt": {"A/2-LYS": 0.472, "A/3-GLU": 0.525, "A/4-PHE": 0.509, "A/5-TRP": 0.462, "A/6-ASN": 0.578, "A/7-LEU": 0.565, "A/8-ASP": 0.595, "A/9-LYS": 0.524, "A/10-ASN": 0.631, "A/11-LEU": 0.602, "A/12-GLN": 0.688, "A/13-LEU": 0.671, "A/14-ARG": 0.601, "A/15-LEU": 0.747, "A/16-GLY": 0.765, "A/17-ILE": 0.684, "A/18-VAL": 0.654, "A/19-PHE": 0.751, "A/20-LEU": 0.697, "A/21-GLY": 0.628, "A/22-ALA": 0.635, "A/23-PHE": 0.698, "A/24-SER": 0.603, "A/25-TYR": 0.446, "A/26-GLY": 0.576, "A/27-THR": 0.559, "A/28-VAL": 0.53, "A/29-PHE": 0.379, "A/30-SER": 0.486, "A/31-SER": 0.523, "A/32-MET": 0.656, "A/33-THR": 0.479, "A/34-ILE": 0.507, "A/35-TYR": 0.689, "A/36-TYR": 0.647, "A/37-ASN": 0.474, "A/38-GLN": 0.582, "A/39-TYR": 0.65, "A/40-LEU": 0.604, "A/41-GLY": 0.45, "A/42-SER": 0.407, "A/43-ALA": 0.467, "A/44-ILE": 0.545, "A/45-THR": 0.518, "A/46-GLY": 0.508, "A/47-ILE": 0.537, "A/48-LEU": 0.603, "A/49-LEU": 0.463, "A/50-ALA": 0.568, "A/51-LEU": 0.597, "A/52-SER": 0.623, "A/53-ALA": 0.611, "A/54-VAL": 0.625, "A/55-ALA": 0.649, "A/56-THR": 0.665, "A/57-PHE": 0.627, "A/58-VAL": 0.659, "A/59-ALA": 0.659, "A/60-GLY": 0.701, "A/61-ILE": 0.7, "A/62-LEU": 0.679, "A/63-ALA": 0.679, "A/64-GLY": 0.708, "A/65-PHE": 0.651, "A/66-PHE": 0.552, "A/67-ALA": 0.649, "A/68-ASP": 0.588, "A/69-ARG": 0.508, "A/70-ASN": 0.649, "A/71-GLY": 0.658, "A/72-ARG": 0.6, "A/73-LYS": 0.751, "A/74-PRO": 0.746, "A/75-VAL": 0.756, "A/76-MET": 0.724, "A/77-VAL": 0.821, "A/78-PHE": 0.832, "A/79-GLY": 0.799, "A/80-THR": 0.805, "A/81-ILE": 0.87, "A/82-ILE": 0.821, "A/83-GLN": 0.72, "A/84-LEU": 0.84, "A/85-LEU": 0.767, "A/86-GLY": 0.803, "A/87-ALA": 0.793, "A/88-ALA": 0.813, "A/89-LEU": 0.786, "A/90-ALA": 0.749, "A/91-ILE": 0.78, "A/92-ALA": 0.743, "A/93-SER": 0.726, "A/94-ASN": 0.617, "A/95-LEU": 0.497, "A/96-PRO": 0.558, "A/97-GLY": 0.405, "A/98-HIS": 0.376, "A/99-VAL": 0.451, "A/100-ASN": 0.676, "A/101-PRO": 0.633, "A/102-TRP": 0.528, "A/103-SER": 0.771, "A/104-THR": 0.693, "A/105-PHE": 0.67, "A/106-ILE": 0.754, "A/107-ALA": 0.788, "A/108-PHE": 0.517, "A/109-LEU": 0.688, "A/110-LEU": 0.784, "A/111-ILE": 0.665, "A/112-SER": 0.662, "A/113-PHE": 0.591, "A/114-GLY": 0.723, "A/115-TYR": 0.574, "A/116-ASN": 0.647, "A/117-PHE": 0.657, "A/118-VAL": 0.685, "A/119-ILE": 0.662, "A/120-THR": 0.699, "A/121-ALA": 0.711, "A/122-GLY": 0.693, "A/123-ASN": 0.692, "A/124-ALA": 0.67, "A/125-MET": 0.628, "A/126-ILE": 0.668, "A/127-ILE": 0.7, "A/128-ASP": 0.602, "A/129-ALA": 0.669, "A/130-SER": 0.641, "A/131-ASN": 0.623, "A/132-ALA": 0.67, "A/133-GLU": 0.565, "A/134-ASN": 0.632, "A/135-ARG": 0.696, "A/136-LYS": 0.648, "A/137-VAL": 0.694, "A/138-VAL": 0.717, "A/139-PHE": 0.696, "A/140-MET": 0.638, "A/141-LEU": 0.694, "A/142-ASP": 0.625, "A/143-TYR": 0.554, "A/144-TRP": 0.649, "A/145-ALA": 0.711, "A/146-GLN": 0.58, "A/147-ASN": 0.526, "A/148-LEU": 0.628, "A/149-SER": 0.687, "A/150-VAL": 0.555, "A/151-ILE": 0.523, "A/152-LEU": 0.598, "A/153-GLY": 0.645, "A/154-ALA": 0.555, "A/155-ALA": 0.532, "A/156-LEU": 0.539, "A/157-GLY": 0.552, "A/158-ALA": 0.453, "A/159-TRP": 0.388, "A/160-LEU": 0.623, "A/161-PHE": 0.612, "A/162-ARG": 0.631, "A/163-PRO": 0.658, "A/164-ALA": 0.753, "A/165-PHE": 0.752, "A/166-GLU": 0.638, "A/167-ALA": 0.757, "A/168-LEU": 0.725, "A/169-LEU": 0.777, "A/170-VAL": 0.815, "A/171-ILE": 0.809, "A/172-LEU": 0.789, "A/173-LEU": 0.84, "A/174-LEU": 0.813, "A/175-THR": 0.78, "A/176-VAL": 0.815, "A/177-LEU": 0.851, "A/178-VAL": 0.871, "A/179-SER": 0.8, "A/180-PHE": 0.844, "A/181-PHE": 0.686, "A/182-LEU": 0.793, "A/183-THR": 0.773, "A/184-THR": 0.825, "A/185-PHE": 0.706, "A/186-VAL": 0.756, "A/187-MET": 0.687, "A/188-THR": 0.704, "A/189-GLU": 0.654, "A/190-THR": 0.455, "A/191-PHE": 0.366, "A/192-LYS": 0.665, "A/193-PRO": 0.471, "A/194-THR": 0.333, "A/203-ASN": 0.492, "A/204-ILE": 0.534, "A/205-PHE": 0.656, "A/206-GLN": 0.658, "A/207-ALA": 0.617, "A/208-TYR": 0.61, "A/209-LYS": 0.742, "A/210-THR": 0.678, "A/211-VAL": 0.667, "A/212-LEU": 0.697, "A/213-GLN": 0.713, "A/214-ASP": 0.549, "A/215-LYS": 0.404, "A/216-THR": 0.555, "A/217-TYR": 0.541, "A/218-MET": 0.644, "A/219-ILE": 0.712, "A/220-PHE": 0.494, "A/221-MET": 0.604, "A/222-GLY": 0.723, "A/223-ALA": 0.682, "A/224-ASN": 0.609, "A/225-ILE": 0.659, "A/226-ALA": 0.718, "A/227-THR": 0.611, "A/228-THR": 0.572, "A/229-PHE": 0.637, "A/230-ILE": 0.623, "A/231-ILE": 0.573, "A/232-MET": 0.46, "A/233-GLN": 0.501, "A/234-PHE": 0.443, "A/235-ASP": 0.308, "A/236-ASN": 0.396, "A/237-PHE": 0.487, "A/238-LEU": 0.495, "A/239-PRO": 0.411, "A/240-VAL": 0.398, "A/241-HIS": 0.471, "A/242-LEU": 0.502, "A/243-SER": 0.476, "A/244-ASN": 0.499, "A/245-SER": 0.514, "A/246-PHE": 0.458, "A/247-LYS": 0.488, "A/248-THR": 0.598, "A/249-ILE": 0.447, "A/250-THR": 0.551, "A/257-TYR": 0.413, "A/258-GLY": 0.426, "A/259-GLN": 0.41, "A/260-ARG": 0.502, "A/261-MET": 0.428, "A/262-LEU": 0.392, "A/263-THR": 0.507, "A/264-ILE": 0.57, "A/265-TYR": 0.49, "A/266-LEU": 0.502, "A/267-ILE": 0.624, "A/268-LEU": 0.574, "A/269-ALA": 0.595, "A/270-CYS": 0.589, "A/271-VAL": 0.695, "A/272-LEU": 0.677, "A/273-VAL": 0.63, "A/274-VAL": 0.637, "A/275-LEU": 0.724, "A/276-LEU": 0.73, "A/277-MET": 0.619, "A/278-THR": 0.695, "A/279-THR": 0.718, "A/280-LEU": 0.589, "A/281-ASN": 0.597, "A/282-ARG": 0.532, "A/283-LEU": 0.452, "A/284-THR": 0.421, "A/285-LYS": 0.57, "A/286-ASP": 0.621, "A/287-TRP": 0.359, "A/288-SER": 0.597, "A/289-HIS": 0.43, "A/290-GLN": 0.525, "A/291-LYS": 0.508, "A/292-GLY": 0.543, "A/293-PHE": 0.465, "A/294-ILE": 0.537, "A/295-TRP": 0.525, "A/296-GLY": 0.56, "A/297-SER": 0.547, "A/298-LEU": 0.602, "A/299-PHE": 0.594, "A/300-MET": 0.55, "A/301-ALA": 0.563, "A/302-ILE": 0.646, "A/303-GLY": 0.607, "A/304-MET": 0.488, "A/305-ILE": 0.599, "A/306-PHE": 0.635, "A/307-SER": 0.569, "A/308-PHE": 0.475, "A/309-LEU": 0.612, "A/310-THR": 0.608, "A/311-THR": 0.554, "A/312-THR": 0.51, "A/313-PHE": 0.287, "A/314-THR": 0.523, "A/315-PRO": 0.591, "A/316-ILE": 0.533, "A/317-PHE": 0.431, "A/318-ILE": 0.483, "A/319-ALA": 0.584, "A/320-GLY": 0.45, "A/321-ILE": 0.451, "A/322-VAL": 0.587, "A/323-TYR": 0.512, "A/324-THR": 0.424, "A/325-LEU": 0.523, "A/326-GLY": 0.595, "A/327-GLU": 0.475, "A/328-ILE": 0.521, "A/329-VAL": 0.554, "A/330-TYR": 0.545, "A/331-THR": 0.582, "A/332-PRO": 0.643, "A/333-SER": 0.617, "A/334-VAL": 0.581, "A/335-GLN": 0.614, "A/336-THR": 0.654, "A/337-LEU": 0.564, "A/338-GLY": 0.64, "A/339-ALA": 0.707, "A/340-ASP": 0.629, "A/341-LEU": 0.572, "A/342-MET": 0.646, "A/343-ASN": 0.545, "A/344-PRO": 0.525, "A/345-GLU": 0.511, "A/346-LYS": 0.597, "A/347-ILE": 0.614, "A/348-GLY": 0.636, "A/349-SER": 0.677, "A/350-TYR": 0.671, "A/351-ASN": 0.698, "A/352-GLY": 0.774, "A/353-VAL": 0.692, "A/354-ALA": 0.58, "A/355-ALA": 0.497, "A/356-ILE": 0.468, "A/357-LYS": 0.514, "A/358-MET": 0.446, "A/359-PRO": 0.443, "A/360-ILE": 0.547, "A/361-ALA": 0.529, "A/362-SER": 0.398, "A/363-ILE": 0.472, "A/364-LEU": 0.584, "A/365-ALA": 0.51, "A/366-GLY": 0.465, "A/367-LEU": 0.51, "A/368-LEU": 0.587, "A/369-VAL": 0.438, "A/370-SER": 0.469, "A/371-ILE": 0.52, "A/372-SER": 0.494, "A/373-PRO": 0.46, "A/374-MET": 0.613, "A/375-ILE": 0.64, "A/376-LYS": 0.605, "A/377-ALA": 0.635, "A/378-ILE": 0.636, "A/379-GLY": 0.719, "A/380-VAL": 0.659, "A/381-SER": 0.676, "A/382-LEU": 0.714, "A/383-VAL": 0.783, "A/384-LEU": 0.669, "A/385-ALA": 0.71, "A/386-LEU": 0.732, "A/387-THR": 0.731, "A/388-GLU": 0.633, "A/389-VAL": 0.725, "A/390-LEU": 0.804, "A/391-ALA": 0.735, "A/392-ILE": 0.652, "A/393-ILE": 0.752, "A/394-LEU": 0.71, "A/395-VAL": 0.634, "A/396-LEU": 0.694, "A/397-VAL": 0.734, "A/398-ALA": 0.674, "A/399-VAL": 0.642, "A/400-ASN": 0.648, "A/401-ARG": 0.684, "A/402-HIS": 0.522, "A/403-GLN": 0.603, "A/404-LYS": 0.651, "A/405-THR": 0.51, "A/406-LYS": 0.534}, "cad_score": {"A/2-LYS": 0.66, "A/3-GLU": 0.745, "A/4-PHE": 0.446, "A/5-TRP": 0.43, "A/6-ASN": 0.795, "A/7-LEU": 0.766, "A/8-ASP": 0.603, "A/9-LYS": 0.425, "A/10-ASN": 0.717, "A/11-LEU": 0.549, "A/12-GLN": 0.601, "A/13-LEU": 0.729, "A/14-ARG": 0.65, "A/15-LEU": 0.753, "A/16-GLY": 0.88, "A/17-ILE": 0.671, "A/18-VAL": 0.721, "A/19-PHE": 0.857, "A/20-LEU": 0.772, "A/21-GLY": 0.437, "A/22-ALA": 0.611, "A/23-PHE": 0.818, "A/24-SER": 0.576, "A/25-TYR": 0.283, "A/26-GLY": 0.598, "A/27-THR": 0.552, "A/28-VAL": 0.49, "A/29-PHE": 0.362, "A/30-SER": 0.267, "A/31-SER": 0.221, "A/32-MET": 0.696, "A/33-THR": 0.556, "A/34-ILE": 0.401, "A/35-TYR": 0.659, "A/36-TYR": 0.695, "A/37-ASN": 0.777, "A/38-GLN": 0.801, "A/39-TYR": 0.628, "A/40-LEU": 0.669, "A/41-GLY": 0.573, "A/42-SER": 0.542, "A/43-ALA": 0.493, "A/44-ILE": 0.65, "A/45-THR": 0.69, "A/46-GLY": 0.387, "A/47-ILE": 0.733, "A/48-LEU": 0.7, "A/49-LEU": 0.307, "A/50-ALA": 0.48, "A/51-LEU": 0.847, "A/52-SER": 0.606, "A/53-ALA": 0.406, "A/54-VAL": 0.61, "A/55-ALA": 0.778, "A/56-THR": 0.57, "A/57-PHE": 0.598, "A/58-VAL": 0.875, "A/59-ALA": 0.741, "A/60-GLY": 0.698, "A/61-ILE": 0.81, "A/62-LEU": 0.651, "A/63-ALA": 0.63, "A/64-GLY": 0.723, "A/65-PHE": 0.653, "A/66-PHE": 0.43, "A/67-ALA": 0.505, "A/68-ASP": 0.416, "A/69-ARG": 0.282, "A/70-ASN": 0.592, "A/71-GLY": 0.736, "A/72-ARG": 0.547, "A/73-LYS": 0.75, "A/74-PRO": 0.81, "A/75-VAL": 0.696, "A/76-MET": 0.817, "A/77-VAL": 0.838, "A/78-PHE": 0.763, "A/79-GLY": 0.872, "A/80-THR": 0.865, "A/81-ILE": 0.818, "A/82-ILE": 0.766, "A/83-GLN": 0.619, "A/84-LEU": 0.903, "A/85-LEU": 0.659, "A/86-GLY": 0.836, "A/87-ALA": 0.818, "A/88-ALA": 0.878, "A/89-LEU": 0.774, "A/90-ALA": 0.699, "A/91-ILE": 0.765, "A/92-ALA": 0.842, "A/93-SER": 0.766, "A/94-ASN": 0.61, "A/95-LEU": 0.572, "A/96-PRO": 0.731, "A/97-GLY": 0.541, "A/98-HIS": 0.541, "A/99-VAL": 0.47, "A/100-ASN": 0.714, "A/101-PRO": 0.721, "A/102-TRP": 0.46, "A/103-SER": 0.701, "A/104-THR": 0.57, "A/105-PHE": 0.663, "A/106-ILE": 0.666, "A/107-ALA": 0.788, "A/108-PHE": 0.567, "A/109-LEU": 0.726, "A/110-LEU": 0.808, "A/111-ILE": 0.534, "A/112-SER": 0.657, "A/113-PHE": 0.592, "A/114-GLY": 0.8, "A/115-TYR": 0.485, "A/116-ASN": 0.568, "A/117-PHE": 0.773, "A/118-VAL": 0.679, "A/119-ILE": 0.631, "A/120-THR": 0.643, "A/121-ALA": 0.787, "A/122-GLY": 0.763, "A/123-ASN": 0.621, "A/124-ALA": 0.653, "A/125-MET": 0.511, "A/126-ILE": 0.647, "A/127-ILE": 0.549, "A/128-ASP": 0.559, "A/129-ALA": 0.472, "A/130-SER": 0.564, "A/131-ASN": 0.494, "A/132-ALA": 0.685, "A/133-GLU": 0.406, "A/134-ASN": 0.585, "A/135-ARG": 0.761, "A/136-LYS": 0.579, "A/137-VAL": 0.591, "A/138-VAL": 0.692, "A/139-PHE": 0.786, "A/140-MET": 0.444, "A/141-LEU": 0.704, "A/142-ASP": 0.712, "A/143-TYR": 0.641, "A/144-TRP": 0.605, "A/145-ALA": 0.854, "A/146-GLN": 0.646, "A/147-ASN": 0.539, "A/148-LEU": 0.561, "A/149-SER": 0.88, "A/150-VAL": 0.66, "A/151-ILE": 0.379, "A/152-LEU": 0.487, "A/153-GLY": 0.843, "A/154-ALA": 0.434, "A/155-ALA": 0.462, "A/156-LEU": 0.66, "A/157-GLY": 0.41, "A/158-ALA": 0.253, "A/159-TRP": 0.426, "A/160-LEU": 0.699, "A/161-PHE": 0.623, "A/162-ARG": 0.869, "A/163-PRO": 0.869, "A/164-ALA": 0.73, "A/165-PHE": 0.733, "A/166-GLU": 0.782, "A/167-ALA": 0.913, "A/168-LEU": 0.731, "A/169-LEU": 0.679, "A/170-VAL": 0.686, "A/171-ILE": 0.842, "A/172-LEU": 0.664, "A/173-LEU": 0.712, "A/174-LEU": 0.574, "A/175-THR": 0.734, "A/176-VAL": 0.745, "A/177-LEU": 0.739, "A/178-VAL": 0.75, "A/179-SER": 0.719, "A/180-PHE": 0.796, "A/181-PHE": 0.579, "A/182-LEU": 0.687, "A/183-THR": 0.764, "A/184-THR": 0.717, "A/185-PHE": 0.688, "A/186-VAL": 0.786, "A/187-MET": 0.627, "A/188-THR": 0.716, "A/189-GLU": 0.628, "A/190-THR": 0.558, "A/191-PHE": 0.403, "A/192-LYS": 0.699, "A/193-PRO": 0.54, "A/194-THR": 0.324, "A/203-ASN": 0.896, "A/204-ILE": 0.579, "A/205-PHE": 0.543, "A/206-GLN": 0.82, "A/207-ALA": 0.621, "A/208-TYR": 0.571, "A/209-LYS": 0.601, "A/210-THR": 0.687, "A/211-VAL": 0.591, "A/212-LEU": 0.742, "A/213-GLN": 0.747, "A/214-ASP": 0.397, "A/215-LYS": 0.126, "A/216-THR": 0.511, "A/217-TYR": 0.51, "A/218-MET": 0.649, "A/219-ILE": 0.671, "A/220-PHE": 0.352, "A/221-MET": 0.573, "A/222-GLY": 0.826, "A/223-ALA": 0.78, "A/224-ASN": 0.477, "A/225-ILE": 0.777, "A/226-ALA": 0.799, "A/227-THR": 0.443, "A/228-THR": 0.713, "A/229-PHE": 0.703, "A/230-ILE": 0.59, "A/231-ILE": 0.555, "A/232-MET": 0.599, "A/233-GLN": 0.623, "A/234-PHE": 0.456, "A/235-ASP": 0.25, "A/236-ASN": 0.541, "A/237-PHE": 0.628, "A/238-LEU": 0.297, "A/239-PRO": 0.504, "A/240-VAL": 0.658, "A/241-HIS": 0.296, "A/242-LEU": 0.289, "A/243-SER": 0.421, "A/244-ASN": 0.523, "A/245-SER": 0.355, "A/246-PHE": 0.403, "A/247-LYS": 0.288, "A/248-THR": 0.782, "A/249-ILE": 0.413, "A/250-THR": 0.876, "A/257-TYR": 0.619, "A/258-GLY": 0.39, "A/259-GLN": 0.538, "A/260-ARG": 0.641, "A/261-MET": 0.432, "A/262-LEU": 0.444, "A/263-THR": 0.513, "A/264-ILE": 0.741, "A/265-TYR": 0.347, "A/266-LEU": 0.293, "A/267-ILE": 0.736, "A/268-LEU": 0.558, "A/269-ALA": 0.479, "A/270-CYS": 0.405, "A/271-VAL": 0.868, "A/272-LEU": 0.633, "A/273-VAL": 0.399, "A/274-VAL": 0.559, "A/275-LEU": 0.854, "A/276-LEU": 0.841, "A/277-MET": 0.509, "A/278-THR": 0.632, "A/279-THR": 0.721, "A/280-LEU": 0.658, "A/281-ASN": 0.599, "A/282-ARG": 0.51, "A/283-LEU": 0.324, "A/284-THR": 0.32, "A/285-LYS": 0.37, "A/286-ASP": 0.327, "A/287-TRP": 0.312, "A/288-SER": 0.743, "A/289-HIS": 0.379, "A/290-GLN": 0.509, "A/291-LYS": 0.632, "A/292-GLY": 0.58, "A/293-PHE": 0.455, "A/294-ILE": 0.649, "A/295-TRP": 0.582, "A/296-GLY": 0.595, "A/297-SER": 0.487, "A/298-LEU": 0.751, "A/299-PHE": 0.795, "A/300-MET": 0.57, "A/301-ALA": 0.65, "A/302-ILE": 0.844, "A/303-GLY": 0.759, "A/304-MET": 0.422, "A/305-ILE": 0.85, "A/306-PHE": 0.688, "A/307-SER": 0.626, "A/308-PHE": 0.397, "A/309-LEU": 0.666, "A/310-THR": 0.686, "A/311-THR": 0.736, "A/312-THR": 0.512, "A/313-PHE": 0.131, "A/314-THR": 0.324, "A/315-PRO": 0.664, "A/316-ILE": 0.438, "A/317-PHE": 0.252, "A/318-ILE": 0.683, "A/319-ALA": 0.598, "A/320-GLY": 0.402, "A/321-ILE": 0.498, "A/322-VAL": 0.859, "A/323-TYR": 0.52, "A/324-THR": 0.319, "A/325-LEU": 0.601, "A/326-GLY": 0.678, "A/327-GLU": 0.55, "A/328-ILE": 0.5, "A/329-VAL": 0.548, "A/330-TYR": 0.513, "A/331-THR": 0.579, "A/332-PRO": 0.668, "A/333-SER": 0.543, "A/334-VAL": 0.536, "A/335-GLN": 0.618, "A/336-THR": 0.694, "A/337-LEU": 0.605, "A/338-GLY": 0.543, "A/339-ALA": 0.806, "A/340-ASP": 0.734, "A/341-LEU": 0.368, "A/342-MET": 0.65, "A/343-ASN": 0.621, "A/344-PRO": 0.772, "A/345-GLU": 0.464, "A/346-LYS": 0.645, "A/347-ILE": 0.67, "A/348-GLY": 0.629, "A/349-SER": 0.667, "A/350-TYR": 0.697, "A/351-ASN": 0.619, "A/352-GLY": 0.638, "A/353-VAL": 0.654, "A/354-ALA": 0.455, "A/355-ALA": 0.524, "A/356-ILE": 0.617, "A/357-LYS": 0.527, "A/358-MET": 0.473, "A/359-PRO": 0.45, "A/360-ILE": 0.63, "A/361-ALA": 0.765, "A/362-SER": 0.508, "A/363-ILE": 0.28, "A/364-LEU": 0.698, "A/365-ALA": 0.727, "A/366-GLY": 0.41, "A/367-LEU": 0.77, "A/368-LEU": 0.642, "A/369-VAL": 0.502, "A/370-SER": 0.505, "A/371-ILE": 0.808, "A/372-SER": 0.587, "A/373-PRO": 0.542, "A/374-MET": 0.789, "A/375-ILE": 0.63, "A/376-LYS": 0.723, "A/377-ALA": 0.662, "A/378-ILE": 0.653, "A/379-GLY": 0.609, "A/380-VAL": 0.706, "A/381-SER": 0.64, "A/382-LEU": 0.75, "A/383-VAL": 0.697, "A/384-LEU": 0.597, "A/385-ALA": 0.649, "A/386-LEU": 0.747, "A/387-THR": 0.652, "A/388-GLU": 0.535, "A/389-VAL": 0.821, "A/390-LEU": 0.872, "A/391-ALA": 0.778, "A/392-ILE": 0.704, "A/393-ILE": 0.9, "A/394-LEU": 0.852, "A/395-VAL": 0.582, "A/396-LEU": 0.75, "A/397-VAL": 0.846, "A/398-ALA": 0.792, "A/399-VAL": 0.47, "A/400-ASN": 0.611, "A/401-ARG": 0.544, "A/402-HIS": 0.526, "A/403-GLN": 0.419, "A/404-LYS": 0.606, "A/405-THR": 0.604, "A/406-LYS": 0.566}, "LoCoHD": {"A/2-LYS": 0.09891026462586594, "A/3-GLU": 0.2531382285026889, "A/4-PHE": 0.19820437654390508, "A/5-TRP": 0.14561797565924092, "A/6-ASN": 0.12606721424299008, "A/7-LEU": 0.11740027604521677, "A/8-ASP": 0.12573555443155565, "A/9-LYS": 0.16266217805577288, "A/10-ASN": 0.18161014116275448, "A/11-LEU": 0.2171668309945368, "A/12-GLN": 0.17593541463627105, "A/13-LEU": 0.10633070521215202, "A/14-ARG": 0.1986231225620873, "A/15-LEU": 0.13597219377874303, "A/16-GLY": 0.049901423055079566, "A/17-ILE": 0.11400098673830728, "A/18-VAL": 0.10665789503282001, "A/19-PHE": 0.10858268473210611, "A/20-LEU": 0.07787666951059535, "A/21-GLY": 0.05065122321114912, "A/22-ALA": 0.0753248490781333, "A/23-PHE": 0.08651593347397381, "A/24-SER": 0.060876432895010116, "A/25-TYR": 0.2151046232136448, "A/26-GLY": 0.07274829458504942, "A/27-THR": 0.06140295932594071, "A/28-VAL": 0.1023542704377647, "A/29-PHE": 0.1900746664090463, "A/30-SER": 0.11421031844475336, "A/31-SER": 0.11782092026122844, "A/32-MET": 0.09226733170615899, "A/33-THR": 0.0814410840456319, "A/34-ILE": 0.0930576542925346, "A/35-TYR": 0.12719835464020204, "A/36-TYR": 0.1097685095448502, "A/37-ASN": 0.05451506104794765, "A/38-GLN": 0.08834191002388907, "A/39-TYR": 0.10346023506370391, "A/40-LEU": 0.0907277432438464, "A/41-GLY": 0.058541067310285695, "A/42-SER": 0.0481137795630259, "A/43-ALA": 0.04719061238629893, "A/44-ILE": 0.12086436484002734, "A/45-THR": 0.051904717448353406, "A/46-GLY": 0.041864974505822154, "A/47-ILE": 0.0629121399324078, "A/48-LEU": 0.0868972406305353, "A/49-LEU": 0.12813118014501912, "A/50-ALA": 0.03493914303602297, "A/51-LEU": 0.05774548789809173, "A/52-SER": 0.10052388467537111, "A/53-ALA": 0.046025690987017955, "A/54-VAL": 0.049454350947374076, "A/55-ALA": 0.05252669876326783, "A/56-THR": 0.08257376043331358, "A/57-PHE": 0.09173085243117339, "A/58-VAL": 0.05053407026274417, "A/59-ALA": 0.10254327008080556, "A/60-GLY": 0.07055407761129803, "A/61-ILE": 0.09705405285260622, "A/62-LEU": 0.15454804034065409, "A/63-ALA": 0.06087100396699888, "A/64-GLY": 0.08233859371132826, "A/65-PHE": 0.17269183988013187, "A/66-PHE": 0.2724253975618127, "A/67-ALA": 0.11838745384551556, "A/68-ASP": 0.2065811431185846, "A/69-ARG": 0.3073571154105659, "A/70-ASN": 0.15575408818868072, "A/71-GLY": 0.08387336780260059, "A/72-ARG": 0.23680141444671918, "A/73-LYS": 0.14120729137689148, "A/74-PRO": 0.057155039070982856, "A/75-VAL": 0.05485435666531596, "A/76-MET": 0.10535915197688149, "A/77-VAL": 0.04162071090401929, "A/78-PHE": 0.0491260052587592, "A/79-GLY": 0.03199068627469628, "A/80-THR": 0.047722864564651836, "A/81-ILE": 0.039996410120259576, "A/82-ILE": 0.03645555921779327, "A/83-GLN": 0.07426237447000704, "A/84-LEU": 0.03986614356613642, "A/85-LEU": 0.08521475444332027, "A/86-GLY": 0.0642019206602102, "A/87-ALA": 0.07904548381687307, "A/88-ALA": 0.04369525358787174, "A/89-LEU": 0.03904393630865697, "A/90-ALA": 0.1020307015967933, "A/91-ILE": 0.1503586566901274, "A/92-ALA": 0.09854319899336372, "A/93-SER": 0.10529477961481536, "A/94-ASN": 0.1528950022379382, "A/95-LEU": 0.22809732331049268, "A/96-PRO": 0.15390641004541597, "A/97-GLY": 0.24515752958548645, "A/98-HIS": 0.24637523650884088, "A/99-VAL": 0.12098109799041772, "A/100-ASN": 0.06695345625732504, "A/101-PRO": 0.1049617899142399, "A/102-TRP": 0.18793480527112044, "A/103-SER": 0.13547954685295946, "A/104-THR": 0.08600763070196364, "A/105-PHE": 0.13991841248818745, "A/106-ILE": 0.07341891645365799, "A/107-ALA": 0.07180207918060622, "A/108-PHE": 0.2076616143474114, "A/109-LEU": 0.10354501255323402, "A/110-LEU": 0.05966708322904777, "A/111-ILE": 0.0647176556378397, "A/112-SER": 0.11698092251748465, "A/113-PHE": 0.14793101147900292, "A/114-GLY": 0.045378605185308736, "A/115-TYR": 0.2123068490133263, "A/116-ASN": 0.12338901082173763, "A/117-PHE": 0.14232711871593587, "A/118-VAL": 0.10967422140881104, "A/119-ILE": 0.18581441570358512, "A/120-THR": 0.07468676018534219, "A/121-ALA": 0.06284576651955111, "A/122-GLY": 0.10303390263625375, "A/123-ASN": 0.14075365430014805, "A/124-ALA": 0.11859922291499471, "A/125-MET": 0.23558273204278007, "A/126-ILE": 0.12957468196843674, "A/127-ILE": 0.13126103389892058, "A/128-ASP": 0.17340752545396132, "A/129-ALA": 0.1884446280035536, "A/130-SER": 0.11540368201093731, "A/131-ASN": 0.15270151939805457, "A/132-ALA": 0.14493616481665214, "A/133-GLU": 0.2593387179000276, "A/134-ASN": 0.11158193187532947, "A/135-ARG": 0.16873945365053433, "A/136-LYS": 0.14754242047728136, "A/137-VAL": 0.08769216627539285, "A/138-VAL": 0.11947883943418126, "A/139-PHE": 0.11023242751767665, "A/140-MET": 0.1286647741885269, "A/141-LEU": 0.14754403673287256, "A/142-ASP": 0.14122376709979925, "A/143-TYR": 0.16070652542328448, "A/144-TRP": 0.09201415631357096, "A/145-ALA": 0.04760717286723949, "A/146-GLN": 0.16421591369672453, "A/147-ASN": 0.11286061700201672, "A/148-LEU": 0.07690505406429474, "A/149-SER": 0.055139663429315464, "A/150-VAL": 0.08114469467839626, "A/151-ILE": 0.06530002708283059, "A/152-LEU": 0.1415513329624619, "A/153-GLY": 0.04270972954363031, "A/154-ALA": 0.05634319716812808, "A/155-ALA": 0.06739541040094402, "A/156-LEU": 0.13613404400425355, "A/157-GLY": 0.05856599793466644, "A/158-ALA": 0.06728823458338444, "A/159-TRP": 0.20080341691464296, "A/160-LEU": 0.08275069186659674, "A/161-PHE": 0.0864445568505044, "A/162-ARG": 0.04183917605912145, "A/163-PRO": 0.05369838466649213, "A/164-ALA": 0.07592564940697737, "A/165-PHE": 0.12194422983141072, "A/166-GLU": 0.09392168290479455, "A/167-ALA": 0.040015722990579934, "A/168-LEU": 0.11554973649862264, "A/169-LEU": 0.10746648290831039, "A/170-VAL": 0.07298201329585041, "A/171-ILE": 0.05159972974792439, "A/172-LEU": 0.062629843917639, "A/173-LEU": 0.03904643633569545, "A/174-LEU": 0.10580028273876181, "A/175-THR": 0.07620101314871303, "A/176-VAL": 0.04127509094555064, "A/177-LEU": 0.10136332367261515, "A/178-VAL": 0.03803386218796994, "A/179-SER": 0.030663363831424834, "A/180-PHE": 0.17000452759363116, "A/181-PHE": 0.22428536937259347, "A/182-LEU": 0.09895182903661952, "A/183-THR": 0.05331490722454037, "A/184-THR": 0.08836643944392734, "A/185-PHE": 0.21901478666506177, "A/186-VAL": 0.15143320374905678, "A/187-MET": 0.08841545251585496, "A/188-THR": 0.11000771662218796, "A/189-GLU": 0.23528229833473407, "A/190-THR": 0.21744933319062681, "A/191-PHE": 0.22296658037016695, "A/192-LYS": 0.15531663164989595, "A/193-PRO": 0.24406732903207584, "A/194-THR": 0.2709437728188491, "A/203-ASN": 0.2354365236974037, "A/204-ILE": 0.20274910363534981, "A/205-PHE": 0.10731638655619745, "A/206-GLN": 0.12432431078654663, "A/207-ALA": 0.15050569456963386, "A/208-TYR": 0.15519286576659178, "A/209-LYS": 0.19368366671709625, "A/210-THR": 0.13780882091291924, "A/211-VAL": 0.13896917798147224, "A/212-LEU": 0.15053492320496506, "A/213-GLN": 0.11688063329719657, "A/214-ASP": 0.16898873240257095, "A/215-LYS": 0.33030741384822915, "A/216-THR": 0.2059678491194283, "A/217-TYR": 0.17146365092337545, "A/218-MET": 0.17088593943599092, "A/219-ILE": 0.12793855956550595, "A/220-PHE": 0.20980621798934126, "A/221-MET": 0.13705349596347643, "A/222-GLY": 0.050178191848266405, "A/223-ALA": 0.09182536300586705, "A/224-ASN": 0.1684083676216183, "A/225-ILE": 0.07149598368581243, "A/226-ALA": 0.063654293350343, "A/227-THR": 0.15438331611782527, "A/228-THR": 0.11847364139871379, "A/229-PHE": 0.11447383194172289, "A/230-ILE": 0.11221710435912222, "A/231-ILE": 0.1313306217149309, "A/232-MET": 0.1527133379612465, "A/233-GLN": 0.17461947884486256, "A/234-PHE": 0.14230878304598638, "A/235-ASP": 0.1559079344231847, "A/236-ASN": 0.06692568378937125, "A/237-PHE": 0.09519786545375467, "A/238-LEU": 0.11452203817618527, "A/239-PRO": 0.14789780245011735, "A/240-VAL": 0.07918572517892458, "A/241-HIS": 0.2232157669210544, "A/242-LEU": 0.150580423387987, "A/243-SER": 0.08074439964638272, "A/244-ASN": 0.10889320140520291, "A/245-SER": 0.13787418852839506, "A/246-PHE": 0.20264622947539532, "A/247-LYS": 0.19346672529473402, "A/248-THR": 0.1242387099735054, "A/249-ILE": 0.15661003051277836, "A/250-THR": 0.18650056325239805, "A/257-TYR": 0.3024541639806418, "A/258-GLY": 0.15436632002195796, "A/259-GLN": 0.1494860419942611, "A/260-ARG": 0.21643508827917615, "A/261-MET": 0.19334617049670308, "A/262-LEU": 0.1059726571229769, "A/263-THR": 0.11151451902819556, "A/264-ILE": 0.11120547847343869, "A/265-TYR": 0.1872817170797537, "A/266-LEU": 0.14849056363524277, "A/267-ILE": 0.05477074704090835, "A/268-LEU": 0.1232711003093375, "A/269-ALA": 0.10095410533248447, "A/270-CYS": 0.0924731436709712, "A/271-VAL": 0.06329837806205972, "A/272-LEU": 0.06450082798588658, "A/273-VAL": 0.08879522694717756, "A/274-VAL": 0.08634009298619945, "A/275-LEU": 0.0826772982352026, "A/276-LEU": 0.06290590674273995, "A/277-MET": 0.12860542856388116, "A/278-THR": 0.1372762829016162, "A/279-THR": 0.07086309583472089, "A/280-LEU": 0.09938286628520339, "A/281-ASN": 0.08494934596079204, "A/282-ARG": 0.2508459659664463, "A/283-LEU": 0.17862635089895657, "A/284-THR": 0.16168015905170038, "A/285-LYS": 0.1813120981730602, "A/286-ASP": 0.09533219379386455, "A/287-TRP": 0.19207401085288583, "A/288-SER": 0.12852347991204194, "A/289-HIS": 0.30338739945956605, "A/290-GLN": 0.21734583275355632, "A/291-LYS": 0.28143036786401887, "A/292-GLY": 0.0958670003218458, "A/293-PHE": 0.25257013466617695, "A/294-ILE": 0.1470277222716113, "A/295-TRP": 0.2605846754320504, "A/296-GLY": 0.08890068659485678, "A/297-SER": 0.11730460320975765, "A/298-LEU": 0.15443153607643775, "A/299-PHE": 0.22070402562275052, "A/300-MET": 0.15783065706660074, "A/301-ALA": 0.0722477322566679, "A/302-ILE": 0.05464078035528757, "A/303-GLY": 0.07708981386437355, "A/304-MET": 0.18245336942461943, "A/305-ILE": 0.08777845811411161, "A/306-PHE": 0.059653282893033524, "A/307-SER": 0.09776927820599829, "A/308-PHE": 0.2744430929448139, "A/309-LEU": 0.0791295137192955, "A/310-THR": 0.09792484560899188, "A/311-THR": 0.1696390479101585, "A/312-THR": 0.10364124612139053, "A/313-PHE": 0.2611971508551808, "A/314-THR": 0.0857819840300389, "A/315-PRO": 0.061285345941985356, "A/316-ILE": 0.10770899169281804, "A/317-PHE": 0.12037145142232722, "A/318-ILE": 0.07867139199342643, "A/319-ALA": 0.08785675836859216, "A/320-GLY": 0.06484152513609373, "A/321-ILE": 0.11093637122033786, "A/322-VAL": 0.0631168904968419, "A/323-TYR": 0.1634447063412038, "A/324-THR": 0.1046173929574152, "A/325-LEU": 0.12499467587488323, "A/326-GLY": 0.077808007731011, "A/327-GLU": 0.16279451269146428, "A/328-ILE": 0.07939709930636824, "A/329-VAL": 0.08661697112882748, "A/330-TYR": 0.23090722572192407, "A/331-THR": 0.11708485807121247, "A/332-PRO": 0.06268356573970871, "A/333-SER": 0.11256877602835412, "A/334-VAL": 0.09955743382584242, "A/335-GLN": 0.13366985912296434, "A/336-THR": 0.09224583423640939, "A/337-LEU": 0.10703550616216959, "A/338-GLY": 0.06100207486682019, "A/339-ALA": 0.07549548794251323, "A/340-ASP": 0.15148140867501253, "A/341-LEU": 0.192558152906507, "A/342-MET": 0.1296977297747733, "A/343-ASN": 0.22378823953777258, "A/344-PRO": 0.1582605876055124, "A/345-GLU": 0.3037068422355709, "A/346-LYS": 0.17590490758899915, "A/347-ILE": 0.14422845340209592, "A/348-GLY": 0.13021116888484835, "A/349-SER": 0.14633336977051847, "A/350-TYR": 0.17169707747474472, "A/351-ASN": 0.08577637910791107, "A/352-GLY": 0.09288840684809035, "A/353-VAL": 0.07325345222434076, "A/354-ALA": 0.1046478717014729, "A/355-ALA": 0.16209332659340875, "A/356-ILE": 0.11885331555622951, "A/357-LYS": 0.14633540681269921, "A/358-MET": 0.16330440065543828, "A/359-PRO": 0.06220693401381583, "A/360-ILE": 0.10032122195391274, "A/361-ALA": 0.0697275128305282, "A/362-SER": 0.09999138627025073, "A/363-ILE": 0.05690727710918429, "A/364-LEU": 0.06177012305494731, "A/365-ALA": 0.05113805057649646, "A/366-GLY": 0.033709550136850584, "A/367-LEU": 0.04576453473705519, "A/368-LEU": 0.05634961114419835, "A/369-VAL": 0.04375816380733194, "A/370-SER": 0.03242641267528087, "A/371-ILE": 0.049197324016051015, "A/372-SER": 0.06868795106233153, "A/373-PRO": 0.06124528171688188, "A/374-MET": 0.05902035951719504, "A/375-ILE": 0.0886277695117568, "A/376-LYS": 0.08117396879435494, "A/377-ALA": 0.07749791753928706, "A/378-ILE": 0.18218814070264722, "A/379-GLY": 0.04996839010106388, "A/380-VAL": 0.07692583033520352, "A/381-SER": 0.06915375030668072, "A/382-LEU": 0.10447628992008039, "A/383-VAL": 0.04261334665983384, "A/384-LEU": 0.11693637038207963, "A/385-ALA": 0.10148153972223115, "A/386-LEU": 0.11915662297474726, "A/387-THR": 0.06369720558991566, "A/388-GLU": 0.12224995164371043, "A/389-VAL": 0.08277311868863847, "A/390-LEU": 0.05450992801905303, "A/391-ALA": 0.11057336662917096, "A/392-ILE": 0.14250138974130916, "A/393-ILE": 0.05129473114958414, "A/394-LEU": 0.0582659417486875, "A/395-VAL": 0.07746900755210107, "A/396-LEU": 0.04173797977237302, "A/397-VAL": 0.07541765134886287, "A/398-ALA": 0.12880348102740524, "A/399-VAL": 0.09370127873212623, "A/400-ASN": 0.11986657156099953, "A/401-ARG": 0.13603402203584453, "A/402-HIS": 0.18924509339354786, "A/403-GLN": 0.1268134864464096, "A/404-LYS": 0.11033094975384422, "A/405-THR": 0.06688288739145862, "A/406-LYS": 0.17245166742323823}}}}, "T1026": {"1": {"single": {"lddt": 0.685536332763584, "rmsd": 2.186065196990967, "cad_score": 0.638928, "gdtts": 0.7328767123287672, "tm_score": 0.8779117465019226, "LoCoHD": 0.1275455554079081}, "per_residue": {"lddt": {"A/27-ALA": 0.548, "A/28-VAL": 0.637, "A/29-PRO": 0.684, "A/30-THR": 0.631, "A/31-THR": 0.716, "A/32-ARG": 0.565, "A/33-VAL": 0.681, "A/34-VAL": 0.699, "A/35-VAL": 0.68, "A/36-HIS": 0.592, "A/37-GLN": 0.669, "A/38-SER": 0.78, "A/39-ALA": 0.767, "A/40-VAL": 0.72, "A/41-LEU": 0.645, "A/42-LYS": 0.618, "A/43-LYS": 0.476, "A/44-ASP": 0.492, "A/45-ASP": 0.606, "A/46-VAL": 0.476, "A/47-SER": 0.536, "A/48-GLY": 0.532, "A/49-SER": 0.488, "A/50-GLU": 0.527, "A/51-ILE": 0.487, "A/52-LYS": 0.536, "A/53-PRO": 0.627, "A/54-GLU": 0.461, "A/55-GLY": 0.569, "A/56-ASP": 0.61, "A/57-VAL": 0.657, "A/58-ALA": 0.64, "A/59-ARG": 0.673, "A/60-TYR": 0.657, "A/61-LYS": 0.68, "A/62-ILE": 0.727, "A/63-ARG": 0.704, "A/64-LYS": 0.694, "A/65-VAL": 0.76, "A/66-MET": 0.712, "A/67-LEU": 0.746, "A/68-SER": 0.774, "A/69-CYS": 0.748, "A/70-THR": 0.734, "A/71-LEU": 0.712, "A/72-ARG": 0.718, "A/73-MET": 0.729, "A/74-ARG": 0.67, "A/75-PRO": 0.702, "A/76-GLY": 0.751, "A/77-GLU": 0.635, "A/78-LEU": 0.74, "A/79-VAL": 0.764, "A/80-ASN": 0.689, "A/81-TYR": 0.628, "A/82-LEU": 0.752, "A/83-ILE": 0.779, "A/84-VAL": 0.784, "A/85-LYS": 0.731, "A/86-CYS": 0.753, "A/87-SER": 0.673, "A/88-SER": 0.728, "A/89-PRO": 0.717, "A/90-ILE": 0.728, "A/91-VAL": 0.671, "A/92-ASN": 0.68, "A/93-TRP": 0.459, "A/94-SER": 0.685, "A/95-ALA": 0.719, "A/96-ALA": 0.774, "A/97-PHE": 0.715, "A/98-THR": 0.672, "A/99-ALA": 0.585, "A/100-PRO": 0.64, "A/101-ALA": 0.638, "A/102-LEU": 0.755, "A/103-MET": 0.715, "A/104-VAL": 0.822, "A/105-LYS": 0.718, "A/106-GLU": 0.758, "A/107-SER": 0.793, "A/108-CYS": 0.784, "A/109-GLN": 0.632, "A/110-ASP": 0.67, "A/111-MET": 0.628, "A/112-ILE": 0.796, "A/113-THR": 0.827, "A/114-ILE": 0.808, "A/115-ILE": 0.79, "A/116-GLY": 0.829, "A/117-LYS": 0.718, "A/118-GLY": 0.796, "A/119-LYS": 0.789, "A/120-VAL": 0.841, "A/121-GLU": 0.766, "A/122-SER": 0.795, "A/123-ASN": 0.755, "A/124-GLY": 0.729, "A/125-VAL": 0.538, "A/126-ALA": 0.697, "A/127-GLY": 0.747, "A/128-SER": 0.716, "A/129-ASP": 0.737, "A/130-CYS": 0.762, "A/131-THR": 0.746, "A/132-LYS": 0.769, "A/133-SER": 0.743, "A/134-PHE": 0.664, "A/135-ASN": 0.757, "A/136-LYS": 0.753, "A/137-PHE": 0.629, "A/138-ILE": 0.751, "A/139-ARG": 0.756, "A/140-LEU": 0.698, "A/141-GLY": 0.643, "A/142-ALA": 0.706, "A/143-GLY": 0.58, "A/144-ILE": 0.645, "A/145-SER": 0.625, "A/146-GLN": 0.526, "A/147-THR": 0.639, "A/148-GLN": 0.653, "A/149-HIS": 0.736, "A/150-LEU": 0.686, "A/151-TYR": 0.719, "A/152-VAL": 0.757, "A/153-VAL": 0.752, "A/154-MET": 0.736, "A/155-TYR": 0.676, "A/156-THR": 0.653, "A/157-SER": 0.606, "A/158-GLU": 0.583, "A/159-ALA": 0.684, "A/160-VAL": 0.71, "A/161-LYS": 0.64, "A/162-THR": 0.73, "A/163-VAL": 0.713, "A/164-LEU": 0.738, "A/165-GLU": 0.699, "A/166-HIS": 0.625, "A/167-ARG": 0.621, "A/168-VAL": 0.711, "A/169-TYR": 0.723, "A/170-ILE": 0.677, "A/171-GLU": 0.643, "A/172-VAL": 0.581}, "cad_score": {"A/27-ALA": 0.519, "A/28-VAL": 0.59, "A/29-PRO": 0.591, "A/30-THR": 0.574, "A/31-THR": 0.629, "A/32-ARG": 0.647, "A/33-VAL": 0.588, "A/34-VAL": 0.708, "A/35-VAL": 0.552, "A/36-HIS": 0.599, "A/37-GLN": 0.675, "A/38-SER": 0.804, "A/39-ALA": 0.79, "A/40-VAL": 0.53, "A/41-LEU": 0.64, "A/42-LYS": 0.717, "A/43-LYS": 0.536, "A/44-ASP": 0.507, "A/45-ASP": 0.651, "A/46-VAL": 0.499, "A/47-SER": 0.53, "A/48-GLY": 0.597, "A/49-SER": 0.404, "A/50-GLU": 0.668, "A/51-ILE": 0.408, "A/52-LYS": 0.558, "A/53-PRO": 0.664, "A/54-GLU": 0.304, "A/55-GLY": 0.444, "A/56-ASP": 0.497, "A/57-VAL": 0.434, "A/58-ALA": 0.846, "A/59-ARG": 0.679, "A/60-TYR": 0.529, "A/61-LYS": 0.73, "A/62-ILE": 0.766, "A/63-ARG": 0.545, "A/64-LYS": 0.475, "A/65-VAL": 0.642, "A/66-MET": 0.58, "A/67-LEU": 0.728, "A/68-SER": 0.764, "A/69-CYS": 0.647, "A/70-THR": 0.707, "A/71-LEU": 0.62, "A/72-ARG": 0.763, "A/73-MET": 0.722, "A/74-ARG": 0.455, "A/75-PRO": 0.666, "A/76-GLY": 0.563, "A/77-GLU": 0.474, "A/78-LEU": 0.717, "A/79-VAL": 0.684, "A/80-ASN": 0.652, "A/81-TYR": 0.578, "A/82-LEU": 0.743, "A/83-ILE": 0.685, "A/84-VAL": 0.765, "A/85-LYS": 0.711, "A/86-CYS": 0.56, "A/87-SER": 0.386, "A/88-SER": 0.685, "A/89-PRO": 0.749, "A/90-ILE": 0.692, "A/91-VAL": 0.709, "A/92-ASN": 0.78, "A/93-TRP": 0.372, "A/94-SER": 0.681, "A/95-ALA": 0.765, "A/96-ALA": 0.739, "A/97-PHE": 0.658, "A/98-THR": 0.705, "A/99-ALA": 0.488, "A/100-PRO": 0.678, "A/101-ALA": 0.461, "A/102-LEU": 0.623, "A/103-MET": 0.66, "A/104-VAL": 0.683, "A/105-LYS": 0.766, "A/106-GLU": 0.879, "A/107-SER": 0.802, "A/108-CYS": 0.614, "A/109-GLN": 0.573, "A/110-ASP": 0.282, "A/111-MET": 0.529, "A/112-ILE": 0.745, "A/113-THR": 0.861, "A/114-ILE": 0.754, "A/115-ILE": 0.724, "A/116-GLY": 0.793, "A/117-LYS": 0.647, "A/118-GLY": 0.686, "A/119-LYS": 0.766, "A/120-VAL": 0.84, "A/121-GLU": 0.745, "A/122-SER": 0.722, "A/123-ASN": 0.723, "A/124-GLY": 0.66, "A/125-VAL": 0.729, "A/126-ALA": 0.835, "A/127-GLY": 0.661, "A/128-SER": 0.739, "A/129-ASP": 0.684, "A/130-CYS": 0.774, "A/131-THR": 0.686, "A/132-LYS": 0.847, "A/133-SER": 0.729, "A/134-PHE": 0.533, "A/135-ASN": 0.678, "A/136-LYS": 0.657, "A/137-PHE": 0.502, "A/138-ILE": 0.781, "A/139-ARG": 0.5, "A/140-LEU": 0.717, "A/141-GLY": 0.678, "A/142-ALA": 0.465, "A/143-GLY": 0.581, "A/144-ILE": 0.664, "A/145-SER": 0.448, "A/146-GLN": 0.729, "A/147-THR": 0.605, "A/148-GLN": 0.545, "A/149-HIS": 0.678, "A/150-LEU": 0.53, "A/151-TYR": 0.633, "A/152-VAL": 0.597, "A/153-VAL": 0.702, "A/154-MET": 0.631, "A/155-TYR": 0.511, "A/156-THR": 0.698, "A/157-SER": 0.46, "A/158-GLU": 0.49, "A/159-ALA": 0.597, "A/160-VAL": 0.748, "A/161-LYS": 0.761, "A/162-THR": 0.718, "A/163-VAL": 0.706, "A/164-LEU": 0.695, "A/165-GLU": 0.634, "A/166-HIS": 0.563, "A/167-ARG": 0.529, "A/168-VAL": 0.756, "A/169-TYR": 0.648, "A/170-ILE": 0.824, "A/171-GLU": 0.686, "A/172-VAL": 0.527}, "LoCoHD": {"A/27-ALA": 0.22459732390532394, "A/28-VAL": 0.10952164688541233, "A/29-PRO": 0.07521162883658475, "A/30-THR": 0.12971307334343488, "A/31-THR": 0.10787063011030022, "A/32-ARG": 0.19053747989602038, "A/33-VAL": 0.04960203831520054, "A/34-VAL": 0.11997294149641143, "A/35-VAL": 0.11411917336091379, "A/36-HIS": 0.18588840866998346, "A/37-GLN": 0.1262481292627483, "A/38-SER": 0.0840642485074565, "A/39-ALA": 0.0848322010604375, "A/40-VAL": 0.07725379441025705, "A/41-LEU": 0.09341954089662223, "A/42-LYS": 0.15224334525450237, "A/43-LYS": 0.20950499923755653, "A/44-ASP": 0.18298645170166883, "A/45-ASP": 0.11803697257300191, "A/46-VAL": 0.10279526853943388, "A/47-SER": 0.12635584371560632, "A/48-GLY": 0.1475086965239283, "A/49-SER": 0.09381403394123529, "A/50-GLU": 0.18486172171577134, "A/51-ILE": 0.1409385468313878, "A/52-LYS": 0.16032901101331087, "A/53-PRO": 0.12441353726548039, "A/54-GLU": 0.2255903859354518, "A/55-GLY": 0.17882340937411056, "A/56-ASP": 0.21299118206615195, "A/57-VAL": 0.14907335841301186, "A/58-ALA": 0.13325792915051396, "A/59-ARG": 0.15742785331939022, "A/60-TYR": 0.10132354384613004, "A/61-LYS": 0.1565474929935321, "A/62-ILE": 0.08919653852058533, "A/63-ARG": 0.13102333822283724, "A/64-LYS": 0.22092669231506046, "A/65-VAL": 0.08364247297976823, "A/66-MET": 0.13662790765754484, "A/67-LEU": 0.11835189354884403, "A/68-SER": 0.10887515197258206, "A/69-CYS": 0.13702164350831672, "A/70-THR": 0.09797835088783301, "A/71-LEU": 0.10878520339241395, "A/72-ARG": 0.25771756063163015, "A/73-MET": 0.16169862733694734, "A/74-ARG": 0.19311526038206278, "A/75-PRO": 0.0902558079024889, "A/76-GLY": 0.12115636647902367, "A/77-GLU": 0.14238662169989047, "A/78-LEU": 0.09732867165903962, "A/79-VAL": 0.08597357828437234, "A/80-ASN": 0.10794467607528949, "A/81-TYR": 0.14551722326086616, "A/82-LEU": 0.09961301104209505, "A/83-ILE": 0.09690191463141791, "A/84-VAL": 0.0683214128359005, "A/85-LYS": 0.09522518930273817, "A/86-CYS": 0.07555700955395118, "A/87-SER": 0.1019997543886206, "A/88-SER": 0.09334434123802572, "A/89-PRO": 0.11998785641922839, "A/90-ILE": 0.11601774704309052, "A/91-VAL": 0.14729987660423216, "A/92-ASN": 0.16523530547144333, "A/93-TRP": 0.17249824749098722, "A/94-SER": 0.1539268407547498, "A/95-ALA": 0.08189724596815394, "A/96-ALA": 0.07190414390276531, "A/97-PHE": 0.11254866348234979, "A/98-THR": 0.1444011775320235, "A/99-ALA": 0.12308451851279363, "A/100-PRO": 0.09963568708238721, "A/101-ALA": 0.11147843121939327, "A/102-LEU": 0.12190260245398651, "A/103-MET": 0.1711216208636024, "A/104-VAL": 0.09092282010088341, "A/105-LYS": 0.16835075919778864, "A/106-GLU": 0.16970637842750322, "A/107-SER": 0.0732225140932366, "A/108-CYS": 0.09837186843488319, "A/109-GLN": 0.1891646356511521, "A/110-ASP": 0.1335868264666722, "A/111-MET": 0.21475018872935236, "A/112-ILE": 0.09432793881225039, "A/113-THR": 0.07559560697068503, "A/114-ILE": 0.08143386943495572, "A/115-ILE": 0.0646973881197287, "A/116-GLY": 0.09822129007555228, "A/117-LYS": 0.16187129157106725, "A/118-GLY": 0.13493110172710168, "A/119-LYS": 0.12910395294252175, "A/120-VAL": 0.09057161056323951, "A/121-GLU": 0.10607336083841652, "A/122-SER": 0.07109741941759982, "A/123-ASN": 0.14455595109011618, "A/124-GLY": 0.0860201793585818, "A/125-VAL": 0.10826834557105805, "A/126-ALA": 0.07752509773786619, "A/127-GLY": 0.14316687061563918, "A/128-SER": 0.12173515280480755, "A/129-ASP": 0.09310360246359434, "A/130-CYS": 0.09392611322369107, "A/131-THR": 0.11504125751894975, "A/132-LYS": 0.10834830311833192, "A/133-SER": 0.07427929502486504, "A/134-PHE": 0.1700428600696332, "A/135-ASN": 0.1193619526175444, "A/136-LYS": 0.14840225159800458, "A/137-PHE": 0.27013753316019323, "A/138-ILE": 0.085245323461142, "A/139-ARG": 0.22485449773902028, "A/140-LEU": 0.1028218540922683, "A/141-GLY": 0.08194711988992523, "A/142-ALA": 0.13486965399733675, "A/143-GLY": 0.12255839554417967, "A/144-ILE": 0.10498661277146124, "A/145-SER": 0.10884979208052234, "A/146-GLN": 0.18175545460313403, "A/147-THR": 0.09342814334263422, "A/148-GLN": 0.1410559625776871, "A/149-HIS": 0.15602167021923502, "A/150-LEU": 0.14252339159839902, "A/151-TYR": 0.18242068633015615, "A/152-VAL": 0.08064959673784605, "A/153-VAL": 0.06620955558867125, "A/154-MET": 0.09881866692291758, "A/155-TYR": 0.20312634861788892, "A/156-THR": 0.09190898787763165, "A/157-SER": 0.15293624911075765, "A/158-GLU": 0.12047370410986857, "A/159-ALA": 0.10749776571355638, "A/160-VAL": 0.09471404310006266, "A/161-LYS": 0.2006355085673997, "A/162-THR": 0.09751643876592206, "A/163-VAL": 0.11330330976981295, "A/164-LEU": 0.09225501996645993, "A/165-GLU": 0.16116742735655382, "A/166-HIS": 0.10354094958778194, "A/167-ARG": 0.23772429799043884, "A/168-VAL": 0.056253788200481485, "A/169-TYR": 0.17775541072176798, "A/170-ILE": 0.08869094089712, "A/171-GLU": 0.17826633169348108, "A/172-VAL": 0.10385057558397935}}}, "2": {"single": {"lddt": 0.6197765618128886, "rmsd": 2.9259283542633057, "cad_score": 0.581287, "gdtts": 0.6044520547945206, "tm_score": 0.8031420707702637, "LoCoHD": 0.13048079501285456}, "per_residue": {"lddt": {"A/27-ALA": 0.556, "A/28-VAL": 0.615, "A/29-PRO": 0.606, "A/30-THR": 0.602, "A/31-THR": 0.631, "A/32-ARG": 0.539, "A/33-VAL": 0.642, "A/34-VAL": 0.691, "A/35-VAL": 0.634, "A/36-HIS": 0.559, "A/37-GLN": 0.7, "A/38-SER": 0.762, "A/39-ALA": 0.737, "A/40-VAL": 0.711, "A/41-LEU": 0.614, "A/42-LYS": 0.623, "A/43-LYS": 0.514, "A/44-ASP": 0.405, "A/45-ASP": 0.543, "A/46-VAL": 0.408, "A/47-SER": 0.433, "A/48-GLY": 0.454, "A/49-SER": 0.41, "A/50-GLU": 0.467, "A/51-ILE": 0.44, "A/52-LYS": 0.535, "A/53-PRO": 0.55, "A/54-GLU": 0.456, "A/55-GLY": 0.532, "A/56-ASP": 0.477, "A/57-VAL": 0.494, "A/58-ALA": 0.596, "A/59-ARG": 0.523, "A/60-TYR": 0.59, "A/61-LYS": 0.621, "A/62-ILE": 0.618, "A/63-ARG": 0.626, "A/64-LYS": 0.714, "A/65-VAL": 0.682, "A/66-MET": 0.707, "A/67-LEU": 0.663, "A/68-SER": 0.712, "A/69-CYS": 0.683, "A/70-THR": 0.728, "A/71-LEU": 0.737, "A/72-ARG": 0.573, "A/73-MET": 0.687, "A/74-ARG": 0.615, "A/75-PRO": 0.628, "A/76-GLY": 0.728, "A/77-GLU": 0.611, "A/78-LEU": 0.689, "A/79-VAL": 0.743, "A/80-ASN": 0.668, "A/81-TYR": 0.697, "A/82-LEU": 0.694, "A/83-ILE": 0.721, "A/84-VAL": 0.708, "A/85-LYS": 0.609, "A/86-CYS": 0.663, "A/87-SER": 0.562, "A/88-SER": 0.617, "A/89-PRO": 0.728, "A/90-ILE": 0.689, "A/91-VAL": 0.658, "A/92-ASN": 0.667, "A/93-TRP": 0.523, "A/94-SER": 0.613, "A/95-ALA": 0.663, "A/96-ALA": 0.661, "A/97-PHE": 0.576, "A/98-THR": 0.564, "A/99-ALA": 0.556, "A/100-PRO": 0.547, "A/101-ALA": 0.558, "A/102-LEU": 0.554, "A/103-MET": 0.6, "A/104-VAL": 0.71, "A/105-LYS": 0.498, "A/106-GLU": 0.442, "A/107-SER": 0.57, "A/108-CYS": 0.39, "A/109-GLN": 0.432, "A/110-ASP": 0.673, "A/111-MET": 0.573, "A/112-ILE": 0.728, "A/113-THR": 0.699, "A/114-ILE": 0.723, "A/115-ILE": 0.618, "A/116-GLY": 0.775, "A/117-LYS": 0.671, "A/118-GLY": 0.752, "A/119-LYS": 0.747, "A/120-VAL": 0.776, "A/121-GLU": 0.725, "A/122-SER": 0.786, "A/123-ASN": 0.572, "A/124-GLY": 0.708, "A/125-VAL": 0.618, "A/126-ALA": 0.618, "A/127-GLY": 0.539, "A/128-SER": 0.523, "A/129-ASP": 0.41, "A/130-CYS": 0.676, "A/131-THR": 0.748, "A/132-LYS": 0.748, "A/133-SER": 0.732, "A/134-PHE": 0.701, "A/135-ASN": 0.733, "A/136-LYS": 0.681, "A/137-PHE": 0.746, "A/138-ILE": 0.608, "A/139-ARG": 0.541, "A/140-LEU": 0.646, "A/141-GLY": 0.543, "A/142-ALA": 0.531, "A/143-GLY": 0.481, "A/144-ILE": 0.355, "A/145-SER": 0.522, "A/146-GLN": 0.523, "A/147-THR": 0.483, "A/148-GLN": 0.471, "A/149-HIS": 0.615, "A/150-LEU": 0.561, "A/151-TYR": 0.67, "A/152-VAL": 0.676, "A/153-VAL": 0.646, "A/154-MET": 0.674, "A/155-TYR": 0.509, "A/156-THR": 0.616, "A/157-SER": 0.552, "A/158-GLU": 0.54, "A/159-ALA": 0.641, "A/160-VAL": 0.704, "A/161-LYS": 0.668, "A/162-THR": 0.716, "A/163-VAL": 0.714, "A/164-LEU": 0.64, "A/165-GLU": 0.66, "A/166-HIS": 0.561, "A/167-ARG": 0.571, "A/168-VAL": 0.652, "A/169-TYR": 0.716, "A/170-ILE": 0.628, "A/171-GLU": 0.624, "A/172-VAL": 0.537}, "cad_score": {"A/27-ALA": 0.897, "A/28-VAL": 0.665, "A/29-PRO": 0.696, "A/30-THR": 0.558, "A/31-THR": 0.632, "A/32-ARG": 0.518, "A/33-VAL": 0.524, "A/34-VAL": 0.679, "A/35-VAL": 0.651, "A/36-HIS": 0.712, "A/37-GLN": 0.712, "A/38-SER": 0.82, "A/39-ALA": 0.741, "A/40-VAL": 0.75, "A/41-LEU": 0.649, "A/42-LYS": 0.622, "A/43-LYS": 0.551, "A/44-ASP": 0.266, "A/45-ASP": 0.572, "A/46-VAL": 0.462, "A/47-SER": 0.441, "A/48-GLY": 0.509, "A/49-SER": 0.349, "A/50-GLU": 0.634, "A/51-ILE": 0.223, "A/52-LYS": 0.459, "A/53-PRO": 0.559, "A/54-GLU": 0.494, "A/55-GLY": 0.682, "A/56-ASP": 0.262, "A/57-VAL": 0.622, "A/58-ALA": 0.559, "A/59-ARG": 0.303, "A/60-TYR": 0.516, "A/61-LYS": 0.526, "A/62-ILE": 0.496, "A/63-ARG": 0.504, "A/64-LYS": 0.84, "A/65-VAL": 0.745, "A/66-MET": 0.669, "A/67-LEU": 0.596, "A/68-SER": 0.724, "A/69-CYS": 0.58, "A/70-THR": 0.713, "A/71-LEU": 0.649, "A/72-ARG": 0.569, "A/73-MET": 0.737, "A/74-ARG": 0.625, "A/75-PRO": 0.633, "A/76-GLY": 0.464, "A/77-GLU": 0.4, "A/78-LEU": 0.776, "A/79-VAL": 0.715, "A/80-ASN": 0.748, "A/81-TYR": 0.804, "A/82-LEU": 0.577, "A/83-ILE": 0.688, "A/84-VAL": 0.813, "A/85-LYS": 0.549, "A/86-CYS": 0.579, "A/87-SER": 0.27, "A/88-SER": 0.605, "A/89-PRO": 0.571, "A/90-ILE": 0.691, "A/91-VAL": 0.805, "A/92-ASN": 0.883, "A/93-TRP": 0.529, "A/94-SER": 0.513, "A/95-ALA": 0.583, "A/96-ALA": 0.518, "A/97-PHE": 0.601, "A/98-THR": 0.294, "A/99-ALA": 0.584, "A/100-PRO": 0.551, "A/101-ALA": 0.431, "A/102-LEU": 0.46, "A/103-MET": 0.401, "A/104-VAL": 0.721, "A/105-LYS": 0.346, "A/106-GLU": 0.362, "A/107-SER": 0.755, "A/108-CYS": 0.497, "A/109-GLN": 0.315, "A/110-ASP": 0.392, "A/111-MET": 0.622, "A/112-ILE": 0.752, "A/113-THR": 0.838, "A/114-ILE": 0.644, "A/115-ILE": 0.513, "A/116-GLY": 0.767, "A/117-LYS": 0.426, "A/118-GLY": 0.67, "A/119-LYS": 0.793, "A/120-VAL": 0.861, "A/121-GLU": 0.659, "A/122-SER": 0.79, "A/123-ASN": 0.338, "A/124-GLY": 0.489, "A/125-VAL": 0.535, "A/126-ALA": 0.616, "A/127-GLY": 0.717, "A/128-SER": 0.563, "A/129-ASP": 0.351, "A/130-CYS": 0.595, "A/131-THR": 0.514, "A/132-LYS": 0.73, "A/133-SER": 0.729, "A/134-PHE": 0.734, "A/135-ASN": 0.696, "A/136-LYS": 0.609, "A/137-PHE": 0.657, "A/138-ILE": 0.745, "A/139-ARG": 0.463, "A/140-LEU": 0.492, "A/141-GLY": 0.636, "A/142-ALA": 0.495, "A/143-GLY": 0.611, "A/144-ILE": 0.358, "A/145-SER": 0.461, "A/146-GLN": 0.452, "A/147-THR": 0.388, "A/148-GLN": 0.349, "A/149-HIS": 0.701, "A/150-LEU": 0.367, "A/151-TYR": 0.554, "A/152-VAL": 0.437, "A/153-VAL": 0.558, "A/154-MET": 0.57, "A/155-TYR": 0.449, "A/156-THR": 0.521, "A/157-SER": 0.483, "A/158-GLU": 0.666, "A/159-ALA": 0.565, "A/160-VAL": 0.641, "A/161-LYS": 0.851, "A/162-THR": 0.669, "A/163-VAL": 0.586, "A/164-LEU": 0.556, "A/165-GLU": 0.66, "A/166-HIS": 0.48, "A/167-ARG": 0.398, "A/168-VAL": 0.64, "A/169-TYR": 0.764, "A/170-ILE": 0.771, "A/171-GLU": 0.697, "A/172-VAL": 0.295}, "LoCoHD": {"A/27-ALA": 0.15426258046650493, "A/28-VAL": 0.10835531380975541, "A/29-PRO": 0.12370630748022968, "A/30-THR": 0.09604241723557153, "A/31-THR": 0.0917842553807379, "A/32-ARG": 0.22086094115932167, "A/33-VAL": 0.046647449564758754, "A/34-VAL": 0.09475864542436109, "A/35-VAL": 0.10460327318430182, "A/36-HIS": 0.1811220427511734, "A/37-GLN": 0.07887857759854601, "A/38-SER": 0.08553359651696016, "A/39-ALA": 0.07561258391315798, "A/40-VAL": 0.08632416907472384, "A/41-LEU": 0.15396700121848125, "A/42-LYS": 0.1419420816626578, "A/43-LYS": 0.22144046955447882, "A/44-ASP": 0.23063600644853147, "A/45-ASP": 0.16173366240350912, "A/46-VAL": 0.17018772376507413, "A/47-SER": 0.1367609500713885, "A/48-GLY": 0.14065214589994623, "A/49-SER": 0.10484499872678717, "A/50-GLU": 0.15898903127905928, "A/51-ILE": 0.134078893913112, "A/52-LYS": 0.16757775511045447, "A/53-PRO": 0.11156792767897558, "A/54-GLU": 0.2114152688812711, "A/55-GLY": 0.15046127597405573, "A/56-ASP": 0.1483708750546529, "A/57-VAL": 0.15631206037174736, "A/58-ALA": 0.13192212994484565, "A/59-ARG": 0.0931591487275239, "A/60-TYR": 0.12260312466933433, "A/61-LYS": 0.1530133783879693, "A/62-ILE": 0.10140897190097113, "A/63-ARG": 0.24753357041523041, "A/64-LYS": 0.10153620232302163, "A/65-VAL": 0.05319811626248967, "A/66-MET": 0.10465454945845991, "A/67-LEU": 0.11408934085713421, "A/68-SER": 0.1357461171579788, "A/69-CYS": 0.10931953822439244, "A/70-THR": 0.14422433801148588, "A/71-LEU": 0.10097116883368716, "A/72-ARG": 0.2107597076716722, "A/73-MET": 0.14728469903603325, "A/74-ARG": 0.20196233170112224, "A/75-PRO": 0.08542855626499751, "A/76-GLY": 0.1292903235319681, "A/77-GLU": 0.1504260757958904, "A/78-LEU": 0.12474699417676723, "A/79-VAL": 0.07168499759727939, "A/80-ASN": 0.11800014729974936, "A/81-TYR": 0.10081751415123598, "A/82-LEU": 0.09333300791993213, "A/83-ILE": 0.06188313042465964, "A/84-VAL": 0.051133092852896606, "A/85-LYS": 0.10370110971668797, "A/86-CYS": 0.09807976480706104, "A/87-SER": 0.12364381570965402, "A/88-SER": 0.10351501228479279, "A/89-PRO": 0.1015419752439191, "A/90-ILE": 0.09497966748456337, "A/91-VAL": 0.07378900267400045, "A/92-ASN": 0.056648274689143026, "A/93-TRP": 0.15722232727639668, "A/94-SER": 0.11900764552968819, "A/95-ALA": 0.14988212811490922, "A/96-ALA": 0.1340383488593728, "A/97-PHE": 0.11215102375691328, "A/98-THR": 0.1844832832734094, "A/99-ALA": 0.08376212122936214, "A/100-PRO": 0.125477374077275, "A/101-ALA": 0.13744123822112086, "A/102-LEU": 0.13595693635100442, "A/103-MET": 0.14861800140728962, "A/104-VAL": 0.12041111481858822, "A/105-LYS": 0.18307268068879068, "A/106-GLU": 0.15624244268369256, "A/107-SER": 0.09744612487090996, "A/108-CYS": 0.19233391170349926, "A/109-GLN": 0.24251637673795376, "A/110-ASP": 0.10530005009922859, "A/111-MET": 0.19856568991706436, "A/112-ILE": 0.10272523301111885, "A/113-THR": 0.08941846147733519, "A/114-ILE": 0.09620388160741657, "A/115-ILE": 0.10794218886061754, "A/116-GLY": 0.057223706442653045, "A/117-LYS": 0.1264813703755109, "A/118-GLY": 0.11774728923608425, "A/119-LYS": 0.14572144803058462, "A/120-VAL": 0.07599984929840717, "A/121-GLU": 0.12553619647818912, "A/122-SER": 0.07067095906340641, "A/123-ASN": 0.12371436259954703, "A/124-GLY": 0.09936230697909443, "A/125-VAL": 0.1025995236188377, "A/126-ALA": 0.10655356459323276, "A/127-GLY": 0.1774622997932996, "A/128-SER": 0.14263691324025127, "A/129-ASP": 0.20943231611087004, "A/130-CYS": 0.12892059468711412, "A/131-THR": 0.18977908173974095, "A/132-LYS": 0.14620067816105087, "A/133-SER": 0.07647798408518665, "A/134-PHE": 0.11492090726833148, "A/135-ASN": 0.09102685091188083, "A/136-LYS": 0.15138240371641093, "A/137-PHE": 0.21298914927930016, "A/138-ILE": 0.11846258449155064, "A/139-ARG": 0.24505336318324966, "A/140-LEU": 0.10098825368357785, "A/141-GLY": 0.13123163369303556, "A/142-ALA": 0.12884144219109173, "A/143-GLY": 0.11095821082802701, "A/144-ILE": 0.18173455477765219, "A/145-SER": 0.10968813288963336, "A/146-GLN": 0.20714608714881141, "A/147-THR": 0.13834129742797674, "A/148-GLN": 0.15059361561411555, "A/149-HIS": 0.15946816142532635, "A/150-LEU": 0.11968769415557717, "A/151-TYR": 0.1733269573050473, "A/152-VAL": 0.06655371449611559, "A/153-VAL": 0.07724524948905742, "A/154-MET": 0.09701153225255599, "A/155-TYR": 0.19410351822839392, "A/156-THR": 0.1448740336847311, "A/157-SER": 0.21443044301978384, "A/158-GLU": 0.1563056735938969, "A/159-ALA": 0.09868732457587578, "A/160-VAL": 0.09658185029323266, "A/161-LYS": 0.14810448543841243, "A/162-THR": 0.12665983683311238, "A/163-VAL": 0.15530140248592697, "A/164-LEU": 0.15349150120487345, "A/165-GLU": 0.18771984872912778, "A/166-HIS": 0.10270033170308047, "A/167-ARG": 0.21060461933360247, "A/168-VAL": 0.05138370307888323, "A/169-TYR": 0.1413379209465793, "A/170-ILE": 0.07625683566286998, "A/171-GLU": 0.119352652214929, "A/172-VAL": 0.1174500877322726}}}, "4": {"single": {"lddt": 0.6123451085001467, "rmsd": 3.2621073722839355, "cad_score": 0.593223, "gdtts": 0.5702054794520548, "tm_score": 0.7847402095794678, "LoCoHD": 0.12666715913537238}, "per_residue": {"lddt": {"A/27-ALA": 0.509, "A/28-VAL": 0.453, "A/29-PRO": 0.543, "A/30-THR": 0.625, "A/31-THR": 0.603, "A/32-ARG": 0.636, "A/33-VAL": 0.618, "A/34-VAL": 0.658, "A/35-VAL": 0.618, "A/36-HIS": 0.582, "A/37-GLN": 0.581, "A/38-SER": 0.74, "A/39-ALA": 0.741, "A/40-VAL": 0.726, "A/41-LEU": 0.576, "A/42-LYS": 0.525, "A/43-LYS": 0.367, "A/44-ASP": 0.408, "A/45-ASP": 0.511, "A/46-VAL": 0.402, "A/47-SER": 0.417, "A/48-GLY": 0.453, "A/49-SER": 0.422, "A/50-GLU": 0.494, "A/51-ILE": 0.437, "A/52-LYS": 0.486, "A/53-PRO": 0.502, "A/54-GLU": 0.413, "A/55-GLY": 0.461, "A/56-ASP": 0.512, "A/57-VAL": 0.527, "A/58-ALA": 0.482, "A/59-ARG": 0.496, "A/60-TYR": 0.566, "A/61-LYS": 0.569, "A/62-ILE": 0.614, "A/63-ARG": 0.591, "A/64-LYS": 0.657, "A/65-VAL": 0.637, "A/66-MET": 0.685, "A/67-LEU": 0.64, "A/68-SER": 0.72, "A/69-CYS": 0.673, "A/70-THR": 0.729, "A/71-LEU": 0.729, "A/72-ARG": 0.721, "A/73-MET": 0.737, "A/74-ARG": 0.646, "A/75-PRO": 0.684, "A/76-GLY": 0.729, "A/77-GLU": 0.562, "A/78-LEU": 0.728, "A/79-VAL": 0.748, "A/80-ASN": 0.727, "A/81-TYR": 0.726, "A/82-LEU": 0.719, "A/83-ILE": 0.674, "A/84-VAL": 0.716, "A/85-LYS": 0.537, "A/86-CYS": 0.658, "A/87-SER": 0.555, "A/88-SER": 0.616, "A/89-PRO": 0.641, "A/90-ILE": 0.636, "A/91-VAL": 0.597, "A/92-ASN": 0.68, "A/93-TRP": 0.446, "A/94-SER": 0.644, "A/95-ALA": 0.621, "A/96-ALA": 0.672, "A/97-PHE": 0.666, "A/98-THR": 0.643, "A/99-ALA": 0.549, "A/100-PRO": 0.62, "A/101-ALA": 0.618, "A/102-LEU": 0.713, "A/103-MET": 0.674, "A/104-VAL": 0.738, "A/105-LYS": 0.655, "A/106-GLU": 0.628, "A/107-SER": 0.587, "A/108-CYS": 0.602, "A/109-GLN": 0.285, "A/110-ASP": 0.367, "A/111-MET": 0.376, "A/112-ILE": 0.545, "A/113-THR": 0.589, "A/114-ILE": 0.676, "A/115-ILE": 0.59, "A/116-GLY": 0.723, "A/117-LYS": 0.649, "A/118-GLY": 0.757, "A/119-LYS": 0.765, "A/120-VAL": 0.807, "A/121-GLU": 0.84, "A/122-SER": 0.779, "A/123-ASN": 0.706, "A/124-GLY": 0.758, "A/125-VAL": 0.731, "A/126-ALA": 0.733, "A/127-GLY": 0.662, "A/128-SER": 0.783, "A/129-ASP": 0.669, "A/130-CYS": 0.755, "A/131-THR": 0.783, "A/132-LYS": 0.79, "A/133-SER": 0.705, "A/134-PHE": 0.677, "A/135-ASN": 0.711, "A/136-LYS": 0.703, "A/137-PHE": 0.692, "A/138-ILE": 0.557, "A/139-ARG": 0.53, "A/140-LEU": 0.593, "A/141-GLY": 0.515, "A/142-ALA": 0.497, "A/143-GLY": 0.408, "A/144-ILE": 0.361, "A/145-SER": 0.388, "A/146-GLN": 0.415, "A/147-THR": 0.513, "A/148-GLN": 0.513, "A/149-HIS": 0.631, "A/150-LEU": 0.565, "A/151-TYR": 0.638, "A/152-VAL": 0.65, "A/153-VAL": 0.661, "A/154-MET": 0.678, "A/155-TYR": 0.644, "A/156-THR": 0.624, "A/157-SER": 0.523, "A/158-GLU": 0.496, "A/159-ALA": 0.592, "A/160-VAL": 0.647, "A/161-LYS": 0.638, "A/162-THR": 0.722, "A/163-VAL": 0.703, "A/164-LEU": 0.654, "A/165-GLU": 0.642, "A/166-HIS": 0.558, "A/167-ARG": 0.588, "A/168-VAL": 0.629, "A/169-TYR": 0.674, "A/170-ILE": 0.593, "A/171-GLU": 0.575, "A/172-VAL": 0.491}, "cad_score": {"A/27-ALA": 0.981, "A/28-VAL": 0.476, "A/29-PRO": 0.588, "A/30-THR": 0.493, "A/31-THR": 0.494, "A/32-ARG": 0.709, "A/33-VAL": 0.661, "A/34-VAL": 0.759, "A/35-VAL": 0.613, "A/36-HIS": 0.749, "A/37-GLN": 0.543, "A/38-SER": 0.705, "A/39-ALA": 0.724, "A/40-VAL": 0.738, "A/41-LEU": 0.709, "A/42-LYS": 0.567, "A/43-LYS": 0.39, "A/44-ASP": 0.457, "A/45-ASP": 0.631, "A/46-VAL": 0.458, "A/47-SER": 0.487, "A/48-GLY": 0.508, "A/49-SER": 0.376, "A/50-GLU": 0.532, "A/51-ILE": 0.287, "A/52-LYS": 0.414, "A/53-PRO": 0.679, "A/54-GLU": 0.334, "A/55-GLY": 0.606, "A/56-ASP": 0.773, "A/57-VAL": 0.636, "A/58-ALA": 0.386, "A/59-ARG": 0.382, "A/60-TYR": 0.462, "A/61-LYS": 0.493, "A/62-ILE": 0.451, "A/63-ARG": 0.565, "A/64-LYS": 0.758, "A/65-VAL": 0.595, "A/66-MET": 0.651, "A/67-LEU": 0.559, "A/68-SER": 0.699, "A/69-CYS": 0.588, "A/70-THR": 0.78, "A/71-LEU": 0.675, "A/72-ARG": 0.799, "A/73-MET": 0.709, "A/74-ARG": 0.685, "A/75-PRO": 0.607, "A/76-GLY": 0.516, "A/77-GLU": 0.379, "A/78-LEU": 0.705, "A/79-VAL": 0.678, "A/80-ASN": 0.747, "A/81-TYR": 0.763, "A/82-LEU": 0.739, "A/83-ILE": 0.662, "A/84-VAL": 0.812, "A/85-LYS": 0.324, "A/86-CYS": 0.527, "A/87-SER": 0.319, "A/88-SER": 0.376, "A/89-PRO": 0.727, "A/90-ILE": 0.561, "A/91-VAL": 0.802, "A/92-ASN": 0.835, "A/93-TRP": 0.369, "A/94-SER": 0.626, "A/95-ALA": 0.734, "A/96-ALA": 0.609, "A/97-PHE": 0.663, "A/98-THR": 0.702, "A/99-ALA": 0.481, "A/100-PRO": 0.699, "A/101-ALA": 0.515, "A/102-LEU": 0.535, "A/103-MET": 0.465, "A/104-VAL": 0.653, "A/105-LYS": 0.716, "A/106-GLU": 0.626, "A/107-SER": 0.763, "A/108-CYS": 0.405, "A/109-GLN": 0.255, "A/110-ASP": 0.416, "A/111-MET": 0.504, "A/112-ILE": 0.63, "A/113-THR": 0.503, "A/114-ILE": 0.567, "A/115-ILE": 0.495, "A/116-GLY": 0.7, "A/117-LYS": 0.507, "A/118-GLY": 0.826, "A/119-LYS": 0.821, "A/120-VAL": 0.804, "A/121-GLU": 0.753, "A/122-SER": 0.729, "A/123-ASN": 0.649, "A/124-GLY": 0.713, "A/125-VAL": 0.785, "A/126-ALA": 0.886, "A/127-GLY": 0.823, "A/128-SER": 0.727, "A/129-ASP": 0.679, "A/130-CYS": 0.698, "A/131-THR": 0.756, "A/132-LYS": 0.778, "A/133-SER": 0.729, "A/134-PHE": 0.644, "A/135-ASN": 0.697, "A/136-LYS": 0.61, "A/137-PHE": 0.67, "A/138-ILE": 0.615, "A/139-ARG": 0.443, "A/140-LEU": 0.453, "A/141-GLY": 0.543, "A/142-ALA": 0.556, "A/143-GLY": 0.558, "A/144-ILE": 0.321, "A/145-SER": 0.427, "A/146-GLN": 0.309, "A/147-THR": 0.303, "A/148-GLN": 0.468, "A/149-HIS": 0.679, "A/150-LEU": 0.33, "A/151-TYR": 0.598, "A/152-VAL": 0.442, "A/153-VAL": 0.687, "A/154-MET": 0.538, "A/155-TYR": 0.57, "A/156-THR": 0.541, "A/157-SER": 0.355, "A/158-GLU": 0.652, "A/159-ALA": 0.582, "A/160-VAL": 0.682, "A/161-LYS": 0.722, "A/162-THR": 0.632, "A/163-VAL": 0.713, "A/164-LEU": 0.583, "A/165-GLU": 0.726, "A/166-HIS": 0.546, "A/167-ARG": 0.613, "A/168-VAL": 0.636, "A/169-TYR": 0.763, "A/170-ILE": 0.697, "A/171-GLU": 0.672, "A/172-VAL": 0.42}, "LoCoHD": {"A/27-ALA": 0.061219564733322185, "A/28-VAL": 0.12103512291799037, "A/29-PRO": 0.07395526609869078, "A/30-THR": 0.10523443754173056, "A/31-THR": 0.07185806200704369, "A/32-ARG": 0.18316218592404077, "A/33-VAL": 0.060759480844689844, "A/34-VAL": 0.1041951567226211, "A/35-VAL": 0.09213396596984591, "A/36-HIS": 0.1620342972709359, "A/37-GLN": 0.12857993115997912, "A/38-SER": 0.10923697909651987, "A/39-ALA": 0.0819511147745655, "A/40-VAL": 0.08002781966521517, "A/41-LEU": 0.12816757224221972, "A/42-LYS": 0.1399039668147967, "A/43-LYS": 0.22002640072420387, "A/44-ASP": 0.22093134969551056, "A/45-ASP": 0.11540695920644091, "A/46-VAL": 0.07656930327821486, "A/47-SER": 0.1026902543351312, "A/48-GLY": 0.13539359057512587, "A/49-SER": 0.10169049967787167, "A/50-GLU": 0.12647037637439248, "A/51-ILE": 0.10683280204076684, "A/52-LYS": 0.1018282021091944, "A/53-PRO": 0.09758248100053074, "A/54-GLU": 0.2787066853723245, "A/55-GLY": 0.14386349108623014, "A/56-ASP": 0.20341850970537106, "A/57-VAL": 0.11082371719875765, "A/58-ALA": 0.12551039876107117, "A/59-ARG": 0.18866058546678144, "A/60-TYR": 0.09742473299721204, "A/61-LYS": 0.15672332539145914, "A/62-ILE": 0.12223522088999537, "A/63-ARG": 0.18518661213484422, "A/64-LYS": 0.15360800588768844, "A/65-VAL": 0.08275031905965091, "A/66-MET": 0.08066087630036678, "A/67-LEU": 0.10640095938466082, "A/68-SER": 0.10180841058519094, "A/69-CYS": 0.11905002701867105, "A/70-THR": 0.11157167455203355, "A/71-LEU": 0.11322841152498256, "A/72-ARG": 0.21703899341838545, "A/73-MET": 0.1583044068091253, "A/74-ARG": 0.26044517399983463, "A/75-PRO": 0.09838848884651613, "A/76-GLY": 0.12980139583456063, "A/77-GLU": 0.17543228241107117, "A/78-LEU": 0.09625830207162905, "A/79-VAL": 0.08917199886663235, "A/80-ASN": 0.06811358938693986, "A/81-TYR": 0.09373636498805486, "A/82-LEU": 0.09083227764692746, "A/83-ILE": 0.07907785123320017, "A/84-VAL": 0.06531863304393981, "A/85-LYS": 0.09552756395237771, "A/86-CYS": 0.0948777585278052, "A/87-SER": 0.13690047030445093, "A/88-SER": 0.14232432254237795, "A/89-PRO": 0.1125152913266302, "A/90-ILE": 0.11825609991321095, "A/91-VAL": 0.13838620067936852, "A/92-ASN": 0.08971809468035212, "A/93-TRP": 0.17919719187617106, "A/94-SER": 0.1599547616339897, "A/95-ALA": 0.08088457594762254, "A/96-ALA": 0.08052298282666805, "A/97-PHE": 0.11327955035302925, "A/98-THR": 0.134400943030285, "A/99-ALA": 0.15257286699579092, "A/100-PRO": 0.11219253939961445, "A/101-ALA": 0.11769760314544206, "A/102-LEU": 0.12668714540505036, "A/103-MET": 0.15273397104657635, "A/104-VAL": 0.084354742977443, "A/105-LYS": 0.17559556160302028, "A/106-GLU": 0.16675972354271676, "A/107-SER": 0.11224201697972079, "A/108-CYS": 0.14601472111462013, "A/109-GLN": 0.2207023386406688, "A/110-ASP": 0.08917134617546374, "A/111-MET": 0.19105099713541707, "A/112-ILE": 0.16073105227396917, "A/113-THR": 0.11576189394549662, "A/114-ILE": 0.09082930751561633, "A/115-ILE": 0.06027265901971535, "A/116-GLY": 0.07567753332924924, "A/117-LYS": 0.09390578538703102, "A/118-GLY": 0.08492379008155372, "A/119-LYS": 0.1121931924049329, "A/120-VAL": 0.05316807071586555, "A/121-GLU": 0.0848593768522428, "A/122-SER": 0.08469803701016487, "A/123-ASN": 0.19557993595583706, "A/124-GLY": 0.05975553600192069, "A/125-VAL": 0.11121447909108581, "A/126-ALA": 0.08257257324774313, "A/127-GLY": 0.15872003389223432, "A/128-SER": 0.119884028610418, "A/129-ASP": 0.09733309480441706, "A/130-CYS": 0.11482777818647122, "A/131-THR": 0.09006191547497687, "A/132-LYS": 0.11904335609192591, "A/133-SER": 0.08332984790402316, "A/134-PHE": 0.15347760443882666, "A/135-ASN": 0.08314035867875014, "A/136-LYS": 0.10672790474329723, "A/137-PHE": 0.23617097280531696, "A/138-ILE": 0.11357511644420318, "A/139-ARG": 0.2654591111272901, "A/140-LEU": 0.08071010846986319, "A/141-GLY": 0.11322777737199295, "A/142-ALA": 0.21255698008857532, "A/143-GLY": 0.1680553949542854, "A/144-ILE": 0.14259417042587821, "A/145-SER": 0.11460757476957054, "A/146-GLN": 0.2085526580983725, "A/147-THR": 0.13329774556144788, "A/148-GLN": 0.1280758553364158, "A/149-HIS": 0.1368911969935071, "A/150-LEU": 0.11556039510820806, "A/151-TYR": 0.21185863859610327, "A/152-VAL": 0.07373100063629737, "A/153-VAL": 0.07859461222591958, "A/154-MET": 0.09409801243000465, "A/155-TYR": 0.23325648734926732, "A/156-THR": 0.10178535838439091, "A/157-SER": 0.16671582272780136, "A/158-GLU": 0.14667271720021408, "A/159-ALA": 0.11865149726688495, "A/160-VAL": 0.14008754851657654, "A/161-LYS": 0.20059156710285064, "A/162-THR": 0.10399144681445413, "A/163-VAL": 0.12723660394874733, "A/164-LEU": 0.15747293777819163, "A/165-GLU": 0.1647853151519527, "A/166-HIS": 0.09370157333809634, "A/167-ARG": 0.16665357529175534, "A/168-VAL": 0.07632366940736332, "A/169-TYR": 0.1572606163487625, "A/170-ILE": 0.09645059238325954, "A/171-GLU": 0.13347450742964345, "A/172-VAL": 0.15103668379155616}}}, "5": {"single": {"lddt": 0.6481505760272253, "rmsd": 2.743126153945923, "cad_score": 0.617669, "gdtts": 0.6404109589041096, "tm_score": 0.8283923268318176, "LoCoHD": 0.12340394344375095}, "per_residue": {"lddt": {"A/27-ALA": 0.535, "A/28-VAL": 0.605, "A/29-PRO": 0.617, "A/30-THR": 0.625, "A/31-THR": 0.623, "A/32-ARG": 0.523, "A/33-VAL": 0.581, "A/34-VAL": 0.648, "A/35-VAL": 0.608, "A/36-HIS": 0.561, "A/37-GLN": 0.656, "A/38-SER": 0.725, "A/39-ALA": 0.729, "A/40-VAL": 0.75, "A/41-LEU": 0.626, "A/42-LYS": 0.641, "A/43-LYS": 0.55, "A/44-ASP": 0.41, "A/45-ASP": 0.54, "A/46-VAL": 0.39, "A/47-SER": 0.405, "A/48-GLY": 0.455, "A/49-SER": 0.42, "A/50-GLU": 0.5, "A/51-ILE": 0.406, "A/52-LYS": 0.531, "A/53-PRO": 0.548, "A/54-GLU": 0.472, "A/55-GLY": 0.534, "A/56-ASP": 0.564, "A/57-VAL": 0.422, "A/58-ALA": 0.592, "A/59-ARG": 0.57, "A/60-TYR": 0.582, "A/61-LYS": 0.623, "A/62-ILE": 0.618, "A/63-ARG": 0.599, "A/64-LYS": 0.767, "A/65-VAL": 0.714, "A/66-MET": 0.717, "A/67-LEU": 0.68, "A/68-SER": 0.727, "A/69-CYS": 0.767, "A/70-THR": 0.739, "A/71-LEU": 0.757, "A/72-ARG": 0.687, "A/73-MET": 0.744, "A/74-ARG": 0.632, "A/75-PRO": 0.731, "A/76-GLY": 0.737, "A/77-GLU": 0.644, "A/78-LEU": 0.728, "A/79-VAL": 0.766, "A/80-ASN": 0.707, "A/81-TYR": 0.771, "A/82-LEU": 0.75, "A/83-ILE": 0.779, "A/84-VAL": 0.709, "A/85-LYS": 0.614, "A/86-CYS": 0.662, "A/87-SER": 0.577, "A/88-SER": 0.604, "A/89-PRO": 0.714, "A/90-ILE": 0.647, "A/91-VAL": 0.672, "A/92-ASN": 0.674, "A/93-TRP": 0.648, "A/94-SER": 0.663, "A/95-ALA": 0.686, "A/96-ALA": 0.752, "A/97-PHE": 0.724, "A/98-THR": 0.671, "A/99-ALA": 0.583, "A/100-PRO": 0.681, "A/101-ALA": 0.687, "A/102-LEU": 0.751, "A/103-MET": 0.75, "A/104-VAL": 0.63, "A/105-LYS": 0.645, "A/106-GLU": 0.55, "A/107-SER": 0.605, "A/108-CYS": 0.64, "A/109-GLN": 0.56, "A/110-ASP": 0.538, "A/111-MET": 0.559, "A/112-ILE": 0.671, "A/113-THR": 0.743, "A/114-ILE": 0.744, "A/115-ILE": 0.719, "A/116-GLY": 0.833, "A/117-LYS": 0.709, "A/118-GLY": 0.819, "A/119-LYS": 0.796, "A/120-VAL": 0.82, "A/121-GLU": 0.781, "A/122-SER": 0.792, "A/123-ASN": 0.7, "A/124-GLY": 0.662, "A/125-VAL": 0.563, "A/126-ALA": 0.673, "A/127-GLY": 0.689, "A/128-SER": 0.639, "A/129-ASP": 0.597, "A/130-CYS": 0.768, "A/131-THR": 0.755, "A/132-LYS": 0.778, "A/133-SER": 0.759, "A/134-PHE": 0.608, "A/135-ASN": 0.722, "A/136-LYS": 0.746, "A/137-PHE": 0.755, "A/138-ILE": 0.727, "A/139-ARG": 0.554, "A/140-LEU": 0.7, "A/141-GLY": 0.584, "A/142-ALA": 0.51, "A/143-GLY": 0.484, "A/144-ILE": 0.349, "A/145-SER": 0.52, "A/146-GLN": 0.499, "A/147-THR": 0.481, "A/148-GLN": 0.478, "A/149-HIS": 0.651, "A/150-LEU": 0.6, "A/151-TYR": 0.694, "A/152-VAL": 0.706, "A/153-VAL": 0.718, "A/154-MET": 0.725, "A/155-TYR": 0.708, "A/156-THR": 0.641, "A/157-SER": 0.551, "A/158-GLU": 0.54, "A/159-ALA": 0.663, "A/160-VAL": 0.711, "A/161-LYS": 0.653, "A/162-THR": 0.778, "A/163-VAL": 0.702, "A/164-LEU": 0.618, "A/165-GLU": 0.659, "A/166-HIS": 0.565, "A/167-ARG": 0.587, "A/168-VAL": 0.64, "A/169-TYR": 0.705, "A/170-ILE": 0.635, "A/171-GLU": 0.624, "A/172-VAL": 0.511}, "cad_score": {"A/27-ALA": 0.806, "A/28-VAL": 0.575, "A/29-PRO": 0.663, "A/30-THR": 0.673, "A/31-THR": 0.687, "A/32-ARG": 0.539, "A/33-VAL": 0.564, "A/34-VAL": 0.637, "A/35-VAL": 0.648, "A/36-HIS": 0.709, "A/37-GLN": 0.637, "A/38-SER": 0.767, "A/39-ALA": 0.722, "A/40-VAL": 0.708, "A/41-LEU": 0.671, "A/42-LYS": 0.596, "A/43-LYS": 0.422, "A/44-ASP": 0.356, "A/45-ASP": 0.679, "A/46-VAL": 0.526, "A/47-SER": 0.374, "A/48-GLY": 0.399, "A/49-SER": 0.381, "A/50-GLU": 0.697, "A/51-ILE": 0.284, "A/52-LYS": 0.469, "A/53-PRO": 0.616, "A/54-GLU": 0.431, "A/55-GLY": 0.519, "A/56-ASP": 0.744, "A/57-VAL": 0.528, "A/58-ALA": 0.505, "A/59-ARG": 0.489, "A/60-TYR": 0.483, "A/61-LYS": 0.592, "A/62-ILE": 0.438, "A/63-ARG": 0.438, "A/64-LYS": 0.789, "A/65-VAL": 0.73, "A/66-MET": 0.697, "A/67-LEU": 0.663, "A/68-SER": 0.745, "A/69-CYS": 0.605, "A/70-THR": 0.792, "A/71-LEU": 0.6, "A/72-ARG": 0.719, "A/73-MET": 0.722, "A/74-ARG": 0.58, "A/75-PRO": 0.599, "A/76-GLY": 0.311, "A/77-GLU": 0.383, "A/78-LEU": 0.762, "A/79-VAL": 0.754, "A/80-ASN": 0.678, "A/81-TYR": 0.764, "A/82-LEU": 0.864, "A/83-ILE": 0.725, "A/84-VAL": 0.809, "A/85-LYS": 0.465, "A/86-CYS": 0.601, "A/87-SER": 0.248, "A/88-SER": 0.648, "A/89-PRO": 0.709, "A/90-ILE": 0.715, "A/91-VAL": 0.875, "A/92-ASN": 0.806, "A/93-TRP": 0.674, "A/94-SER": 0.723, "A/95-ALA": 0.633, "A/96-ALA": 0.632, "A/97-PHE": 0.785, "A/98-THR": 0.745, "A/99-ALA": 0.492, "A/100-PRO": 0.604, "A/101-ALA": 0.609, "A/102-LEU": 0.663, "A/103-MET": 0.571, "A/104-VAL": 0.703, "A/105-LYS": 0.728, "A/106-GLU": 0.72, "A/107-SER": 0.583, "A/108-CYS": 0.494, "A/109-GLN": 0.52, "A/110-ASP": 0.457, "A/111-MET": 0.613, "A/112-ILE": 0.648, "A/113-THR": 0.708, "A/114-ILE": 0.681, "A/115-ILE": 0.704, "A/116-GLY": 0.796, "A/117-LYS": 0.562, "A/118-GLY": 0.847, "A/119-LYS": 0.808, "A/120-VAL": 0.754, "A/121-GLU": 0.682, "A/122-SER": 0.606, "A/123-ASN": 0.545, "A/124-GLY": 0.718, "A/125-VAL": 0.821, "A/126-ALA": 0.821, "A/127-GLY": 0.739, "A/128-SER": 0.589, "A/129-ASP": 0.639, "A/130-CYS": 0.684, "A/131-THR": 0.685, "A/132-LYS": 0.711, "A/133-SER": 0.724, "A/134-PHE": 0.524, "A/135-ASN": 0.629, "A/136-LYS": 0.622, "A/137-PHE": 0.677, "A/138-ILE": 0.729, "A/139-ARG": 0.471, "A/140-LEU": 0.537, "A/141-GLY": 0.707, "A/142-ALA": 0.47, "A/143-GLY": 0.644, "A/144-ILE": 0.444, "A/145-SER": 0.473, "A/146-GLN": 0.586, "A/147-THR": 0.457, "A/148-GLN": 0.342, "A/149-HIS": 0.725, "A/150-LEU": 0.394, "A/151-TYR": 0.617, "A/152-VAL": 0.506, "A/153-VAL": 0.722, "A/154-MET": 0.525, "A/155-TYR": 0.664, "A/156-THR": 0.553, "A/157-SER": 0.474, "A/158-GLU": 0.6, "A/159-ALA": 0.546, "A/160-VAL": 0.78, "A/161-LYS": 0.685, "A/162-THR": 0.637, "A/163-VAL": 0.723, "A/164-LEU": 0.508, "A/165-GLU": 0.681, "A/166-HIS": 0.576, "A/167-ARG": 0.454, "A/168-VAL": 0.643, "A/169-TYR": 0.748, "A/170-ILE": 0.666, "A/171-GLU": 0.62, "A/172-VAL": 0.423}, "LoCoHD": {"A/27-ALA": 0.1737032212623413, "A/28-VAL": 0.15941368624329402, "A/29-PRO": 0.16793434733720058, "A/30-THR": 0.1765206429113932, "A/31-THR": 0.08983939344503945, "A/32-ARG": 0.22977454452320026, "A/33-VAL": 0.057058093999628634, "A/34-VAL": 0.10885757595735583, "A/35-VAL": 0.11397569379904611, "A/36-HIS": 0.18754767984887777, "A/37-GLN": 0.08239148859583259, "A/38-SER": 0.09306764272163869, "A/39-ALA": 0.08328077280544921, "A/40-VAL": 0.08762974664705198, "A/41-LEU": 0.15228343528149835, "A/42-LYS": 0.15498021726506706, "A/43-LYS": 0.1947518698336482, "A/44-ASP": 0.21591247468230956, "A/45-ASP": 0.16816704518052716, "A/46-VAL": 0.09324789112277233, "A/47-SER": 0.10901103195626147, "A/48-GLY": 0.13220428542263446, "A/49-SER": 0.10493418570169902, "A/50-GLU": 0.11066965294723657, "A/51-ILE": 0.09040192237596846, "A/52-LYS": 0.11065094580769488, "A/53-PRO": 0.1123136759705246, "A/54-GLU": 0.25854078369326694, "A/55-GLY": 0.18514764049311297, "A/56-ASP": 0.18618636388534246, "A/57-VAL": 0.11056581955992546, "A/58-ALA": 0.12472844148502407, "A/59-ARG": 0.12246533913289592, "A/60-TYR": 0.09715125352847578, "A/61-LYS": 0.14156175830501552, "A/62-ILE": 0.13759893921142413, "A/63-ARG": 0.1855180798930385, "A/64-LYS": 0.10548205159087619, "A/65-VAL": 0.05647645579527114, "A/66-MET": 0.09815230059443936, "A/67-LEU": 0.11779736356117587, "A/68-SER": 0.10447877247197318, "A/69-CYS": 0.1552069482584317, "A/70-THR": 0.09866760438745346, "A/71-LEU": 0.13455835429536636, "A/72-ARG": 0.263140976878498, "A/73-MET": 0.12133740902981949, "A/74-ARG": 0.2119495590722195, "A/75-PRO": 0.07983922846899093, "A/76-GLY": 0.12603191036814596, "A/77-GLU": 0.15928354624672614, "A/78-LEU": 0.09802986301460076, "A/79-VAL": 0.07329323217971119, "A/80-ASN": 0.10063192011001003, "A/81-TYR": 0.15980415661376338, "A/82-LEU": 0.07587260717629124, "A/83-ILE": 0.045790533383999174, "A/84-VAL": 0.05721369475545818, "A/85-LYS": 0.08607625536129368, "A/86-CYS": 0.08636778641894, "A/87-SER": 0.10344044423071412, "A/88-SER": 0.09198898837292807, "A/89-PRO": 0.09389721711571611, "A/90-ILE": 0.10386499105169718, "A/91-VAL": 0.06894250615380247, "A/92-ASN": 0.08813107679409167, "A/93-TRP": 0.11440246028921264, "A/94-SER": 0.10093732659592781, "A/95-ALA": 0.10088020370475208, "A/96-ALA": 0.06597931931734244, "A/97-PHE": 0.06513074245065321, "A/98-THR": 0.07800864866148567, "A/99-ALA": 0.13986983523804059, "A/100-PRO": 0.0991970617343758, "A/101-ALA": 0.11375647285313231, "A/102-LEU": 0.11297049106391488, "A/103-MET": 0.1132802830614994, "A/104-VAL": 0.07470615121176234, "A/105-LYS": 0.1401401559685915, "A/106-GLU": 0.1377468068633402, "A/107-SER": 0.08973771853818825, "A/108-CYS": 0.1140545107917623, "A/109-GLN": 0.18967660882480306, "A/110-ASP": 0.1407950879328649, "A/111-MET": 0.19666465709715256, "A/112-ILE": 0.08605560221230296, "A/113-THR": 0.09211305099688964, "A/114-ILE": 0.0909283024864203, "A/115-ILE": 0.08184836407147422, "A/116-GLY": 0.041270025127076594, "A/117-LYS": 0.10754923334811178, "A/118-GLY": 0.10487855672772153, "A/119-LYS": 0.1322180811647576, "A/120-VAL": 0.05728872474475099, "A/121-GLU": 0.09380141630705732, "A/122-SER": 0.0884657303867822, "A/123-ASN": 0.10982192692863577, "A/124-GLY": 0.09656223747639568, "A/125-VAL": 0.1020640051104212, "A/126-ALA": 0.12737190180923516, "A/127-GLY": 0.18644840935758739, "A/128-SER": 0.1130141558756936, "A/129-ASP": 0.14559233882562006, "A/130-CYS": 0.11266528424465465, "A/131-THR": 0.12160798505845757, "A/132-LYS": 0.11500657056811929, "A/133-SER": 0.07036876996718315, "A/134-PHE": 0.20292375409587543, "A/135-ASN": 0.12952653514993617, "A/136-LYS": 0.17051617843511038, "A/137-PHE": 0.21064552681598325, "A/138-ILE": 0.09104327745693427, "A/139-ARG": 0.25162548555181746, "A/140-LEU": 0.10165550946221494, "A/141-GLY": 0.1321936443102834, "A/142-ALA": 0.12911385862668467, "A/143-GLY": 0.11227762783777832, "A/144-ILE": 0.13208542473856502, "A/145-SER": 0.09771499358443361, "A/146-GLN": 0.2525587007293263, "A/147-THR": 0.13267060389617144, "A/148-GLN": 0.15097418804574692, "A/149-HIS": 0.11753213939895157, "A/150-LEU": 0.1037886555059773, "A/151-TYR": 0.14387246082982408, "A/152-VAL": 0.06496713671034439, "A/153-VAL": 0.08386191133132379, "A/154-MET": 0.09447171033238895, "A/155-TYR": 0.13802455850288717, "A/156-THR": 0.08810777105375384, "A/157-SER": 0.1684533853390351, "A/158-GLU": 0.15010270531195183, "A/159-ALA": 0.1034124790497555, "A/160-VAL": 0.09515171617503848, "A/161-LYS": 0.18821636304499004, "A/162-THR": 0.09054680727970307, "A/163-VAL": 0.11922560797462857, "A/164-LEU": 0.15160376893428498, "A/165-GLU": 0.171617081674347, "A/166-HIS": 0.08195609087675436, "A/167-ARG": 0.19418708708063606, "A/168-VAL": 0.0556172238313291, "A/169-TYR": 0.1572038272430653, "A/170-ILE": 0.12047017395580481, "A/171-GLU": 0.17307774010526045, "A/172-VAL": 0.12337148092947448}}}, "3": {"single": {"lddt": 0.6222634398939636, "rmsd": 3.0399246215820312, "cad_score": 0.58774, "gdtts": 0.625, "tm_score": 0.8110464811325073, "LoCoHD": 0.13555658988966113}, "per_residue": {"lddt": {"A/27-ALA": 0.71, "A/28-VAL": 0.696, "A/29-PRO": 0.703, "A/30-THR": 0.685, "A/31-THR": 0.7, "A/32-ARG": 0.572, "A/33-VAL": 0.657, "A/34-VAL": 0.694, "A/35-VAL": 0.642, "A/36-HIS": 0.553, "A/37-GLN": 0.587, "A/38-SER": 0.714, "A/39-ALA": 0.736, "A/40-VAL": 0.708, "A/41-LEU": 0.565, "A/42-LYS": 0.516, "A/43-LYS": 0.323, "A/44-ASP": 0.36, "A/45-ASP": 0.465, "A/46-VAL": 0.367, "A/47-SER": 0.415, "A/48-GLY": 0.454, "A/49-SER": 0.444, "A/50-GLU": 0.525, "A/51-ILE": 0.479, "A/52-LYS": 0.554, "A/53-PRO": 0.562, "A/54-GLU": 0.519, "A/55-GLY": 0.56, "A/56-ASP": 0.591, "A/57-VAL": 0.566, "A/58-ALA": 0.573, "A/59-ARG": 0.536, "A/60-TYR": 0.604, "A/61-LYS": 0.631, "A/62-ILE": 0.643, "A/63-ARG": 0.663, "A/64-LYS": 0.713, "A/65-VAL": 0.712, "A/66-MET": 0.675, "A/67-LEU": 0.66, "A/68-SER": 0.706, "A/69-CYS": 0.723, "A/70-THR": 0.718, "A/71-LEU": 0.738, "A/72-ARG": 0.628, "A/73-MET": 0.696, "A/74-ARG": 0.604, "A/75-PRO": 0.695, "A/76-GLY": 0.76, "A/77-GLU": 0.621, "A/78-LEU": 0.72, "A/79-VAL": 0.737, "A/80-ASN": 0.669, "A/81-TYR": 0.755, "A/82-LEU": 0.697, "A/83-ILE": 0.713, "A/84-VAL": 0.667, "A/85-LYS": 0.64, "A/86-CYS": 0.666, "A/87-SER": 0.6, "A/88-SER": 0.632, "A/89-PRO": 0.617, "A/90-ILE": 0.552, "A/91-VAL": 0.393, "A/92-ASN": 0.501, "A/93-TRP": 0.373, "A/94-SER": 0.544, "A/95-ALA": 0.647, "A/96-ALA": 0.661, "A/97-PHE": 0.629, "A/98-THR": 0.609, "A/99-ALA": 0.575, "A/100-PRO": 0.608, "A/101-ALA": 0.614, "A/102-LEU": 0.707, "A/103-MET": 0.631, "A/104-VAL": 0.675, "A/105-LYS": 0.66, "A/106-GLU": 0.413, "A/107-SER": 0.58, "A/108-CYS": 0.486, "A/109-GLN": 0.359, "A/110-ASP": 0.45, "A/111-MET": 0.485, "A/112-ILE": 0.597, "A/113-THR": 0.713, "A/114-ILE": 0.753, "A/115-ILE": 0.691, "A/116-GLY": 0.801, "A/117-LYS": 0.696, "A/118-GLY": 0.783, "A/119-LYS": 0.778, "A/120-VAL": 0.812, "A/121-GLU": 0.812, "A/122-SER": 0.809, "A/123-ASN": 0.598, "A/124-GLY": 0.65, "A/125-VAL": 0.509, "A/126-ALA": 0.498, "A/127-GLY": 0.644, "A/128-SER": 0.745, "A/129-ASP": 0.711, "A/130-CYS": 0.758, "A/131-THR": 0.763, "A/132-LYS": 0.774, "A/133-SER": 0.736, "A/134-PHE": 0.578, "A/135-ASN": 0.668, "A/136-LYS": 0.729, "A/137-PHE": 0.597, "A/138-ILE": 0.724, "A/139-ARG": 0.586, "A/140-LEU": 0.653, "A/141-GLY": 0.546, "A/142-ALA": 0.552, "A/143-GLY": 0.462, "A/144-ILE": 0.437, "A/145-SER": 0.404, "A/146-GLN": 0.398, "A/147-THR": 0.52, "A/148-GLN": 0.539, "A/149-HIS": 0.624, "A/150-LEU": 0.567, "A/151-TYR": 0.651, "A/152-VAL": 0.665, "A/153-VAL": 0.664, "A/154-MET": 0.689, "A/155-TYR": 0.671, "A/156-THR": 0.637, "A/157-SER": 0.55, "A/158-GLU": 0.51, "A/159-ALA": 0.628, "A/160-VAL": 0.704, "A/161-LYS": 0.628, "A/162-THR": 0.696, "A/163-VAL": 0.681, "A/164-LEU": 0.642, "A/165-GLU": 0.65, "A/166-HIS": 0.58, "A/167-ARG": 0.542, "A/168-VAL": 0.667, "A/169-TYR": 0.727, "A/170-ILE": 0.638, "A/171-GLU": 0.633, "A/172-VAL": 0.57}, "cad_score": {"A/27-ALA": 0.882, "A/28-VAL": 0.679, "A/29-PRO": 0.653, "A/30-THR": 0.643, "A/31-THR": 0.8, "A/32-ARG": 0.566, "A/33-VAL": 0.714, "A/34-VAL": 0.63, "A/35-VAL": 0.7, "A/36-HIS": 0.661, "A/37-GLN": 0.615, "A/38-SER": 0.693, "A/39-ALA": 0.776, "A/40-VAL": 0.657, "A/41-LEU": 0.601, "A/42-LYS": 0.514, "A/43-LYS": 0.188, "A/44-ASP": 0.194, "A/45-ASP": 0.733, "A/46-VAL": 0.381, "A/47-SER": 0.385, "A/48-GLY": 0.377, "A/49-SER": 0.411, "A/50-GLU": 0.661, "A/51-ILE": 0.354, "A/52-LYS": 0.623, "A/53-PRO": 0.672, "A/54-GLU": 0.478, "A/55-GLY": 0.7, "A/56-ASP": 0.843, "A/57-VAL": 0.673, "A/58-ALA": 0.74, "A/59-ARG": 0.367, "A/60-TYR": 0.444, "A/61-LYS": 0.668, "A/62-ILE": 0.488, "A/63-ARG": 0.559, "A/64-LYS": 0.599, "A/65-VAL": 0.676, "A/66-MET": 0.577, "A/67-LEU": 0.637, "A/68-SER": 0.532, "A/69-CYS": 0.632, "A/70-THR": 0.736, "A/71-LEU": 0.596, "A/72-ARG": 0.665, "A/73-MET": 0.729, "A/74-ARG": 0.489, "A/75-PRO": 0.624, "A/76-GLY": 0.357, "A/77-GLU": 0.466, "A/78-LEU": 0.718, "A/79-VAL": 0.691, "A/80-ASN": 0.673, "A/81-TYR": 0.717, "A/82-LEU": 0.83, "A/83-ILE": 0.727, "A/84-VAL": 0.796, "A/85-LYS": 0.507, "A/86-CYS": 0.585, "A/87-SER": 0.446, "A/88-SER": 0.457, "A/89-PRO": 0.616, "A/90-ILE": 0.521, "A/91-VAL": 0.372, "A/92-ASN": 0.403, "A/93-TRP": 0.262, "A/94-SER": 0.561, "A/95-ALA": 0.528, "A/96-ALA": 0.569, "A/97-PHE": 0.679, "A/98-THR": 0.606, "A/99-ALA": 0.471, "A/100-PRO": 0.658, "A/101-ALA": 0.441, "A/102-LEU": 0.587, "A/103-MET": 0.647, "A/104-VAL": 0.725, "A/105-LYS": 0.605, "A/106-GLU": 0.278, "A/107-SER": 0.801, "A/108-CYS": 0.573, "A/109-GLN": 0.263, "A/110-ASP": 0.433, "A/111-MET": 0.565, "A/112-ILE": 0.602, "A/113-THR": 0.731, "A/114-ILE": 0.627, "A/115-ILE": 0.695, "A/116-GLY": 0.735, "A/117-LYS": 0.633, "A/118-GLY": 0.878, "A/119-LYS": 0.781, "A/120-VAL": 0.765, "A/121-GLU": 0.724, "A/122-SER": 0.818, "A/123-ASN": 0.388, "A/124-GLY": 0.485, "A/125-VAL": 0.584, "A/126-ALA": 0.427, "A/127-GLY": 0.772, "A/128-SER": 0.672, "A/129-ASP": 0.501, "A/130-CYS": 0.693, "A/131-THR": 0.823, "A/132-LYS": 0.822, "A/133-SER": 0.67, "A/134-PHE": 0.53, "A/135-ASN": 0.413, "A/136-LYS": 0.641, "A/137-PHE": 0.54, "A/138-ILE": 0.756, "A/139-ARG": 0.62, "A/140-LEU": 0.501, "A/141-GLY": 0.552, "A/142-ALA": 0.589, "A/143-GLY": 0.651, "A/144-ILE": 0.327, "A/145-SER": 0.453, "A/146-GLN": 0.397, "A/147-THR": 0.316, "A/148-GLN": 0.498, "A/149-HIS": 0.673, "A/150-LEU": 0.429, "A/151-TYR": 0.62, "A/152-VAL": 0.505, "A/153-VAL": 0.656, "A/154-MET": 0.587, "A/155-TYR": 0.55, "A/156-THR": 0.592, "A/157-SER": 0.492, "A/158-GLU": 0.707, "A/159-ALA": 0.617, "A/160-VAL": 0.686, "A/161-LYS": 0.734, "A/162-THR": 0.625, "A/163-VAL": 0.715, "A/164-LEU": 0.574, "A/165-GLU": 0.606, "A/166-HIS": 0.572, "A/167-ARG": 0.334, "A/168-VAL": 0.72, "A/169-TYR": 0.645, "A/170-ILE": 0.715, "A/171-GLU": 0.762, "A/172-VAL": 0.454}, "LoCoHD": {"A/27-ALA": 0.12218788291570289, "A/28-VAL": 0.11080716405873645, "A/29-PRO": 0.06997794288670438, "A/30-THR": 0.11608116287975626, "A/31-THR": 0.09616638193027623, "A/32-ARG": 0.23868323640098835, "A/33-VAL": 0.049672991634560536, "A/34-VAL": 0.09647759204596171, "A/35-VAL": 0.10266302769998809, "A/36-HIS": 0.18825867832665752, "A/37-GLN": 0.12041194807782356, "A/38-SER": 0.12041494440558484, "A/39-ALA": 0.10384130527898722, "A/40-VAL": 0.11028352663751331, "A/41-LEU": 0.13479412824979475, "A/42-LYS": 0.11720763220041909, "A/43-LYS": 0.3034183828148525, "A/44-ASP": 0.23435542062927953, "A/45-ASP": 0.14340516281208543, "A/46-VAL": 0.09148561431363789, "A/47-SER": 0.10663143703910302, "A/48-GLY": 0.12514084255923166, "A/49-SER": 0.09082451018256534, "A/50-GLU": 0.12030858119070084, "A/51-ILE": 0.10670911545612766, "A/52-LYS": 0.1262014377564738, "A/53-PRO": 0.10755437975164624, "A/54-GLU": 0.25586504568716784, "A/55-GLY": 0.16335455575576566, "A/56-ASP": 0.1956579766059463, "A/57-VAL": 0.1342528724879251, "A/58-ALA": 0.12397480569161241, "A/59-ARG": 0.14412743487604626, "A/60-TYR": 0.08639274285264119, "A/61-LYS": 0.17776023239168826, "A/62-ILE": 0.10788262327690858, "A/63-ARG": 0.14256555569115706, "A/64-LYS": 0.198398412002899, "A/65-VAL": 0.06791377489821163, "A/66-MET": 0.1725759263136448, "A/67-LEU": 0.1437336656627995, "A/68-SER": 0.15346713137118995, "A/69-CYS": 0.17316954994984232, "A/70-THR": 0.11884233361715256, "A/71-LEU": 0.13345738227558981, "A/72-ARG": 0.19722995619208586, "A/73-MET": 0.09870671714838816, "A/74-ARG": 0.23266762451744671, "A/75-PRO": 0.0842620265307131, "A/76-GLY": 0.14033523523011113, "A/77-GLU": 0.16282798514546928, "A/78-LEU": 0.10064186536329886, "A/79-VAL": 0.08735995185043244, "A/80-ASN": 0.12386330116445765, "A/81-TYR": 0.16143118385783298, "A/82-LEU": 0.0856562751057835, "A/83-ILE": 0.07928591360590632, "A/84-VAL": 0.062430524534563644, "A/85-LYS": 0.08610802821207604, "A/86-CYS": 0.0974561562399578, "A/87-SER": 0.12380537860821965, "A/88-SER": 0.1242250875983652, "A/89-PRO": 0.12965356598006358, "A/90-ILE": 0.13072771416843082, "A/91-VAL": 0.10323440256697208, "A/92-ASN": 0.11871744983966223, "A/93-TRP": 0.21947054418124295, "A/94-SER": 0.17405257664194032, "A/95-ALA": 0.10482217505655093, "A/96-ALA": 0.092176172010707, "A/97-PHE": 0.13120634505584433, "A/98-THR": 0.14762161665332524, "A/99-ALA": 0.14642547294971223, "A/100-PRO": 0.11528555310460824, "A/101-ALA": 0.09631014538916598, "A/102-LEU": 0.11816398719119121, "A/103-MET": 0.12408737610041724, "A/104-VAL": 0.09157490069584168, "A/105-LYS": 0.19533141298551226, "A/106-GLU": 0.16404848216665396, "A/107-SER": 0.10772642375102352, "A/108-CYS": 0.15448655527528662, "A/109-GLN": 0.21326591007804496, "A/110-ASP": 0.15983142984288304, "A/111-MET": 0.2417949998374029, "A/112-ILE": 0.19170766073040946, "A/113-THR": 0.11220263291653741, "A/114-ILE": 0.12158041850563962, "A/115-ILE": 0.08085934167488633, "A/116-GLY": 0.07107581891643067, "A/117-LYS": 0.0960209674617196, "A/118-GLY": 0.08699165612481741, "A/119-LYS": 0.11818717983916929, "A/120-VAL": 0.0697308233218414, "A/121-GLU": 0.09094836128990857, "A/122-SER": 0.0673195309546809, "A/123-ASN": 0.13542240534646852, "A/124-GLY": 0.11578916020117214, "A/125-VAL": 0.10254241639795499, "A/126-ALA": 0.11269048090741023, "A/127-GLY": 0.1703585454827501, "A/128-SER": 0.13714622550711184, "A/129-ASP": 0.16455081307732397, "A/130-CYS": 0.10126103025016521, "A/131-THR": 0.0648268559594076, "A/132-LYS": 0.09966808756548208, "A/133-SER": 0.07627274559289936, "A/134-PHE": 0.19409241814917008, "A/135-ASN": 0.15992972735285144, "A/136-LYS": 0.18850575547919346, "A/137-PHE": 0.27781688768811774, "A/138-ILE": 0.08694893430170703, "A/139-ARG": 0.33383443262451296, "A/140-LEU": 0.0923303514735069, "A/141-GLY": 0.0917449654370316, "A/142-ALA": 0.12650766733408864, "A/143-GLY": 0.16162463803143132, "A/144-ILE": 0.15762212455259306, "A/145-SER": 0.19959817721289624, "A/146-GLN": 0.1960801930520913, "A/147-THR": 0.12752604572866236, "A/148-GLN": 0.11947655720400696, "A/149-HIS": 0.14251994208098934, "A/150-LEU": 0.12004190050976883, "A/151-TYR": 0.20960494340352065, "A/152-VAL": 0.08476561818015704, "A/153-VAL": 0.09753205780041903, "A/154-MET": 0.101930552646693, "A/155-TYR": 0.2398471893373326, "A/156-THR": 0.13923586111175115, "A/157-SER": 0.1394691597289078, "A/158-GLU": 0.16170187548471096, "A/159-ALA": 0.13459926795064917, "A/160-VAL": 0.10310161194744119, "A/161-LYS": 0.1845539276614083, "A/162-THR": 0.11319099111340071, "A/163-VAL": 0.1370139784719421, "A/164-LEU": 0.1609395924737079, "A/165-GLU": 0.1862768581237523, "A/166-HIS": 0.09965740736700444, "A/167-ARG": 0.23335823809839512, "A/168-VAL": 0.052309430221854296, "A/169-TYR": 0.175527504746832, "A/170-ILE": 0.08143534445241885, "A/171-GLU": 0.19829060824092354, "A/172-VAL": 0.11790135511955555}}}}, "T1027": {"5": {"single": {"lddt": 0.3203341876221168, "rmsd": 15.229351997375488, "cad_score": 0.350437, "gdtts": 0.07738095238095238, "tm_score": 0.3609967827796936, "LoCoHD": 0.16953467732503033}, "per_residue": {"lddt": {"A/1-LYS": 0.445, "A/2-PRO": 0.421, "A/3-THR": 0.393, "A/4-GLU": 0.398, "A/5-ASN": 0.355, "A/6-ASN": 0.316, "A/7-GLU": 0.384, "A/8-ASP": 0.211, "A/9-PHE": 0.284, "A/10-ASN": 0.342, "A/11-ILE": 0.351, "A/12-VAL": 0.412, "A/13-ALA": 0.425, "A/14-VAL": 0.368, "A/15-ALA": 0.377, "A/16-SER": 0.398, "A/17-ASN": 0.352, "A/18-PHE": 0.227, "A/19-ALA": 0.353, "A/20-THR": 0.208, "A/21-THR": 0.208, "A/22-ASP": 0.169, "A/23-LEU": 0.354, "A/24-ASP": 0.36, "A/25-ALA": 0.23, "A/26-ASP": 0.223, "A/27-ARG": 0.42, "A/28-GLY": 0.469, "A/29-LYS": 0.391, "A/30-LEU": 0.348, "A/31-PRO": 0.308, "A/32-GLY": 0.203, "A/33-LYS": 0.137, "A/34-LYS": 0.188, "A/35-LEU": 0.237, "A/36-PRO": 0.291, "A/37-LEU": 0.349, "A/38-GLU": 0.369, "A/39-VAL": 0.342, "A/40-LEU": 0.337, "A/41-LYS": 0.451, "A/42-GLU": 0.497, "A/43-MET": 0.371, "A/44-GLU": 0.456, "A/45-ALA": 0.623, "A/46-ASN": 0.525, "A/47-ALA": 0.495, "A/48-ARG": 0.586, "A/49-LYS": 0.474, "A/50-ALA": 0.453, "A/51-GLY": 0.565, "A/52-CYS": 0.49, "A/53-THR": 0.417, "A/54-ARG": 0.407, "A/55-GLY": 0.35, "A/56-CYS": 0.291, "A/57-LEU": 0.286, "A/58-ILE": 0.34, "A/59-CYS": 0.324, "A/60-LEU": 0.272, "A/61-SER": 0.358, "A/62-HIS": 0.348, "A/63-ILE": 0.352, "A/64-LYS": 0.409, "A/65-CYS": 0.466, "A/66-THR": 0.507, "A/67-PRO": 0.575, "A/68-LYS": 0.458, "A/69-MET": 0.422, "A/70-LYS": 0.533, "A/71-LYS": 0.532, "A/72-PHE": 0.42, "A/73-ILE": 0.413, "A/74-PRO": 0.441, "A/75-GLY": 0.425, "A/76-ARG": 0.323, "A/77-CYS": 0.331, "A/78-HIS": 0.296, "A/79-THR": 0.356, "A/80-TYR": 0.177, "A/81-GLU": 0.264, "A/82-GLY": 0.322, "A/83-ASP": 0.348, "A/84-LYS": 0.179, "A/85-GLU": 0.26, "A/86-SER": 0.205, "A/87-ALA": 0.172, "A/88-GLN": 0.183, "A/89-GLY": 0.205, "A/90-GLY": 0.1, "A/91-ILE": 0.06, "A/92-GLY": 0.138, "A/93-GLU": 0.195, "A/94-ALA": 0.18, "A/95-ILE": 0.238, "A/96-VAL": 0.332, "A/97-ASP": 0.341, "A/98-ILE": 0.344, "A/99-PRO": 0.252, "A/100-ALA": 0.366, "A/101-ILE": 0.481, "A/102-PRO": 0.412, "A/103-ARG": 0.447, "A/104-PHE": 0.379, "A/105-LYS": 0.337, "A/106-ASP": 0.366, "A/107-LEU": 0.347, "A/108-GLU": 0.24, "A/109-PRO": 0.232, "A/110-MET": 0.208, "A/111-GLU": 0.254, "A/112-GLN": 0.305, "A/113-PHE": 0.25, "A/114-ILE": 0.275, "A/115-ALA": 0.378, "A/116-GLN": 0.308, "A/117-VAL": 0.316, "A/118-ASP": 0.367, "A/119-LEU": 0.429, "A/120-CYS": 0.39, "A/121-VAL": 0.458, "A/122-ASP": 0.431, "A/123-CYS": 0.406, "A/124-THR": 0.356, "A/125-THR": 0.376, "A/126-GLY": 0.389, "A/127-CYS": 0.41, "A/128-LEU": 0.347, "A/129-LYS": 0.386, "A/130-GLY": 0.407, "A/131-LEU": 0.376, "A/132-ALA": 0.409, "A/133-ASN": 0.409, "A/134-VAL": 0.405, "A/135-GLN": 0.429, "A/136-CYS": 0.402, "A/137-SER": 0.496, "A/138-ASP": 0.388, "A/139-LEU": 0.399, "A/140-LEU": 0.399, "A/141-LYS": 0.418, "A/142-LYS": 0.291, "A/143-TRP": 0.249, "A/144-LEU": 0.342, "A/145-PRO": 0.447, "A/146-GLN": 0.421, "A/147-ARG": 0.32, "A/148-CYS": 0.383, "A/149-ALA": 0.28, "A/150-THR": 0.171, "A/151-PHE": 0.107, "A/152-ALA": 0.166, "A/153-SER": 0.148, "A/154-LYS": 0.093, "A/155-ILE": 0.096, "A/156-GLN": 0.089, "A/157-GLY": 0.09, "A/158-GLN": 0.061, "A/159-VAL": 0.078, "A/160-ASP": 0.117, "A/161-LYS": 0.089, "A/162-ILE": 0.104, "A/163-LYS": 0.111, "A/164-GLY": 0.182, "A/165-ALA": 0.193, "A/166-GLY": 0.194, "A/167-GLY": 0.113, "A/168-ASP": 0.099}, "cad_score": {"A/1-LYS": 0.846, "A/2-PRO": 0.739, "A/3-THR": 0.804, "A/4-GLU": 0.951, "A/5-ASN": 0.436, "A/6-ASN": 0.181, "A/7-GLU": 0.031, "A/8-ASP": 0.147, "A/9-PHE": 0.309, "A/10-ASN": 0.47, "A/11-ILE": 0.208, "A/12-VAL": 0.253, "A/13-ALA": 0.69, "A/14-VAL": 0.425, "A/15-ALA": 0.317, "A/16-SER": 0.651, "A/17-ASN": 0.423, "A/18-PHE": 0.112, "A/19-ALA": 0.441, "A/20-THR": 0.11, "A/21-THR": 0.025, "A/22-ASP": 0.11, "A/23-LEU": 0.501, "A/24-ASP": 0.249, "A/25-ALA": 0.072, "A/26-ASP": 0.131, "A/27-ARG": 0.489, "A/28-GLY": 0.407, "A/29-LYS": 0.18, "A/30-LEU": 0.229, "A/31-PRO": 0.53, "A/32-GLY": 0.414, "A/33-LYS": 0.075, "A/34-LYS": 0.007, "A/35-LEU": 0.148, "A/36-PRO": 0.419, "A/37-LEU": 0.557, "A/38-GLU": 0.362, "A/39-VAL": 0.536, "A/40-LEU": 0.257, "A/41-LYS": 0.577, "A/42-GLU": 0.694, "A/43-MET": 0.298, "A/44-GLU": 0.518, "A/45-ALA": 0.711, "A/46-ASN": 0.59, "A/47-ALA": 0.476, "A/48-ARG": 0.727, "A/49-LYS": 0.428, "A/50-ALA": 0.45, "A/51-GLY": 0.823, "A/52-CYS": 0.542, "A/53-THR": 0.555, "A/54-ARG": 0.602, "A/55-GLY": 0.582, "A/56-CYS": 0.278, "A/57-LEU": 0.281, "A/58-ILE": 0.536, "A/59-CYS": 0.25, "A/60-LEU": 0.356, "A/61-SER": 0.454, "A/62-HIS": 0.267, "A/63-ILE": 0.361, "A/64-LYS": 0.357, "A/65-CYS": 0.617, "A/66-THR": 0.462, "A/67-PRO": 0.767, "A/68-LYS": 0.449, "A/69-MET": 0.421, "A/70-LYS": 0.601, "A/71-LYS": 0.666, "A/72-PHE": 0.538, "A/73-ILE": 0.622, "A/74-PRO": 0.496, "A/75-GLY": 0.493, "A/76-ARG": 0.223, "A/77-CYS": 0.265, "A/78-HIS": 0.31, "A/79-THR": 0.518, "A/80-TYR": 0.241, "A/81-GLU": 0.349, "A/82-GLY": 0.056, "A/83-ASP": 0.613, "A/84-LYS": 0.243, "A/85-GLU": 0.296, "A/86-SER": 0.235, "A/87-ALA": 0.0, "A/88-GLN": 0.161, "A/89-GLY": 0.508, "A/90-GLY": 0.249, "A/91-ILE": 0.038, "A/92-GLY": 0.043, "A/93-GLU": 0.024, "A/94-ALA": 0.013, "A/95-ILE": 0.119, "A/96-VAL": 0.306, "A/97-ASP": 0.357, "A/98-ILE": 0.426, "A/99-PRO": 0.025, "A/100-ALA": 0.193, "A/101-ILE": 0.647, "A/102-PRO": 0.705, "A/103-ARG": 0.499, "A/104-PHE": 0.573, "A/105-LYS": 0.28, "A/106-ASP": 0.617, "A/107-LEU": 0.5, "A/108-GLU": 0.315, "A/109-PRO": 0.255, "A/110-MET": 0.198, "A/111-GLU": 0.432, "A/112-GLN": 0.588, "A/113-PHE": 0.276, "A/114-ILE": 0.231, "A/115-ALA": 0.474, "A/116-GLN": 0.444, "A/117-VAL": 0.368, "A/118-ASP": 0.315, "A/119-LEU": 0.692, "A/120-CYS": 0.542, "A/121-VAL": 0.764, "A/122-ASP": 0.591, "A/123-CYS": 0.452, "A/124-THR": 0.786, "A/125-THR": 0.474, "A/126-GLY": 0.695, "A/127-CYS": 0.692, "A/128-LEU": 0.305, "A/129-LYS": 0.322, "A/130-GLY": 0.789, "A/131-LEU": 0.266, "A/132-ALA": 0.521, "A/133-ASN": 0.721, "A/134-VAL": 0.547, "A/135-GLN": 0.599, "A/136-CYS": 0.412, "A/137-SER": 0.785, "A/138-ASP": 0.475, "A/139-LEU": 0.342, "A/140-LEU": 0.341, "A/141-LYS": 0.508, "A/142-LYS": 0.199, "A/143-TRP": 0.124, "A/144-LEU": 0.502, "A/145-PRO": 0.554, "A/146-GLN": 0.379, "A/147-ARG": 0.202, "A/148-CYS": 0.183, "A/149-ALA": 0.328, "A/150-THR": 0.0, "A/151-PHE": 0.0, "A/152-ALA": 0.151, "A/153-SER": 0.034, "A/154-LYS": 0.005, "A/155-ILE": 0.0, "A/156-GLN": 0.0, "A/157-GLY": 0.0, "A/158-GLN": 0.0, "A/159-VAL": 0.0, "A/160-ASP": 0.0, "A/161-LYS": 0.006, "A/162-ILE": 0.004, "A/163-LYS": 0.0, "A/164-GLY": 0.001, "A/165-ALA": 0.063, "A/166-GLY": 0.305, "A/167-GLY": 0.292, "A/168-ASP": 0.143}, "LoCoHD": {"A/1-LYS": 0.20724848710792207, "A/2-PRO": 0.1370833196409234, "A/3-THR": 0.10477278651724888, "A/4-GLU": 0.1342904678275955, "A/5-ASN": 0.1426321220710285, "A/6-ASN": 0.20795258041171275, "A/7-GLU": 0.2704325322837928, "A/8-ASP": 0.15488567648072923, "A/9-PHE": 0.2464414274944321, "A/10-ASN": 0.17783904883636759, "A/11-ILE": 0.20438526578837546, "A/12-VAL": 0.1459281875977716, "A/13-ALA": 0.14980870389679304, "A/14-VAL": 0.15261709727096368, "A/15-ALA": 0.11375933733050188, "A/16-SER": 0.24571534507184, "A/17-ASN": 0.2726725777824272, "A/18-PHE": 0.2905046249835249, "A/19-ALA": 0.1704403097279687, "A/20-THR": 0.1430646033539577, "A/21-THR": 0.20221227417824855, "A/22-ASP": 0.3050754744915268, "A/23-LEU": 0.17688519607160177, "A/24-ASP": 0.1699124826642572, "A/25-ALA": 0.1053319884113431, "A/26-ASP": 0.1498357355314574, "A/27-ARG": 0.14220676906101873, "A/28-GLY": 0.10175856515720294, "A/29-LYS": 0.18926863390779794, "A/30-LEU": 0.2430420603394786, "A/31-PRO": 0.20085191111505746, "A/32-GLY": 0.18265568347765307, "A/33-LYS": 0.2010088742069496, "A/34-LYS": 0.2679633626891796, "A/35-LEU": 0.16726848894756963, "A/36-PRO": 0.12736837216212762, "A/37-LEU": 0.16631204756729753, "A/38-GLU": 0.19407635096741788, "A/39-VAL": 0.0993890890701593, "A/40-LEU": 0.1756687673027798, "A/41-LYS": 0.15887818272428963, "A/42-GLU": 0.09154540940602733, "A/43-MET": 0.20440143280389397, "A/44-GLU": 0.20737695994456495, "A/45-ALA": 0.05598283369890245, "A/46-ASN": 0.1628075009379195, "A/47-ALA": 0.10337477171381684, "A/48-ARG": 0.16095541975987862, "A/49-LYS": 0.17755825685395396, "A/50-ALA": 0.1152383659783147, "A/51-GLY": 0.07714995365971339, "A/52-CYS": 0.10977527106250935, "A/53-THR": 0.11291166505465665, "A/54-ARG": 0.30741689154053775, "A/55-GLY": 0.09400389998230081, "A/56-CYS": 0.14043976392901167, "A/57-LEU": 0.182140974322998, "A/58-ILE": 0.11243527455380023, "A/59-CYS": 0.15821609674851186, "A/60-LEU": 0.17984927514242516, "A/61-SER": 0.12160968626263577, "A/62-HIS": 0.14754599152078812, "A/63-ILE": 0.13584284591123078, "A/64-LYS": 0.13974393712117844, "A/65-CYS": 0.15259166953594344, "A/66-THR": 0.10114727758947281, "A/67-PRO": 0.08916882580924294, "A/68-LYS": 0.13249883758089318, "A/69-MET": 0.19012159000900905, "A/70-LYS": 0.10989832576592576, "A/71-LYS": 0.09475985892169496, "A/72-PHE": 0.1045236446785848, "A/73-ILE": 0.11936970331150693, "A/74-PRO": 0.12477233445302734, "A/75-GLY": 0.12689991851078347, "A/76-ARG": 0.2770878269917871, "A/77-CYS": 0.16223609789983884, "A/78-HIS": 0.21136179325518611, "A/79-THR": 0.17601618038799435, "A/80-TYR": 0.16990695067276634, "A/81-GLU": 0.22223869061944468, "A/82-GLY": 0.19330625978794952, "A/83-ASP": 0.15122425008214205, "A/84-LYS": 0.28046564891622694, "A/85-GLU": 0.17650997482155814, "A/86-SER": 0.21907692809955764, "A/87-ALA": 0.24078499868531755, "A/88-GLN": 0.22034729257326655, "A/89-GLY": 0.18151990670273527, "A/90-GLY": 0.1756486226904931, "A/91-ILE": 0.20181399078593124, "A/92-GLY": 0.2032823802201954, "A/93-GLU": 0.1605706395893059, "A/94-ALA": 0.15177743184806294, "A/95-ILE": 0.21509478264604692, "A/96-VAL": 0.17321157430584394, "A/97-ASP": 0.19707714257761186, "A/98-ILE": 0.12583749685980464, "A/99-PRO": 0.21199733974512391, "A/100-ALA": 0.15915153383774236, "A/101-ILE": 0.15443217463106787, "A/102-PRO": 0.11339948585197848, "A/103-ARG": 0.2823985928954909, "A/104-PHE": 0.23796815309440772, "A/105-LYS": 0.21252375865692524, "A/106-ASP": 0.1923140383552552, "A/107-LEU": 0.10084973258073403, "A/108-GLU": 0.2766693733133548, "A/109-PRO": 0.18293194803590387, "A/110-MET": 0.20862880260810107, "A/111-GLU": 0.21669166007107687, "A/112-GLN": 0.2267159895732519, "A/113-PHE": 0.1762618077553367, "A/114-ILE": 0.12736272984343425, "A/115-ALA": 0.11750838571128916, "A/116-GLN": 0.1605599885874902, "A/117-VAL": 0.13877231827451178, "A/118-ASP": 0.12984215229333437, "A/119-LEU": 0.11716675384497256, "A/120-CYS": 0.10673598923119641, "A/121-VAL": 0.07987920905825403, "A/122-ASP": 0.07918036109274564, "A/123-CYS": 0.13408752435368276, "A/124-THR": 0.06970652108302784, "A/125-THR": 0.07487861086637786, "A/126-GLY": 0.06608718029493099, "A/127-CYS": 0.11666159468341411, "A/128-LEU": 0.2394154392001164, "A/129-LYS": 0.14113952005961897, "A/130-GLY": 0.07996017495976702, "A/131-LEU": 0.12039494635685656, "A/132-ALA": 0.10795511516711705, "A/133-ASN": 0.05667785418898634, "A/134-VAL": 0.11971205120106704, "A/135-GLN": 0.20676974028097508, "A/136-CYS": 0.19326776886077082, "A/137-SER": 0.14056297713644572, "A/138-ASP": 0.19827772350217515, "A/139-LEU": 0.13542927364258378, "A/140-LEU": 0.16392808193322325, "A/141-LYS": 0.13274713869104543, "A/142-LYS": 0.2686892744677455, "A/143-TRP": 0.3182510596879964, "A/144-LEU": 0.23691950666222875, "A/145-PRO": 0.11669406922504721, "A/146-GLN": 0.13564350835240266, "A/147-ARG": 0.38200536448257044, "A/148-CYS": 0.23249176038841066, "A/149-ALA": 0.11172150106488617, "A/150-THR": 0.28455616277909135, "A/151-PHE": 0.27703130682053134, "A/152-ALA": 0.14308506385670303, "A/153-SER": 0.1350543278534854, "A/154-LYS": 0.23092638476051963, "A/155-ILE": 0.20308918844299065, "A/156-GLN": 0.31273883255465573, "A/157-GLY": 0.23306975668201324, "A/158-GLN": 0.20686072783620935, "A/159-VAL": 0.12261222324451586, "A/160-ASP": 0.12137161006695096, "A/161-LYS": 0.14484503913345714, "A/162-ILE": 0.13480499818945174, "A/163-LYS": 0.1964795274057194, "A/164-GLY": 0.22111644056235882, "A/165-ALA": 0.2027261943604896, "A/166-GLY": 0.13028629658110055, "A/167-GLY": 0.12642220234364646, "A/168-ASP": 0.21481581077974285}}}, "1": {"single": {"lddt": 0.32683747281096664, "rmsd": 15.513272285461426, "cad_score": 0.341514, "gdtts": 0.09077380952380952, "tm_score": 0.37335383892059326, "LoCoHD": 0.17141355915805429}, "per_residue": {"lddt": {"A/1-LYS": 0.294, "A/2-PRO": 0.512, "A/3-THR": 0.315, "A/4-GLU": 0.221, "A/5-ASN": 0.269, "A/6-ASN": 0.35, "A/7-GLU": 0.32, "A/8-ASP": 0.182, "A/9-PHE": 0.29, "A/10-ASN": 0.344, "A/11-ILE": 0.331, "A/12-VAL": 0.42, "A/13-ALA": 0.423, "A/14-VAL": 0.372, "A/15-ALA": 0.379, "A/16-SER": 0.406, "A/17-ASN": 0.362, "A/18-PHE": 0.243, "A/19-ALA": 0.377, "A/20-THR": 0.22, "A/21-THR": 0.213, "A/22-ASP": 0.186, "A/23-LEU": 0.405, "A/24-ASP": 0.376, "A/25-ALA": 0.272, "A/26-ASP": 0.281, "A/27-ARG": 0.475, "A/28-GLY": 0.523, "A/29-LYS": 0.401, "A/30-LEU": 0.371, "A/31-PRO": 0.309, "A/32-GLY": 0.202, "A/33-LYS": 0.147, "A/34-LYS": 0.191, "A/35-LEU": 0.239, "A/36-PRO": 0.308, "A/37-LEU": 0.375, "A/38-GLU": 0.404, "A/39-VAL": 0.388, "A/40-LEU": 0.354, "A/41-LYS": 0.498, "A/42-GLU": 0.542, "A/43-MET": 0.396, "A/44-GLU": 0.48, "A/45-ALA": 0.648, "A/46-ASN": 0.534, "A/47-ALA": 0.502, "A/48-ARG": 0.588, "A/49-LYS": 0.483, "A/50-ALA": 0.454, "A/51-GLY": 0.6, "A/52-CYS": 0.56, "A/53-THR": 0.499, "A/54-ARG": 0.442, "A/55-GLY": 0.377, "A/56-CYS": 0.328, "A/57-LEU": 0.367, "A/58-ILE": 0.37, "A/59-CYS": 0.308, "A/60-LEU": 0.259, "A/61-SER": 0.332, "A/62-HIS": 0.313, "A/63-ILE": 0.339, "A/64-LYS": 0.332, "A/65-CYS": 0.449, "A/66-THR": 0.483, "A/67-PRO": 0.56, "A/68-LYS": 0.489, "A/69-MET": 0.41, "A/70-LYS": 0.508, "A/71-LYS": 0.448, "A/72-PHE": 0.311, "A/73-ILE": 0.325, "A/74-PRO": 0.3, "A/75-GLY": 0.324, "A/76-ARG": 0.291, "A/77-CYS": 0.444, "A/78-HIS": 0.331, "A/79-THR": 0.355, "A/80-TYR": 0.206, "A/81-GLU": 0.316, "A/82-GLY": 0.373, "A/83-ASP": 0.355, "A/84-LYS": 0.178, "A/85-GLU": 0.289, "A/86-SER": 0.199, "A/87-ALA": 0.156, "A/88-GLN": 0.168, "A/89-GLY": 0.147, "A/90-GLY": 0.084, "A/91-ILE": 0.055, "A/92-GLY": 0.133, "A/93-GLU": 0.198, "A/94-ALA": 0.188, "A/95-ILE": 0.218, "A/96-VAL": 0.387, "A/97-ASP": 0.35, "A/98-ILE": 0.374, "A/99-PRO": 0.296, "A/100-ALA": 0.358, "A/101-ILE": 0.426, "A/102-PRO": 0.47, "A/103-ARG": 0.274, "A/104-PHE": 0.392, "A/105-LYS": 0.379, "A/106-ASP": 0.339, "A/107-LEU": 0.313, "A/108-GLU": 0.231, "A/109-PRO": 0.235, "A/110-MET": 0.206, "A/111-GLU": 0.301, "A/112-GLN": 0.304, "A/113-PHE": 0.242, "A/114-ILE": 0.288, "A/115-ALA": 0.392, "A/116-GLN": 0.333, "A/117-VAL": 0.323, "A/118-ASP": 0.335, "A/119-LEU": 0.427, "A/120-CYS": 0.393, "A/121-VAL": 0.485, "A/122-ASP": 0.455, "A/123-CYS": 0.426, "A/124-THR": 0.375, "A/125-THR": 0.37, "A/126-GLY": 0.398, "A/127-CYS": 0.412, "A/128-LEU": 0.321, "A/129-LYS": 0.369, "A/130-GLY": 0.411, "A/131-LEU": 0.375, "A/132-ALA": 0.402, "A/133-ASN": 0.4, "A/134-VAL": 0.414, "A/135-GLN": 0.436, "A/136-CYS": 0.481, "A/137-SER": 0.557, "A/138-ASP": 0.423, "A/139-LEU": 0.433, "A/140-LEU": 0.457, "A/141-LYS": 0.436, "A/142-LYS": 0.298, "A/143-TRP": 0.302, "A/144-LEU": 0.344, "A/145-PRO": 0.45, "A/146-GLN": 0.448, "A/147-ARG": 0.281, "A/148-CYS": 0.403, "A/149-ALA": 0.305, "A/150-THR": 0.183, "A/151-PHE": 0.103, "A/152-ALA": 0.151, "A/153-SER": 0.138, "A/154-LYS": 0.093, "A/155-ILE": 0.092, "A/156-GLN": 0.09, "A/157-GLY": 0.097, "A/158-GLN": 0.063, "A/159-VAL": 0.078, "A/160-ASP": 0.116, "A/161-LYS": 0.103, "A/162-ILE": 0.108, "A/163-LYS": 0.126, "A/164-GLY": 0.17, "A/165-ALA": 0.168, "A/166-GLY": 0.17, "A/167-GLY": 0.173, "A/168-ASP": 0.187}, "cad_score": {"A/1-LYS": 0.324, "A/2-PRO": 0.824, "A/3-THR": 0.418, "A/4-GLU": 0.002, "A/5-ASN": 0.097, "A/6-ASN": 0.095, "A/7-GLU": 0.048, "A/8-ASP": 0.058, "A/9-PHE": 0.156, "A/10-ASN": 0.493, "A/11-ILE": 0.171, "A/12-VAL": 0.297, "A/13-ALA": 0.655, "A/14-VAL": 0.408, "A/15-ALA": 0.331, "A/16-SER": 0.714, "A/17-ASN": 0.482, "A/18-PHE": 0.136, "A/19-ALA": 0.559, "A/20-THR": 0.1, "A/21-THR": 0.029, "A/22-ASP": 0.118, "A/23-LEU": 0.495, "A/24-ASP": 0.221, "A/25-ALA": 0.148, "A/26-ASP": 0.223, "A/27-ARG": 0.522, "A/28-GLY": 0.685, "A/29-LYS": 0.396, "A/30-LEU": 0.384, "A/31-PRO": 0.723, "A/32-GLY": 0.329, "A/33-LYS": 0.076, "A/34-LYS": 0.008, "A/35-LEU": 0.23, "A/36-PRO": 0.505, "A/37-LEU": 0.584, "A/38-GLU": 0.382, "A/39-VAL": 0.706, "A/40-LEU": 0.349, "A/41-LYS": 0.548, "A/42-GLU": 0.691, "A/43-MET": 0.364, "A/44-GLU": 0.698, "A/45-ALA": 0.718, "A/46-ASN": 0.574, "A/47-ALA": 0.514, "A/48-ARG": 0.704, "A/49-LYS": 0.428, "A/50-ALA": 0.41, "A/51-GLY": 0.74, "A/52-CYS": 0.495, "A/53-THR": 0.625, "A/54-ARG": 0.732, "A/55-GLY": 0.72, "A/56-CYS": 0.404, "A/57-LEU": 0.366, "A/58-ILE": 0.543, "A/59-CYS": 0.396, "A/60-LEU": 0.239, "A/61-SER": 0.443, "A/62-HIS": 0.258, "A/63-ILE": 0.136, "A/64-LYS": 0.226, "A/65-CYS": 0.682, "A/66-THR": 0.634, "A/67-PRO": 0.736, "A/68-LYS": 0.413, "A/69-MET": 0.358, "A/70-LYS": 0.645, "A/71-LYS": 0.251, "A/72-PHE": 0.232, "A/73-ILE": 0.485, "A/74-PRO": 0.3, "A/75-GLY": 0.345, "A/76-ARG": 0.165, "A/77-CYS": 0.582, "A/78-HIS": 0.253, "A/79-THR": 0.67, "A/80-TYR": 0.227, "A/81-GLU": 0.367, "A/82-GLY": 0.202, "A/83-ASP": 0.37, "A/84-LYS": 0.163, "A/85-GLU": 0.131, "A/86-SER": 0.095, "A/87-ALA": 0.0, "A/88-GLN": 0.037, "A/89-GLY": 0.364, "A/90-GLY": 0.264, "A/91-ILE": 0.051, "A/92-GLY": 0.135, "A/93-GLU": 0.213, "A/94-ALA": 0.081, "A/95-ILE": 0.087, "A/96-VAL": 0.41, "A/97-ASP": 0.267, "A/98-ILE": 0.374, "A/99-PRO": 0.016, "A/100-ALA": 0.275, "A/101-ILE": 0.435, "A/102-PRO": 0.701, "A/103-ARG": 0.261, "A/104-PHE": 0.557, "A/105-LYS": 0.27, "A/106-ASP": 0.56, "A/107-LEU": 0.454, "A/108-GLU": 0.142, "A/109-PRO": 0.314, "A/110-MET": 0.165, "A/111-GLU": 0.277, "A/112-GLN": 0.489, "A/113-PHE": 0.24, "A/114-ILE": 0.337, "A/115-ALA": 0.53, "A/116-GLN": 0.448, "A/117-VAL": 0.418, "A/118-ASP": 0.465, "A/119-LEU": 0.602, "A/120-CYS": 0.609, "A/121-VAL": 0.793, "A/122-ASP": 0.627, "A/123-CYS": 0.41, "A/124-THR": 0.701, "A/125-THR": 0.355, "A/126-GLY": 0.705, "A/127-CYS": 0.553, "A/128-LEU": 0.169, "A/129-LYS": 0.328, "A/130-GLY": 0.747, "A/131-LEU": 0.277, "A/132-ALA": 0.473, "A/133-ASN": 0.671, "A/134-VAL": 0.557, "A/135-GLN": 0.569, "A/136-CYS": 0.527, "A/137-SER": 0.772, "A/138-ASP": 0.494, "A/139-LEU": 0.409, "A/140-LEU": 0.588, "A/141-LYS": 0.47, "A/142-LYS": 0.175, "A/143-TRP": 0.17, "A/144-LEU": 0.351, "A/145-PRO": 0.58, "A/146-GLN": 0.388, "A/147-ARG": 0.152, "A/148-CYS": 0.405, "A/149-ALA": 0.374, "A/150-THR": 0.003, "A/151-PHE": 0.034, "A/152-ALA": 0.242, "A/153-SER": 0.045, "A/154-LYS": 0.005, "A/155-ILE": 0.0, "A/156-GLN": 0.0, "A/157-GLY": 0.088, "A/158-GLN": 0.041, "A/159-VAL": 0.0, "A/160-ASP": 0.0, "A/161-LYS": 0.065, "A/162-ILE": 0.038, "A/163-LYS": 0.0, "A/164-GLY": 0.001, "A/165-ALA": 0.043, "A/166-GLY": 0.193, "A/167-GLY": 0.407, "A/168-ASP": 0.673}, "LoCoHD": {"A/1-LYS": 0.3389084972927016, "A/2-PRO": 0.1274015883284509, "A/3-THR": 0.06845743914734416, "A/4-GLU": 0.20236954454578973, "A/5-ASN": 0.15494080500521165, "A/6-ASN": 0.23905420918266754, "A/7-GLU": 0.2746750991013076, "A/8-ASP": 0.18467930836069538, "A/9-PHE": 0.2512936644186231, "A/10-ASN": 0.16105486473698483, "A/11-ILE": 0.208191552255244, "A/12-VAL": 0.15611190649458936, "A/13-ALA": 0.15205551320024738, "A/14-VAL": 0.15174958024604077, "A/15-ALA": 0.14106547653781965, "A/16-SER": 0.2568733907408735, "A/17-ASN": 0.2766594233153938, "A/18-PHE": 0.3097081708727731, "A/19-ALA": 0.20102814906634428, "A/20-THR": 0.14311162797516042, "A/21-THR": 0.18978359932925787, "A/22-ASP": 0.27227967177401874, "A/23-LEU": 0.17232567211486535, "A/24-ASP": 0.19083203090983275, "A/25-ALA": 0.08059940877048523, "A/26-ASP": 0.1445774107712658, "A/27-ARG": 0.14591448348304298, "A/28-GLY": 0.08359545868701171, "A/29-LYS": 0.20304591776414602, "A/30-LEU": 0.1998099862884694, "A/31-PRO": 0.13490439446354638, "A/32-GLY": 0.11117578121561024, "A/33-LYS": 0.17419333552277885, "A/34-LYS": 0.2916312609400466, "A/35-LEU": 0.11934176111887541, "A/36-PRO": 0.12535179801600096, "A/37-LEU": 0.1637700561380121, "A/38-GLU": 0.18924205443895026, "A/39-VAL": 0.08074992532450449, "A/40-LEU": 0.17191322361695563, "A/41-LYS": 0.15419262832881633, "A/42-GLU": 0.1400180698503454, "A/43-MET": 0.1970802519323384, "A/44-GLU": 0.17337017354929166, "A/45-ALA": 0.07173392030127894, "A/46-ASN": 0.15375890544848725, "A/47-ALA": 0.1169318292933531, "A/48-ARG": 0.15120354983346146, "A/49-LYS": 0.17727415927273546, "A/50-ALA": 0.10743736767671808, "A/51-GLY": 0.06302425571192921, "A/52-CYS": 0.11275130299268438, "A/53-THR": 0.11842528255479574, "A/54-ARG": 0.3096002574886755, "A/55-GLY": 0.10896491937877811, "A/56-CYS": 0.11563378831542592, "A/57-LEU": 0.16131557943487337, "A/58-ILE": 0.1158934384011574, "A/59-CYS": 0.1652296972571971, "A/60-LEU": 0.16031234531123206, "A/61-SER": 0.09219428291211972, "A/62-HIS": 0.26421771189564325, "A/63-ILE": 0.1255140360594044, "A/64-LYS": 0.16586765662584474, "A/65-CYS": 0.10201931788782338, "A/66-THR": 0.11752956095096045, "A/67-PRO": 0.09909218001712984, "A/68-LYS": 0.20074562272481586, "A/69-MET": 0.14953736572677237, "A/70-LYS": 0.20988261243779055, "A/71-LYS": 0.26307505905733725, "A/72-PHE": 0.21419078098507682, "A/73-ILE": 0.15815749290368436, "A/74-PRO": 0.2337667123170985, "A/75-GLY": 0.14255065057546445, "A/76-ARG": 0.26217498389505445, "A/77-CYS": 0.12512667373049888, "A/78-HIS": 0.23418828852468812, "A/79-THR": 0.1428672357522756, "A/80-TYR": 0.2319103674297688, "A/81-GLU": 0.154581481585196, "A/82-GLY": 0.15029003098129096, "A/83-ASP": 0.17693187687464287, "A/84-LYS": 0.2755494013562092, "A/85-GLU": 0.1861834350616159, "A/86-SER": 0.21145448611743747, "A/87-ALA": 0.22646750144288216, "A/88-GLN": 0.19645473824315995, "A/89-GLY": 0.12496275813635624, "A/90-GLY": 0.1312890952242194, "A/91-ILE": 0.18161501502709515, "A/92-GLY": 0.12280793141474287, "A/93-GLU": 0.16868701050790078, "A/94-ALA": 0.14005818217403682, "A/95-ILE": 0.18328839933409471, "A/96-VAL": 0.16397769503989956, "A/97-ASP": 0.19979444540360927, "A/98-ILE": 0.14509896478933118, "A/99-PRO": 0.23253967079336282, "A/100-ALA": 0.18035906875275307, "A/101-ILE": 0.19555591596787603, "A/102-PRO": 0.12086542495635368, "A/103-ARG": 0.16143492877634855, "A/104-PHE": 0.2666449544166827, "A/105-LYS": 0.20104405252079902, "A/106-ASP": 0.15673849680515387, "A/107-LEU": 0.1718965239311267, "A/108-GLU": 0.30330896034901583, "A/109-PRO": 0.19210059171572222, "A/110-MET": 0.1510121988002239, "A/111-GLU": 0.1767196449178054, "A/112-GLN": 0.2239597683340545, "A/113-PHE": 0.159100955361836, "A/114-ILE": 0.14430388394997715, "A/115-ALA": 0.147279684200699, "A/116-GLN": 0.11201692833665229, "A/117-VAL": 0.11742838225881279, "A/118-ASP": 0.18602344744974786, "A/119-LEU": 0.14292844481504038, "A/120-CYS": 0.09916511666666127, "A/121-VAL": 0.09496508069031638, "A/122-ASP": 0.0913162736800052, "A/123-CYS": 0.1406600012425487, "A/124-THR": 0.10982176086474194, "A/125-THR": 0.101080952054576, "A/126-GLY": 0.08180604757967394, "A/127-CYS": 0.1382074743691688, "A/128-LEU": 0.26683058828875267, "A/129-LYS": 0.1681561063981523, "A/130-GLY": 0.08026762589397128, "A/131-LEU": 0.11154801534376732, "A/132-ALA": 0.08881534927852217, "A/133-ASN": 0.059225226245445545, "A/134-VAL": 0.13736208388771395, "A/135-GLN": 0.19473084688420592, "A/136-CYS": 0.185086022824302, "A/137-SER": 0.0975398103683831, "A/138-ASP": 0.17936259337610422, "A/139-LEU": 0.1247353253627585, "A/140-LEU": 0.1553692607576643, "A/141-LYS": 0.1688175231194518, "A/142-LYS": 0.2920326250984212, "A/143-TRP": 0.3193770704042454, "A/144-LEU": 0.23029414498217982, "A/145-PRO": 0.09588855542139367, "A/146-GLN": 0.12542071840527919, "A/147-ARG": 0.2810550015333196, "A/148-CYS": 0.23720311454960186, "A/149-ALA": 0.10523155289595662, "A/150-THR": 0.31196113882397963, "A/151-PHE": 0.27081421081416324, "A/152-ALA": 0.1501361113885641, "A/153-SER": 0.13679342824551352, "A/154-LYS": 0.23846642196378154, "A/155-ILE": 0.19643946938304316, "A/156-GLN": 0.2942055115877063, "A/157-GLY": 0.23018865426567583, "A/158-GLN": 0.21641025533917577, "A/159-VAL": 0.12489484121272375, "A/160-ASP": 0.14666945529307807, "A/161-LYS": 0.1808239275250359, "A/162-ILE": 0.130358802726801, "A/163-LYS": 0.15809182710519187, "A/164-GLY": 0.2126089037890345, "A/165-ALA": 0.2124205653789486, "A/166-GLY": 0.12587815123337143, "A/167-GLY": 0.15119726340185843, "A/168-ASP": 0.21180539822966282}}}, "4": {"single": {"lddt": 0.30750121921482565, "rmsd": 15.710029602050781, "cad_score": 0.316361, "gdtts": 0.06696428571428571, "tm_score": 0.3488204777240753, "LoCoHD": 0.17836205891203682}, "per_residue": {"lddt": {"A/1-LYS": 0.403, "A/2-PRO": 0.536, "A/3-THR": 0.318, "A/4-GLU": 0.275, "A/5-ASN": 0.318, "A/6-ASN": 0.371, "A/7-GLU": 0.312, "A/8-ASP": 0.174, "A/9-PHE": 0.289, "A/10-ASN": 0.362, "A/11-ILE": 0.351, "A/12-VAL": 0.403, "A/13-ALA": 0.432, "A/14-VAL": 0.387, "A/15-ALA": 0.385, "A/16-SER": 0.391, "A/17-ASN": 0.359, "A/18-PHE": 0.269, "A/19-ALA": 0.368, "A/20-THR": 0.208, "A/21-THR": 0.216, "A/22-ASP": 0.195, "A/23-LEU": 0.418, "A/24-ASP": 0.37, "A/25-ALA": 0.281, "A/26-ASP": 0.348, "A/27-ARG": 0.475, "A/28-GLY": 0.476, "A/29-LYS": 0.361, "A/30-LEU": 0.357, "A/31-PRO": 0.322, "A/32-GLY": 0.211, "A/33-LYS": 0.172, "A/34-LYS": 0.195, "A/35-LEU": 0.226, "A/36-PRO": 0.292, "A/37-LEU": 0.326, "A/38-GLU": 0.368, "A/39-VAL": 0.376, "A/40-LEU": 0.342, "A/41-LYS": 0.442, "A/42-GLU": 0.502, "A/43-MET": 0.36, "A/44-GLU": 0.414, "A/45-ALA": 0.57, "A/46-ASN": 0.473, "A/47-ALA": 0.455, "A/48-ARG": 0.515, "A/49-LYS": 0.413, "A/50-ALA": 0.418, "A/51-GLY": 0.523, "A/52-CYS": 0.499, "A/53-THR": 0.501, "A/54-ARG": 0.424, "A/55-GLY": 0.399, "A/56-CYS": 0.325, "A/57-LEU": 0.394, "A/58-ILE": 0.398, "A/59-CYS": 0.327, "A/60-LEU": 0.279, "A/61-SER": 0.336, "A/62-HIS": 0.315, "A/63-ILE": 0.319, "A/64-LYS": 0.312, "A/65-CYS": 0.391, "A/66-THR": 0.381, "A/67-PRO": 0.408, "A/68-LYS": 0.343, "A/69-MET": 0.386, "A/70-LYS": 0.32, "A/71-LYS": 0.233, "A/72-PHE": 0.189, "A/73-ILE": 0.254, "A/74-PRO": 0.257, "A/75-GLY": 0.341, "A/76-ARG": 0.302, "A/77-CYS": 0.343, "A/78-HIS": 0.346, "A/79-THR": 0.36, "A/80-TYR": 0.186, "A/81-GLU": 0.274, "A/82-GLY": 0.323, "A/83-ASP": 0.249, "A/84-LYS": 0.299, "A/85-GLU": 0.322, "A/86-SER": 0.221, "A/87-ALA": 0.15, "A/88-GLN": 0.144, "A/89-GLY": 0.156, "A/90-GLY": 0.075, "A/91-ILE": 0.052, "A/92-GLY": 0.143, "A/93-GLU": 0.173, "A/94-ALA": 0.19, "A/95-ILE": 0.258, "A/96-VAL": 0.317, "A/97-ASP": 0.292, "A/98-ILE": 0.353, "A/99-PRO": 0.346, "A/100-ALA": 0.31, "A/101-ILE": 0.343, "A/102-PRO": 0.398, "A/103-ARG": 0.184, "A/104-PHE": 0.378, "A/105-LYS": 0.316, "A/106-ASP": 0.225, "A/107-LEU": 0.233, "A/108-GLU": 0.277, "A/109-PRO": 0.249, "A/110-MET": 0.242, "A/111-GLU": 0.31, "A/112-GLN": 0.304, "A/113-PHE": 0.241, "A/114-ILE": 0.26, "A/115-ALA": 0.354, "A/116-GLN": 0.266, "A/117-VAL": 0.301, "A/118-ASP": 0.299, "A/119-LEU": 0.37, "A/120-CYS": 0.339, "A/121-VAL": 0.372, "A/122-ASP": 0.384, "A/123-CYS": 0.423, "A/124-THR": 0.263, "A/125-THR": 0.312, "A/126-GLY": 0.332, "A/127-CYS": 0.388, "A/128-LEU": 0.306, "A/129-LYS": 0.372, "A/130-GLY": 0.375, "A/131-LEU": 0.318, "A/132-ALA": 0.408, "A/133-ASN": 0.398, "A/134-VAL": 0.393, "A/135-GLN": 0.408, "A/136-CYS": 0.392, "A/137-SER": 0.515, "A/138-ASP": 0.408, "A/139-LEU": 0.384, "A/140-LEU": 0.449, "A/141-LYS": 0.433, "A/142-LYS": 0.316, "A/143-TRP": 0.284, "A/144-LEU": 0.368, "A/145-PRO": 0.448, "A/146-GLN": 0.474, "A/147-ARG": 0.307, "A/148-CYS": 0.385, "A/149-ALA": 0.286, "A/150-THR": 0.189, "A/151-PHE": 0.107, "A/152-ALA": 0.159, "A/153-SER": 0.147, "A/154-LYS": 0.101, "A/155-ILE": 0.093, "A/156-GLN": 0.092, "A/157-GLY": 0.093, "A/158-GLN": 0.061, "A/159-VAL": 0.077, "A/160-ASP": 0.123, "A/161-LYS": 0.094, "A/162-ILE": 0.104, "A/163-LYS": 0.119, "A/164-GLY": 0.171, "A/165-ALA": 0.171, "A/166-GLY": 0.197, "A/167-GLY": 0.242, "A/168-ASP": 0.318}, "cad_score": {"A/1-LYS": 0.432, "A/2-PRO": 0.709, "A/3-THR": 0.435, "A/4-GLU": 0.093, "A/5-ASN": 0.068, "A/6-ASN": 0.1, "A/7-GLU": 0.141, "A/8-ASP": 0.154, "A/9-PHE": 0.238, "A/10-ASN": 0.614, "A/11-ILE": 0.154, "A/12-VAL": 0.219, "A/13-ALA": 0.673, "A/14-VAL": 0.504, "A/15-ALA": 0.372, "A/16-SER": 0.73, "A/17-ASN": 0.527, "A/18-PHE": 0.188, "A/19-ALA": 0.467, "A/20-THR": 0.037, "A/21-THR": 0.027, "A/22-ASP": 0.122, "A/23-LEU": 0.491, "A/24-ASP": 0.1, "A/25-ALA": 0.155, "A/26-ASP": 0.324, "A/27-ARG": 0.461, "A/28-GLY": 0.558, "A/29-LYS": 0.281, "A/30-LEU": 0.307, "A/31-PRO": 0.492, "A/32-GLY": 0.184, "A/33-LYS": 0.136, "A/34-LYS": 0.263, "A/35-LEU": 0.341, "A/36-PRO": 0.43, "A/37-LEU": 0.605, "A/38-GLU": 0.375, "A/39-VAL": 0.533, "A/40-LEU": 0.344, "A/41-LYS": 0.648, "A/42-GLU": 0.697, "A/43-MET": 0.333, "A/44-GLU": 0.537, "A/45-ALA": 0.702, "A/46-ASN": 0.479, "A/47-ALA": 0.515, "A/48-ARG": 0.589, "A/49-LYS": 0.44, "A/50-ALA": 0.524, "A/51-GLY": 0.645, "A/52-CYS": 0.561, "A/53-THR": 0.531, "A/54-ARG": 0.777, "A/55-GLY": 0.79, "A/56-CYS": 0.418, "A/57-LEU": 0.487, "A/58-ILE": 0.618, "A/59-CYS": 0.396, "A/60-LEU": 0.289, "A/61-SER": 0.473, "A/62-HIS": 0.4, "A/63-ILE": 0.309, "A/64-LYS": 0.288, "A/65-CYS": 0.439, "A/66-THR": 0.519, "A/67-PRO": 0.31, "A/68-LYS": 0.252, "A/69-MET": 0.376, "A/70-LYS": 0.34, "A/71-LYS": 0.135, "A/72-PHE": 0.132, "A/73-ILE": 0.27, "A/74-PRO": 0.245, "A/75-GLY": 0.391, "A/76-ARG": 0.146, "A/77-CYS": 0.166, "A/78-HIS": 0.287, "A/79-THR": 0.584, "A/80-TYR": 0.12, "A/81-GLU": 0.112, "A/82-GLY": 0.169, "A/83-ASP": 0.011, "A/84-LYS": 0.219, "A/85-GLU": 0.527, "A/86-SER": 0.157, "A/87-ALA": 0.016, "A/88-GLN": 0.0, "A/89-GLY": 0.13, "A/90-GLY": 0.121, "A/91-ILE": 0.009, "A/92-GLY": 0.01, "A/93-GLU": 0.192, "A/94-ALA": 0.16, "A/95-ILE": 0.16, "A/96-VAL": 0.412, "A/97-ASP": 0.211, "A/98-ILE": 0.227, "A/99-PRO": 0.19, "A/100-ALA": 0.471, "A/101-ILE": 0.352, "A/102-PRO": 0.454, "A/103-ARG": 0.118, "A/104-PHE": 0.324, "A/105-LYS": 0.473, "A/106-ASP": 0.338, "A/107-LEU": 0.188, "A/108-GLU": 0.254, "A/109-PRO": 0.288, "A/110-MET": 0.17, "A/111-GLU": 0.341, "A/112-GLN": 0.396, "A/113-PHE": 0.25, "A/114-ILE": 0.349, "A/115-ALA": 0.617, "A/116-GLN": 0.328, "A/117-VAL": 0.361, "A/118-ASP": 0.232, "A/119-LEU": 0.433, "A/120-CYS": 0.357, "A/121-VAL": 0.36, "A/122-ASP": 0.489, "A/123-CYS": 0.301, "A/124-THR": 0.327, "A/125-THR": 0.331, "A/126-GLY": 0.585, "A/127-CYS": 0.47, "A/128-LEU": 0.2, "A/129-LYS": 0.482, "A/130-GLY": 0.778, "A/131-LEU": 0.247, "A/132-ALA": 0.527, "A/133-ASN": 0.776, "A/134-VAL": 0.475, "A/135-GLN": 0.502, "A/136-CYS": 0.354, "A/137-SER": 0.739, "A/138-ASP": 0.481, "A/139-LEU": 0.304, "A/140-LEU": 0.484, "A/141-LYS": 0.526, "A/142-LYS": 0.21, "A/143-TRP": 0.171, "A/144-LEU": 0.481, "A/145-PRO": 0.582, "A/146-GLN": 0.43, "A/147-ARG": 0.276, "A/148-CYS": 0.318, "A/149-ALA": 0.394, "A/150-THR": 0.0, "A/151-PHE": 0.0, "A/152-ALA": 0.141, "A/153-SER": 0.024, "A/154-LYS": 0.005, "A/155-ILE": 0.0, "A/156-GLN": 0.0, "A/157-GLY": 0.0, "A/158-GLN": 0.0, "A/159-VAL": 0.0, "A/160-ASP": 0.0, "A/161-LYS": 0.0, "A/162-ILE": 0.0, "A/163-LYS": 0.0, "A/164-GLY": 0.001, "A/165-ALA": 0.205, "A/166-GLY": 0.497, "A/167-GLY": 0.894, "A/168-ASP": 0.906}, "LoCoHD": {"A/1-LYS": 0.3141819278633469, "A/2-PRO": 0.11746186407004108, "A/3-THR": 0.12400818845657387, "A/4-GLU": 0.20007370163419533, "A/5-ASN": 0.15887777012860294, "A/6-ASN": 0.2330483163857079, "A/7-GLU": 0.28623898000466186, "A/8-ASP": 0.19747303860189214, "A/9-PHE": 0.21543841900200128, "A/10-ASN": 0.12915439528674053, "A/11-ILE": 0.1994836749717407, "A/12-VAL": 0.1518473608418257, "A/13-ALA": 0.1469636621347658, "A/14-VAL": 0.14200783980989662, "A/15-ALA": 0.14958316598716864, "A/16-SER": 0.25441382007796226, "A/17-ASN": 0.24560216088768339, "A/18-PHE": 0.2597978517277746, "A/19-ALA": 0.15586991013709714, "A/20-THR": 0.13759872459516428, "A/21-THR": 0.1724023462418294, "A/22-ASP": 0.2177245128613311, "A/23-LEU": 0.13408181126605068, "A/24-ASP": 0.16418328163018722, "A/25-ALA": 0.08823277781959595, "A/26-ASP": 0.13326452377909728, "A/27-ARG": 0.1674484771947065, "A/28-GLY": 0.06560508977605457, "A/29-LYS": 0.19103752907765484, "A/30-LEU": 0.20135710537986984, "A/31-PRO": 0.20034557965862518, "A/32-GLY": 0.1514659064619985, "A/33-LYS": 0.2595714113821195, "A/34-LYS": 0.20974240704239594, "A/35-LEU": 0.19744834741680192, "A/36-PRO": 0.12480476547126268, "A/37-LEU": 0.17501609667319373, "A/38-GLU": 0.23190982687169084, "A/39-VAL": 0.1274620628981067, "A/40-LEU": 0.14715750767548233, "A/41-LYS": 0.14135758769155626, "A/42-GLU": 0.16950077454436016, "A/43-MET": 0.2569076578738211, "A/44-GLU": 0.1732777376414881, "A/45-ALA": 0.09441045890966036, "A/46-ASN": 0.19482716799541014, "A/47-ALA": 0.11657645770927667, "A/48-ARG": 0.14637744855393134, "A/49-LYS": 0.17251710999945805, "A/50-ALA": 0.11632144648180007, "A/51-GLY": 0.11514675005355636, "A/52-CYS": 0.09771397909644783, "A/53-THR": 0.13855283398312973, "A/54-ARG": 0.29533979245262487, "A/55-GLY": 0.1173550447500379, "A/56-CYS": 0.1322809012495597, "A/57-LEU": 0.2419907975998304, "A/58-ILE": 0.1399360290262933, "A/59-CYS": 0.15312590443785304, "A/60-LEU": 0.1723132241281801, "A/61-SER": 0.1442219133001879, "A/62-HIS": 0.11638482615714055, "A/63-ILE": 0.17345335795623631, "A/64-LYS": 0.21046273539793428, "A/65-CYS": 0.17532015122215006, "A/66-THR": 0.12121780626779621, "A/67-PRO": 0.19495530188993845, "A/68-LYS": 0.17591865765729808, "A/69-MET": 0.23143079143619683, "A/70-LYS": 0.24676493320904225, "A/71-LYS": 0.2059359939961625, "A/72-PHE": 0.29625627966617984, "A/73-ILE": 0.2067038802427131, "A/74-PRO": 0.21865955839483459, "A/75-GLY": 0.15585573240797454, "A/76-ARG": 0.20278244743401072, "A/77-CYS": 0.13175268430456874, "A/78-HIS": 0.2611046572298469, "A/79-THR": 0.19018896665452745, "A/80-TYR": 0.23077250883543463, "A/81-GLU": 0.31644608429637877, "A/82-GLY": 0.18324423733800663, "A/83-ASP": 0.179939058418078, "A/84-LYS": 0.1483710837807886, "A/85-GLU": 0.1900775348672066, "A/86-SER": 0.14651705570496162, "A/87-ALA": 0.19537519131232295, "A/88-GLN": 0.26350346060523466, "A/89-GLY": 0.1488397762355025, "A/90-GLY": 0.1649785814077717, "A/91-ILE": 0.19246889998513136, "A/92-GLY": 0.17234196280929276, "A/93-GLU": 0.1318212629650557, "A/94-ALA": 0.1443375958397164, "A/95-ILE": 0.19347756738233512, "A/96-VAL": 0.1765686497142584, "A/97-ASP": 0.1996047947153465, "A/98-ILE": 0.17835405320102282, "A/99-PRO": 0.12697128641013095, "A/100-ALA": 0.14837272829429277, "A/101-ILE": 0.2640651040970617, "A/102-PRO": 0.14485993057107815, "A/103-ARG": 0.19313481570321475, "A/104-PHE": 0.1968507142578811, "A/105-LYS": 0.22990979900037659, "A/106-ASP": 0.25942913547824076, "A/107-LEU": 0.16888090670016404, "A/108-GLU": 0.2513765159851837, "A/109-PRO": 0.13430343738519387, "A/110-MET": 0.1919717014824529, "A/111-GLU": 0.17920659459915897, "A/112-GLN": 0.24023985293549033, "A/113-PHE": 0.20826527110765702, "A/114-ILE": 0.13986193137999445, "A/115-ALA": 0.11586871310907369, "A/116-GLN": 0.18318496332088488, "A/117-VAL": 0.16428924929314986, "A/118-ASP": 0.21431480375872125, "A/119-LEU": 0.1669437528920241, "A/120-CYS": 0.13852661410537262, "A/121-VAL": 0.1170480603850321, "A/122-ASP": 0.15782765266173432, "A/123-CYS": 0.20659321836712716, "A/124-THR": 0.1468114671385012, "A/125-THR": 0.10694537752698782, "A/126-GLY": 0.07697628377298384, "A/127-CYS": 0.09622271879504651, "A/128-LEU": 0.242547902197262, "A/129-LYS": 0.18565096011381083, "A/130-GLY": 0.08204494349639185, "A/131-LEU": 0.1425130024632656, "A/132-ALA": 0.09967171764087439, "A/133-ASN": 0.06483623747525952, "A/134-VAL": 0.11245482916893666, "A/135-GLN": 0.21080069849476352, "A/136-CYS": 0.19925837621028167, "A/137-SER": 0.11461039926833708, "A/138-ASP": 0.17350321343616956, "A/139-LEU": 0.1359922964531334, "A/140-LEU": 0.18910513436098544, "A/141-LYS": 0.19052128696322487, "A/142-LYS": 0.24792598289759896, "A/143-TRP": 0.24048260334512245, "A/144-LEU": 0.1828484676167371, "A/145-PRO": 0.082239333659077, "A/146-GLN": 0.12023977475631346, "A/147-ARG": 0.291203280485849, "A/148-CYS": 0.21988511157951596, "A/149-ALA": 0.10545206671813727, "A/150-THR": 0.29777816600382634, "A/151-PHE": 0.2987659413972291, "A/152-ALA": 0.13008120153995995, "A/153-SER": 0.12411205209967627, "A/154-LYS": 0.2623403955488173, "A/155-ILE": 0.20292700825990018, "A/156-GLN": 0.3051773860084529, "A/157-GLY": 0.2285063923894808, "A/158-GLN": 0.20631829933087323, "A/159-VAL": 0.13329193587204297, "A/160-ASP": 0.13642617405945404, "A/161-LYS": 0.1700209683542209, "A/162-ILE": 0.13025580821020197, "A/163-LYS": 0.21294061901905528, "A/164-GLY": 0.2223502716232476, "A/165-ALA": 0.22527516453606977, "A/166-GLY": 0.13166347793780828, "A/167-GLY": 0.1448768519311904, "A/168-ASP": 0.2170522861856632}}}, "3": {"single": {"lddt": 0.32944042415991975, "rmsd": 15.791844367980957, "cad_score": 0.347133, "gdtts": 0.07589285714285714, "tm_score": 0.3579026162624359, "LoCoHD": 0.17024722252964547}, "per_residue": {"lddt": {"A/1-LYS": 0.279, "A/2-PRO": 0.449, "A/3-THR": 0.292, "A/4-GLU": 0.208, "A/5-ASN": 0.262, "A/6-ASN": 0.357, "A/7-GLU": 0.291, "A/8-ASP": 0.18, "A/9-PHE": 0.293, "A/10-ASN": 0.333, "A/11-ILE": 0.326, "A/12-VAL": 0.419, "A/13-ALA": 0.417, "A/14-VAL": 0.337, "A/15-ALA": 0.372, "A/16-SER": 0.419, "A/17-ASN": 0.347, "A/18-PHE": 0.244, "A/19-ALA": 0.389, "A/20-THR": 0.258, "A/21-THR": 0.211, "A/22-ASP": 0.209, "A/23-LEU": 0.387, "A/24-ASP": 0.368, "A/25-ALA": 0.228, "A/26-ASP": 0.232, "A/27-ARG": 0.456, "A/28-GLY": 0.46, "A/29-LYS": 0.4, "A/30-LEU": 0.347, "A/31-PRO": 0.265, "A/32-GLY": 0.193, "A/33-LYS": 0.133, "A/34-LYS": 0.209, "A/35-LEU": 0.241, "A/36-PRO": 0.361, "A/37-LEU": 0.412, "A/38-GLU": 0.429, "A/39-VAL": 0.415, "A/40-LEU": 0.384, "A/41-LYS": 0.524, "A/42-GLU": 0.549, "A/43-MET": 0.386, "A/44-GLU": 0.464, "A/45-ALA": 0.636, "A/46-ASN": 0.493, "A/47-ALA": 0.488, "A/48-ARG": 0.556, "A/49-LYS": 0.433, "A/50-ALA": 0.44, "A/51-GLY": 0.545, "A/52-CYS": 0.465, "A/53-THR": 0.422, "A/54-ARG": 0.36, "A/55-GLY": 0.356, "A/56-CYS": 0.289, "A/57-LEU": 0.298, "A/58-ILE": 0.37, "A/59-CYS": 0.332, "A/60-LEU": 0.272, "A/61-SER": 0.341, "A/62-HIS": 0.327, "A/63-ILE": 0.343, "A/64-LYS": 0.353, "A/65-CYS": 0.467, "A/66-THR": 0.494, "A/67-PRO": 0.563, "A/68-LYS": 0.464, "A/69-MET": 0.377, "A/70-LYS": 0.456, "A/71-LYS": 0.446, "A/72-PHE": 0.295, "A/73-ILE": 0.342, "A/74-PRO": 0.311, "A/75-GLY": 0.373, "A/76-ARG": 0.307, "A/77-CYS": 0.436, "A/78-HIS": 0.397, "A/79-THR": 0.37, "A/80-TYR": 0.191, "A/81-GLU": 0.328, "A/82-GLY": 0.412, "A/83-ASP": 0.437, "A/84-LYS": 0.186, "A/85-GLU": 0.267, "A/86-SER": 0.192, "A/87-ALA": 0.14, "A/88-GLN": 0.137, "A/89-GLY": 0.104, "A/90-GLY": 0.084, "A/91-ILE": 0.088, "A/92-GLY": 0.147, "A/93-GLU": 0.178, "A/94-ALA": 0.163, "A/95-ILE": 0.229, "A/96-VAL": 0.348, "A/97-ASP": 0.32, "A/98-ILE": 0.391, "A/99-PRO": 0.385, "A/100-ALA": 0.394, "A/101-ILE": 0.459, "A/102-PRO": 0.461, "A/103-ARG": 0.485, "A/104-PHE": 0.408, "A/105-LYS": 0.35, "A/106-ASP": 0.375, "A/107-LEU": 0.35, "A/108-GLU": 0.237, "A/109-PRO": 0.235, "A/110-MET": 0.221, "A/111-GLU": 0.324, "A/112-GLN": 0.337, "A/113-PHE": 0.242, "A/114-ILE": 0.296, "A/115-ALA": 0.405, "A/116-GLN": 0.326, "A/117-VAL": 0.328, "A/118-ASP": 0.361, "A/119-LEU": 0.442, "A/120-CYS": 0.416, "A/121-VAL": 0.467, "A/122-ASP": 0.444, "A/123-CYS": 0.391, "A/124-THR": 0.374, "A/125-THR": 0.394, "A/126-GLY": 0.415, "A/127-CYS": 0.423, "A/128-LEU": 0.369, "A/129-LYS": 0.39, "A/130-GLY": 0.425, "A/131-LEU": 0.396, "A/132-ALA": 0.417, "A/133-ASN": 0.41, "A/134-VAL": 0.408, "A/135-GLN": 0.421, "A/136-CYS": 0.482, "A/137-SER": 0.542, "A/138-ASP": 0.426, "A/139-LEU": 0.452, "A/140-LEU": 0.466, "A/141-LYS": 0.45, "A/142-LYS": 0.322, "A/143-TRP": 0.303, "A/144-LEU": 0.376, "A/145-PRO": 0.448, "A/146-GLN": 0.402, "A/147-ARG": 0.301, "A/148-CYS": 0.381, "A/149-ALA": 0.282, "A/150-THR": 0.168, "A/151-PHE": 0.101, "A/152-ALA": 0.159, "A/153-SER": 0.146, "A/154-LYS": 0.096, "A/155-ILE": 0.093, "A/156-GLN": 0.091, "A/157-GLY": 0.104, "A/158-GLN": 0.068, "A/159-VAL": 0.078, "A/160-ASP": 0.122, "A/161-LYS": 0.11, "A/162-ILE": 0.112, "A/163-LYS": 0.118, "A/164-GLY": 0.169, "A/165-ALA": 0.187, "A/166-GLY": 0.196, "A/167-GLY": 0.211, "A/168-ASP": 0.248}, "cad_score": {"A/1-LYS": 0.298, "A/2-PRO": 0.534, "A/3-THR": 0.336, "A/4-GLU": 0.001, "A/5-ASN": 0.074, "A/6-ASN": 0.228, "A/7-GLU": 0.015, "A/8-ASP": 0.014, "A/9-PHE": 0.157, "A/10-ASN": 0.508, "A/11-ILE": 0.24, "A/12-VAL": 0.354, "A/13-ALA": 0.648, "A/14-VAL": 0.354, "A/15-ALA": 0.538, "A/16-SER": 0.601, "A/17-ASN": 0.452, "A/18-PHE": 0.12, "A/19-ALA": 0.598, "A/20-THR": 0.23, "A/21-THR": 0.063, "A/22-ASP": 0.134, "A/23-LEU": 0.532, "A/24-ASP": 0.138, "A/25-ALA": 0.096, "A/26-ASP": 0.146, "A/27-ARG": 0.503, "A/28-GLY": 0.399, "A/29-LYS": 0.165, "A/30-LEU": 0.269, "A/31-PRO": 0.544, "A/32-GLY": 0.402, "A/33-LYS": 0.1, "A/34-LYS": 0.032, "A/35-LEU": 0.161, "A/36-PRO": 0.397, "A/37-LEU": 0.716, "A/38-GLU": 0.575, "A/39-VAL": 0.568, "A/40-LEU": 0.375, "A/41-LYS": 0.704, "A/42-GLU": 0.747, "A/43-MET": 0.36, "A/44-GLU": 0.404, "A/45-ALA": 0.74, "A/46-ASN": 0.609, "A/47-ALA": 0.489, "A/48-ARG": 0.594, "A/49-LYS": 0.424, "A/50-ALA": 0.482, "A/51-GLY": 0.82, "A/52-CYS": 0.606, "A/53-THR": 0.559, "A/54-ARG": 0.296, "A/55-GLY": 0.522, "A/56-CYS": 0.37, "A/57-LEU": 0.329, "A/58-ILE": 0.398, "A/59-CYS": 0.414, "A/60-LEU": 0.297, "A/61-SER": 0.456, "A/62-HIS": 0.32, "A/63-ILE": 0.257, "A/64-LYS": 0.407, "A/65-CYS": 0.559, "A/66-THR": 0.555, "A/67-PRO": 0.52, "A/68-LYS": 0.344, "A/69-MET": 0.48, "A/70-LYS": 0.63, "A/71-LYS": 0.365, "A/72-PHE": 0.199, "A/73-ILE": 0.534, "A/74-PRO": 0.313, "A/75-GLY": 0.277, "A/76-ARG": 0.146, "A/77-CYS": 0.575, "A/78-HIS": 0.382, "A/79-THR": 0.758, "A/80-TYR": 0.193, "A/81-GLU": 0.142, "A/82-GLY": 0.22, "A/83-ASP": 0.478, "A/84-LYS": 0.028, "A/85-GLU": 0.223, "A/86-SER": 0.08, "A/87-ALA": 0.036, "A/88-GLN": 0.134, "A/89-GLY": 0.249, "A/90-GLY": 0.366, "A/91-ILE": 0.256, "A/92-GLY": 0.619, "A/93-GLU": 0.238, "A/94-ALA": 0.035, "A/95-ILE": 0.212, "A/96-VAL": 0.375, "A/97-ASP": 0.186, "A/98-ILE": 0.271, "A/99-PRO": 0.116, "A/100-ALA": 0.433, "A/101-ILE": 0.665, "A/102-PRO": 0.599, "A/103-ARG": 0.512, "A/104-PHE": 0.673, "A/105-LYS": 0.304, "A/106-ASP": 0.543, "A/107-LEU": 0.534, "A/108-GLU": 0.127, "A/109-PRO": 0.189, "A/110-MET": 0.107, "A/111-GLU": 0.372, "A/112-GLN": 0.565, "A/113-PHE": 0.263, "A/114-ILE": 0.361, "A/115-ALA": 0.625, "A/116-GLN": 0.387, "A/117-VAL": 0.434, "A/118-ASP": 0.524, "A/119-LEU": 0.565, "A/120-CYS": 0.477, "A/121-VAL": 0.637, "A/122-ASP": 0.489, "A/123-CYS": 0.458, "A/124-THR": 0.742, "A/125-THR": 0.425, "A/126-GLY": 0.736, "A/127-CYS": 0.699, "A/128-LEU": 0.267, "A/129-LYS": 0.509, "A/130-GLY": 0.827, "A/131-LEU": 0.285, "A/132-ALA": 0.46, "A/133-ASN": 0.791, "A/134-VAL": 0.524, "A/135-GLN": 0.548, "A/136-CYS": 0.588, "A/137-SER": 0.793, "A/138-ASP": 0.606, "A/139-LEU": 0.463, "A/140-LEU": 0.49, "A/141-LYS": 0.596, "A/142-LYS": 0.237, "A/143-TRP": 0.218, "A/144-LEU": 0.316, "A/145-PRO": 0.498, "A/146-GLN": 0.315, "A/147-ARG": 0.17, "A/148-CYS": 0.405, "A/149-ALA": 0.376, "A/150-THR": 0.0, "A/151-PHE": 0.02, "A/152-ALA": 0.213, "A/153-SER": 0.045, "A/154-LYS": 0.005, "A/155-ILE": 0.0, "A/156-GLN": 0.0, "A/157-GLY": 0.0, "A/158-GLN": 0.0, "A/159-VAL": 0.0, "A/160-ASP": 0.0, "A/161-LYS": 0.0, "A/162-ILE": 0.0, "A/163-LYS": 0.0, "A/164-GLY": 0.001, "A/165-ALA": 0.076, "A/166-GLY": 0.264, "A/167-GLY": 0.416, "A/168-ASP": 0.688}, "LoCoHD": {"A/1-LYS": 0.2675498655402131, "A/2-PRO": 0.118463445704903, "A/3-THR": 0.13232214264031672, "A/4-GLU": 0.19781046462260826, "A/5-ASN": 0.1490201406570523, "A/6-ASN": 0.23806055375075286, "A/7-GLU": 0.2811247268401164, "A/8-ASP": 0.18712695436188664, "A/9-PHE": 0.24485007013676716, "A/10-ASN": 0.1531473396358031, "A/11-ILE": 0.19342422305520404, "A/12-VAL": 0.16332001221586878, "A/13-ALA": 0.13582960700859317, "A/14-VAL": 0.07865267500639245, "A/15-ALA": 0.12554983612078022, "A/16-SER": 0.2478224325907151, "A/17-ASN": 0.28084026234181314, "A/18-PHE": 0.3191809574987131, "A/19-ALA": 0.17824857160469992, "A/20-THR": 0.12985995484438353, "A/21-THR": 0.16482293254947436, "A/22-ASP": 0.2566923307121714, "A/23-LEU": 0.14735569648259267, "A/24-ASP": 0.16961560010104235, "A/25-ALA": 0.09192130455820105, "A/26-ASP": 0.11052103777400887, "A/27-ARG": 0.14470163034700642, "A/28-GLY": 0.07025267593526116, "A/29-LYS": 0.18695067982177846, "A/30-LEU": 0.22502091773712504, "A/31-PRO": 0.1296827356809119, "A/32-GLY": 0.11389931290570528, "A/33-LYS": 0.1712443207402228, "A/34-LYS": 0.22125515958695516, "A/35-LEU": 0.1758214402541647, "A/36-PRO": 0.135278976654455, "A/37-LEU": 0.10424976968973587, "A/38-GLU": 0.24675935955954817, "A/39-VAL": 0.10169195543386436, "A/40-LEU": 0.15223333565752845, "A/41-LYS": 0.12297608568765625, "A/42-GLU": 0.1292248177022587, "A/43-MET": 0.19207313937806458, "A/44-GLU": 0.19849875087124155, "A/45-ALA": 0.08682685730249949, "A/46-ASN": 0.15489073438907072, "A/47-ALA": 0.10194761483674741, "A/48-ARG": 0.24393104027259577, "A/49-LYS": 0.2107467519278941, "A/50-ALA": 0.10074683017953558, "A/51-GLY": 0.06643835031355802, "A/52-CYS": 0.09804656504943761, "A/53-THR": 0.12035883154548949, "A/54-ARG": 0.28717460465884964, "A/55-GLY": 0.10268886814950208, "A/56-CYS": 0.13462637388711748, "A/57-LEU": 0.16064135738689556, "A/58-ILE": 0.1439802196839818, "A/59-CYS": 0.15640878947046227, "A/60-LEU": 0.16666964373699006, "A/61-SER": 0.11680954452210406, "A/62-HIS": 0.22910618364677396, "A/63-ILE": 0.18564452221518207, "A/64-LYS": 0.14472468267655184, "A/65-CYS": 0.12267353609925992, "A/66-THR": 0.12225281121959179, "A/67-PRO": 0.09449533062989283, "A/68-LYS": 0.17332765758434826, "A/69-MET": 0.16015177118007878, "A/70-LYS": 0.19161842046262068, "A/71-LYS": 0.2753535525481814, "A/72-PHE": 0.2363174037386128, "A/73-ILE": 0.12916326090313862, "A/74-PRO": 0.1316622538359302, "A/75-GLY": 0.08754759207738079, "A/76-ARG": 0.25142226884308444, "A/77-CYS": 0.12861440341204805, "A/78-HIS": 0.32603887698274825, "A/79-THR": 0.14632772872691197, "A/80-TYR": 0.34872227450171833, "A/81-GLU": 0.22282780332576702, "A/82-GLY": 0.2116591110782865, "A/83-ASP": 0.15090471139468384, "A/84-LYS": 0.2789264489843152, "A/85-GLU": 0.1825140563418586, "A/86-SER": 0.2047066847373465, "A/87-ALA": 0.2239237678460689, "A/88-GLN": 0.180391681421827, "A/89-GLY": 0.14309713179144343, "A/90-GLY": 0.15191177565976166, "A/91-ILE": 0.1981975872737164, "A/92-GLY": 0.14268375179208745, "A/93-GLU": 0.2235149437289669, "A/94-ALA": 0.13392075742488074, "A/95-ILE": 0.1761448345361894, "A/96-VAL": 0.1755251838725701, "A/97-ASP": 0.19200466491690418, "A/98-ILE": 0.16879892649528716, "A/99-PRO": 0.2053602117951249, "A/100-ALA": 0.13256691713139493, "A/101-ILE": 0.14033367023126897, "A/102-PRO": 0.11192506255743015, "A/103-ARG": 0.2785503218015409, "A/104-PHE": 0.2556733005990753, "A/105-LYS": 0.20066074637583992, "A/106-ASP": 0.20757481809225414, "A/107-LEU": 0.15457871463628117, "A/108-GLU": 0.2885462378138705, "A/109-PRO": 0.16882640772446872, "A/110-MET": 0.19206139145472653, "A/111-GLU": 0.17944454724847822, "A/112-GLN": 0.22553810705032704, "A/113-PHE": 0.15526375084805438, "A/114-ILE": 0.1453879702354384, "A/115-ALA": 0.10193783780786612, "A/116-GLN": 0.14725896184941212, "A/117-VAL": 0.13567055374588147, "A/118-ASP": 0.15389193055255015, "A/119-LEU": 0.08101270453264582, "A/120-CYS": 0.10142087505546434, "A/121-VAL": 0.07537207562885669, "A/122-ASP": 0.08764400685708486, "A/123-CYS": 0.13975658023368373, "A/124-THR": 0.07711780897628188, "A/125-THR": 0.09883831371189537, "A/126-GLY": 0.061142744333437284, "A/127-CYS": 0.12436361044833587, "A/128-LEU": 0.24165064930654512, "A/129-LYS": 0.1882161873882131, "A/130-GLY": 0.07665444103993602, "A/131-LEU": 0.09893106699586965, "A/132-ALA": 0.07908206876633611, "A/133-ASN": 0.0746660515694399, "A/134-VAL": 0.13096474670570873, "A/135-GLN": 0.20322343387202532, "A/136-CYS": 0.15510501632782558, "A/137-SER": 0.07639666385021378, "A/138-ASP": 0.16983069093919803, "A/139-LEU": 0.12310207707109577, "A/140-LEU": 0.15873731325678028, "A/141-LYS": 0.1771853194522801, "A/142-LYS": 0.27016163719001807, "A/143-TRP": 0.26142792729043457, "A/144-LEU": 0.22633079708333126, "A/145-PRO": 0.08838551826777621, "A/146-GLN": 0.1330633414035889, "A/147-ARG": 0.3048198920791943, "A/148-CYS": 0.21278543057596966, "A/149-ALA": 0.10950656853113455, "A/150-THR": 0.2993236547114147, "A/151-PHE": 0.26171359657246523, "A/152-ALA": 0.14169746196990016, "A/153-SER": 0.1342190929089666, "A/154-LYS": 0.24387505161966852, "A/155-ILE": 0.1838794329571455, "A/156-GLN": 0.2855747175210062, "A/157-GLY": 0.22897411801099887, "A/158-GLN": 0.2079253221450331, "A/159-VAL": 0.13217415140344252, "A/160-ASP": 0.13449060299813584, "A/161-LYS": 0.1740033998805555, "A/162-ILE": 0.14016184177235713, "A/163-LYS": 0.22301231387437856, "A/164-GLY": 0.22322802852071927, "A/165-ALA": 0.20258695107803662, "A/166-GLY": 0.13887359604294944, "A/167-GLY": 0.15577615464564976, "A/168-ASP": 0.2173973448384255}}}, "2": {"single": {"lddt": 0.3348397944062756, "rmsd": 15.6875581741333, "cad_score": 0.352405, "gdtts": 0.0744047619047619, "tm_score": 0.3485598564147949, "LoCoHD": 0.1707197508005805}, "per_residue": {"lddt": {"A/1-LYS": 0.27, "A/2-PRO": 0.441, "A/3-THR": 0.301, "A/4-GLU": 0.208, "A/5-ASN": 0.255, "A/6-ASN": 0.343, "A/7-GLU": 0.291, "A/8-ASP": 0.173, "A/9-PHE": 0.284, "A/10-ASN": 0.33, "A/11-ILE": 0.322, "A/12-VAL": 0.413, "A/13-ALA": 0.423, "A/14-VAL": 0.343, "A/15-ALA": 0.363, "A/16-SER": 0.416, "A/17-ASN": 0.357, "A/18-PHE": 0.244, "A/19-ALA": 0.4, "A/20-THR": 0.295, "A/21-THR": 0.23, "A/22-ASP": 0.224, "A/23-LEU": 0.401, "A/24-ASP": 0.372, "A/25-ALA": 0.236, "A/26-ASP": 0.266, "A/27-ARG": 0.513, "A/28-GLY": 0.469, "A/29-LYS": 0.415, "A/30-LEU": 0.343, "A/31-PRO": 0.259, "A/32-GLY": 0.193, "A/33-LYS": 0.133, "A/34-LYS": 0.21, "A/35-LEU": 0.251, "A/36-PRO": 0.361, "A/37-LEU": 0.391, "A/38-GLU": 0.441, "A/39-VAL": 0.419, "A/40-LEU": 0.384, "A/41-LYS": 0.533, "A/42-GLU": 0.562, "A/43-MET": 0.371, "A/44-GLU": 0.528, "A/45-ALA": 0.66, "A/46-ASN": 0.502, "A/47-ALA": 0.517, "A/48-ARG": 0.574, "A/49-LYS": 0.458, "A/50-ALA": 0.467, "A/51-GLY": 0.578, "A/52-CYS": 0.48, "A/53-THR": 0.472, "A/54-ARG": 0.409, "A/55-GLY": 0.373, "A/56-CYS": 0.288, "A/57-LEU": 0.3, "A/58-ILE": 0.372, "A/59-CYS": 0.319, "A/60-LEU": 0.268, "A/61-SER": 0.346, "A/62-HIS": 0.326, "A/63-ILE": 0.328, "A/64-LYS": 0.338, "A/65-CYS": 0.457, "A/66-THR": 0.472, "A/67-PRO": 0.573, "A/68-LYS": 0.444, "A/69-MET": 0.387, "A/70-LYS": 0.47, "A/71-LYS": 0.421, "A/72-PHE": 0.292, "A/73-ILE": 0.327, "A/74-PRO": 0.297, "A/75-GLY": 0.349, "A/76-ARG": 0.283, "A/77-CYS": 0.425, "A/78-HIS": 0.411, "A/79-THR": 0.359, "A/80-TYR": 0.2, "A/81-GLU": 0.277, "A/82-GLY": 0.406, "A/83-ASP": 0.44, "A/84-LYS": 0.206, "A/85-GLU": 0.315, "A/86-SER": 0.215, "A/87-ALA": 0.165, "A/88-GLN": 0.147, "A/89-GLY": 0.146, "A/90-GLY": 0.099, "A/91-ILE": 0.067, "A/92-GLY": 0.109, "A/93-GLU": 0.149, "A/94-ALA": 0.161, "A/95-ILE": 0.226, "A/96-VAL": 0.35, "A/97-ASP": 0.306, "A/98-ILE": 0.359, "A/99-PRO": 0.372, "A/100-ALA": 0.43, "A/101-ILE": 0.483, "A/102-PRO": 0.475, "A/103-ARG": 0.502, "A/104-PHE": 0.4, "A/105-LYS": 0.355, "A/106-ASP": 0.389, "A/107-LEU": 0.353, "A/108-GLU": 0.263, "A/109-PRO": 0.238, "A/110-MET": 0.219, "A/111-GLU": 0.318, "A/112-GLN": 0.334, "A/113-PHE": 0.242, "A/114-ILE": 0.275, "A/115-ALA": 0.41, "A/116-GLN": 0.345, "A/117-VAL": 0.332, "A/118-ASP": 0.372, "A/119-LEU": 0.466, "A/120-CYS": 0.437, "A/121-VAL": 0.461, "A/122-ASP": 0.459, "A/123-CYS": 0.419, "A/124-THR": 0.421, "A/125-THR": 0.407, "A/126-GLY": 0.441, "A/127-CYS": 0.454, "A/128-LEU": 0.396, "A/129-LYS": 0.427, "A/130-GLY": 0.452, "A/131-LEU": 0.377, "A/132-ALA": 0.421, "A/133-ASN": 0.426, "A/134-VAL": 0.417, "A/135-GLN": 0.454, "A/136-CYS": 0.49, "A/137-SER": 0.544, "A/138-ASP": 0.414, "A/139-LEU": 0.471, "A/140-LEU": 0.486, "A/141-LYS": 0.436, "A/142-LYS": 0.321, "A/143-TRP": 0.316, "A/144-LEU": 0.377, "A/145-PRO": 0.456, "A/146-GLN": 0.432, "A/147-ARG": 0.296, "A/148-CYS": 0.397, "A/149-ALA": 0.296, "A/150-THR": 0.178, "A/151-PHE": 0.103, "A/152-ALA": 0.16, "A/153-SER": 0.149, "A/154-LYS": 0.107, "A/155-ILE": 0.094, "A/156-GLN": 0.09, "A/157-GLY": 0.104, "A/158-GLN": 0.066, "A/159-VAL": 0.078, "A/160-ASP": 0.116, "A/161-LYS": 0.122, "A/162-ILE": 0.106, "A/163-LYS": 0.129, "A/164-GLY": 0.171, "A/165-ALA": 0.184, "A/166-GLY": 0.191, "A/167-GLY": 0.224, "A/168-ASP": 0.23}, "cad_score": {"A/1-LYS": 0.212, "A/2-PRO": 0.58, "A/3-THR": 0.356, "A/4-GLU": 0.002, "A/5-ASN": 0.071, "A/6-ASN": 0.23, "A/7-GLU": 0.011, "A/8-ASP": 0.011, "A/9-PHE": 0.143, "A/10-ASN": 0.486, "A/11-ILE": 0.221, "A/12-VAL": 0.36, "A/13-ALA": 0.646, "A/14-VAL": 0.331, "A/15-ALA": 0.429, "A/16-SER": 0.619, "A/17-ASN": 0.487, "A/18-PHE": 0.137, "A/19-ALA": 0.571, "A/20-THR": 0.241, "A/21-THR": 0.082, "A/22-ASP": 0.131, "A/23-LEU": 0.566, "A/24-ASP": 0.293, "A/25-ALA": 0.111, "A/26-ASP": 0.266, "A/27-ARG": 0.558, "A/28-GLY": 0.535, "A/29-LYS": 0.189, "A/30-LEU": 0.227, "A/31-PRO": 0.519, "A/32-GLY": 0.419, "A/33-LYS": 0.102, "A/34-LYS": 0.042, "A/35-LEU": 0.141, "A/36-PRO": 0.434, "A/37-LEU": 0.633, "A/38-GLU": 0.564, "A/39-VAL": 0.591, "A/40-LEU": 0.265, "A/41-LYS": 0.759, "A/42-GLU": 0.725, "A/43-MET": 0.329, "A/44-GLU": 0.413, "A/45-ALA": 0.748, "A/46-ASN": 0.548, "A/47-ALA": 0.503, "A/48-ARG": 0.571, "A/49-LYS": 0.467, "A/50-ALA": 0.499, "A/51-GLY": 0.829, "A/52-CYS": 0.583, "A/53-THR": 0.567, "A/54-ARG": 0.391, "A/55-GLY": 0.553, "A/56-CYS": 0.408, "A/57-LEU": 0.366, "A/58-ILE": 0.603, "A/59-CYS": 0.424, "A/60-LEU": 0.258, "A/61-SER": 0.444, "A/62-HIS": 0.404, "A/63-ILE": 0.148, "A/64-LYS": 0.266, "A/65-CYS": 0.495, "A/66-THR": 0.647, "A/67-PRO": 0.762, "A/68-LYS": 0.319, "A/69-MET": 0.531, "A/70-LYS": 0.673, "A/71-LYS": 0.36, "A/72-PHE": 0.176, "A/73-ILE": 0.495, "A/74-PRO": 0.28, "A/75-GLY": 0.342, "A/76-ARG": 0.182, "A/77-CYS": 0.621, "A/78-HIS": 0.446, "A/79-THR": 0.621, "A/80-TYR": 0.189, "A/81-GLU": 0.208, "A/82-GLY": 0.19, "A/83-ASP": 0.28, "A/84-LYS": 0.035, "A/85-GLU": 0.192, "A/86-SER": 0.074, "A/87-ALA": 0.0, "A/88-GLN": 0.148, "A/89-GLY": 0.645, "A/90-GLY": 0.425, "A/91-ILE": 0.152, "A/92-GLY": 0.062, "A/93-GLU": 0.087, "A/94-ALA": 0.04, "A/95-ILE": 0.076, "A/96-VAL": 0.191, "A/97-ASP": 0.184, "A/98-ILE": 0.175, "A/99-PRO": 0.098, "A/100-ALA": 0.504, "A/101-ILE": 0.654, "A/102-PRO": 0.624, "A/103-ARG": 0.494, "A/104-PHE": 0.645, "A/105-LYS": 0.322, "A/106-ASP": 0.576, "A/107-LEU": 0.586, "A/108-GLU": 0.272, "A/109-PRO": 0.211, "A/110-MET": 0.154, "A/111-GLU": 0.431, "A/112-GLN": 0.529, "A/113-PHE": 0.26, "A/114-ILE": 0.354, "A/115-ALA": 0.633, "A/116-GLN": 0.37, "A/117-VAL": 0.393, "A/118-ASP": 0.514, "A/119-LEU": 0.506, "A/120-CYS": 0.567, "A/121-VAL": 0.666, "A/122-ASP": 0.588, "A/123-CYS": 0.481, "A/124-THR": 0.777, "A/125-THR": 0.566, "A/126-GLY": 0.785, "A/127-CYS": 0.633, "A/128-LEU": 0.266, "A/129-LYS": 0.435, "A/130-GLY": 0.754, "A/131-LEU": 0.235, "A/132-ALA": 0.418, "A/133-ASN": 0.618, "A/134-VAL": 0.563, "A/135-GLN": 0.66, "A/136-CYS": 0.736, "A/137-SER": 0.765, "A/138-ASP": 0.497, "A/139-LEU": 0.525, "A/140-LEU": 0.502, "A/141-LYS": 0.589, "A/142-LYS": 0.206, "A/143-TRP": 0.268, "A/144-LEU": 0.315, "A/145-PRO": 0.483, "A/146-GLN": 0.455, "A/147-ARG": 0.225, "A/148-CYS": 0.344, "A/149-ALA": 0.369, "A/150-THR": 0.007, "A/151-PHE": 0.0, "A/152-ALA": 0.176, "A/153-SER": 0.074, "A/154-LYS": 0.005, "A/155-ILE": 0.0, "A/156-GLN": 0.0, "A/157-GLY": 0.0, "A/158-GLN": 0.0, "A/159-VAL": 0.0, "A/160-ASP": 0.0, "A/161-LYS": 0.0, "A/162-ILE": 0.0, "A/163-LYS": 0.0, "A/164-GLY": 0.001, "A/165-ALA": 0.114, "A/166-GLY": 0.409, "A/167-GLY": 0.863, "A/168-ASP": 0.903}, "LoCoHD": {"A/1-LYS": 0.35830695779762445, "A/2-PRO": 0.12275096313436032, "A/3-THR": 0.12754713219899955, "A/4-GLU": 0.20750698606868012, "A/5-ASN": 0.16524751857936, "A/6-ASN": 0.23519397752466073, "A/7-GLU": 0.28051063738872256, "A/8-ASP": 0.19039817113435112, "A/9-PHE": 0.2570619946231525, "A/10-ASN": 0.16443717879340097, "A/11-ILE": 0.19129162313879935, "A/12-VAL": 0.165720735812952, "A/13-ALA": 0.14760093027048646, "A/14-VAL": 0.12065279766379956, "A/15-ALA": 0.13973167190993704, "A/16-SER": 0.2527288317941539, "A/17-ASN": 0.2765277705990585, "A/18-PHE": 0.2908444614261893, "A/19-ALA": 0.1672518101508975, "A/20-THR": 0.11991583180320027, "A/21-THR": 0.16852010605617362, "A/22-ASP": 0.27026421665129474, "A/23-LEU": 0.14753420513065, "A/24-ASP": 0.1470071040654579, "A/25-ALA": 0.07825759429424278, "A/26-ASP": 0.11825606058994911, "A/27-ARG": 0.14095971627197054, "A/28-GLY": 0.07547412774298064, "A/29-LYS": 0.17471649390783792, "A/30-LEU": 0.23048797000131793, "A/31-PRO": 0.10914408041123896, "A/32-GLY": 0.11541802553420072, "A/33-LYS": 0.1728259650392125, "A/34-LYS": 0.2450056292755598, "A/35-LEU": 0.17306141474375625, "A/36-PRO": 0.13485465937854785, "A/37-LEU": 0.14989636710123164, "A/38-GLU": 0.20295370242650793, "A/39-VAL": 0.1013186116736924, "A/40-LEU": 0.17618745287308432, "A/41-LYS": 0.1449345033686883, "A/42-GLU": 0.14315461287003645, "A/43-MET": 0.22989809645948417, "A/44-GLU": 0.2081063051693397, "A/45-ALA": 0.08065505295594697, "A/46-ASN": 0.16790875450381626, "A/47-ALA": 0.08611581870036031, "A/48-ARG": 0.20889819047044525, "A/49-LYS": 0.19618893139829216, "A/50-ALA": 0.09227406761684724, "A/51-GLY": 0.06697708968998085, "A/52-CYS": 0.07471545624094811, "A/53-THR": 0.144564201435019, "A/54-ARG": 0.2946861094868932, "A/55-GLY": 0.11743063398430782, "A/56-CYS": 0.09087624345647762, "A/57-LEU": 0.19632123396891843, "A/58-ILE": 0.13678042916147978, "A/59-CYS": 0.17139744283437727, "A/60-LEU": 0.162104116667306, "A/61-SER": 0.11263151538993847, "A/62-HIS": 0.22798495030154559, "A/63-ILE": 0.1926290607688524, "A/64-LYS": 0.19595973203109668, "A/65-CYS": 0.12928612522922994, "A/66-THR": 0.14086788018658644, "A/67-PRO": 0.09201816416239926, "A/68-LYS": 0.19277770419035664, "A/69-MET": 0.1658507916372286, "A/70-LYS": 0.17679881208374582, "A/71-LYS": 0.3226655908180947, "A/72-PHE": 0.21219816535262087, "A/73-ILE": 0.1398810855076114, "A/74-PRO": 0.1598231368744864, "A/75-GLY": 0.10217399957340666, "A/76-ARG": 0.24164589615876017, "A/77-CYS": 0.12818738516246747, "A/78-HIS": 0.31146394531722893, "A/79-THR": 0.16119546628396142, "A/80-TYR": 0.3208604531635315, "A/81-GLU": 0.197364080119761, "A/82-GLY": 0.20666778244272127, "A/83-ASP": 0.19442970495461404, "A/84-LYS": 0.24824928467294807, "A/85-GLU": 0.1483192029271096, "A/86-SER": 0.19041699180322208, "A/87-ALA": 0.20134456773148932, "A/88-GLN": 0.23197181854973764, "A/89-GLY": 0.1392977188318333, "A/90-GLY": 0.16684679234329838, "A/91-ILE": 0.21529885048232061, "A/92-GLY": 0.13793878219284764, "A/93-GLU": 0.19003397436176622, "A/94-ALA": 0.14052798172053071, "A/95-ILE": 0.1829618960145939, "A/96-VAL": 0.1750752802976117, "A/97-ASP": 0.20291791597618555, "A/98-ILE": 0.1760034489650386, "A/99-PRO": 0.2174498656895567, "A/100-ALA": 0.12031080817515867, "A/101-ILE": 0.13619160671309846, "A/102-PRO": 0.12964312229297592, "A/103-ARG": 0.268075190656181, "A/104-PHE": 0.25732394565198474, "A/105-LYS": 0.19624474555932694, "A/106-ASP": 0.19741160012510087, "A/107-LEU": 0.11656870276041434, "A/108-GLU": 0.2555926188186092, "A/109-PRO": 0.14470872346863395, "A/110-MET": 0.1576431396935612, "A/111-GLU": 0.1868076585351886, "A/112-GLN": 0.2220828874030106, "A/113-PHE": 0.2054010003882242, "A/114-ILE": 0.14489174827254436, "A/115-ALA": 0.08602753510961653, "A/116-GLN": 0.14393189463843734, "A/117-VAL": 0.14908275797899523, "A/118-ASP": 0.12921410503055678, "A/119-LEU": 0.113302689148226, "A/120-CYS": 0.10444255319035453, "A/121-VAL": 0.0906489972157776, "A/122-ASP": 0.09216704131867658, "A/123-CYS": 0.14142329601597448, "A/124-THR": 0.07583579107298191, "A/125-THR": 0.09406991196809458, "A/126-GLY": 0.06366198891920119, "A/127-CYS": 0.14057933751864535, "A/128-LEU": 0.23248027497837243, "A/129-LYS": 0.1376211948238384, "A/130-GLY": 0.08303440043599436, "A/131-LEU": 0.1289021388869746, "A/132-ALA": 0.0849346996803509, "A/133-ASN": 0.060273994923458064, "A/134-VAL": 0.13627870992142385, "A/135-GLN": 0.11979937116975523, "A/136-CYS": 0.14548953479678867, "A/137-SER": 0.08181599789394564, "A/138-ASP": 0.18660322732838047, "A/139-LEU": 0.10958566779136578, "A/140-LEU": 0.12989014729705653, "A/141-LYS": 0.1698404488691443, "A/142-LYS": 0.2809638588904284, "A/143-TRP": 0.2824310058410444, "A/144-LEU": 0.20965480472626444, "A/145-PRO": 0.0859052611400839, "A/146-GLN": 0.176711943058964, "A/147-ARG": 0.2948981983898567, "A/148-CYS": 0.22717238566517867, "A/149-ALA": 0.09682878404981803, "A/150-THR": 0.30539419792293915, "A/151-PHE": 0.28978973268611474, "A/152-ALA": 0.13783773096674315, "A/153-SER": 0.1267089276575835, "A/154-LYS": 0.24152144834264078, "A/155-ILE": 0.18102725936013114, "A/156-GLN": 0.2938204636337976, "A/157-GLY": 0.23069310987281086, "A/158-GLN": 0.20175595643620467, "A/159-VAL": 0.12632729785432942, "A/160-ASP": 0.12506308823239434, "A/161-LYS": 0.17351365360494642, "A/162-ILE": 0.1686523649373605, "A/163-LYS": 0.15012598738685018, "A/164-GLY": 0.21173580941675457, "A/165-ALA": 0.21048410569228876, "A/166-GLY": 0.12022369618211, "A/167-GLY": 0.14212210786040771, "A/168-ASP": 0.20234517256208603}}}}, "T1030": {"4": {"single": {"lddt": 0.3380917808874918, "rmsd": 42.9705696105957, "cad_score": 0.421747, "gdtts": 0.0, "tm_score": 0.3333008289337158, "LoCoHD": 0.16376787451205396}, "per_residue": {"lddt": {"A/1-ASP": 0.341, "A/2-GLN": 0.281, "A/3-GLU": 0.431, "A/4-LEU": 0.38, "A/5-GLY": 0.441, "A/6-LYS": 0.473, "A/7-GLN": 0.408, "A/8-SER": 0.508, "A/9-ARG": 0.537, "A/10-ARG": 0.428, "A/11-SER": 0.461, "A/12-GLN": 0.472, "A/13-ASP": 0.579, "A/14-ILE": 0.482, "A/15-ILE": 0.443, "A/16-LYS": 0.558, "A/17-SER": 0.513, "A/18-LEU": 0.406, "A/19-GLY": 0.397, "A/20-PHE": 0.266, "A/21-LEU": 0.261, "A/22-SER": 0.237, "A/23-SER": 0.319, "A/24-ASP": 0.268, "A/25-GLN": 0.192, "A/26-LYS": 0.13, "A/27-ASP": 0.179, "A/28-ILE": 0.235, "A/29-LEU": 0.292, "A/30-VAL": 0.227, "A/31-LYS": 0.236, "A/32-SER": 0.244, "A/33-ILE": 0.317, "A/34-SER": 0.368, "A/35-SER": 0.272, "A/36-SER": 0.298, "A/37-LYS": 0.362, "A/38-ASP": 0.319, "A/39-SER": 0.336, "A/40-GLN": 0.34, "A/41-LEU": 0.38, "A/42-ILE": 0.33, "A/43-LEU": 0.302, "A/44-LYS": 0.322, "A/45-PHE": 0.277, "A/46-VAL": 0.268, "A/47-THR": 0.29, "A/48-GLN": 0.326, "A/49-ALA": 0.294, "A/50-THR": 0.19, "A/51-GLN": 0.237, "A/52-LEU": 0.352, "A/53-ASN": 0.345, "A/54-ASN": 0.281, "A/55-ALA": 0.255, "A/56-GLU": 0.442, "A/57-SER": 0.356, "A/58-THR": 0.324, "A/59-LYS": 0.416, "A/60-ALA": 0.341, "A/61-LYS": 0.266, "A/62-GLN": 0.307, "A/63-MET": 0.222, "A/64-ALA": 0.347, "A/65-GLN": 0.208, "A/66-ASN": 0.333, "A/67-ASP": 0.358, "A/68-VAL": 0.286, "A/69-ALA": 0.246, "A/70-LEU": 0.281, "A/71-ILE": 0.25, "A/72-LYS": 0.125, "A/73-ASN": 0.138, "A/74-ILE": 0.153, "A/75-SER": 0.227, "A/76-PRO": 0.245, "A/77-GLU": 0.262, "A/78-VAL": 0.286, "A/79-LEU": 0.269, "A/80-GLU": 0.292, "A/81-GLU": 0.271, "A/82-TYR": 0.285, "A/83-LYS": 0.258, "A/84-GLU": 0.267, "A/85-LYS": 0.291, "A/86-ILE": 0.263, "A/87-GLN": 0.218, "A/88-ARG": 0.24, "A/89-ALA": 0.299, "A/90-SER": 0.208, "A/91-THR": 0.246, "A/92-LYS": 0.293, "A/93-SER": 0.28, "A/94-GLN": 0.225, "A/95-VAL": 0.301, "A/96-ASP": 0.368, "A/97-GLU": 0.266, "A/98-PHE": 0.248, "A/99-VAL": 0.376, "A/100-ALA": 0.422, "A/101-GLU": 0.308, "A/102-ALA": 0.385, "A/103-LYS": 0.43, "A/104-LYS": 0.419, "A/105-VAL": 0.411, "A/106-VAL": 0.415, "A/107-ASN": 0.469, "A/108-SER": 0.527, "A/109-ASN": 0.436, "A/110-LYS": 0.425, "A/111-GLU": 0.48, "A/112-THR": 0.56, "A/113-LEU": 0.443, "A/114-VAL": 0.547, "A/115-ASN": 0.632, "A/116-GLN": 0.541, "A/117-ALA": 0.627, "A/118-ASN": 0.59, "A/119-GLY": 0.68, "A/120-LYS": 0.568, "A/121-LYS": 0.442, "A/122-GLN": 0.498, "A/123-GLU": 0.547, "A/124-ILE": 0.435, "A/125-ALA": 0.356, "A/126-LYS": 0.331, "A/127-LEU": 0.371, "A/128-GLU": 0.184, "A/129-ASN": 0.192, "A/130-LEU": 0.311, "A/131-SER": 0.266, "A/132-ASN": 0.314, "A/133-ASP": 0.258, "A/134-GLU": 0.356, "A/135-MET": 0.17, "A/136-LEU": 0.411, "A/137-ARG": 0.476, "A/138-TYR": 0.453, "A/139-ASN": 0.518, "A/140-THR": 0.521, "A/141-ALA": 0.56, "A/142-ILE": 0.607, "A/143-ASP": 0.47, "A/144-ASN": 0.455, "A/145-VAL": 0.487, "A/146-VAL": 0.457, "A/147-LYS": 0.341, "A/148-GLN": 0.385, "A/149-TYR": 0.509, "A/150-ASN": 0.52, "A/151-GLU": 0.323, "A/152-GLY": 0.343, "A/153-LYS": 0.31, "A/154-LEU": 0.25, "A/155-ASN": 0.254, "A/156-ILE": 0.331, "A/157-THR": 0.395, "A/158-ALA": 0.416, "A/159-ALA": 0.422, "A/160-MET": 0.276, "A/161-ASN": 0.536, "A/162-ALA": 0.555, "A/163-LEU": 0.575, "A/164-ASN": 0.642, "A/165-SER": 0.633, "A/166-ILE": 0.552, "A/167-LYS": 0.389, "A/168-GLN": 0.556, "A/169-ALA": 0.547, "A/170-ALA": 0.508, "A/171-GLN": 0.383, "A/172-GLU": 0.57, "A/173-VAL": 0.491, "A/174-ALA": 0.463, "A/175-GLN": 0.458, "A/176-LYS": 0.538, "A/177-ASN": 0.471, "A/178-LEU": 0.434, "A/179-GLN": 0.499, "A/180-LYS": 0.545, "A/181-GLN": 0.38, "A/182-TYR": 0.325, "A/183-ALA": 0.52, "A/184-LYS": 0.429, "A/185-LYS": 0.305, "A/186-ILE": 0.364, "A/187-GLU": 0.397, "A/188-ARG": 0.277, "A/189-ILE": 0.299, "A/190-SER": 0.384, "A/191-SER": 0.392, "A/192-LYS": 0.299, "A/193-GLY": 0.352, "A/194-LEU": 0.39, "A/195-ALA": 0.411, "A/196-LEU": 0.309, "A/197-SER": 0.386, "A/198-LYS": 0.443, "A/199-LYS": 0.427, "A/200-ALA": 0.354, "A/201-LYS": 0.361, "A/202-GLU": 0.344, "A/203-ILE": 0.315, "A/204-TYR": 0.204, "A/205-GLU": 0.351, "A/206-LYS": 0.297, "A/207-HIS": 0.24, "A/208-LYS": 0.302, "A/209-SER": 0.264, "A/210-ILE": 0.197, "A/211-LEU": 0.222, "A/212-PRO": 0.174, "A/213-THR": 0.224, "A/214-PRO": 0.182, "A/215-GLY": 0.337, "A/216-TYR": 0.325, "A/217-TYR": 0.333, "A/218-ALA": 0.304, "A/219-ASP": 0.318, "A/220-SER": 0.344, "A/221-VAL": 0.313, "A/222-GLY": 0.342, "A/223-THR": 0.359, "A/224-TYR": 0.319, "A/225-LEU": 0.343, "A/226-ASN": 0.41, "A/227-ARG": 0.438, "A/228-PHE": 0.424, "A/229-ARG": 0.27, "A/230-ASP": 0.504, "A/231-LYS": 0.439, "A/232-GLN": 0.355, "A/233-THR": 0.342, "A/234-PHE": 0.353, "A/235-GLY": 0.483, "A/236-ASN": 0.36, "A/237-ARG": 0.369, "A/238-SER": 0.29, "A/239-VAL": 0.361, "A/240-TRP": 0.23, "A/241-THR": 0.237, "A/242-GLY": 0.281, "A/243-GLN": 0.291, "A/244-SER": 0.22, "A/245-GLY": 0.298, "A/246-LEU": 0.31, "A/247-ASP": 0.386, "A/248-GLU": 0.334, "A/249-ALA": 0.35, "A/250-LYS": 0.361, "A/251-LYS": 0.415, "A/252-MET": 0.2, "A/253-LEU": 0.448, "A/254-ASP": 0.506, "A/255-GLU": 0.406, "A/256-VAL": 0.394, "A/257-LYS": 0.523, "A/258-LYS": 0.534, "A/259-LEU": 0.413, "A/260-LEU": 0.392, "A/261-LYS": 0.442, "A/262-GLU": 0.343, "A/263-LEU": 0.265, "A/264-GLN": 0.359, "A/265-ASP": 0.306, "A/266-LEU": 0.191, "A/267-THR": 0.218, "A/268-ARG": 0.201, "A/269-GLY": 0.131, "A/270-THR": 0.141, "A/271-LYS": 0.094, "A/272-GLU": 0.094, "A/273-ASP": 0.099}, "cad_score": {"A/1-ASP": 0.73, "A/2-GLN": 0.315, "A/3-GLU": 0.425, "A/4-LEU": 0.367, "A/5-GLY": 0.373, "A/6-LYS": 0.582, "A/7-GLN": 0.327, "A/8-SER": 0.391, "A/9-ARG": 0.568, "A/10-ARG": 0.56, "A/11-SER": 0.406, "A/12-GLN": 0.485, "A/13-ASP": 0.711, "A/14-ILE": 0.553, "A/15-ILE": 0.291, "A/16-LYS": 0.706, "A/17-SER": 0.584, "A/18-LEU": 0.519, "A/19-GLY": 0.471, "A/20-PHE": 0.393, "A/21-LEU": 0.233, "A/22-SER": 0.242, "A/23-SER": 0.409, "A/24-ASP": 0.415, "A/25-GLN": 0.385, "A/26-LYS": 0.241, "A/27-ASP": 0.303, "A/28-ILE": 0.185, "A/29-LEU": 0.279, "A/30-VAL": 0.244, "A/31-LYS": 0.177, "A/32-SER": 0.272, "A/33-ILE": 0.288, "A/34-SER": 0.384, "A/35-SER": 0.391, "A/36-SER": 0.463, "A/37-LYS": 0.283, "A/38-ASP": 0.158, "A/39-SER": 0.269, "A/40-GLN": 0.254, "A/41-LEU": 0.286, "A/42-ILE": 0.559, "A/43-LEU": 0.287, "A/44-LYS": 0.506, "A/45-PHE": 0.568, "A/46-VAL": 0.337, "A/47-THR": 0.422, "A/48-GLN": 0.701, "A/49-ALA": 0.443, "A/50-THR": 0.228, "A/51-GLN": 0.327, "A/52-LEU": 0.414, "A/53-ASN": 0.3, "A/54-ASN": 0.371, "A/55-ALA": 0.416, "A/56-GLU": 0.482, "A/57-SER": 0.479, "A/58-THR": 0.632, "A/59-LYS": 0.614, "A/60-ALA": 0.39, "A/61-LYS": 0.301, "A/62-GLN": 0.618, "A/63-MET": 0.565, "A/64-ALA": 0.51, "A/65-GLN": 0.345, "A/66-ASN": 0.76, "A/67-ASP": 0.473, "A/68-VAL": 0.457, "A/69-ALA": 0.429, "A/70-LEU": 0.417, "A/71-ILE": 0.286, "A/72-LYS": 0.107, "A/73-ASN": 0.138, "A/74-ILE": 0.255, "A/75-SER": 0.667, "A/76-PRO": 0.251, "A/77-GLU": 0.396, "A/78-VAL": 0.431, "A/79-LEU": 0.318, "A/80-GLU": 0.297, "A/81-GLU": 0.586, "A/82-TYR": 0.37, "A/83-LYS": 0.281, "A/84-GLU": 0.647, "A/85-LYS": 0.547, "A/86-ILE": 0.374, "A/87-GLN": 0.163, "A/88-ARG": 0.431, "A/89-ALA": 0.219, "A/90-SER": 0.06, "A/91-THR": 0.164, "A/92-LYS": 0.495, "A/93-SER": 0.279, "A/94-GLN": 0.254, "A/95-VAL": 0.483, "A/96-ASP": 0.8, "A/97-GLU": 0.349, "A/98-PHE": 0.23, "A/99-VAL": 0.645, "A/100-ALA": 0.74, "A/101-GLU": 0.481, "A/102-ALA": 0.475, "A/103-LYS": 0.755, "A/104-LYS": 0.653, "A/105-VAL": 0.692, "A/106-VAL": 0.466, "A/107-ASN": 0.728, "A/108-SER": 0.888, "A/109-ASN": 0.571, "A/110-LYS": 0.483, "A/111-GLU": 0.552, "A/112-THR": 0.63, "A/113-LEU": 0.325, "A/114-VAL": 0.513, "A/115-ASN": 0.631, "A/116-GLN": 0.647, "A/117-ALA": 0.545, "A/118-ASN": 0.402, "A/119-GLY": 0.764, "A/120-LYS": 0.652, "A/121-LYS": 0.311, "A/122-GLN": 0.716, "A/123-GLU": 0.747, "A/124-ILE": 0.436, "A/125-ALA": 0.282, "A/126-LYS": 0.252, "A/127-LEU": 0.641, "A/128-GLU": 0.085, "A/129-ASN": 0.087, "A/130-LEU": 0.361, "A/131-SER": 0.448, "A/132-ASN": 0.518, "A/133-ASP": 0.472, "A/134-GLU": 0.369, "A/135-MET": 0.213, "A/136-LEU": 0.402, "A/137-ARG": 0.491, "A/138-TYR": 0.422, "A/139-ASN": 0.589, "A/140-THR": 0.336, "A/141-ALA": 0.697, "A/142-ILE": 0.497, "A/143-ASP": 0.386, "A/144-ASN": 0.43, "A/145-VAL": 0.679, "A/146-VAL": 0.605, "A/147-LYS": 0.255, "A/148-GLN": 0.386, "A/149-TYR": 0.607, "A/150-ASN": 0.504, "A/151-GLU": 0.341, "A/152-GLY": 0.273, "A/153-LYS": 0.37, "A/154-LEU": 0.313, "A/155-ASN": 0.181, "A/156-ILE": 0.379, "A/157-THR": 0.44, "A/158-ALA": 0.522, "A/159-ALA": 0.451, "A/160-MET": 0.696, "A/161-ASN": 0.9, "A/162-ALA": 0.72, "A/163-LEU": 0.501, "A/164-ASN": 0.855, "A/165-SER": 0.932, "A/166-ILE": 0.51, "A/167-LYS": 0.332, "A/168-GLN": 0.822, "A/169-ALA": 0.775, "A/170-ALA": 0.426, "A/171-GLN": 0.408, "A/172-GLU": 0.616, "A/173-VAL": 0.609, "A/174-ALA": 0.414, "A/175-GLN": 0.633, "A/176-LYS": 0.641, "A/177-ASN": 0.618, "A/178-LEU": 0.437, "A/179-GLN": 0.73, "A/180-LYS": 0.904, "A/181-GLN": 0.458, "A/182-TYR": 0.305, "A/183-ALA": 0.652, "A/184-LYS": 0.53, "A/185-LYS": 0.321, "A/186-ILE": 0.402, "A/187-GLU": 0.662, "A/188-ARG": 0.406, "A/189-ILE": 0.275, "A/190-SER": 0.599, "A/191-SER": 0.775, "A/192-LYS": 0.385, "A/193-GLY": 0.484, "A/194-LEU": 0.727, "A/195-ALA": 0.636, "A/196-LEU": 0.18, "A/197-SER": 0.435, "A/198-LYS": 0.793, "A/199-LYS": 0.381, "A/200-ALA": 0.541, "A/201-LYS": 0.544, "A/202-GLU": 0.523, "A/203-ILE": 0.429, "A/204-TYR": 0.187, "A/205-GLU": 0.509, "A/206-LYS": 0.144, "A/207-HIS": 0.221, "A/208-LYS": 0.378, "A/209-SER": 0.56, "A/210-ILE": 0.283, "A/211-LEU": 0.574, "A/212-PRO": 0.212, "A/213-THR": 0.307, "A/214-PRO": 0.305, "A/215-GLY": 0.546, "A/216-TYR": 0.458, "A/217-TYR": 0.654, "A/218-ALA": 0.416, "A/219-ASP": 0.357, "A/220-SER": 0.384, "A/221-VAL": 0.397, "A/222-GLY": 0.721, "A/223-THR": 0.596, "A/224-TYR": 0.249, "A/225-LEU": 0.267, "A/226-ASN": 0.612, "A/227-ARG": 0.316, "A/228-PHE": 0.317, "A/229-ARG": 0.145, "A/230-ASP": 0.185, "A/231-LYS": 0.263, "A/232-GLN": 0.284, "A/233-THR": 0.196, "A/234-PHE": 0.337, "A/235-GLY": 0.502, "A/236-ASN": 0.353, "A/237-ARG": 0.388, "A/238-SER": 0.228, "A/239-VAL": 0.46, "A/240-TRP": 0.202, "A/241-THR": 0.443, "A/242-GLY": 0.56, "A/243-GLN": 0.525, "A/244-SER": 0.367, "A/245-GLY": 0.473, "A/246-LEU": 0.325, "A/247-ASP": 0.656, "A/248-GLU": 0.597, "A/249-ALA": 0.447, "A/250-LYS": 0.516, "A/251-LYS": 0.598, "A/252-MET": 0.262, "A/253-LEU": 0.636, "A/254-ASP": 0.836, "A/255-GLU": 0.367, "A/256-VAL": 0.495, "A/257-LYS": 0.741, "A/258-LYS": 0.467, "A/259-LEU": 0.289, "A/260-LEU": 0.535, "A/261-LYS": 0.533, "A/262-GLU": 0.162, "A/263-LEU": 0.345, "A/264-GLN": 0.548, "A/265-ASP": 0.238, "A/266-LEU": 0.181, "A/267-THR": 0.339, "A/268-ARG": 0.362, "A/269-GLY": 0.009, "A/270-THR": 0.093, "A/271-LYS": 0.229, "A/272-GLU": 0.322, "A/273-ASP": 0.34}, "LoCoHD": {"A/1-ASP": 0.20391743417351277, "A/2-GLN": 0.17004396915514713, "A/3-GLU": 0.16214989391832493, "A/4-LEU": 0.1588196361518145, "A/5-GLY": 0.2022773908469694, "A/6-LYS": 0.2777458941028352, "A/7-GLN": 0.2317374621256842, "A/8-SER": 0.12924961107845725, "A/9-ARG": 0.26818454841575645, "A/10-ARG": 0.20848355754173886, "A/11-SER": 0.09695920341694494, "A/12-GLN": 0.14010649647941115, "A/13-ASP": 0.07925733477598065, "A/14-ILE": 0.08811910252565444, "A/15-ILE": 0.10843911589213298, "A/16-LYS": 0.12369777439155674, "A/17-SER": 0.16959547043075773, "A/18-LEU": 0.17441791342996724, "A/19-GLY": 0.10461929069343053, "A/20-PHE": 0.13480474313233756, "A/21-LEU": 0.15103211669733352, "A/22-SER": 0.16531700477376615, "A/23-SER": 0.15079281084272436, "A/24-ASP": 0.1992495237888308, "A/25-GLN": 0.20056173868616947, "A/26-LYS": 0.13197805825058237, "A/27-ASP": 0.1390023496527376, "A/28-ILE": 0.12416298543275979, "A/29-LEU": 0.17314875672567756, "A/30-VAL": 0.1065455230782162, "A/31-LYS": 0.18563281944069612, "A/32-SER": 0.2186077598235361, "A/33-ILE": 0.20253528847878396, "A/34-SER": 0.13511979065418261, "A/35-SER": 0.16629681756958825, "A/36-SER": 0.15210834570843224, "A/37-LYS": 0.1581702763365198, "A/38-ASP": 0.1680855031559381, "A/39-SER": 0.1544989317541646, "A/40-GLN": 0.27221616725022074, "A/41-LEU": 0.20988763370504662, "A/42-ILE": 0.12209085312773937, "A/43-LEU": 0.21247909836549753, "A/44-LYS": 0.17825417654384015, "A/45-PHE": 0.22009309527928023, "A/46-VAL": 0.11896362375848572, "A/47-THR": 0.10945255967917236, "A/48-GLN": 0.12243332267464255, "A/49-ALA": 0.12548391011498988, "A/50-THR": 0.13204960885664369, "A/51-GLN": 0.17627561416674356, "A/52-LEU": 0.10213895402217936, "A/53-ASN": 0.19812846892224134, "A/54-ASN": 0.1992794230869286, "A/55-ALA": 0.12865991932897738, "A/56-GLU": 0.174794759341218, "A/57-SER": 0.21751148304180748, "A/58-THR": 0.12317769579274657, "A/59-LYS": 0.15752381245815156, "A/60-ALA": 0.14042036150187318, "A/61-LYS": 0.19056706383374353, "A/62-GLN": 0.13117116538956183, "A/63-MET": 0.13216126240290052, "A/64-ALA": 0.08015493441178746, "A/65-GLN": 0.1479342237926549, "A/66-ASN": 0.08498015747432852, "A/67-ASP": 0.13019347238507423, "A/68-VAL": 0.08324754962581404, "A/69-ALA": 0.11782454360702528, "A/70-LEU": 0.0692841568652838, "A/71-ILE": 0.10353474539398805, "A/72-LYS": 0.21018309203289062, "A/73-ASN": 0.18734108160747748, "A/74-ILE": 0.11109370785870855, "A/75-SER": 0.14201014004000923, "A/76-PRO": 0.18061115005540643, "A/77-GLU": 0.21643519116877952, "A/78-VAL": 0.1258050569827697, "A/79-LEU": 0.21378072212648175, "A/80-GLU": 0.1840014746053497, "A/81-GLU": 0.24793659839171597, "A/82-TYR": 0.21327992157344, "A/83-LYS": 0.20975075958952707, "A/84-GLU": 0.2061528246995411, "A/85-LYS": 0.2361704127147955, "A/86-ILE": 0.09428388334472097, "A/87-GLN": 0.17097895015779263, "A/88-ARG": 0.18764594207938237, "A/89-ALA": 0.1927306553265061, "A/90-SER": 0.20403272411027742, "A/91-THR": 0.20914780608934078, "A/92-LYS": 0.2547141547684548, "A/93-SER": 0.1421078115078893, "A/94-GLN": 0.22395184298058338, "A/95-VAL": 0.06053583714156562, "A/96-ASP": 0.07479119119648561, "A/97-GLU": 0.217008499330447, "A/98-PHE": 0.2058538370293073, "A/99-VAL": 0.1250551486795923, "A/100-ALA": 0.06388900289002453, "A/101-GLU": 0.19198850601490627, "A/102-ALA": 0.07561257036196672, "A/103-LYS": 0.10720123858280024, "A/104-LYS": 0.17232389103444853, "A/105-VAL": 0.1236409984212066, "A/106-VAL": 0.08881746891109885, "A/107-ASN": 0.14181058335679456, "A/108-SER": 0.065826717207663, "A/109-ASN": 0.14937191011816617, "A/110-LYS": 0.20847100401056792, "A/111-GLU": 0.1324302496707071, "A/112-THR": 0.1363790418491825, "A/113-LEU": 0.20583004833651716, "A/114-VAL": 0.08466191789744451, "A/115-ASN": 0.09431827956942154, "A/116-GLN": 0.13159609689588947, "A/117-ALA": 0.06612162616198217, "A/118-ASN": 0.08616626945493995, "A/119-GLY": 0.06822734472002231, "A/120-LYS": 0.14575847987722856, "A/121-LYS": 0.16030749581557865, "A/122-GLN": 0.10228604204049478, "A/123-GLU": 0.1549379466462821, "A/124-ILE": 0.13393287455557437, "A/125-ALA": 0.14584628805169556, "A/126-LYS": 0.16611693947664774, "A/127-LEU": 0.12331245451290365, "A/128-GLU": 0.16849290956992183, "A/129-ASN": 0.14606705848965826, "A/130-LEU": 0.1943171503919008, "A/131-SER": 0.1542564881462431, "A/132-ASN": 0.14730478886312376, "A/133-ASP": 0.16618434213848052, "A/134-GLU": 0.28553962013347856, "A/135-MET": 0.2256210508505749, "A/136-LEU": 0.14768983303848665, "A/137-ARG": 0.2471959863740305, "A/138-TYR": 0.21161369944064415, "A/139-ASN": 0.18173981444164508, "A/140-THR": 0.14555566322322397, "A/141-ALA": 0.11358663902375611, "A/142-ILE": 0.10400939439403786, "A/143-ASP": 0.18223733798458883, "A/144-ASN": 0.0969374009860484, "A/145-VAL": 0.08645346194856338, "A/146-VAL": 0.1252911926365164, "A/147-LYS": 0.2285173954418501, "A/148-GLN": 0.129373481927075, "A/149-TYR": 0.1535994547760321, "A/150-ASN": 0.16361615820597522, "A/151-GLU": 0.1759758675007023, "A/152-GLY": 0.1219440906642041, "A/153-LYS": 0.1861146334882441, "A/154-LEU": 0.18933456996712114, "A/155-ASN": 0.1952973288802633, "A/156-ILE": 0.22015598528819674, "A/157-THR": 0.13207899519245325, "A/158-ALA": 0.11072559441133091, "A/159-ALA": 0.11910112291919622, "A/160-MET": 0.12198992012281427, "A/161-ASN": 0.048237795058263394, "A/162-ALA": 0.04525313108052325, "A/163-LEU": 0.13021039585008434, "A/164-ASN": 0.06227050445460423, "A/165-SER": 0.057338780873444, "A/166-ILE": 0.13680083595258202, "A/167-LYS": 0.20430990071322944, "A/168-GLN": 0.06524628283471044, "A/169-ALA": 0.17364588565880246, "A/170-ALA": 0.17155369636267623, "A/171-GLN": 0.14823504867533283, "A/172-GLU": 0.1553573587543498, "A/173-VAL": 0.15189477723676503, "A/174-ALA": 0.07963411533611547, "A/175-GLN": 0.12228378246497296, "A/176-LYS": 0.13563927060989192, "A/177-ASN": 0.11482326108262668, "A/178-LEU": 0.12470036949130445, "A/179-GLN": 0.1304237688501619, "A/180-LYS": 0.08422590940793703, "A/181-GLN": 0.10218122246664892, "A/182-TYR": 0.2987773614201923, "A/183-ALA": 0.12333474278070956, "A/184-LYS": 0.1848775917842716, "A/185-LYS": 0.19787541348593674, "A/186-ILE": 0.13318380980911712, "A/187-GLU": 0.19425505747344501, "A/188-ARG": 0.18062840263093255, "A/189-ILE": 0.10362594055691106, "A/190-SER": 0.22348155399205277, "A/191-SER": 0.12758699536294868, "A/192-LYS": 0.21800049036615796, "A/193-GLY": 0.2323664876638813, "A/194-LEU": 0.20140115759806687, "A/195-ALA": 0.1546949799039787, "A/196-LEU": 0.1679481144107389, "A/197-SER": 0.15875112359037058, "A/198-LYS": 0.16250492103831665, "A/199-LYS": 0.1368591653528065, "A/200-ALA": 0.13933906953979353, "A/201-LYS": 0.13423193305900952, "A/202-GLU": 0.17989031006312137, "A/203-ILE": 0.07874448366073765, "A/204-TYR": 0.25168527686719044, "A/205-GLU": 0.27596683417568846, "A/206-LYS": 0.2159195271608148, "A/207-HIS": 0.17676182907590335, "A/208-LYS": 0.22647745119612736, "A/209-SER": 0.11003757380246712, "A/210-ILE": 0.13915047473039527, "A/211-LEU": 0.14939774667474878, "A/212-PRO": 0.17520949873182998, "A/213-THR": 0.14151076735570733, "A/214-PRO": 0.18430616888632065, "A/215-GLY": 0.15120806132489384, "A/216-TYR": 0.16607794755383518, "A/217-TYR": 0.1679129892498263, "A/218-ALA": 0.15740896595587797, "A/219-ASP": 0.16124554630241708, "A/220-SER": 0.115747985162449, "A/221-VAL": 0.08592160064571104, "A/222-GLY": 0.09726151337939026, "A/223-THR": 0.14341452759102807, "A/224-TYR": 0.23727105540364493, "A/225-LEU": 0.21311972953022432, "A/226-ASN": 0.1368922213043677, "A/227-ARG": 0.24363629238051976, "A/228-PHE": 0.2635425195260227, "A/229-ARG": 0.3986446928427654, "A/230-ASP": 0.19683482655933615, "A/231-LYS": 0.33048778537982704, "A/232-GLN": 0.12595871599085767, "A/233-THR": 0.2470881732950789, "A/234-PHE": 0.1899769339925595, "A/235-GLY": 0.09864681814624267, "A/236-ASN": 0.16045819109123372, "A/237-ARG": 0.2856409966357469, "A/238-SER": 0.19228904185962942, "A/239-VAL": 0.15135223953660282, "A/240-TRP": 0.2895178056515462, "A/241-THR": 0.2695987722058442, "A/242-GLY": 0.14670279844753048, "A/243-GLN": 0.3024299694034201, "A/244-SER": 0.20444628653246205, "A/245-GLY": 0.11637629454186602, "A/246-LEU": 0.21889000573510262, "A/247-ASP": 0.13563462374283075, "A/248-GLU": 0.2582571841271729, "A/249-ALA": 0.11198728057739471, "A/250-LYS": 0.23760567657056322, "A/251-LYS": 0.2528706681905397, "A/252-MET": 0.24427567543712778, "A/253-LEU": 0.13127338219189646, "A/254-ASP": 0.09437552099786832, "A/255-GLU": 0.2894490433125411, "A/256-VAL": 0.18482188430090551, "A/257-LYS": 0.11831457679296885, "A/258-LYS": 0.18685605590669163, "A/259-LEU": 0.18065233179138943, "A/260-LEU": 0.10227401985093951, "A/261-LYS": 0.20543270093581154, "A/262-GLU": 0.2657775551710132, "A/263-LEU": 0.20745569668853692, "A/264-GLN": 0.12488588566207207, "A/265-ASP": 0.14684456488376296, "A/266-LEU": 0.18480294590014973, "A/267-THR": 0.15467635068688718, "A/268-ARG": 0.25736723620287943, "A/269-GLY": 0.19713402025418317, "A/270-THR": 0.18404865549430513, "A/271-LYS": 0.261109821992509, "A/272-GLU": 0.2497017058602507, "A/273-ASP": 0.27136283347254414}}}, "1": {"single": {"lddt": 0.33924869495716464, "rmsd": 42.92071533203125, "cad_score": 0.432794, "gdtts": 0.0, "tm_score": 0.33687934279441833, "LoCoHD": 0.16372851566872765}, "per_residue": {"lddt": {"A/1-ASP": 0.474, "A/2-GLN": 0.507, "A/3-GLU": 0.542, "A/4-LEU": 0.521, "A/5-GLY": 0.538, "A/6-LYS": 0.595, "A/7-GLN": 0.574, "A/8-SER": 0.506, "A/9-ARG": 0.554, "A/10-ARG": 0.514, "A/11-SER": 0.542, "A/12-GLN": 0.49, "A/13-ASP": 0.658, "A/14-ILE": 0.63, "A/15-ILE": 0.525, "A/16-LYS": 0.56, "A/17-SER": 0.751, "A/18-LEU": 0.574, "A/19-GLY": 0.385, "A/20-PHE": 0.336, "A/21-LEU": 0.282, "A/22-SER": 0.307, "A/23-SER": 0.367, "A/24-ASP": 0.197, "A/25-GLN": 0.181, "A/26-LYS": 0.152, "A/27-ASP": 0.192, "A/28-ILE": 0.226, "A/29-LEU": 0.328, "A/30-VAL": 0.199, "A/31-LYS": 0.233, "A/32-SER": 0.294, "A/33-ILE": 0.29, "A/34-SER": 0.313, "A/35-SER": 0.29, "A/36-SER": 0.351, "A/37-LYS": 0.299, "A/38-ASP": 0.246, "A/39-SER": 0.328, "A/40-GLN": 0.358, "A/41-LEU": 0.36, "A/42-ILE": 0.285, "A/43-LEU": 0.321, "A/44-LYS": 0.378, "A/45-PHE": 0.255, "A/46-VAL": 0.269, "A/47-THR": 0.371, "A/48-GLN": 0.396, "A/49-ALA": 0.304, "A/50-THR": 0.266, "A/51-GLN": 0.35, "A/52-LEU": 0.356, "A/53-ASN": 0.295, "A/54-ASN": 0.322, "A/55-ALA": 0.393, "A/56-GLU": 0.299, "A/57-SER": 0.3, "A/58-THR": 0.319, "A/59-LYS": 0.363, "A/60-ALA": 0.252, "A/61-LYS": 0.225, "A/62-GLN": 0.256, "A/63-MET": 0.124, "A/64-ALA": 0.24, "A/65-GLN": 0.198, "A/66-ASN": 0.149, "A/67-ASP": 0.228, "A/68-VAL": 0.23, "A/69-ALA": 0.192, "A/70-LEU": 0.155, "A/71-ILE": 0.202, "A/72-LYS": 0.144, "A/73-ASN": 0.152, "A/74-ILE": 0.219, "A/75-SER": 0.25, "A/76-PRO": 0.254, "A/77-GLU": 0.285, "A/78-VAL": 0.309, "A/79-LEU": 0.264, "A/80-GLU": 0.317, "A/81-GLU": 0.338, "A/82-TYR": 0.25, "A/83-LYS": 0.275, "A/84-GLU": 0.322, "A/85-LYS": 0.33, "A/86-ILE": 0.244, "A/87-GLN": 0.25, "A/88-ARG": 0.299, "A/89-ALA": 0.299, "A/90-SER": 0.212, "A/91-THR": 0.238, "A/92-LYS": 0.299, "A/93-SER": 0.279, "A/94-GLN": 0.231, "A/95-VAL": 0.299, "A/96-ASP": 0.367, "A/97-GLU": 0.269, "A/98-PHE": 0.251, "A/99-VAL": 0.388, "A/100-ALA": 0.437, "A/101-GLU": 0.322, "A/102-ALA": 0.384, "A/103-LYS": 0.46, "A/104-LYS": 0.429, "A/105-VAL": 0.406, "A/106-VAL": 0.421, "A/107-ASN": 0.487, "A/108-SER": 0.53, "A/109-ASN": 0.443, "A/110-LYS": 0.361, "A/111-GLU": 0.497, "A/112-THR": 0.571, "A/113-LEU": 0.435, "A/114-VAL": 0.55, "A/115-ASN": 0.648, "A/116-GLN": 0.528, "A/117-ALA": 0.621, "A/118-ASN": 0.588, "A/119-GLY": 0.647, "A/120-LYS": 0.555, "A/121-LYS": 0.428, "A/122-GLN": 0.478, "A/123-GLU": 0.429, "A/124-ILE": 0.378, "A/125-ALA": 0.36, "A/126-LYS": 0.341, "A/127-LEU": 0.394, "A/128-GLU": 0.184, "A/129-ASN": 0.155, "A/130-LEU": 0.301, "A/131-SER": 0.254, "A/132-ASN": 0.259, "A/133-ASP": 0.268, "A/134-GLU": 0.375, "A/135-MET": 0.179, "A/136-LEU": 0.375, "A/137-ARG": 0.526, "A/138-TYR": 0.498, "A/139-ASN": 0.456, "A/140-THR": 0.462, "A/141-ALA": 0.561, "A/142-ILE": 0.505, "A/143-ASP": 0.522, "A/144-ASN": 0.501, "A/145-VAL": 0.435, "A/146-VAL": 0.445, "A/147-LYS": 0.434, "A/148-GLN": 0.36, "A/149-TYR": 0.355, "A/150-ASN": 0.5, "A/151-GLU": 0.456, "A/152-GLY": 0.375, "A/153-LYS": 0.265, "A/154-LEU": 0.25, "A/155-ASN": 0.294, "A/156-ILE": 0.355, "A/157-THR": 0.399, "A/158-ALA": 0.41, "A/159-ALA": 0.399, "A/160-MET": 0.266, "A/161-ASN": 0.521, "A/162-ALA": 0.534, "A/163-LEU": 0.571, "A/164-ASN": 0.635, "A/165-SER": 0.611, "A/166-ILE": 0.531, "A/167-LYS": 0.461, "A/168-GLN": 0.495, "A/169-ALA": 0.547, "A/170-ALA": 0.503, "A/171-GLN": 0.413, "A/172-GLU": 0.576, "A/173-VAL": 0.481, "A/174-ALA": 0.469, "A/175-GLN": 0.462, "A/176-LYS": 0.528, "A/177-ASN": 0.394, "A/178-LEU": 0.427, "A/179-GLN": 0.493, "A/180-LYS": 0.52, "A/181-GLN": 0.368, "A/182-TYR": 0.323, "A/183-ALA": 0.452, "A/184-LYS": 0.42, "A/185-LYS": 0.284, "A/186-ILE": 0.356, "A/187-GLU": 0.424, "A/188-ARG": 0.342, "A/189-ILE": 0.287, "A/190-SER": 0.365, "A/191-SER": 0.399, "A/192-LYS": 0.29, "A/193-GLY": 0.348, "A/194-LEU": 0.378, "A/195-ALA": 0.395, "A/196-LEU": 0.287, "A/197-SER": 0.363, "A/198-LYS": 0.422, "A/199-LYS": 0.382, "A/200-ALA": 0.339, "A/201-LYS": 0.393, "A/202-GLU": 0.322, "A/203-ILE": 0.314, "A/204-TYR": 0.194, "A/205-GLU": 0.33, "A/206-LYS": 0.218, "A/207-HIS": 0.231, "A/208-LYS": 0.263, "A/209-SER": 0.23, "A/210-ILE": 0.178, "A/211-LEU": 0.175, "A/212-PRO": 0.22, "A/213-THR": 0.27, "A/214-PRO": 0.237, "A/215-GLY": 0.319, "A/216-TYR": 0.294, "A/217-TYR": 0.308, "A/218-ALA": 0.293, "A/219-ASP": 0.331, "A/220-SER": 0.363, "A/221-VAL": 0.309, "A/222-GLY": 0.353, "A/223-THR": 0.406, "A/224-TYR": 0.309, "A/225-LEU": 0.367, "A/226-ASN": 0.442, "A/227-ARG": 0.418, "A/228-PHE": 0.457, "A/229-ARG": 0.45, "A/230-ASP": 0.525, "A/231-LYS": 0.397, "A/232-GLN": 0.335, "A/233-THR": 0.384, "A/234-PHE": 0.367, "A/235-GLY": 0.436, "A/236-ASN": 0.353, "A/237-ARG": 0.398, "A/238-SER": 0.319, "A/239-VAL": 0.296, "A/240-TRP": 0.306, "A/241-THR": 0.302, "A/242-GLY": 0.406, "A/243-GLN": 0.372, "A/244-SER": 0.349, "A/245-GLY": 0.34, "A/246-LEU": 0.372, "A/247-ASP": 0.445, "A/248-GLU": 0.316, "A/249-ALA": 0.364, "A/250-LYS": 0.392, "A/251-LYS": 0.394, "A/252-MET": 0.191, "A/253-LEU": 0.448, "A/254-ASP": 0.504, "A/255-GLU": 0.385, "A/256-VAL": 0.375, "A/257-LYS": 0.492, "A/258-LYS": 0.489, "A/259-LEU": 0.397, "A/260-LEU": 0.395, "A/261-LYS": 0.427, "A/262-GLU": 0.323, "A/263-LEU": 0.258, "A/264-GLN": 0.379, "A/265-ASP": 0.295, "A/266-LEU": 0.191, "A/267-THR": 0.226, "A/268-ARG": 0.22, "A/269-GLY": 0.13, "A/270-THR": 0.134, "A/271-LYS": 0.105, "A/272-GLU": 0.139, "A/273-ASP": 0.093}, "cad_score": {"A/1-ASP": 0.78, "A/2-GLN": 0.358, "A/3-GLU": 0.292, "A/4-LEU": 0.461, "A/5-GLY": 0.435, "A/6-LYS": 0.519, "A/7-GLN": 0.35, "A/8-SER": 0.439, "A/9-ARG": 0.676, "A/10-ARG": 0.496, "A/11-SER": 0.467, "A/12-GLN": 0.612, "A/13-ASP": 0.853, "A/14-ILE": 0.738, "A/15-ILE": 0.439, "A/16-LYS": 0.496, "A/17-SER": 0.911, "A/18-LEU": 0.612, "A/19-GLY": 0.39, "A/20-PHE": 0.563, "A/21-LEU": 0.465, "A/22-SER": 0.431, "A/23-SER": 0.513, "A/24-ASP": 0.366, "A/25-GLN": 0.268, "A/26-LYS": 0.151, "A/27-ASP": 0.172, "A/28-ILE": 0.176, "A/29-LEU": 0.419, "A/30-VAL": 0.27, "A/31-LYS": 0.538, "A/32-SER": 0.349, "A/33-ILE": 0.327, "A/34-SER": 0.302, "A/35-SER": 0.293, "A/36-SER": 0.479, "A/37-LYS": 0.336, "A/38-ASP": 0.181, "A/39-SER": 0.324, "A/40-GLN": 0.458, "A/41-LEU": 0.29, "A/42-ILE": 0.393, "A/43-LEU": 0.5, "A/44-LYS": 0.59, "A/45-PHE": 0.401, "A/46-VAL": 0.36, "A/47-THR": 0.818, "A/48-GLN": 0.708, "A/49-ALA": 0.398, "A/50-THR": 0.402, "A/51-GLN": 0.763, "A/52-LEU": 0.469, "A/53-ASN": 0.331, "A/54-ASN": 0.567, "A/55-ALA": 0.532, "A/56-GLU": 0.239, "A/57-SER": 0.357, "A/58-THR": 0.553, "A/59-LYS": 0.325, "A/60-ALA": 0.315, "A/61-LYS": 0.259, "A/62-GLN": 0.674, "A/63-MET": 0.2, "A/64-ALA": 0.403, "A/65-GLN": 0.4, "A/66-ASN": 0.404, "A/67-ASP": 0.403, "A/68-VAL": 0.386, "A/69-ALA": 0.325, "A/70-LEU": 0.378, "A/71-ILE": 0.343, "A/72-LYS": 0.329, "A/73-ASN": 0.166, "A/74-ILE": 0.39, "A/75-SER": 0.53, "A/76-PRO": 0.407, "A/77-GLU": 0.495, "A/78-VAL": 0.45, "A/79-LEU": 0.374, "A/80-GLU": 0.511, "A/81-GLU": 0.623, "A/82-TYR": 0.158, "A/83-LYS": 0.28, "A/84-GLU": 0.718, "A/85-LYS": 0.528, "A/86-ILE": 0.317, "A/87-GLN": 0.364, "A/88-ARG": 0.672, "A/89-ALA": 0.27, "A/90-SER": 0.153, "A/91-THR": 0.184, "A/92-LYS": 0.598, "A/93-SER": 0.221, "A/94-GLN": 0.243, "A/95-VAL": 0.436, "A/96-ASP": 0.868, "A/97-GLU": 0.392, "A/98-PHE": 0.275, "A/99-VAL": 0.677, "A/100-ALA": 0.739, "A/101-GLU": 0.589, "A/102-ALA": 0.487, "A/103-LYS": 0.807, "A/104-LYS": 0.623, "A/105-VAL": 0.685, "A/106-VAL": 0.474, "A/107-ASN": 0.723, "A/108-SER": 0.811, "A/109-ASN": 0.568, "A/110-LYS": 0.37, "A/111-GLU": 0.575, "A/112-THR": 0.636, "A/113-LEU": 0.297, "A/114-VAL": 0.561, "A/115-ASN": 0.64, "A/116-GLN": 0.653, "A/117-ALA": 0.535, "A/118-ASN": 0.501, "A/119-GLY": 0.736, "A/120-LYS": 0.517, "A/121-LYS": 0.309, "A/122-GLN": 0.79, "A/123-GLU": 0.584, "A/124-ILE": 0.41, "A/125-ALA": 0.35, "A/126-LYS": 0.526, "A/127-LEU": 0.448, "A/128-GLU": 0.049, "A/129-ASN": 0.088, "A/130-LEU": 0.316, "A/131-SER": 0.359, "A/132-ASN": 0.318, "A/133-ASP": 0.348, "A/134-GLU": 0.478, "A/135-MET": 0.241, "A/136-LEU": 0.538, "A/137-ARG": 0.556, "A/138-TYR": 0.551, "A/139-ASN": 0.417, "A/140-THR": 0.363, "A/141-ALA": 0.456, "A/142-ILE": 0.569, "A/143-ASP": 0.642, "A/144-ASN": 0.475, "A/145-VAL": 0.372, "A/146-VAL": 0.645, "A/147-LYS": 0.551, "A/148-GLN": 0.168, "A/149-TYR": 0.68, "A/150-ASN": 0.615, "A/151-GLU": 0.506, "A/152-GLY": 0.348, "A/153-LYS": 0.364, "A/154-LEU": 0.461, "A/155-ASN": 0.301, "A/156-ILE": 0.552, "A/157-THR": 0.467, "A/158-ALA": 0.553, "A/159-ALA": 0.441, "A/160-MET": 0.718, "A/161-ASN": 0.895, "A/162-ALA": 0.684, "A/163-LEU": 0.47, "A/164-ASN": 0.676, "A/165-SER": 0.862, "A/166-ILE": 0.405, "A/167-LYS": 0.457, "A/168-GLN": 0.689, "A/169-ALA": 0.791, "A/170-ALA": 0.422, "A/171-GLN": 0.456, "A/172-GLU": 0.601, "A/173-VAL": 0.626, "A/174-ALA": 0.398, "A/175-GLN": 0.663, "A/176-LYS": 0.698, "A/177-ASN": 0.413, "A/178-LEU": 0.373, "A/179-GLN": 0.772, "A/180-LYS": 0.609, "A/181-GLN": 0.256, "A/182-TYR": 0.29, "A/183-ALA": 0.556, "A/184-LYS": 0.423, "A/185-LYS": 0.329, "A/186-ILE": 0.384, "A/187-GLU": 0.633, "A/188-ARG": 0.466, "A/189-ILE": 0.266, "A/190-SER": 0.58, "A/191-SER": 0.825, "A/192-LYS": 0.269, "A/193-GLY": 0.453, "A/194-LEU": 0.519, "A/195-ALA": 0.629, "A/196-LEU": 0.209, "A/197-SER": 0.471, "A/198-LYS": 0.542, "A/199-LYS": 0.364, "A/200-ALA": 0.543, "A/201-LYS": 0.664, "A/202-GLU": 0.394, "A/203-ILE": 0.413, "A/204-TYR": 0.19, "A/205-GLU": 0.576, "A/206-LYS": 0.05, "A/207-HIS": 0.277, "A/208-LYS": 0.341, "A/209-SER": 0.366, "A/210-ILE": 0.241, "A/211-LEU": 0.256, "A/212-PRO": 0.258, "A/213-THR": 0.393, "A/214-PRO": 0.356, "A/215-GLY": 0.509, "A/216-TYR": 0.459, "A/217-TYR": 0.362, "A/218-ALA": 0.359, "A/219-ASP": 0.507, "A/220-SER": 0.298, "A/221-VAL": 0.409, "A/222-GLY": 0.856, "A/223-THR": 0.387, "A/224-TYR": 0.206, "A/225-LEU": 0.346, "A/226-ASN": 0.722, "A/227-ARG": 0.25, "A/228-PHE": 0.363, "A/229-ARG": 0.494, "A/230-ASP": 0.22, "A/231-LYS": 0.219, "A/232-GLN": 0.262, "A/233-THR": 0.432, "A/234-PHE": 0.442, "A/235-GLY": 0.39, "A/236-ASN": 0.448, "A/237-ARG": 0.296, "A/238-SER": 0.422, "A/239-VAL": 0.456, "A/240-TRP": 0.472, "A/241-THR": 0.444, "A/242-GLY": 0.661, "A/243-GLN": 0.746, "A/244-SER": 0.725, "A/245-GLY": 0.474, "A/246-LEU": 0.432, "A/247-ASP": 0.739, "A/248-GLU": 0.326, "A/249-ALA": 0.463, "A/250-LYS": 0.625, "A/251-LYS": 0.406, "A/252-MET": 0.169, "A/253-LEU": 0.416, "A/254-ASP": 0.803, "A/255-GLU": 0.354, "A/256-VAL": 0.377, "A/257-LYS": 0.518, "A/258-LYS": 0.618, "A/259-LEU": 0.274, "A/260-LEU": 0.501, "A/261-LYS": 0.529, "A/262-GLU": 0.217, "A/263-LEU": 0.404, "A/264-GLN": 0.658, "A/265-ASP": 0.359, "A/266-LEU": 0.211, "A/267-THR": 0.317, "A/268-ARG": 0.478, "A/269-GLY": 0.067, "A/270-THR": 0.06, "A/271-LYS": 0.247, "A/272-GLU": 0.616, "A/273-ASP": 0.255}, "LoCoHD": {"A/1-ASP": 0.18202370677183827, "A/2-GLN": 0.19616554082577897, "A/3-GLU": 0.18420052422538724, "A/4-LEU": 0.10998302532071516, "A/5-GLY": 0.11769824394667973, "A/6-LYS": 0.2106079817467793, "A/7-GLN": 0.22371140717969146, "A/8-SER": 0.12427948270478843, "A/9-ARG": 0.13926394253143923, "A/10-ARG": 0.20084904059102385, "A/11-SER": 0.13963323794670154, "A/12-GLN": 0.11669299862957082, "A/13-ASP": 0.07461346887169355, "A/14-ILE": 0.07882580803346437, "A/15-ILE": 0.0954649658839771, "A/16-LYS": 0.19507343414502573, "A/17-SER": 0.09983894218882639, "A/18-LEU": 0.12242312690816057, "A/19-GLY": 0.10129971211234032, "A/20-PHE": 0.14240869588416932, "A/21-LEU": 0.0952881878897906, "A/22-SER": 0.11106312528984345, "A/23-SER": 0.11312661287337579, "A/24-ASP": 0.1434213884285446, "A/25-GLN": 0.20337576244267, "A/26-LYS": 0.16333964103332793, "A/27-ASP": 0.12902599524132607, "A/28-ILE": 0.1149156022779901, "A/29-LEU": 0.20445167059578, "A/30-VAL": 0.09624783712758421, "A/31-LYS": 0.17775190923547923, "A/32-SER": 0.23287220067579403, "A/33-ILE": 0.2187729710393106, "A/34-SER": 0.2040350399201373, "A/35-SER": 0.206075073462403, "A/36-SER": 0.14624624307936565, "A/37-LYS": 0.20194771076567924, "A/38-ASP": 0.15464245483755962, "A/39-SER": 0.142569032676702, "A/40-GLN": 0.2212459282047934, "A/41-LEU": 0.21635402690511313, "A/42-ILE": 0.09158235278840778, "A/43-LEU": 0.11786583318116324, "A/44-LYS": 0.1570322786674004, "A/45-PHE": 0.23978066650711058, "A/46-VAL": 0.11924190230993847, "A/47-THR": 0.05185817932630159, "A/48-GLN": 0.13499469160702537, "A/49-ALA": 0.09463420089378762, "A/50-THR": 0.08249388948165408, "A/51-GLN": 0.10796176519460046, "A/52-LEU": 0.16798703426122846, "A/53-ASN": 0.16271720565031553, "A/54-ASN": 0.17041509059993062, "A/55-ALA": 0.10917456869246063, "A/56-GLU": 0.22952835006212932, "A/57-SER": 0.2733871102192634, "A/58-THR": 0.16634845392291006, "A/59-LYS": 0.23207519130668142, "A/60-ALA": 0.17898600984786975, "A/61-LYS": 0.19975055647465992, "A/62-GLN": 0.1743154859858782, "A/63-MET": 0.1976064256616113, "A/64-ALA": 0.21768372188611904, "A/65-GLN": 0.1693680681844606, "A/66-ASN": 0.12741365159831436, "A/67-ASP": 0.24357714160869945, "A/68-VAL": 0.22215570248109118, "A/69-ALA": 0.1770082699728736, "A/70-LEU": 0.1866751510125042, "A/71-ILE": 0.27288979540158315, "A/72-LYS": 0.23044319824281073, "A/73-ASN": 0.25641418391235726, "A/74-ILE": 0.10972450754786747, "A/75-SER": 0.12718353754699674, "A/76-PRO": 0.15341364288313838, "A/77-GLU": 0.16463126984344115, "A/78-VAL": 0.13033162361395903, "A/79-LEU": 0.21549150554060892, "A/80-GLU": 0.20060437597899192, "A/81-GLU": 0.2405476771122017, "A/82-TYR": 0.22170812839269616, "A/83-LYS": 0.20713548156237124, "A/84-GLU": 0.1132630221961656, "A/85-LYS": 0.2892713569544723, "A/86-ILE": 0.135762711357147, "A/87-GLN": 0.1779307500959636, "A/88-ARG": 0.16611609105057853, "A/89-ALA": 0.20090588887952834, "A/90-SER": 0.22034940698148575, "A/91-THR": 0.21130424619190113, "A/92-LYS": 0.24653153518687224, "A/93-SER": 0.13039961711302125, "A/94-GLN": 0.21429846587826915, "A/95-VAL": 0.06722059654684591, "A/96-ASP": 0.06920666745673107, "A/97-GLU": 0.18371180026895798, "A/98-PHE": 0.19633470222260674, "A/99-VAL": 0.10897136500098017, "A/100-ALA": 0.05803961128016362, "A/101-GLU": 0.16946220491441608, "A/102-ALA": 0.0632902401696413, "A/103-LYS": 0.10580847421258825, "A/104-LYS": 0.17161137057683434, "A/105-VAL": 0.1251702766201688, "A/106-VAL": 0.0995966692010004, "A/107-ASN": 0.142406602303495, "A/108-SER": 0.07356890591393472, "A/109-ASN": 0.14579871514853895, "A/110-LYS": 0.258606448111395, "A/111-GLU": 0.12863833924158175, "A/112-THR": 0.1370505613310811, "A/113-LEU": 0.2168043502618426, "A/114-VAL": 0.09560707732960838, "A/115-ASN": 0.08745927655664942, "A/116-GLN": 0.13794367630606383, "A/117-ALA": 0.07640752062399488, "A/118-ASN": 0.0708213417869199, "A/119-GLY": 0.08938859320235229, "A/120-LYS": 0.2063137951333433, "A/121-LYS": 0.15187905996565765, "A/122-GLN": 0.09457929854203298, "A/123-GLU": 0.16355010081069396, "A/124-ILE": 0.15598200550901717, "A/125-ALA": 0.1491127461559834, "A/126-LYS": 0.16338056161334122, "A/127-LEU": 0.15662944494208922, "A/128-GLU": 0.1597251310339256, "A/129-ASN": 0.20309482314320293, "A/130-LEU": 0.18513684659183874, "A/131-SER": 0.1769344271758048, "A/132-ASN": 0.12007457725575726, "A/133-ASP": 0.19295382680138493, "A/134-GLU": 0.19810477342866614, "A/135-MET": 0.18084944312658505, "A/136-LEU": 0.17123811998666535, "A/137-ARG": 0.21987770585200672, "A/138-TYR": 0.1926336111323801, "A/139-ASN": 0.2320851898735425, "A/140-THR": 0.16306718436634432, "A/141-ALA": 0.13945721743859493, "A/142-ILE": 0.12373111976619361, "A/143-ASP": 0.12343608809590005, "A/144-ASN": 0.13071930086347666, "A/145-VAL": 0.09835451366879114, "A/146-VAL": 0.12608899028251835, "A/147-LYS": 0.2229533458707296, "A/148-GLN": 0.1412650088668295, "A/149-TYR": 0.15974757171591247, "A/150-ASN": 0.16246956648221625, "A/151-GLU": 0.11379220204021896, "A/152-GLY": 0.09228472981383914, "A/153-LYS": 0.2247729271179448, "A/154-LEU": 0.1913611775663383, "A/155-ASN": 0.17734786088139495, "A/156-ILE": 0.1840984757601287, "A/157-THR": 0.1280798786050496, "A/158-ALA": 0.11073550673787891, "A/159-ALA": 0.11827746960905199, "A/160-MET": 0.1256382349216891, "A/161-ASN": 0.05600766435974328, "A/162-ALA": 0.054163211513445685, "A/163-LEU": 0.12520893218774337, "A/164-ASN": 0.05640942388620056, "A/165-SER": 0.05842559905336038, "A/166-ILE": 0.15318940556701488, "A/167-LYS": 0.14193519173023464, "A/168-GLN": 0.15939909820638207, "A/169-ALA": 0.16560075747102015, "A/170-ALA": 0.1690638776075823, "A/171-GLN": 0.14527205102253593, "A/172-GLU": 0.14636467359364716, "A/173-VAL": 0.1519454816302835, "A/174-ALA": 0.0908754190482493, "A/175-GLN": 0.13265945173308902, "A/176-LYS": 0.12912934914970448, "A/177-ASN": 0.17705695488556578, "A/178-LEU": 0.13511401422599223, "A/179-GLN": 0.1388947863551649, "A/180-LYS": 0.17304519413545627, "A/181-GLN": 0.18587177541187117, "A/182-TYR": 0.31359985426196274, "A/183-ALA": 0.1234830088890672, "A/184-LYS": 0.246201968924867, "A/185-LYS": 0.21819252929683475, "A/186-ILE": 0.10830833045517604, "A/187-GLU": 0.15060380196818582, "A/188-ARG": 0.12895092134734823, "A/189-ILE": 0.11473939539876431, "A/190-SER": 0.2226759542514093, "A/191-SER": 0.13350312501136985, "A/192-LYS": 0.2150197687022809, "A/193-GLY": 0.2309112213167334, "A/194-LEU": 0.21958557645273516, "A/195-ALA": 0.15035588937084823, "A/196-LEU": 0.17119950354637245, "A/197-SER": 0.13576245584805705, "A/198-LYS": 0.2251764449537014, "A/199-LYS": 0.16391861631094562, "A/200-ALA": 0.12682993146014038, "A/201-LYS": 0.10050333952646721, "A/202-GLU": 0.2083595547540308, "A/203-ILE": 0.10332609462757002, "A/204-TYR": 0.23617451112449744, "A/205-GLU": 0.22217206953563165, "A/206-LYS": 0.22854478892499788, "A/207-HIS": 0.16815009904121303, "A/208-LYS": 0.22169689337405737, "A/209-SER": 0.09534968118981034, "A/210-ILE": 0.16818741372957383, "A/211-LEU": 0.14696296263843622, "A/212-PRO": 0.21015440005636524, "A/213-THR": 0.18488387664823075, "A/214-PRO": 0.18158658600663144, "A/215-GLY": 0.15440406002970966, "A/216-TYR": 0.2410451039026666, "A/217-TYR": 0.24468603849113807, "A/218-ALA": 0.1659694934174356, "A/219-ASP": 0.13061515920668945, "A/220-SER": 0.1687459656282252, "A/221-VAL": 0.09428487318198582, "A/222-GLY": 0.05996985439194242, "A/223-THR": 0.1426517959632065, "A/224-TYR": 0.2111701257409244, "A/225-LEU": 0.15962731595570576, "A/226-ASN": 0.1406000146734946, "A/227-ARG": 0.29608091928994007, "A/228-PHE": 0.19722656101264907, "A/229-ARG": 0.13582321934403563, "A/230-ASP": 0.12126606374121454, "A/231-LYS": 0.24265351043283187, "A/232-GLN": 0.20520996073263847, "A/233-THR": 0.28254298810902356, "A/234-PHE": 0.354266559179446, "A/235-GLY": 0.08329772906188009, "A/236-ASN": 0.17257187559081066, "A/237-ARG": 0.33469183873935093, "A/238-SER": 0.17621675813868304, "A/239-VAL": 0.11596583689536862, "A/240-TRP": 0.24266941655720395, "A/241-THR": 0.07231197235765564, "A/242-GLY": 0.1643205568145431, "A/243-GLN": 0.26594642307572164, "A/244-SER": 0.12468440559765018, "A/245-GLY": 0.08931191324574925, "A/246-LEU": 0.08863584475839045, "A/247-ASP": 0.09893665619689802, "A/248-GLU": 0.15687968085308593, "A/249-ALA": 0.09375978758017398, "A/250-LYS": 0.20910792183456614, "A/251-LYS": 0.26507783141349694, "A/252-MET": 0.2560564437076848, "A/253-LEU": 0.1099476423435997, "A/254-ASP": 0.10254073078610162, "A/255-GLU": 0.23685254511107612, "A/256-VAL": 0.19498829231309397, "A/257-LYS": 0.16342321697725504, "A/258-LYS": 0.15360387333734704, "A/259-LEU": 0.18973572219675308, "A/260-LEU": 0.11759986538839137, "A/261-LYS": 0.17990661709443412, "A/262-GLU": 0.287430028746009, "A/263-LEU": 0.20976026767234837, "A/264-GLN": 0.09628323133712875, "A/265-ASP": 0.09719300319059028, "A/266-LEU": 0.1799698314131477, "A/267-THR": 0.1592902904194458, "A/268-ARG": 0.23214533805475868, "A/269-GLY": 0.20862289790732122, "A/270-THR": 0.2095269350941311, "A/271-LYS": 0.2723544748254095, "A/272-GLU": 0.25580722090332986, "A/273-ASP": 0.25808148145376786}}}, "3": {"single": {"lddt": 0.34138676292876396, "rmsd": 43.33760452270508, "cad_score": 0.433282, "gdtts": 0.0, "tm_score": 0.33453431725502014, "LoCoHD": 0.15888934217314477}, "per_residue": {"lddt": {"A/1-ASP": 0.43, "A/2-GLN": 0.488, "A/3-GLU": 0.593, "A/4-LEU": 0.504, "A/5-GLY": 0.607, "A/6-LYS": 0.588, "A/7-GLN": 0.581, "A/8-SER": 0.495, "A/9-ARG": 0.461, "A/10-ARG": 0.606, "A/11-SER": 0.548, "A/12-GLN": 0.464, "A/13-ASP": 0.605, "A/14-ILE": 0.632, "A/15-ILE": 0.506, "A/16-LYS": 0.556, "A/17-SER": 0.707, "A/18-LEU": 0.533, "A/19-GLY": 0.308, "A/20-PHE": 0.143, "A/21-LEU": 0.291, "A/22-SER": 0.336, "A/23-SER": 0.355, "A/24-ASP": 0.238, "A/25-GLN": 0.223, "A/26-LYS": 0.108, "A/27-ASP": 0.198, "A/28-ILE": 0.153, "A/29-LEU": 0.249, "A/30-VAL": 0.15, "A/31-LYS": 0.184, "A/32-SER": 0.287, "A/33-ILE": 0.24, "A/34-SER": 0.222, "A/35-SER": 0.302, "A/36-SER": 0.345, "A/37-LYS": 0.276, "A/38-ASP": 0.196, "A/39-SER": 0.321, "A/40-GLN": 0.344, "A/41-LEU": 0.33, "A/42-ILE": 0.215, "A/43-LEU": 0.332, "A/44-LYS": 0.365, "A/45-PHE": 0.261, "A/46-VAL": 0.299, "A/47-THR": 0.363, "A/48-GLN": 0.318, "A/49-ALA": 0.281, "A/50-THR": 0.334, "A/51-GLN": 0.389, "A/52-LEU": 0.313, "A/53-ASN": 0.34, "A/54-ASN": 0.268, "A/55-ALA": 0.309, "A/56-GLU": 0.258, "A/57-SER": 0.284, "A/58-THR": 0.295, "A/59-LYS": 0.367, "A/60-ALA": 0.358, "A/61-LYS": 0.245, "A/62-GLN": 0.28, "A/63-MET": 0.211, "A/64-ALA": 0.371, "A/65-GLN": 0.231, "A/66-ASN": 0.217, "A/67-ASP": 0.325, "A/68-VAL": 0.279, "A/69-ALA": 0.234, "A/70-LEU": 0.235, "A/71-ILE": 0.242, "A/72-LYS": 0.133, "A/73-ASN": 0.152, "A/74-ILE": 0.198, "A/75-SER": 0.248, "A/76-PRO": 0.282, "A/77-GLU": 0.298, "A/78-VAL": 0.307, "A/79-LEU": 0.298, "A/80-GLU": 0.338, "A/81-GLU": 0.383, "A/82-TYR": 0.339, "A/83-LYS": 0.29, "A/84-GLU": 0.378, "A/85-LYS": 0.393, "A/86-ILE": 0.37, "A/87-GLN": 0.286, "A/88-ARG": 0.355, "A/89-ALA": 0.365, "A/90-SER": 0.202, "A/91-THR": 0.314, "A/92-LYS": 0.302, "A/93-SER": 0.292, "A/94-GLN": 0.249, "A/95-VAL": 0.326, "A/96-ASP": 0.388, "A/97-GLU": 0.281, "A/98-PHE": 0.303, "A/99-VAL": 0.376, "A/100-ALA": 0.413, "A/101-GLU": 0.328, "A/102-ALA": 0.395, "A/103-LYS": 0.415, "A/104-LYS": 0.459, "A/105-VAL": 0.43, "A/106-VAL": 0.437, "A/107-ASN": 0.437, "A/108-SER": 0.546, "A/109-ASN": 0.45, "A/110-LYS": 0.426, "A/111-GLU": 0.589, "A/112-THR": 0.571, "A/113-LEU": 0.445, "A/114-VAL": 0.546, "A/115-ASN": 0.649, "A/116-GLN": 0.567, "A/117-ALA": 0.652, "A/118-ASN": 0.551, "A/119-GLY": 0.63, "A/120-LYS": 0.57, "A/121-LYS": 0.459, "A/122-GLN": 0.396, "A/123-GLU": 0.493, "A/124-ILE": 0.414, "A/125-ALA": 0.35, "A/126-LYS": 0.293, "A/127-LEU": 0.373, "A/128-GLU": 0.18, "A/129-ASN": 0.159, "A/130-LEU": 0.289, "A/131-SER": 0.249, "A/132-ASN": 0.242, "A/133-ASP": 0.281, "A/134-GLU": 0.331, "A/135-MET": 0.169, "A/136-LEU": 0.367, "A/137-ARG": 0.546, "A/138-TYR": 0.487, "A/139-ASN": 0.501, "A/140-THR": 0.497, "A/141-ALA": 0.551, "A/142-ILE": 0.509, "A/143-ASP": 0.545, "A/144-ASN": 0.489, "A/145-VAL": 0.424, "A/146-VAL": 0.455, "A/147-LYS": 0.433, "A/148-GLN": 0.406, "A/149-TYR": 0.362, "A/150-ASN": 0.512, "A/151-GLU": 0.431, "A/152-GLY": 0.41, "A/153-LYS": 0.267, "A/154-LEU": 0.223, "A/155-ASN": 0.268, "A/156-ILE": 0.343, "A/157-THR": 0.381, "A/158-ALA": 0.401, "A/159-ALA": 0.393, "A/160-MET": 0.276, "A/161-ASN": 0.51, "A/162-ALA": 0.524, "A/163-LEU": 0.57, "A/164-ASN": 0.637, "A/165-SER": 0.615, "A/166-ILE": 0.561, "A/167-LYS": 0.396, "A/168-GLN": 0.59, "A/169-ALA": 0.56, "A/170-ALA": 0.502, "A/171-GLN": 0.4, "A/172-GLU": 0.546, "A/173-VAL": 0.493, "A/174-ALA": 0.474, "A/175-GLN": 0.476, "A/176-LYS": 0.555, "A/177-ASN": 0.458, "A/178-LEU": 0.439, "A/179-GLN": 0.481, "A/180-LYS": 0.499, "A/181-GLN": 0.325, "A/182-TYR": 0.285, "A/183-ALA": 0.466, "A/184-LYS": 0.407, "A/185-LYS": 0.308, "A/186-ILE": 0.355, "A/187-GLU": 0.361, "A/188-ARG": 0.273, "A/189-ILE": 0.238, "A/190-SER": 0.391, "A/191-SER": 0.39, "A/192-LYS": 0.33, "A/193-GLY": 0.32, "A/194-LEU": 0.407, "A/195-ALA": 0.396, "A/196-LEU": 0.314, "A/197-SER": 0.371, "A/198-LYS": 0.445, "A/199-LYS": 0.353, "A/200-ALA": 0.342, "A/201-LYS": 0.396, "A/202-GLU": 0.366, "A/203-ILE": 0.319, "A/204-TYR": 0.195, "A/205-GLU": 0.33, "A/206-LYS": 0.24, "A/207-HIS": 0.227, "A/208-LYS": 0.266, "A/209-SER": 0.241, "A/210-ILE": 0.178, "A/211-LEU": 0.174, "A/212-PRO": 0.214, "A/213-THR": 0.246, "A/214-PRO": 0.243, "A/215-GLY": 0.293, "A/216-TYR": 0.258, "A/217-TYR": 0.285, "A/218-ALA": 0.267, "A/219-ASP": 0.297, "A/220-SER": 0.326, "A/221-VAL": 0.275, "A/222-GLY": 0.308, "A/223-THR": 0.352, "A/224-TYR": 0.294, "A/225-LEU": 0.345, "A/226-ASN": 0.378, "A/227-ARG": 0.396, "A/228-PHE": 0.454, "A/229-ARG": 0.38, "A/230-ASP": 0.488, "A/231-LYS": 0.383, "A/232-GLN": 0.319, "A/233-THR": 0.377, "A/234-PHE": 0.356, "A/235-GLY": 0.491, "A/236-ASN": 0.46, "A/237-ARG": 0.466, "A/238-SER": 0.316, "A/239-VAL": 0.338, "A/240-TRP": 0.242, "A/241-THR": 0.274, "A/242-GLY": 0.417, "A/243-GLN": 0.403, "A/244-SER": 0.356, "A/245-GLY": 0.331, "A/246-LEU": 0.38, "A/247-ASP": 0.449, "A/248-GLU": 0.329, "A/249-ALA": 0.336, "A/250-LYS": 0.409, "A/251-LYS": 0.379, "A/252-MET": 0.181, "A/253-LEU": 0.451, "A/254-ASP": 0.505, "A/255-GLU": 0.39, "A/256-VAL": 0.382, "A/257-LYS": 0.524, "A/258-LYS": 0.515, "A/259-LEU": 0.418, "A/260-LEU": 0.402, "A/261-LYS": 0.515, "A/262-GLU": 0.327, "A/263-LEU": 0.281, "A/264-GLN": 0.416, "A/265-ASP": 0.357, "A/266-LEU": 0.193, "A/267-THR": 0.245, "A/268-ARG": 0.247, "A/269-GLY": 0.14, "A/270-THR": 0.145, "A/271-LYS": 0.1, "A/272-GLU": 0.102, "A/273-ASP": 0.093}, "cad_score": {"A/1-ASP": 0.425, "A/2-GLN": 0.407, "A/3-GLU": 0.493, "A/4-LEU": 0.323, "A/5-GLY": 0.384, "A/6-LYS": 0.45, "A/7-GLN": 0.505, "A/8-SER": 0.348, "A/9-ARG": 0.417, "A/10-ARG": 0.601, "A/11-SER": 0.544, "A/12-GLN": 0.671, "A/13-ASP": 0.826, "A/14-ILE": 0.867, "A/15-ILE": 0.531, "A/16-LYS": 0.537, "A/17-SER": 0.883, "A/18-LEU": 0.643, "A/19-GLY": 0.417, "A/20-PHE": 0.24, "A/21-LEU": 0.38, "A/22-SER": 0.393, "A/23-SER": 0.523, "A/24-ASP": 0.347, "A/25-GLN": 0.393, "A/26-LYS": 0.158, "A/27-ASP": 0.243, "A/28-ILE": 0.218, "A/29-LEU": 0.402, "A/30-VAL": 0.219, "A/31-LYS": 0.251, "A/32-SER": 0.37, "A/33-ILE": 0.335, "A/34-SER": 0.237, "A/35-SER": 0.408, "A/36-SER": 0.408, "A/37-LYS": 0.408, "A/38-ASP": 0.199, "A/39-SER": 0.368, "A/40-GLN": 0.323, "A/41-LEU": 0.65, "A/42-ILE": 0.338, "A/43-LEU": 0.577, "A/44-LYS": 0.796, "A/45-PHE": 0.43, "A/46-VAL": 0.493, "A/47-THR": 0.846, "A/48-GLN": 0.514, "A/49-ALA": 0.411, "A/50-THR": 0.626, "A/51-GLN": 0.597, "A/52-LEU": 0.295, "A/53-ASN": 0.32, "A/54-ASN": 0.37, "A/55-ALA": 0.459, "A/56-GLU": 0.371, "A/57-SER": 0.299, "A/58-THR": 0.27, "A/59-LYS": 0.547, "A/60-ALA": 0.281, "A/61-LYS": 0.323, "A/62-GLN": 0.561, "A/63-MET": 0.189, "A/64-ALA": 0.506, "A/65-GLN": 0.37, "A/66-ASN": 0.454, "A/67-ASP": 0.381, "A/68-VAL": 0.46, "A/69-ALA": 0.29, "A/70-LEU": 0.596, "A/71-ILE": 0.303, "A/72-LYS": 0.157, "A/73-ASN": 0.079, "A/74-ILE": 0.465, "A/75-SER": 0.487, "A/76-PRO": 0.321, "A/77-GLU": 0.605, "A/78-VAL": 0.618, "A/79-LEU": 0.388, "A/80-GLU": 0.486, "A/81-GLU": 0.764, "A/82-TYR": 0.352, "A/83-LYS": 0.324, "A/84-GLU": 0.746, "A/85-LYS": 0.707, "A/86-ILE": 0.459, "A/87-GLN": 0.196, "A/88-ARG": 0.478, "A/89-ALA": 0.208, "A/90-SER": 0.199, "A/91-THR": 0.187, "A/92-LYS": 0.262, "A/93-SER": 0.134, "A/94-GLN": 0.304, "A/95-VAL": 0.485, "A/96-ASP": 0.482, "A/97-GLU": 0.289, "A/98-PHE": 0.309, "A/99-VAL": 0.593, "A/100-ALA": 0.816, "A/101-GLU": 0.473, "A/102-ALA": 0.423, "A/103-LYS": 0.664, "A/104-LYS": 0.632, "A/105-VAL": 0.528, "A/106-VAL": 0.38, "A/107-ASN": 0.716, "A/108-SER": 0.814, "A/109-ASN": 0.563, "A/110-LYS": 0.454, "A/111-GLU": 0.709, "A/112-THR": 0.625, "A/113-LEU": 0.357, "A/114-VAL": 0.566, "A/115-ASN": 0.751, "A/116-GLN": 0.641, "A/117-ALA": 0.559, "A/118-ASN": 0.605, "A/119-GLY": 0.744, "A/120-LYS": 0.784, "A/121-LYS": 0.473, "A/122-GLN": 0.635, "A/123-GLU": 0.76, "A/124-ILE": 0.431, "A/125-ALA": 0.338, "A/126-LYS": 0.28, "A/127-LEU": 0.471, "A/128-GLU": 0.06, "A/129-ASN": 0.107, "A/130-LEU": 0.303, "A/131-SER": 0.383, "A/132-ASN": 0.327, "A/133-ASP": 0.356, "A/134-GLU": 0.564, "A/135-MET": 0.293, "A/136-LEU": 0.449, "A/137-ARG": 0.54, "A/138-TYR": 0.603, "A/139-ASN": 0.38, "A/140-THR": 0.429, "A/141-ALA": 0.344, "A/142-ILE": 0.53, "A/143-ASP": 0.581, "A/144-ASN": 0.43, "A/145-VAL": 0.404, "A/146-VAL": 0.576, "A/147-LYS": 0.5, "A/148-GLN": 0.259, "A/149-TYR": 0.695, "A/150-ASN": 0.602, "A/151-GLU": 0.71, "A/152-GLY": 0.397, "A/153-LYS": 0.552, "A/154-LEU": 0.315, "A/155-ASN": 0.271, "A/156-ILE": 0.47, "A/157-THR": 0.461, "A/158-ALA": 0.455, "A/159-ALA": 0.471, "A/160-MET": 0.807, "A/161-ASN": 0.923, "A/162-ALA": 0.705, "A/163-LEU": 0.501, "A/164-ASN": 0.778, "A/165-SER": 0.926, "A/166-ILE": 0.543, "A/167-LYS": 0.349, "A/168-GLN": 0.763, "A/169-ALA": 0.813, "A/170-ALA": 0.422, "A/171-GLN": 0.462, "A/172-GLU": 0.597, "A/173-VAL": 0.651, "A/174-ALA": 0.42, "A/175-GLN": 0.7, "A/176-LYS": 0.685, "A/177-ASN": 0.571, "A/178-LEU": 0.271, "A/179-GLN": 0.784, "A/180-LYS": 0.881, "A/181-GLN": 0.32, "A/182-TYR": 0.217, "A/183-ALA": 0.796, "A/184-LYS": 0.547, "A/185-LYS": 0.242, "A/186-ILE": 0.517, "A/187-GLU": 0.624, "A/188-ARG": 0.447, "A/189-ILE": 0.18, "A/190-SER": 0.672, "A/191-SER": 0.658, "A/192-LYS": 0.411, "A/193-GLY": 0.451, "A/194-LEU": 0.618, "A/195-ALA": 0.595, "A/196-LEU": 0.232, "A/197-SER": 0.456, "A/198-LYS": 0.77, "A/199-LYS": 0.325, "A/200-ALA": 0.531, "A/201-LYS": 0.548, "A/202-GLU": 0.36, "A/203-ILE": 0.421, "A/204-TYR": 0.195, "A/205-GLU": 0.322, "A/206-LYS": 0.07, "A/207-HIS": 0.235, "A/208-LYS": 0.175, "A/209-SER": 0.35, "A/210-ILE": 0.202, "A/211-LEU": 0.224, "A/212-PRO": 0.134, "A/213-THR": 0.277, "A/214-PRO": 0.435, "A/215-GLY": 0.714, "A/216-TYR": 0.511, "A/217-TYR": 0.29, "A/218-ALA": 0.382, "A/219-ASP": 0.515, "A/220-SER": 0.273, "A/221-VAL": 0.253, "A/222-GLY": 0.363, "A/223-THR": 0.277, "A/224-TYR": 0.199, "A/225-LEU": 0.311, "A/226-ASN": 0.437, "A/227-ARG": 0.302, "A/228-PHE": 0.415, "A/229-ARG": 0.492, "A/230-ASP": 0.301, "A/231-LYS": 0.223, "A/232-GLN": 0.337, "A/233-THR": 0.248, "A/234-PHE": 0.537, "A/235-GLY": 0.502, "A/236-ASN": 0.774, "A/237-ARG": 0.377, "A/238-SER": 0.194, "A/239-VAL": 0.689, "A/240-TRP": 0.26, "A/241-THR": 0.358, "A/242-GLY": 0.671, "A/243-GLN": 0.765, "A/244-SER": 0.611, "A/245-GLY": 0.461, "A/246-LEU": 0.302, "A/247-ASP": 0.816, "A/248-GLU": 0.45, "A/249-ALA": 0.441, "A/250-LYS": 0.541, "A/251-LYS": 0.551, "A/252-MET": 0.222, "A/253-LEU": 0.521, "A/254-ASP": 0.728, "A/255-GLU": 0.32, "A/256-VAL": 0.382, "A/257-LYS": 0.822, "A/258-LYS": 0.623, "A/259-LEU": 0.272, "A/260-LEU": 0.479, "A/261-LYS": 0.69, "A/262-GLU": 0.339, "A/263-LEU": 0.364, "A/264-GLN": 0.51, "A/265-ASP": 0.471, "A/266-LEU": 0.134, "A/267-THR": 0.353, "A/268-ARG": 0.371, "A/269-GLY": 0.0, "A/270-THR": 0.191, "A/271-LYS": 0.379, "A/272-GLU": 0.321, "A/273-ASP": 0.2}, "LoCoHD": {"A/1-ASP": 0.18898753183928355, "A/2-GLN": 0.2114697859326748, "A/3-GLU": 0.15757405662087123, "A/4-LEU": 0.0824131525743816, "A/5-GLY": 0.14237677708934904, "A/6-LYS": 0.20015066601569284, "A/7-GLN": 0.2170508743246938, "A/8-SER": 0.1292579293723967, "A/9-ARG": 0.14731335336460522, "A/10-ARG": 0.14057743960520916, "A/11-SER": 0.11320457193682225, "A/12-GLN": 0.12488423693903626, "A/13-ASP": 0.07719495246194631, "A/14-ILE": 0.05966780490911497, "A/15-ILE": 0.14841367927430776, "A/16-LYS": 0.14253847442086076, "A/17-SER": 0.12242961903909436, "A/18-LEU": 0.20631563014657836, "A/19-GLY": 0.12422722502479332, "A/20-PHE": 0.15049775670890367, "A/21-LEU": 0.1299528355077569, "A/22-SER": 0.12497621668619678, "A/23-SER": 0.10916484255095525, "A/24-ASP": 0.1276941273585786, "A/25-GLN": 0.15044659966716725, "A/26-LYS": 0.24930364111880177, "A/27-ASP": 0.18715876306806797, "A/28-ILE": 0.09186927022398939, "A/29-LEU": 0.10326655503568363, "A/30-VAL": 0.08924630163888092, "A/31-LYS": 0.2100962817563581, "A/32-SER": 0.2217581571418762, "A/33-ILE": 0.17988334301035508, "A/34-SER": 0.15895042136556603, "A/35-SER": 0.16989134885550936, "A/36-SER": 0.09041509092835483, "A/37-LYS": 0.1668363716610815, "A/38-ASP": 0.17240119806000886, "A/39-SER": 0.22279957504316436, "A/40-GLN": 0.20586662099244946, "A/41-LEU": 0.16164420697975135, "A/42-ILE": 0.156570239901187, "A/43-LEU": 0.17187065928125522, "A/44-LYS": 0.10650035957322951, "A/45-PHE": 0.11944226558219732, "A/46-VAL": 0.05985977701399651, "A/47-THR": 0.04255839438336205, "A/48-GLN": 0.13705832464758497, "A/49-ALA": 0.06290405286512518, "A/50-THR": 0.06282782570936314, "A/51-GLN": 0.07945419867552785, "A/52-LEU": 0.18511599831007375, "A/53-ASN": 0.20003394108962733, "A/54-ASN": 0.24414299803231373, "A/55-ALA": 0.12937869164991006, "A/56-GLU": 0.284723717669195, "A/57-SER": 0.23668725663407375, "A/58-THR": 0.2270676418045054, "A/59-LYS": 0.17357616562307301, "A/60-ALA": 0.1425753902934482, "A/61-LYS": 0.1561742458835244, "A/62-GLN": 0.1611348711819488, "A/63-MET": 0.22280178669019832, "A/64-ALA": 0.16719797604914977, "A/65-GLN": 0.0973778808816699, "A/66-ASN": 0.20644664737478963, "A/67-ASP": 0.2378053303357811, "A/68-VAL": 0.16450684452835698, "A/69-ALA": 0.19820422909590557, "A/70-LEU": 0.14139951032876355, "A/71-ILE": 0.18787566145123888, "A/72-LYS": 0.22609122837362092, "A/73-ASN": 0.1924184840304099, "A/74-ILE": 0.1031249693890268, "A/75-SER": 0.12205843933259501, "A/76-PRO": 0.1930928999976484, "A/77-GLU": 0.2031130497498889, "A/78-VAL": 0.09429565665259645, "A/79-LEU": 0.18697535590478198, "A/80-GLU": 0.20013946961652332, "A/81-GLU": 0.18810680417921102, "A/82-TYR": 0.1691768627302509, "A/83-LYS": 0.20318820605871807, "A/84-GLU": 0.14365335956202255, "A/85-LYS": 0.27901451539282773, "A/86-ILE": 0.15580694928250013, "A/87-GLN": 0.20406757755757945, "A/88-ARG": 0.16629798923676756, "A/89-ALA": 0.19905960806149844, "A/90-SER": 0.21137108835834129, "A/91-THR": 0.17301558181715138, "A/92-LYS": 0.3104499046374446, "A/93-SER": 0.12086609429612583, "A/94-GLN": 0.12449667924040868, "A/95-VAL": 0.09138888622116635, "A/96-ASP": 0.09636802734159641, "A/97-GLU": 0.21247374138930203, "A/98-PHE": 0.13436487774887226, "A/99-VAL": 0.11546418458207931, "A/100-ALA": 0.10688839746121129, "A/101-GLU": 0.29177789901136947, "A/102-ALA": 0.12297364600308187, "A/103-LYS": 0.10113812419762673, "A/104-LYS": 0.14872677125400155, "A/105-VAL": 0.1424484575131648, "A/106-VAL": 0.08705726010569466, "A/107-ASN": 0.08588624889037245, "A/108-SER": 0.04566916495681072, "A/109-ASN": 0.1480337098256604, "A/110-LYS": 0.20650050287761018, "A/111-GLU": 0.07232911174456269, "A/112-THR": 0.13248634755145086, "A/113-LEU": 0.2061729068542512, "A/114-VAL": 0.07194045967102101, "A/115-ASN": 0.0707193135129746, "A/116-GLN": 0.13135068898171107, "A/117-ALA": 0.05499103512666346, "A/118-ASN": 0.09532556006936106, "A/119-GLY": 0.05900987668889746, "A/120-LYS": 0.1407457212597371, "A/121-LYS": 0.1276932005054149, "A/122-GLN": 0.14682043083692403, "A/123-GLU": 0.15012225444635385, "A/124-ILE": 0.1385384068559044, "A/125-ALA": 0.15190161678317615, "A/126-LYS": 0.1982543132267137, "A/127-LEU": 0.1727248776863374, "A/128-GLU": 0.09257835355708477, "A/129-ASN": 0.18711626525811553, "A/130-LEU": 0.18706766828773105, "A/131-SER": 0.16812169944971292, "A/132-ASN": 0.11899084951288193, "A/133-ASP": 0.15326715858208056, "A/134-GLU": 0.13876982206769553, "A/135-MET": 0.18962441534879376, "A/136-LEU": 0.17149505114193406, "A/137-ARG": 0.1924831538416964, "A/138-TYR": 0.21244653139256386, "A/139-ASN": 0.21965073825621367, "A/140-THR": 0.14365922720800864, "A/141-ALA": 0.14110916505863086, "A/142-ILE": 0.12299957642202435, "A/143-ASP": 0.10480523068400138, "A/144-ASN": 0.14425887436856275, "A/145-VAL": 0.10020888292868678, "A/146-VAL": 0.11596119906647616, "A/147-LYS": 0.16881626657507753, "A/148-GLN": 0.13764194883151384, "A/149-TYR": 0.15029659564987308, "A/150-ASN": 0.1707029127758852, "A/151-GLU": 0.18054170741973996, "A/152-GLY": 0.09008591064582616, "A/153-LYS": 0.13249538729083657, "A/154-LEU": 0.21230109954755075, "A/155-ASN": 0.1697093732910041, "A/156-ILE": 0.21374135899037233, "A/157-THR": 0.13054642450418608, "A/158-ALA": 0.11127548108989978, "A/159-ALA": 0.11417723139983266, "A/160-MET": 0.10400735454221789, "A/161-ASN": 0.05775685356901341, "A/162-ALA": 0.04191565990405216, "A/163-LEU": 0.136704362083935, "A/164-ASN": 0.0698105323154501, "A/165-SER": 0.05523533189919231, "A/166-ILE": 0.1336308577179576, "A/167-LYS": 0.20512979459847577, "A/168-GLN": 0.0801079754222587, "A/169-ALA": 0.16413387659931192, "A/170-ALA": 0.16901255930125678, "A/171-GLN": 0.14821110389604492, "A/172-GLU": 0.1867806407539446, "A/173-VAL": 0.15168030296922638, "A/174-ALA": 0.07957327936524224, "A/175-GLN": 0.1107522458159049, "A/176-LYS": 0.09576621861814369, "A/177-ASN": 0.11424628442320794, "A/178-LEU": 0.14332829210363277, "A/179-GLN": 0.14299514433521404, "A/180-LYS": 0.09469488516607145, "A/181-GLN": 0.19735646021295647, "A/182-TYR": 0.21787501359076217, "A/183-ALA": 0.11395472090932307, "A/184-LYS": 0.18751481825228722, "A/185-LYS": 0.20559509340074164, "A/186-ILE": 0.09616962888724304, "A/187-GLU": 0.15705284926493596, "A/188-ARG": 0.2300604292440994, "A/189-ILE": 0.1373728100732682, "A/190-SER": 0.2231565847138127, "A/191-SER": 0.14789394427982205, "A/192-LYS": 0.16600421449396388, "A/193-GLY": 0.2300127675233669, "A/194-LEU": 0.1640421057654593, "A/195-ALA": 0.1515416933204946, "A/196-LEU": 0.19137379481060413, "A/197-SER": 0.14731409751080293, "A/198-LYS": 0.12134225105193876, "A/199-LYS": 0.17486185572204055, "A/200-ALA": 0.15889360326640944, "A/201-LYS": 0.13886405813847452, "A/202-GLU": 0.144049719755967, "A/203-ILE": 0.12083111164789224, "A/204-TYR": 0.2456695295462721, "A/205-GLU": 0.2988923687375633, "A/206-LYS": 0.1647248711607402, "A/207-HIS": 0.17183642357612747, "A/208-LYS": 0.23102994714272873, "A/209-SER": 0.11812913353307412, "A/210-ILE": 0.13362051081796833, "A/211-LEU": 0.14828780033150826, "A/212-PRO": 0.23727398695072677, "A/213-THR": 0.22506857489319843, "A/214-PRO": 0.17749823174873516, "A/215-GLY": 0.13007453269245006, "A/216-TYR": 0.2394542447061433, "A/217-TYR": 0.21916830501213377, "A/218-ALA": 0.1573547928233192, "A/219-ASP": 0.15596081279175952, "A/220-SER": 0.08914369015222343, "A/221-VAL": 0.11660872044880083, "A/222-GLY": 0.0847126936987745, "A/223-THR": 0.13725109922711792, "A/224-TYR": 0.24574688892297739, "A/225-LEU": 0.14651354823245047, "A/226-ASN": 0.11967525442283174, "A/227-ARG": 0.27834496259802227, "A/228-PHE": 0.20373128651479797, "A/229-ARG": 0.2243946639668945, "A/230-ASP": 0.15096601307048488, "A/231-LYS": 0.28319125380171484, "A/232-GLN": 0.18702230224646468, "A/233-THR": 0.2580954771758191, "A/234-PHE": 0.3180936762072469, "A/235-GLY": 0.07752744190480107, "A/236-ASN": 0.149450317871073, "A/237-ARG": 0.2958195174932077, "A/238-SER": 0.21130153033950996, "A/239-VAL": 0.13723835017073616, "A/240-TRP": 0.21447828460988153, "A/241-THR": 0.15642475060141586, "A/242-GLY": 0.1664033913374898, "A/243-GLN": 0.24218757638047433, "A/244-SER": 0.16150549470522993, "A/245-GLY": 0.050325308363632394, "A/246-LEU": 0.08872165748293295, "A/247-ASP": 0.07393654643326036, "A/248-GLU": 0.1701185723277271, "A/249-ALA": 0.08128560071344017, "A/250-LYS": 0.2448005587226021, "A/251-LYS": 0.22512732631921747, "A/252-MET": 0.23962572465641588, "A/253-LEU": 0.08864147930293571, "A/254-ASP": 0.08059339401082018, "A/255-GLU": 0.25366501744265124, "A/256-VAL": 0.20368454609192746, "A/257-LYS": 0.07967578258074802, "A/258-LYS": 0.1729463680763117, "A/259-LEU": 0.18573338984324098, "A/260-LEU": 0.11337837275222806, "A/261-LYS": 0.13925683365755384, "A/262-GLU": 0.2537431716883682, "A/263-LEU": 0.2037627554794261, "A/264-GLN": 0.13761449954078586, "A/265-ASP": 0.09514457329930961, "A/266-LEU": 0.1992135425567866, "A/267-THR": 0.17493066600419693, "A/268-ARG": 0.25604440379797244, "A/269-GLY": 0.19969719790868046, "A/270-THR": 0.22209052956135908, "A/271-LYS": 0.25239393935813037, "A/272-GLU": 0.2595160506227214, "A/273-ASP": 0.32409064699677786}}}, "5": {"single": {"lddt": 0.36855492874206025, "rmsd": 42.67061996459961, "cad_score": 0.44825, "gdtts": 0.0, "tm_score": 0.3389418423175812, "LoCoHD": 0.15825580015355362}, "per_residue": {"lddt": {"A/1-ASP": 0.418, "A/2-GLN": 0.533, "A/3-GLU": 0.515, "A/4-LEU": 0.49, "A/5-GLY": 0.602, "A/6-LYS": 0.559, "A/7-GLN": 0.484, "A/8-SER": 0.547, "A/9-ARG": 0.618, "A/10-ARG": 0.503, "A/11-SER": 0.526, "A/12-GLN": 0.542, "A/13-ASP": 0.671, "A/14-ILE": 0.586, "A/15-ILE": 0.52, "A/16-LYS": 0.622, "A/17-SER": 0.704, "A/18-LEU": 0.548, "A/19-GLY": 0.366, "A/20-PHE": 0.157, "A/21-LEU": 0.322, "A/22-SER": 0.372, "A/23-SER": 0.261, "A/24-ASP": 0.229, "A/25-GLN": 0.1, "A/26-LYS": 0.167, "A/27-ASP": 0.168, "A/28-ILE": 0.25, "A/29-LEU": 0.332, "A/30-VAL": 0.29, "A/31-LYS": 0.266, "A/32-SER": 0.291, "A/33-ILE": 0.328, "A/34-SER": 0.306, "A/35-SER": 0.29, "A/36-SER": 0.369, "A/37-LYS": 0.277, "A/38-ASP": 0.305, "A/39-SER": 0.32, "A/40-GLN": 0.345, "A/41-LEU": 0.325, "A/42-ILE": 0.242, "A/43-LEU": 0.326, "A/44-LYS": 0.344, "A/45-PHE": 0.32, "A/46-VAL": 0.305, "A/47-THR": 0.382, "A/48-GLN": 0.362, "A/49-ALA": 0.325, "A/50-THR": 0.317, "A/51-GLN": 0.408, "A/52-LEU": 0.374, "A/53-ASN": 0.311, "A/54-ASN": 0.42, "A/55-ALA": 0.451, "A/56-GLU": 0.358, "A/57-SER": 0.325, "A/58-THR": 0.306, "A/59-LYS": 0.371, "A/60-ALA": 0.382, "A/61-LYS": 0.269, "A/62-GLN": 0.268, "A/63-MET": 0.216, "A/64-ALA": 0.353, "A/65-GLN": 0.216, "A/66-ASN": 0.296, "A/67-ASP": 0.358, "A/68-VAL": 0.305, "A/69-ALA": 0.283, "A/70-LEU": 0.281, "A/71-ILE": 0.298, "A/72-LYS": 0.199, "A/73-ASN": 0.177, "A/74-ILE": 0.28, "A/75-SER": 0.344, "A/76-PRO": 0.364, "A/77-GLU": 0.449, "A/78-VAL": 0.413, "A/79-LEU": 0.356, "A/80-GLU": 0.383, "A/81-GLU": 0.464, "A/82-TYR": 0.427, "A/83-LYS": 0.351, "A/84-GLU": 0.369, "A/85-LYS": 0.417, "A/86-ILE": 0.334, "A/87-GLN": 0.281, "A/88-ARG": 0.321, "A/89-ALA": 0.376, "A/90-SER": 0.234, "A/91-THR": 0.326, "A/92-LYS": 0.316, "A/93-SER": 0.319, "A/94-GLN": 0.261, "A/95-VAL": 0.357, "A/96-ASP": 0.401, "A/97-GLU": 0.275, "A/98-PHE": 0.284, "A/99-VAL": 0.398, "A/100-ALA": 0.411, "A/101-GLU": 0.318, "A/102-ALA": 0.398, "A/103-LYS": 0.373, "A/104-LYS": 0.442, "A/105-VAL": 0.393, "A/106-VAL": 0.413, "A/107-ASN": 0.435, "A/108-SER": 0.463, "A/109-ASN": 0.425, "A/110-LYS": 0.363, "A/111-GLU": 0.548, "A/112-THR": 0.504, "A/113-LEU": 0.42, "A/114-VAL": 0.598, "A/115-ASN": 0.66, "A/116-GLN": 0.494, "A/117-ALA": 0.648, "A/118-ASN": 0.73, "A/119-GLY": 0.738, "A/120-LYS": 0.612, "A/121-LYS": 0.549, "A/122-GLN": 0.616, "A/123-GLU": 0.493, "A/124-ILE": 0.408, "A/125-ALA": 0.399, "A/126-LYS": 0.415, "A/127-LEU": 0.362, "A/128-GLU": 0.209, "A/129-ASN": 0.209, "A/130-LEU": 0.327, "A/131-SER": 0.234, "A/132-ASN": 0.237, "A/133-ASP": 0.26, "A/134-GLU": 0.327, "A/135-MET": 0.154, "A/136-LEU": 0.323, "A/137-ARG": 0.438, "A/138-TYR": 0.362, "A/139-ASN": 0.435, "A/140-THR": 0.503, "A/141-ALA": 0.61, "A/142-ILE": 0.524, "A/143-ASP": 0.587, "A/144-ASN": 0.524, "A/145-VAL": 0.455, "A/146-VAL": 0.489, "A/147-LYS": 0.441, "A/148-GLN": 0.358, "A/149-TYR": 0.357, "A/150-ASN": 0.486, "A/151-GLU": 0.474, "A/152-GLY": 0.408, "A/153-LYS": 0.272, "A/154-LEU": 0.267, "A/155-ASN": 0.292, "A/156-ILE": 0.339, "A/157-THR": 0.408, "A/158-ALA": 0.438, "A/159-ALA": 0.414, "A/160-MET": 0.259, "A/161-ASN": 0.597, "A/162-ALA": 0.603, "A/163-LEU": 0.574, "A/164-ASN": 0.692, "A/165-SER": 0.723, "A/166-ILE": 0.578, "A/167-LYS": 0.433, "A/168-GLN": 0.663, "A/169-ALA": 0.576, "A/170-ALA": 0.508, "A/171-GLN": 0.513, "A/172-GLU": 0.545, "A/173-VAL": 0.498, "A/174-ALA": 0.467, "A/175-GLN": 0.469, "A/176-LYS": 0.566, "A/177-ASN": 0.45, "A/178-LEU": 0.404, "A/179-GLN": 0.457, "A/180-LYS": 0.455, "A/181-GLN": 0.357, "A/182-TYR": 0.301, "A/183-ALA": 0.467, "A/184-LYS": 0.389, "A/185-LYS": 0.312, "A/186-ILE": 0.354, "A/187-GLU": 0.388, "A/188-ARG": 0.316, "A/189-ILE": 0.273, "A/190-SER": 0.362, "A/191-SER": 0.4, "A/192-LYS": 0.348, "A/193-GLY": 0.338, "A/194-LEU": 0.355, "A/195-ALA": 0.445, "A/196-LEU": 0.34, "A/197-SER": 0.372, "A/198-LYS": 0.453, "A/199-LYS": 0.397, "A/200-ALA": 0.396, "A/201-LYS": 0.391, "A/202-GLU": 0.37, "A/203-ILE": 0.357, "A/204-TYR": 0.273, "A/205-GLU": 0.337, "A/206-LYS": 0.338, "A/207-HIS": 0.238, "A/208-LYS": 0.288, "A/209-SER": 0.326, "A/210-ILE": 0.228, "A/211-LEU": 0.222, "A/212-PRO": 0.292, "A/213-THR": 0.331, "A/214-PRO": 0.227, "A/215-GLY": 0.405, "A/216-TYR": 0.371, "A/217-TYR": 0.37, "A/218-ALA": 0.367, "A/219-ASP": 0.403, "A/220-SER": 0.411, "A/221-VAL": 0.39, "A/222-GLY": 0.421, "A/223-THR": 0.455, "A/224-TYR": 0.336, "A/225-LEU": 0.41, "A/226-ASN": 0.486, "A/227-ARG": 0.445, "A/228-PHE": 0.477, "A/229-ARG": 0.454, "A/230-ASP": 0.557, "A/231-LYS": 0.445, "A/232-GLN": 0.301, "A/233-THR": 0.397, "A/234-PHE": 0.364, "A/235-GLY": 0.553, "A/236-ASN": 0.499, "A/237-ARG": 0.32, "A/238-SER": 0.326, "A/239-VAL": 0.374, "A/240-TRP": 0.25, "A/241-THR": 0.331, "A/242-GLY": 0.303, "A/243-GLN": 0.238, "A/244-SER": 0.28, "A/245-GLY": 0.333, "A/246-LEU": 0.316, "A/247-ASP": 0.401, "A/248-GLU": 0.33, "A/249-ALA": 0.358, "A/250-LYS": 0.419, "A/251-LYS": 0.424, "A/252-MET": 0.206, "A/253-LEU": 0.447, "A/254-ASP": 0.559, "A/255-GLU": 0.423, "A/256-VAL": 0.462, "A/257-LYS": 0.557, "A/258-LYS": 0.573, "A/259-LEU": 0.501, "A/260-LEU": 0.52, "A/261-LYS": 0.562, "A/262-GLU": 0.351, "A/263-LEU": 0.328, "A/264-GLN": 0.461, "A/265-ASP": 0.37, "A/266-LEU": 0.209, "A/267-THR": 0.256, "A/268-ARG": 0.248, "A/269-GLY": 0.136, "A/270-THR": 0.137, "A/271-LYS": 0.09, "A/272-GLU": 0.099, "A/273-ASP": 0.095}, "cad_score": {"A/1-ASP": 0.498, "A/2-GLN": 0.549, "A/3-GLU": 0.376, "A/4-LEU": 0.393, "A/5-GLY": 0.736, "A/6-LYS": 0.532, "A/7-GLN": 0.3, "A/8-SER": 0.791, "A/9-ARG": 0.771, "A/10-ARG": 0.465, "A/11-SER": 0.414, "A/12-GLN": 0.749, "A/13-ASP": 0.889, "A/14-ILE": 0.571, "A/15-ILE": 0.331, "A/16-LYS": 0.717, "A/17-SER": 0.859, "A/18-LEU": 0.512, "A/19-GLY": 0.545, "A/20-PHE": 0.205, "A/21-LEU": 0.521, "A/22-SER": 0.756, "A/23-SER": 0.506, "A/24-ASP": 0.553, "A/25-GLN": 0.194, "A/26-LYS": 0.337, "A/27-ASP": 0.265, "A/28-ILE": 0.261, "A/29-LEU": 0.276, "A/30-VAL": 0.359, "A/31-LYS": 0.232, "A/32-SER": 0.23, "A/33-ILE": 0.363, "A/34-SER": 0.365, "A/35-SER": 0.435, "A/36-SER": 0.512, "A/37-LYS": 0.238, "A/38-ASP": 0.215, "A/39-SER": 0.44, "A/40-GLN": 0.31, "A/41-LEU": 0.259, "A/42-ILE": 0.327, "A/43-LEU": 0.562, "A/44-LYS": 0.45, "A/45-PHE": 0.498, "A/46-VAL": 0.408, "A/47-THR": 0.72, "A/48-GLN": 0.658, "A/49-ALA": 0.384, "A/50-THR": 0.452, "A/51-GLN": 0.752, "A/52-LEU": 0.395, "A/53-ASN": 0.383, "A/54-ASN": 0.617, "A/55-ALA": 0.578, "A/56-GLU": 0.33, "A/57-SER": 0.328, "A/58-THR": 0.399, "A/59-LYS": 0.337, "A/60-ALA": 0.408, "A/61-LYS": 0.269, "A/62-GLN": 0.566, "A/63-MET": 0.31, "A/64-ALA": 0.455, "A/65-GLN": 0.228, "A/66-ASN": 0.566, "A/67-ASP": 0.65, "A/68-VAL": 0.354, "A/69-ALA": 0.478, "A/70-LEU": 0.68, "A/71-ILE": 0.37, "A/72-LYS": 0.247, "A/73-ASN": 0.084, "A/74-ILE": 0.622, "A/75-SER": 0.539, "A/76-PRO": 0.724, "A/77-GLU": 0.916, "A/78-VAL": 0.706, "A/79-LEU": 0.554, "A/80-GLU": 0.574, "A/81-GLU": 0.778, "A/82-TYR": 0.344, "A/83-LYS": 0.323, "A/84-GLU": 0.81, "A/85-LYS": 0.599, "A/86-ILE": 0.381, "A/87-GLN": 0.251, "A/88-ARG": 0.396, "A/89-ALA": 0.289, "A/90-SER": 0.132, "A/91-THR": 0.196, "A/92-LYS": 0.358, "A/93-SER": 0.223, "A/94-GLN": 0.403, "A/95-VAL": 0.498, "A/96-ASP": 0.703, "A/97-GLU": 0.44, "A/98-PHE": 0.302, "A/99-VAL": 0.4, "A/100-ALA": 0.723, "A/101-GLU": 0.414, "A/102-ALA": 0.469, "A/103-LYS": 0.561, "A/104-LYS": 0.489, "A/105-VAL": 0.569, "A/106-VAL": 0.377, "A/107-ASN": 0.495, "A/108-SER": 0.649, "A/109-ASN": 0.565, "A/110-LYS": 0.4, "A/111-GLU": 0.522, "A/112-THR": 0.563, "A/113-LEU": 0.319, "A/114-VAL": 0.771, "A/115-ASN": 0.684, "A/116-GLN": 0.426, "A/117-ALA": 0.609, "A/118-ASN": 0.775, "A/119-GLY": 0.806, "A/120-LYS": 0.543, "A/121-LYS": 0.574, "A/122-GLN": 0.742, "A/123-GLU": 0.714, "A/124-ILE": 0.304, "A/125-ALA": 0.525, "A/126-LYS": 0.471, "A/127-LEU": 0.383, "A/128-GLU": 0.102, "A/129-ASN": 0.222, "A/130-LEU": 0.452, "A/131-SER": 0.239, "A/132-ASN": 0.378, "A/133-ASP": 0.468, "A/134-GLU": 0.473, "A/135-MET": 0.153, "A/136-LEU": 0.31, "A/137-ARG": 0.506, "A/138-TYR": 0.35, "A/139-ASN": 0.303, "A/140-THR": 0.313, "A/141-ALA": 0.489, "A/142-ILE": 0.493, "A/143-ASP": 0.617, "A/144-ASN": 0.488, "A/145-VAL": 0.415, "A/146-VAL": 0.666, "A/147-LYS": 0.612, "A/148-GLN": 0.274, "A/149-TYR": 0.497, "A/150-ASN": 0.488, "A/151-GLU": 0.485, "A/152-GLY": 0.225, "A/153-LYS": 0.182, "A/154-LEU": 0.471, "A/155-ASN": 0.305, "A/156-ILE": 0.356, "A/157-THR": 0.464, "A/158-ALA": 0.671, "A/159-ALA": 0.433, "A/160-MET": 0.68, "A/161-ASN": 0.861, "A/162-ALA": 0.799, "A/163-LEU": 0.521, "A/164-ASN": 0.75, "A/165-SER": 0.886, "A/166-ILE": 0.46, "A/167-LYS": 0.361, "A/168-GLN": 0.748, "A/169-ALA": 0.737, "A/170-ALA": 0.451, "A/171-GLN": 0.634, "A/172-GLU": 0.57, "A/173-VAL": 0.653, "A/174-ALA": 0.482, "A/175-GLN": 0.736, "A/176-LYS": 0.668, "A/177-ASN": 0.513, "A/178-LEU": 0.28, "A/179-GLN": 0.834, "A/180-LYS": 0.765, "A/181-GLN": 0.418, "A/182-TYR": 0.272, "A/183-ALA": 0.786, "A/184-LYS": 0.574, "A/185-LYS": 0.225, "A/186-ILE": 0.437, "A/187-GLU": 0.764, "A/188-ARG": 0.431, "A/189-ILE": 0.235, "A/190-SER": 0.585, "A/191-SER": 0.668, "A/192-LYS": 0.455, "A/193-GLY": 0.544, "A/194-LEU": 0.438, "A/195-ALA": 0.734, "A/196-LEU": 0.249, "A/197-SER": 0.453, "A/198-LYS": 0.589, "A/199-LYS": 0.363, "A/200-ALA": 0.542, "A/201-LYS": 0.53, "A/202-GLU": 0.35, "A/203-ILE": 0.289, "A/204-TYR": 0.251, "A/205-GLU": 0.367, "A/206-LYS": 0.081, "A/207-HIS": 0.212, "A/208-LYS": 0.421, "A/209-SER": 0.307, "A/210-ILE": 0.273, "A/211-LEU": 0.35, "A/212-PRO": 0.587, "A/213-THR": 0.573, "A/214-PRO": 0.3, "A/215-GLY": 0.561, "A/216-TYR": 0.498, "A/217-TYR": 0.539, "A/218-ALA": 0.39, "A/219-ASP": 0.549, "A/220-SER": 0.415, "A/221-VAL": 0.417, "A/222-GLY": 0.678, "A/223-THR": 0.485, "A/224-TYR": 0.207, "A/225-LEU": 0.56, "A/226-ASN": 0.622, "A/227-ARG": 0.34, "A/228-PHE": 0.351, "A/229-ARG": 0.563, "A/230-ASP": 0.115, "A/231-LYS": 0.451, "A/232-GLN": 0.34, "A/233-THR": 0.265, "A/234-PHE": 0.509, "A/235-GLY": 0.486, "A/236-ASN": 0.77, "A/237-ARG": 0.324, "A/238-SER": 0.581, "A/239-VAL": 0.567, "A/240-TRP": 0.267, "A/241-THR": 0.552, "A/242-GLY": 0.5, "A/243-GLN": 0.325, "A/244-SER": 0.663, "A/245-GLY": 0.435, "A/246-LEU": 0.262, "A/247-ASP": 0.606, "A/248-GLU": 0.486, "A/249-ALA": 0.376, "A/250-LYS": 0.627, "A/251-LYS": 0.552, "A/252-MET": 0.193, "A/253-LEU": 0.384, "A/254-ASP": 0.755, "A/255-GLU": 0.274, "A/256-VAL": 0.618, "A/257-LYS": 0.641, "A/258-LYS": 0.65, "A/259-LEU": 0.426, "A/260-LEU": 0.72, "A/261-LYS": 0.872, "A/262-GLU": 0.347, "A/263-LEU": 0.414, "A/264-GLN": 0.762, "A/265-ASP": 0.632, "A/266-LEU": 0.181, "A/267-THR": 0.425, "A/268-ARG": 0.36, "A/269-GLY": 0.059, "A/270-THR": 0.242, "A/271-LYS": 0.286, "A/272-GLU": 0.175, "A/273-ASP": 0.287}, "LoCoHD": {"A/1-ASP": 0.1872089167379873, "A/2-GLN": 0.19923479663978327, "A/3-GLU": 0.19854678366499945, "A/4-LEU": 0.16260098854701885, "A/5-GLY": 0.07421896363045592, "A/6-LYS": 0.20523240034624138, "A/7-GLN": 0.15004283959222411, "A/8-SER": 0.06232481043177542, "A/9-ARG": 0.10916229587372786, "A/10-ARG": 0.16443707993672937, "A/11-SER": 0.08114386969463452, "A/12-GLN": 0.05408218776674567, "A/13-ASP": 0.06393704830408327, "A/14-ILE": 0.07945883218698378, "A/15-ILE": 0.15714918881542003, "A/16-LYS": 0.13296198339882792, "A/17-SER": 0.08548440692701242, "A/18-LEU": 0.09512787893998388, "A/19-GLY": 0.1516750594208179, "A/20-PHE": 0.18966354830312893, "A/21-LEU": 0.22127571897257126, "A/22-SER": 0.1629746006624358, "A/23-SER": 0.16666356276253702, "A/24-ASP": 0.13549633390503668, "A/25-GLN": 0.16950366698304048, "A/26-LYS": 0.22980829926115157, "A/27-ASP": 0.20938472233053543, "A/28-ILE": 0.15171411970138066, "A/29-LEU": 0.13602614973748242, "A/30-VAL": 0.11290279016502171, "A/31-LYS": 0.22660811054940805, "A/32-SER": 0.22881195665461682, "A/33-ILE": 0.1891583332599759, "A/34-SER": 0.17866139129922837, "A/35-SER": 0.2396981699049828, "A/36-SER": 0.16449512829100021, "A/37-LYS": 0.18191669860705528, "A/38-ASP": 0.12492855035746928, "A/39-SER": 0.1989502732415879, "A/40-GLN": 0.19998584772731862, "A/41-LEU": 0.1972878136631712, "A/42-ILE": 0.1357365940264372, "A/43-LEU": 0.22830953986061675, "A/44-LYS": 0.14683597237618976, "A/45-PHE": 0.1211549239753274, "A/46-VAL": 0.07618441732648078, "A/47-THR": 0.06348463169452795, "A/48-GLN": 0.1669815548217265, "A/49-ALA": 0.09789151952519635, "A/50-THR": 0.06582474775982518, "A/51-GLN": 0.09266731053719392, "A/52-LEU": 0.1732627390083925, "A/53-ASN": 0.153456866468365, "A/54-ASN": 0.10907255798169951, "A/55-ALA": 0.08700351066189166, "A/56-GLU": 0.2232779398161203, "A/57-SER": 0.22300710702916962, "A/58-THR": 0.1899974290809078, "A/59-LYS": 0.16364043302627737, "A/60-ALA": 0.1345309323510514, "A/61-LYS": 0.19393173907890143, "A/62-GLN": 0.12757120772265804, "A/63-MET": 0.1276471077014791, "A/64-ALA": 0.11247908068979551, "A/65-GLN": 0.12175010705815516, "A/66-ASN": 0.10510589331149467, "A/67-ASP": 0.1657812982341063, "A/68-VAL": 0.10238273341371606, "A/69-ALA": 0.13593030504860185, "A/70-LEU": 0.1639429482536932, "A/71-ILE": 0.16752636337307084, "A/72-LYS": 0.24792725373942584, "A/73-ASN": 0.23830110151755585, "A/74-ILE": 0.11891315793743862, "A/75-SER": 0.13600892733614384, "A/76-PRO": 0.15180037342771507, "A/77-GLU": 0.16489430162831054, "A/78-VAL": 0.0723912019069383, "A/79-LEU": 0.08500973287959437, "A/80-GLU": 0.14694158521603637, "A/81-GLU": 0.1423378406533297, "A/82-TYR": 0.16981540643743295, "A/83-LYS": 0.13997015266478197, "A/84-GLU": 0.1503598829204191, "A/85-LYS": 0.23861443083714853, "A/86-ILE": 0.17237708181586028, "A/87-GLN": 0.19076630510836326, "A/88-ARG": 0.2117341106951336, "A/89-ALA": 0.19757426089892077, "A/90-SER": 0.21094838536970945, "A/91-THR": 0.16896093735913573, "A/92-LYS": 0.31889675673249374, "A/93-SER": 0.10435422354003981, "A/94-GLN": 0.16621647701665437, "A/95-VAL": 0.1113658856066265, "A/96-ASP": 0.11087940228998554, "A/97-GLU": 0.24236713327505838, "A/98-PHE": 0.15104250525757146, "A/99-VAL": 0.1128948041555176, "A/100-ALA": 0.09875147059795408, "A/101-GLU": 0.285274409395929, "A/102-ALA": 0.13437299012361667, "A/103-LYS": 0.1621992594522397, "A/104-LYS": 0.15758915640845397, "A/105-VAL": 0.1329074868631764, "A/106-VAL": 0.10847568800874392, "A/107-ASN": 0.12522634077187833, "A/108-SER": 0.0655836492645674, "A/109-ASN": 0.1602052376111425, "A/110-LYS": 0.2690150563454768, "A/111-GLU": 0.11182350827769448, "A/112-THR": 0.1428375170577848, "A/113-LEU": 0.2078923960186344, "A/114-VAL": 0.0806781792351367, "A/115-ASN": 0.08213974253873976, "A/116-GLN": 0.151580422187759, "A/117-ALA": 0.07529237045757757, "A/118-ASN": 0.09877111793950222, "A/119-GLY": 0.057905799896623526, "A/120-LYS": 0.11662591796325047, "A/121-LYS": 0.11736803998414583, "A/122-GLN": 0.0886128466791807, "A/123-GLU": 0.11062770236508945, "A/124-ILE": 0.1242829662307306, "A/125-ALA": 0.17385883303991473, "A/126-LYS": 0.12293106461645255, "A/127-LEU": 0.09915089831035985, "A/128-GLU": 0.2623660508160512, "A/129-ASN": 0.1522642408696851, "A/130-LEU": 0.16033448700674927, "A/131-SER": 0.17664089117082293, "A/132-ASN": 0.15416723606741756, "A/133-ASP": 0.20309530925563857, "A/134-GLU": 0.2475719089311864, "A/135-MET": 0.245277348830336, "A/136-LEU": 0.25625206262567896, "A/137-ARG": 0.370374750508287, "A/138-TYR": 0.2833101102590905, "A/139-ASN": 0.26911732397621363, "A/140-THR": 0.13611022703602627, "A/141-ALA": 0.13593766449005673, "A/142-ILE": 0.11968774518496282, "A/143-ASP": 0.12444068268600432, "A/144-ASN": 0.1318017140655937, "A/145-VAL": 0.11195168323759455, "A/146-VAL": 0.11401570840267095, "A/147-LYS": 0.24896745538850001, "A/148-GLN": 0.15027565158873946, "A/149-TYR": 0.1465234782299705, "A/150-ASN": 0.10241072176082336, "A/151-GLU": 0.08562317417818228, "A/152-GLY": 0.07856313194014676, "A/153-LYS": 0.17214167540653513, "A/154-LEU": 0.19780881347897233, "A/155-ASN": 0.23368320602008327, "A/156-ILE": 0.16463911665669448, "A/157-THR": 0.13691252357423042, "A/158-ALA": 0.08246726583984822, "A/159-ALA": 0.10828630000709147, "A/160-MET": 0.0945935607713258, "A/161-ASN": 0.04111558907631192, "A/162-ALA": 0.06548444715699994, "A/163-LEU": 0.13155524580914627, "A/164-ASN": 0.07390863878875178, "A/165-SER": 0.056615972984137335, "A/166-ILE": 0.1353044835873528, "A/167-LYS": 0.2065277256768224, "A/168-GLN": 0.07946897861468878, "A/169-ALA": 0.1699921757829647, "A/170-ALA": 0.16994727451287267, "A/171-GLN": 0.08528159474204096, "A/172-GLU": 0.17671513499972874, "A/173-VAL": 0.14452251036386585, "A/174-ALA": 0.08578058479829712, "A/175-GLN": 0.11571560305107233, "A/176-LYS": 0.10904420021186184, "A/177-ASN": 0.12286426354952978, "A/178-LEU": 0.14750048316107106, "A/179-GLN": 0.118791748571115, "A/180-LYS": 0.13363644384058143, "A/181-GLN": 0.139519603202073, "A/182-TYR": 0.23146519143484556, "A/183-ALA": 0.11309200761416278, "A/184-LYS": 0.1556003279630237, "A/185-LYS": 0.23061460296158143, "A/186-ILE": 0.1441573470006511, "A/187-GLU": 0.13313990025111763, "A/188-ARG": 0.19947393874620425, "A/189-ILE": 0.0927771242925607, "A/190-SER": 0.20984046753923835, "A/191-SER": 0.1366365006190801, "A/192-LYS": 0.12942310692522627, "A/193-GLY": 0.23306525757405072, "A/194-LEU": 0.20974150232378386, "A/195-ALA": 0.1326007038871649, "A/196-LEU": 0.21646287302208164, "A/197-SER": 0.17180835571504594, "A/198-LYS": 0.24974424517850505, "A/199-LYS": 0.21883707316916262, "A/200-ALA": 0.10953420368781787, "A/201-LYS": 0.17360842621251474, "A/202-GLU": 0.2224900281673386, "A/203-ILE": 0.11758822875867839, "A/204-TYR": 0.21713844814703698, "A/205-GLU": 0.2241939929717992, "A/206-LYS": 0.22811670782352766, "A/207-HIS": 0.2902415985408886, "A/208-LYS": 0.22120416512050553, "A/209-SER": 0.0824246130326038, "A/210-ILE": 0.1359630316571596, "A/211-LEU": 0.13585326883957674, "A/212-PRO": 0.15121679370138283, "A/213-THR": 0.19049608526790393, "A/214-PRO": 0.1703436947906195, "A/215-GLY": 0.1415575497276293, "A/216-TYR": 0.21568407701228698, "A/217-TYR": 0.18449984973395808, "A/218-ALA": 0.157682289744755, "A/219-ASP": 0.12235847476868408, "A/220-SER": 0.08926464982449901, "A/221-VAL": 0.06042863929681513, "A/222-GLY": 0.04538590670538043, "A/223-THR": 0.09209521022614371, "A/224-TYR": 0.22794574347076124, "A/225-LEU": 0.13155912566058675, "A/226-ASN": 0.10477338596022445, "A/227-ARG": 0.30630200798314927, "A/228-PHE": 0.2190698799863019, "A/229-ARG": 0.13432756693243703, "A/230-ASP": 0.1448172586890703, "A/231-LYS": 0.25969770699588, "A/232-GLN": 0.16686799775463843, "A/233-THR": 0.25473257783761194, "A/234-PHE": 0.2834235469205171, "A/235-GLY": 0.0696901921356166, "A/236-ASN": 0.16948043898553947, "A/237-ARG": 0.4251273406089853, "A/238-SER": 0.11827798794662327, "A/239-VAL": 0.1076762406940606, "A/240-TRP": 0.26587320012004023, "A/241-THR": 0.15109798225395282, "A/242-GLY": 0.12080303556374038, "A/243-GLN": 0.2171700073255107, "A/244-SER": 0.09334209162499081, "A/245-GLY": 0.13742186959088673, "A/246-LEU": 0.187370870341643, "A/247-ASP": 0.12580227427932983, "A/248-GLU": 0.28099797813313493, "A/249-ALA": 0.08562575906923593, "A/250-LYS": 0.19540596020064774, "A/251-LYS": 0.2548934336965633, "A/252-MET": 0.2939446498793724, "A/253-LEU": 0.13919653600330353, "A/254-ASP": 0.08108478469812953, "A/255-GLU": 0.2906574722375539, "A/256-VAL": 0.1886988323501525, "A/257-LYS": 0.08668584381746393, "A/258-LYS": 0.17371804906295926, "A/259-LEU": 0.18628470640894781, "A/260-LEU": 0.05970991147625185, "A/261-LYS": 0.09024811931539048, "A/262-GLU": 0.2568918620477418, "A/263-LEU": 0.2022029486700851, "A/264-GLN": 0.08726846174797998, "A/265-ASP": 0.10457877020079928, "A/266-LEU": 0.19272723718910917, "A/267-THR": 0.13357102563031145, "A/268-ARG": 0.25447828804230405, "A/269-GLY": 0.17511660990215366, "A/270-THR": 0.15223194930634373, "A/271-LYS": 0.24560918891477984, "A/272-GLU": 0.2483342651913608, "A/273-ASP": 0.22430477207272348}}}, "2": {"single": {"lddt": 0.344894031629465, "rmsd": 42.92703628540039, "cad_score": 0.42512, "gdtts": 0.0, "tm_score": 0.325702041387558, "LoCoHD": 0.16323144678451737}, "per_residue": {"lddt": {"A/1-ASP": 0.443, "A/2-GLN": 0.537, "A/3-GLU": 0.55, "A/4-LEU": 0.54, "A/5-GLY": 0.623, "A/6-LYS": 0.674, "A/7-GLN": 0.57, "A/8-SER": 0.572, "A/9-ARG": 0.681, "A/10-ARG": 0.481, "A/11-SER": 0.581, "A/12-GLN": 0.607, "A/13-ASP": 0.691, "A/14-ILE": 0.591, "A/15-ILE": 0.528, "A/16-LYS": 0.626, "A/17-SER": 0.618, "A/18-LEU": 0.501, "A/19-GLY": 0.383, "A/20-PHE": 0.364, "A/21-LEU": 0.457, "A/22-SER": 0.352, "A/23-SER": 0.335, "A/24-ASP": 0.247, "A/25-GLN": 0.219, "A/26-LYS": 0.181, "A/27-ASP": 0.237, "A/28-ILE": 0.321, "A/29-LEU": 0.368, "A/30-VAL": 0.23, "A/31-LYS": 0.235, "A/32-SER": 0.312, "A/33-ILE": 0.295, "A/34-SER": 0.28, "A/35-SER": 0.248, "A/36-SER": 0.277, "A/37-LYS": 0.311, "A/38-ASP": 0.276, "A/39-SER": 0.281, "A/40-GLN": 0.306, "A/41-LEU": 0.399, "A/42-ILE": 0.295, "A/43-LEU": 0.282, "A/44-LYS": 0.349, "A/45-PHE": 0.286, "A/46-VAL": 0.277, "A/47-THR": 0.32, "A/48-GLN": 0.382, "A/49-ALA": 0.352, "A/50-THR": 0.247, "A/51-GLN": 0.31, "A/52-LEU": 0.393, "A/53-ASN": 0.32, "A/54-ASN": 0.262, "A/55-ALA": 0.261, "A/56-GLU": 0.426, "A/57-SER": 0.339, "A/58-THR": 0.378, "A/59-LYS": 0.377, "A/60-ALA": 0.282, "A/61-LYS": 0.271, "A/62-GLN": 0.325, "A/63-MET": 0.149, "A/64-ALA": 0.238, "A/65-GLN": 0.207, "A/66-ASN": 0.272, "A/67-ASP": 0.289, "A/68-VAL": 0.198, "A/69-ALA": 0.186, "A/70-LEU": 0.209, "A/71-ILE": 0.211, "A/72-LYS": 0.171, "A/73-ASN": 0.16, "A/74-ILE": 0.223, "A/75-SER": 0.29, "A/76-PRO": 0.276, "A/77-GLU": 0.326, "A/78-VAL": 0.351, "A/79-LEU": 0.283, "A/80-GLU": 0.343, "A/81-GLU": 0.35, "A/82-TYR": 0.229, "A/83-LYS": 0.291, "A/84-GLU": 0.324, "A/85-LYS": 0.33, "A/86-ILE": 0.256, "A/87-GLN": 0.22, "A/88-ARG": 0.26, "A/89-ALA": 0.29, "A/90-SER": 0.206, "A/91-THR": 0.227, "A/92-LYS": 0.24, "A/93-SER": 0.27, "A/94-GLN": 0.228, "A/95-VAL": 0.277, "A/96-ASP": 0.341, "A/97-GLU": 0.279, "A/98-PHE": 0.261, "A/99-VAL": 0.348, "A/100-ALA": 0.429, "A/101-GLU": 0.327, "A/102-ALA": 0.386, "A/103-LYS": 0.357, "A/104-LYS": 0.448, "A/105-VAL": 0.433, "A/106-VAL": 0.417, "A/107-ASN": 0.428, "A/108-SER": 0.511, "A/109-ASN": 0.442, "A/110-LYS": 0.395, "A/111-GLU": 0.466, "A/112-THR": 0.566, "A/113-LEU": 0.438, "A/114-VAL": 0.52, "A/115-ASN": 0.612, "A/116-GLN": 0.557, "A/117-ALA": 0.629, "A/118-ASN": 0.533, "A/119-GLY": 0.629, "A/120-LYS": 0.563, "A/121-LYS": 0.418, "A/122-GLN": 0.339, "A/123-GLU": 0.44, "A/124-ILE": 0.412, "A/125-ALA": 0.339, "A/126-LYS": 0.309, "A/127-LEU": 0.375, "A/128-GLU": 0.182, "A/129-ASN": 0.166, "A/130-LEU": 0.311, "A/131-SER": 0.255, "A/132-ASN": 0.225, "A/133-ASP": 0.233, "A/134-GLU": 0.383, "A/135-MET": 0.173, "A/136-LEU": 0.353, "A/137-ARG": 0.516, "A/138-TYR": 0.464, "A/139-ASN": 0.504, "A/140-THR": 0.486, "A/141-ALA": 0.556, "A/142-ILE": 0.6, "A/143-ASP": 0.586, "A/144-ASN": 0.491, "A/145-VAL": 0.443, "A/146-VAL": 0.47, "A/147-LYS": 0.441, "A/148-GLN": 0.403, "A/149-TYR": 0.364, "A/150-ASN": 0.471, "A/151-GLU": 0.49, "A/152-GLY": 0.39, "A/153-LYS": 0.25, "A/154-LEU": 0.205, "A/155-ASN": 0.287, "A/156-ILE": 0.342, "A/157-THR": 0.395, "A/158-ALA": 0.411, "A/159-ALA": 0.406, "A/160-MET": 0.276, "A/161-ASN": 0.536, "A/162-ALA": 0.531, "A/163-LEU": 0.576, "A/164-ASN": 0.633, "A/165-SER": 0.614, "A/166-ILE": 0.545, "A/167-LYS": 0.403, "A/168-GLN": 0.485, "A/169-ALA": 0.547, "A/170-ALA": 0.506, "A/171-GLN": 0.484, "A/172-GLU": 0.577, "A/173-VAL": 0.497, "A/174-ALA": 0.49, "A/175-GLN": 0.47, "A/176-LYS": 0.563, "A/177-ASN": 0.494, "A/178-LEU": 0.468, "A/179-GLN": 0.506, "A/180-LYS": 0.529, "A/181-GLN": 0.353, "A/182-TYR": 0.393, "A/183-ALA": 0.514, "A/184-LYS": 0.443, "A/185-LYS": 0.34, "A/186-ILE": 0.396, "A/187-GLU": 0.417, "A/188-ARG": 0.302, "A/189-ILE": 0.302, "A/190-SER": 0.389, "A/191-SER": 0.399, "A/192-LYS": 0.291, "A/193-GLY": 0.349, "A/194-LEU": 0.433, "A/195-ALA": 0.399, "A/196-LEU": 0.306, "A/197-SER": 0.392, "A/198-LYS": 0.417, "A/199-LYS": 0.359, "A/200-ALA": 0.339, "A/201-LYS": 0.397, "A/202-GLU": 0.34, "A/203-ILE": 0.309, "A/204-TYR": 0.196, "A/205-GLU": 0.308, "A/206-LYS": 0.272, "A/207-HIS": 0.235, "A/208-LYS": 0.269, "A/209-SER": 0.245, "A/210-ILE": 0.191, "A/211-LEU": 0.176, "A/212-PRO": 0.214, "A/213-THR": 0.255, "A/214-PRO": 0.273, "A/215-GLY": 0.385, "A/216-TYR": 0.291, "A/217-TYR": 0.305, "A/218-ALA": 0.296, "A/219-ASP": 0.358, "A/220-SER": 0.368, "A/221-VAL": 0.312, "A/222-GLY": 0.37, "A/223-THR": 0.424, "A/224-TYR": 0.334, "A/225-LEU": 0.386, "A/226-ASN": 0.462, "A/227-ARG": 0.431, "A/228-PHE": 0.473, "A/229-ARG": 0.462, "A/230-ASP": 0.521, "A/231-LYS": 0.38, "A/232-GLN": 0.332, "A/233-THR": 0.394, "A/234-PHE": 0.334, "A/235-GLY": 0.498, "A/236-ASN": 0.463, "A/237-ARG": 0.307, "A/238-SER": 0.342, "A/239-VAL": 0.3, "A/240-TRP": 0.319, "A/241-THR": 0.32, "A/242-GLY": 0.413, "A/243-GLN": 0.378, "A/244-SER": 0.326, "A/245-GLY": 0.333, "A/246-LEU": 0.365, "A/247-ASP": 0.426, "A/248-GLU": 0.306, "A/249-ALA": 0.353, "A/250-LYS": 0.391, "A/251-LYS": 0.374, "A/252-MET": 0.186, "A/253-LEU": 0.429, "A/254-ASP": 0.47, "A/255-GLU": 0.339, "A/256-VAL": 0.355, "A/257-LYS": 0.455, "A/258-LYS": 0.449, "A/259-LEU": 0.386, "A/260-LEU": 0.386, "A/261-LYS": 0.414, "A/262-GLU": 0.308, "A/263-LEU": 0.24, "A/264-GLN": 0.297, "A/265-ASP": 0.314, "A/266-LEU": 0.181, "A/267-THR": 0.228, "A/268-ARG": 0.236, "A/269-GLY": 0.127, "A/270-THR": 0.158, "A/271-LYS": 0.102, "A/272-GLU": 0.104, "A/273-ASP": 0.12}, "cad_score": {"A/1-ASP": 0.565, "A/2-GLN": 0.397, "A/3-GLU": 0.368, "A/4-LEU": 0.512, "A/5-GLY": 0.496, "A/6-LYS": 0.597, "A/7-GLN": 0.391, "A/8-SER": 0.646, "A/9-ARG": 0.71, "A/10-ARG": 0.395, "A/11-SER": 0.39, "A/12-GLN": 0.774, "A/13-ASP": 0.859, "A/14-ILE": 0.531, "A/15-ILE": 0.338, "A/16-LYS": 0.598, "A/17-SER": 0.459, "A/18-LEU": 0.336, "A/19-GLY": 0.231, "A/20-PHE": 0.426, "A/21-LEU": 0.644, "A/22-SER": 0.427, "A/23-SER": 0.639, "A/24-ASP": 0.474, "A/25-GLN": 0.37, "A/26-LYS": 0.362, "A/27-ASP": 0.4, "A/28-ILE": 0.301, "A/29-LEU": 0.611, "A/30-VAL": 0.376, "A/31-LYS": 0.436, "A/32-SER": 0.296, "A/33-ILE": 0.298, "A/34-SER": 0.287, "A/35-SER": 0.274, "A/36-SER": 0.488, "A/37-LYS": 0.221, "A/38-ASP": 0.254, "A/39-SER": 0.199, "A/40-GLN": 0.281, "A/41-LEU": 0.362, "A/42-ILE": 0.347, "A/43-LEU": 0.389, "A/44-LYS": 0.524, "A/45-PHE": 0.487, "A/46-VAL": 0.243, "A/47-THR": 0.544, "A/48-GLN": 0.649, "A/49-ALA": 0.47, "A/50-THR": 0.295, "A/51-GLN": 0.576, "A/52-LEU": 0.468, "A/53-ASN": 0.305, "A/54-ASN": 0.235, "A/55-ALA": 0.411, "A/56-GLU": 0.46, "A/57-SER": 0.305, "A/58-THR": 0.802, "A/59-LYS": 0.453, "A/60-ALA": 0.285, "A/61-LYS": 0.329, "A/62-GLN": 0.791, "A/63-MET": 0.327, "A/64-ALA": 0.382, "A/65-GLN": 0.43, "A/66-ASN": 0.555, "A/67-ASP": 0.508, "A/68-VAL": 0.344, "A/69-ALA": 0.262, "A/70-LEU": 0.549, "A/71-ILE": 0.378, "A/72-LYS": 0.231, "A/73-ASN": 0.131, "A/74-ILE": 0.46, "A/75-SER": 0.439, "A/76-PRO": 0.592, "A/77-GLU": 0.59, "A/78-VAL": 0.44, "A/79-LEU": 0.362, "A/80-GLU": 0.63, "A/81-GLU": 0.607, "A/82-TYR": 0.213, "A/83-LYS": 0.283, "A/84-GLU": 0.716, "A/85-LYS": 0.461, "A/86-ILE": 0.364, "A/87-GLN": 0.117, "A/88-ARG": 0.385, "A/89-ALA": 0.22, "A/90-SER": 0.206, "A/91-THR": 0.163, "A/92-LYS": 0.311, "A/93-SER": 0.255, "A/94-GLN": 0.23, "A/95-VAL": 0.421, "A/96-ASP": 0.704, "A/97-GLU": 0.33, "A/98-PHE": 0.283, "A/99-VAL": 0.401, "A/100-ALA": 0.72, "A/101-GLU": 0.571, "A/102-ALA": 0.451, "A/103-LYS": 0.488, "A/104-LYS": 0.538, "A/105-VAL": 0.728, "A/106-VAL": 0.353, "A/107-ASN": 0.634, "A/108-SER": 0.771, "A/109-ASN": 0.735, "A/110-LYS": 0.412, "A/111-GLU": 0.608, "A/112-THR": 0.617, "A/113-LEU": 0.326, "A/114-VAL": 0.443, "A/115-ASN": 0.616, "A/116-GLN": 0.636, "A/117-ALA": 0.531, "A/118-ASN": 0.37, "A/119-GLY": 0.666, "A/120-LYS": 0.718, "A/121-LYS": 0.31, "A/122-GLN": 0.503, "A/123-GLU": 0.576, "A/124-ILE": 0.417, "A/125-ALA": 0.174, "A/126-LYS": 0.289, "A/127-LEU": 0.433, "A/128-GLU": 0.05, "A/129-ASN": 0.106, "A/130-LEU": 0.286, "A/131-SER": 0.367, "A/132-ASN": 0.307, "A/133-ASP": 0.294, "A/134-GLU": 0.449, "A/135-MET": 0.249, "A/136-LEU": 0.411, "A/137-ARG": 0.518, "A/138-TYR": 0.499, "A/139-ASN": 0.523, "A/140-THR": 0.387, "A/141-ALA": 0.461, "A/142-ILE": 0.475, "A/143-ASP": 0.706, "A/144-ASN": 0.597, "A/145-VAL": 0.395, "A/146-VAL": 0.678, "A/147-LYS": 0.613, "A/148-GLN": 0.295, "A/149-TYR": 0.414, "A/150-ASN": 0.564, "A/151-GLU": 0.604, "A/152-GLY": 0.299, "A/153-LYS": 0.381, "A/154-LEU": 0.51, "A/155-ASN": 0.324, "A/156-ILE": 0.348, "A/157-THR": 0.441, "A/158-ALA": 0.518, "A/159-ALA": 0.451, "A/160-MET": 0.573, "A/161-ASN": 0.919, "A/162-ALA": 0.697, "A/163-LEU": 0.457, "A/164-ASN": 0.63, "A/165-SER": 0.866, "A/166-ILE": 0.435, "A/167-LYS": 0.304, "A/168-GLN": 0.587, "A/169-ALA": 0.801, "A/170-ALA": 0.409, "A/171-GLN": 0.457, "A/172-GLU": 0.635, "A/173-VAL": 0.614, "A/174-ALA": 0.435, "A/175-GLN": 0.669, "A/176-LYS": 0.699, "A/177-ASN": 0.696, "A/178-LEU": 0.49, "A/179-GLN": 0.718, "A/180-LYS": 0.8, "A/181-GLN": 0.416, "A/182-TYR": 0.441, "A/183-ALA": 0.699, "A/184-LYS": 0.658, "A/185-LYS": 0.379, "A/186-ILE": 0.413, "A/187-GLU": 0.715, "A/188-ARG": 0.464, "A/189-ILE": 0.254, "A/190-SER": 0.595, "A/191-SER": 0.82, "A/192-LYS": 0.302, "A/193-GLY": 0.477, "A/194-LEU": 0.658, "A/195-ALA": 0.519, "A/196-LEU": 0.223, "A/197-SER": 0.504, "A/198-LYS": 0.545, "A/199-LYS": 0.298, "A/200-ALA": 0.538, "A/201-LYS": 0.462, "A/202-GLU": 0.432, "A/203-ILE": 0.436, "A/204-TYR": 0.174, "A/205-GLU": 0.294, "A/206-LYS": 0.231, "A/207-HIS": 0.269, "A/208-LYS": 0.219, "A/209-SER": 0.406, "A/210-ILE": 0.197, "A/211-LEU": 0.246, "A/212-PRO": 0.249, "A/213-THR": 0.373, "A/214-PRO": 0.675, "A/215-GLY": 0.778, "A/216-TYR": 0.47, "A/217-TYR": 0.319, "A/218-ALA": 0.28, "A/219-ASP": 0.531, "A/220-SER": 0.295, "A/221-VAL": 0.398, "A/222-GLY": 0.835, "A/223-THR": 0.432, "A/224-TYR": 0.218, "A/225-LEU": 0.58, "A/226-ASN": 0.634, "A/227-ARG": 0.209, "A/228-PHE": 0.39, "A/229-ARG": 0.482, "A/230-ASP": 0.167, "A/231-LYS": 0.359, "A/232-GLN": 0.341, "A/233-THR": 0.274, "A/234-PHE": 0.538, "A/235-GLY": 0.538, "A/236-ASN": 0.722, "A/237-ARG": 0.264, "A/238-SER": 0.265, "A/239-VAL": 0.399, "A/240-TRP": 0.402, "A/241-THR": 0.394, "A/242-GLY": 0.679, "A/243-GLN": 0.742, "A/244-SER": 0.622, "A/245-GLY": 0.482, "A/246-LEU": 0.311, "A/247-ASP": 0.702, "A/248-GLU": 0.399, "A/249-ALA": 0.469, "A/250-LYS": 0.492, "A/251-LYS": 0.419, "A/252-MET": 0.176, "A/253-LEU": 0.453, "A/254-ASP": 0.724, "A/255-GLU": 0.299, "A/256-VAL": 0.399, "A/257-LYS": 0.472, "A/258-LYS": 0.626, "A/259-LEU": 0.232, "A/260-LEU": 0.348, "A/261-LYS": 0.441, "A/262-GLU": 0.259, "A/263-LEU": 0.336, "A/264-GLN": 0.328, "A/265-ASP": 0.347, "A/266-LEU": 0.176, "A/267-THR": 0.333, "A/268-ARG": 0.377, "A/269-GLY": 0.0, "A/270-THR": 0.257, "A/271-LYS": 0.364, "A/272-GLU": 0.306, "A/273-ASP": 0.342}, "LoCoHD": {"A/1-ASP": 0.19747787092324423, "A/2-GLN": 0.13170588951152215, "A/3-GLU": 0.15313575555956754, "A/4-LEU": 0.1363660121195185, "A/5-GLY": 0.10528336783784469, "A/6-LYS": 0.1887273135434182, "A/7-GLN": 0.235310835071897, "A/8-SER": 0.10277670876487885, "A/9-ARG": 0.11802607851449831, "A/10-ARG": 0.21210438372094695, "A/11-SER": 0.14179947835510978, "A/12-GLN": 0.07074549864373353, "A/13-ASP": 0.0805698763949339, "A/14-ILE": 0.08032936770124464, "A/15-ILE": 0.09013117284858727, "A/16-LYS": 0.2072640399353168, "A/17-SER": 0.20077055971607893, "A/18-LEU": 0.09029400598514827, "A/19-GLY": 0.09864448471602061, "A/20-PHE": 0.15037807643271933, "A/21-LEU": 0.13247697623230756, "A/22-SER": 0.15198462625863868, "A/23-SER": 0.1559637839666758, "A/24-ASP": 0.21008967985263274, "A/25-GLN": 0.18363045004460554, "A/26-LYS": 0.15769683296349402, "A/27-ASP": 0.20016890855464836, "A/28-ILE": 0.14923345329926782, "A/29-LEU": 0.14418728460787344, "A/30-VAL": 0.09207025779614438, "A/31-LYS": 0.17813584091379045, "A/32-SER": 0.2488486934575056, "A/33-ILE": 0.20393047943727627, "A/34-SER": 0.20001694681042118, "A/35-SER": 0.18771150636773748, "A/36-SER": 0.1577737877473431, "A/37-LYS": 0.2209614701510255, "A/38-ASP": 0.16149195398701016, "A/39-SER": 0.15641181500796214, "A/40-GLN": 0.1775584955383064, "A/41-LEU": 0.17983894395759428, "A/42-ILE": 0.0948618907986564, "A/43-LEU": 0.1683952698148062, "A/44-LYS": 0.16879535567650003, "A/45-PHE": 0.2124806321510567, "A/46-VAL": 0.1531707273346296, "A/47-THR": 0.06415806601582862, "A/48-GLN": 0.13099877762895265, "A/49-ALA": 0.1376423471135745, "A/50-THR": 0.10380175853108974, "A/51-GLN": 0.08821187019212368, "A/52-LEU": 0.15481633456155697, "A/53-ASN": 0.21949964826948537, "A/54-ASN": 0.23946928529195818, "A/55-ALA": 0.1797987517302292, "A/56-GLU": 0.18959656517492765, "A/57-SER": 0.2148796022758529, "A/58-THR": 0.13005837340391513, "A/59-LYS": 0.20069804633347454, "A/60-ALA": 0.15373585941488374, "A/61-LYS": 0.21473999091196594, "A/62-GLN": 0.13744613126123753, "A/63-MET": 0.11108855146644793, "A/64-ALA": 0.10457886929991117, "A/65-GLN": 0.12309597359881697, "A/66-ASN": 0.11603372397404758, "A/67-ASP": 0.158698441902484, "A/68-VAL": 0.19088600457051338, "A/69-ALA": 0.21419599792084126, "A/70-LEU": 0.19113595978972542, "A/71-ILE": 0.2338057616083495, "A/72-LYS": 0.24323746488072923, "A/73-ASN": 0.20183547255473372, "A/74-ILE": 0.16745723686245362, "A/75-SER": 0.126694698543061, "A/76-PRO": 0.14928535561068018, "A/77-GLU": 0.1490859535084189, "A/78-VAL": 0.12276538706755419, "A/79-LEU": 0.16754780211121856, "A/80-GLU": 0.2192085921623747, "A/81-GLU": 0.2552694799229634, "A/82-TYR": 0.19474382880941654, "A/83-LYS": 0.24235771224499175, "A/84-GLU": 0.15209405610146814, "A/85-LYS": 0.33843620338303537, "A/86-ILE": 0.1218964118065863, "A/87-GLN": 0.23596804039520172, "A/88-ARG": 0.205896593356486, "A/89-ALA": 0.19842763677097922, "A/90-SER": 0.2076653386114661, "A/91-THR": 0.20802316250382333, "A/92-LYS": 0.30978532270251885, "A/93-SER": 0.14825315084484783, "A/94-GLN": 0.18791856952873326, "A/95-VAL": 0.09995398548803454, "A/96-ASP": 0.11580313176924768, "A/97-GLU": 0.23031199436284508, "A/98-PHE": 0.22150105370875137, "A/99-VAL": 0.1583221792317543, "A/100-ALA": 0.07056869943480036, "A/101-GLU": 0.15379953720123862, "A/102-ALA": 0.09444328104641125, "A/103-LYS": 0.21651124762257856, "A/104-LYS": 0.16919324913398234, "A/105-VAL": 0.13839461625580657, "A/106-VAL": 0.05753856298379674, "A/107-ASN": 0.14883731652385507, "A/108-SER": 0.06685004089593853, "A/109-ASN": 0.1510340482034703, "A/110-LYS": 0.21080858356899676, "A/111-GLU": 0.12752434755448816, "A/112-THR": 0.1403602175684264, "A/113-LEU": 0.20637051191724073, "A/114-VAL": 0.07921242292200605, "A/115-ASN": 0.08763940454690378, "A/116-GLN": 0.1382059378932182, "A/117-ALA": 0.06124471411918447, "A/118-ASN": 0.07812863618960286, "A/119-GLY": 0.08657675793525052, "A/120-LYS": 0.14990074928663175, "A/121-LYS": 0.16042633082115518, "A/122-GLN": 0.24814079459492383, "A/123-GLU": 0.2207632617015608, "A/124-ILE": 0.13351689355915056, "A/125-ALA": 0.20373604013465532, "A/126-LYS": 0.24329311971955908, "A/127-LEU": 0.12530688083043365, "A/128-GLU": 0.14350163655682197, "A/129-ASN": 0.19716580109694964, "A/130-LEU": 0.16896971904761465, "A/131-SER": 0.18972497017381215, "A/132-ASN": 0.1424887510679983, "A/133-ASP": 0.15501299415195532, "A/134-GLU": 0.20586108154740967, "A/135-MET": 0.18970616407606633, "A/136-LEU": 0.14165203192799344, "A/137-ARG": 0.21612807208259574, "A/138-TYR": 0.14830604260763788, "A/139-ASN": 0.2012581014897496, "A/140-THR": 0.1630573775990878, "A/141-ALA": 0.10814025312699432, "A/142-ILE": 0.10250431639112496, "A/143-ASP": 0.09087495444887717, "A/144-ASN": 0.12932933528977, "A/145-VAL": 0.07619986677091055, "A/146-VAL": 0.09822047451883921, "A/147-LYS": 0.15306029305686827, "A/148-GLN": 0.12942290823729077, "A/149-TYR": 0.1440782031154727, "A/150-ASN": 0.15989413353961177, "A/151-GLU": 0.08794810656992316, "A/152-GLY": 0.10578250762512083, "A/153-LYS": 0.20083141257512435, "A/154-LEU": 0.19680966580148587, "A/155-ASN": 0.12261766140848436, "A/156-ILE": 0.1775922683152191, "A/157-THR": 0.12235040451916879, "A/158-ALA": 0.10715881387190765, "A/159-ALA": 0.11100255522336047, "A/160-MET": 0.15845143328027825, "A/161-ASN": 0.06575946311434405, "A/162-ALA": 0.05034677004484519, "A/163-LEU": 0.1296300208073173, "A/164-ASN": 0.07091705282940472, "A/165-SER": 0.059288913761338484, "A/166-ILE": 0.1330448149004607, "A/167-LYS": 0.20091927222236955, "A/168-GLN": 0.14356925910450935, "A/169-ALA": 0.16368134812097287, "A/170-ALA": 0.17315984905036208, "A/171-GLN": 0.16100532835246492, "A/172-GLU": 0.1436453660530206, "A/173-VAL": 0.14568745254228874, "A/174-ALA": 0.08597611597670486, "A/175-GLN": 0.12729064688213756, "A/176-LYS": 0.11692868996957956, "A/177-ASN": 0.12044006187234572, "A/178-LEU": 0.10031382090711084, "A/179-GLN": 0.12764757839011634, "A/180-LYS": 0.10092387262893825, "A/181-GLN": 0.1460483486984354, "A/182-TYR": 0.14003536620338372, "A/183-ALA": 0.07343918370264176, "A/184-LYS": 0.21255669453276704, "A/185-LYS": 0.21891104373094242, "A/186-ILE": 0.07781420905433627, "A/187-GLU": 0.15104881729218675, "A/188-ARG": 0.2797355999217358, "A/189-ILE": 0.11095519967270413, "A/190-SER": 0.22481725563568114, "A/191-SER": 0.13059963791267226, "A/192-LYS": 0.1784252051135141, "A/193-GLY": 0.23127462639977564, "A/194-LEU": 0.1778599446107066, "A/195-ALA": 0.15905981091703614, "A/196-LEU": 0.1840728098825187, "A/197-SER": 0.12033053492025421, "A/198-LYS": 0.24246083486226072, "A/199-LYS": 0.2363991797668306, "A/200-ALA": 0.14494532541395216, "A/201-LYS": 0.12971585845144842, "A/202-GLU": 0.20300057902235238, "A/203-ILE": 0.08355681571552158, "A/204-TYR": 0.24623460006522044, "A/205-GLU": 0.2935950668618328, "A/206-LYS": 0.17651714284180173, "A/207-HIS": 0.18610706296169824, "A/208-LYS": 0.2721055080291917, "A/209-SER": 0.11149867092961216, "A/210-ILE": 0.1539721978125086, "A/211-LEU": 0.2089431600997125, "A/212-PRO": 0.24148305091685698, "A/213-THR": 0.1890618120775338, "A/214-PRO": 0.19863693899170556, "A/215-GLY": 0.14920452027967146, "A/216-TYR": 0.2856337531251553, "A/217-TYR": 0.24786236258224234, "A/218-ALA": 0.1820424234934194, "A/219-ASP": 0.1450168439918692, "A/220-SER": 0.16925301766103396, "A/221-VAL": 0.09491784996044295, "A/222-GLY": 0.05321192732963388, "A/223-THR": 0.12982332468837576, "A/224-TYR": 0.1985370034081096, "A/225-LEU": 0.14006218731604217, "A/226-ASN": 0.15587707666934267, "A/227-ARG": 0.3578257693007994, "A/228-PHE": 0.21781719053938095, "A/229-ARG": 0.15699715755458094, "A/230-ASP": 0.17492179939094632, "A/231-LYS": 0.21865915686357848, "A/232-GLN": 0.18062791069239267, "A/233-THR": 0.249585717889851, "A/234-PHE": 0.30162248571014905, "A/235-GLY": 0.054955953713205184, "A/236-ASN": 0.1223874908338679, "A/237-ARG": 0.3390140799044638, "A/238-SER": 0.259405814295111, "A/239-VAL": 0.1236842196608302, "A/240-TRP": 0.18880390333560973, "A/241-THR": 0.06354347940857406, "A/242-GLY": 0.16197626652208558, "A/243-GLN": 0.25568926494572386, "A/244-SER": 0.17307589541205268, "A/245-GLY": 0.07302978850543197, "A/246-LEU": 0.0732009956077132, "A/247-ASP": 0.08005574675375082, "A/248-GLU": 0.13741704968073964, "A/249-ALA": 0.08455919684166524, "A/250-LYS": 0.25973462394911573, "A/251-LYS": 0.26050874956476416, "A/252-MET": 0.26013511241394965, "A/253-LEU": 0.1100606585831241, "A/254-ASP": 0.10871604745201888, "A/255-GLU": 0.28310674834995864, "A/256-VAL": 0.1844356006254866, "A/257-LYS": 0.17864163674468903, "A/258-LYS": 0.1925091246100611, "A/259-LEU": 0.17693787006346062, "A/260-LEU": 0.11000164431999582, "A/261-LYS": 0.17796520364209983, "A/262-GLU": 0.25525333604908507, "A/263-LEU": 0.20747674610315123, "A/264-GLN": 0.15163989411780068, "A/265-ASP": 0.08236896278651744, "A/266-LEU": 0.16061367569158694, "A/267-THR": 0.135846025029848, "A/268-ARG": 0.19660354394067084, "A/269-GLY": 0.19054601794121268, "A/270-THR": 0.17531447397993513, "A/271-LYS": 0.2624443016832145, "A/272-GLU": 0.21157934918682367, "A/273-ASP": 0.23808134953736013}}}}, "T1031": {"3": {"single": {"lddt": 0.6414272299605056, "rmsd": 3.680927276611328, "cad_score": 0.609744, "gdtts": 0.6157894736842106, "tm_score": 0.7385680675506592, "LoCoHD": 0.14786546147493668}, "per_residue": {"lddt": {"A/1-ALA": 0.276, "A/2-CYS": 0.317, "A/3-LYS": 0.309, "A/4-ILE": 0.606, "A/5-GLU": 0.535, "A/6-ASN": 0.442, "A/7-ILE": 0.396, "A/8-LYS": 0.411, "A/9-TYR": 0.439, "A/10-LYS": 0.403, "A/11-GLY": 0.562, "A/12-LYS": 0.53, "A/13-GLU": 0.516, "A/14-VAL": 0.619, "A/15-GLU": 0.638, "A/16-SER": 0.686, "A/17-LYS": 0.602, "A/18-LEU": 0.668, "A/19-GLY": 0.765, "A/20-SER": 0.761, "A/21-GLN": 0.708, "A/22-LEU": 0.74, "A/23-ILE": 0.747, "A/24-ASP": 0.73, "A/25-ILE": 0.729, "A/26-PHE": 0.68, "A/27-ASN": 0.674, "A/28-ASP": 0.783, "A/29-LEU": 0.662, "A/30-ASP": 0.756, "A/31-ARG": 0.725, "A/32-ALA": 0.772, "A/33-LYS": 0.673, "A/34-GLU": 0.695, "A/35-GLU": 0.66, "A/36-TYR": 0.662, "A/37-ASP": 0.669, "A/38-LYS": 0.614, "A/39-LEU": 0.652, "A/40-SER": 0.634, "A/41-SER": 0.703, "A/42-PRO": 0.72, "A/43-GLU": 0.704, "A/44-PHE": 0.725, "A/45-ILE": 0.664, "A/46-ALA": 0.812, "A/47-LYS": 0.766, "A/48-PHE": 0.719, "A/49-GLY": 0.642, "A/50-ASP": 0.496, "A/51-TRP": 0.411, "A/52-ILE": 0.446, "A/53-ASN": 0.508, "A/54-ASP": 0.372, "A/55-GLU": 0.513, "A/56-VAL": 0.442, "A/57-GLU": 0.427, "A/58-ARG": 0.3, "A/59-ASN": 0.562, "A/60-VAL": 0.625, "A/61-ASN": 0.567, "A/62-GLU": 0.411, "A/63-ASP": 0.526, "A/64-GLY": 0.62, "A/65-GLU": 0.657, "A/66-PRO": 0.699, "A/67-LEU": 0.71, "A/68-LEU": 0.789, "A/69-ILE": 0.775, "A/70-GLN": 0.728, "A/71-ASP": 0.684, "A/72-VAL": 0.604, "A/73-ARG": 0.55, "A/74-GLN": 0.731, "A/75-ASP": 0.597, "A/76-SER": 0.575, "A/77-SER": 0.561, "A/78-LYS": 0.719, "A/79-HIS": 0.6, "A/80-TYR": 0.793, "A/81-PHE": 0.805, "A/82-PHE": 0.777, "A/83-ILE": 0.788, "A/84-LEU": 0.752, "A/85-LYS": 0.641, "A/86-ASN": 0.556, "A/87-GLY": 0.686, "A/88-GLU": 0.708, "A/89-ARG": 0.71, "A/90-PHE": 0.745, "A/91-ASP": 0.715, "A/92-LEU": 0.756, "A/93-LEU": 0.676, "A/94-THR": 0.635, "A/95-ARG": 0.485}, "cad_score": {"A/1-ALA": 0.324, "A/2-CYS": 0.116, "A/3-LYS": 0.291, "A/4-ILE": 0.66, "A/5-GLU": 0.442, "A/6-ASN": 0.425, "A/7-ILE": 0.216, "A/8-LYS": 0.191, "A/9-TYR": 0.283, "A/10-LYS": 0.401, "A/11-GLY": 0.803, "A/12-LYS": 0.521, "A/13-GLU": 0.267, "A/14-VAL": 0.521, "A/15-GLU": 0.545, "A/16-SER": 0.619, "A/17-LYS": 0.484, "A/18-LEU": 0.649, "A/19-GLY": 0.874, "A/20-SER": 0.718, "A/21-GLN": 0.664, "A/22-LEU": 0.781, "A/23-ILE": 0.802, "A/24-ASP": 0.716, "A/25-ILE": 0.709, "A/26-PHE": 0.748, "A/27-ASN": 0.682, "A/28-ASP": 0.882, "A/29-LEU": 0.577, "A/30-ASP": 0.649, "A/31-ARG": 0.704, "A/32-ALA": 0.809, "A/33-LYS": 0.339, "A/34-GLU": 0.596, "A/35-GLU": 0.804, "A/36-TYR": 0.481, "A/37-ASP": 0.467, "A/38-LYS": 0.775, "A/39-LEU": 0.6, "A/40-SER": 0.559, "A/41-SER": 0.83, "A/42-PRO": 0.766, "A/43-GLU": 0.696, "A/44-PHE": 0.806, "A/45-ILE": 0.629, "A/46-ALA": 0.732, "A/47-LYS": 0.651, "A/48-PHE": 0.589, "A/49-GLY": 0.661, "A/50-ASP": 0.399, "A/51-TRP": 0.518, "A/52-ILE": 0.735, "A/53-ASN": 0.845, "A/54-ASP": 0.401, "A/55-GLU": 0.622, "A/56-VAL": 0.741, "A/57-GLU": 0.665, "A/58-ARG": 0.263, "A/59-ASN": 0.491, "A/60-VAL": 0.474, "A/61-ASN": 0.663, "A/62-GLU": 0.198, "A/63-ASP": 0.48, "A/64-GLY": 0.453, "A/65-GLU": 0.484, "A/66-PRO": 0.606, "A/67-LEU": 0.676, "A/68-LEU": 0.774, "A/69-ILE": 0.805, "A/70-GLN": 0.795, "A/71-ASP": 0.799, "A/72-VAL": 0.755, "A/73-ARG": 0.642, "A/74-GLN": 0.414, "A/75-ASP": 0.636, "A/76-SER": 0.742, "A/77-SER": 0.696, "A/78-LYS": 0.779, "A/79-HIS": 0.545, "A/80-TYR": 0.798, "A/81-PHE": 0.889, "A/82-PHE": 0.824, "A/83-ILE": 0.538, "A/84-LEU": 0.792, "A/85-LYS": 0.519, "A/86-ASN": 0.894, "A/87-GLY": 0.769, "A/88-GLU": 0.95, "A/89-ARG": 0.657, "A/90-PHE": 0.705, "A/91-ASP": 0.493, "A/92-LEU": 0.614, "A/93-LEU": 0.433, "A/94-THR": 0.54, "A/95-ARG": 0.34}, "LoCoHD": {"A/1-ALA": 0.26011962665042976, "A/2-CYS": 0.1496487754002866, "A/3-LYS": 0.2651516281275708, "A/4-ILE": 0.1865931430704018, "A/5-GLU": 0.22387752614135348, "A/6-ASN": 0.23425958242107958, "A/7-ILE": 0.20225890306705113, "A/8-LYS": 0.32944366872394926, "A/9-TYR": 0.1971485541234228, "A/10-LYS": 0.3287499257864084, "A/11-GLY": 0.08981908651379097, "A/12-LYS": 0.14455355920795515, "A/13-GLU": 0.13833527632812018, "A/14-VAL": 0.07991306177158233, "A/15-GLU": 0.12240384192988088, "A/16-SER": 0.06647993669463494, "A/17-LYS": 0.1758782629768295, "A/18-LEU": 0.07890669183002286, "A/19-GLY": 0.05642365654143957, "A/20-SER": 0.0973993872238183, "A/21-GLN": 0.14780420260207108, "A/22-LEU": 0.10151568533207202, "A/23-ILE": 0.08592174707921896, "A/24-ASP": 0.09011549758167409, "A/25-ILE": 0.07202601062845511, "A/26-PHE": 0.17188387747805506, "A/27-ASN": 0.13740906116801552, "A/28-ASP": 0.1005288208487825, "A/29-LEU": 0.18962122116812702, "A/30-ASP": 0.13042174466487375, "A/31-ARG": 0.115288314082222, "A/32-ALA": 0.07115074709521649, "A/33-LYS": 0.19324993795531456, "A/34-GLU": 0.16322697276586448, "A/35-GLU": 0.14979919671147318, "A/36-TYR": 0.1909561633070821, "A/37-ASP": 0.16025471674429503, "A/38-LYS": 0.2157918680088906, "A/39-LEU": 0.09095135531508702, "A/40-SER": 0.12051633624437816, "A/41-SER": 0.1109173120844844, "A/42-PRO": 0.12687002337041717, "A/43-GLU": 0.18021039476222764, "A/44-PHE": 0.13878518030446751, "A/45-ILE": 0.08367591379365968, "A/46-ALA": 0.05366714863862778, "A/47-LYS": 0.11026644347286622, "A/48-PHE": 0.16335254450792425, "A/49-GLY": 0.1254056189053543, "A/50-ASP": 0.16942306765795115, "A/51-TRP": 0.17681203364638534, "A/52-ILE": 0.16887142639203293, "A/53-ASN": 0.14527110191537707, "A/54-ASP": 0.16242852670388178, "A/55-GLU": 0.23805886467396534, "A/56-VAL": 0.161674698303575, "A/57-GLU": 0.18999191025079834, "A/58-ARG": 0.2253959798827692, "A/59-ASN": 0.2297061592565124, "A/60-VAL": 0.11321896494659145, "A/61-ASN": 0.17033525314240638, "A/62-GLU": 0.3473475609371527, "A/63-ASP": 0.16999484789951422, "A/64-GLY": 0.16809947863032076, "A/65-GLU": 0.22611585471528778, "A/66-PRO": 0.07689981501626691, "A/67-LEU": 0.0841421459865178, "A/68-LEU": 0.08405066852180125, "A/69-ILE": 0.060206345484563384, "A/70-GLN": 0.09711818916410643, "A/71-ASP": 0.09778659930536725, "A/72-VAL": 0.10363829876078147, "A/73-ARG": 0.17848532205182613, "A/74-GLN": 0.14322158077504982, "A/75-ASP": 0.15471751449170162, "A/76-SER": 0.12972477582006797, "A/77-SER": 0.1672762011194453, "A/78-LYS": 0.11590503065823528, "A/79-HIS": 0.19271869412642734, "A/80-TYR": 0.09345588633573754, "A/81-PHE": 0.08347583452741299, "A/82-PHE": 0.07212569621245153, "A/83-ILE": 0.06951116129343579, "A/84-LEU": 0.11876052943115499, "A/85-LYS": 0.22224219002277612, "A/86-ASN": 0.1610914507941902, "A/87-GLY": 0.09028571662360417, "A/88-GLU": 0.12569887067236857, "A/89-ARG": 0.1317535058909047, "A/90-PHE": 0.14245833582196796, "A/91-ASP": 0.13283139227456675, "A/92-LEU": 0.11248881222891514, "A/93-LEU": 0.1319724370067062, "A/94-THR": 0.15219544309380745, "A/95-ARG": 0.23928651650108285}}}, "4": {"single": {"lddt": 0.5966038169490926, "rmsd": 3.3762929439544678, "cad_score": 0.560961, "gdtts": 0.6105263157894737, "tm_score": 0.7149465680122375, "LoCoHD": 0.15667706767227843}, "per_residue": {"lddt": {"A/1-ALA": 0.254, "A/2-CYS": 0.273, "A/3-LYS": 0.37, "A/4-ILE": 0.691, "A/5-GLU": 0.498, "A/6-ASN": 0.401, "A/7-ILE": 0.359, "A/8-LYS": 0.384, "A/9-TYR": 0.547, "A/10-LYS": 0.41, "A/11-GLY": 0.531, "A/12-LYS": 0.463, "A/13-GLU": 0.579, "A/14-VAL": 0.637, "A/15-GLU": 0.617, "A/16-SER": 0.73, "A/17-LYS": 0.603, "A/18-LEU": 0.659, "A/19-GLY": 0.743, "A/20-SER": 0.675, "A/21-GLN": 0.637, "A/22-LEU": 0.716, "A/23-ILE": 0.728, "A/24-ASP": 0.628, "A/25-ILE": 0.714, "A/26-PHE": 0.626, "A/27-ASN": 0.626, "A/28-ASP": 0.741, "A/29-LEU": 0.651, "A/30-ASP": 0.776, "A/31-ARG": 0.719, "A/32-ALA": 0.76, "A/33-LYS": 0.701, "A/34-GLU": 0.696, "A/35-GLU": 0.652, "A/36-TYR": 0.664, "A/37-ASP": 0.63, "A/38-LYS": 0.62, "A/39-LEU": 0.682, "A/40-SER": 0.637, "A/41-SER": 0.671, "A/42-PRO": 0.696, "A/43-GLU": 0.651, "A/44-PHE": 0.664, "A/45-ILE": 0.68, "A/46-ALA": 0.67, "A/47-LYS": 0.615, "A/48-PHE": 0.53, "A/49-GLY": 0.676, "A/50-ASP": 0.575, "A/51-TRP": 0.505, "A/52-ILE": 0.465, "A/53-ASN": 0.493, "A/54-ASP": 0.375, "A/55-GLU": 0.369, "A/56-VAL": 0.342, "A/57-GLU": 0.428, "A/58-ARG": 0.26, "A/59-ASN": 0.522, "A/60-VAL": 0.622, "A/61-ASN": 0.55, "A/62-GLU": 0.548, "A/63-ASP": 0.492, "A/64-GLY": 0.58, "A/65-GLU": 0.579, "A/66-PRO": 0.596, "A/67-LEU": 0.641, "A/68-LEU": 0.701, "A/69-ILE": 0.728, "A/70-GLN": 0.713, "A/71-ASP": 0.577, "A/72-VAL": 0.525, "A/73-ARG": 0.506, "A/74-GLN": 0.61, "A/75-ASP": 0.573, "A/76-SER": 0.489, "A/77-SER": 0.512, "A/78-LYS": 0.523, "A/79-HIS": 0.648, "A/80-TYR": 0.762, "A/81-PHE": 0.744, "A/82-PHE": 0.565, "A/83-ILE": 0.635, "A/84-LEU": 0.571, "A/85-LYS": 0.486, "A/86-ASN": 0.494, "A/87-GLY": 0.569, "A/88-GLU": 0.587, "A/89-ARG": 0.607, "A/90-PHE": 0.639, "A/91-ASP": 0.609, "A/92-LEU": 0.639, "A/93-LEU": 0.636, "A/94-THR": 0.59, "A/95-ARG": 0.461}, "cad_score": {"A/1-ALA": 0.208, "A/2-CYS": 0.152, "A/3-LYS": 0.147, "A/4-ILE": 0.569, "A/5-GLU": 0.458, "A/6-ASN": 0.382, "A/7-ILE": 0.225, "A/8-LYS": 0.334, "A/9-TYR": 0.198, "A/10-LYS": 0.3, "A/11-GLY": 0.404, "A/12-LYS": 0.268, "A/13-GLU": 0.335, "A/14-VAL": 0.587, "A/15-GLU": 0.525, "A/16-SER": 0.682, "A/17-LYS": 0.459, "A/18-LEU": 0.635, "A/19-GLY": 0.834, "A/20-SER": 0.77, "A/21-GLN": 0.573, "A/22-LEU": 0.788, "A/23-ILE": 0.764, "A/24-ASP": 0.722, "A/25-ILE": 0.713, "A/26-PHE": 0.688, "A/27-ASN": 0.622, "A/28-ASP": 0.895, "A/29-LEU": 0.624, "A/30-ASP": 0.891, "A/31-ARG": 0.668, "A/32-ALA": 0.748, "A/33-LYS": 0.449, "A/34-GLU": 0.482, "A/35-GLU": 0.784, "A/36-TYR": 0.444, "A/37-ASP": 0.328, "A/38-LYS": 0.57, "A/39-LEU": 0.534, "A/40-SER": 0.539, "A/41-SER": 0.786, "A/42-PRO": 0.708, "A/43-GLU": 0.677, "A/44-PHE": 0.703, "A/45-ILE": 0.872, "A/46-ALA": 0.838, "A/47-LYS": 0.475, "A/48-PHE": 0.461, "A/49-GLY": 0.693, "A/50-ASP": 0.532, "A/51-TRP": 0.629, "A/52-ILE": 0.521, "A/53-ASN": 0.676, "A/54-ASP": 0.35, "A/55-GLU": 0.561, "A/56-VAL": 0.452, "A/57-GLU": 0.447, "A/58-ARG": 0.189, "A/59-ASN": 0.511, "A/60-VAL": 0.604, "A/61-ASN": 0.567, "A/62-GLU": 0.565, "A/63-ASP": 0.42, "A/64-GLY": 0.461, "A/65-GLU": 0.462, "A/66-PRO": 0.597, "A/67-LEU": 0.629, "A/68-LEU": 0.733, "A/69-ILE": 0.771, "A/70-GLN": 0.773, "A/71-ASP": 0.713, "A/72-VAL": 0.41, "A/73-ARG": 0.444, "A/74-GLN": 0.371, "A/75-ASP": 0.593, "A/76-SER": 0.48, "A/77-SER": 0.484, "A/78-LYS": 0.577, "A/79-HIS": 0.566, "A/80-TYR": 0.787, "A/81-PHE": 0.839, "A/82-PHE": 0.546, "A/83-ILE": 0.449, "A/84-LEU": 0.641, "A/85-LYS": 0.226, "A/86-ASN": 0.91, "A/87-GLY": 0.724, "A/88-GLU": 0.89, "A/89-ARG": 0.812, "A/90-PHE": 0.525, "A/91-ASP": 0.501, "A/92-LEU": 0.611, "A/93-LEU": 0.408, "A/94-THR": 0.547, "A/95-ARG": 0.271}, "LoCoHD": {"A/1-ALA": 0.2695077254980266, "A/2-CYS": 0.2238946077610578, "A/3-LYS": 0.23519774486460493, "A/4-ILE": 0.09902301795669884, "A/5-GLU": 0.21116390261191134, "A/6-ASN": 0.2465849995363544, "A/7-ILE": 0.14718389281787744, "A/8-LYS": 0.33184673835120415, "A/9-TYR": 0.21867209561755555, "A/10-LYS": 0.2761037070274801, "A/11-GLY": 0.057878340950804644, "A/12-LYS": 0.15349716938958338, "A/13-GLU": 0.1469724965664644, "A/14-VAL": 0.15503666000987462, "A/15-GLU": 0.1186116881551642, "A/16-SER": 0.07422627484998628, "A/17-LYS": 0.16123317554158806, "A/18-LEU": 0.0927810664327552, "A/19-GLY": 0.059977788288937274, "A/20-SER": 0.093256892381311, "A/21-GLN": 0.12279315175173833, "A/22-LEU": 0.132093569951731, "A/23-ILE": 0.08437849456736114, "A/24-ASP": 0.11487970268062302, "A/25-ILE": 0.0888842411086993, "A/26-PHE": 0.17595845882733321, "A/27-ASN": 0.1491488612939793, "A/28-ASP": 0.10106345703648287, "A/29-LEU": 0.18118502918236282, "A/30-ASP": 0.08492907079959879, "A/31-ARG": 0.11075867828685906, "A/32-ALA": 0.059410883116125114, "A/33-LYS": 0.2114236711344625, "A/34-GLU": 0.17522026452054856, "A/35-GLU": 0.1488960399300449, "A/36-TYR": 0.1702588742310192, "A/37-ASP": 0.21323487102390865, "A/38-LYS": 0.15828007546672515, "A/39-LEU": 0.09996873249124354, "A/40-SER": 0.11175868700410647, "A/41-SER": 0.10578816699096612, "A/42-PRO": 0.12566577968913303, "A/43-GLU": 0.17974754132309456, "A/44-PHE": 0.14585407655774135, "A/45-ILE": 0.0873093175220346, "A/46-ALA": 0.07516955024235657, "A/47-LYS": 0.17022386820993485, "A/48-PHE": 0.2305625540332786, "A/49-GLY": 0.14671882846038373, "A/50-ASP": 0.1557540149302821, "A/51-TRP": 0.17773578370222706, "A/52-ILE": 0.14252593154310073, "A/53-ASN": 0.1489575210077132, "A/54-ASP": 0.20285927255271025, "A/55-GLU": 0.209662730478909, "A/56-VAL": 0.23788465193545405, "A/57-GLU": 0.1879613324424176, "A/58-ARG": 0.26785189661758374, "A/59-ASN": 0.2107575907054049, "A/60-VAL": 0.12665696033080326, "A/61-ASN": 0.15373846139019687, "A/62-GLU": 0.14753723288750073, "A/63-ASP": 0.18912889017224555, "A/64-GLY": 0.1210809017584234, "A/65-GLU": 0.14448963875588233, "A/66-PRO": 0.15652051341503173, "A/67-LEU": 0.1385783805048736, "A/68-LEU": 0.14792562247286187, "A/69-ILE": 0.10379323048196698, "A/70-GLN": 0.11762908213716414, "A/71-ASP": 0.15705744058196938, "A/72-VAL": 0.1279464559947835, "A/73-ARG": 0.17941431500944993, "A/74-GLN": 0.15921654095184898, "A/75-ASP": 0.20279684466225456, "A/76-SER": 0.21814785389876817, "A/77-SER": 0.18700993326825055, "A/78-LYS": 0.11297186471528542, "A/79-HIS": 0.12549272073869594, "A/80-TYR": 0.09928016276652869, "A/81-PHE": 0.10204131139833758, "A/82-PHE": 0.2160530158136157, "A/83-ILE": 0.12750094949966542, "A/84-LEU": 0.14403083915445314, "A/85-LYS": 0.33108787754433905, "A/86-ASN": 0.10968348935389886, "A/87-GLY": 0.10779803259947138, "A/88-GLU": 0.11560235465847224, "A/89-ARG": 0.16917824648669647, "A/90-PHE": 0.17570716475566978, "A/91-ASP": 0.18860639888376773, "A/92-LEU": 0.14930002171387816, "A/93-LEU": 0.16036093851968553, "A/94-THR": 0.15453050205909485, "A/95-ARG": 0.2402620315717016}}}, "1": {"single": {"lddt": 0.6284872599971127, "rmsd": 3.533792734146118, "cad_score": 0.569652, "gdtts": 0.6, "tm_score": 0.7427809834480286, "LoCoHD": 0.15276110347248367}, "per_residue": {"lddt": {"A/1-ALA": 0.218, "A/2-CYS": 0.267, "A/3-LYS": 0.364, "A/4-ILE": 0.635, "A/5-GLU": 0.558, "A/6-ASN": 0.432, "A/7-ILE": 0.372, "A/8-LYS": 0.395, "A/9-TYR": 0.438, "A/10-LYS": 0.375, "A/11-GLY": 0.531, "A/12-LYS": 0.445, "A/13-GLU": 0.576, "A/14-VAL": 0.594, "A/15-GLU": 0.62, "A/16-SER": 0.722, "A/17-LYS": 0.625, "A/18-LEU": 0.683, "A/19-GLY": 0.788, "A/20-SER": 0.759, "A/21-GLN": 0.678, "A/22-LEU": 0.765, "A/23-ILE": 0.771, "A/24-ASP": 0.692, "A/25-ILE": 0.718, "A/26-PHE": 0.655, "A/27-ASN": 0.749, "A/28-ASP": 0.79, "A/29-LEU": 0.777, "A/30-ASP": 0.785, "A/31-ARG": 0.737, "A/32-ALA": 0.798, "A/33-LYS": 0.688, "A/34-GLU": 0.728, "A/35-GLU": 0.677, "A/36-TYR": 0.675, "A/37-ASP": 0.664, "A/38-LYS": 0.634, "A/39-LEU": 0.708, "A/40-SER": 0.673, "A/41-SER": 0.666, "A/42-PRO": 0.711, "A/43-GLU": 0.692, "A/44-PHE": 0.607, "A/45-ILE": 0.725, "A/46-ALA": 0.779, "A/47-LYS": 0.678, "A/48-PHE": 0.599, "A/49-GLY": 0.579, "A/50-ASP": 0.608, "A/51-TRP": 0.538, "A/52-ILE": 0.472, "A/53-ASN": 0.378, "A/54-ASP": 0.446, "A/55-GLU": 0.412, "A/56-VAL": 0.414, "A/57-GLU": 0.407, "A/58-ARG": 0.275, "A/59-ASN": 0.552, "A/60-VAL": 0.663, "A/61-ASN": 0.62, "A/62-GLU": 0.503, "A/63-ASP": 0.56, "A/64-GLY": 0.64, "A/65-GLU": 0.675, "A/66-PRO": 0.73, "A/67-LEU": 0.729, "A/68-LEU": 0.803, "A/69-ILE": 0.791, "A/70-GLN": 0.754, "A/71-ASP": 0.614, "A/72-VAL": 0.576, "A/73-ARG": 0.392, "A/74-GLN": 0.568, "A/75-ASP": 0.501, "A/76-SER": 0.506, "A/77-SER": 0.458, "A/78-LYS": 0.459, "A/79-HIS": 0.681, "A/80-TYR": 0.779, "A/81-PHE": 0.772, "A/82-PHE": 0.778, "A/83-ILE": 0.693, "A/84-LEU": 0.664, "A/85-LYS": 0.526, "A/86-ASN": 0.424, "A/87-GLY": 0.593, "A/88-GLU": 0.583, "A/89-ARG": 0.608, "A/90-PHE": 0.691, "A/91-ASP": 0.646, "A/92-LEU": 0.741, "A/93-LEU": 0.613, "A/94-THR": 0.603, "A/95-ARG": 0.405}, "cad_score": {"A/1-ALA": 0.281, "A/2-CYS": 0.265, "A/3-LYS": 0.387, "A/4-ILE": 0.684, "A/5-GLU": 0.439, "A/6-ASN": 0.462, "A/7-ILE": 0.185, "A/8-LYS": 0.275, "A/9-TYR": 0.264, "A/10-LYS": 0.289, "A/11-GLY": 0.454, "A/12-LYS": 0.33, "A/13-GLU": 0.276, "A/14-VAL": 0.495, "A/15-GLU": 0.623, "A/16-SER": 0.643, "A/17-LYS": 0.515, "A/18-LEU": 0.615, "A/19-GLY": 0.87, "A/20-SER": 0.797, "A/21-GLN": 0.62, "A/22-LEU": 0.789, "A/23-ILE": 0.838, "A/24-ASP": 0.71, "A/25-ILE": 0.503, "A/26-PHE": 0.715, "A/27-ASN": 0.781, "A/28-ASP": 0.867, "A/29-LEU": 0.69, "A/30-ASP": 0.66, "A/31-ARG": 0.724, "A/32-ALA": 0.774, "A/33-LYS": 0.438, "A/34-GLU": 0.643, "A/35-GLU": 0.787, "A/36-TYR": 0.517, "A/37-ASP": 0.409, "A/38-LYS": 0.62, "A/39-LEU": 0.619, "A/40-SER": 0.644, "A/41-SER": 0.717, "A/42-PRO": 0.813, "A/43-GLU": 0.604, "A/44-PHE": 0.749, "A/45-ILE": 0.685, "A/46-ALA": 0.752, "A/47-LYS": 0.63, "A/48-PHE": 0.499, "A/49-GLY": 0.372, "A/50-ASP": 0.634, "A/51-TRP": 0.481, "A/52-ILE": 0.311, "A/53-ASN": 0.318, "A/54-ASP": 0.573, "A/55-GLU": 0.615, "A/56-VAL": 0.317, "A/57-GLU": 0.415, "A/58-ARG": 0.148, "A/59-ASN": 0.649, "A/60-VAL": 0.616, "A/61-ASN": 0.659, "A/62-GLU": 0.451, "A/63-ASP": 0.403, "A/64-GLY": 0.638, "A/65-GLU": 0.572, "A/66-PRO": 0.632, "A/67-LEU": 0.732, "A/68-LEU": 0.806, "A/69-ILE": 0.754, "A/70-GLN": 0.797, "A/71-ASP": 0.749, "A/72-VAL": 0.91, "A/73-ARG": 0.459, "A/74-GLN": 0.377, "A/75-ASP": 0.651, "A/76-SER": 0.488, "A/77-SER": 0.43, "A/78-LYS": 0.435, "A/79-HIS": 0.437, "A/80-TYR": 0.681, "A/81-PHE": 0.864, "A/82-PHE": 0.799, "A/83-ILE": 0.59, "A/84-LEU": 0.676, "A/85-LYS": 0.424, "A/86-ASN": 0.676, "A/87-GLY": 0.616, "A/88-GLU": 0.787, "A/89-ARG": 0.711, "A/90-PHE": 0.677, "A/91-ASP": 0.428, "A/92-LEU": 0.576, "A/93-LEU": 0.309, "A/94-THR": 0.395, "A/95-ARG": 0.103}, "LoCoHD": {"A/1-ALA": 0.2532839565623413, "A/2-CYS": 0.2231396788650835, "A/3-LYS": 0.2192915305041155, "A/4-ILE": 0.1823363399769981, "A/5-GLU": 0.1896841603414356, "A/6-ASN": 0.22823806260088314, "A/7-ILE": 0.20671501543668533, "A/8-LYS": 0.3422486373800874, "A/9-TYR": 0.23260105956859845, "A/10-LYS": 0.3399730825530979, "A/11-GLY": 0.09213489218440206, "A/12-LYS": 0.17533994380099013, "A/13-GLU": 0.17648886841805403, "A/14-VAL": 0.14416526906929486, "A/15-GLU": 0.1648974439549102, "A/16-SER": 0.0712487227472105, "A/17-LYS": 0.13894464657856426, "A/18-LEU": 0.08462316857714561, "A/19-GLY": 0.06049336650712409, "A/20-SER": 0.09542899212270885, "A/21-GLN": 0.13805087175053876, "A/22-LEU": 0.09954358789511243, "A/23-ILE": 0.08420340251873756, "A/24-ASP": 0.11782081819253991, "A/25-ILE": 0.1057760316895941, "A/26-PHE": 0.16233999994099502, "A/27-ASN": 0.11252430473002285, "A/28-ASP": 0.09047059696222816, "A/29-LEU": 0.1441161050361821, "A/30-ASP": 0.12268497414194288, "A/31-ARG": 0.11874742209995591, "A/32-ALA": 0.056849395354423, "A/33-LYS": 0.20086381566233064, "A/34-GLU": 0.12628027455684113, "A/35-GLU": 0.14643473290095047, "A/36-TYR": 0.1815262132604559, "A/37-ASP": 0.16699433968805366, "A/38-LYS": 0.1529615442161703, "A/39-LEU": 0.10383517639435826, "A/40-SER": 0.10484888163596512, "A/41-SER": 0.10847244012287746, "A/42-PRO": 0.13872690847693828, "A/43-GLU": 0.2323430778026823, "A/44-PHE": 0.1406470579922696, "A/45-ILE": 0.0762864946528063, "A/46-ALA": 0.07339426609230185, "A/47-LYS": 0.15456704292208215, "A/48-PHE": 0.1756762545099007, "A/49-GLY": 0.1932983765355011, "A/50-ASP": 0.172479257372246, "A/51-TRP": 0.2105942854940468, "A/52-ILE": 0.1736930509157943, "A/53-ASN": 0.2273916776635818, "A/54-ASP": 0.17123622384943382, "A/55-GLU": 0.24827557426175367, "A/56-VAL": 0.18016359380351854, "A/57-GLU": 0.24531043425196133, "A/58-ARG": 0.20584574515395815, "A/59-ASN": 0.1976108304592266, "A/60-VAL": 0.12303539268736503, "A/61-ASN": 0.12252019662843736, "A/62-GLU": 0.21196832792515333, "A/63-ASP": 0.15336048482279935, "A/64-GLY": 0.1344194751738403, "A/65-GLU": 0.17847785774970637, "A/66-PRO": 0.100795120723979, "A/67-LEU": 0.0863368891315303, "A/68-LEU": 0.09103117914683097, "A/69-ILE": 0.07554558245964525, "A/70-GLN": 0.09385745097017593, "A/71-ASP": 0.11243830039820604, "A/72-VAL": 0.10224775900077218, "A/73-ARG": 0.20670016306117237, "A/74-GLN": 0.26073181655704997, "A/75-ASP": 0.1654239281549107, "A/76-SER": 0.17006481956495711, "A/77-SER": 0.2116975376890716, "A/78-LYS": 0.13403891050463992, "A/79-HIS": 0.1121234967360195, "A/80-TYR": 0.07790066623379006, "A/81-PHE": 0.08147018047152328, "A/82-PHE": 0.05880102056848372, "A/83-ILE": 0.08036082466090062, "A/84-LEU": 0.0975134476229723, "A/85-LYS": 0.22883866275593212, "A/86-ASN": 0.1406850401000533, "A/87-GLY": 0.0822393960739783, "A/88-GLU": 0.13695227263163634, "A/89-ARG": 0.21344883355601146, "A/90-PHE": 0.1869745341203196, "A/91-ASP": 0.1415020024351657, "A/92-LEU": 0.09505422744231345, "A/93-LEU": 0.1265395280333055, "A/94-THR": 0.15306198584541514, "A/95-ARG": 0.2799855995378759}}}, "5": {"single": {"lddt": 0.6405369806573934, "rmsd": 3.7139952182769775, "cad_score": 0.583422, "gdtts": 0.5973684210526315, "tm_score": 0.7467576265335083, "LoCoHD": 0.15142741098309162}, "per_residue": {"lddt": {"A/1-ALA": 0.217, "A/2-CYS": 0.289, "A/3-LYS": 0.382, "A/4-ILE": 0.633, "A/5-GLU": 0.535, "A/6-ASN": 0.432, "A/7-ILE": 0.393, "A/8-LYS": 0.415, "A/9-TYR": 0.445, "A/10-LYS": 0.401, "A/11-GLY": 0.518, "A/12-LYS": 0.475, "A/13-GLU": 0.508, "A/14-VAL": 0.604, "A/15-GLU": 0.577, "A/16-SER": 0.707, "A/17-LYS": 0.561, "A/18-LEU": 0.662, "A/19-GLY": 0.767, "A/20-SER": 0.753, "A/21-GLN": 0.719, "A/22-LEU": 0.718, "A/23-ILE": 0.755, "A/24-ASP": 0.741, "A/25-ILE": 0.725, "A/26-PHE": 0.675, "A/27-ASN": 0.691, "A/28-ASP": 0.785, "A/29-LEU": 0.759, "A/30-ASP": 0.776, "A/31-ARG": 0.735, "A/32-ALA": 0.779, "A/33-LYS": 0.671, "A/34-GLU": 0.687, "A/35-GLU": 0.664, "A/36-TYR": 0.656, "A/37-ASP": 0.663, "A/38-LYS": 0.624, "A/39-LEU": 0.656, "A/40-SER": 0.64, "A/41-SER": 0.669, "A/42-PRO": 0.741, "A/43-GLU": 0.722, "A/44-PHE": 0.73, "A/45-ILE": 0.682, "A/46-ALA": 0.76, "A/47-LYS": 0.744, "A/48-PHE": 0.738, "A/49-GLY": 0.614, "A/50-ASP": 0.549, "A/51-TRP": 0.419, "A/52-ILE": 0.453, "A/53-ASN": 0.357, "A/54-ASP": 0.453, "A/55-GLU": 0.386, "A/56-VAL": 0.409, "A/57-GLU": 0.339, "A/58-ARG": 0.245, "A/59-ASN": 0.566, "A/60-VAL": 0.678, "A/61-ASN": 0.565, "A/62-GLU": 0.436, "A/63-ASP": 0.486, "A/64-GLY": 0.62, "A/65-GLU": 0.653, "A/66-PRO": 0.712, "A/67-LEU": 0.71, "A/68-LEU": 0.776, "A/69-ILE": 0.772, "A/70-GLN": 0.748, "A/71-ASP": 0.743, "A/72-VAL": 0.667, "A/73-ARG": 0.491, "A/74-GLN": 0.408, "A/75-ASP": 0.61, "A/76-SER": 0.582, "A/77-SER": 0.635, "A/78-LYS": 0.69, "A/79-HIS": 0.762, "A/80-TYR": 0.809, "A/81-PHE": 0.788, "A/82-PHE": 0.784, "A/83-ILE": 0.796, "A/84-LEU": 0.748, "A/85-LYS": 0.635, "A/86-ASN": 0.57, "A/87-GLY": 0.678, "A/88-GLU": 0.721, "A/89-ARG": 0.745, "A/90-PHE": 0.734, "A/91-ASP": 0.701, "A/92-LEU": 0.773, "A/93-LEU": 0.711, "A/94-THR": 0.645, "A/95-ARG": 0.461}, "cad_score": {"A/1-ALA": 0.227, "A/2-CYS": 0.203, "A/3-LYS": 0.434, "A/4-ILE": 0.556, "A/5-GLU": 0.477, "A/6-ASN": 0.578, "A/7-ILE": 0.178, "A/8-LYS": 0.297, "A/9-TYR": 0.252, "A/10-LYS": 0.371, "A/11-GLY": 0.287, "A/12-LYS": 0.389, "A/13-GLU": 0.168, "A/14-VAL": 0.58, "A/15-GLU": 0.511, "A/16-SER": 0.572, "A/17-LYS": 0.361, "A/18-LEU": 0.6, "A/19-GLY": 0.859, "A/20-SER": 0.738, "A/21-GLN": 0.696, "A/22-LEU": 0.833, "A/23-ILE": 0.802, "A/24-ASP": 0.704, "A/25-ILE": 0.685, "A/26-PHE": 0.744, "A/27-ASN": 0.669, "A/28-ASP": 0.887, "A/29-LEU": 0.663, "A/30-ASP": 0.659, "A/31-ARG": 0.654, "A/32-ALA": 0.785, "A/33-LYS": 0.364, "A/34-GLU": 0.439, "A/35-GLU": 0.833, "A/36-TYR": 0.477, "A/37-ASP": 0.395, "A/38-LYS": 0.742, "A/39-LEU": 0.581, "A/40-SER": 0.569, "A/41-SER": 0.817, "A/42-PRO": 0.813, "A/43-GLU": 0.647, "A/44-PHE": 0.809, "A/45-ILE": 0.716, "A/46-ALA": 0.668, "A/47-LYS": 0.757, "A/48-PHE": 0.444, "A/49-GLY": 0.47, "A/50-ASP": 0.501, "A/51-TRP": 0.499, "A/52-ILE": 0.391, "A/53-ASN": 0.393, "A/54-ASP": 0.746, "A/55-GLU": 0.632, "A/56-VAL": 0.415, "A/57-GLU": 0.293, "A/58-ARG": 0.134, "A/59-ASN": 0.545, "A/60-VAL": 0.614, "A/61-ASN": 0.76, "A/62-GLU": 0.194, "A/63-ASP": 0.317, "A/64-GLY": 0.48, "A/65-GLU": 0.483, "A/66-PRO": 0.626, "A/67-LEU": 0.707, "A/68-LEU": 0.812, "A/69-ILE": 0.734, "A/70-GLN": 0.778, "A/71-ASP": 0.692, "A/72-VAL": 0.634, "A/73-ARG": 0.628, "A/74-GLN": 0.46, "A/75-ASP": 0.607, "A/76-SER": 0.648, "A/77-SER": 0.491, "A/78-LYS": 0.553, "A/79-HIS": 0.68, "A/80-TYR": 0.744, "A/81-PHE": 0.895, "A/82-PHE": 0.814, "A/83-ILE": 0.68, "A/84-LEU": 0.818, "A/85-LYS": 0.398, "A/86-ASN": 0.929, "A/87-GLY": 0.676, "A/88-GLU": 0.896, "A/89-ARG": 0.635, "A/90-PHE": 0.743, "A/91-ASP": 0.548, "A/92-LEU": 0.653, "A/93-LEU": 0.347, "A/94-THR": 0.553, "A/95-ARG": 0.126}, "LoCoHD": {"A/1-ALA": 0.26551573098703923, "A/2-CYS": 0.22031956324526908, "A/3-LYS": 0.2924936067580463, "A/4-ILE": 0.15173770539409698, "A/5-GLU": 0.2376182346305575, "A/6-ASN": 0.2582592837758286, "A/7-ILE": 0.1988626593820565, "A/8-LYS": 0.325267710497969, "A/9-TYR": 0.23564086091520614, "A/10-LYS": 0.3200478197633703, "A/11-GLY": 0.11493623182989117, "A/12-LYS": 0.14014644032302187, "A/13-GLU": 0.1453683602236525, "A/14-VAL": 0.1370175456597715, "A/15-GLU": 0.12364209057196181, "A/16-SER": 0.07055285954172182, "A/17-LYS": 0.18466371210487104, "A/18-LEU": 0.1026712730039823, "A/19-GLY": 0.054581485273372865, "A/20-SER": 0.09979712111010111, "A/21-GLN": 0.14350841031680472, "A/22-LEU": 0.10913992437559852, "A/23-ILE": 0.087846916196478, "A/24-ASP": 0.0988814259206379, "A/25-ILE": 0.07609016935014269, "A/26-PHE": 0.17009296088232684, "A/27-ASN": 0.1366778483366917, "A/28-ASP": 0.09287241991263057, "A/29-LEU": 0.14124929425369195, "A/30-ASP": 0.12910924277060792, "A/31-ARG": 0.10342148322081444, "A/32-ALA": 0.05499597624598664, "A/33-LYS": 0.21004002077246328, "A/34-GLU": 0.1236081043083022, "A/35-GLU": 0.1567917691616029, "A/36-TYR": 0.18661989584333522, "A/37-ASP": 0.21460635282623125, "A/38-LYS": 0.20878360807579885, "A/39-LEU": 0.11588013415034974, "A/40-SER": 0.13203683231186955, "A/41-SER": 0.10760058759895183, "A/42-PRO": 0.1271146830470656, "A/43-GLU": 0.1796158804669276, "A/44-PHE": 0.15027466197442774, "A/45-ILE": 0.07540445674768857, "A/46-ALA": 0.08284520250713541, "A/47-LYS": 0.08275530132480456, "A/48-PHE": 0.20620930777523253, "A/49-GLY": 0.1829946315137925, "A/50-ASP": 0.22127603256987996, "A/51-TRP": 0.19403410657178216, "A/52-ILE": 0.1949287615737176, "A/53-ASN": 0.22040032639230914, "A/54-ASP": 0.19353062693514764, "A/55-GLU": 0.2407465450319837, "A/56-VAL": 0.17021338269654443, "A/57-GLU": 0.20093040472413998, "A/58-ARG": 0.2977887919781272, "A/59-ASN": 0.16163146363348638, "A/60-VAL": 0.1239564549292112, "A/61-ASN": 0.14665941093298154, "A/62-GLU": 0.2749519092731224, "A/63-ASP": 0.1540668215318555, "A/64-GLY": 0.14428939813211727, "A/65-GLU": 0.2436573821248213, "A/66-PRO": 0.08393972574785367, "A/67-LEU": 0.09901177550675223, "A/68-LEU": 0.08813866375902317, "A/69-ILE": 0.05772832400524742, "A/70-GLN": 0.07738325496524455, "A/71-ASP": 0.08391657282408675, "A/72-VAL": 0.12836918041454326, "A/73-ARG": 0.2758183903597012, "A/74-GLN": 0.17991096216296681, "A/75-ASP": 0.15117021531770583, "A/76-SER": 0.11574925172691496, "A/77-SER": 0.1809080847511174, "A/78-LYS": 0.16953930169147916, "A/79-HIS": 0.1217134579851916, "A/80-TYR": 0.05862244804129439, "A/81-PHE": 0.06311133354241713, "A/82-PHE": 0.07580285656961411, "A/83-ILE": 0.066212206568102, "A/84-LEU": 0.07535273042634542, "A/85-LYS": 0.16724631987449595, "A/86-ASN": 0.10727691448348135, "A/87-GLY": 0.06824542042157401, "A/88-GLU": 0.121077159835197, "A/89-ARG": 0.12382256354305289, "A/90-PHE": 0.15583685950741497, "A/91-ASP": 0.0698808241426569, "A/92-LEU": 0.09528668336910538, "A/93-LEU": 0.13263147036458364, "A/94-THR": 0.14670433610953576, "A/95-ARG": 0.2959271391655996}}}, "2": {"single": {"lddt": 0.6010748006233385, "rmsd": 3.603955030441284, "cad_score": 0.575305, "gdtts": 0.6026315789473684, "tm_score": 0.7073944807052612, "LoCoHD": 0.15989393909864977}, "per_residue": {"lddt": {"A/1-ALA": 0.234, "A/2-CYS": 0.271, "A/3-LYS": 0.383, "A/4-ILE": 0.61, "A/5-GLU": 0.548, "A/6-ASN": 0.493, "A/7-ILE": 0.462, "A/8-LYS": 0.394, "A/9-TYR": 0.416, "A/10-LYS": 0.386, "A/11-GLY": 0.531, "A/12-LYS": 0.463, "A/13-GLU": 0.597, "A/14-VAL": 0.598, "A/15-GLU": 0.616, "A/16-SER": 0.702, "A/17-LYS": 0.63, "A/18-LEU": 0.662, "A/19-GLY": 0.773, "A/20-SER": 0.745, "A/21-GLN": 0.656, "A/22-LEU": 0.733, "A/23-ILE": 0.764, "A/24-ASP": 0.654, "A/25-ILE": 0.674, "A/26-PHE": 0.629, "A/27-ASN": 0.631, "A/28-ASP": 0.738, "A/29-LEU": 0.679, "A/30-ASP": 0.741, "A/31-ARG": 0.597, "A/32-ALA": 0.783, "A/33-LYS": 0.682, "A/34-GLU": 0.732, "A/35-GLU": 0.672, "A/36-TYR": 0.629, "A/37-ASP": 0.664, "A/38-LYS": 0.611, "A/39-LEU": 0.7, "A/40-SER": 0.676, "A/41-SER": 0.675, "A/42-PRO": 0.736, "A/43-GLU": 0.669, "A/44-PHE": 0.664, "A/45-ILE": 0.683, "A/46-ALA": 0.655, "A/47-LYS": 0.609, "A/48-PHE": 0.529, "A/49-GLY": 0.669, "A/50-ASP": 0.571, "A/51-TRP": 0.509, "A/52-ILE": 0.517, "A/53-ASN": 0.463, "A/54-ASP": 0.336, "A/55-GLU": 0.355, "A/56-VAL": 0.343, "A/57-GLU": 0.417, "A/58-ARG": 0.266, "A/59-ASN": 0.531, "A/60-VAL": 0.618, "A/61-ASN": 0.565, "A/62-GLU": 0.529, "A/63-ASP": 0.522, "A/64-GLY": 0.601, "A/65-GLU": 0.618, "A/66-PRO": 0.62, "A/67-LEU": 0.646, "A/68-LEU": 0.713, "A/69-ILE": 0.736, "A/70-GLN": 0.717, "A/71-ASP": 0.563, "A/72-VAL": 0.559, "A/73-ARG": 0.498, "A/74-GLN": 0.597, "A/75-ASP": 0.491, "A/76-SER": 0.484, "A/77-SER": 0.456, "A/78-LYS": 0.449, "A/79-HIS": 0.674, "A/80-TYR": 0.738, "A/81-PHE": 0.754, "A/82-PHE": 0.561, "A/83-ILE": 0.634, "A/84-LEU": 0.585, "A/85-LYS": 0.517, "A/86-ASN": 0.514, "A/87-GLY": 0.597, "A/88-GLU": 0.613, "A/89-ARG": 0.617, "A/90-PHE": 0.625, "A/91-ASP": 0.661, "A/92-LEU": 0.727, "A/93-LEU": 0.631, "A/94-THR": 0.601, "A/95-ARG": 0.455}, "cad_score": {"A/1-ALA": 0.172, "A/2-CYS": 0.268, "A/3-LYS": 0.434, "A/4-ILE": 0.607, "A/5-GLU": 0.47, "A/6-ASN": 0.486, "A/7-ILE": 0.247, "A/8-LYS": 0.244, "A/9-TYR": 0.248, "A/10-LYS": 0.333, "A/11-GLY": 0.344, "A/12-LYS": 0.287, "A/13-GLU": 0.452, "A/14-VAL": 0.657, "A/15-GLU": 0.644, "A/16-SER": 0.729, "A/17-LYS": 0.391, "A/18-LEU": 0.662, "A/19-GLY": 0.838, "A/20-SER": 0.719, "A/21-GLN": 0.624, "A/22-LEU": 0.777, "A/23-ILE": 0.765, "A/24-ASP": 0.617, "A/25-ILE": 0.575, "A/26-PHE": 0.696, "A/27-ASN": 0.622, "A/28-ASP": 0.701, "A/29-LEU": 0.636, "A/30-ASP": 0.703, "A/31-ARG": 0.554, "A/32-ALA": 0.753, "A/33-LYS": 0.345, "A/34-GLU": 0.437, "A/35-GLU": 0.632, "A/36-TYR": 0.525, "A/37-ASP": 0.395, "A/38-LYS": 0.694, "A/39-LEU": 0.589, "A/40-SER": 0.656, "A/41-SER": 0.787, "A/42-PRO": 0.756, "A/43-GLU": 0.618, "A/44-PHE": 0.709, "A/45-ILE": 0.862, "A/46-ALA": 0.887, "A/47-LYS": 0.46, "A/48-PHE": 0.458, "A/49-GLY": 0.734, "A/50-ASP": 0.581, "A/51-TRP": 0.624, "A/52-ILE": 0.646, "A/53-ASN": 0.839, "A/54-ASP": 0.446, "A/55-GLU": 0.503, "A/56-VAL": 0.428, "A/57-GLU": 0.414, "A/58-ARG": 0.156, "A/59-ASN": 0.669, "A/60-VAL": 0.654, "A/61-ASN": 0.652, "A/62-GLU": 0.475, "A/63-ASP": 0.383, "A/64-GLY": 0.619, "A/65-GLU": 0.567, "A/66-PRO": 0.585, "A/67-LEU": 0.745, "A/68-LEU": 0.806, "A/69-ILE": 0.769, "A/70-GLN": 0.683, "A/71-ASP": 0.676, "A/72-VAL": 0.678, "A/73-ARG": 0.487, "A/74-GLN": 0.435, "A/75-ASP": 0.458, "A/76-SER": 0.705, "A/77-SER": 0.428, "A/78-LYS": 0.334, "A/79-HIS": 0.62, "A/80-TYR": 0.68, "A/81-PHE": 0.879, "A/82-PHE": 0.577, "A/83-ILE": 0.552, "A/84-LEU": 0.643, "A/85-LYS": 0.304, "A/86-ASN": 0.897, "A/87-GLY": 0.785, "A/88-GLU": 0.913, "A/89-ARG": 0.742, "A/90-PHE": 0.589, "A/91-ASP": 0.506, "A/92-LEU": 0.645, "A/93-LEU": 0.499, "A/94-THR": 0.499, "A/95-ARG": 0.29}, "LoCoHD": {"A/1-ALA": 0.21171778475007408, "A/2-CYS": 0.2183603303836823, "A/3-LYS": 0.28501486710571444, "A/4-ILE": 0.2170692144491649, "A/5-GLU": 0.1738074774743626, "A/6-ASN": 0.23325381132982617, "A/7-ILE": 0.14430663123604068, "A/8-LYS": 0.34107168120666326, "A/9-TYR": 0.24627850317876812, "A/10-LYS": 0.3212107674350546, "A/11-GLY": 0.08573983599633639, "A/12-LYS": 0.1504763292609994, "A/13-GLU": 0.14548064259240312, "A/14-VAL": 0.1588862910145627, "A/15-GLU": 0.1502636738266489, "A/16-SER": 0.11266477698043517, "A/17-LYS": 0.18761374026757907, "A/18-LEU": 0.0692436913433123, "A/19-GLY": 0.07544335581138542, "A/20-SER": 0.10570792736827925, "A/21-GLN": 0.12004534158201338, "A/22-LEU": 0.1056815043053445, "A/23-ILE": 0.0761906006318073, "A/24-ASP": 0.13892462183636606, "A/25-ILE": 0.11439203030958883, "A/26-PHE": 0.15386602943466432, "A/27-ASN": 0.20774919008406917, "A/28-ASP": 0.15648577611125383, "A/29-LEU": 0.20828821329632619, "A/30-ASP": 0.1460371083853169, "A/31-ARG": 0.21929579555896472, "A/32-ALA": 0.061134856623569205, "A/33-LYS": 0.1746502348913058, "A/34-GLU": 0.1243436735053529, "A/35-GLU": 0.16463314266278678, "A/36-TYR": 0.1773222800871344, "A/37-ASP": 0.15315353266081727, "A/38-LYS": 0.19889306937628412, "A/39-LEU": 0.0918870367653463, "A/40-SER": 0.09685252359060278, "A/41-SER": 0.0883341658740208, "A/42-PRO": 0.12414865965199551, "A/43-GLU": 0.19268308279462348, "A/44-PHE": 0.14021122789290996, "A/45-ILE": 0.08563995278785143, "A/46-ALA": 0.08888132141262065, "A/47-LYS": 0.19177089862656788, "A/48-PHE": 0.2230418549764748, "A/49-GLY": 0.15020806578085324, "A/50-ASP": 0.1608142487825503, "A/51-TRP": 0.1661399272112364, "A/52-ILE": 0.12786387834926274, "A/53-ASN": 0.17655981974166024, "A/54-ASP": 0.17173373136360012, "A/55-GLU": 0.1804190603191804, "A/56-VAL": 0.17788650180784496, "A/57-GLU": 0.24296389094264786, "A/58-ARG": 0.2593514159171212, "A/59-ASN": 0.1964640649060731, "A/60-VAL": 0.13403401192596034, "A/61-ASN": 0.1253809674813103, "A/62-GLU": 0.15985250176520924, "A/63-ASP": 0.10925922679773506, "A/64-GLY": 0.1670948971671183, "A/65-GLU": 0.19415912164286736, "A/66-PRO": 0.14921090950646634, "A/67-LEU": 0.11491701211686307, "A/68-LEU": 0.1293436911978959, "A/69-ILE": 0.08301788366162184, "A/70-GLN": 0.12086889912930857, "A/71-ASP": 0.15571779566873367, "A/72-VAL": 0.13624993949239453, "A/73-ARG": 0.18732349151326377, "A/74-GLN": 0.20461667159262945, "A/75-ASP": 0.2267683534602803, "A/76-SER": 0.19656426423743262, "A/77-SER": 0.20796309659489273, "A/78-LYS": 0.13932772558739465, "A/79-HIS": 0.10104120835760211, "A/80-TYR": 0.10565209545505541, "A/81-PHE": 0.10960435139820042, "A/82-PHE": 0.21728088875527782, "A/83-ILE": 0.14212468986140572, "A/84-LEU": 0.12846350843933393, "A/85-LYS": 0.287387852687925, "A/86-ASN": 0.11579754120023454, "A/87-GLY": 0.08113495382383626, "A/88-GLU": 0.10638400918494857, "A/89-ARG": 0.1779185706107843, "A/90-PHE": 0.1864379311093604, "A/91-ASP": 0.143011453013255, "A/92-LEU": 0.1115395861336579, "A/93-LEU": 0.17608695045037986, "A/94-THR": 0.1379914861462394, "A/95-ARG": 0.2518430133555525}}}}, "T1032": {"2": {"single": {"lddt": 0.5165455907666191, "rmsd": 5.486517906188965, "cad_score": 0.494658, "gdtts": 0.4, "tm_score": 0.6344419717788696, "LoCoHD": 0.16410038632864737}, "per_residue": {"lddt": {"A/100-ASN": 0.371, "A/101-TYR": 0.355, "A/102-THR": 0.567, "A/103-LYS": 0.407, "A/104-ARG": 0.272, "A/105-SER": 0.433, "A/106-GLY": 0.326, "A/107-ASP": 0.243, "A/108-ILE": 0.307, "A/109-LEU": 0.299, "A/110-GLY": 0.289, "A/111-LYS": 0.303, "A/112-ILE": 0.361, "A/113-ALA": 0.347, "A/114-HIS": 0.359, "A/115-LEU": 0.368, "A/116-ALA": 0.521, "A/117-GLN": 0.563, "A/118-ILE": 0.613, "A/119-GLU": 0.562, "A/120-ASP": 0.626, "A/121-ASP": 0.624, "A/122-ARG": 0.48, "A/123-ALA": 0.626, "A/124-ALA": 0.611, "A/125-MET": 0.402, "A/126-VAL": 0.66, "A/127-ILE": 0.664, "A/128-SER": 0.621, "A/129-TRP": 0.651, "A/130-HIS": 0.659, "A/131-LEU": 0.627, "A/132-ALA": 0.585, "A/133-SER": 0.341, "A/134-ASP": 0.35, "A/135-MET": 0.183, "A/136-ASP": 0.402, "A/137-CYS": 0.458, "A/138-VAL": 0.42, "A/139-VAL": 0.46, "A/140-THR": 0.498, "A/141-LEU": 0.493, "A/142-THR": 0.516, "A/143-THR": 0.61, "A/144-ASP": 0.59, "A/145-ALA": 0.634, "A/146-ALA": 0.613, "A/147-ARG": 0.507, "A/148-ALA": 0.628, "A/149-ILE": 0.591, "A/150-TYR": 0.429, "A/151-ASP": 0.598, "A/152-GLU": 0.538, "A/153-THR": 0.596, "A/154-GLN": 0.678, "A/155-GLY": 0.704, "A/156-ARG": 0.485, "A/157-GLN": 0.397, "A/158-GLN": 0.451, "A/159-VAL": 0.525, "A/160-LEU": 0.488, "A/161-PRO": 0.537, "A/162-LEU": 0.495, "A/163-ASP": 0.503, "A/164-SER": 0.508, "A/165-ILE": 0.556, "A/166-TYR": 0.389, "A/167-ARG": 0.412, "A/168-LYS": 0.442, "A/169-THR": 0.278, "A/170-LEU": 0.244, "A/171-PRO": 0.48, "A/172-ASP": 0.533, "A/173-TRP": 0.441, "A/174-LYS": 0.6, "A/175-ARG": 0.402, "A/176-PRO": 0.505, "A/177-LEU": 0.491, "A/178-PRO": 0.496, "A/179-HIS": 0.562, "A/180-PHE": 0.276, "A/181-ARG": 0.334, "A/182-ASN": 0.393, "A/183-GLY": 0.512, "A/184-LYS": 0.518, "A/185-LEU": 0.468, "A/186-HIS": 0.412, "A/187-PHE": 0.462, "A/188-LYS": 0.495, "A/189-PRO": 0.604, "A/190-PHE": 0.566, "A/191-GLY": 0.73, "A/192-ASN": 0.61, "A/193-PRO": 0.684, "A/194-VAL": 0.681, "A/195-PHE": 0.673, "A/196-ALA": 0.7, "A/197-ARG": 0.598, "A/198-ASP": 0.702, "A/199-LEU": 0.685, "A/200-LEU": 0.68, "A/201-THR": 0.647, "A/202-PHE": 0.528, "A/203-PRO": 0.52, "A/204-ASP": 0.514, "A/205-ASN": 0.508, "A/206-ILE": 0.472, "A/207-GLU": 0.303, "A/208-HIS": 0.317, "A/209-CYS": 0.536, "A/210-GLU": 0.506, "A/211-THR": 0.56, "A/212-VAL": 0.593, "A/213-PHE": 0.577, "A/214-GLY": 0.61, "A/215-MET": 0.314, "A/216-LEU": 0.595, "A/217-LEU": 0.657, "A/218-GLY": 0.622, "A/219-ASP": 0.597, "A/220-THR": 0.701, "A/221-ILE": 0.67, "A/222-ILE": 0.627, "A/223-LEU": 0.675, "A/224-ASP": 0.629, "A/225-ASN": 0.496, "A/226-LEU": 0.533, "A/227-ASP": 0.627, "A/228-ALA": 0.672, "A/229-ALA": 0.622, "A/230-ASN": 0.616, "A/231-HIS": 0.552, "A/232-TYR": 0.522, "A/233-ARG": 0.438, "A/234-LYS": 0.506, "A/235-GLU": 0.528, "A/236-VAL": 0.431, "A/237-VAL": 0.445, "A/238-LYS": 0.488, "A/239-ILE": 0.394, "A/240-THR": 0.47, "A/241-HIS": 0.52, "A/242-CYS": 0.56, "A/243-PRO": 0.574, "A/244-THR": 0.643, "A/245-LEU": 0.669, "A/246-LEU": 0.697, "A/247-THR": 0.666, "A/248-ARG": 0.58, "A/249-ASP": 0.555, "A/250-GLY": 0.575, "A/251-ASP": 0.523, "A/252-ARG": 0.604, "A/253-ILE": 0.63, "A/254-ARG": 0.51, "A/255-SER": 0.478, "A/256-ASN": 0.489, "A/257-GLY": 0.51, "A/258-LYS": 0.53, "A/259-PHE": 0.468, "A/260-GLY": 0.54, "A/261-GLY": 0.358, "A/262-LEU": 0.295, "A/263-GLN": 0.314, "A/264-ASN": 0.292, "A/265-LYS": 0.408, "A/266-ALA": 0.432, "A/267-PRO": 0.376, "A/268-PRO": 0.263, "A/269-MET": 0.122}, "cad_score": {"A/100-ASN": 0.636, "A/101-TYR": 0.265, "A/102-THR": 0.63, "A/103-LYS": 0.53, "A/104-ARG": 0.309, "A/105-SER": 0.562, "A/106-GLY": 0.354, "A/107-ASP": 0.262, "A/108-ILE": 0.316, "A/109-LEU": 0.203, "A/110-GLY": 0.273, "A/111-LYS": 0.252, "A/112-ILE": 0.244, "A/113-ALA": 0.321, "A/114-HIS": 0.447, "A/115-LEU": 0.303, "A/116-ALA": 0.537, "A/117-GLN": 0.548, "A/118-ILE": 0.648, "A/119-GLU": 0.502, "A/120-ASP": 0.88, "A/121-ASP": 0.674, "A/122-ARG": 0.554, "A/123-ALA": 0.698, "A/124-ALA": 0.687, "A/125-MET": 0.487, "A/126-VAL": 0.606, "A/127-ILE": 0.727, "A/128-SER": 0.438, "A/129-TRP": 0.521, "A/130-HIS": 0.725, "A/131-LEU": 0.651, "A/132-ALA": 0.573, "A/133-SER": 0.575, "A/134-ASP": 0.212, "A/135-MET": 0.2, "A/136-ASP": 0.268, "A/137-CYS": 0.4, "A/138-VAL": 0.41, "A/139-VAL": 0.356, "A/140-THR": 0.545, "A/141-LEU": 0.323, "A/142-THR": 0.689, "A/143-THR": 0.653, "A/144-ASP": 0.346, "A/145-ALA": 0.554, "A/146-ALA": 0.62, "A/147-ARG": 0.419, "A/148-ALA": 0.611, "A/149-ILE": 0.482, "A/150-TYR": 0.439, "A/151-ASP": 0.662, "A/152-GLU": 0.455, "A/153-THR": 0.606, "A/154-GLN": 0.687, "A/155-GLY": 0.562, "A/156-ARG": 0.534, "A/157-GLN": 0.465, "A/158-GLN": 0.3, "A/159-VAL": 0.65, "A/160-LEU": 0.55, "A/161-PRO": 0.703, "A/162-LEU": 0.411, "A/163-ASP": 0.672, "A/164-SER": 0.418, "A/165-ILE": 0.708, "A/166-TYR": 0.496, "A/167-ARG": 0.387, "A/168-LYS": 0.493, "A/169-THR": 0.311, "A/170-LEU": 0.342, "A/171-PRO": 0.687, "A/172-ASP": 0.523, "A/173-TRP": 0.399, "A/174-LYS": 0.506, "A/175-ARG": 0.366, "A/176-PRO": 0.422, "A/177-LEU": 0.419, "A/178-PRO": 0.414, "A/179-HIS": 0.574, "A/180-PHE": 0.229, "A/181-ARG": 0.181, "A/182-ASN": 0.29, "A/183-GLY": 0.843, "A/184-LYS": 0.362, "A/185-LEU": 0.35, "A/186-HIS": 0.367, "A/187-PHE": 0.288, "A/188-LYS": 0.469, "A/189-PRO": 0.361, "A/190-PHE": 0.4, "A/191-GLY": 0.804, "A/192-ASN": 0.605, "A/193-PRO": 0.627, "A/194-VAL": 0.773, "A/195-PHE": 0.474, "A/196-ALA": 0.791, "A/197-ARG": 0.368, "A/198-ASP": 0.565, "A/199-LEU": 0.603, "A/200-LEU": 0.822, "A/201-THR": 0.539, "A/202-PHE": 0.56, "A/203-PRO": 0.515, "A/204-ASP": 0.546, "A/205-ASN": 0.391, "A/206-ILE": 0.45, "A/207-GLU": 0.383, "A/208-HIS": 0.36, "A/209-CYS": 0.419, "A/210-GLU": 0.439, "A/211-THR": 0.398, "A/212-VAL": 0.446, "A/213-PHE": 0.576, "A/214-GLY": 0.386, "A/215-MET": 0.416, "A/216-LEU": 0.439, "A/217-LEU": 0.827, "A/218-GLY": 0.41, "A/219-ASP": 0.489, "A/220-THR": 0.777, "A/221-ILE": 0.648, "A/222-ILE": 0.693, "A/223-LEU": 0.636, "A/224-ASP": 0.644, "A/225-ASN": 0.473, "A/226-LEU": 0.672, "A/227-ASP": 0.646, "A/228-ALA": 0.631, "A/229-ALA": 0.629, "A/230-ASN": 0.628, "A/231-HIS": 0.635, "A/232-TYR": 0.43, "A/233-ARG": 0.454, "A/234-LYS": 0.681, "A/235-GLU": 0.331, "A/236-VAL": 0.396, "A/237-VAL": 0.435, "A/238-LYS": 0.3, "A/239-ILE": 0.341, "A/240-THR": 0.772, "A/241-HIS": 0.724, "A/242-CYS": 0.56, "A/243-PRO": 0.596, "A/244-THR": 0.602, "A/245-LEU": 0.66, "A/246-LEU": 0.706, "A/247-THR": 0.563, "A/248-ARG": 0.577, "A/249-ASP": 0.422, "A/250-GLY": 0.418, "A/251-ASP": 0.218, "A/252-ARG": 0.674, "A/253-ILE": 0.688, "A/254-ARG": 0.492, "A/255-SER": 0.519, "A/256-ASN": 0.775, "A/257-GLY": 0.624, "A/258-LYS": 0.817, "A/259-PHE": 0.284, "A/260-GLY": 0.259, "A/261-GLY": 0.526, "A/262-LEU": 0.324, "A/263-GLN": 0.522, "A/264-ASN": 0.302, "A/265-LYS": 0.421, "A/266-ALA": 0.468, "A/267-PRO": 0.467, "A/268-PRO": 0.498, "A/269-MET": 0.129}, "LoCoHD": {"A/100-ASN": 0.19034017840179396, "A/101-TYR": 0.13656324020092003, "A
[truncated: 1,735,191 more chars]
