# Supplementary material for: LoCoHD: a metric for comparing local environments of proteins
Source: Nat Commun. 2024 May 13;15:4029. doi: 10.1038/s41467-024-48225-0 (PMC11091161; doi:10.1038/s41467-024-48225-0)
Supplement: Supplementary file 4 — Source Data [file 41467_2024_48225_MOESM4_ESM.zip › Fig2_Table2_SFig9_STable2_STable3/CASP14_TS403-results.json]

{"T1024": {"4": {"single": {"lddt": 0.6555337174162427, "rmsd": 3.9214210510253906, "cad_score": 0.639502, "gdtts": 0.49872122762148335, "tm_score": 0.8197393417358398, "LoCoHD": 0.10897384689108648}, "per_residue": {"lddt": {"A/2-LYS": 0.708, "A/3-GLU": 0.625, "A/4-PHE": 0.744, "A/5-TRP": 0.78, "A/6-ASN": 0.745, "A/7-LEU": 0.805, "A/8-ASP": 0.763, "A/9-LYS": 0.67, "A/10-ASN": 0.696, "A/11-LEU": 0.807, "A/12-GLN": 0.827, "A/13-LEU": 0.757, "A/14-ARG": 0.559, "A/15-LEU": 0.795, "A/16-GLY": 0.807, "A/17-ILE": 0.732, "A/18-VAL": 0.697, "A/19-PHE": 0.74, "A/20-LEU": 0.735, "A/21-GLY": 0.64, "A/22-ALA": 0.644, "A/23-PHE": 0.659, "A/24-SER": 0.621, "A/25-TYR": 0.416, "A/26-GLY": 0.487, "A/27-THR": 0.497, "A/28-VAL": 0.518, "A/29-PHE": 0.398, "A/30-SER": 0.486, "A/31-SER": 0.477, "A/32-MET": 0.597, "A/33-THR": 0.433, "A/34-ILE": 0.446, "A/35-TYR": 0.651, "A/36-TYR": 0.613, "A/37-ASN": 0.436, "A/38-GLN": 0.461, "A/39-TYR": 0.614, "A/40-LEU": 0.615, "A/41-GLY": 0.501, "A/42-SER": 0.388, "A/43-ALA": 0.455, "A/44-ILE": 0.531, "A/45-THR": 0.505, "A/46-GLY": 0.47, "A/47-ILE": 0.486, "A/48-LEU": 0.449, "A/49-LEU": 0.49, "A/50-ALA": 0.498, "A/51-LEU": 0.509, "A/52-SER": 0.559, "A/53-ALA": 0.555, "A/54-VAL": 0.571, "A/55-ALA": 0.612, "A/56-THR": 0.651, "A/57-PHE": 0.672, "A/58-VAL": 0.712, "A/59-ALA": 0.782, "A/60-GLY": 0.732, "A/61-ILE": 0.694, "A/62-LEU": 0.791, "A/63-ALA": 0.808, "A/64-GLY": 0.723, "A/65-PHE": 0.588, "A/66-PHE": 0.728, "A/67-ALA": 0.779, "A/68-ASP": 0.727, "A/69-ARG": 0.625, "A/70-ASN": 0.665, "A/71-GLY": 0.671, "A/72-ARG": 0.628, "A/73-LYS": 0.758, "A/74-PRO": 0.784, "A/75-VAL": 0.812, "A/76-MET": 0.711, "A/77-VAL": 0.825, "A/78-PHE": 0.838, "A/79-GLY": 0.811, "A/80-THR": 0.736, "A/81-ILE": 0.837, "A/82-ILE": 0.844, "A/83-GLN": 0.677, "A/84-LEU": 0.746, "A/85-LEU": 0.759, "A/86-GLY": 0.781, "A/87-ALA": 0.779, "A/88-ALA": 0.821, "A/89-LEU": 0.782, "A/90-ALA": 0.762, "A/91-ILE": 0.79, "A/92-ALA": 0.804, "A/93-SER": 0.778, "A/94-ASN": 0.678, "A/95-LEU": 0.758, "A/96-PRO": 0.607, "A/97-GLY": 0.604, "A/98-HIS": 0.57, "A/99-VAL": 0.672, "A/100-ASN": 0.593, "A/101-PRO": 0.654, "A/102-TRP": 0.554, "A/103-SER": 0.779, "A/104-THR": 0.686, "A/105-PHE": 0.613, "A/106-ILE": 0.778, "A/107-ALA": 0.759, "A/108-PHE": 0.522, "A/109-LEU": 0.716, "A/110-LEU": 0.797, "A/111-ILE": 0.738, "A/112-SER": 0.711, "A/113-PHE": 0.776, "A/114-GLY": 0.788, "A/115-TYR": 0.667, "A/116-ASN": 0.702, "A/117-PHE": 0.801, "A/118-VAL": 0.739, "A/119-ILE": 0.719, "A/120-THR": 0.739, "A/121-ALA": 0.706, "A/122-GLY": 0.735, "A/123-ASN": 0.709, "A/124-ALA": 0.738, "A/125-MET": 0.67, "A/126-ILE": 0.687, "A/127-ILE": 0.684, "A/128-ASP": 0.661, "A/129-ALA": 0.746, "A/130-SER": 0.686, "A/131-ASN": 0.674, "A/132-ALA": 0.638, "A/133-GLU": 0.736, "A/134-ASN": 0.715, "A/135-ARG": 0.668, "A/136-LYS": 0.56, "A/137-VAL": 0.784, "A/138-VAL": 0.794, "A/139-PHE": 0.729, "A/140-MET": 0.717, "A/141-LEU": 0.803, "A/142-ASP": 0.794, "A/143-TYR": 0.536, "A/144-TRP": 0.701, "A/145-ALA": 0.814, "A/146-GLN": 0.717, "A/147-ASN": 0.758, "A/148-LEU": 0.766, "A/149-SER": 0.702, "A/150-VAL": 0.598, "A/151-ILE": 0.634, "A/152-LEU": 0.659, "A/153-GLY": 0.616, "A/154-ALA": 0.543, "A/155-ALA": 0.543, "A/156-LEU": 0.592, "A/157-GLY": 0.54, "A/158-ALA": 0.478, "A/159-TRP": 0.396, "A/160-LEU": 0.575, "A/161-PHE": 0.569, "A/162-ARG": 0.555, "A/163-PRO": 0.675, "A/164-ALA": 0.563, "A/165-PHE": 0.695, "A/166-GLU": 0.679, "A/167-ALA": 0.739, "A/168-LEU": 0.67, "A/169-LEU": 0.755, "A/170-VAL": 0.813, "A/171-ILE": 0.726, "A/172-LEU": 0.592, "A/173-LEU": 0.798, "A/174-LEU": 0.849, "A/175-THR": 0.719, "A/176-VAL": 0.74, "A/177-LEU": 0.802, "A/178-VAL": 0.817, "A/179-SER": 0.739, "A/180-PHE": 0.812, "A/181-PHE": 0.818, "A/182-LEU": 0.767, "A/183-THR": 0.746, "A/184-THR": 0.744, "A/185-PHE": 0.72, "A/186-VAL": 0.56, "A/187-MET": 0.587, "A/188-THR": 0.507, "A/189-GLU": 0.454, "A/190-THR": 0.503, "A/191-PHE": 0.412, "A/192-LYS": 0.469, "A/193-PRO": 0.497, "A/194-THR": 0.465, "A/203-ASN": 0.578, "A/204-ILE": 0.506, "A/205-PHE": 0.58, "A/206-GLN": 0.733, "A/207-ALA": 0.649, "A/208-TYR": 0.746, "A/209-LYS": 0.706, "A/210-THR": 0.692, "A/211-VAL": 0.695, "A/212-LEU": 0.633, "A/213-GLN": 0.77, "A/214-ASP": 0.712, "A/215-LYS": 0.716, "A/216-THR": 0.657, "A/217-TYR": 0.682, "A/218-MET": 0.686, "A/219-ILE": 0.782, "A/220-PHE": 0.594, "A/221-MET": 0.741, "A/222-GLY": 0.836, "A/223-ALA": 0.807, "A/224-ASN": 0.722, "A/225-ILE": 0.792, "A/226-ALA": 0.839, "A/227-THR": 0.722, "A/228-THR": 0.652, "A/229-PHE": 0.71, "A/230-ILE": 0.647, "A/231-ILE": 0.659, "A/232-MET": 0.512, "A/233-GLN": 0.462, "A/234-PHE": 0.431, "A/235-ASP": 0.343, "A/236-ASN": 0.451, "A/237-PHE": 0.573, "A/238-LEU": 0.568, "A/239-PRO": 0.488, "A/240-VAL": 0.526, "A/241-HIS": 0.631, "A/242-LEU": 0.574, "A/243-SER": 0.503, "A/244-ASN": 0.54, "A/245-SER": 0.636, "A/246-PHE": 0.562, "A/247-LYS": 0.368, "A/248-THR": 0.639, "A/249-ILE": 0.56, "A/250-THR": 0.543, "A/257-TYR": 0.423, "A/258-GLY": 0.523, "A/259-GLN": 0.347, "A/260-ARG": 0.46, "A/261-MET": 0.562, "A/262-LEU": 0.495, "A/263-THR": 0.499, "A/264-ILE": 0.607, "A/265-TYR": 0.597, "A/266-LEU": 0.551, "A/267-ILE": 0.638, "A/268-LEU": 0.635, "A/269-ALA": 0.688, "A/270-CYS": 0.726, "A/271-VAL": 0.83, "A/272-LEU": 0.812, "A/273-VAL": 0.741, "A/274-VAL": 0.68, "A/275-LEU": 0.786, "A/276-LEU": 0.744, "A/277-MET": 0.707, "A/278-THR": 0.679, "A/279-THR": 0.724, "A/280-LEU": 0.68, "A/281-ASN": 0.646, "A/282-ARG": 0.462, "A/283-LEU": 0.594, "A/284-THR": 0.607, "A/285-LYS": 0.608, "A/286-ASP": 0.692, "A/287-TRP": 0.603, "A/288-SER": 0.674, "A/289-HIS": 0.623, "A/290-GLN": 0.621, "A/291-LYS": 0.663, "A/292-GLY": 0.742, "A/293-PHE": 0.566, "A/294-ILE": 0.708, "A/295-TRP": 0.637, "A/296-GLY": 0.761, "A/297-SER": 0.714, "A/298-LEU": 0.726, "A/299-PHE": 0.744, "A/300-MET": 0.678, "A/301-ALA": 0.696, "A/302-ILE": 0.758, "A/303-GLY": 0.75, "A/304-MET": 0.598, "A/305-ILE": 0.678, "A/306-PHE": 0.761, "A/307-SER": 0.687, "A/308-PHE": 0.553, "A/309-LEU": 0.621, "A/310-THR": 0.711, "A/311-THR": 0.7, "A/312-THR": 0.794, "A/313-PHE": 0.564, "A/314-THR": 0.709, "A/315-PRO": 0.788, "A/316-ILE": 0.733, "A/317-PHE": 0.69, "A/318-ILE": 0.78, "A/319-ALA": 0.765, "A/320-GLY": 0.748, "A/321-ILE": 0.833, "A/322-VAL": 0.805, "A/323-TYR": 0.562, "A/324-THR": 0.761, "A/325-LEU": 0.78, "A/326-GLY": 0.77, "A/327-GLU": 0.69, "A/328-ILE": 0.782, "A/329-VAL": 0.751, "A/330-TYR": 0.66, "A/331-THR": 0.715, "A/332-PRO": 0.694, "A/333-SER": 0.672, "A/334-VAL": 0.639, "A/335-GLN": 0.586, "A/336-THR": 0.665, "A/337-LEU": 0.607, "A/338-GLY": 0.68, "A/339-ALA": 0.689, "A/340-ASP": 0.641, "A/341-LEU": 0.613, "A/342-MET": 0.636, "A/343-ASN": 0.59, "A/344-PRO": 0.673, "A/345-GLU": 0.639, "A/346-LYS": 0.657, "A/347-ILE": 0.718, "A/348-GLY": 0.753, "A/349-SER": 0.748, "A/350-TYR": 0.689, "A/351-ASN": 0.741, "A/352-GLY": 0.787, "A/353-VAL": 0.772, "A/354-ALA": 0.761, "A/355-ALA": 0.617, "A/356-ILE": 0.474, "A/357-LYS": 0.467, "A/358-MET": 0.483, "A/359-PRO": 0.499, "A/360-ILE": 0.615, "A/361-ALA": 0.632, "A/362-SER": 0.456, "A/363-ILE": 0.474, "A/364-LEU": 0.627, "A/365-ALA": 0.592, "A/366-GLY": 0.492, "A/367-LEU": 0.504, "A/368-LEU": 0.63, "A/369-VAL": 0.53, "A/370-SER": 0.518, "A/371-ILE": 0.571, "A/372-SER": 0.573, "A/373-PRO": 0.561, "A/374-MET": 0.68, "A/375-ILE": 0.598, "A/376-LYS": 0.671, "A/377-ALA": 0.706, "A/378-ILE": 0.641, "A/379-GLY": 0.76, "A/380-VAL": 0.732, "A/381-SER": 0.693, "A/382-LEU": 0.719, "A/383-VAL": 0.788, "A/384-LEU": 0.672, "A/385-ALA": 0.704, "A/386-LEU": 0.686, "A/387-THR": 0.763, "A/388-GLU": 0.636, "A/389-VAL": 0.738, "A/390-LEU": 0.749, "A/391-ALA": 0.796, "A/392-ILE": 0.714, "A/393-ILE": 0.775, "A/394-LEU": 0.743, "A/395-VAL": 0.711, "A/396-LEU": 0.734, "A/397-VAL": 0.784, "A/398-ALA": 0.738, "A/399-VAL": 0.688, "A/400-ASN": 0.674, "A/401-ARG": 0.708, "A/402-HIS": 0.628, "A/403-GLN": 0.702, "A/404-LYS": 0.712, "A/405-THR": 0.655, "A/406-LYS": 0.356}, "cad_score": {"A/2-LYS": 0.702, "A/3-GLU": 0.503, "A/4-PHE": 0.833, "A/5-TRP": 0.803, "A/6-ASN": 0.687, "A/7-LEU": 0.799, "A/8-ASP": 0.737, "A/9-LYS": 0.705, "A/10-ASN": 0.513, "A/11-LEU": 0.675, "A/12-GLN": 0.854, "A/13-LEU": 0.686, "A/14-ARG": 0.397, "A/15-LEU": 0.741, "A/16-GLY": 0.862, "A/17-ILE": 0.659, "A/18-VAL": 0.536, "A/19-PHE": 0.898, "A/20-LEU": 0.779, "A/21-GLY": 0.326, "A/22-ALA": 0.606, "A/23-PHE": 0.703, "A/24-SER": 0.471, "A/25-TYR": 0.364, "A/26-GLY": 0.638, "A/27-THR": 0.369, "A/28-VAL": 0.464, "A/29-PHE": 0.419, "A/30-SER": 0.392, "A/31-SER": 0.262, "A/32-MET": 0.661, "A/33-THR": 0.502, "A/34-ILE": 0.321, "A/35-TYR": 0.764, "A/36-TYR": 0.709, "A/37-ASN": 0.569, "A/38-GLN": 0.723, "A/39-TYR": 0.894, "A/40-LEU": 0.72, "A/41-GLY": 0.839, "A/42-SER": 0.308, "A/43-ALA": 0.382, "A/44-ILE": 0.615, "A/45-THR": 0.76, "A/46-GLY": 0.328, "A/47-ILE": 0.621, "A/48-LEU": 0.565, "A/49-LEU": 0.427, "A/50-ALA": 0.355, "A/51-LEU": 0.693, "A/52-SER": 0.576, "A/53-ALA": 0.349, "A/54-VAL": 0.627, "A/55-ALA": 0.844, "A/56-THR": 0.526, "A/57-PHE": 0.609, "A/58-VAL": 0.875, "A/59-ALA": 0.825, "A/60-GLY": 0.681, "A/61-ILE": 0.608, "A/62-LEU": 0.839, "A/63-ALA": 0.794, "A/64-GLY": 0.595, "A/65-PHE": 0.539, "A/66-PHE": 0.777, "A/67-ALA": 0.678, "A/68-ASP": 0.531, "A/69-ARG": 0.613, "A/70-ASN": 0.594, "A/71-GLY": 0.632, "A/72-ARG": 0.538, "A/73-LYS": 0.572, "A/74-PRO": 0.795, "A/75-VAL": 0.731, "A/76-MET": 0.662, "A/77-VAL": 0.806, "A/78-PHE": 0.82, "A/79-GLY": 0.827, "A/80-THR": 0.684, "A/81-ILE": 0.834, "A/82-ILE": 0.87, "A/83-GLN": 0.671, "A/84-LEU": 0.848, "A/85-LEU": 0.593, "A/86-GLY": 0.875, "A/87-ALA": 0.748, "A/88-ALA": 0.878, "A/89-LEU": 0.845, "A/90-ALA": 0.724, "A/91-ILE": 0.856, "A/92-ALA": 0.863, "A/93-SER": 0.733, "A/94-ASN": 0.674, "A/95-LEU": 0.621, "A/96-PRO": 0.633, "A/97-GLY": 0.757, "A/98-HIS": 0.447, "A/99-VAL": 0.428, "A/100-ASN": 0.676, "A/101-PRO": 0.596, "A/102-TRP": 0.481, "A/103-SER": 0.704, "A/104-THR": 0.584, "A/105-PHE": 0.462, "A/106-ILE": 0.591, "A/107-ALA": 0.847, "A/108-PHE": 0.558, "A/109-LEU": 0.582, "A/110-LEU": 0.81, "A/111-ILE": 0.605, "A/112-SER": 0.658, "A/113-PHE": 0.815, "A/114-GLY": 0.839, "A/115-TYR": 0.571, "A/116-ASN": 0.66, "A/117-PHE": 0.848, "A/118-VAL": 0.671, "A/119-ILE": 0.646, "A/120-THR": 0.636, "A/121-ALA": 0.728, "A/122-GLY": 0.687, "A/123-ASN": 0.557, "A/124-ALA": 0.79, "A/125-MET": 0.596, "A/126-ILE": 0.627, "A/127-ILE": 0.61, "A/128-ASP": 0.46, "A/129-ALA": 0.582, "A/130-SER": 0.652, "A/131-ASN": 0.755, "A/132-ALA": 0.515, "A/133-GLU": 0.622, "A/134-ASN": 0.699, "A/135-ARG": 0.625, "A/136-LYS": 0.448, "A/137-VAL": 0.748, "A/138-VAL": 0.768, "A/139-PHE": 0.576, "A/140-MET": 0.626, "A/141-LEU": 0.831, "A/142-ASP": 0.782, "A/143-TYR": 0.636, "A/144-TRP": 0.545, "A/145-ALA": 0.797, "A/146-GLN": 0.726, "A/147-ASN": 0.783, "A/148-LEU": 0.711, "A/149-SER": 0.737, "A/150-VAL": 0.66, "A/151-ILE": 0.685, "A/152-LEU": 0.84, "A/153-GLY": 0.796, "A/154-ALA": 0.346, "A/155-ALA": 0.4, "A/156-LEU": 0.757, "A/157-GLY": 0.604, "A/158-ALA": 0.389, "A/159-TRP": 0.573, "A/160-LEU": 0.558, "A/161-PHE": 0.52, "A/162-ARG": 0.475, "A/163-PRO": 0.824, "A/164-ALA": 0.509, "A/165-PHE": 0.718, "A/166-GLU": 0.63, "A/167-ALA": 0.594, "A/168-LEU": 0.573, "A/169-LEU": 0.7, "A/170-VAL": 0.897, "A/171-ILE": 0.601, "A/172-LEU": 0.506, "A/173-LEU": 0.844, "A/174-LEU": 0.916, "A/175-THR": 0.709, "A/176-VAL": 0.64, "A/177-LEU": 0.874, "A/178-VAL": 0.877, "A/179-SER": 0.719, "A/180-PHE": 0.813, "A/181-PHE": 0.907, "A/182-LEU": 0.751, "A/183-THR": 0.785, "A/184-THR": 0.801, "A/185-PHE": 0.85, "A/186-VAL": 0.626, "A/187-MET": 0.382, "A/188-THR": 0.329, "A/189-GLU": 0.311, "A/190-THR": 0.174, "A/191-PHE": 0.55, "A/192-LYS": 0.388, "A/193-PRO": 0.834, "A/194-THR": 0.588, "A/203-ASN": 0.788, "A/204-ILE": 0.485, "A/205-PHE": 0.503, "A/206-GLN": 0.743, "A/207-ALA": 0.72, "A/208-TYR": 0.594, "A/209-LYS": 0.702, "A/210-THR": 0.692, "A/211-VAL": 0.655, "A/212-LEU": 0.618, "A/213-GLN": 0.805, "A/214-ASP": 0.691, "A/215-LYS": 0.716, "A/216-THR": 0.605, "A/217-TYR": 0.655, "A/218-MET": 0.591, "A/219-ILE": 0.728, "A/220-PHE": 0.491, "A/221-MET": 0.541, "A/222-GLY": 0.839, "A/223-ALA": 0.798, "A/224-ASN": 0.686, "A/225-ILE": 0.728, "A/226-ALA": 0.696, "A/227-THR": 0.593, "A/228-THR": 0.661, "A/229-PHE": 0.781, "A/230-ILE": 0.602, "A/231-ILE": 0.496, "A/232-MET": 0.573, "A/233-GLN": 0.594, "A/234-PHE": 0.546, "A/235-ASP": 0.386, "A/236-ASN": 0.393, "A/237-PHE": 0.69, "A/238-LEU": 0.566, "A/239-PRO": 0.64, "A/240-VAL": 0.518, "A/241-HIS": 0.559, "A/242-LEU": 0.78, "A/243-SER": 0.513, "A/244-ASN": 0.586, "A/245-SER": 0.683, "A/246-PHE": 0.575, "A/247-LYS": 0.268, "A/248-THR": 0.752, "A/249-ILE": 0.452, "A/250-THR": 0.866, "A/257-TYR": 0.539, "A/258-GLY": 0.795, "A/259-GLN": 0.328, "A/260-ARG": 0.562, "A/261-MET": 0.628, "A/262-LEU": 0.602, "A/263-THR": 0.483, "A/264-ILE": 0.571, "A/265-TYR": 0.602, "A/266-LEU": 0.377, "A/267-ILE": 0.489, "A/268-LEU": 0.57, "A/269-ALA": 0.681, "A/270-CYS": 0.834, "A/271-VAL": 0.831, "A/272-LEU": 0.656, "A/273-VAL": 0.77, "A/274-VAL": 0.634, "A/275-LEU": 0.754, "A/276-LEU": 0.69, "A/277-MET": 0.612, "A/278-THR": 0.373, "A/279-THR": 0.688, "A/280-LEU": 0.727, "A/281-ASN": 0.627, "A/282-ARG": 0.531, "A/283-LEU": 0.649, "A/284-THR": 0.408, "A/285-LYS": 0.607, "A/286-ASP": 0.657, "A/287-TRP": 0.718, "A/288-SER": 0.841, "A/289-HIS": 0.517, "A/290-GLN": 0.586, "A/291-LYS": 0.807, "A/292-GLY": 0.617, "A/293-PHE": 0.602, "A/294-ILE": 0.71, "A/295-TRP": 0.707, "A/296-GLY": 0.82, "A/297-SER": 0.629, "A/298-LEU": 0.647, "A/299-PHE": 0.635, "A/300-MET": 0.678, "A/301-ALA": 0.693, "A/302-ILE": 0.796, "A/303-GLY": 0.827, "A/304-MET": 0.549, "A/305-ILE": 0.787, "A/306-PHE": 0.715, "A/307-SER": 0.663, "A/308-PHE": 0.269, "A/309-LEU": 0.594, "A/310-THR": 0.738, "A/311-THR": 0.755, "A/312-THR": 0.703, "A/313-PHE": 0.538, "A/314-THR": 0.805, "A/315-PRO": 0.78, "A/316-ILE": 0.57, "A/317-PHE": 0.585, "A/318-ILE": 0.837, "A/319-ALA": 0.769, "A/320-GLY": 0.724, "A/321-ILE": 0.839, "A/322-VAL": 0.813, "A/323-TYR": 0.654, "A/324-THR": 0.672, "A/325-LEU": 0.726, "A/326-GLY": 0.762, "A/327-GLU": 0.659, "A/328-ILE": 0.898, "A/329-VAL": 0.677, "A/330-TYR": 0.623, "A/331-THR": 0.78, "A/332-PRO": 0.518, "A/333-SER": 0.722, "A/334-VAL": 0.685, "A/335-GLN": 0.385, "A/336-THR": 0.741, "A/337-LEU": 0.629, "A/338-GLY": 0.707, "A/339-ALA": 0.733, "A/340-ASP": 0.549, "A/341-LEU": 0.655, "A/342-MET": 0.704, "A/343-ASN": 0.753, "A/344-PRO": 0.687, "A/345-GLU": 0.769, "A/346-LYS": 0.734, "A/347-ILE": 0.701, "A/348-GLY": 0.659, "A/349-SER": 0.769, "A/350-TYR": 0.661, "A/351-ASN": 0.63, "A/352-GLY": 0.715, "A/353-VAL": 0.649, "A/354-ALA": 0.561, "A/355-ALA": 0.602, "A/356-ILE": 0.465, "A/357-LYS": 0.283, "A/358-MET": 0.469, "A/359-PRO": 0.512, "A/360-ILE": 0.442, "A/361-ALA": 0.804, "A/362-SER": 0.597, "A/363-ILE": 0.333, "A/364-LEU": 0.818, "A/365-ALA": 0.663, "A/366-GLY": 0.432, "A/367-LEU": 0.768, "A/368-LEU": 0.657, "A/369-VAL": 0.397, "A/370-SER": 0.4, "A/371-ILE": 0.743, "A/372-SER": 0.643, "A/373-PRO": 0.466, "A/374-MET": 0.719, "A/375-ILE": 0.576, "A/376-LYS": 0.676, "A/377-ALA": 0.666, "A/378-ILE": 0.485, "A/379-GLY": 0.622, "A/380-VAL": 0.817, "A/381-SER": 0.591, "A/382-LEU": 0.707, "A/383-VAL": 0.784, "A/384-LEU": 0.637, "A/385-ALA": 0.595, "A/386-LEU": 0.651, "A/387-THR": 0.705, "A/388-GLU": 0.525, "A/389-VAL": 0.638, "A/390-LEU": 0.677, "A/391-ALA": 0.804, "A/392-ILE": 0.551, "A/393-ILE": 0.874, "A/394-LEU": 0.717, "A/395-VAL": 0.654, "A/396-LEU": 0.672, "A/397-VAL": 0.815, "A/398-ALA": 0.775, "A/399-VAL": 0.669, "A/400-ASN": 0.629, "A/401-ARG": 0.613, "A/402-HIS": 0.361, "A/403-GLN": 0.717, "A/404-LYS": 0.646, "A/405-THR": 0.604, "A/406-LYS": 0.465}, "LoCoHD": {"A/2-LYS": 0.11872581760963026, "A/3-GLU": 0.15896829735543788, "A/4-PHE": 0.09403005172188424, "A/5-TRP": 0.0759697605342737, "A/6-ASN": 0.09921759509419814, "A/7-LEU": 0.06428933199673445, "A/8-ASP": 0.09551910013218619, "A/9-LYS": 0.17747069079361824, "A/10-ASN": 0.21045038490372106, "A/11-LEU": 0.15087006046260004, "A/12-GLN": 0.080854275473932, "A/13-LEU": 0.06899776821817187, "A/14-ARG": 0.23924190667679668, "A/15-LEU": 0.07383402824388213, "A/16-GLY": 0.052547861311785966, "A/17-ILE": 0.10754463127902066, "A/18-VAL": 0.11599215131489121, "A/19-PHE": 0.08831748391367115, "A/20-LEU": 0.06211136824513239, "A/21-GLY": 0.054078423260818645, "A/22-ALA": 0.06113293000220558, "A/23-PHE": 0.08776072006449959, "A/24-SER": 0.07525562424011496, "A/25-TYR": 0.17971169912509316, "A/26-GLY": 0.07271230390327298, "A/27-THR": 0.06389527477983108, "A/28-VAL": 0.11813420577109734, "A/29-PHE": 0.18231268998619513, "A/30-SER": 0.1024497452944402, "A/31-SER": 0.11392426032236146, "A/32-MET": 0.07717381039292262, "A/33-THR": 0.07186268589313752, "A/34-ILE": 0.09658852625164188, "A/35-TYR": 0.08051386684460916, "A/36-TYR": 0.09366217251996868, "A/37-ASN": 0.06413066642134475, "A/38-GLN": 0.12596544277692345, "A/39-TYR": 0.16152697431846538, "A/40-LEU": 0.05009184317830949, "A/41-GLY": 0.0565289438011091, "A/42-SER": 0.05603382314037727, "A/43-ALA": 0.04984248263679961, "A/44-ILE": 0.06414111638097773, "A/45-THR": 0.044506722069248425, "A/46-GLY": 0.035814490099338465, "A/47-ILE": 0.06324087525447575, "A/48-LEU": 0.12331538819382479, "A/49-LEU": 0.0912109103887557, "A/50-ALA": 0.03642922818287369, "A/51-LEU": 0.09703660492364678, "A/52-SER": 0.06604549394967053, "A/53-ALA": 0.05072385346433748, "A/54-VAL": 0.05394398614389707, "A/55-ALA": 0.031148931640019195, "A/56-THR": 0.06602619783749573, "A/57-PHE": 0.050668980257351434, "A/58-VAL": 0.0468116675934829, "A/59-ALA": 0.039707609681835496, "A/60-GLY": 0.044078717079876754, "A/61-ILE": 0.0826562975380945, "A/62-LEU": 0.11380994059799296, "A/63-ALA": 0.0630958608753071, "A/64-GLY": 0.06602540135571895, "A/65-PHE": 0.22613129616561806, "A/66-PHE": 0.14591647664261825, "A/67-ALA": 0.1042036107672079, "A/68-ASP": 0.22133120826969133, "A/69-ARG": 0.19422650225314003, "A/70-ASN": 0.18222218575464835, "A/71-GLY": 0.16417050247497322, "A/72-ARG": 0.25379137775313493, "A/73-LYS": 0.19842282681667256, "A/74-PRO": 0.10032512324594799, "A/75-VAL": 0.07130416887864625, "A/76-MET": 0.08348971535383919, "A/77-VAL": 0.07384178212830378, "A/78-PHE": 0.08207828516551133, "A/79-GLY": 0.0476574437381969, "A/80-THR": 0.07308597821092068, "A/81-ILE": 0.043655715477451604, "A/82-ILE": 0.054946694536209637, "A/83-GLN": 0.0820117403376609, "A/84-LEU": 0.06324496885966696, "A/85-LEU": 0.08685936206272048, "A/86-GLY": 0.0707680099367023, "A/87-ALA": 0.07683096126480544, "A/88-ALA": 0.04675937873610399, "A/89-LEU": 0.0604864462946432, "A/90-ALA": 0.09829713947884545, "A/91-ILE": 0.12335114243079369, "A/92-ALA": 0.07141292329543071, "A/93-SER": 0.085025883187801, "A/94-ASN": 0.15656590223690997, "A/95-LEU": 0.12305504822224128, "A/96-PRO": 0.09198731949763789, "A/97-GLY": 0.07111443712185976, "A/98-HIS": 0.07932954648503704, "A/99-VAL": 0.12114385341168678, "A/100-ASN": 0.1021887246596034, "A/101-PRO": 0.04565689766444629, "A/102-TRP": 0.1959083654327283, "A/103-SER": 0.10838071617812758, "A/104-THR": 0.07310182952225655, "A/105-PHE": 0.1559892399185306, "A/106-ILE": 0.09225251840784865, "A/107-ALA": 0.07495254827819253, "A/108-PHE": 0.1727063503872119, "A/109-LEU": 0.10303426153777775, "A/110-LEU": 0.039687781018955384, "A/111-ILE": 0.07578962269200253, "A/112-SER": 0.06581931815946783, "A/113-PHE": 0.06366139975210028, "A/114-GLY": 0.03875290747930786, "A/115-TYR": 0.22843992700426394, "A/116-ASN": 0.08160698021536704, "A/117-PHE": 0.08385328773720582, "A/118-VAL": 0.14341012504503478, "A/119-ILE": 0.18656170129208047, "A/120-THR": 0.07824416133587657, "A/121-ALA": 0.06877948050773486, "A/122-GLY": 0.12552970218576742, "A/123-ASN": 0.1517710474189229, "A/124-ALA": 0.10084896511456012, "A/125-MET": 0.1906482558904464, "A/126-ILE": 0.08639577823414862, "A/127-ILE": 0.10156587233838922, "A/128-ASP": 0.23389306403855797, "A/129-ALA": 0.15664734948846032, "A/130-SER": 0.0856699989395567, "A/131-ASN": 0.12136269759747874, "A/132-ALA": 0.12664350148185088, "A/133-GLU": 0.13893757734152024, "A/134-ASN": 0.11267625512474229, "A/135-ARG": 0.15313356257816316, "A/136-LYS": 0.22403608088800345, "A/137-VAL": 0.10468454477158452, "A/138-VAL": 0.05977541113585717, "A/139-PHE": 0.18922930513456604, "A/140-MET": 0.10247711933822783, "A/141-LEU": 0.1161043355683934, "A/142-ASP": 0.12644880101916386, "A/143-TYR": 0.19433425593949347, "A/144-TRP": 0.16811487310782042, "A/145-ALA": 0.06071648485758984, "A/146-GLN": 0.11393959825850232, "A/147-ASN": 0.08833537408171861, "A/148-LEU": 0.08808852088562673, "A/149-SER": 0.07186064272806873, "A/150-VAL": 0.10797932925451705, "A/151-ILE": 0.0662708117766976, "A/152-LEU": 0.06302796677809015, "A/153-GLY": 0.056310802747278024, "A/154-ALA": 0.05917397117581339, "A/155-ALA": 0.1429076289912455, "A/156-LEU": 0.06930882099417043, "A/157-GLY": 0.044228606488856785, "A/158-ALA": 0.07788370089268967, "A/159-TRP": 0.19538748044489943, "A/160-LEU": 0.1182875932409605, "A/161-PHE": 0.07741784292887524, "A/162-ARG": 0.05947801482434929, "A/163-PRO": 0.0584118267026395, "A/164-ALA": 0.09478954838790306, "A/165-PHE": 0.11026719848504302, "A/166-GLU": 0.14463179606572202, "A/167-ALA": 0.04331183753801802, "A/168-LEU": 0.11606023422074647, "A/169-LEU": 0.11193523595349567, "A/170-VAL": 0.04775689510229749, "A/171-ILE": 0.08628515914027204, "A/172-LEU": 0.12516439018721712, "A/173-LEU": 0.026516449781496986, "A/174-LEU": 0.04152847099599363, "A/175-THR": 0.08640218499768926, "A/176-VAL": 0.051141512088883935, "A/177-LEU": 0.06791191301095933, "A/178-VAL": 0.04474089695075613, "A/179-SER": 0.06170239892976311, "A/180-PHE": 0.08091261595025212, "A/181-PHE": 0.06351254488250645, "A/182-LEU": 0.042820271553429136, "A/183-THR": 0.07321775039319708, "A/184-THR": 0.05860376694757321, "A/185-PHE": 0.11621808377173984, "A/186-VAL": 0.11270010325908919, "A/187-MET": 0.14472330718957085, "A/188-THR": 0.18627878940733816, "A/189-GLU": 0.16793896852778914, "A/190-THR": 0.17238908671191744, "A/191-PHE": 0.25620438045452215, "A/192-LYS": 0.18555818989735715, "A/193-PRO": 0.16832946349692177, "A/194-THR": 0.21101008296662996, "A/203-ASN": 0.2180607612275441, "A/204-ILE": 0.16629880328912452, "A/205-PHE": 0.1642448817241038, "A/206-GLN": 0.1017191512113253, "A/207-ALA": 0.11208794389103634, "A/208-TYR": 0.13111778765985727, "A/209-LYS": 0.13580929783308265, "A/210-THR": 0.07562170784281638, "A/211-VAL": 0.09080989812600318, "A/212-LEU": 0.16368103555788602, "A/213-GLN": 0.09239940864274886, "A/214-ASP": 0.11605372671231934, "A/215-LYS": 0.15462328646338205, "A/216-THR": 0.1792599651335801, "A/217-TYR": 0.16524291206103284, "A/218-MET": 0.15234549956272087, "A/219-ILE": 0.10612330126090462, "A/220-PHE": 0.17446620791592804, "A/221-MET": 0.13252508016442216, "A/222-GLY": 0.059536727885773404, "A/223-ALA": 0.08502929966805374, "A/224-ASN": 0.1759041617248549, "A/225-ILE": 0.0636200411519625, "A/226-ALA": 0.08521312706940107, "A/227-THR": 0.16127937611482757, "A/228-THR": 0.10278536956211279, "A/229-PHE": 0.10589474506272754, "A/230-ILE": 0.12146859064893498, "A/231-ILE": 0.14289366260894745, "A/232-MET": 0.09867373309679475, "A/233-GLN": 0.19470206985061883, "A/234-PHE": 0.2131287751101412, "A/235-ASP": 0.17142865774024243, "A/236-ASN": 0.09804410538308966, "A/237-PHE": 0.11098087351302324, "A/238-LEU": 0.11139303926710815, "A/239-PRO": 0.051948927775261076, "A/240-VAL": 0.06513688180873406, "A/241-HIS": 0.14195994892396946, "A/242-LEU": 0.09362542824752727, "A/243-SER": 0.0765781167875674, "A/244-ASN": 0.11087601175914051, "A/245-SER": 0.13093851689930797, "A/246-PHE": 0.19013261588564134, "A/247-LYS": 0.1643761767715235, "A/248-THR": 0.077451351063786, "A/249-ILE": 0.16726695375813502, "A/250-THR": 0.19290996138120933, "A/257-TYR": 0.2654262509919632, "A/258-GLY": 0.12605687204391816, "A/259-GLN": 0.2048393068520148, "A/260-ARG": 0.244111532357045, "A/261-MET": 0.10682181977253799, "A/262-LEU": 0.08150069009349017, "A/263-THR": 0.06376554675888785, "A/264-ILE": 0.14592045943259507, "A/265-TYR": 0.21132032131874987, "A/266-LEU": 0.141746359399671, "A/267-ILE": 0.061627450704385904, "A/268-LEU": 0.12981100413211297, "A/269-ALA": 0.06790474257536025, "A/270-CYS": 0.05678955736696833, "A/271-VAL": 0.0576889642467796, "A/272-LEU": 0.09035906670579665, "A/273-VAL": 0.13014033309176154, "A/274-VAL": 0.09867151997721584, "A/275-LEU": 0.057792062933060245, "A/276-LEU": 0.07798966672547328, "A/277-MET": 0.11185008164174447, "A/278-THR": 0.17039300633419846, "A/279-THR": 0.08018445457174055, "A/280-LEU": 0.05392851987029067, "A/281-ASN": 0.1037251922403099, "A/282-ARG": 0.2904210623552874, "A/283-LEU": 0.16520664251886977, "A/284-THR": 0.1345630581567617, "A/285-LYS": 0.1856835802594398, "A/286-ASP": 0.08562412335018468, "A/287-TRP": 0.2066950736524007, "A/288-SER": 0.10028962826699092, "A/289-HIS": 0.13462350196002776, "A/290-GLN": 0.20322315910847397, "A/291-LYS": 0.13394892548268075, "A/292-GLY": 0.06641301023920626, "A/293-PHE": 0.17130967315633608, "A/294-ILE": 0.10984425247510896, "A/295-TRP": 0.2938683267967496, "A/296-GLY": 0.07451541360438299, "A/297-SER": 0.12407628310078664, "A/298-LEU": 0.13995417623714507, "A/299-PHE": 0.09734632610564346, "A/300-MET": 0.17910515479528213, "A/301-ALA": 0.03768719848360024, "A/302-ILE": 0.06201760014355732, "A/303-GLY": 0.09711415906159072, "A/304-MET": 0.10811453202200677, "A/305-ILE": 0.13185329668883353, "A/306-PHE": 0.056183440716279565, "A/307-SER": 0.07217848882190282, "A/308-PHE": 0.19702848890097638, "A/309-LEU": 0.1397398159956065, "A/310-THR": 0.08426376393531179, "A/311-THR": 0.14790879703279933, "A/312-THR": 0.10067806689409904, "A/313-PHE": 0.08476870252760371, "A/314-THR": 0.053327704967639784, "A/315-PRO": 0.04285133656233448, "A/316-ILE": 0.11169815802696549, "A/317-PHE": 0.11182491603187523, "A/318-ILE": 0.044832058888439705, "A/319-ALA": 0.1018169560069983, "A/320-GLY": 0.0759842679909655, "A/321-ILE": 0.07024648226233751, "A/322-VAL": 0.06730525993875301, "A/323-TYR": 0.1870335864941602, "A/324-THR": 0.10802896422484261, "A/325-LEU": 0.08414725014637746, "A/326-GLY": 0.0643507334348463, "A/327-GLU": 0.24219376895965708, "A/328-ILE": 0.137292697773504, "A/329-VAL": 0.06064192701618328, "A/330-TYR": 0.18876807058733186, "A/331-THR": 0.07700195923365802, "A/332-PRO": 0.11091617757806065, "A/333-SER": 0.11905086911044627, "A/334-VAL": 0.10515913828289075, "A/335-GLN": 0.1637876151972077, "A/336-THR": 0.09216387949297077, "A/337-LEU": 0.1181723915933395, "A/338-GLY": 0.08176095661534187, "A/339-ALA": 0.08203825274367443, "A/340-ASP": 0.12534238357705615, "A/341-LEU": 0.14034891021178011, "A/342-MET": 0.11165474399711257, "A/343-ASN": 0.15956234625003327, "A/344-PRO": 0.1367666683770571, "A/345-GLU": 0.27477223032474124, "A/346-LYS": 0.19841351741709853, "A/347-ILE": 0.1360453553371879, "A/348-GLY": 0.10121781558723976, "A/349-SER": 0.07343382868914916, "A/350-TYR": 0.1218292549264112, "A/351-ASN": 0.06997216958361004, "A/352-GLY": 0.05206608018721556, "A/353-VAL": 0.0943516205858669, "A/354-ALA": 0.07526559518196761, "A/355-ALA": 0.15056826556188813, "A/356-ILE": 0.11389100843664647, "A/357-LYS": 0.19169598431778573, "A/358-MET": 0.17513455265130382, "A/359-PRO": 0.08666802966695258, "A/360-ILE": 0.125001331805197, "A/361-ALA": 0.08498125284655132, "A/362-SER": 0.112655851336578, "A/363-ILE": 0.05884435320026456, "A/364-LEU": 0.052022340084313945, "A/365-ALA": 0.05876834140225272, "A/366-GLY": 0.037490149725138915, "A/367-LEU": 0.09835026863893252, "A/368-LEU": 0.07125700187842972, "A/369-VAL": 0.05277119347614821, "A/370-SER": 0.0446449256793219, "A/371-ILE": 0.053614658796523953, "A/372-SER": 0.04816139951735376, "A/373-PRO": 0.04023850160352073, "A/374-MET": 0.04737810435929652, "A/375-ILE": 0.08870019855201981, "A/376-LYS": 0.057793710770065544, "A/377-ALA": 0.048193216915579026, "A/378-ILE": 0.2064074395341694, "A/379-GLY": 0.06745937103732472, "A/380-VAL": 0.11212804673739386, "A/381-SER": 0.10372686552848341, "A/382-LEU": 0.11651377076192874, "A/383-VAL": 0.06568439122996919, "A/384-LEU": 0.12977538885902498, "A/385-ALA": 0.10393973774536623, "A/386-LEU": 0.11910274654418754, "A/387-THR": 0.06808355582894741, "A/388-GLU": 0.08659897836631827, "A/389-VAL": 0.10404345752636715, "A/390-LEU": 0.09120735039864021, "A/391-ALA": 0.09565003904769646, "A/392-ILE": 0.1142086417730405, "A/393-ILE": 0.04663836639100779, "A/394-LEU": 0.06481611164033223, "A/395-VAL": 0.07618999853674645, "A/396-LEU": 0.04462117808958895, "A/397-VAL": 0.103625038280821, "A/398-ALA": 0.12148388346614464, "A/399-VAL": 0.09554960473311386, "A/400-ASN": 0.11843778245895736, "A/401-ARG": 0.1180061282459738, "A/402-HIS": 0.13412775370559535, "A/403-GLN": 0.0987496047995097, "A/404-LYS": 0.08909264791042977, "A/405-THR": 0.09086298764166204, "A/406-LYS": 0.23649036478636504}}}, "5": {"single": {"lddt": 0.6510909220126978, "rmsd": 3.873418092727661, "cad_score": 0.635867, "gdtts": 0.5134271099744245, "tm_score": 0.8274486660957336, "LoCoHD": 0.11073451581253994}, "per_residue": {"lddt": {"A/2-LYS": 0.726, "A/3-GLU": 0.704, "A/4-PHE": 0.791, "A/5-TRP": 0.824, "A/6-ASN": 0.784, "A/7-LEU": 0.808, "A/8-ASP": 0.763, "A/9-LYS": 0.694, "A/10-ASN": 0.717, "A/11-LEU": 0.748, "A/12-GLN": 0.83, "A/13-LEU": 0.76, "A/14-ARG": 0.572, "A/15-LEU": 0.821, "A/16-GLY": 0.852, "A/17-ILE": 0.792, "A/18-VAL": 0.743, "A/19-PHE": 0.749, "A/20-LEU": 0.763, "A/21-GLY": 0.684, "A/22-ALA": 0.662, "A/23-PHE": 0.688, "A/24-SER": 0.67, "A/25-TYR": 0.424, "A/26-GLY": 0.521, "A/27-THR": 0.537, "A/28-VAL": 0.563, "A/29-PHE": 0.37, "A/30-SER": 0.464, "A/31-SER": 0.475, "A/32-MET": 0.513, "A/33-THR": 0.425, "A/34-ILE": 0.435, "A/35-TYR": 0.629, "A/36-TYR": 0.575, "A/37-ASN": 0.427, "A/38-GLN": 0.456, "A/39-TYR": 0.593, "A/40-LEU": 0.575, "A/41-GLY": 0.451, "A/42-SER": 0.382, "A/43-ALA": 0.414, "A/44-ILE": 0.478, "A/45-THR": 0.454, "A/46-GLY": 0.45, "A/47-ILE": 0.467, "A/48-LEU": 0.439, "A/49-LEU": 0.476, "A/50-ALA": 0.48, "A/51-LEU": 0.504, "A/52-SER": 0.537, "A/53-ALA": 0.533, "A/54-VAL": 0.549, "A/55-ALA": 0.571, "A/56-THR": 0.608, "A/57-PHE": 0.657, "A/58-VAL": 0.686, "A/59-ALA": 0.76, "A/60-GLY": 0.713, "A/61-ILE": 0.713, "A/62-LEU": 0.805, "A/63-ALA": 0.793, "A/64-GLY": 0.779, "A/65-PHE": 0.587, "A/66-PHE": 0.698, "A/67-ALA": 0.756, "A/68-ASP": 0.677, "A/69-ARG": 0.596, "A/70-ASN": 0.645, "A/71-GLY": 0.797, "A/72-ARG": 0.737, "A/73-LYS": 0.775, "A/74-PRO": 0.821, "A/75-VAL": 0.825, "A/76-MET": 0.742, "A/77-VAL": 0.838, "A/78-PHE": 0.809, "A/79-GLY": 0.818, "A/80-THR": 0.749, "A/81-ILE": 0.844, "A/82-ILE": 0.812, "A/83-GLN": 0.679, "A/84-LEU": 0.748, "A/85-LEU": 0.745, "A/86-GLY": 0.774, "A/87-ALA": 0.773, "A/88-ALA": 0.815, "A/89-LEU": 0.774, "A/90-ALA": 0.744, "A/91-ILE": 0.77, "A/92-ALA": 0.783, "A/93-SER": 0.769, "A/94-ASN": 0.656, "A/95-LEU": 0.662, "A/96-PRO": 0.673, "A/97-GLY": 0.56, "A/98-HIS": 0.53, "A/99-VAL": 0.623, "A/100-ASN": 0.59, "A/101-PRO": 0.623, "A/102-TRP": 0.548, "A/103-SER": 0.776, "A/104-THR": 0.721, "A/105-PHE": 0.605, "A/106-ILE": 0.758, "A/107-ALA": 0.745, "A/108-PHE": 0.648, "A/109-LEU": 0.718, "A/110-LEU": 0.779, "A/111-ILE": 0.721, "A/112-SER": 0.698, "A/113-PHE": 0.641, "A/114-GLY": 0.793, "A/115-TYR": 0.662, "A/116-ASN": 0.698, "A/117-PHE": 0.739, "A/118-VAL": 0.779, "A/119-ILE": 0.74, "A/120-THR": 0.743, "A/121-ALA": 0.755, "A/122-GLY": 0.786, "A/123-ASN": 0.749, "A/124-ALA": 0.781, "A/125-MET": 0.706, "A/126-ILE": 0.721, "A/127-ILE": 0.737, "A/128-ASP": 0.706, "A/129-ALA": 0.779, "A/130-SER": 0.684, "A/131-ASN": 0.691, "A/132-ALA": 0.666, "A/133-GLU": 0.745, "A/134-ASN": 0.693, "A/135-ARG": 0.684, "A/136-LYS": 0.635, "A/137-VAL": 0.77, "A/138-VAL": 0.76, "A/139-PHE": 0.713, "A/140-MET": 0.682, "A/141-LEU": 0.791, "A/142-ASP": 0.786, "A/143-TYR": 0.553, "A/144-TRP": 0.609, "A/145-ALA": 0.784, "A/146-GLN": 0.72, "A/147-ASN": 0.794, "A/148-LEU": 0.699, "A/149-SER": 0.712, "A/150-VAL": 0.619, "A/151-ILE": 0.671, "A/152-LEU": 0.674, "A/153-GLY": 0.644, "A/154-ALA": 0.548, "A/155-ALA": 0.564, "A/156-LEU": 0.63, "A/157-GLY": 0.563, "A/158-ALA": 0.477, "A/159-TRP": 0.393, "A/160-LEU": 0.557, "A/161-PHE": 0.568, "A/162-ARG": 0.576, "A/163-PRO": 0.651, "A/164-ALA": 0.599, "A/165-PHE": 0.653, "A/166-GLU": 0.636, "A/167-ALA": 0.717, "A/168-LEU": 0.65, "A/169-LEU": 0.75, "A/170-VAL": 0.815, "A/171-ILE": 0.76, "A/172-LEU": 0.632, "A/173-LEU": 0.821, "A/174-LEU": 0.88, "A/175-THR": 0.746, "A/176-VAL": 0.752, "A/177-LEU": 0.832, "A/178-VAL": 0.858, "A/179-SER": 0.777, "A/180-PHE": 0.848, "A/181-PHE": 0.847, "A/182-LEU": 0.813, "A/183-THR": 0.805, "A/184-THR": 0.806, "A/185-PHE": 0.747, "A/186-VAL": 0.596, "A/187-MET": 0.614, "A/188-THR": 0.528, "A/189-GLU": 0.422, "A/190-THR": 0.521, "A/191-PHE": 0.401, "A/192-LYS": 0.504, "A/193-PRO": 0.542, "A/194-THR": 0.457, "A/203-ASN": 0.492, "A/204-ILE": 0.489, "A/205-PHE": 0.47, "A/206-GLN": 0.662, "A/207-ALA": 0.577, "A/208-TYR": 0.559, "A/209-LYS": 0.662, "A/210-THR": 0.653, "A/211-VAL": 0.656, "A/212-LEU": 0.655, "A/213-GLN": 0.73, "A/214-ASP": 0.692, "A/215-LYS": 0.665, "A/216-THR": 0.624, "A/217-TYR": 0.627, "A/218-MET": 0.654, "A/219-ILE": 0.731, "A/220-PHE": 0.566, "A/221-MET": 0.711, "A/222-GLY": 0.81, "A/223-ALA": 0.778, "A/224-ASN": 0.717, "A/225-ILE": 0.801, "A/226-ALA": 0.838, "A/227-THR": 0.699, "A/228-THR": 0.644, "A/229-PHE": 0.705, "A/230-ILE": 0.654, "A/231-ILE": 0.642, "A/232-MET": 0.487, "A/233-GLN": 0.447, "A/234-PHE": 0.475, "A/235-ASP": 0.355, "A/236-ASN": 0.437, "A/237-PHE": 0.54, "A/238-LEU": 0.535, "A/239-PRO": 0.449, "A/240-VAL": 0.494, "A/241-HIS": 0.584, "A/242-LEU": 0.538, "A/243-SER": 0.465, "A/244-ASN": 0.503, "A/245-SER": 0.546, "A/246-PHE": 0.539, "A/247-LYS": 0.376, "A/248-THR": 0.581, "A/249-ILE": 0.531, "A/250-THR": 0.644, "A/257-TYR": 0.396, "A/258-GLY": 0.451, "A/259-GLN": 0.325, "A/260-ARG": 0.472, "A/261-MET": 0.538, "A/262-LEU": 0.468, "A/263-THR": 0.496, "A/264-ILE": 0.623, "A/265-TYR": 0.5, "A/266-LEU": 0.564, "A/267-ILE": 0.645, "A/268-LEU": 0.744, "A/269-ALA": 0.751, "A/270-CYS": 0.755, "A/271-VAL": 0.826, "A/272-LEU": 0.847, "A/273-VAL": 0.783, "A/274-VAL": 0.714, "A/275-LEU": 0.797, "A/276-LEU": 0.719, "A/277-MET": 0.697, "A/278-THR": 0.69, "A/279-THR": 0.736, "A/280-LEU": 0.661, "A/281-ASN": 0.611, "A/282-ARG": 0.532, "A/283-LEU": 0.602, "A/284-THR": 0.602, "A/285-LYS": 0.621, "A/286-ASP": 0.703, "A/287-TRP": 0.608, "A/288-SER": 0.7, "A/289-HIS": 0.575, "A/290-GLN": 0.601, "A/291-LYS": 0.654, "A/292-GLY": 0.736, "A/293-PHE": 0.563, "A/294-ILE": 0.666, "A/295-TRP": 0.619, "A/296-GLY": 0.753, "A/297-SER": 0.69, "A/298-LEU": 0.71, "A/299-PHE": 0.75, "A/300-MET": 0.697, "A/301-ALA": 0.698, "A/302-ILE": 0.761, "A/303-GLY": 0.749, "A/304-MET": 0.635, "A/305-ILE": 0.689, "A/306-PHE": 0.757, "A/307-SER": 0.662, "A/308-PHE": 0.534, "A/309-LEU": 0.656, "A/310-THR": 0.668, "A/311-THR": 0.629, "A/312-THR": 0.722, "A/313-PHE": 0.54, "A/314-THR": 0.731, "A/315-PRO": 0.784, "A/316-ILE": 0.68, "A/317-PHE": 0.599, "A/318-ILE": 0.771, "A/319-ALA": 0.752, "A/320-GLY": 0.761, "A/321-ILE": 0.837, "A/322-VAL": 0.806, "A/323-TYR": 0.691, "A/324-THR": 0.796, "A/325-LEU": 0.723, "A/326-GLY": 0.779, "A/327-GLU": 0.71, "A/328-ILE": 0.786, "A/329-VAL": 0.739, "A/330-TYR": 0.665, "A/331-THR": 0.719, "A/332-PRO": 0.711, "A/333-SER": 0.689, "A/334-VAL": 0.647, "A/335-GLN": 0.631, "A/336-THR": 0.688, "A/337-LEU": 0.594, "A/338-GLY": 0.683, "A/339-ALA": 0.726, "A/340-ASP": 0.658, "A/341-LEU": 0.596, "A/342-MET": 0.617, "A/343-ASN": 0.562, "A/344-PRO": 0.681, "A/345-GLU": 0.573, "A/346-LYS": 0.631, "A/347-ILE": 0.726, "A/348-GLY": 0.716, "A/349-SER": 0.694, "A/350-TYR": 0.662, "A/351-ASN": 0.765, "A/352-GLY": 0.772, "A/353-VAL": 0.746, "A/354-ALA": 0.743, "A/355-ALA": 0.6, "A/356-ILE": 0.52, "A/357-LYS": 0.589, "A/358-MET": 0.496, "A/359-PRO": 0.488, "A/360-ILE": 0.603, "A/361-ALA": 0.637, "A/362-SER": 0.443, "A/363-ILE": 0.459, "A/364-LEU": 0.606, "A/365-ALA": 0.576, "A/366-GLY": 0.48, "A/367-LEU": 0.489, "A/368-LEU": 0.616, "A/369-VAL": 0.524, "A/370-SER": 0.513, "A/371-ILE": 0.574, "A/372-SER": 0.58, "A/373-PRO": 0.552, "A/374-MET": 0.691, "A/375-ILE": 0.565, "A/376-LYS": 0.702, "A/377-ALA": 0.668, "A/378-ILE": 0.611, "A/379-GLY": 0.718, "A/380-VAL": 0.714, "A/381-SER": 0.649, "A/382-LEU": 0.677, "A/383-VAL": 0.767, "A/384-LEU": 0.68, "A/385-ALA": 0.671, "A/386-LEU": 0.677, "A/387-THR": 0.742, "A/388-GLU": 0.591, "A/389-VAL": 0.673, "A/390-LEU": 0.692, "A/391-ALA": 0.754, "A/392-ILE": 0.658, "A/393-ILE": 0.745, "A/394-LEU": 0.724, "A/395-VAL": 0.671, "A/396-LEU": 0.674, "A/397-VAL": 0.752, "A/398-ALA": 0.696, "A/399-VAL": 0.663, "A/400-ASN": 0.648, "A/401-ARG": 0.654, "A/402-HIS": 0.6, "A/403-GLN": 0.662, "A/404-LYS": 0.685, "A/405-THR": 0.609, "A/406-LYS": 0.35}, "cad_score": {"A/2-LYS": 0.703, "A/3-GLU": 0.655, "A/4-PHE": 0.854, "A/5-TRP": 0.788, "A/6-ASN": 0.782, "A/7-LEU": 0.825, "A/8-ASP": 0.761, "A/9-LYS": 0.616, "A/10-ASN": 0.449, "A/11-LEU": 0.631, "A/12-GLN": 0.861, "A/13-LEU": 0.79, "A/14-ARG": 0.413, "A/15-LEU": 0.71, "A/16-GLY": 0.843, "A/17-ILE": 0.822, "A/18-VAL": 0.56, "A/19-PHE": 0.869, "A/20-LEU": 0.815, "A/21-GLY": 0.389, "A/22-ALA": 0.634, "A/23-PHE": 0.719, "A/24-SER": 0.567, "A/25-TYR": 0.262, "A/26-GLY": 0.565, "A/27-THR": 0.492, "A/28-VAL": 0.486, "A/29-PHE": 0.269, "A/30-SER": 0.346, "A/31-SER": 0.362, "A/32-MET": 0.554, "A/33-THR": 0.439, "A/34-ILE": 0.33, "A/35-TYR": 0.609, "A/36-TYR": 0.672, "A/37-ASN": 0.555, "A/38-GLN": 0.702, "A/39-TYR": 0.849, "A/40-LEU": 0.664, "A/41-GLY": 0.537, "A/42-SER": 0.418, "A/43-ALA": 0.499, "A/44-ILE": 0.509, "A/45-THR": 0.756, "A/46-GLY": 0.323, "A/47-ILE": 0.62, "A/48-LEU": 0.576, "A/49-LEU": 0.456, "A/50-ALA": 0.321, "A/51-LEU": 0.685, "A/52-SER": 0.6, "A/53-ALA": 0.369, "A/54-VAL": 0.586, "A/55-ALA": 0.657, "A/56-THR": 0.425, "A/57-PHE": 0.593, "A/58-VAL": 0.764, "A/59-ALA": 0.713, "A/60-GLY": 0.69, "A/61-ILE": 0.487, "A/62-LEU": 0.82, "A/63-ALA": 0.788, "A/64-GLY": 0.791, "A/65-PHE": 0.494, "A/66-PHE": 0.73, "A/67-ALA": 0.724, "A/68-ASP": 0.517, "A/69-ARG": 0.588, "A/70-ASN": 0.58, "A/71-GLY": 0.529, "A/72-ARG": 0.625, "A/73-LYS": 0.577, "A/74-PRO": 0.731, "A/75-VAL": 0.745, "A/76-MET": 0.68, "A/77-VAL": 0.856, "A/78-PHE": 0.771, "A/79-GLY": 0.863, "A/80-THR": 0.677, "A/81-ILE": 0.816, "A/82-ILE": 0.769, "A/83-GLN": 0.683, "A/84-LEU": 0.836, "A/85-LEU": 0.603, "A/86-GLY": 0.894, "A/87-ALA": 0.749, "A/88-ALA": 0.852, "A/89-LEU": 0.83, "A/90-ALA": 0.828, "A/91-ILE": 0.779, "A/92-ALA": 0.747, "A/93-SER": 0.712, "A/94-ASN": 0.693, "A/95-LEU": 0.617, "A/96-PRO": 0.822, "A/97-GLY": 0.857, "A/98-HIS": 0.401, "A/99-VAL": 0.503, "A/100-ASN": 0.625, "A/101-PRO": 0.595, "A/102-TRP": 0.451, "A/103-SER": 0.647, "A/104-THR": 0.656, "A/105-PHE": 0.434, "A/106-ILE": 0.652, "A/107-ALA": 0.858, "A/108-PHE": 0.696, "A/109-LEU": 0.58, "A/110-LEU": 0.728, "A/111-ILE": 0.662, "A/112-SER": 0.618, "A/113-PHE": 0.609, "A/114-GLY": 0.816, "A/115-TYR": 0.535, "A/116-ASN": 0.62, "A/117-PHE": 0.78, "A/118-VAL": 0.676, "A/119-ILE": 0.636, "A/120-THR": 0.74, "A/121-ALA": 0.816, "A/122-GLY": 0.645, "A/123-ASN": 0.647, "A/124-ALA": 0.797, "A/125-MET": 0.561, "A/126-ILE": 0.639, "A/127-ILE": 0.659, "A/128-ASP": 0.583, "A/129-ALA": 0.415, "A/130-SER": 0.617, "A/131-ASN": 0.717, "A/132-ALA": 0.581, "A/133-GLU": 0.62, "A/134-ASN": 0.677, "A/135-ARG": 0.63, "A/136-LYS": 0.567, "A/137-VAL": 0.802, "A/138-VAL": 0.724, "A/139-PHE": 0.628, "A/140-MET": 0.541, "A/141-LEU": 0.777, "A/142-ASP": 0.748, "A/143-TYR": 0.658, "A/144-TRP": 0.441, "A/145-ALA": 0.755, "A/146-GLN": 0.717, "A/147-ASN": 0.809, "A/148-LEU": 0.655, "A/149-SER": 0.777, "A/150-VAL": 0.686, "A/151-ILE": 0.684, "A/152-LEU": 0.714, "A/153-GLY": 0.833, "A/154-ALA": 0.369, "A/155-ALA": 0.414, "A/156-LEU": 0.748, "A/157-GLY": 0.639, "A/158-ALA": 0.408, "A/159-TRP": 0.575, "A/160-LEU": 0.535, "A/161-PHE": 0.524, "A/162-ARG": 0.565, "A/163-PRO": 0.871, "A/164-ALA": 0.6, "A/165-PHE": 0.771, "A/166-GLU": 0.623, "A/167-ALA": 0.752, "A/168-LEU": 0.564, "A/169-LEU": 0.688, "A/170-VAL": 0.825, "A/171-ILE": 0.602, "A/172-LEU": 0.551, "A/173-LEU": 0.805, "A/174-LEU": 0.869, "A/175-THR": 0.746, "A/176-VAL": 0.649, "A/177-LEU": 0.908, "A/178-VAL": 0.928, "A/179-SER": 0.729, "A/180-PHE": 0.837, "A/181-PHE": 0.931, "A/182-LEU": 0.867, "A/183-THR": 0.801, "A/184-THR": 0.749, "A/185-PHE": 0.773, "A/186-VAL": 0.681, "A/187-MET": 0.394, "A/188-THR": 0.327, "A/189-GLU": 0.338, "A/190-THR": 0.325, "A/191-PHE": 0.432, "A/192-LYS": 0.221, "A/193-PRO": 0.544, "A/194-THR": 0.631, "A/203-ASN": 0.832, "A/204-ILE": 0.572, "A/205-PHE": 0.392, "A/206-GLN": 0.688, "A/207-ALA": 0.738, "A/208-TYR": 0.41, "A/209-LYS": 0.435, "A/210-THR": 0.702, "A/211-VAL": 0.64, "A/212-LEU": 0.559, "A/213-GLN": 0.772, "A/214-ASP": 0.67, "A/215-LYS": 0.703, "A/216-THR": 0.551, "A/217-TYR": 0.62, "A/218-MET": 0.535, "A/219-ILE": 0.695, "A/220-PHE": 0.416, "A/221-MET": 0.621, "A/222-GLY": 0.852, "A/223-ALA": 0.783, "A/224-ASN": 0.721, "A/225-ILE": 0.858, "A/226-ALA": 0.692, "A/227-THR": 0.537, "A/228-THR": 0.673, "A/229-PHE": 0.791, "A/230-ILE": 0.603, "A/231-ILE": 0.569, "A/232-MET": 0.607, "A/233-GLN": 0.56, "A/234-PHE": 0.457, "A/235-ASP": 0.339, "A/236-ASN": 0.374, "A/237-PHE": 0.701, "A/238-LEU": 0.581, "A/239-PRO": 0.635, "A/240-VAL": 0.466, "A/241-HIS": 0.659, "A/242-LEU": 0.684, "A/243-SER": 0.544, "A/244-ASN": 0.503, "A/245-SER": 0.744, "A/246-PHE": 0.582, "A/247-LYS": 0.293, "A/248-THR": 0.787, "A/249-ILE": 0.609, "A/250-THR": 0.776, "A/257-TYR": 0.718, "A/258-GLY": 0.502, "A/259-GLN": 0.349, "A/260-ARG": 0.819, "A/261-MET": 0.676, "A/262-LEU": 0.581, "A/263-THR": 0.525, "A/264-ILE": 0.807, "A/265-TYR": 0.434, "A/266-LEU": 0.364, "A/267-ILE": 0.553, "A/268-LEU": 0.76, "A/269-ALA": 0.891, "A/270-CYS": 0.838, "A/271-VAL": 0.893, "A/272-LEU": 0.909, "A/273-VAL": 0.779, "A/274-VAL": 0.702, "A/275-LEU": 0.788, "A/276-LEU": 0.759, "A/277-MET": 0.566, "A/278-THR": 0.332, "A/279-THR": 0.67, "A/280-LEU": 0.636, "A/281-ASN": 0.534, "A/282-ARG": 0.637, "A/283-LEU": 0.577, "A/284-THR": 0.388, "A/285-LYS": 0.603, "A/286-ASP": 0.738, "A/287-TRP": 0.665, "A/288-SER": 0.859, "A/289-HIS": 0.558, "A/290-GLN": 0.558, "A/291-LYS": 0.756, "A/292-GLY": 0.707, "A/293-PHE": 0.586, "A/294-ILE": 0.537, "A/295-TRP": 0.71, "A/296-GLY": 0.89, "A/297-SER": 0.594, "A/298-LEU": 0.648, "A/299-PHE": 0.699, "A/300-MET": 0.69, "A/301-ALA": 0.673, "A/302-ILE": 0.84, "A/303-GLY": 0.848, "A/304-MET": 0.548, "A/305-ILE": 0.673, "A/306-PHE": 0.626, "A/307-SER": 0.67, "A/308-PHE": 0.305, "A/309-LEU": 0.646, "A/310-THR": 0.702, "A/311-THR": 0.733, "A/312-THR": 0.793, "A/313-PHE": 0.53, "A/314-THR": 0.714, "A/315-PRO": 0.821, "A/316-ILE": 0.697, "A/317-PHE": 0.423, "A/318-ILE": 0.771, "A/319-ALA": 0.76, "A/320-GLY": 0.582, "A/321-ILE": 0.677, "A/322-VAL": 0.73, "A/323-TYR": 0.8, "A/324-THR": 0.867, "A/325-LEU": 0.629, "A/326-GLY": 0.882, "A/327-GLU": 0.712, "A/328-ILE": 0.727, "A/329-VAL": 0.649, "A/330-TYR": 0.648, "A/331-THR": 0.66, "A/332-PRO": 0.556, "A/333-SER": 0.705, "A/334-VAL": 0.747, "A/335-GLN": 0.508, "A/336-THR": 0.616, "A/337-LEU": 0.728, "A/338-GLY": 0.679, "A/339-ALA": 0.759, "A/340-ASP": 0.67, "A/341-LEU": 0.641, "A/342-MET": 0.687, "A/343-ASN": 0.682, "A/344-PRO": 0.61, "A/345-GLU": 0.579, "A/346-LYS": 0.691, "A/347-ILE": 0.743, "A/348-GLY": 0.626, "A/349-SER": 0.572, "A/350-TYR": 0.637, "A/351-ASN": 0.734, "A/352-GLY": 0.597, "A/353-VAL": 0.611, "A/354-ALA": 0.717, "A/355-ALA": 0.605, "A/356-ILE": 0.472, "A/357-LYS": 0.546, "A/358-MET": 0.481, "A/359-PRO": 0.532, "A/360-ILE": 0.588, "A/361-ALA": 0.845, "A/362-SER": 0.574, "A/363-ILE": 0.342, "A/364-LEU": 0.792, "A/365-ALA": 0.748, "A/366-GLY": 0.375, "A/367-LEU": 0.716, "A/368-LEU": 0.638, "A/369-VAL": 0.455, "A/370-SER": 0.412, "A/371-ILE": 0.753, "A/372-SER": 0.662, "A/373-PRO": 0.526, "A/374-MET": 0.726, "A/375-ILE": 0.584, "A/376-LYS": 0.644, "A/377-ALA": 0.653, "A/378-ILE": 0.493, "A/379-GLY": 0.645, "A/380-VAL": 0.764, "A/381-SER": 0.573, "A/382-LEU": 0.707, "A/383-VAL": 0.787, "A/384-LEU": 0.633, "A/385-ALA": 0.56, "A/386-LEU": 0.583, "A/387-THR": 0.681, "A/388-GLU": 0.516, "A/389-VAL": 0.588, "A/390-LEU": 0.541, "A/391-ALA": 0.771, "A/392-ILE": 0.433, "A/393-ILE": 0.865, "A/394-LEU": 0.741, "A/395-VAL": 0.655, "A/396-LEU": 0.557, "A/397-VAL": 0.754, "A/398-ALA": 0.73, "A/399-VAL": 0.606, "A/400-ASN": 0.602, "A/401-ARG": 0.64, "A/402-HIS": 0.331, "A/403-GLN": 0.738, "A/404-LYS": 0.653, "A/405-THR": 0.548, "A/406-LYS": 0.46}, "LoCoHD": {"A/2-LYS": 0.09782026873234487, "A/3-GLU": 0.1604538362558534, "A/4-PHE": 0.08068541583082497, "A/5-TRP": 0.0711528114988148, "A/6-ASN": 0.0860569462620149, "A/7-LEU": 0.06159470842796689, "A/8-ASP": 0.10915030100848147, "A/9-LYS": 0.17033985325115084, "A/10-ASN": 0.1991729438537613, "A/11-LEU": 0.19036434107699746, "A/12-GLN": 0.09843702323492352, "A/13-LEU": 0.11171900803217677, "A/14-ARG": 0.21714662288435946, "A/15-LEU": 0.06603958138718169, "A/16-GLY": 0.051093489075135654, "A/17-ILE": 0.10406078786840951, "A/18-VAL": 0.10709385819066153, "A/19-PHE": 0.07829303472042069, "A/20-LEU": 0.05190790617367839, "A/21-GLY": 0.04460997572690933, "A/22-ALA": 0.060412036025391885, "A/23-PHE": 0.08122032118185256, "A/24-SER": 0.06045292110926233, "A/25-TYR": 0.21070669269978293, "A/26-GLY": 0.08416210356114932, "A/27-THR": 0.05295789451782526, "A/28-VAL": 0.10472575112592522, "A/29-PHE": 0.288836294914729, "A/30-SER": 0.10492323142419817, "A/31-SER": 0.11053761462938116, "A/32-MET": 0.10081669157101557, "A/33-THR": 0.07220840329212928, "A/34-ILE": 0.10343260908721676, "A/35-TYR": 0.15152959134581037, "A/36-TYR": 0.0741149661618015, "A/37-ASN": 0.06348218329873516, "A/38-GLN": 0.1280453005200097, "A/39-TYR": 0.165601881609291, "A/40-LEU": 0.0751330864793683, "A/41-GLY": 0.06618959022252784, "A/42-SER": 0.05043447082580629, "A/43-ALA": 0.03622517440573243, "A/44-ILE": 0.07508193710969183, "A/45-THR": 0.053081489526731786, "A/46-GLY": 0.04178765745790809, "A/47-ILE": 0.06111674763439538, "A/48-LEU": 0.14895536547145882, "A/49-LEU": 0.09517309112183253, "A/50-ALA": 0.06628387264321027, "A/51-LEU": 0.0977496184030614, "A/52-SER": 0.09855551400383748, "A/53-ALA": 0.05726962499980895, "A/54-VAL": 0.06000261331821062, "A/55-ALA": 0.0767959626607796, "A/56-THR": 0.07795168966839837, "A/57-PHE": 0.08879246545365951, "A/58-VAL": 0.06292307818537463, "A/59-ALA": 0.057942789869840874, "A/60-GLY": 0.05032868436893829, "A/61-ILE": 0.09870526471141347, "A/62-LEU": 0.12584608575856207, "A/63-ALA": 0.06405145126555178, "A/64-GLY": 0.07096936107203554, "A/65-PHE": 0.24738692997101502, "A/66-PHE": 0.18338605173520942, "A/67-ALA": 0.08159321883053222, "A/68-ASP": 0.20644171374631365, "A/69-ARG": 0.2099827288268837, "A/70-ASN": 0.1457039231028041, "A/71-GLY": 0.15732106627743112, "A/72-ARG": 0.12854054087297098, "A/73-LYS": 0.19431977882545917, "A/74-PRO": 0.1121300766517762, "A/75-VAL": 0.07431336665615823, "A/76-MET": 0.09146845006116366, "A/77-VAL": 0.08014661343280229, "A/78-PHE": 0.07764864640462732, "A/79-GLY": 0.03815637724636393, "A/80-THR": 0.06131865042061713, "A/81-ILE": 0.04265583834201964, "A/82-ILE": 0.051568400392608085, "A/83-GLN": 0.08465916426031163, "A/84-LEU": 0.06795040265184653, "A/85-LEU": 0.0865434523211511, "A/86-GLY": 0.03625027323329137, "A/87-ALA": 0.042218991183743816, "A/88-ALA": 0.044358685303655554, "A/89-LEU": 0.051392127841893766, "A/90-ALA": 0.06875751860506177, "A/91-ILE": 0.1376584746006389, "A/92-ALA": 0.07956774109081403, "A/93-SER": 0.05653727375171107, "A/94-ASN": 0.08944720522894331, "A/95-LEU": 0.07841894823003959, "A/96-PRO": 0.0427294177734855, "A/97-GLY": 0.06584678703939305, "A/98-HIS": 0.07400201393046907, "A/99-VAL": 0.1185466377842555, "A/100-ASN": 0.09728057609993507, "A/101-PRO": 0.04637710216916402, "A/102-TRP": 0.21360583155849572, "A/103-SER": 0.10223381168856836, "A/104-THR": 0.07012130721620445, "A/105-PHE": 0.15978082111299866, "A/106-ILE": 0.10195925257140878, "A/107-ALA": 0.04649208534640103, "A/108-PHE": 0.14741587560949232, "A/109-LEU": 0.1043546970420364, "A/110-LEU": 0.08116914771947449, "A/111-ILE": 0.07722862580607828, "A/112-SER": 0.07142602517044638, "A/113-PHE": 0.1585204584443768, "A/114-GLY": 0.04419233767540355, "A/115-TYR": 0.22254962400498612, "A/116-ASN": 0.08510168565818652, "A/117-PHE": 0.11014913095945658, "A/118-VAL": 0.11197100211161878, "A/119-ILE": 0.1868404606429678, "A/120-THR": 0.08039961473935207, "A/121-ALA": 0.06401141231821701, "A/122-GLY": 0.10253115196539196, "A/123-ASN": 0.1406020142814476, "A/124-ALA": 0.06588355348822697, "A/125-MET": 0.19854252529409036, "A/126-ILE": 0.10064699690804679, "A/127-ILE": 0.10457633005280527, "A/128-ASP": 0.1517494273384946, "A/129-ALA": 0.22481319585335766, "A/130-SER": 0.10457998423512105, "A/131-ASN": 0.11785447281483284, "A/132-ALA": 0.12220048906455445, "A/133-GLU": 0.12830027136585703, "A/134-ASN": 0.12762282147591952, "A/135-ARG": 0.11985997252793346, "A/136-LYS": 0.16309482467126266, "A/137-VAL": 0.11697850304952223, "A/138-VAL": 0.0746014825916296, "A/139-PHE": 0.19421356956768254, "A/140-MET": 0.17068750287054305, "A/141-LEU": 0.12470098356131396, "A/142-ASP": 0.10921749796114229, "A/143-TYR": 0.17747027052806727, "A/144-TRP": 0.20381322292937448, "A/145-ALA": 0.08141765400712977, "A/146-GLN": 0.12798739455255223, "A/147-ASN": 0.09273556102350385, "A/148-LEU": 0.14352977028526973, "A/149-SER": 0.07225785659058359, "A/150-VAL": 0.10376848143813835, "A/151-ILE": 0.05995681367495375, "A/152-LEU": 0.05946121192140628, "A/153-GLY": 0.050755431197694524, "A/154-ALA": 0.056691814740472274, "A/155-ALA": 0.14393912813543258, "A/156-LEU": 0.0679588270257999, "A/157-GLY": 0.03902979591869975, "A/158-ALA": 0.08579111868920292, "A/159-TRP": 0.20567940552429242, "A/160-LEU": 0.14313374880887522, "A/161-PHE": 0.10789228158547282, "A/162-ARG": 0.07177538993421463, "A/163-PRO": 0.07454301719832566, "A/164-ALA": 0.12224692121473336, "A/165-PHE": 0.15213307557262398, "A/166-GLU": 0.13592744213021993, "A/167-ALA": 0.040200133826401654, "A/168-LEU": 0.08832323907796953, "A/169-LEU": 0.10334168924546802, "A/170-VAL": 0.06348592252075769, "A/171-ILE": 0.06742357050070329, "A/172-LEU": 0.12842183856034295, "A/173-LEU": 0.03161018275986831, "A/174-LEU": 0.04212904125766677, "A/175-THR": 0.07404385982483133, "A/176-VAL": 0.05306693980692155, "A/177-LEU": 0.06564473154807186, "A/178-VAL": 0.03818407676011853, "A/179-SER": 0.05978884968605127, "A/180-PHE": 0.07580107811562505, "A/181-PHE": 0.06848594005703908, "A/182-LEU": 0.05349516162179672, "A/183-THR": 0.05541233864159754, "A/184-THR": 0.059866235608463804, "A/185-PHE": 0.1101924092191104, "A/186-VAL": 0.12560310302606317, "A/187-MET": 0.1372244847634229, "A/188-THR": 0.12980474381353127, "A/189-GLU": 0.20172643895699868, "A/190-THR": 0.17771268365190007, "A/191-PHE": 0.21648189861307393, "A/192-LYS": 0.2354065469371294, "A/193-PRO": 0.21718872085626448, "A/194-THR": 0.27163698620859794, "A/203-ASN": 0.22763384678697715, "A/204-ILE": 0.15826187410814915, "A/205-PHE": 0.28283161346646, "A/206-GLN": 0.1447228356537563, "A/207-ALA": 0.13095305943244528, "A/208-TYR": 0.22213022421538683, "A/209-LYS": 0.14945109133366208, "A/210-THR": 0.07475247928490669, "A/211-VAL": 0.08490847683880054, "A/212-LEU": 0.1354744675303701, "A/213-GLN": 0.08456922184795264, "A/214-ASP": 0.11742164568781192, "A/215-LYS": 0.13654393616017066, "A/216-THR": 0.17967175313138595, "A/217-TYR": 0.1779631762461488, "A/218-MET": 0.15849719941376714, "A/219-ILE": 0.13411683460936893, "A/220-PHE": 0.21605747465578287, "A/221-MET": 0.11043488013628036, "A/222-GLY": 0.06081123081266709, "A/223-ALA": 0.08645638971636342, "A/224-ASN": 0.1613760124156217, "A/225-ILE": 0.07198034827343129, "A/226-ALA": 0.0918831372402956, "A/227-THR": 0.169990889512482, "A/228-THR": 0.11003787702445973, "A/229-PHE": 0.10186253644069715, "A/230-ILE": 0.10849165643761069, "A/231-ILE": 0.11673123434237402, "A/232-MET": 0.0980602504743328, "A/233-GLN": 0.22272029104119817, "A/234-PHE": 0.21372730351750008, "A/235-ASP": 0.1976115956691893, "A/236-ASN": 0.13347766609928302, "A/237-PHE": 0.11567512147224332, "A/238-LEU": 0.12298073358063287, "A/239-PRO": 0.04781940500045532, "A/240-VAL": 0.0642240508060011, "A/241-HIS": 0.0665052603070771, "A/242-LEU": 0.09973814874902877, "A/243-SER": 0.06635549938164739, "A/244-ASN": 0.12966648871821596, "A/245-SER": 0.14798272510024443, "A/246-PHE": 0.25007612270900476, "A/247-LYS": 0.173709417172097, "A/248-THR": 0.1204362519954965, "A/249-ILE": 0.1261314191294275, "A/250-THR": 0.154564213655008, "A/257-TYR": 0.2647306933660533, "A/258-GLY": 0.11858421295783524, "A/259-GLN": 0.11654650991893446, "A/260-ARG": 0.20702864682447286, "A/261-MET": 0.12031501207222668, "A/262-LEU": 0.08547067227931066, "A/263-THR": 0.05277289015500596, "A/264-ILE": 0.10812778239777979, "A/265-TYR": 0.18899529399134313, "A/266-LEU": 0.1448408761301537, "A/267-ILE": 0.05355834304911737, "A/268-LEU": 0.07023997340679501, "A/269-ALA": 0.05695884137535459, "A/270-CYS": 0.07240419762992642, "A/271-VAL": 0.04771200129947335, "A/272-LEU": 0.07322234138645631, "A/273-VAL": 0.11795784782219043, "A/274-VAL": 0.08953189386958203, "A/275-LEU": 0.07339754429125941, "A/276-LEU": 0.06947690864983164, "A/277-MET": 0.10084057603972124, "A/278-THR": 0.18232085741084747, "A/279-THR": 0.10841162996432487, "A/280-LEU": 0.11372785471518208, "A/281-ASN": 0.17410431545797964, "A/282-ARG": 0.2666913065861795, "A/283-LEU": 0.20190898123886575, "A/284-THR": 0.12589746792615802, "A/285-LYS": 0.15027774696499582, "A/286-ASP": 0.07950470368464828, "A/287-TRP": 0.2116053654671885, "A/288-SER": 0.07420633258771957, "A/289-HIS": 0.2302169335354938, "A/290-GLN": 0.2510818875115065, "A/291-LYS": 0.12781742094081122, "A/292-GLY": 0.059910093417938765, "A/293-PHE": 0.1771097483287622, "A/294-ILE": 0.10059875641473491, "A/295-TRP": 0.2485848638585626, "A/296-GLY": 0.06330429352649353, "A/297-SER": 0.100339750785861, "A/298-LEU": 0.13518757044959842, "A/299-PHE": 0.10814967151958943, "A/300-MET": 0.14942877404662713, "A/301-ALA": 0.057369307330874975, "A/302-ILE": 0.06346946816250552, "A/303-GLY": 0.058517391598514934, "A/304-MET": 0.19235304293884262, "A/305-ILE": 0.12476773459207204, "A/306-PHE": 0.0558184625922758, "A/307-SER": 0.08812550243850598, "A/308-PHE": 0.21754836744038644, "A/309-LEU": 0.12974680385053886, "A/310-THR": 0.08089871864896385, "A/311-THR": 0.12967676720936416, "A/312-THR": 0.12550980313436427, "A/313-PHE": 0.2836984907556231, "A/314-THR": 0.07943698006882487, "A/315-PRO": 0.040997144970195666, "A/316-ILE": 0.11884852133050235, "A/317-PHE": 0.21646208921817836, "A/318-ILE": 0.08609910853359108, "A/319-ALA": 0.05263485182474408, "A/320-GLY": 0.05755406190912185, "A/321-ILE": 0.09042480166262276, "A/322-VAL": 0.07204156382213503, "A/323-TYR": 0.10848376897577097, "A/324-THR": 0.053880179937269033, "A/325-LEU": 0.10131975250805159, "A/326-GLY": 0.04989079440782877, "A/327-GLU": 0.15920667538412575, "A/328-ILE": 0.1505749743553053, "A/329-VAL": 0.05590686375991976, "A/330-TYR": 0.1626183097386528, "A/331-THR": 0.07703812391941069, "A/332-PRO": 0.11144467599160897, "A/333-SER": 0.09823398370336536, "A/334-VAL": 0.08418536686966299, "A/335-GLN": 0.14818062992122397, "A/336-THR": 0.0940475864089778, "A/337-LEU": 0.0904777862509087, "A/338-GLY": 0.08941971391396632, "A/339-ALA": 0.08369228792415509, "A/340-ASP": 0.12728592947993042, "A/341-LEU": 0.13269929153432736, "A/342-MET": 0.11616535278565, "A/343-ASN": 0.17873270865387827, "A/344-PRO": 0.12034267884128122, "A/345-GLU": 0.2881443606592701, "A/346-LYS": 0.1433758260968135, "A/347-ILE": 0.11325403723546411, "A/348-GLY": 0.07383682957548739, "A/349-SER": 0.12423150486812712, "A/350-TYR": 0.14758882549226182, "A/351-ASN": 0.07014404283039513, "A/352-GLY": 0.0783223619719369, "A/353-VAL": 0.08504560872976988, "A/354-ALA": 0.10162378081454053, "A/355-ALA": 0.1626337411096512, "A/356-ILE": 0.10962384001763006, "A/357-LYS": 0.09935330689804767, "A/358-MET": 0.16926173403763778, "A/359-PRO": 0.09035092968602332, "A/360-ILE": 0.11075532578354604, "A/361-ALA": 0.08625672476630335, "A/362-SER": 0.10739800097639397, "A/363-ILE": 0.06033152419386871, "A/364-LEU": 0.049453515563495594, "A/365-ALA": 0.044571646707709696, "A/366-GLY": 0.03686860307488545, "A/367-LEU": 0.10836683233974176, "A/368-LEU": 0.06969348510911562, "A/369-VAL": 0.0501588652727498, "A/370-SER": 0.04096112211297718, "A/371-ILE": 0.06092786492205152, "A/372-SER": 0.04913419757192384, "A/373-PRO": 0.03812763866461955, "A/374-MET": 0.05001962547468885, "A/375-ILE": 0.08258201721147615, "A/376-LYS": 0.058294998140925876, "A/377-ALA": 0.06005605358763769, "A/378-ILE": 0.1357788937190183, "A/379-GLY": 0.059488355926931046, "A/380-VAL": 0.1110915841785528, "A/381-SER": 0.07482674929022612, "A/382-LEU": 0.14295828644403477, "A/383-VAL": 0.05674912945274091, "A/384-LEU": 0.12158659934400136, "A/385-ALA": 0.11584171528105186, "A/386-LEU": 0.07813608375226594, "A/387-THR": 0.0666668106424556, "A/388-GLU": 0.09952852283050204, "A/389-VAL": 0.10430732937625009, "A/390-LEU": 0.1051882241853179, "A/391-ALA": 0.1013919195140315, "A/392-ILE": 0.12857599876159756, "A/393-ILE": 0.04536045125577656, "A/394-LEU": 0.07000043283723668, "A/395-VAL": 0.08350167360787107, "A/396-LEU": 0.08265963724577195, "A/397-VAL": 0.10836685848808786, "A/398-ALA": 0.12571847231494782, "A/399-VAL": 0.10095648563086677, "A/400-ASN": 0.11774073928202981, "A/401-ARG": 0.15195822189819547, "A/402-HIS": 0.13944078317212633, "A/403-GLN": 0.08909050077298195, "A/404-LYS": 0.08000496691925416, "A/405-THR": 0.09941922925371774, "A/406-LYS": 0.27399677241307896}}}, "3": {"single": {"lddt": 0.6687251133637312, "rmsd": 3.7859084606170654, "cad_score": 0.65384, "gdtts": 0.5294117647058824, "tm_score": 0.832893967628479, "LoCoHD": 0.10424117545254735}, "per_residue": {"lddt": {"A/2-LYS": 0.774, "A/3-GLU": 0.628, "A/4-PHE": 0.711, "A/5-TRP": 0.814, "A/6-ASN": 0.831, "A/7-LEU": 0.842, "A/8-ASP": 0.785, "A/9-LYS": 0.679, "A/10-ASN": 0.747, "A/11-LEU": 0.8, "A/12-GLN": 0.836, "A/13-LEU": 0.779, "A/14-ARG": 0.579, "A/15-LEU": 0.793, "A/16-GLY": 0.81, "A/17-ILE": 0.753, "A/18-VAL": 0.735, "A/19-PHE": 0.745, "A/20-LEU": 0.742, "A/21-GLY": 0.664, "A/22-ALA": 0.646, "A/23-PHE": 0.67, "A/24-SER": 0.634, "A/25-TYR": 0.421, "A/26-GLY": 0.498, "A/27-THR": 0.515, "A/28-VAL": 0.538, "A/29-PHE": 0.388, "A/30-SER": 0.473, "A/31-SER": 0.47, "A/32-MET": 0.574, "A/33-THR": 0.43, "A/34-ILE": 0.441, "A/35-TYR": 0.639, "A/36-TYR": 0.617, "A/37-ASN": 0.424, "A/38-GLN": 0.522, "A/39-TYR": 0.618, "A/40-LEU": 0.626, "A/41-GLY": 0.444, "A/42-SER": 0.376, "A/43-ALA": 0.441, "A/44-ILE": 0.539, "A/45-THR": 0.476, "A/46-GLY": 0.453, "A/47-ILE": 0.493, "A/48-LEU": 0.566, "A/49-LEU": 0.499, "A/50-ALA": 0.506, "A/51-LEU": 0.536, "A/52-SER": 0.576, "A/53-ALA": 0.558, "A/54-VAL": 0.562, "A/55-ALA": 0.612, "A/56-THR": 0.647, "A/57-PHE": 0.683, "A/58-VAL": 0.705, "A/59-ALA": 0.777, "A/60-GLY": 0.726, "A/61-ILE": 0.729, "A/62-LEU": 0.821, "A/63-ALA": 0.828, "A/64-GLY": 0.804, "A/65-PHE": 0.613, "A/66-PHE": 0.693, "A/67-ALA": 0.838, "A/68-ASP": 0.788, "A/69-ARG": 0.733, "A/70-ASN": 0.709, "A/71-GLY": 0.833, "A/72-ARG": 0.774, "A/73-LYS": 0.859, "A/74-PRO": 0.857, "A/75-VAL": 0.854, "A/76-MET": 0.751, "A/77-VAL": 0.86, "A/78-PHE": 0.825, "A/79-GLY": 0.822, "A/80-THR": 0.749, "A/81-ILE": 0.856, "A/82-ILE": 0.818, "A/83-GLN": 0.684, "A/84-LEU": 0.751, "A/85-LEU": 0.76, "A/86-GLY": 0.795, "A/87-ALA": 0.796, "A/88-ALA": 0.835, "A/89-LEU": 0.797, "A/90-ALA": 0.778, "A/91-ILE": 0.818, "A/92-ALA": 0.815, "A/93-SER": 0.794, "A/94-ASN": 0.732, "A/95-LEU": 0.751, "A/96-PRO": 0.828, "A/97-GLY": 0.72, "A/98-HIS": 0.666, "A/99-VAL": 0.778, "A/100-ASN": 0.697, "A/101-PRO": 0.725, "A/102-TRP": 0.557, "A/103-SER": 0.81, "A/104-THR": 0.775, "A/105-PHE": 0.743, "A/106-ILE": 0.813, "A/107-ALA": 0.781, "A/108-PHE": 0.537, "A/109-LEU": 0.752, "A/110-LEU": 0.804, "A/111-ILE": 0.745, "A/112-SER": 0.72, "A/113-PHE": 0.648, "A/114-GLY": 0.803, "A/115-TYR": 0.668, "A/116-ASN": 0.708, "A/117-PHE": 0.755, "A/118-VAL": 0.785, "A/119-ILE": 0.743, "A/120-THR": 0.752, "A/121-ALA": 0.781, "A/122-GLY": 0.807, "A/123-ASN": 0.755, "A/124-ALA": 0.805, "A/125-MET": 0.753, "A/126-ILE": 0.735, "A/127-ILE": 0.726, "A/128-ASP": 0.669, "A/129-ALA": 0.78, "A/130-SER": 0.726, "A/131-ASN": 0.702, "A/132-ALA": 0.652, "A/133-GLU": 0.743, "A/134-ASN": 0.703, "A/135-ARG": 0.691, "A/136-LYS": 0.644, "A/137-VAL": 0.783, "A/138-VAL": 0.793, "A/139-PHE": 0.733, "A/140-MET": 0.719, "A/141-LEU": 0.804, "A/142-ASP": 0.793, "A/143-TYR": 0.542, "A/144-TRP": 0.701, "A/145-ALA": 0.813, "A/146-GLN": 0.711, "A/147-ASN": 0.774, "A/148-LEU": 0.765, "A/149-SER": 0.706, "A/150-VAL": 0.595, "A/151-ILE": 0.665, "A/152-LEU": 0.672, "A/153-GLY": 0.625, "A/154-ALA": 0.536, "A/155-ALA": 0.55, "A/156-LEU": 0.589, "A/157-GLY": 0.533, "A/158-ALA": 0.464, "A/159-TRP": 0.388, "A/160-LEU": 0.555, "A/161-PHE": 0.536, "A/162-ARG": 0.536, "A/163-PRO": 0.576, "A/164-ALA": 0.652, "A/165-PHE": 0.707, "A/166-GLU": 0.698, "A/167-ALA": 0.75, "A/168-LEU": 0.672, "A/169-LEU": 0.79, "A/170-VAL": 0.833, "A/171-ILE": 0.753, "A/172-LEU": 0.616, "A/173-LEU": 0.81, "A/174-LEU": 0.855, "A/175-THR": 0.726, "A/176-VAL": 0.761, "A/177-LEU": 0.802, "A/178-VAL": 0.844, "A/179-SER": 0.777, "A/180-PHE": 0.858, "A/181-PHE": 0.696, "A/182-LEU": 0.814, "A/183-THR": 0.818, "A/184-THR": 0.86, "A/185-PHE": 0.839, "A/186-VAL": 0.701, "A/187-MET": 0.663, "A/188-THR": 0.731, "A/189-GLU": 0.784, "A/190-THR": 0.746, "A/191-PHE": 0.628, "A/192-LYS": 0.622, "A/193-PRO": 0.496, "A/194-THR": 0.517, "A/203-ASN": 0.538, "A/204-ILE": 0.481, "A/205-PHE": 0.565, "A/206-GLN": 0.725, "A/207-ALA": 0.636, "A/208-TYR": 0.591, "A/209-LYS": 0.727, "A/210-THR": 0.699, "A/211-VAL": 0.722, "A/212-LEU": 0.737, "A/213-GLN": 0.762, "A/214-ASP": 0.691, "A/215-LYS": 0.701, "A/216-THR": 0.65, "A/217-TYR": 0.673, "A/218-MET": 0.773, "A/219-ILE": 0.787, "A/220-PHE": 0.641, "A/221-MET": 0.751, "A/222-GLY": 0.851, "A/223-ALA": 0.811, "A/224-ASN": 0.741, "A/225-ILE": 0.806, "A/226-ALA": 0.843, "A/227-THR": 0.717, "A/228-THR": 0.649, "A/229-PHE": 0.707, "A/230-ILE": 0.668, "A/231-ILE": 0.658, "A/232-MET": 0.499, "A/233-GLN": 0.466, "A/234-PHE": 0.434, "A/235-ASP": 0.352, "A/236-ASN": 0.444, "A/237-PHE": 0.556, "A/238-LEU": 0.545, "A/239-PRO": 0.455, "A/240-VAL": 0.51, "A/241-HIS": 0.586, "A/242-LEU": 0.557, "A/243-SER": 0.487, "A/244-ASN": 0.533, "A/245-SER": 0.606, "A/246-PHE": 0.585, "A/247-LYS": 0.435, "A/248-THR": 0.655, "A/249-ILE": 0.626, "A/250-THR": 0.655, "A/257-TYR": 0.423, "A/258-GLY": 0.525, "A/259-GLN": 0.366, "A/260-ARG": 0.501, "A/261-MET": 0.544, "A/262-LEU": 0.487, "A/263-THR": 0.5, "A/264-ILE": 0.619, "A/265-TYR": 0.6, "A/266-LEU": 0.558, "A/267-ILE": 0.632, "A/268-LEU": 0.644, "A/269-ALA": 0.727, "A/270-CYS": 0.759, "A/271-VAL": 0.863, "A/272-LEU": 0.851, "A/273-VAL": 0.799, "A/274-VAL": 0.712, "A/275-LEU": 0.794, "A/276-LEU": 0.739, "A/277-MET": 0.726, "A/278-THR": 0.703, "A/279-THR": 0.724, "A/280-LEU": 0.644, "A/281-ASN": 0.653, "A/282-ARG": 0.517, "A/283-LEU": 0.599, "A/284-THR": 0.603, "A/285-LYS": 0.625, "A/286-ASP": 0.72, "A/287-TRP": 0.645, "A/288-SER": 0.734, "A/289-HIS": 0.592, "A/290-GLN": 0.625, "A/291-LYS": 0.677, "A/292-GLY": 0.759, "A/293-PHE": 0.564, "A/294-ILE": 0.69, "A/295-TRP": 0.627, "A/296-GLY": 0.754, "A/297-SER": 0.681, "A/298-LEU": 0.689, "A/299-PHE": 0.744, "A/300-MET": 0.689, "A/301-ALA": 0.682, "A/302-ILE": 0.751, "A/303-GLY": 0.744, "A/304-MET": 0.606, "A/305-ILE": 0.674, "A/306-PHE": 0.75, "A/307-SER": 0.676, "A/308-PHE": 0.542, "A/309-LEU": 0.63, "A/310-THR": 0.684, "A/311-THR": 0.676, "A/312-THR": 0.782, "A/313-PHE": 0.551, "A/314-THR": 0.713, "A/315-PRO": 0.81, "A/316-ILE": 0.702, "A/317-PHE": 0.648, "A/318-ILE": 0.805, "A/319-ALA": 0.781, "A/320-GLY": 0.775, "A/321-ILE": 0.85, "A/322-VAL": 0.82, "A/323-TYR": 0.712, "A/324-THR": 0.804, "A/325-LEU": 0.754, "A/326-GLY": 0.781, "A/327-GLU": 0.712, "A/328-ILE": 0.789, "A/329-VAL": 0.761, "A/330-TYR": 0.707, "A/331-THR": 0.745, "A/332-PRO": 0.736, "A/333-SER": 0.699, "A/334-VAL": 0.641, "A/335-GLN": 0.583, "A/336-THR": 0.694, "A/337-LEU": 0.598, "A/338-GLY": 0.695, "A/339-ALA": 0.735, "A/340-ASP": 0.65, "A/341-LEU": 0.612, "A/342-MET": 0.626, "A/343-ASN": 0.571, "A/344-PRO": 0.659, "A/345-GLU": 0.619, "A/346-LYS": 0.676, "A/347-ILE": 0.754, "A/348-GLY": 0.786, "A/349-SER": 0.772, "A/350-TYR": 0.698, "A/351-ASN": 0.759, "A/352-GLY": 0.782, "A/353-VAL": 0.771, "A/354-ALA": 0.753, "A/355-ALA": 0.612, "A/356-ILE": 0.518, "A/357-LYS": 0.502, "A/358-MET": 0.494, "A/359-PRO": 0.498, "A/360-ILE": 0.625, "A/361-ALA": 0.64, "A/362-SER": 0.45, "A/363-ILE": 0.473, "A/364-LEU": 0.63, "A/365-ALA": 0.591, "A/366-GLY": 0.501, "A/367-LEU": 0.508, "A/368-LEU": 0.619, "A/369-VAL": 0.544, "A/370-SER": 0.539, "A/371-ILE": 0.564, "A/372-SER": 0.608, "A/373-PRO": 0.586, "A/374-MET": 0.763, "A/375-ILE": 0.722, "A/376-LYS": 0.635, "A/377-ALA": 0.609, "A/378-ILE": 0.561, "A/379-GLY": 0.652, "A/380-VAL": 0.635, "A/381-SER": 0.634, "A/382-LEU": 0.69, "A/383-VAL": 0.782, "A/384-LEU": 0.674, "A/385-ALA": 0.682, "A/386-LEU": 0.666, "A/387-THR": 0.737, "A/388-GLU": 0.605, "A/389-VAL": 0.695, "A/390-LEU": 0.728, "A/391-ALA": 0.769, "A/392-ILE": 0.682, "A/393-ILE": 0.775, "A/394-LEU": 0.746, "A/395-VAL": 0.705, "A/396-LEU": 0.734, "A/397-VAL": 0.797, "A/398-ALA": 0.742, "A/399-VAL": 0.695, "A/400-ASN": 0.679, "A/401-ARG": 0.698, "A/402-HIS": 0.622, "A/403-GLN": 0.713, "A/404-LYS": 0.717, "A/405-THR": 0.621, "A/406-LYS": 0.362}, "cad_score": {"A/2-LYS": 0.761, "A/3-GLU": 0.574, "A/4-PHE": 0.845, "A/5-TRP": 0.803, "A/6-ASN": 0.71, "A/7-LEU": 0.862, "A/8-ASP": 0.774, "A/9-LYS": 0.762, "A/10-ASN": 0.611, "A/11-LEU": 0.665, "A/12-GLN": 0.878, "A/13-LEU": 0.779, "A/14-ARG": 0.348, "A/15-LEU": 0.734, "A/16-GLY": 0.797, "A/17-ILE": 0.824, "A/18-VAL": 0.534, "A/19-PHE": 0.884, "A/20-LEU": 0.823, "A/21-GLY": 0.397, "A/22-ALA": 0.595, "A/23-PHE": 0.717, "A/24-SER": 0.582, "A/25-TYR": 0.292, "A/26-GLY": 0.594, "A/27-THR": 0.405, "A/28-VAL": 0.5, "A/29-PHE": 0.326, "A/30-SER": 0.355, "A/31-SER": 0.312, "A/32-MET": 0.617, "A/33-THR": 0.432, "A/34-ILE": 0.243, "A/35-TYR": 0.63, "A/36-TYR": 0.668, "A/37-ASN": 0.474, "A/38-GLN": 0.627, "A/39-TYR": 0.772, "A/40-LEU": 0.709, "A/41-GLY": 0.562, "A/42-SER": 0.352, "A/43-ALA": 0.453, "A/44-ILE": 0.666, "A/45-THR": 0.786, "A/46-GLY": 0.324, "A/47-ILE": 0.635, "A/48-LEU": 0.774, "A/49-LEU": 0.421, "A/50-ALA": 0.335, "A/51-LEU": 0.723, "A/52-SER": 0.599, "A/53-ALA": 0.356, "A/54-VAL": 0.574, "A/55-ALA": 0.677, "A/56-THR": 0.492, "A/57-PHE": 0.623, "A/58-VAL": 0.802, "A/59-ALA": 0.721, "A/60-GLY": 0.681, "A/61-ILE": 0.546, "A/62-LEU": 0.842, "A/63-ALA": 0.785, "A/64-GLY": 0.75, "A/65-PHE": 0.444, "A/66-PHE": 0.631, "A/67-ALA": 0.8, "A/68-ASP": 0.579, "A/69-ARG": 0.355, "A/70-ASN": 0.741, "A/71-GLY": 0.634, "A/72-ARG": 0.773, "A/73-LYS": 0.838, "A/74-PRO": 0.755, "A/75-VAL": 0.812, "A/76-MET": 0.696, "A/77-VAL": 0.866, "A/78-PHE": 0.746, "A/79-GLY": 0.869, "A/80-THR": 0.683, "A/81-ILE": 0.814, "A/82-ILE": 0.77, "A/83-GLN": 0.692, "A/84-LEU": 0.903, "A/85-LEU": 0.61, "A/86-GLY": 0.899, "A/87-ALA": 0.792, "A/88-ALA": 0.888, "A/89-LEU": 0.822, "A/90-ALA": 0.73, "A/91-ILE": 0.813, "A/92-ALA": 0.826, "A/93-SER": 0.746, "A/94-ASN": 0.75, "A/95-LEU": 0.754, "A/96-PRO": 0.907, "A/97-GLY": 0.927, "A/98-HIS": 0.608, "A/99-VAL": 0.602, "A/100-ASN": 0.727, "A/101-PRO": 0.667, "A/102-TRP": 0.562, "A/103-SER": 0.751, "A/104-THR": 0.596, "A/105-PHE": 0.763, "A/106-ILE": 0.717, "A/107-ALA": 0.886, "A/108-PHE": 0.573, "A/109-LEU": 0.799, "A/110-LEU": 0.726, "A/111-ILE": 0.655, "A/112-SER": 0.663, "A/113-PHE": 0.608, "A/114-GLY": 0.837, "A/115-TYR": 0.548, "A/116-ASN": 0.626, "A/117-PHE": 0.747, "A/118-VAL": 0.703, "A/119-ILE": 0.642, "A/120-THR": 0.718, "A/121-ALA": 0.794, "A/122-GLY": 0.673, "A/123-ASN": 0.596, "A/124-ALA": 0.821, "A/125-MET": 0.623, "A/126-ILE": 0.605, "A/127-ILE": 0.625, "A/128-ASP": 0.611, "A/129-ALA": 0.555, "A/130-SER": 0.638, "A/131-ASN": 0.712, "A/132-ALA": 0.574, "A/133-GLU": 0.625, "A/134-ASN": 0.691, "A/135-ARG": 0.619, "A/136-LYS": 0.571, "A/137-VAL": 0.768, "A/138-VAL": 0.764, "A/139-PHE": 0.596, "A/140-MET": 0.652, "A/141-LEU": 0.782, "A/142-ASP": 0.762, "A/143-TYR": 0.641, "A/144-TRP": 0.541, "A/145-ALA": 0.781, "A/146-GLN": 0.742, "A/147-ASN": 0.818, "A/148-LEU": 0.678, "A/149-SER": 0.759, "A/150-VAL": 0.661, "A/151-ILE": 0.677, "A/152-LEU": 0.828, "A/153-GLY": 0.783, "A/154-ALA": 0.352, "A/155-ALA": 0.398, "A/156-LEU": 0.815, "A/157-GLY": 0.573, "A/158-ALA": 0.389, "A/159-TRP": 0.487, "A/160-LEU": 0.498, "A/161-PHE": 0.507, "A/162-ARG": 0.542, "A/163-PRO": 0.8, "A/164-ALA": 0.583, "A/165-PHE": 0.721, "A/166-GLU": 0.649, "A/167-ALA": 0.724, "A/168-LEU": 0.537, "A/169-LEU": 0.774, "A/170-VAL": 0.902, "A/171-ILE": 0.607, "A/172-LEU": 0.582, "A/173-LEU": 0.85, "A/174-LEU": 0.806, "A/175-THR": 0.702, "A/176-VAL": 0.671, "A/177-LEU": 0.795, "A/178-VAL": 0.936, "A/179-SER": 0.706, "A/180-PHE": 0.78, "A/181-PHE": 0.577, "A/182-LEU": 0.739, "A/183-THR": 0.831, "A/184-THR": 0.901, "A/185-PHE": 0.861, "A/186-VAL": 0.7, "A/187-MET": 0.638, "A/188-THR": 0.721, "A/189-GLU": 0.716, "A/190-THR": 0.754, "A/191-PHE": 0.667, "A/192-LYS": 0.684, "A/193-PRO": 0.815, "A/194-THR": 0.424, "A/203-ASN": 0.839, "A/204-ILE": 0.52, "A/205-PHE": 0.435, "A/206-GLN": 0.742, "A/207-ALA": 0.692, "A/208-TYR": 0.409, "A/209-LYS": 0.584, "A/210-THR": 0.72, "A/211-VAL": 0.667, "A/212-LEU": 0.765, "A/213-GLN": 0.718, "A/214-ASP": 0.68, "A/215-LYS": 0.805, "A/216-THR": 0.584, "A/217-TYR": 0.682, "A/218-MET": 0.728, "A/219-ILE": 0.798, "A/220-PHE": 0.581, "A/221-MET": 0.683, "A/222-GLY": 0.838, "A/223-ALA": 0.82, "A/224-ASN": 0.527, "A/225-ILE": 0.711, "A/226-ALA": 0.68, "A/227-THR": 0.55, "A/228-THR": 0.659, "A/229-PHE": 0.781, "A/230-ILE": 0.574, "A/231-ILE": 0.619, "A/232-MET": 0.604, "A/233-GLN": 0.556, "A/234-PHE": 0.493, "A/235-ASP": 0.332, "A/236-ASN": 0.304, "A/237-PHE": 0.749, "A/238-LEU": 0.622, "A/239-PRO": 0.572, "A/240-VAL": 0.536, "A/241-HIS": 0.591, "A/242-LEU": 0.79, "A/243-SER": 0.468, "A/244-ASN": 0.529, "A/245-SER": 0.655, "A/246-PHE": 0.745, "A/247-LYS": 0.439, "A/248-THR": 0.737, "A/249-ILE": 0.516, "A/250-THR": 0.828, "A/257-TYR": 0.711, "A/258-GLY": 0.762, "A/259-GLN": 0.31, "A/260-ARG": 0.778, "A/261-MET": 0.616, "A/262-LEU": 0.587, "A/263-THR": 0.489, "A/264-ILE": 0.605, "A/265-TYR": 0.552, "A/266-LEU": 0.343, "A/267-ILE": 0.485, "A/268-LEU": 0.554, "A/269-ALA": 0.764, "A/270-CYS": 0.854, "A/271-VAL": 0.854, "A/272-LEU": 0.695, "A/273-VAL": 0.786, "A/274-VAL": 0.633, "A/275-LEU": 0.721, "A/276-LEU": 0.731, "A/277-MET": 0.631, "A/278-THR": 0.409, "A/279-THR": 0.695, "A/280-LEU": 0.617, "A/281-ASN": 0.706, "A/282-ARG": 0.629, "A/283-LEU": 0.59, "A/284-THR": 0.557, "A/285-LYS": 0.677, "A/286-ASP": 0.701, "A/287-TRP": 0.698, "A/288-SER": 0.875, "A/289-HIS": 0.626, "A/290-GLN": 0.554, "A/291-LYS": 0.791, "A/292-GLY": 0.714, "A/293-PHE": 0.57, "A/294-ILE": 0.646, "A/295-TRP": 0.701, "A/296-GLY": 0.894, "A/297-SER": 0.629, "A/298-LEU": 0.673, "A/299-PHE": 0.697, "A/300-MET": 0.701, "A/301-ALA": 0.696, "A/302-ILE": 0.792, "A/303-GLY": 0.86, "A/304-MET": 0.476, "A/305-ILE": 0.717, "A/306-PHE": 0.667, "A/307-SER": 0.676, "A/308-PHE": 0.305, "A/309-LEU": 0.619, "A/310-THR": 0.69, "A/311-THR": 0.698, "A/312-THR": 0.754, "A/313-PHE": 0.527, "A/314-THR": 0.844, "A/315-PRO": 0.851, "A/316-ILE": 0.625, "A/317-PHE": 0.553, "A/318-ILE": 0.863, "A/319-ALA": 0.813, "A/320-GLY": 0.776, "A/321-ILE": 0.764, "A/322-VAL": 0.772, "A/323-TYR": 0.797, "A/324-THR": 0.847, "A/325-LEU": 0.611, "A/326-GLY": 0.905, "A/327-GLU": 0.779, "A/328-ILE": 0.738, "A/329-VAL": 0.701, "A/330-TYR": 0.686, "A/331-THR": 0.717, "A/332-PRO": 0.505, "A/333-SER": 0.694, "A/334-VAL": 0.616, "A/335-GLN": 0.395, "A/336-THR": 0.671, "A/337-LEU": 0.714, "A/338-GLY": 0.676, "A/339-ALA": 0.774, "A/340-ASP": 0.655, "A/341-LEU": 0.625, "A/342-MET": 0.696, "A/343-ASN": 0.69, "A/344-PRO": 0.576, "A/345-GLU": 0.569, "A/346-LYS": 0.677, "A/347-ILE": 0.753, "A/348-GLY": 0.815, "A/349-SER": 0.637, "A/350-TYR": 0.656, "A/351-ASN": 0.649, "A/352-GLY": 0.617, "A/353-VAL": 0.563, "A/354-ALA": 0.536, "A/355-ALA": 0.593, "A/356-ILE": 0.409, "A/357-LYS": 0.291, "A/358-MET": 0.449, "A/359-PRO": 0.531, "A/360-ILE": 0.455, "A/361-ALA": 0.844, "A/362-SER": 0.588, "A/363-ILE": 0.349, "A/364-LEU": 0.822, "A/365-ALA": 0.693, "A/366-GLY": 0.407, "A/367-LEU": 0.704, "A/368-LEU": 0.731, "A/369-VAL": 0.394, "A/370-SER": 0.448, "A/371-ILE": 0.809, "A/372-SER": 0.738, "A/373-PRO": 0.526, "A/374-MET": 0.779, "A/375-ILE": 0.851, "A/376-LYS": 0.751, "A/377-ALA": 0.639, "A/378-ILE": 0.493, "A/379-GLY": 0.852, "A/380-VAL": 0.685, "A/381-SER": 0.559, "A/382-LEU": 0.667, "A/383-VAL": 0.756, "A/384-LEU": 0.652, "A/385-ALA": 0.596, "A/386-LEU": 0.681, "A/387-THR": 0.671, "A/388-GLU": 0.511, "A/389-VAL": 0.613, "A/390-LEU": 0.651, "A/391-ALA": 0.782, "A/392-ILE": 0.482, "A/393-ILE": 0.875, "A/394-LEU": 0.728, "A/395-VAL": 0.668, "A/396-LEU": 0.657, "A/397-VAL": 0.864, "A/398-ALA": 0.81, "A/399-VAL": 0.708, "A/400-ASN": 0.645, "A/401-ARG": 0.633, "A/402-HIS": 0.376, "A/403-GLN": 0.753, "A/404-LYS": 0.662, "A/405-THR": 0.578, "A/406-LYS": 0.466}, "LoCoHD": {"A/2-LYS": 0.08332844642936063, "A/3-GLU": 0.18272834009019753, "A/4-PHE": 0.12869378545742324, "A/5-TRP": 0.0570535654017001, "A/6-ASN": 0.07661664028799907, "A/7-LEU": 0.06344459953481389, "A/8-ASP": 0.09026130302153995, "A/9-LYS": 0.18550598773174554, "A/10-ASN": 0.18471791063934598, "A/11-LEU": 0.1828069670162893, "A/12-GLN": 0.08677050468337924, "A/13-LEU": 0.14284679156578378, "A/14-ARG": 0.22617710617658635, "A/15-LEU": 0.06369556718434549, "A/16-GLY": 0.05577493207399128, "A/17-ILE": 0.12178699453637587, "A/18-VAL": 0.10926547739651507, "A/19-PHE": 0.08426357503942224, "A/20-LEU": 0.05918779384113917, "A/21-GLY": 0.048352441664202425, "A/22-ALA": 0.06286986139318301, "A/23-PHE": 0.08135797770094806, "A/24-SER": 0.05550902934812801, "A/25-TYR": 0.19421633012507988, "A/26-GLY": 0.081576983652888, "A/27-THR": 0.05787933506666769, "A/28-VAL": 0.10815776178495617, "A/29-PHE": 0.22606314729496196, "A/30-SER": 0.10355393312520687, "A/31-SER": 0.1105999669740816, "A/32-MET": 0.10005896110785653, "A/33-THR": 0.07435532644609333, "A/34-ILE": 0.10824991057498091, "A/35-TYR": 0.11872843349124794, "A/36-TYR": 0.12059488832040466, "A/37-ASN": 0.07036143300836951, "A/38-GLN": 0.07283256919698024, "A/39-TYR": 0.1294919966324213, "A/40-LEU": 0.07683109850184043, "A/41-GLY": 0.05465047466652379, "A/42-SER": 0.04933237368801159, "A/43-ALA": 0.05415392835510813, "A/44-ILE": 0.1327739773816005, "A/45-THR": 0.0620383757176558, "A/46-GLY": 0.051243932558482946, "A/47-ILE": 0.047358987558109064, "A/48-LEU": 0.06527221148326902, "A/49-LEU": 0.08654545553601588, "A/50-ALA": 0.034603168840285685, "A/51-LEU": 0.08377611311199225, "A/52-SER": 0.07760671900852331, "A/53-ALA": 0.052920801034422246, "A/54-VAL": 0.0545953731944638, "A/55-ALA": 0.07914733486046412, "A/56-THR": 0.0638122445486652, "A/57-PHE": 0.05380263922211812, "A/58-VAL": 0.05578694515265656, "A/59-ALA": 0.05284035825047297, "A/60-GLY": 0.05139047116772604, "A/61-ILE": 0.09383428114830081, "A/62-LEU": 0.0814908858688357, "A/63-ALA": 0.05705169878272207, "A/64-GLY": 0.0697347475055921, "A/65-PHE": 0.2538653225813454, "A/66-PHE": 0.2018915104526579, "A/67-ALA": 0.049660117094427816, "A/68-ASP": 0.10637281040331585, "A/69-ARG": 0.26056569634631066, "A/70-ASN": 0.12079993031121031, "A/71-GLY": 0.11974344452938365, "A/72-ARG": 0.11109367910811176, "A/73-LYS": 0.11511699365608447, "A/74-PRO": 0.054872003990534275, "A/75-VAL": 0.07041613458477451, "A/76-MET": 0.09425842712378991, "A/77-VAL": 0.07443830147237636, "A/78-PHE": 0.08178314996365221, "A/79-GLY": 0.03731079179400928, "A/80-THR": 0.061501821866815444, "A/81-ILE": 0.042802601999315605, "A/82-ILE": 0.054210799909045516, "A/83-GLN": 0.08392158059464619, "A/84-LEU": 0.06635100531273612, "A/85-LEU": 0.08643063411514054, "A/86-GLY": 0.06564785722310026, "A/87-ALA": 0.073968503556806, "A/88-ALA": 0.04574728853234519, "A/89-LEU": 0.061007061089474714, "A/90-ALA": 0.10237493980167432, "A/91-ILE": 0.13022341762173803, "A/92-ALA": 0.08266074136279473, "A/93-SER": 0.07758347954477407, "A/94-ASN": 0.11141415180385801, "A/95-LEU": 0.09712365077671241, "A/96-PRO": 0.037358440514748695, "A/97-GLY": 0.05162371976405232, "A/98-HIS": 0.07896953056482664, "A/99-VAL": 0.11396368179945306, "A/100-ASN": 0.07020451248594738, "A/101-PRO": 0.13185650461777787, "A/102-TRP": 0.20178817301690596, "A/103-SER": 0.11245266909949769, "A/104-THR": 0.09098717033111299, "A/105-PHE": 0.08594306419095331, "A/106-ILE": 0.07740449513898169, "A/107-ALA": 0.06843038520045293, "A/108-PHE": 0.15953216703388953, "A/109-LEU": 0.08791605446164605, "A/110-LEU": 0.07407434405968491, "A/111-ILE": 0.06763378642026165, "A/112-SER": 0.062648981320344, "A/113-PHE": 0.1637827143568356, "A/114-GLY": 0.04395722890274617, "A/115-TYR": 0.21734435387066794, "A/116-ASN": 0.07989364376680902, "A/117-PHE": 0.10710227638962394, "A/118-VAL": 0.1094651921572517, "A/119-ILE": 0.18132387460024882, "A/120-THR": 0.07624704522067964, "A/121-ALA": 0.06497653368372035, "A/122-GLY": 0.11037866479827663, "A/123-ASN": 0.14951040202300894, "A/124-ALA": 0.09071205962496638, "A/125-MET": 0.15739823395627647, "A/126-ILE": 0.10205371450857137, "A/127-ILE": 0.1081885481817255, "A/128-ASP": 0.16655544000728933, "A/129-ALA": 0.13975238402980733, "A/130-SER": 0.09186484957866656, "A/131-ASN": 0.11899594292307432, "A/132-ALA": 0.12182687530254946, "A/133-GLU": 0.12572318359514303, "A/134-ASN": 0.11835947148820312, "A/135-ARG": 0.14345117303008506, "A/136-LYS": 0.16639443366207607, "A/137-VAL": 0.08451646260468375, "A/138-VAL": 0.06925732234441874, "A/139-PHE": 0.18574106863801962, "A/140-MET": 0.10323773819761872, "A/141-LEU": 0.12805891849717785, "A/142-ASP": 0.1289532503745813, "A/143-TYR": 0.18418030520333434, "A/144-TRP": 0.1614142807572886, "A/145-ALA": 0.05782611778899406, "A/146-GLN": 0.1331683016502848, "A/147-ASN": 0.09509860642666243, "A/148-LEU": 0.09160243775123009, "A/149-SER": 0.06627024027317477, "A/150-VAL": 0.1124869905193248, "A/151-ILE": 0.06486406999381163, "A/152-LEU": 0.060512119727289225, "A/153-GLY": 0.05253921808772656, "A/154-ALA": 0.057899782321253056, "A/155-ALA": 0.1436442778802401, "A/156-LEU": 0.06731098458178623, "A/157-GLY": 0.03740625337756199, "A/158-ALA": 0.08918435254661476, "A/159-TRP": 0.20020863083134957, "A/160-LEU": 0.11209042527600199, "A/161-PHE": 0.1046442348738965, "A/162-ARG": 0.0826420305508505, "A/163-PRO": 0.08626170082329368, "A/164-ALA": 0.09804620253620235, "A/165-PHE": 0.12408428896669275, "A/166-GLU": 0.14712964851590543, "A/167-ALA": 0.044343649426670614, "A/168-LEU": 0.10339111591373573, "A/169-LEU": 0.11119287167714934, "A/170-VAL": 0.04005056596607961, "A/171-ILE": 0.061786091380017734, "A/172-LEU": 0.12708421254475197, "A/173-LEU": 0.02923218122250449, "A/174-LEU": 0.03572246762009568, "A/175-THR": 0.08564207933212248, "A/176-VAL": 0.05275547342834175, "A/177-LEU": 0.10932152051103529, "A/178-VAL": 0.03720952078755014, "A/179-SER": 0.06066879679030466, "A/180-PHE": 0.1347148193805214, "A/181-PHE": 0.17627671699872072, "A/182-LEU": 0.12286753942441436, "A/183-THR": 0.06129364653219639, "A/184-THR": 0.058644112253280006, "A/185-PHE": 0.13504472967668446, "A/186-VAL": 0.10437318329713027, "A/187-MET": 0.1414348049398409, "A/188-THR": 0.09934455662427838, "A/189-GLU": 0.10959849188497951, "A/190-THR": 0.08736927348726457, "A/191-PHE": 0.1308806232039432, "A/192-LYS": 0.18247746681713586, "A/193-PRO": 0.15069188607837838, "A/194-THR": 0.22171090064677645, "A/203-ASN": 0.23647251080123788, "A/204-ILE": 0.1713844266450988, "A/205-PHE": 0.20855019779160694, "A/206-GLN": 0.09734167758371691, "A/207-ALA": 0.1296421573390726, "A/208-TYR": 0.2579428887956119, "A/209-LYS": 0.13122363144194235, "A/210-THR": 0.05866373505080292, "A/211-VAL": 0.07750676029886008, "A/212-LEU": 0.1301578664083157, "A/213-GLN": 0.09828338072495224, "A/214-ASP": 0.10406309537612977, "A/215-LYS": 0.1166590145405894, "A/216-THR": 0.14112969906641204, "A/217-TYR": 0.1617603944316473, "A/218-MET": 0.0972456698695162, "A/219-ILE": 0.05095819702217259, "A/220-PHE": 0.11258235983000885, "A/221-MET": 0.10885766552041123, "A/222-GLY": 0.0547604610975531, "A/223-ALA": 0.07309851097211141, "A/224-ASN": 0.12226887516007112, "A/225-ILE": 0.06376909684329138, "A/226-ALA": 0.08529342184095194, "A/227-THR": 0.15309470849162266, "A/228-THR": 0.10508445103349598, "A/229-PHE": 0.08128343233624191, "A/230-ILE": 0.110175873107212, "A/231-ILE": 0.11160969824962635, "A/232-MET": 0.09621985047139416, "A/233-GLN": 0.186070618100399, "A/234-PHE": 0.14405357240308542, "A/235-ASP": 0.18188000773909369, "A/236-ASN": 0.12325535745187287, "A/237-PHE": 0.12163185556594774, "A/238-LEU": 0.10420454770185021, "A/239-PRO": 0.04622671932986685, "A/240-VAL": 0.07052604864649324, "A/241-HIS": 0.08657324066504847, "A/242-LEU": 0.10029566036908769, "A/243-SER": 0.09899615453991846, "A/244-ASN": 0.13172665844064302, "A/245-SER": 0.13383087014167902, "A/246-PHE": 0.1935808954602311, "A/247-LYS": 0.1847301897494848, "A/248-THR": 0.09082140827979125, "A/249-ILE": 0.1976369353334888, "A/250-THR": 0.20465802312437575, "A/257-TYR": 0.285239769758494, "A/258-GLY": 0.12364458263498417, "A/259-GLN": 0.14863803335409626, "A/260-ARG": 0.1262003798318841, "A/261-MET": 0.09037428031996578, "A/262-LEU": 0.08394328463250693, "A/263-THR": 0.06146482398972799, "A/264-ILE": 0.11101393385606009, "A/265-TYR": 0.1552688202649802, "A/266-LEU": 0.1275962894247042, "A/267-ILE": 0.06044175392703543, "A/268-LEU": 0.13771331897945607, "A/269-ALA": 0.0816425834792553, "A/270-CYS": 0.054686434926644586, "A/271-VAL": 0.054401846530998346, "A/272-LEU": 0.08366342695452808, "A/273-VAL": 0.132196164579511, "A/274-VAL": 0.08969624202649537, "A/275-LEU": 0.07334956499362469, "A/276-LEU": 0.08062125788948887, "A/277-MET": 0.11118995595498231, "A/278-THR": 0.1455362138280598, "A/279-THR": 0.10497254785357134, "A/280-LEU": 0.14158760004939214, "A/281-ASN": 0.08348664112284108, "A/282-ARG": 0.24092833219686244, "A/283-LEU": 0.2017849271594125, "A/284-THR": 0.08256273315953822, "A/285-LYS": 0.1567458885096497, "A/286-ASP": 0.07399446307312736, "A/287-TRP": 0.22439209961724077, "A/288-SER": 0.07410883490796887, "A/289-HIS": 0.2274283771922332, "A/290-GLN": 0.22774136062411104, "A/291-LYS": 0.12252287322016742, "A/292-GLY": 0.06469527652365958, "A/293-PHE": 0.1773999467932866, "A/294-ILE": 0.11921449036472807, "A/295-TRP": 0.2676636800220798, "A/296-GLY": 0.061592278037845484, "A/297-SER": 0.13467951743819562, "A/298-LEU": 0.13444549827309163, "A/299-PHE": 0.09767711787806001, "A/300-MET": 0.13437447864131097, "A/301-ALA": 0.051468063872699116, "A/302-ILE": 0.059409492133339466, "A/303-GLY": 0.042029983672412105, "A/304-MET": 0.11149711291401176, "A/305-ILE": 0.12017117501014907, "A/306-PHE": 0.054695587399383974, "A/307-SER": 0.07038294896062527, "A/308-PHE": 0.2186010691245505, "A/309-LEU": 0.13109147899982634, "A/310-THR": 0.08257916893671326, "A/311-THR": 0.11884710538000225, "A/312-THR": 0.10341177307576563, "A/313-PHE": 0.07249380719104316, "A/314-THR": 0.05946604993030898, "A/315-PRO": 0.044666071851233516, "A/316-ILE": 0.10154392555963553, "A/317-PHE": 0.12204269399329971, "A/318-ILE": 0.040567125905573244, "A/319-ALA": 0.05958763099840936, "A/320-GLY": 0.08019108788849964, "A/321-ILE": 0.0789539005009089, "A/322-VAL": 0.06267785526012937, "A/323-TYR": 0.12009248719152393, "A/324-THR": 0.04701249003897443, "A/325-LEU": 0.0981297899902995, "A/326-GLY": 0.04436080886211235, "A/327-GLU": 0.13386103703725286, "A/328-ILE": 0.1347269957451316, "A/329-VAL": 0.05708731325311171, "A/330-TYR": 0.16791765883258977, "A/331-THR": 0.06930426078931265, "A/332-PRO": 0.11353143775705934, "A/333-SER": 0.1280554949233804, "A/334-VAL": 0.10338973892900483, "A/335-GLN": 0.15247823884218892, "A/336-THR": 0.09892980603377785, "A/337-LEU": 0.08329006287263908, "A/338-GLY": 0.07609904615558954, "A/339-ALA": 0.070165432663262, "A/340-ASP": 0.11532726995488257, "A/341-LEU": 0.14496066887086004, "A/342-MET": 0.12180156177477189, "A/343-ASN": 0.17917829144316127, "A/344-PRO": 0.140419505674435, "A/345-GLU": 0.2759388556720001, "A/346-LYS": 0.14265171333769164, "A/347-ILE": 0.09193662183877287, "A/348-GLY": 0.06486299268381805, "A/349-SER": 0.10123031145914993, "A/350-TYR": 0.13558775143192864, "A/351-ASN": 0.0605664798927646, "A/352-GLY": 0.09068639706781408, "A/353-VAL": 0.08951673883251471, "A/354-ALA": 0.07641872813146416, "A/355-ALA": 0.1611728623969612, "A/356-ILE": 0.11565989327065086, "A/357-LYS": 0.18193013412124717, "A/358-MET": 0.17444973989048812, "A/359-PRO": 0.09033122247503343, "A/360-ILE": 0.1228255940316729, "A/361-ALA": 0.08442328612317376, "A/362-SER": 0.10882324360284816, "A/363-ILE": 0.05532819444251856, "A/364-LEU": 0.04455294373411061, "A/365-ALA": 0.05409970544610536, "A/366-GLY": 0.03646805715548314, "A/367-LEU": 0.10071910880257512, "A/368-LEU": 0.06815773497831845, "A/369-VAL": 0.05373839870708963, "A/370-SER": 0.03796907524939554, "A/371-ILE": 0.05712201717378149, "A/372-SER": 0.04760918285226417, "A/373-PRO": 0.0358178646290223, "A/374-MET": 0.03357447961910804, "A/375-ILE": 0.037318507463156556, "A/376-LYS": 0.03638331811173182, "A/377-ALA": 0.05589252613198734, "A/378-ILE": 0.1421989264598556, "A/379-GLY": 0.048193531810645715, "A/380-VAL": 0.1155111378837823, "A/381-SER": 0.08750293906387908, "A/382-LEU": 0.11969613487559891, "A/383-VAL": 0.08123299485185187, "A/384-LEU": 0.13014812891986802, "A/385-ALA": 0.11344352677984404, "A/386-LEU": 0.12533081883030328, "A/387-THR": 0.07242029854165719, "A/388-GLU": 0.09606630557924903, "A/389-VAL": 0.1042498766337083, "A/390-LEU": 0.09556909062237973, "A/391-ALA": 0.10968964800310159, "A/392-ILE": 0.12997120751678287, "A/393-ILE": 0.04467703360452642, "A/394-LEU": 0.0626369085422338, "A/395-VAL": 0.07036238394457373, "A/396-LEU": 0.055702411871328524, "A/397-VAL": 0.05277725310656884, "A/398-ALA": 0.04815576923143773, "A/399-VAL": 0.053010289893011646, "A/400-ASN": 0.1104487193088986, "A/401-ARG": 0.10796083247220963, "A/402-HIS": 0.10749870636621801, "A/403-GLN": 0.0775696025885208, "A/404-LYS": 0.08270016910310575, "A/405-THR": 0.09665247195502831, "A/406-LYS": 0.26542140053002744}}}, "2": {"single": {"lddt": 0.6649361255322872, "rmsd": 3.814903497695923, "cad_score": 0.643317, "gdtts": 0.5172634271099744, "tm_score": 0.8286851644515991, "LoCoHD": 0.10646126849945219}, "per_residue": {"lddt": {"A/2-LYS": 0.787, "A/3-GLU": 0.561, "A/4-PHE": 0.765, "A/5-TRP": 0.695, "A/6-ASN": 0.77, "A/7-LEU": 0.857, "A/8-ASP": 0.757, "A/9-LYS": 0.671, "A/10-ASN": 0.72, "A/11-LEU": 0.77, "A/12-GLN": 0.852, "A/13-LEU": 0.772, "A/14-ARG": 0.559, "A/15-LEU": 0.816, "A/16-GLY": 0.825, "A/17-ILE": 0.766, "A/18-VAL": 0.727, "A/19-PHE": 0.743, "A/20-LEU": 0.748, "A/21-GLY": 0.667, "A/22-ALA": 0.64, "A/23-PHE": 0.666, "A/24-SER": 0.626, "A/25-TYR": 0.42, "A/26-GLY": 0.487, "A/27-THR": 0.511, "A/28-VAL": 0.534, "A/29-PHE": 0.39, "A/30-SER": 0.473, "A/31-SER": 0.46, "A/32-MET": 0.557, "A/33-THR": 0.418, "A/34-ILE": 0.428, "A/35-TYR": 0.613, "A/36-TYR": 0.591, "A/37-ASN": 0.41, "A/38-GLN": 0.411, "A/39-TYR": 0.614, "A/40-LEU": 0.596, "A/41-GLY": 0.419, "A/42-SER": 0.357, "A/43-ALA": 0.414, "A/44-ILE": 0.489, "A/45-THR": 0.46, "A/46-GLY": 0.457, "A/47-ILE": 0.486, "A/48-LEU": 0.442, "A/49-LEU": 0.398, "A/50-ALA": 0.502, "A/51-LEU": 0.525, "A/52-SER": 0.567, "A/53-ALA": 0.549, "A/54-VAL": 0.576, "A/55-ALA": 0.615, "A/56-THR": 0.65, "A/57-PHE": 0.683, "A/58-VAL": 0.716, "A/59-ALA": 0.772, "A/60-GLY": 0.731, "A/61-ILE": 0.738, "A/62-LEU": 0.821, "A/63-ALA": 0.835, "A/64-GLY": 0.81, "A/65-PHE": 0.725, "A/66-PHE": 0.715, "A/67-ALA": 0.834, "A/68-ASP": 0.78, "A/69-ARG": 0.708, "A/70-ASN": 0.669, "A/71-GLY": 0.79, "A/72-ARG": 0.731, "A/73-LYS": 0.818, "A/74-PRO": 0.864, "A/75-VAL": 0.876, "A/76-MET": 0.764, "A/77-VAL": 0.857, "A/78-PHE": 0.838, "A/79-GLY": 0.814, "A/80-THR": 0.746, "A/81-ILE": 0.848, "A/82-ILE": 0.847, "A/83-GLN": 0.678, "A/84-LEU": 0.747, "A/85-LEU": 0.756, "A/86-GLY": 0.784, "A/87-ALA": 0.787, "A/88-ALA": 0.832, "A/89-LEU": 0.788, "A/90-ALA": 0.765, "A/91-ILE": 0.803, "A/92-ALA": 0.791, "A/93-SER": 0.779, "A/94-ASN": 0.687, "A/95-LEU": 0.717, "A/96-PRO": 0.794, "A/97-GLY": 0.717, "A/98-HIS": 0.64, "A/99-VAL": 0.703, "A/100-ASN": 0.637, "A/101-PRO": 0.654, "A/102-TRP": 0.56, "A/103-SER": 0.801, "A/104-THR": 0.736, "A/105-PHE": 0.616, "A/106-ILE": 0.773, "A/107-ALA": 0.769, "A/108-PHE": 0.54, "A/109-LEU": 0.711, "A/110-LEU": 0.791, "A/111-ILE": 0.74, "A/112-SER": 0.709, "A/113-PHE": 0.774, "A/114-GLY": 0.798, "A/115-TYR": 0.672, "A/116-ASN": 0.705, "A/117-PHE": 0.771, "A/118-VAL": 0.789, "A/119-ILE": 0.734, "A/120-THR": 0.763, "A/121-ALA": 0.805, "A/122-GLY": 0.808, "A/123-ASN": 0.745, "A/124-ALA": 0.805, "A/125-MET": 0.732, "A/126-ILE": 0.748, "A/127-ILE": 0.734, "A/128-ASP": 0.655, "A/129-ALA": 0.755, "A/130-SER": 0.723, "A/131-ASN": 0.697, "A/132-ALA": 0.667, "A/133-GLU": 0.739, "A/134-ASN": 0.7, "A/135-ARG": 0.69, "A/136-LYS": 0.624, "A/137-VAL": 0.772, "A/138-VAL": 0.782, "A/139-PHE": 0.731, "A/140-MET": 0.728, "A/141-LEU": 0.813, "A/142-ASP": 0.794, "A/143-TYR": 0.787, "A/144-TRP": 0.713, "A/145-ALA": 0.812, "A/146-GLN": 0.716, "A/147-ASN": 0.779, "A/148-LEU": 0.773, "A/149-SER": 0.703, "A/150-VAL": 0.607, "A/151-ILE": 0.673, "A/152-LEU": 0.668, "A/153-GLY": 0.622, "A/154-ALA": 0.538, "A/155-ALA": 0.552, "A/156-LEU": 0.589, "A/157-GLY": 0.532, "A/158-ALA": 0.478, "A/159-TRP": 0.388, "A/160-LEU": 0.576, "A/161-PHE": 0.552, "A/162-ARG": null, "A/163-PRO": null, "A/164-ALA": 0.63, "A/165-PHE": 0.681, "A/166-GLU": 0.69, "A/167-ALA": 0.746, "A/168-LEU": 0.675, "A/169-LEU": 0.775, "A/170-VAL": 0.837, "A/171-ILE": 0.762, "A/172-LEU": 0.617, "A/173-LEU": 0.811, "A/174-LEU": 0.849, "A/175-THR": 0.719, "A/176-VAL": 0.755, "A/177-LEU": 0.8, "A/178-VAL": 0.845, "A/179-SER": 0.766, "A/180-PHE": 0.831, "A/181-PHE": 0.652, "A/182-LEU": 0.806, "A/183-THR": 0.799, "A/184-THR": 0.796, "A/185-PHE": 0.787, "A/186-VAL": 0.731, "A/187-MET": 0.709, "A/188-THR": 0.58, "A/189-GLU": 0.719, "A/190-THR": 0.71, "A/191-PHE": 0.572, "A/192-LYS": 0.5, "A/193-PRO": 0.569, "A/194-THR": 0.56, "A/203-ASN": 0.523, "A/204-ILE": 0.479, "A/205-PHE": 0.437, "A/206-GLN": 0.706, "A/207-ALA": 0.609, "A/208-TYR": 0.78, "A/209-LYS": 0.696, "A/210-THR": 0.674, "A/211-VAL": 0.709, "A/212-LEU": 0.695, "A/213-GLN": 0.774, "A/214-ASP": 0.7, "A/215-LYS": 0.698, "A/216-THR": 0.648, "A/217-TYR": 0.687, "A/218-MET": 0.691, "A/219-ILE": 0.775, "A/220-PHE": 0.581, "A/221-MET": 0.733, "A/222-GLY": 0.827, "A/223-ALA": 0.787, "A/224-ASN": 0.715, "A/225-ILE": 0.785, "A/226-ALA": 0.837, "A/227-THR": 0.708, "A/228-THR": 0.634, "A/229-PHE": 0.698, "A/230-ILE": 0.664, "A/231-ILE": 0.647, "A/232-MET": 0.497, "A/233-GLN": 0.456, "A/234-PHE": 0.482, "A/235-ASP": 0.341, "A/236-ASN": 0.401, "A/237-PHE": 0.548, "A/238-LEU": 0.538, "A/239-PRO": 0.461, "A/240-VAL": 0.508, "A/241-HIS": 0.573, "A/242-LEU": 0.561, "A/243-SER": 0.491, "A/244-ASN": 0.516, "A/245-SER": 0.594, "A/246-PHE": 0.525, "A/247-LYS": 0.372, "A/248-THR": 0.618, "A/249-ILE": 0.599, "A/250-THR": 0.582, "A/257-TYR": 0.438, "A/258-GLY": 0.498, "A/259-GLN": 0.354, "A/260-ARG": 0.484, "A/261-MET": 0.506, "A/262-LEU": 0.476, "A/263-THR": 0.495, "A/264-ILE": 0.6, "A/265-TYR": 0.497, "A/266-LEU": 0.58, "A/267-ILE": 0.648, "A/268-LEU": 0.659, "A/269-ALA": 0.746, "A/270-CYS": 0.772, "A/271-VAL": 0.866, "A/272-LEU": 0.859, "A/273-VAL": 0.824, "A/274-VAL": 0.731, "A/275-LEU": 0.805, "A/276-LEU": 0.743, "A/277-MET": 0.706, "A/278-THR": 0.717, "A/279-THR": 0.714, "A/280-LEU": 0.64, "A/281-ASN": 0.637, "A/282-ARG": 0.492, "A/283-LEU": 0.6, "A/284-THR": 0.601, "A/285-LYS": 0.612, "A/286-ASP": 0.684, "A/287-TRP": 0.536, "A/288-SER": 0.674, "A/289-HIS": 0.63, "A/290-GLN": 0.602, "A/291-LYS": 0.661, "A/292-GLY": 0.73, "A/293-PHE": 0.546, "A/294-ILE": 0.679, "A/295-TRP": 0.619, "A/296-GLY": 0.747, "A/297-SER": 0.675, "A/298-LEU": 0.685, "A/299-PHE": 0.74, "A/300-MET": 0.684, "A/301-ALA": 0.686, "A/302-ILE": 0.761, "A/303-GLY": 0.738, "A/304-MET": 0.622, "A/305-ILE": 0.682, "A/306-PHE": 0.759, "A/307-SER": 0.666, "A/308-PHE": 0.541, "A/309-LEU": 0.648, "A/310-THR": 0.695, "A/311-THR": 0.683, "A/312-THR": 0.772, "A/313-PHE": 0.631, "A/314-THR": 0.724, "A/315-PRO": 0.797, "A/316-ILE": 0.697, "A/317-PHE": 0.683, "A/318-ILE": 0.793, "A/319-ALA": 0.765, "A/320-GLY": 0.769, "A/321-ILE": 0.837, "A/322-VAL": 0.812, "A/323-TYR": 0.69, "A/324-THR": 0.808, "A/325-LEU": 0.752, "A/326-GLY": 0.787, "A/327-GLU": 0.719, "A/328-ILE": 0.8, "A/329-VAL": 0.762, "A/330-TYR": 0.693, "A/331-THR": 0.719, "A/332-PRO": 0.725, "A/333-SER": 0.695, "A/334-VAL": 0.631, "A/335-GLN": 0.692, "A/336-THR": 0.708, "A/337-LEU": 0.598, "A/338-GLY": 0.696, "A/339-ALA": 0.753, "A/340-ASP": 0.671, "A/341-LEU": 0.622, "A/342-MET": 0.628, "A/343-ASN": 0.559, "A/344-PRO": 0.658, "A/345-GLU": 0.602, "A/346-LYS": 0.668, "A/347-ILE": 0.756, "A/348-GLY": 0.791, "A/349-SER": 0.776, "A/350-TYR": 0.715, "A/351-ASN": 0.78, "A/352-GLY": 0.793, "A/353-VAL": 0.773, "A/354-ALA": 0.747, "A/355-ALA": 0.609, "A/356-ILE": 0.523, "A/357-LYS": 0.507, "A/358-MET": 0.484, "A/359-PRO": 0.488, "A/360-ILE": 0.619, "A/361-ALA": 0.634, "A/362-SER": 0.447, "A/363-ILE": 0.477, "A/364-LEU": 0.627, "A/365-ALA": 0.585, "A/366-GLY": 0.49, "A/367-LEU": 0.506, "A/368-LEU": 0.623, "A/369-VAL": 0.532, "A/370-SER": 0.537, "A/371-ILE": 0.59, "A/372-SER": 0.596, "A/373-PRO": 0.607, "A/374-MET": 0.755, "A/375-ILE": 0.722, "A/376-LYS": 0.62, "A/377-ALA": 0.627, "A/378-ILE": 0.596, "A/379-GLY": 0.698, "A/380-VAL": 0.68, "A/381-SER": 0.631, "A/382-LEU": 0.682, "A/383-VAL": 0.776, "A/384-LEU": 0.673, "A/385-ALA": 0.68, "A/386-LEU": 0.668, "A/387-THR": 0.745, "A/388-GLU": 0.611, "A/389-VAL": 0.713, "A/390-LEU": 0.736, "A/391-ALA": 0.778, "A/392-ILE": 0.686, "A/393-ILE": 0.768, "A/394-LEU": 0.736, "A/395-VAL": 0.68, "A/396-LEU": 0.716, "A/397-VAL": 0.772, "A/398-ALA": 0.722, "A/399-VAL": 0.67, "A/400-ASN": 0.662, "A/401-ARG": 0.685, "A/402-HIS": 0.623, "A/403-GLN": 0.699, "A/404-LYS": 0.707, "A/405-THR": 0.612, "A/406-LYS": 0.364}, "cad_score": {"A/2-LYS": 0.701, "A/3-GLU": 0.502, "A/4-PHE": 0.898, "A/5-TRP": 0.597, "A/6-ASN": 0.595, "A/7-LEU": 0.849, "A/8-ASP": 0.775, "A/9-LYS": 0.788, "A/10-ASN": 0.549, "A/11-LEU": 0.654, "A/12-GLN": 0.808, "A/13-LEU": 0.779, "A/14-ARG": 0.377, "A/15-LEU": 0.714, "A/16-GLY": 0.836, "A/17-ILE": 0.812, "A/18-VAL": 0.556, "A/19-PHE": 0.895, "A/20-LEU": 0.806, "A/21-GLY": 0.357, "A/22-ALA": 0.632, "A/23-PHE": 0.719, "A/24-SER": 0.524, "A/25-TYR": 0.307, "A/26-GLY": 0.6, "A/27-THR": 0.393, "A/28-VAL": 0.508, "A/29-PHE": 0.355, "A/30-SER": 0.367, "A/31-SER": 0.334, "A/32-MET": 0.634, "A/33-THR": 0.403, "A/34-ILE": 0.333, "A/35-TYR": 0.703, "A/36-TYR": 0.733, "A/37-ASN": 0.462, "A/38-GLN": 0.399, "A/39-TYR": 0.647, "A/40-LEU": 0.675, "A/41-GLY": 0.521, "A/42-SER": 0.354, "A/43-ALA": 0.508, "A/44-ILE": 0.481, "A/45-THR": 0.654, "A/46-GLY": 0.311, "A/47-ILE": 0.613, "A/48-LEU": 0.551, "A/49-LEU": 0.299, "A/50-ALA": 0.343, "A/51-LEU": 0.671, "A/52-SER": 0.667, "A/53-ALA": 0.364, "A/54-VAL": 0.623, "A/55-ALA": 0.863, "A/56-THR": 0.529, "A/57-PHE": 0.632, "A/58-VAL": 0.885, "A/59-ALA": 0.785, "A/60-GLY": 0.686, "A/61-ILE": 0.655, "A/62-LEU": 0.834, "A/63-ALA": 0.788, "A/64-GLY": 0.761, "A/65-PHE": 0.69, "A/66-PHE": 0.744, "A/67-ALA": 0.765, "A/68-ASP": 0.547, "A/69-ARG": 0.725, "A/70-ASN": 0.781, "A/71-GLY": 0.62, "A/72-ARG": 0.656, "A/73-LYS": 0.619, "A/74-PRO": 0.783, "A/75-VAL": 0.787, "A/76-MET": 0.681, "A/77-VAL": 0.833, "A/78-PHE": 0.79, "A/79-GLY": 0.826, "A/80-THR": 0.681, "A/81-ILE": 0.859, "A/82-ILE": 0.85, "A/83-GLN": 0.692, "A/84-LEU": 0.896, "A/85-LEU": 0.599, "A/86-GLY": 0.901, "A/87-ALA": 0.777, "A/88-ALA": 0.889, "A/89-LEU": 0.82, "A/90-ALA": 0.73, "A/91-ILE": 0.823, "A/92-ALA": 0.84, "A/93-SER": 0.744, "A/94-ASN": 0.709, "A/95-LEU": 0.747, "A/96-PRO": 0.9, "A/97-GLY": 0.913, "A/98-HIS": 0.577, "A/99-VAL": 0.59, "A/100-ASN": 0.662, "A/101-PRO": 0.56, "A/102-TRP": 0.433, "A/103-SER": 0.717, "A/104-THR": 0.585, "A/105-PHE": 0.407, "A/106-ILE": 0.602, "A/107-ALA": 0.851, "A/108-PHE": 0.577, "A/109-LEU": 0.603, "A/110-LEU": 0.792, "A/111-ILE": 0.656, "A/112-SER": 0.692, "A/113-PHE": 0.802, "A/114-GLY": 0.864, "A/115-TYR": 0.591, "A/116-ASN": 0.629, "A/117-PHE": 0.865, "A/118-VAL": 0.691, "A/119-ILE": 0.645, "A/120-THR": 0.735, "A/121-ALA": 0.757, "A/122-GLY": 0.711, "A/123-ASN": 0.641, "A/124-ALA": 0.864, "A/125-MET": 0.617, "A/126-ILE": 0.655, "A/127-ILE": 0.628, "A/128-ASP": 0.452, "A/129-ALA": 0.493, "A/130-SER": 0.62, "A/131-ASN": 0.694, "A/132-ALA": 0.556, "A/133-GLU": 0.61, "A/134-ASN": 0.73, "A/135-ARG": 0.624, "A/136-LYS": 0.685, "A/137-VAL": 0.762, "A/138-VAL": 0.751, "A/139-PHE": 0.62, "A/140-MET": 0.625, "A/141-LEU": 0.819, "A/142-ASP": 0.763, "A/143-TYR": 0.836, "A/144-TRP": 0.479, "A/145-ALA": 0.798, "A/146-GLN": 0.745, "A/147-ASN": 0.901, "A/148-LEU": 0.675, "A/149-SER": 0.759, "A/150-VAL": 0.653, "A/151-ILE": 0.68, "A/152-LEU": 0.817, "A/153-GLY": 0.794, "A/154-ALA": 0.352, "A/155-ALA": 0.402, "A/156-LEU": 0.813, "A/157-GLY": 0.609, "A/158-ALA": 0.41, "A/159-TRP": 0.532, "A/160-LEU": 0.572, "A/161-PHE": 0.539, "A/162-ARG": 0.374, "A/163-PRO": 0.741, "A/164-ALA": 0.585, "A/165-PHE": 0.751, "A/166-GLU": 0.649, "A/167-ALA": 0.644, "A/168-LEU": 0.571, "A/169-LEU": 0.791, "A/170-VAL": 0.865, "A/171-ILE": 0.596, "A/172-LEU": 0.595, "A/173-LEU": 0.844, "A/174-LEU": 0.793, "A/175-THR": 0.722, "A/176-VAL": 0.662, "A/177-LEU": 0.797, "A/178-VAL": 0.898, "A/179-SER": 0.719, "A/180-PHE": 0.756, "A/181-PHE": 0.576, "A/182-LEU": 0.784, "A/183-THR": 0.762, "A/184-THR": 0.782, "A/185-PHE": 0.801, "A/186-VAL": 0.708, "A/187-MET": 0.361, "A/188-THR": 0.423, "A/189-GLU": 0.667, "A/190-THR": 0.393, "A/191-PHE": 0.653, "A/192-LYS": 0.437, "A/193-PRO": 0.703, "A/194-THR": 0.753, "A/203-ASN": 0.879, "A/204-ILE": 0.616, "A/205-PHE": 0.288, "A/206-GLN": 0.751, "A/207-ALA": 0.718, "A/208-TYR": 0.655, "A/209-LYS": 0.549, "A/210-THR": 0.736, "A/211-VAL": 0.669, "A/212-LEU": 0.685, "A/213-GLN": 0.774, "A/214-ASP": 0.651, "A/215-LYS": 0.689, "A/216-THR": 0.562, "A/217-TYR": 0.613, "A/218-MET": 0.594, "A/219-ILE": 0.709, "A/220-PHE": 0.416, "A/221-MET": 0.514, "A/222-GLY": 0.841, "A/223-ALA": 0.794, "A/224-ASN": 0.509, "A/225-ILE": 0.697, "A/226-ALA": 0.67, "A/227-THR": 0.54, "A/228-THR": 0.673, "A/229-PHE": 0.779, "A/230-ILE": 0.62, "A/231-ILE": 0.551, "A/232-MET": 0.476, "A/233-GLN": 0.539, "A/234-PHE": 0.454, "A/235-ASP": 0.294, "A/236-ASN": 0.396, "A/237-PHE": 0.763, "A/238-LEU": 0.566, "A/239-PRO": 0.615, "A/240-VAL": 0.499, "A/241-HIS": 0.446, "A/242-LEU": 0.639, "A/243-SER": 0.479, "A/244-ASN": 0.63, "A/245-SER": 0.644, "A/246-PHE": 0.532, "A/247-LYS": 0.252, "A/248-THR": 0.87, "A/249-ILE": 0.52, "A/250-THR": 0.871, "A/257-TYR": 0.735, "A/258-GLY": 0.579, "A/259-GLN": 0.291, "A/260-ARG": 0.791, "A/261-MET": 0.54, "A/262-LEU": 0.556, "A/263-THR": 0.473, "A/264-ILE": 0.626, "A/265-TYR": 0.467, "A/266-LEU": 0.344, "A/267-ILE": 0.505, "A/268-LEU": 0.574, "A/269-ALA": 0.828, "A/270-CYS": 0.852, "A/271-VAL": 0.864, "A/272-LEU": 0.684, "A/273-VAL": 0.828, "A/274-VAL": 0.633, "A/275-LEU": 0.728, "A/276-LEU": 0.718, "A/277-MET": 0.55, "A/278-THR": 0.339, "A/279-THR": 0.682, "A/280-LEU": 0.636, "A/281-ASN": 0.632, "A/282-ARG": 0.601, "A/283-LEU": 0.556, "A/284-THR": 0.273, "A/285-LYS": 0.65, "A/286-ASP": 0.621, "A/287-TRP": 0.516, "A/288-SER": 0.511, "A/289-HIS": 0.658, "A/290-GLN": 0.572, "A/291-LYS": 0.69, "A/292-GLY": 0.611, "A/293-PHE": 0.579, "A/294-ILE": 0.623, "A/295-TRP": 0.708, "A/296-GLY": 0.89, "A/297-SER": 0.6, "A/298-LEU": 0.672, "A/299-PHE": 0.711, "A/300-MET": 0.669, "A/301-ALA": 0.671, "A/302-ILE": 0.766, "A/303-GLY": 0.839, "A/304-MET": 0.557, "A/305-ILE": 0.725, "A/306-PHE": 0.684, "A/307-SER": 0.665, "A/308-PHE": 0.309, "A/309-LEU": 0.589, "A/310-THR": 0.711, "A/311-THR": 0.745, "A/312-THR": 0.774, "A/313-PHE": 0.581, "A/314-THR": 0.843, "A/315-PRO": 0.854, "A/316-ILE": 0.684, "A/317-PHE": 0.517, "A/318-ILE": 0.864, "A/319-ALA": 0.809, "A/320-GLY": 0.565, "A/321-ILE": 0.771, "A/322-VAL": 0.766, "A/323-TYR": 0.796, "A/324-THR": 0.852, "A/325-LEU": 0.632, "A/326-GLY": 0.902, "A/327-GLU": 0.778, "A/328-ILE": 0.775, "A/329-VAL": 0.677, "A/330-TYR": 0.693, "A/331-THR": 0.913, "A/332-PRO": 0.591, "A/333-SER": 0.704, "A/334-VAL": 0.66, "A/335-GLN": 0.699, "A/336-THR": 0.784, "A/337-LEU": 0.624, "A/338-GLY": 0.7, "A/339-ALA": 0.777, "A/340-ASP": 0.671, "A/341-LEU": 0.641, "A/342-MET": 0.714, "A/343-ASN": 0.683, "A/344-PRO": 0.579, "A/345-GLU": 0.579, "A/346-LYS": 0.673, "A/347-ILE": 0.723, "A/348-GLY": 0.797, "A/349-SER": 0.726, "A/350-TYR": 0.646, "A/351-ASN": 0.74, "A/352-GLY": 0.705, "A/353-VAL": 0.679, "A/354-ALA": 0.507, "A/355-ALA": 0.595, "A/356-ILE": 0.517, "A/357-LYS": 0.296, "A/358-MET": 0.452, "A/359-PRO": 0.521, "A/360-ILE": 0.446, "A/361-ALA": 0.827, "A/362-SER": 0.518, "A/363-ILE": 0.334, "A/364-LEU": 0.792, "A/365-ALA": 0.734, "A/366-GLY": 0.343, "A/367-LEU": 0.729, "A/368-LEU": 0.648, "A/369-VAL": 0.404, "A/370-SER": 0.416, "A/371-ILE": 0.775, "A/372-SER": 0.688, "A/373-PRO": 0.558, "A/374-MET": 0.772, "A/375-ILE": 0.79, "A/376-LYS": 0.795, "A/377-ALA": 0.633, "A/378-ILE": 0.543, "A/379-GLY": 0.874, "A/380-VAL": 0.7, "A/381-SER": 0.537, "A/382-LEU": 0.701, "A/383-VAL": 0.76, "A/384-LEU": 0.649, "A/385-ALA": 0.622, "A/386-LEU": 0.696, "A/387-THR": 0.674, "A/388-GLU": 0.504, "A/389-VAL": 0.61, "A/390-LEU": 0.649, "A/391-ALA": 0.76, "A/392-ILE": 0.479, "A/393-ILE": 0.872, "A/394-LEU": 0.731, "A/395-VAL": 0.621, "A/396-LEU": 0.665, "A/397-VAL": 0.821, "A/398-ALA": 0.746, "A/399-VAL": 0.642, "A/400-ASN": 0.645, "A/401-ARG": 0.622, "A/402-HIS": 0.385, "A/403-GLN": 0.762, "A/404-LYS": 0.661, "A/405-THR": 0.581, "A/406-LYS": 0.467}, "LoCoHD": {"A/2-LYS": 0.1384184427192616, "A/3-GLU": 0.17348211207880093, "A/4-PHE": 0.12483967508747303, "A/5-TRP": 0.07459490017467692, "A/6-ASN": 0.1440222511009805, "A/7-LEU": 0.0572364955420117, "A/8-ASP": 0.09535074595581024, "A/9-LYS": 0.16924266283518277, "A/10-ASN": 0.1922931820231357, "A/11-LEU": 0.19601510323949503, "A/12-GLN": 0.08790731191743444, "A/13-LEU": 0.11700904926031402, "A/14-ARG": 0.21998906890519357, "A/15-LEU": 0.06093153946635233, "A/16-GLY": 0.05442205150504254, "A/17-ILE": 0.10902718891275483, "A/18-VAL": 0.11381777546852388, "A/19-PHE": 0.082719803039092, "A/20-LEU": 0.05623435749653779, "A/21-GLY": 0.05100449318511714, "A/22-ALA": 0.0603058258163563, "A/23-PHE": 0.07962813223430151, "A/24-SER": 0.068862147180383, "A/25-TYR": 0.19493674990564525, "A/26-GLY": 0.07800845798481273, "A/27-THR": 0.055961932025419305, "A/28-VAL": 0.10500737114353588, "A/29-PHE": 0.20326171298132187, "A/30-SER": 0.1002241657087166, "A/31-SER": 0.11844792907528735, "A/32-MET": 0.09004076698764177, "A/33-THR": 0.07246678088665524, "A/34-ILE": 0.09085574355249959, "A/35-TYR": 0.12876049688121385, "A/36-TYR": 0.09855751289158408, "A/37-ASN": 0.07901094896832378, "A/38-GLN": 0.28245151464342233, "A/39-TYR": 0.1600892208955991, "A/40-LEU": 0.09476122642731966, "A/41-GLY": 0.05395034842470594, "A/42-SER": 0.05263197228668834, "A/43-ALA": 0.04898025414235777, "A/44-ILE": 0.08023442484415681, "A/45-THR": 0.04580880787758817, "A/46-GLY": 0.0428632511490418, "A/47-ILE": 0.05784262152554081, "A/48-LEU": 0.13144639337116726, "A/49-LEU": 0.12476927039237767, "A/50-ALA": 0.05842028741039023, "A/51-LEU": 0.10285091566802687, "A/52-SER": 0.053594444910360466, "A/53-ALA": 0.05338698340744473, "A/54-VAL": 0.0534329036838509, "A/55-ALA": 0.029975803246113, "A/56-THR": 0.06449301380802681, "A/57-PHE": 0.04600849794804209, "A/58-VAL": 0.05290515225892712, "A/59-ALA": 0.0376218656711614, "A/60-GLY": 0.04547534503200179, "A/61-ILE": 0.09856567516983297, "A/62-LEU": 0.09584205196514745, "A/63-ALA": 0.0627747826078851, "A/64-GLY": 0.0652922748762649, "A/65-PHE": 0.1304956887565355, "A/66-PHE": 0.14809611876729312, "A/67-ALA": 0.08468411804111661, "A/68-ASP": 0.13629513675057825, "A/69-ARG": 0.13827257558919093, "A/70-ASN": 0.09988809039092558, "A/71-GLY": 0.13432422813894643, "A/72-ARG": 0.13562703662451817, "A/73-LYS": 0.16643481083521114, "A/74-PRO": 0.06036606634479026, "A/75-VAL": 0.07071266264655793, "A/76-MET": 0.0871149423217895, "A/77-VAL": 0.068942608027025, "A/78-PHE": 0.08080193183898207, "A/79-GLY": 0.03448418051942455, "A/80-THR": 0.06503831058483744, "A/81-ILE": 0.04416727967333424, "A/82-ILE": 0.05732168504529545, "A/83-GLN": 0.08624265883841031, "A/84-LEU": 0.06775985521143994, "A/85-LEU": 0.0888859798981356, "A/86-GLY": 0.06421673359963401, "A/87-ALA": 0.07172491024521002, "A/88-ALA": 0.0462706804898504, "A/89-LEU": 0.062013584566513305, "A/90-ALA": 0.10261765569871782, "A/91-ILE": 0.1258326089655362, "A/92-ALA": 0.07894544316333349, "A/93-SER": 0.07869463220538392, "A/94-ASN": 0.11521608351886681, "A/95-LEU": 0.10300424118505098, "A/96-PRO": 0.04787634804435775, "A/97-GLY": 0.035847229759193064, "A/98-HIS": 0.07578122038584902, "A/99-VAL": 0.08916895951883114, "A/100-ASN": 0.0948327169988258, "A/101-PRO": 0.0476176583143725, "A/102-TRP": 0.21375799506078377, "A/103-SER": 0.10562715184427235, "A/104-THR": 0.0735092316344231, "A/105-PHE": 0.16368280472670804, "A/106-ILE": 0.09463738567174798, "A/107-ALA": 0.0745861970197477, "A/108-PHE": 0.19097870545815884, "A/109-LEU": 0.10035729569459678, "A/110-LEU": 0.041945103515834053, "A/111-ILE": 0.06534996426462943, "A/112-SER": 0.0652630615128082, "A/113-PHE": 0.11453639174123288, "A/114-GLY": 0.03971635966130265, "A/115-TYR": 0.2084482618847826, "A/116-ASN": 0.08340037214447191, "A/117-PHE": 0.09595664189972589, "A/118-VAL": 0.10991715142874911, "A/119-ILE": 0.18521366066417447, "A/120-THR": 0.07889749398964639, "A/121-ALA": 0.055441019190365814, "A/122-GLY": 0.11339547851943768, "A/123-ASN": 0.14535822134043064, "A/124-ALA": 0.08852704897039348, "A/125-MET": 0.1692673941370824, "A/126-ILE": 0.08773907353597589, "A/127-ILE": 0.11997345414784084, "A/128-ASP": 0.20437667988381608, "A/129-ALA": 0.16137032861839373, "A/130-SER": 0.09731304691182789, "A/131-ASN": 0.12061805671790567, "A/132-ALA": 0.12025030173129712, "A/133-GLU": 0.12139819415208263, "A/134-ASN": 0.11918126262492963, "A/135-ARG": 0.1491066460126822, "A/136-LYS": 0.1681522093433629, "A/137-VAL": 0.09663007055354808, "A/138-VAL": 0.07319068040447287, "A/139-PHE": 0.15518686436914167, "A/140-MET": 0.08862883671602058, "A/141-LEU": 0.09835076680009533, "A/142-ASP": 0.09001109734755537, "A/143-TYR": 0.10101217195598196, "A/144-TRP": 0.16971700676813692, "A/145-ALA": 0.060475408315311646, "A/146-GLN": 0.10589178741811876, "A/147-ASN": 0.07875267182069189, "A/148-LEU": 0.09202542350893758, "A/149-SER": 0.06851369239224878, "A/150-VAL": 0.11035385936255385, "A/151-ILE": 0.06732287297933325, "A/152-LEU": 0.0630653721650792, "A/153-GLY": 0.05344681573941905, "A/154-ALA": 0.05870447355655377, "A/155-ALA": 0.14508197468987238, "A/156-LEU": 0.06726351834910642, "A/157-GLY": 0.039411820354299076, "A/158-ALA": 0.08935737474506625, "A/159-TRP": 0.20124274123705257, "A/160-LEU": 0.1193802586014891, "A/161-PHE": 0.11996833974724087, "A/162-ARG": 0.13817258100045546, "A/163-PRO": 0.08355785660901689, "A/164-ALA": 0.07422201376070835, "A/165-PHE": 0.16167627237581134, "A/166-GLU": 0.15137211227069863, "A/167-ALA": 0.037849383308613975, "A/168-LEU": 0.10175217843726801, "A/169-LEU": 0.10369709720712277, "A/170-VAL": 0.04246814678887937, "A/171-ILE": 0.06347250836865025, "A/172-LEU": 0.12253630288891015, "A/173-LEU": 0.030080913157654692, "A/174-LEU": 0.03799675140077299, "A/175-THR": 0.08779776784340503, "A/176-VAL": 0.05386828215915256, "A/177-LEU": 0.11051066841140736, "A/178-VAL": 0.0374866625635758, "A/179-SER": 0.06437787227785552, "A/180-PHE": 0.1384244375854064, "A/181-PHE": 0.17747181510278398, "A/182-LEU": 0.11608912043002595, "A/183-THR": 0.08300425074520631, "A/184-THR": 0.07559401717586466, "A/185-PHE": 0.18251859019454825, "A/186-VAL": 0.09197009198676086, "A/187-MET": 0.10662233435585147, "A/188-THR": 0.1437712931219123, "A/189-GLU": 0.1245997636946999, "A/190-THR": 0.14146555823603799, "A/191-PHE": 0.12067928293253619, "A/192-LYS": 0.15784776369741474, "A/193-PRO": 0.11163386232945006, "A/194-THR": 0.21605620756005453, "A/203-ASN": 0.22714881328364364, "A/204-ILE": 0.13787466955275582, "A/205-PHE": 0.3050528154612073, "A/206-GLN": 0.15063802215896924, "A/207-ALA": 0.11865133153082975, "A/208-TYR": 0.12921845160987616, "A/209-LYS": 0.21356724828616697, "A/210-THR": 0.06596060181412927, "A/211-VAL": 0.08940772431851152, "A/212-LEU": 0.1404424472545969, "A/213-GLN": 0.08714402849167592, "A/214-ASP": 0.11328402001319156, "A/215-LYS": 0.13577196367204858, "A/216-THR": 0.16614326911763677, "A/217-TYR": 0.1592799797510396, "A/218-MET": 0.16930989508432592, "A/219-ILE": 0.08003691819092952, "A/220-PHE": 0.1815770337333553, "A/221-MET": 0.1434973748673859, "A/222-GLY": 0.06910056450521654, "A/223-ALA": 0.08897908598161398, "A/224-ASN": 0.1429025365728619, "A/225-ILE": 0.07288456949822833, "A/226-ALA": 0.08841370048669324, "A/227-THR": 0.15969468072231882, "A/228-THR": 0.1051580578363175, "A/229-PHE": 0.09295194231982662, "A/230-ILE": 0.10273134914084413, "A/231-ILE": 0.11632327256595723, "A/232-MET": 0.10895312271484459, "A/233-GLN": 0.19976822363444358, "A/234-PHE": 0.22006330130442747, "A/235-ASP": 0.18312020359077907, "A/236-ASN": 0.12104756437543013, "A/237-PHE": 0.11940262165470014, "A/238-LEU": 0.10577001523740223, "A/239-PRO": 0.053051548583178204, "A/240-VAL": 0.06698657559359203, "A/241-HIS": 0.13024960509308933, "A/242-LEU": 0.09624206734949338, "A/243-SER": 0.06557543026849509, "A/244-ASN": 0.0999364733472108, "A/245-SER": 0.13667347724452247, "A/246-PHE": 0.16048917534889715, "A/247-LYS": 0.179027280140082, "A/248-THR": 0.14153578216002563, "A/249-ILE": 0.1689779809128698, "A/250-THR": 0.17842689094053585, "A/257-TYR": 0.27608116216325823, "A/258-GLY": 0.12511519593648038, "A/259-GLN": 0.13387018573408402, "A/260-ARG": 0.1558414882961417, "A/261-MET": 0.1257778040372712, "A/262-LEU": 0.09269388937833979, "A/263-THR": 0.06611889975605255, "A/264-ILE": 0.12245208633958143, "A/265-TYR": 0.18789975291462385, "A/266-LEU": 0.13865915668091333, "A/267-ILE": 0.05802680033487882, "A/268-LEU": 0.12633146640973295, "A/269-ALA": 0.05702505745929131, "A/270-CYS": 0.05022580641157709, "A/271-VAL": 0.05334842157695086, "A/272-LEU": 0.08340054350454319, "A/273-VAL": 0.06301411427683233, "A/274-VAL": 0.09196384495644365, "A/275-LEU": 0.0544414908549521, "A/276-LEU": 0.07273008296070342, "A/277-MET": 0.0799000327768124, "A/278-THR": 0.16508464098405906, "A/279-THR": 0.09212598308859178, "A/280-LEU": 0.09366132847809669, "A/281-ASN": 0.08331015884396466, "A/282-ARG": 0.2493369143644354, "A/283-LEU": 0.19083873232647747, "A/284-THR": 0.14405139866932876, "A/285-LYS": 0.1671224578408265, "A/286-ASP": 0.10431999389956566, "A/287-TRP": 0.21790789832484048, "A/288-SER": 0.12191114321448465, "A/289-HIS": 0.16586908621593655, "A/290-GLN": 0.2056324471987541, "A/291-LYS": 0.11539441505044935, "A/292-GLY": 0.061897399445304105, "A/293-PHE": 0.17433869530446114, "A/294-ILE": 0.11449643620625292, "A/295-TRP": 0.2754363735684712, "A/296-GLY": 0.0660812225674817, "A/297-SER": 0.13501208148190408, "A/298-LEU": 0.1335428593268048, "A/299-PHE": 0.10336239630326419, "A/300-MET": 0.15668633461966147, "A/301-ALA": 0.0624413248842429, "A/302-ILE": 0.06242881149692897, "A/303-GLY": 0.06490191978109314, "A/304-MET": 0.2070628149308472, "A/305-ILE": 0.10650574934183282, "A/306-PHE": 0.060299577009329884, "A/307-SER": 0.08162309500322112, "A/308-PHE": 0.22192644899052816, "A/309-LEU": 0.15729625887008344, "A/310-THR": 0.07632913161918552, "A/311-THR": 0.14653199683883264, "A/312-THR": 0.09665993719318988, "A/313-PHE": 0.19835149749872616, "A/314-THR": 0.0690517403346406, "A/315-PRO": 0.048957721043853916, "A/316-ILE": 0.11533624390844384, "A/317-PHE": 0.12334502629496798, "A/318-ILE": 0.04328950653492372, "A/319-ALA": 0.05904461895228698, "A/320-GLY": 0.07176167032527894, "A/321-ILE": 0.08092620161396481, "A/322-VAL": 0.0636905586832403, "A/323-TYR": 0.09781743431059683, "A/324-THR": 0.04833813030189432, "A/325-LEU": 0.10177850668735386, "A/326-GLY": 0.046773544754126546, "A/327-GLU": 0.11770745653619247, "A/328-ILE": 0.06372804659226114, "A/329-VAL": 0.06246901088208305, "A/330-TYR": 0.13077017883056238, "A/331-THR": 0.05956671113305738, "A/332-PRO": 0.07674192797842302, "A/333-SER": 0.12289985919665823, "A/334-VAL": 0.10133790730366603, "A/335-GLN": 0.1668863781640186, "A/336-THR": 0.08428753835794561, "A/337-LEU": 0.09769191588804671, "A/338-GLY": 0.07062183829562077, "A/339-ALA": 0.07140356623067814, "A/340-ASP": 0.12183287565442084, "A/341-LEU": 0.1446809904593835, "A/342-MET": 0.11991682515433925, "A/343-ASN": 0.1815116336621812, "A/344-PRO": 0.1431051377937199, "A/345-GLU": 0.2872116437869957, "A/346-LYS": 0.1452520819950886, "A/347-ILE": 0.12236696437900708, "A/348-GLY": 0.08630371899108659, "A/349-SER": 0.07967481614817011, "A/350-TYR": 0.12853243826636152, "A/351-ASN": 0.0713168742507647, "A/352-GLY": 0.05066548583289524, "A/353-VAL": 0.09447282632511797, "A/354-ALA": 0.0793810299671229, "A/355-ALA": 0.16163223380926361, "A/356-ILE": 0.11380546191644622, "A/357-LYS": 0.1788309183892231, "A/358-MET": 0.1724929461178298, "A/359-PRO": 0.08963717316188427, "A/360-ILE": 0.12256587194440761, "A/361-ALA": 0.08082930638562577, "A/362-SER": 0.10133512929690824, "A/363-ILE": 0.05229398065382012, "A/364-LEU": 0.047020110853968976, "A/365-ALA": 0.053598012020907325, "A/366-GLY": 0.04061477775177111, "A/367-LEU": 0.1023181188356082, "A/368-LEU": 0.07037537601250772, "A/369-VAL": 0.05268051787210687, "A/370-SER": 0.04068945209103097, "A/371-ILE": 0.06028583072784099, "A/372-SER": 0.04671485919348105, "A/373-PRO": 0.03430593680337352, "A/374-MET": 0.03242814703491102, "A/375-ILE": 0.06920634360254269, "A/376-LYS": 0.04466515384604261, "A/377-ALA": 0.07051633864807051, "A/378-ILE": 0.14809550227326018, "A/379-GLY": 0.05746228827256532, "A/380-VAL": 0.11561481022866128, "A/381-SER": 0.07664498183513001, "A/382-LEU": 0.11731201604125083, "A/383-VAL": 0.07099504936495163, "A/384-LEU": 0.12205975256973679, "A/385-ALA": 0.09912587626434394, "A/386-LEU": 0.11821303363352646, "A/387-THR": 0.0689807553272938, "A/388-GLU": 0.09551221439146647, "A/389-VAL": 0.10455539396839307, "A/390-LEU": 0.09752144774025875, "A/391-ALA": 0.11225350438752656, "A/392-ILE": 0.1320777041317836, "A/393-ILE": 0.045693703881123114, "A/394-LEU": 0.06175945365672049, "A/395-VAL": 0.07853761424870617, "A/396-LEU": 0.045636496919333414, "A/397-VAL": 0.0933871527302386, "A/398-ALA": 0.11919036566120886, "A/399-VAL": 0.09823330597579155, "A/400-ASN": 0.11484214626377562, "A/401-ARG": 0.10130640685272739, "A/402-HIS": 0.12634373397055357, "A/403-GLN": 0.07546341934882288, "A/404-LYS": 0.0791237327074063, "A/405-THR": 0.09509404309246265, "A/406-LYS": 0.26502938310302304}}}, "1": {"single": {"lddt": 0.6694450113190354, "rmsd": 3.7783312797546387, "cad_score": 0.646346, "gdtts": 0.5236572890025576, "tm_score": 0.8323985934257507, "LoCoHD": 0.10531148175173793}, "per_residue": {"lddt": {"A/2-LYS": 0.768, "A/3-GLU": 0.645, "A/4-PHE": 0.718, "A/5-TRP": 0.799, "A/6-ASN": 0.804, "A/7-LEU": 0.845, "A/8-ASP": 0.761, "A/9-LYS": 0.664, "A/10-ASN": 0.709, "A/11-LEU": 0.791, "A/12-GLN": 0.83, "A/13-LEU": 0.773, "A/14-ARG": 0.583, "A/15-LEU": 0.821, "A/16-GLY": 0.826, "A/17-ILE": 0.777, "A/18-VAL": 0.742, "A/19-PHE": 0.752, "A/20-LEU": 0.751, "A/21-GLY": 0.672, "A/22-ALA": 0.646, "A/23-PHE": 0.673, "A/24-SER": 0.633, "A/25-TYR": 0.418, "A/26-GLY": 0.49, "A/27-THR": 0.511, "A/28-VAL": 0.529, "A/29-PHE": 0.381, "A/30-SER": 0.471, "A/31-SER": 0.477, "A/32-MET": 0.579, "A/33-THR": 0.431, "A/34-ILE": 0.441, "A/35-TYR": 0.634, "A/36-TYR": 0.611, "A/37-ASN": 0.428, "A/38-GLN": 0.453, "A/39-TYR": 0.623, "A/40-LEU": 0.617, "A/41-GLY": 0.439, "A/42-SER": 0.368, "A/43-ALA": 0.435, "A/44-ILE": 0.522, "A/45-THR": 0.483, "A/46-GLY": 0.463, "A/47-ILE": 0.487, "A/48-LEU": 0.441, "A/49-LEU": 0.484, "A/50-ALA": 0.495, "A/51-LEU": 0.51, "A/52-SER": 0.553, "A/53-ALA": 0.535, "A/54-VAL": 0.557, "A/55-ALA": 0.585, "A/56-THR": 0.603, "A/57-PHE": 0.675, "A/58-VAL": 0.705, "A/59-ALA": 0.765, "A/60-GLY": 0.722, "A/61-ILE": 0.729, "A/62-LEU": 0.818, "A/63-ALA": 0.837, "A/64-GLY": 0.813, "A/65-PHE": 0.61, "A/66-PHE": 0.695, "A/67-ALA": 0.838, "A/68-ASP": 0.787, "A/69-ARG": 0.694, "A/70-ASN": 0.748, "A/71-GLY": 0.832, "A/72-ARG": 0.775, "A/73-LYS": 0.86, "A/74-PRO": 0.867, "A/75-VAL": 0.864, "A/76-MET": 0.765, "A/77-VAL": 0.862, "A/78-PHE": 0.825, "A/79-GLY": 0.826, "A/80-THR": 0.75, "A/81-ILE": 0.854, "A/82-ILE": 0.819, "A/83-GLN": 0.684, "A/84-LEU": 0.753, "A/85-LEU": 0.765, "A/86-GLY": 0.794, "A/87-ALA": 0.801, "A/88-ALA": 0.846, "A/89-LEU": 0.798, "A/90-ALA": 0.778, "A/91-ILE": 0.824, "A/92-ALA": 0.809, "A/93-SER": 0.805, "A/94-ASN": 0.726, "A/95-LEU": 0.754, "A/96-PRO": 0.818, "A/97-GLY": 0.745, "A/98-HIS": 0.689, "A/99-VAL": 0.761, "A/100-ASN": 0.756, "A/101-PRO": 0.723, "A/102-TRP": 0.576, "A/103-SER": 0.807, "A/104-THR": 0.764, "A/105-PHE": 0.624, "A/106-ILE": 0.778, "A/107-ALA": 0.773, "A/108-PHE": 0.534, "A/109-LEU": 0.711, "A/110-LEU": 0.79, "A/111-ILE": 0.745, "A/112-SER": 0.704, "A/113-PHE": 0.642, "A/114-GLY": 0.799, "A/115-TYR": 0.67, "A/116-ASN": 0.703, "A/117-PHE": 0.754, "A/118-VAL": 0.794, "A/119-ILE": 0.746, "A/120-THR": 0.764, "A/121-ALA": 0.795, "A/122-GLY": 0.813, "A/123-ASN": 0.773, "A/124-ALA": 0.815, "A/125-MET": 0.756, "A/126-ILE": 0.758, "A/127-ILE": 0.757, "A/128-ASP": 0.754, "A/129-ALA": 0.805, "A/130-SER": 0.741, "A/131-ASN": 0.723, "A/132-ALA": 0.668, "A/133-GLU": 0.754, "A/134-ASN": 0.721, "A/135-ARG": 0.72, "A/136-LYS": 0.649, "A/137-VAL": 0.795, "A/138-VAL": 0.812, "A/139-PHE": 0.766, "A/140-MET": 0.724, "A/141-LEU": 0.813, "A/142-ASP": 0.814, "A/143-TYR": 0.805, "A/144-TRP": 0.713, "A/145-ALA": 0.83, "A/146-GLN": 0.726, "A/147-ASN": 0.786, "A/148-LEU": 0.777, "A/149-SER": 0.71, "A/150-VAL": 0.608, "A/151-ILE": 0.671, "A/152-LEU": 0.673, "A/153-GLY": 0.634, "A/154-ALA": 0.542, "A/155-ALA": 0.554, "A/156-LEU": 0.616, "A/157-GLY": 0.546, "A/158-ALA": 0.47, "A/159-TRP": 0.396, "A/160-LEU": 0.591, "A/161-PHE": 0.57, "A/162-ARG": 0.559, "A/163-PRO": 0.679, "A/164-ALA": 0.651, "A/165-PHE": 0.694, "A/166-GLU": 0.704, "A/167-ALA": 0.743, "A/168-LEU": 0.679, "A/169-LEU": 0.793, "A/170-VAL": 0.836, "A/171-ILE": 0.72, "A/172-LEU": 0.633, "A/173-LEU": 0.82, "A/174-LEU": 0.857, "A/175-THR": 0.724, "A/176-VAL": 0.756, "A/177-LEU": 0.805, "A/178-VAL": 0.842, "A/179-SER": 0.776, "A/180-PHE": 0.851, "A/181-PHE": 0.68, "A/182-LEU": 0.811, "A/183-THR": 0.818, "A/184-THR": 0.837, "A/185-PHE": 0.824, "A/186-VAL": 0.684, "A/187-MET": 0.644, "A/188-THR": 0.744, "A/189-GLU": 0.802, "A/190-THR": 0.81, "A/191-PHE": 0.56, "A/192-LYS": 0.575, "A/193-PRO": 0.474, "A/194-THR": 0.541, "A/203-ASN": 0.516, "A/204-ILE": 0.47, "A/205-PHE": 0.46, "A/206-GLN": 0.707, "A/207-ALA": 0.613, "A/208-TYR": 0.594, "A/209-LYS": 0.67, "A/210-THR": 0.684, "A/211-VAL": 0.707, "A/212-LEU": 0.704, "A/213-GLN": 0.765, "A/214-ASP": 0.711, "A/215-LYS": 0.712, "A/216-THR": 0.656, "A/217-TYR": 0.684, "A/218-MET": 0.68, "A/219-ILE": 0.772, "A/220-PHE": 0.576, "A/221-MET": 0.722, "A/222-GLY": 0.824, "A/223-ALA": 0.799, "A/224-ASN": 0.729, "A/225-ILE": 0.801, "A/226-ALA": 0.849, "A/227-THR": 0.718, "A/228-THR": 0.644, "A/229-PHE": 0.707, "A/230-ILE": 0.676, "A/231-ILE": 0.656, "A/232-MET": 0.492, "A/233-GLN": 0.459, "A/234-PHE": 0.494, "A/235-ASP": 0.346, "A/236-ASN": 0.437, "A/237-PHE": 0.552, "A/238-LEU": 0.54, "A/239-PRO": 0.455, "A/240-VAL": 0.506, "A/241-HIS": 0.566, "A/242-LEU": 0.551, "A/243-SER": 0.478, "A/244-ASN": 0.522, "A/245-SER": 0.607, "A/246-PHE": 0.53, "A/247-LYS": 0.379, "A/248-THR": 0.624, "A/249-ILE": 0.581, "A/250-THR": 0.551, "A/257-TYR": 0.409, "A/258-GLY": 0.47, "A/259-GLN": 0.318, "A/260-ARG": 0.431, "A/261-MET": 0.492, "A/262-LEU": 0.477, "A/263-THR": 0.486, "A/264-ILE": 0.603, "A/265-TYR": 0.497, "A/266-LEU": 0.566, "A/267-ILE": 0.641, "A/268-LEU": 0.666, "A/269-ALA": 0.751, "A/270-CYS": 0.773, "A/271-VAL": 0.867, "A/272-LEU": 0.864, "A/273-VAL": 0.828, "A/274-VAL": 0.718, "A/275-LEU": 0.801, "A/276-LEU": 0.742, "A/277-MET": 0.706, "A/278-THR": 0.715, "A/279-THR": 0.736, "A/280-LEU": 0.65, "A/281-ASN": 0.653, "A/282-ARG": 0.52, "A/283-LEU": 0.603, "A/284-THR": 0.605, "A/285-LYS": 0.626, "A/286-ASP": 0.708, "A/287-TRP": 0.622, "A/288-SER": 0.713, "A/289-HIS": 0.595, "A/290-GLN": 0.593, "A/291-LYS": 0.65, "A/292-GLY": 0.744, "A/293-PHE": 0.71, "A/294-ILE": 0.68, "A/295-TRP": 0.624, "A/296-GLY": 0.764, "A/297-SER": 0.688, "A/298-LEU": 0.696, "A/299-PHE": 0.751, "A/300-MET": 0.693, "A/301-ALA": 0.692, "A/302-ILE": 0.763, "A/303-GLY": 0.744, "A/304-MET": 0.623, "A/305-ILE": 0.681, "A/306-PHE": 0.756, "A/307-SER": 0.662, "A/308-PHE": 0.538, "A/309-LEU": 0.646, "A/310-THR": 0.691, "A/311-THR": 0.69, "A/312-THR": 0.773, "A/313-PHE": 0.618, "A/314-THR": 0.713, "A/315-PRO": 0.8, "A/316-ILE": 0.703, "A/317-PHE": 0.681, "A/318-ILE": 0.791, "A/319-ALA": 0.766, "A/320-GLY": 0.772, "A/321-ILE": 0.84, "A/322-VAL": 0.81, "A/323-TYR": 0.699, "A/324-THR": 0.81, "A/325-LEU": 0.757, "A/326-GLY": 0.789, "A/327-GLU": 0.72, "A/328-ILE": 0.807, "A/329-VAL": 0.771, "A/330-TYR": 0.693, "A/331-THR": 0.73, "A/332-PRO": 0.743, "A/333-SER": 0.711, "A/334-VAL": 0.645, "A/335-GLN": 0.699, "A/336-THR": 0.703, "A/337-LEU": 0.601, "A/338-GLY": 0.708, "A/339-ALA": 0.766, "A/340-ASP": 0.676, "A/341-LEU": 0.634, "A/342-MET": 0.639, "A/343-ASN": 0.571, "A/344-PRO": 0.68, "A/345-GLU": 0.609, "A/346-LYS": 0.672, "A/347-ILE": 0.763, "A/348-GLY": 0.793, "A/349-SER": 0.778, "A/350-TYR": 0.708, "A/351-ASN": 0.783, "A/352-GLY": 0.788, "A/353-VAL": 0.776, "A/354-ALA": 0.75, "A/355-ALA": 0.61, "A/356-ILE": 0.528, "A/357-LYS": 0.502, "A/358-MET": 0.481, "A/359-PRO": 0.486, "A/360-ILE": 0.613, "A/361-ALA": 0.638, "A/362-SER": 0.447, "A/363-ILE": 0.47, "A/364-LEU": 0.625, "A/365-ALA": 0.588, "A/366-GLY": 0.495, "A/367-LEU": 0.503, "A/368-LEU": 0.62, "A/369-VAL": 0.543, "A/370-SER": 0.54, "A/371-ILE": 0.588, "A/372-SER": 0.621, "A/373-PRO": 0.63, "A/374-MET": 0.729, "A/375-ILE": 0.689, "A/376-LYS": 0.749, "A/377-ALA": 0.613, "A/378-ILE": 0.591, "A/379-GLY": 0.699, "A/380-VAL": 0.682, "A/381-SER": 0.627, "A/382-LEU": 0.681, "A/383-VAL": 0.778, "A/384-LEU": 0.673, "A/385-ALA": 0.676, "A/386-LEU": 0.667, "A/387-THR": 0.743, "A/388-GLU": 0.609, "A/389-VAL": 0.706, "A/390-LEU": 0.732, "A/391-ALA": 0.776, "A/392-ILE": 0.683, "A/393-ILE": 0.769, "A/394-LEU": 0.736, "A/395-VAL": 0.682, "A/396-LEU": 0.683, "A/397-VAL": 0.767, "A/398-ALA": 0.72, "A/399-VAL": 0.672, "A/400-ASN": 0.649, "A/401-ARG": 0.683, "A/402-HIS": 0.623, "A/403-GLN": 0.67, "A/404-LYS": 0.683, "A/405-THR": 0.623, "A/406-LYS": 0.349}, "cad_score": {"A/2-LYS": 0.759, "A/3-GLU": 0.593, "A/4-PHE": 0.843, "A/5-TRP": 0.793, "A/6-ASN": 0.745, "A/7-LEU": 0.859, "A/8-ASP": 0.765, "A/9-LYS": 0.826, "A/10-ASN": 0.569, "A/11-LEU": 0.661, "A/12-GLN": 0.864, "A/13-LEU": 0.76, "A/14-ARG": 0.376, "A/15-LEU": 0.75, "A/16-GLY": 0.824, "A/17-ILE": 0.8, "A/18-VAL": 0.539, "A/19-PHE": 0.899, "A/20-LEU": 0.8, "A/21-GLY": 0.378, "A/22-ALA": 0.619, "A/23-PHE": 0.721, "A/24-SER": 0.543, "A/25-TYR": 0.263, "A/26-GLY": 0.58, "A/27-THR": 0.444, "A/28-VAL": 0.501, "A/29-PHE": 0.282, "A/30-SER": 0.333, "A/31-SER": 0.341, "A/32-MET": 0.7, "A/33-THR": 0.458, "A/34-ILE": 0.314, "A/35-TYR": 0.663, "A/36-TYR": 0.733, "A/37-ASN": 0.468, "A/38-GLN": 0.611, "A/39-TYR": 0.712, "A/40-LEU": 0.677, "A/41-GLY": 0.548, "A/42-SER": 0.327, "A/43-ALA": 0.461, "A/44-ILE": 0.478, "A/45-THR": 0.764, "A/46-GLY": 0.313, "A/47-ILE": 0.592, "A/48-LEU": 0.562, "A/49-LEU": 0.433, "A/50-ALA": 0.309, "A/51-LEU": 0.625, "A/52-SER": 0.644, "A/53-ALA": 0.367, "A/54-VAL": 0.6, "A/55-ALA": 0.637, "A/56-THR": 0.462, "A/57-PHE": 0.621, "A/58-VAL": 0.795, "A/59-ALA": 0.7, "A/60-GLY": 0.684, "A/61-ILE": 0.546, "A/62-LEU": 0.83, "A/63-ALA": 0.789, "A/64-GLY": 0.78, "A/65-PHE": 0.4, "A/66-PHE": 0.685, "A/67-ALA": 0.805, "A/68-ASP": 0.609, "A/69-ARG": 0.577, "A/70-ASN": 0.8, "A/71-GLY": 0.582, "A/72-ARG": 0.732, "A/73-LYS": 0.793, "A/74-PRO": 0.779, "A/75-VAL": 0.81, "A/76-MET": 0.662, "A/77-VAL": 0.852, "A/78-PHE": 0.75, "A/79-GLY": 0.866, "A/80-THR": 0.687, "A/81-ILE": 0.811, "A/82-ILE": 0.777, "A/83-GLN": 0.695, "A/84-LEU": 0.897, "A/85-LEU": 0.609, "A/86-GLY": 0.903, "A/87-ALA": 0.804, "A/88-ALA": 0.876, "A/89-LEU": 0.821, "A/90-ALA": 0.702, "A/91-ILE": 0.775, "A/92-ALA": 0.807, "A/93-SER": 0.739, "A/94-ASN": 0.705, "A/95-LEU": 0.733, "A/96-PRO": 0.9, "A/97-GLY": 0.885, "A/98-HIS": 0.72, "A/99-VAL": 0.642, "A/100-ASN": 0.72, "A/101-PRO": 0.643, "A/102-TRP": 0.542, "A/103-SER": 0.808, "A/104-THR": 0.591, "A/105-PHE": 0.446, "A/106-ILE": 0.617, "A/107-ALA": 0.859, "A/108-PHE": 0.53, "A/109-LEU": 0.516, "A/110-LEU": 0.718, "A/111-ILE": 0.659, "A/112-SER": 0.695, "A/113-PHE": 0.614, "A/114-GLY": 0.838, "A/115-TYR": 0.545, "A/116-ASN": 0.611, "A/117-PHE": 0.751, "A/118-VAL": 0.694, "A/119-ILE": 0.639, "A/120-THR": 0.741, "A/121-ALA": 0.82, "A/122-GLY": 0.662, "A/123-ASN": 0.669, "A/124-ALA": 0.82, "A/125-MET": 0.672, "A/126-ILE": 0.602, "A/127-ILE": 0.67, "A/128-ASP": 0.664, "A/129-ALA": 0.569, "A/130-SER": 0.682, "A/131-ASN": 0.703, "A/132-ALA": 0.525, "A/133-GLU": 0.636, "A/134-ASN": 0.714, "A/135-ARG": 0.633, "A/136-LYS": 0.573, "A/137-VAL": 0.771, "A/138-VAL": 0.785, "A/139-PHE": 0.692, "A/140-MET": 0.665, "A/141-LEU": 0.801, "A/142-ASP": 0.782, "A/143-TYR": 0.832, "A/144-TRP": 0.55, "A/145-ALA": 0.786, "A/146-GLN": 0.759, "A/147-ASN": 0.897, "A/148-LEU": 0.683, "A/149-SER": 0.754, "A/150-VAL": 0.646, "A/151-ILE": 0.682, "A/152-LEU": 0.823, "A/153-GLY": 0.824, "A/154-ALA": 0.361, "A/155-ALA": 0.397, "A/156-LEU": 0.784, "A/157-GLY": 0.608, "A/158-ALA": 0.392, "A/159-TRP": 0.559, "A/160-LEU": 0.59, "A/161-PHE": 0.531, "A/162-ARG": 0.461, "A/163-PRO": 0.867, "A/164-ALA": 0.615, "A/165-PHE": 0.743, "A/166-GLU": 0.645, "A/167-ALA": 0.645, "A/168-LEU": 0.592, "A/169-LEU": 0.808, "A/170-VAL": 0.896, "A/171-ILE": 0.634, "A/172-LEU": 0.627, "A/173-LEU": 0.837, "A/174-LEU": 0.81, "A/175-THR": 0.747, "A/176-VAL": 0.671, "A/177-LEU": 0.791, "A/178-VAL": 0.905, "A/179-SER": 0.692, "A/180-PHE": 0.765, "A/181-PHE": 0.58, "A/182-LEU": 0.757, "A/183-THR": 0.782, "A/184-THR": 0.879, "A/185-PHE": 0.86, "A/186-VAL": 0.721, "A/187-MET": 0.584, "A/188-THR": 0.616, "A/189-GLU": 0.745, "A/190-THR": 0.697, "A/191-PHE": 0.657, "A/192-LYS": 0.53, "A/193-PRO": 0.712, "A/194-THR": 0.293, "A/203-ASN": 0.829, "A/204-ILE": 0.573, "A/205-PHE": 0.394, "A/206-GLN": 0.695, "A/207-ALA": 0.72, "A/208-TYR": 0.419, "A/209-LYS": 0.448, "A/210-THR": 0.749, "A/211-VAL": 0.67, "A/212-LEU": 0.668, "A/213-GLN": 0.738, "A/214-ASP": 0.692, "A/215-LYS": 0.725, "A/216-THR": 0.577, "A/217-TYR": 0.609, "A/218-MET": 0.512, "A/219-ILE": 0.705, "A/220-PHE": 0.413, "A/221-MET": 0.516, "A/222-GLY": 0.831, "A/223-ALA": 0.785, "A/224-ASN": 0.511, "A/225-ILE": 0.71, "A/226-ALA": 0.674, "A/227-THR": 0.549, "A/228-THR": 0.663, "A/229-PHE": 0.782, "A/230-ILE": 0.623, "A/231-ILE": 0.605, "A/232-MET": 0.572, "A/233-GLN": 0.566, "A/234-PHE": 0.454, "A/235-ASP": 0.34, "A/236-ASN": 0.32, "A/237-PHE": 0.744, "A/238-LEU": 0.572, "A/239-PRO": 0.578, "A/240-VAL": 0.523, "A/241-HIS": 0.451, "A/242-LEU": 0.642, "A/243-SER": 0.546, "A/244-ASN": 0.612, "A/245-SER": 0.635, "A/246-PHE": 0.542, "A/247-LYS": 0.241, "A/248-THR": 0.868, "A/249-ILE": 0.564, "A/250-THR": 0.832, "A/257-TYR": 0.535, "A/258-GLY": 0.561, "A/259-GLN": 0.294, "A/260-ARG": 0.588, "A/261-MET": 0.547, "A/262-LEU": 0.571, "A/263-THR": 0.509, "A/264-ILE": 0.522, "A/265-TYR": 0.478, "A/266-LEU": 0.333, "A/267-ILE": 0.504, "A/268-LEU": 0.642, "A/269-ALA": 0.824, "A/270-CYS": 0.846, "A/271-VAL": 0.862, "A/272-LEU": 0.679, "A/273-VAL": 0.839, "A/274-VAL": 0.62, "A/275-LEU": 0.724, "A/276-LEU": 0.718, "A/277-MET": 0.563, "A/278-THR": 0.409, "A/279-THR": 0.691, "A/280-LEU": 0.593, "A/281-ASN": 0.663, "A/282-ARG": 0.629, "A/283-LEU": 0.592, "A/284-THR": 0.503, "A/285-LYS": 0.681, "A/286-ASP": 0.716, "A/287-TRP": 0.682, "A/288-SER": 0.858, "A/289-HIS": 0.656, "A/290-GLN": 0.552, "A/291-LYS": 0.761, "A/292-GLY": 0.682, "A/293-PHE": 0.599, "A/294-ILE": 0.603, "A/295-TRP": 0.715, "A/296-GLY": 0.882, "A/297-SER": 0.597, "A/298-LEU": 0.672, "A/299-PHE": 0.695, "A/300-MET": 0.672, "A/301-ALA": 0.671, "A/302-ILE": 0.75, "A/303-GLY": 0.853, "A/304-MET": 0.554, "A/305-ILE": 0.725, "A/306-PHE": 0.681, "A/307-SER": 0.664, "A/308-PHE": 0.307, "A/309-LEU": 0.593, "A/310-THR": 0.718, "A/311-THR": 0.714, "A/312-THR": 0.784, "A/313-PHE": 0.633, "A/314-THR": 0.836, "A/315-PRO": 0.857, "A/316-ILE": 0.676, "A/317-PHE": 0.552, "A/318-ILE": 0.845, "A/319-ALA": 0.812, "A/320-GLY": 0.566, "A/321-ILE": 0.756, "A/322-VAL": 0.754, "A/323-TYR": 0.804, "A/324-THR": 0.858, "A/325-LEU": 0.615, "A/326-GLY": 0.896, "A/327-GLU": 0.786, "A/328-ILE": 0.775, "A/329-VAL": 0.68, "A/330-TYR": 0.693, "A/331-THR": 0.891, "A/332-PRO": 0.596, "A/333-SER": 0.699, "A/334-VAL": 0.643, "A/335-GLN": 0.756, "A/336-THR": 0.704, "A/337-LEU": 0.675, "A/338-GLY": 0.7, "A/339-ALA": 0.746, "A/340-ASP": 0.578, "A/341-LEU": 0.655, "A/342-MET": 0.723, "A/343-ASN": 0.692, "A/344-PRO": 0.644, "A/345-GLU": 0.573, "A/346-LYS": 0.669, "A/347-ILE": 0.707, "A/348-GLY": 0.865, "A/349-SER": 0.617, "A/350-TYR": 0.666, "A/351-ASN": 0.737, "A/352-GLY": 0.608, "A/353-VAL": 0.663, "A/354-ALA": 0.495, "A/355-ALA": 0.597, "A/356-ILE": 0.408, "A/357-LYS": 0.291, "A/358-MET": 0.387, "A/359-PRO": 0.464, "A/360-ILE": 0.458, "A/361-ALA": 0.828, "A/362-SER": 0.545, "A/363-ILE": 0.333, "A/364-LEU": 0.804, "A/365-ALA": 0.692, "A/366-GLY": 0.397, "A/367-LEU": 0.722, "A/368-LEU": 0.688, "A/369-VAL": 0.381, "A/370-SER": 0.405, "A/371-ILE": 0.764, "A/372-SER": 0.803, "A/373-PRO": 0.5, "A/374-MET": 0.802, "A/375-ILE": 0.744, "A/376-LYS": 0.812, "A/377-ALA": 0.669, "A/378-ILE": 0.535, "A/379-GLY": 0.874, "A/380-VAL": 0.752, "A/381-SER": 0.541, "A/382-LEU": 0.711, "A/383-VAL": 0.79, "A/384-LEU": 0.647, "A/385-ALA": 0.614, "A/386-LEU": 0.697, "A/387-THR": 0.678, "A/388-GLU": 0.508, "A/389-VAL": 0.612, "A/390-LEU": 0.653, "A/391-ALA": 0.761, "A/392-ILE": 0.411, "A/393-ILE": 0.882, "A/394-LEU": 0.729, "A/395-VAL": 0.629, "A/396-LEU": 0.571, "A/397-VAL": 0.831, "A/398-ALA": 0.751, "A/399-VAL": 0.595, "A/400-ASN": 0.584, "A/401-ARG": 0.617, "A/402-HIS": 0.383, "A/403-GLN": 0.682, "A/404-LYS": 0.634, "A/405-THR": 0.599, "A/406-LYS": 0.476}, "LoCoHD": {"A/2-LYS": 0.09106496023238272, "A/3-GLU": 0.17133981084837085, "A/4-PHE": 0.12138530776648734, "A/5-TRP": 0.06246020917847042, "A/6-ASN": 0.07439383972260069, "A/7-LEU": 0.06402991730588457, "A/8-ASP": 0.09460891112075809, "A/9-LYS": 0.18333357772142986, "A/10-ASN": 0.1825298698841895, "A/11-LEU": 0.18569180384821285, "A/12-GLN": 0.08768238302241448, "A/13-LEU": 0.12347658662110927, "A/14-ARG": 0.22943003859245917, "A/15-LEU": 0.06291009093517765, "A/16-GLY": 0.05519061658339185, "A/17-ILE": 0.10424466966658259, "A/18-VAL": 0.1091755872277137, "A/19-PHE": 0.08398007957284369, "A/20-LEU": 0.05688666290616007, "A/21-GLY": 0.05000032873929477, "A/22-ALA": 0.0616988254982818, "A/23-PHE": 0.0784612143246934, "A/24-SER": 0.06919508729695263, "A/25-TYR": 0.20145805231710703, "A/26-GLY": 0.08277892626361892, "A/27-THR": 0.05364717917288289, "A/28-VAL": 0.10332608215076992, "A/29-PHE": 0.22832474334078812, "A/30-SER": 0.10501356802726804, "A/31-SER": 0.11148032317303093, "A/32-MET": 0.07891007800678827, "A/33-THR": 0.06950621364076552, "A/34-ILE": 0.09677095488076062, "A/35-TYR": 0.1120014952132479, "A/36-TYR": 0.08541931261820387, "A/37-ASN": 0.06878451937303254, "A/38-GLN": 0.1407418798128126, "A/39-TYR": 0.13671136721490557, "A/40-LEU": 0.060053775962366274, "A/41-GLY": 0.050670333424091524, "A/42-SER": 0.05223534946228746, "A/43-ALA": 0.05183738573213259, "A/44-ILE": 0.08827550506236702, "A/45-THR": 0.04875981873592859, "A/46-GLY": 0.04377980755161004, "A/47-ILE": 0.059035607263953405, "A/48-LEU": 0.132758907823656, "A/49-LEU": 0.07591937095653796, "A/50-ALA": 0.05211051710786185, "A/51-LEU": 0.11335562710208293, "A/52-SER": 0.06789465947426283, "A/53-ALA": 0.0673598411222106, "A/54-VAL": 0.05547700722660992, "A/55-ALA": 0.0831796275852395, "A/56-THR": 0.08373185607140139, "A/57-PHE": 0.052475078832811196, "A/58-VAL": 0.05500689249832515, "A/59-ALA": 0.05548549233274537, "A/60-GLY": 0.051688845881350164, "A/61-ILE": 0.09828210021980911, "A/62-LEU": 0.10895491178343367, "A/63-ALA": 0.05853475759054149, "A/64-GLY": 0.06840525360224368, "A/65-PHE": 0.22137329036573328, "A/66-PHE": 0.17166924650416834, "A/67-ALA": 0.05144413751301476, "A/68-ASP": 0.11940975755746085, "A/69-ARG": 0.1825508561992544, "A/70-ASN": 0.09453401722047368, "A/71-GLY": 0.12406655619831372, "A/72-ARG": 0.10972968688473, "A/73-LYS": 0.11676189115833818, "A/74-PRO": 0.05964870565982315, "A/75-VAL": 0.07169997903763194, "A/76-MET": 0.08525329356776308, "A/77-VAL": 0.07369507290634902, "A/78-PHE": 0.08148579993291641, "A/79-GLY": 0.036650400774264194, "A/80-THR": 0.06117495463937674, "A/81-ILE": 0.042911198461677486, "A/82-ILE": 0.054535265724781415, "A/83-GLN": 0.0841254394002427, "A/84-LEU": 0.06713037639478671, "A/85-LEU": 0.08561105543890554, "A/86-GLY": 0.06405872123890662, "A/87-ALA": 0.07270324066635653, "A/88-ALA": 0.046145650291342113, "A/89-LEU": 0.06630557132101787, "A/90-ALA": 0.09997309344610457, "A/91-ILE": 0.12823432285696734, "A/92-ALA": 0.08424121891093857, "A/93-SER": 0.07337015492847974, "A/94-ASN": 0.1026744981055687, "A/95-LEU": 0.09591445556073509, "A/96-PRO": 0.040335375158476676, "A/97-GLY": 0.0471712876343656, "A/98-HIS": 0.07821261676042697, "A/99-VAL": 0.13798552088302501, "A/100-ASN": 0.05752121702735551, "A/101-PRO": 0.06311854281922678, "A/102-TRP": 0.20030504241608899, "A/103-SER": 0.10470036550975516, "A/104-THR": 0.08009015523178953, "A/105-PHE": 0.1649567953535506, "A/106-ILE": 0.10089935902324536, "A/107-ALA": 0.0759261640759719, "A/108-PHE": 0.18390710740436125, "A/109-LEU": 0.08771821438596102, "A/110-LEU": 0.07331515638593081, "A/111-ILE": 0.06987422305495614, "A/112-SER": 0.0700145218501059, "A/113-PHE": 0.1621011705712359, "A/114-GLY": 0.04445699896108976, "A/115-TYR": 0.215639389553287, "A/116-ASN": 0.08122930637051916, "A/117-PHE": 0.1067410635199352, "A/118-VAL": 0.11060416363421056, "A/119-ILE": 0.18096184695037368, "A/120-THR": 0.07113329447703383, "A/121-ALA": 0.05968912997037118, "A/122-GLY": 0.11164940501600934, "A/123-ASN": 0.146722941442623, "A/124-ALA": 0.06677750980798801, "A/125-MET": 0.146496330243813, "A/126-ILE": 0.09496035160505407, "A/127-ILE": 0.08554298811283777, "A/128-ASP": 0.1400987269217196, "A/129-ALA": 0.14353398154444796, "A/130-SER": 0.09843286463585293, "A/131-ASN": 0.11594681552235529, "A/132-ALA": 0.11432954790148002, "A/133-GLU": 0.12451408093926578, "A/134-ASN": 0.11822953681296264, "A/135-ARG": 0.11418330678532106, "A/136-LYS": 0.16408556036795088, "A/137-VAL": 0.08509437417649837, "A/138-VAL": 0.06336356370848568, "A/139-PHE": 0.13671569488653895, "A/140-MET": 0.09590975571378657, "A/141-LEU": 0.12432996355030618, "A/142-ASP": 0.08645117096207787, "A/143-TYR": 0.10341610568351779, "A/144-TRP": 0.1481373321105938, "A/145-ALA": 0.05742550867126768, "A/146-GLN": 0.1270568841109255, "A/147-ASN": 0.08293444680418098, "A/148-LEU": 0.09142982973561464, "A/149-SER": 0.07022983731969343, "A/150-VAL": 0.11047634154347202, "A/151-ILE": 0.06527744795432337, "A/152-LEU": 0.06079400394364923, "A/153-GLY": 0.05401145892731548, "A/154-ALA": 0.057885881388740526, "A/155-ALA": 0.14356288839505613, "A/156-LEU": 0.06721508568738266, "A/157-GLY": 0.03693638109062065, "A/158-ALA": 0.07484041446990725, "A/159-TRP": 0.19459107133756404, "A/160-LEU": 0.12608064538958721, "A/161-PHE": 0.09681587314770652, "A/162-ARG": 0.06836833726389614, "A/163-PRO": 0.060356442176744775, "A/164-ALA": 0.07745525844156351, "A/165-PHE": 0.14731474254606633, "A/166-GLU": 0.15233394395966984, "A/167-ALA": 0.03689682371264059, "A/168-LEU": 0.10469827270021126, "A/169-LEU": 0.11026667367899909, "A/170-VAL": 0.043803079946863305, "A/171-ILE": 0.06548635541705514, "A/172-LEU": 0.11721539004832524, "A/173-LEU": 0.0310842418826185, "A/174-LEU": 0.03465020111363029, "A/175-THR": 0.08449612240113512, "A/176-VAL": 0.05407087822711317, "A/177-LEU": 0.10898791838140856, "A/178-VAL": 0.03730484505085734, "A/179-SER": 0.06003500522590849, "A/180-PHE": 0.14137546727801276, "A/181-PHE": 0.17329665410602302, "A/182-LEU": 0.11689563614234517, "A/183-THR": 0.06118681492640105, "A/184-THR": 0.06135695569729623, "A/185-PHE": 0.13823671563186463, "A/186-VAL": 0.10234634408935338, "A/187-MET": 0.12423241669136639, "A/188-THR": 0.09059462222869025, "A/189-GLU": 0.10396238045376464, "A/190-THR": 0.081049683713389, "A/191-PHE": 0.13382937889312368, "A/192-LYS": 0.12650033794884177, "A/193-PRO": 0.1797522768166319, "A/194-THR": 0.24433407712323302, "A/203-ASN": 0.2277699345410893, "A/204-ILE": 0.17079602768685437, "A/205-PHE": 0.3012318562694989, "A/206-GLN": 0.14153708254603897, "A/207-ALA": 0.13019533971236008, "A/208-TYR": 0.22683824472163652, "A/209-LYS": 0.15081099077297921, "A/210-THR": 0.06659625999873217, "A/211-VAL": 0.08588458611814757, "A/212-LEU": 0.15458947915030316, "A/213-GLN": 0.09515121527922786, "A/214-ASP": 0.11693304800008747, "A/215-LYS": 0.1286798335478432, "A/216-THR": 0.1610124015516747, "A/217-TYR": 0.1552693779522799, "A/218-MET": 0.16761796649354216, "A/219-ILE": 0.10235796250057183, "A/220-PHE": 0.18967179881598617, "A/221-MET": 0.13744494036312258, "A/222-GLY": 0.06866076737480908, "A/223-ALA": 0.09127035965867482, "A/224-ASN": 0.14023514192473094, "A/225-ILE": 0.07077238855516207, "A/226-ALA": 0.08879624264956058, "A/227-THR": 0.16000440873646593, "A/228-THR": 0.10582638222328497, "A/229-PHE": 0.09068095756229652, "A/230-ILE": 0.10665341738600555, "A/231-ILE": 0.11239763636970426, "A/232-MET": 0.08808484171390214, "A/233-GLN": 0.19639588379509018, "A/234-PHE": 0.223490675392429, "A/235-ASP": 0.19848825418008798, "A/236-ASN": 0.12899878935085896, "A/237-PHE": 0.11456298727649057, "A/238-LEU": 0.10696380423151533, "A/239-PRO": 0.04548466038515719, "A/240-VAL": 0.061311959659551454, "A/241-HIS": 0.13402354390725418, "A/242-LEU": 0.10241508008330523, "A/243-SER": 0.06845846452508113, "A/244-ASN": 0.10177477488636558, "A/245-SER": 0.13619628735023132, "A/246-PHE": 0.16446078095122646, "A/247-LYS": 0.1803595444000709, "A/248-THR": 0.13970438000634078, "A/249-ILE": 0.15379016220138608, "A/250-THR": 0.14198835901156837, "A/257-TYR": 0.2675588141811395, "A/258-GLY": 0.13157842965448274, "A/259-GLN": 0.18878389891758718, "A/260-ARG": 0.23107181731659046, "A/261-MET": 0.1288312297663374, "A/262-LEU": 0.08974091656608002, "A/263-THR": 0.0680251682720063, "A/264-ILE": 0.1508694161888775, "A/265-TYR": 0.20318340269287802, "A/266-LEU": 0.13978294982579784, "A/267-ILE": 0.05813368193996242, "A/268-LEU": 0.12674880120878596, "A/269-ALA": 0.05276906172909783, "A/270-CYS": 0.0476144023816866, "A/271-VAL": 0.055189795651174725, "A/272-LEU": 0.0852823655904658, "A/273-VAL": 0.06528956091441951, "A/274-VAL": 0.08766403202062178, "A/275-LEU": 0.07412324562669768, "A/276-LEU": 0.07073073831045158, "A/277-MET": 0.08137644911822738, "A/278-THR": 0.1434872770519995, "A/279-THR": 0.10256335628942277, "A/280-LEU": 0.12867104503427024, "A/281-ASN": 0.08091478362402456, "A/282-ARG": 0.2349452750992246, "A/283-LEU": 0.19970007913364818, "A/284-THR": 0.09178928207412827, "A/285-LYS": 0.15664858548514968, "A/286-ASP": 0.07654150364196795, "A/287-TRP": 0.22218622661853757, "A/288-SER": 0.07716847227350786, "A/289-HIS": 0.24227813942267779, "A/290-GLN": 0.25162233984719473, "A/291-LYS": 0.11989722003913084, "A/292-GLY": 0.06418511501894271, "A/293-PHE": 0.1657317527717678, "A/294-ILE": 0.0980506081067544, "A/295-TRP": 0.26690515219046257, "A/296-GLY": 0.06419911136615224, "A/297-SER": 0.13470908360504955, "A/298-LEU": 0.13336228524361074, "A/299-PHE": 0.10073275330967192, "A/300-MET": 0.1547049190705563, "A/301-ALA": 0.06200971368946681, "A/302-ILE": 0.06325753257904901, "A/303-GLY": 0.06211738079533471, "A/304-MET": 0.2059760431054529, "A/305-ILE": 0.1080471749349151, "A/306-PHE": 0.060061640484621696, "A/307-SER": 0.08019127858912788, "A/308-PHE": 0.21988115650460144, "A/309-LEU": 0.15806473410215774, "A/310-THR": 0.07768661172058343, "A/311-THR": 0.14833286470821158, "A/312-THR": 0.09640219222249682, "A/313-PHE": 0.20507900630251452, "A/314-THR": 0.07629717341282713, "A/315-PRO": 0.05075247506651465, "A/316-ILE": 0.11475810925627926, "A/317-PHE": 0.12188681277899059, "A/318-ILE": 0.04478411732144481, "A/319-ALA": 0.05907176745718483, "A/320-GLY": 0.06928155566829888, "A/321-ILE": 0.08698295231997562, "A/322-VAL": 0.06558718299598243, "A/323-TYR": 0.10042444895128524, "A/324-THR": 0.048088280881647856, "A/325-LEU": 0.09998672738353998, "A/326-GLY": 0.04623309027140634, "A/327-GLU": 0.1073545749771718, "A/328-ILE": 0.06354904441526475, "A/329-VAL": 0.0661181686193714, "A/330-TYR": 0.14561357999654403, "A/331-THR": 0.06082629752853056, "A/332-PRO": 0.08084710328414045, "A/333-SER": 0.12221518995705641, "A/334-VAL": 0.10242848235299433, "A/335-GLN": 0.1394258126220352, "A/336-THR": 0.08440517339759064, "A/337-LEU": 0.0925091553725484, "A/338-GLY": 0.058838692212599984, "A/339-ALA": 0.06450435738093505, "A/340-ASP": 0.10463657893387004, "A/341-LEU": 0.1444236397338987, "A/342-MET": 0.11497261273212704, "A/343-ASN": 0.17846839814032012, "A/344-PRO": 0.12772677924958797, "A/345-GLU": 0.2837549979921613, "A/346-LYS": 0.14320797569612256, "A/347-ILE": 0.09910320053936339, "A/348-GLY": 0.06167908620025532, "A/349-SER": 0.08990964188997902, "A/350-TYR": 0.13671903935767762, "A/351-ASN": 0.0641606350497868, "A/352-GLY": 0.0782212964715309, "A/353-VAL": 0.08773534583839616, "A/354-ALA": 0.07922821834936337, "A/355-ALA": 0.1596529842874251, "A/356-ILE": 0.11262093214079598, "A/357-LYS": 0.18116260853549473, "A/358-MET": 0.17301396323408644, "A/359-PRO": 0.1047924368525924, "A/360-ILE": 0.11549672767811998, "A/361-ALA": 0.07634113551599303, "A/362-SER": 0.10793124743965474, "A/363-ILE": 0.0528700860185955, "A/364-LEU": 0.04715600401044927, "A/365-ALA": 0.05342625066836314, "A/366-GLY": 0.03726901364601039, "A/367-LEU": 0.10333768202963854, "A/368-LEU": 0.07139108311109012, "A/369-VAL": 0.05794286437861035, "A/370-SER": 0.04232983434534129, "A/371-ILE": 0.056584800848211526, "A/372-SER": 0.04527043339186165, "A/373-PRO": 0.0392444065630075, "A/374-MET": 0.04254951375722284, "A/375-ILE": 0.037767522814211106, "A/376-LYS": 0.0378161620147662, "A/377-ALA": 0.06033449272290059, "A/378-ILE": 0.14985055373608017, "A/379-GLY": 0.05366554844741572, "A/380-VAL": 0.10280365157581785, "A/381-SER": 0.07710628052739696, "A/382-LEU": 0.11999256530394749, "A/383-VAL": 0.07034883030821334, "A/384-LEU": 0.12515206060006692, "A/385-ALA": 0.10050200078735289, "A/386-LEU": 0.11904291010276619, "A/387-THR": 0.07016274874338979, "A/388-GLU": 0.09611007241848601, "A/389-VAL": 0.10468347989763879, "A/390-LEU": 0.0972523948825344, "A/391-ALA": 0.11404098643373985, "A/392-ILE": 0.13177749740432285, "A/393-ILE": 0.046735156761266224, "A/394-LEU": 0.06653565864517544, "A/395-VAL": 0.08172081816585583, "A/396-LEU": 0.0865623105656522, "A/397-VAL": 0.09755744282208809, "A/398-ALA": 0.1273025690054651, "A/399-VAL": 0.10905700817627129, "A/400-ASN": 0.11940702960806489, "A/401-ARG": 0.10685475710297837, "A/402-HIS": 0.11703410832273482, "A/403-GLN": 0.10608293692413248, "A/404-LYS": 0.07777378535115977, "A/405-THR": 0.07522928194958062, "A/406-LYS": 0.21707226223824444}}}}, "T1026": {"2": {"single": {"lddt": 0.6550403354377909, "rmsd": 2.9530301094055176, "cad_score": 0.585949, "gdtts": 0.6695205479452054, "tm_score": 0.8376952409744263, "LoCoHD": 0.12859848162516288}, "per_residue": {"lddt": {"A/27-ALA": 0.476, "A/28-VAL": 0.576, "A/29-PRO": 0.404, "A/30-THR": 0.485, "A/31-THR": 0.477, "A/32-ARG": 0.4, "A/33-VAL": 0.443, "A/34-VAL": 0.408, "A/35-VAL": 0.448, "A/36-HIS": 0.352, "A/37-GLN": 0.52, "A/38-SER": 0.523, "A/39-ALA": 0.617, "A/40-VAL": 0.559, "A/41-LEU": 0.579, "A/42-LYS": 0.587, "A/43-LYS": 0.572, "A/44-ASP": 0.514, "A/45-ASP": 0.619, "A/46-VAL": 0.627, "A/47-SER": 0.637, "A/48-GLY": 0.542, "A/49-SER": 0.649, "A/50-GLU": 0.635, "A/51-ILE": 0.561, "A/52-LYS": 0.499, "A/53-PRO": 0.439, "A/54-GLU": 0.352, "A/55-GLY": 0.583, "A/56-ASP": 0.476, "A/57-VAL": 0.513, "A/58-ALA": 0.507, "A/59-ARG": 0.448, "A/60-TYR": 0.548, "A/61-LYS": 0.594, "A/62-ILE": 0.711, "A/63-ARG": 0.595, "A/64-LYS": 0.657, "A/65-VAL": 0.733, "A/66-MET": 0.684, "A/67-LEU": 0.666, "A/68-SER": 0.755, "A/69-CYS": 0.723, "A/70-THR": 0.703, "A/71-LEU": 0.747, "A/72-ARG": 0.69, "A/73-MET": 0.727, "A/74-ARG": 0.639, "A/75-PRO": 0.703, "A/76-GLY": 0.701, "A/77-GLU": 0.634, "A/78-LEU": 0.704, "A/79-VAL": 0.785, "A/80-ASN": 0.713, "A/81-TYR": 0.594, "A/82-LEU": 0.783, "A/83-ILE": 0.79, "A/84-VAL": 0.814, "A/85-LYS": 0.778, "A/86-CYS": 0.757, "A/87-SER": 0.661, "A/88-SER": 0.672, "A/89-PRO": 0.669, "A/90-ILE": 0.691, "A/91-VAL": 0.525, "A/92-ASN": 0.634, "A/93-TRP": 0.617, "A/94-SER": 0.678, "A/95-ALA": 0.633, "A/96-ALA": 0.759, "A/97-PHE": 0.763, "A/98-THR": 0.533, "A/99-ALA": 0.596, "A/100-PRO": 0.6, "A/101-ALA": 0.647, "A/102-LEU": 0.762, "A/103-MET": 0.757, "A/104-VAL": 0.777, "A/105-LYS": 0.673, "A/106-GLU": 0.717, "A/107-SER": 0.733, "A/108-CYS": 0.771, "A/109-GLN": 0.622, "A/110-ASP": 0.663, "A/111-MET": 0.7, "A/112-ILE": 0.802, "A/113-THR": 0.834, "A/114-ILE": 0.795, "A/115-ILE": 0.75, "A/116-GLY": 0.793, "A/117-LYS": 0.733, "A/118-GLY": 0.801, "A/119-LYS": 0.767, "A/120-VAL": 0.821, "A/121-GLU": 0.729, "A/122-SER": 0.773, "A/123-ASN": 0.605, "A/124-GLY": 0.753, "A/125-VAL": 0.689, "A/126-ALA": 0.683, "A/127-GLY": 0.733, "A/128-SER": 0.777, "A/129-ASP": 0.722, "A/130-CYS": 0.751, "A/131-THR": 0.748, "A/132-LYS": 0.759, "A/133-SER": 0.782, "A/134-PHE": 0.718, "A/135-ASN": 0.775, "A/136-LYS": 0.736, "A/137-PHE": 0.643, "A/138-ILE": 0.752, "A/139-ARG": 0.581, "A/140-LEU": 0.718, "A/141-GLY": 0.481, "A/142-ALA": 0.531, "A/143-GLY": 0.555, "A/144-ILE": 0.544, "A/145-SER": 0.58, "A/146-GLN": 0.519, "A/147-THR": 0.626, "A/148-GLN": 0.679, "A/149-HIS": 0.69, "A/150-LEU": 0.764, "A/151-TYR": 0.779, "A/152-VAL": 0.755, "A/153-VAL": 0.773, "A/154-MET": 0.677, "A/155-TYR": 0.698, "A/156-THR": 0.682, "A/157-SER": 0.624, "A/158-GLU": 0.516, "A/159-ALA": 0.65, "A/160-VAL": 0.681, "A/161-LYS": 0.558, "A/162-THR": 0.691, "A/163-VAL": 0.647, "A/164-LEU": 0.677, "A/165-GLU": 0.628, "A/166-HIS": 0.522, "A/167-ARG": 0.622, "A/168-VAL": 0.647, "A/169-TYR": 0.638, "A/170-ILE": 0.594, "A/171-GLU": 0.615, "A/172-VAL": 0.57}, "cad_score": {"A/27-ALA": 0.703, "A/28-VAL": 0.673, "A/29-PRO": 0.475, "A/30-THR": 0.429, "A/31-THR": 0.405, "A/32-ARG": 0.336, "A/33-VAL": 0.441, "A/34-VAL": 0.425, "A/35-VAL": 0.531, "A/36-HIS": 0.281, "A/37-GLN": 0.21, "A/38-SER": 0.256, "A/39-ALA": 0.348, "A/40-VAL": 0.453, "A/41-LEU": 0.593, "A/42-LYS": 0.445, "A/43-LYS": 0.479, "A/44-ASP": 0.624, "A/45-ASP": 0.572, "A/46-VAL": 0.677, "A/47-SER": 0.575, "A/48-GLY": 0.314, "A/49-SER": 0.401, "A/50-GLU": 0.558, "A/51-ILE": 0.513, "A/52-LYS": 0.516, "A/53-PRO": 0.47, "A/54-GLU": 0.221, "A/55-GLY": 0.479, "A/56-ASP": 0.373, "A/57-VAL": 0.3, "A/58-ALA": 0.273, "A/59-ARG": 0.114, "A/60-TYR": 0.413, "A/61-LYS": 0.457, "A/62-ILE": 0.771, "A/63-ARG": 0.502, "A/64-LYS": 0.743, "A/65-VAL": 0.754, "A/66-MET": 0.691, "A/67-LEU": 0.752, "A/68-SER": 0.833, "A/69-CYS": 0.418, "A/70-THR": 0.703, "A/71-LEU": 0.584, "A/72-ARG": 0.723, "A/73-MET": 0.768, "A/74-ARG": 0.431, "A/75-PRO": 0.588, "A/76-GLY": 0.403, "A/77-GLU": 0.37, "A/78-LEU": 0.623, "A/79-VAL": 0.596, "A/80-ASN": 0.591, "A/81-TYR": 0.513, "A/82-LEU": 0.795, "A/83-ILE": 0.725, "A/84-VAL": 0.861, "A/85-LYS": 0.704, "A/86-CYS": 0.61, "A/87-SER": 0.4, "A/88-SER": 0.549, "A/89-PRO": 0.544, "A/90-ILE": 0.709, "A/91-VAL": 0.585, "A/92-ASN": 0.659, "A/93-TRP": 0.664, "A/94-SER": 0.529, "A/95-ALA": 0.571, "A/96-ALA": 0.684, "A/97-PHE": 0.77, "A/98-THR": 0.36, "A/99-ALA": 0.497, "A/100-PRO": 0.561, "A/101-ALA": 0.535, "A/102-LEU": 0.663, "A/103-MET": 0.482, "A/104-VAL": 0.748, "A/105-LYS": 0.717, "A/106-GLU": 0.787, "A/107-SER": 0.57, "A/108-CYS": 0.645, "A/109-GLN": 0.604, "A/110-ASP": 0.392, "A/111-MET": 0.707, "A/112-ILE": 0.78, "A/113-THR": 0.796, "A/114-ILE": 0.704, "A/115-ILE": 0.805, "A/116-GLY": 0.856, "A/117-LYS": 0.591, "A/118-GLY": 0.645, "A/119-LYS": 0.634, "A/120-VAL": 0.835, "A/121-GLU": 0.496, "A/122-SER": 0.754, "A/123-ASN": 0.403, "A/124-GLY": 0.707, "A/125-VAL": 0.815, "A/126-ALA": 0.821, "A/127-GLY": 0.839, "A/128-SER": 0.759, "A/129-ASP": 0.641, "A/130-CYS": 0.628, "A/131-THR": 0.658, "A/132-LYS": 0.774, "A/133-SER": 0.56, "A/134-PHE": 0.544, "A/135-ASN": 0.743, "A/136-LYS": 0.657, "A/137-PHE": 0.679, "A/138-ILE": 0.768, "A/139-ARG": 0.6, "A/140-LEU": 0.687, "A/141-GLY": 0.465, "A/142-ALA": 0.497, "A/143-GLY": 0.553, "A/144-ILE": 0.59, "A/145-SER": 0.556, "A/146-GLN": 0.272, "A/147-THR": 0.631, "A/148-GLN": 0.639, "A/149-HIS": 0.492, "A/150-LEU": 0.714, "A/151-TYR": 0.796, "A/152-VAL": 0.559, "A/153-VAL": 0.82, "A/154-MET": 0.55, "A/155-TYR": 0.581, "A/156-THR": 0.674, "A/157-SER": 0.437, "A/158-GLU": 0.462, "A/159-ALA": 0.521, "A/160-VAL": 0.686, "A/161-LYS": 0.687, "A/162-THR": 0.629, "A/163-VAL": 0.599, "A/164-LEU": 0.422, "A/165-GLU": 0.495, "A/166-HIS": 0.462, "A/167-ARG": 0.5, "A/168-VAL": 0.589, "A/169-TYR": 0.553, "A/170-ILE": 0.572, "A/171-GLU": 0.747, "A/172-VAL": 0.562}, "LoCoHD": {"A/27-ALA": 0.11604324783220049, "A/28-VAL": 0.1766793868193392, "A/29-PRO": 0.17989558615911522, "A/30-THR": 0.13260758117479868, "A/31-THR": 0.1312240841582023, "A/32-ARG": 0.3782245611821448, "A/33-VAL": 0.11155052361645044, "A/34-VAL": 0.11336562632169746, "A/35-VAL": 0.10532658848488545, "A/36-HIS": 0.2321212134711413, "A/37-GLN": 0.21713199336830752, "A/38-SER": 0.13246646702127005, "A/39-ALA": 0.09522840227580907, "A/40-VAL": 0.09321210227031027, "A/41-LEU": 0.16564418211507542, "A/42-LYS": 0.18355318514179275, "A/43-LYS": 0.1314801682482031, "A/44-ASP": 0.22521920898912806, "A/45-ASP": 0.12476739784250206, "A/46-VAL": 0.067936739735964, "A/47-SER": 0.08513576177009288, "A/48-GLY": 0.12329202118077527, "A/49-SER": 0.09919650849828726, "A/50-GLU": 0.10641620980894921, "A/51-ILE": 0.12974341910294593, "A/52-LYS": 0.15433880707298725, "A/53-PRO": 0.11032881960135439, "A/54-GLU": 0.3568307525928937, "A/55-GLY": 0.11459714118305918, "A/56-ASP": 0.19236725587024203, "A/57-VAL": 0.11682049258399002, "A/58-ALA": 0.15286498556277783, "A/59-ARG": 0.18040821431522822, "A/60-TYR": 0.13329066197413242, "A/61-LYS": 0.11322398813406198, "A/62-ILE": 0.09584666954243876, "A/63-ARG": 0.2039156677004377, "A/64-LYS": 0.23203638799990886, "A/65-VAL": 0.07634849323819512, "A/66-MET": 0.11037953821698486, "A/67-LEU": 0.11755889206743564, "A/68-SER": 0.09816326257782335, "A/69-CYS": 0.1339723799558565, "A/70-THR": 0.10373682885672075, "A/71-LEU": 0.08716899230118445, "A/72-ARG": 0.28592074149820795, "A/73-MET": 0.1450579003200068, "A/74-ARG": 0.2159548848543442, "A/75-PRO": 0.08590521137078318, "A/76-GLY": 0.12163215154626796, "A/77-GLU": 0.14429303560316845, "A/78-LEU": 0.14708930462534103, "A/79-VAL": 0.08429705384638701, "A/80-ASN": 0.11161722251519168, "A/81-TYR": 0.1630620900144893, "A/82-LEU": 0.07708809472157804, "A/83-ILE": 0.08582130406571305, "A/84-VAL": 0.05324083668871194, "A/85-LYS": 0.07172655315227086, "A/86-CYS": 0.09407411589259773, "A/87-SER": 0.13250722238175452, "A/88-SER": 0.09666997854503896, "A/89-PRO": 0.11169519894982476, "A/90-ILE": 0.08086065739890864, "A/91-VAL": 0.16853906739597846, "A/92-ASN": 0.20616344390431351, "A/93-TRP": 0.14117569936871244, "A/94-SER": 0.09889071626196039, "A/95-ALA": 0.09000088708373416, "A/96-ALA": 0.0819912293221722, "A/97-PHE": 0.09086670578700665, "A/98-THR": 0.13330865365351036, "A/99-ALA": 0.15414750359016444, "A/100-PRO": 0.10798828000304012, "A/101-ALA": 0.1054372661617479, "A/102-LEU": 0.10113397518030949, "A/103-MET": 0.08310798959339756, "A/104-VAL": 0.0913505448420738, "A/105-LYS": 0.19424535951300229, "A/106-GLU": 0.16707503951402292, "A/107-SER": 0.07247586507163616, "A/108-CYS": 0.07417906997747066, "A/109-GLN": 0.18776734955375823, "A/110-ASP": 0.08495163170731548, "A/111-MET": 0.1486120073524398, "A/112-ILE": 0.08831803607112296, "A/113-THR": 0.08444497075361541, "A/114-ILE": 0.07092500393186793, "A/115-ILE": 0.04792500620347774, "A/116-GLY": 0.10216399935792445, "A/117-LYS": 0.1584760989624759, "A/118-GLY": 0.13265121219748682, "A/119-LYS": 0.1415268863903879, "A/120-VAL": 0.06364771946676608, "A/121-GLU": 0.12852849401512126, "A/122-SER": 0.06853561541349014, "A/123-ASN": 0.11833524770210713, "A/124-GLY": 0.08360922025775983, "A/125-VAL": 0.10041647007672423, "A/126-ALA": 0.07556934239596474, "A/127-GLY": 0.11126688857315094, "A/128-SER": 0.12019518348583137, "A/129-ASP": 0.09763307207029884, "A/130-CYS": 0.12740397801510753, "A/131-THR": 0.13490079502987692, "A/132-LYS": 0.11487237995246065, "A/133-SER": 0.08864703512294102, "A/134-PHE": 0.1534392571522964, "A/135-ASN": 0.10958846888827564, "A/136-LYS": 0.18845223958337298, "A/137-PHE": 0.21441608656319186, "A/138-ILE": 0.0909764982034413, "A/139-ARG": 0.3372377940203578, "A/140-LEU": 0.10698787763077547, "A/141-GLY": 0.12321953882594124, "A/142-ALA": 0.11165833904013381, "A/143-GLY": 0.09728322243815693, "A/144-ILE": 0.10649798503667812, "A/145-SER": 0.1446903532970656, "A/146-GLN": 0.2210982338137857, "A/147-THR": 0.12016398413180683, "A/148-GLN": 0.13055552156544123, "A/149-HIS": 0.16256307973318748, "A/150-LEU": 0.08032535738291124, "A/151-TYR": 0.11569384444021003, "A/152-VAL": 0.07521381982482479, "A/153-VAL": 0.05678980647257771, "A/154-MET": 0.09941918319825312, "A/155-TYR": 0.11833116734821379, "A/156-THR": 0.09022494773167306, "A/157-SER": 0.1361379399723772, "A/158-GLU": 0.12061619729869476, "A/159-ALA": 0.09919569777613553, "A/160-VAL": 0.1146004938388711, "A/161-LYS": 0.18804963488612184, "A/162-THR": 0.07773201846570431, "A/163-VAL": 0.09783694281209386, "A/164-LEU": 0.07035841863949271, "A/165-GLU": 0.16183084761118477, "A/166-HIS": 0.16161072821484615, "A/167-ARG": 0.19394734785237688, "A/168-VAL": 0.0600153399902647, "A/169-TYR": 0.12102944337168592, "A/170-ILE": 0.1217568362181417, "A/171-GLU": 0.1670505289705689, "A/172-VAL": 0.1352083988212331}}}, "1": {"single": {"lddt": 0.66255405680928, "rmsd": 2.8915295600891113, "cad_score": 0.598661, "gdtts": 0.6643835616438356, "tm_score": 0.8441279530525208, "LoCoHD": 0.12643906026320195}, "per_residue": {"lddt": {"A/27-ALA": 0.309, "A/28-VAL": 0.53, "A/29-PRO": 0.503, "A/30-THR": 0.507, "A/31-THR": 0.488, "A/32-ARG": 0.393, "A/33-VAL": 0.437, "A/34-VAL": 0.408, "A/35-VAL": 0.458, "A/36-HIS": 0.356, "A/37-GLN": 0.523, "A/38-SER": 0.576, "A/39-ALA": 0.675, "A/40-VAL": 0.659, "A/41-LEU": 0.661, "A/42-LYS": 0.671, "A/43-LYS": 0.584, "A/44-ASP": 0.607, "A/45-ASP": 0.661, "A/46-VAL": 0.668, "A/47-SER": 0.694, "A/48-GLY": 0.583, "A/49-SER": 0.613, "A/50-GLU": 0.617, "A/51-ILE": 0.563, "A/52-LYS": 0.535, "A/53-PRO": 0.502, "A/54-GLU": 0.446, "A/55-GLY": 0.535, "A/56-ASP": 0.446, "A/57-VAL": 0.468, "A/58-ALA": 0.424, "A/59-ARG": 0.443, "A/60-TYR": 0.581, "A/61-LYS": 0.597, "A/62-ILE": 0.643, "A/63-ARG": 0.622, "A/64-LYS": 0.685, "A/65-VAL": 0.755, "A/66-MET": 0.704, "A/67-LEU": 0.713, "A/68-SER": 0.753, "A/69-CYS": 0.78, "A/70-THR": 0.704, "A/71-LEU": 0.748, "A/72-ARG": 0.729, "A/73-MET": 0.744, "A/74-ARG": 0.649, "A/75-PRO": 0.692, "A/76-GLY": 0.699, "A/77-GLU": 0.635, "A/78-LEU": 0.749, "A/79-VAL": 0.801, "A/80-ASN": 0.745, "A/81-TYR": 0.612, "A/82-LEU": 0.786, "A/83-ILE": 0.774, "A/84-VAL": 0.803, "A/85-LYS": 0.738, "A/86-CYS": 0.753, "A/87-SER": 0.659, "A/88-SER": 0.667, "A/89-PRO": 0.723, "A/90-ILE": 0.721, "A/91-VAL": 0.584, "A/92-ASN": 0.707, "A/93-TRP": 0.573, "A/94-SER": 0.71, "A/95-ALA": 0.71, "A/96-ALA": 0.744, "A/97-PHE": 0.744, "A/98-THR": 0.535, "A/99-ALA": 0.635, "A/100-PRO": 0.636, "A/101-ALA": 0.676, "A/102-LEU": 0.776, "A/103-MET": 0.748, "A/104-VAL": 0.772, "A/105-LYS": 0.687, "A/106-GLU": 0.735, "A/107-SER": 0.761, "A/108-CYS": 0.795, "A/109-GLN": 0.627, "A/110-ASP": 0.67, "A/111-MET": 0.71, "A/112-ILE": 0.804, "A/113-THR": 0.833, "A/114-ILE": 0.8, "A/115-ILE": 0.731, "A/116-GLY": 0.803, "A/117-LYS": 0.666, "A/118-GLY": 0.827, "A/119-LYS": 0.817, "A/120-VAL": 0.827, "A/121-GLU": 0.803, "A/122-SER": 0.762, "A/123-ASN": 0.586, "A/124-GLY": 0.753, "A/125-VAL": 0.696, "A/126-ALA": 0.687, "A/127-GLY": 0.706, "A/128-SER": 0.741, "A/129-ASP": 0.736, "A/130-CYS": 0.736, "A/131-THR": 0.769, "A/132-LYS": 0.752, "A/133-SER": 0.751, "A/134-PHE": 0.692, "A/135-ASN": 0.757, "A/136-LYS": 0.663, "A/137-PHE": 0.643, "A/138-ILE": 0.765, "A/139-ARG": 0.607, "A/140-LEU": 0.691, "A/141-GLY": 0.541, "A/142-ALA": 0.488, "A/143-GLY": 0.505, "A/144-ILE": 0.506, "A/145-SER": 0.549, "A/146-GLN": 0.534, "A/147-THR": 0.63, "A/148-GLN": 0.671, "A/149-HIS": 0.679, "A/150-LEU": 0.761, "A/151-TYR": 0.767, "A/152-VAL": 0.722, "A/153-VAL": 0.763, "A/154-MET": 0.725, "A/155-TYR": 0.734, "A/156-THR": 0.735, "A/157-SER": 0.613, "A/158-GLU": 0.542, "A/159-ALA": 0.706, "A/160-VAL": 0.704, "A/161-LYS": 0.597, "A/162-THR": 0.728, "A/163-VAL": 0.681, "A/164-LEU": 0.601, "A/165-GLU": 0.634, "A/166-HIS": 0.519, "A/167-ARG": 0.59, "A/168-VAL": 0.625, "A/169-TYR": 0.655, "A/170-ILE": 0.587, "A/171-GLU": 0.602, "A/172-VAL": 0.567}, "cad_score": {"A/27-ALA": 0.202, "A/28-VAL": 0.437, "A/29-PRO": 0.657, "A/30-THR": 0.457, "A/31-THR": 0.495, "A/32-ARG": 0.291, "A/33-VAL": 0.453, "A/34-VAL": 0.414, "A/35-VAL": 0.529, "A/36-HIS": 0.274, "A/37-GLN": 0.194, "A/38-SER": 0.26, "A/39-ALA": 0.418, "A/40-VAL": 0.549, "A/41-LEU": 0.779, "A/42-LYS": 0.637, "A/43-LYS": 0.631, "A/44-ASP": 0.579, "A/45-ASP": 0.758, "A/46-VAL": 0.776, "A/47-SER": 0.696, "A/48-GLY": 0.362, "A/49-SER": 0.485, "A/50-GLU": 0.541, "A/51-ILE": 0.518, "A/52-LYS": 0.378, "A/53-PRO": 0.592, "A/54-GLU": 0.248, "A/55-GLY": 0.545, "A/56-ASP": 0.492, "A/57-VAL": 0.365, "A/58-ALA": 0.222, "A/59-ARG": 0.145, "A/60-TYR": 0.456, "A/61-LYS": 0.541, "A/62-ILE": 0.667, "A/63-ARG": 0.638, "A/64-LYS": 0.782, "A/65-VAL": 0.774, "A/66-MET": 0.689, "A/67-LEU": 0.691, "A/68-SER": 0.761, "A/69-CYS": 0.556, "A/70-THR": 0.732, "A/71-LEU": 0.628, "A/72-ARG": 0.739, "A/73-MET": 0.776, "A/74-ARG": 0.594, "A/75-PRO": 0.551, "A/76-GLY": 0.602, "A/77-GLU": 0.523, "A/78-LEU": 0.754, "A/79-VAL": 0.732, "A/80-ASN": 0.72, "A/81-TYR": 0.627, "A/82-LEU": 0.808, "A/83-ILE": 0.696, "A/84-VAL": 0.842, "A/85-LYS": 0.648, "A/86-CYS": 0.624, "A/87-SER": 0.481, "A/88-SER": 0.588, "A/89-PRO": 0.624, "A/90-ILE": 0.677, "A/91-VAL": 0.67, "A/92-ASN": 0.692, "A/93-TRP": 0.746, "A/94-SER": 0.577, "A/95-ALA": 0.584, "A/96-ALA": 0.656, "A/97-PHE": 0.694, "A/98-THR": 0.321, "A/99-ALA": 0.481, "A/100-PRO": 0.591, "A/101-ALA": 0.518, "A/102-LEU": 0.604, "A/103-MET": 0.53, "A/104-VAL": 0.723, "A/105-LYS": 0.699, "A/106-GLU": 0.777, "A/107-SER": 0.585, "A/108-CYS": 0.709, "A/109-GLN": 0.595, "A/110-ASP": 0.392, "A/111-MET": 0.719, "A/112-ILE": 0.783, "A/113-THR": 0.724, "A/114-ILE": 0.741, "A/115-ILE": 0.857, "A/116-GLY": 0.841, "A/117-LYS": 0.573, "A/118-GLY": 0.737, "A/119-LYS": 0.823, "A/120-VAL": 0.745, "A/121-GLU": 0.749, "A/122-SER": 0.689, "A/123-ASN": 0.526, "A/124-GLY": 0.741, "A/125-VAL": 0.77, "A/126-ALA": 0.786, "A/127-GLY": 0.796, "A/128-SER": 0.672, "A/129-ASP": 0.718, "A/130-CYS": 0.533, "A/131-THR": 0.628, "A/132-LYS": 0.75, "A/133-SER": 0.581, "A/134-PHE": 0.561, "A/135-ASN": 0.685, "A/136-LYS": 0.536, "A/137-PHE": 0.706, "A/138-ILE": 0.77, "A/139-ARG": 0.5, "A/140-LEU": 0.615, "A/141-GLY": 0.49, "A/142-ALA": 0.464, "A/143-GLY": 0.492, "A/144-ILE": 0.424, "A/145-SER": 0.465, "A/146-GLN": 0.29, "A/147-THR": 0.573, "A/148-GLN": 0.611, "A/149-HIS": 0.572, "A/150-LEU": 0.731, "A/151-TYR": 0.75, "A/152-VAL": 0.551, "A/153-VAL": 0.722, "A/154-MET": 0.616, "A/155-TYR": 0.647, "A/156-THR": 0.694, "A/157-SER": 0.426, "A/158-GLU": 0.667, "A/159-ALA": 0.594, "A/160-VAL": 0.645, "A/161-LYS": 0.71, "A/162-THR": 0.711, "A/163-VAL": 0.603, "A/164-LEU": 0.325, "A/165-GLU": 0.498, "A/166-HIS": 0.394, "A/167-ARG": 0.408, "A/168-VAL": 0.519, "A/169-TYR": 0.599, "A/170-ILE": 0.547, "A/171-GLU": 0.606, "A/172-VAL": 0.354}, "LoCoHD": {"A/27-ALA": 0.15946754930127113, "A/28-VAL": 0.12152533304862008, "A/29-PRO": 0.10655862181411484, "A/30-THR": 0.12162945034147964, "A/31-THR": 0.15047460491786493, "A/32-ARG": 0.36058551297146657, "A/33-VAL": 0.1260818450864107, "A/34-VAL": 0.1031855949830436, "A/35-VAL": 0.12388758804842491, "A/36-HIS": 0.2151444060111949, "A/37-GLN": 0.22406224093932703, "A/38-SER": 0.12683372907661974, "A/39-ALA": 0.0814842076177701, "A/40-VAL": 0.0846827015234419, "A/41-LEU": 0.13034342552300618, "A/42-LYS": 0.11549309582923918, "A/43-LYS": 0.14273638217536405, "A/44-ASP": 0.102349324518086, "A/45-ASP": 0.10097391416203472, "A/46-VAL": 0.07547556715096393, "A/47-SER": 0.07824193876982162, "A/48-GLY": 0.15056108287290962, "A/49-SER": 0.10129812230564501, "A/50-GLU": 0.09563070542815957, "A/51-ILE": 0.1260200738125638, "A/52-LYS": 0.17326759665247798, "A/53-PRO": 0.1367388512157789, "A/54-GLU": 0.3550941261623809, "A/55-GLY": 0.15038459164845797, "A/56-ASP": 0.18263107848798843, "A/57-VAL": 0.11110388579916317, "A/58-ALA": 0.15295695322930844, "A/59-ARG": 0.20266911174452268, "A/60-TYR": 0.11258719927066989, "A/61-LYS": 0.17112701088951018, "A/62-ILE": 0.08495197605680771, "A/63-ARG": 0.13358949224239475, "A/64-LYS": 0.17819215790830917, "A/65-VAL": 0.06421139699718778, "A/66-MET": 0.08674543525620246, "A/67-LEU": 0.16743364661218335, "A/68-SER": 0.08813739087051843, "A/69-CYS": 0.11459679985416521, "A/70-THR": 0.089641082598579, "A/71-LEU": 0.0780193115970403, "A/72-ARG": 0.21644675316806128, "A/73-MET": 0.1673336254622598, "A/74-ARG": 0.19657571309362326, "A/75-PRO": 0.08568835461363532, "A/76-GLY": 0.12147668942621231, "A/77-GLU": 0.14110621671455906, "A/78-LEU": 0.07615265732291943, "A/79-VAL": 0.09275200370933408, "A/80-ASN": 0.10351542778862036, "A/81-TYR": 0.1695388598056347, "A/82-LEU": 0.09454187364720291, "A/83-ILE": 0.10036438508417074, "A/84-VAL": 0.059011637615493905, "A/85-LYS": 0.07319838017283492, "A/86-CYS": 0.08494163944952478, "A/87-SER": 0.13533349290542354, "A/88-SER": 0.11466664607197101, "A/89-PRO": 0.11945452263175942, "A/90-ILE": 0.10387534479614359, "A/91-VAL": 0.11984994772886202, "A/92-ASN": 0.14765704877443644, "A/93-TRP": 0.19285655644439625, "A/94-SER": 0.12992678904234062, "A/95-ALA": 0.08008041913664525, "A/96-ALA": 0.08187187881537282, "A/97-PHE": 0.11053877414903887, "A/98-THR": 0.13620942524788968, "A/99-ALA": 0.11188235802663249, "A/100-PRO": 0.10227319649506841, "A/101-ALA": 0.14007098508778337, "A/102-LEU": 0.12405165317609548, "A/103-MET": 0.16978531688441253, "A/104-VAL": 0.08797181647269744, "A/105-LYS": 0.18704293102723396, "A/106-GLU": 0.16737867869866746, "A/107-SER": 0.06977933069892484, "A/108-CYS": 0.07403233470427821, "A/109-GLN": 0.18416999626390435, "A/110-ASP": 0.08703314076678356, "A/111-MET": 0.14244954026132017, "A/112-ILE": 0.09543596790393315, "A/113-THR": 0.0951101327740331, "A/114-ILE": 0.0653897562570581, "A/115-ILE": 0.03378253029006405, "A/116-GLY": 0.09642854235837904, "A/117-LYS": 0.17281965172928154, "A/118-GLY": 0.13552073391367728, "A/119-LYS": 0.12496857379770238, "A/120-VAL": 0.0888340158207331, "A/121-GLU": 0.09550659614676489, "A/122-SER": 0.06718053053202908, "A/123-ASN": 0.1323540992436612, "A/124-GLY": 0.08611679948537192, "A/125-VAL": 0.10474622812183533, "A/126-ALA": 0.07624538845552399, "A/127-GLY": 0.12153394335106696, "A/128-SER": 0.08909499387997906, "A/129-ASP": 0.08246607334317314, "A/130-CYS": 0.08657190954629398, "A/131-THR": 0.10292511361642732, "A/132-LYS": 0.10058359192579616, "A/133-SER": 0.08572251307452963, "A/134-PHE": 0.15831152856103858, "A/135-ASN": 0.10138021638385261, "A/136-LYS": 0.17563542536186655, "A/137-PHE": 0.2557526208064106, "A/138-ILE": 0.09414745395284162, "A/139-ARG": 0.33607644757280636, "A/140-LEU": 0.07960801417229367, "A/141-GLY": 0.1055428212238967, "A/142-ALA": 0.12399408635244508, "A/143-GLY": 0.12209731146988444, "A/144-ILE": 0.1455395150793754, "A/145-SER": 0.07863473085103317, "A/146-GLN": 0.19611821007239802, "A/147-THR": 0.09163266967207385, "A/148-GLN": 0.14231025451585533, "A/149-HIS": 0.1359175238312471, "A/150-LEU": 0.0687078657108931, "A/151-TYR": 0.1497152976460245, "A/152-VAL": 0.11302164283195801, "A/153-VAL": 0.07016428198612486, "A/154-MET": 0.1402598946266615, "A/155-TYR": 0.12188618988579222, "A/156-THR": 0.08648105738292716, "A/157-SER": 0.13613751216632067, "A/158-GLU": 0.1689822162083606, "A/159-ALA": 0.12128763823285946, "A/160-VAL": 0.11541793161534762, "A/161-LYS": 0.19891709629692228, "A/162-THR": 0.06335191824170827, "A/163-VAL": 0.09782963661168011, "A/164-LEU": 0.15345071024944396, "A/165-GLU": 0.1873991147216226, "A/166-HIS": 0.1151319633414323, "A/167-ARG": 0.21569109140428117, "A/168-VAL": 0.07878813285859161, "A/169-TYR": 0.1750958634664357, "A/170-ILE": 0.1150956679537764, "A/171-GLU": 0.1443716032409779, "A/172-VAL": 0.07918950159605356}}}, "3": {"single": {"lddt": 0.6582942707637378, "rmsd": 2.9940309524536133, "cad_score": 0.593161, "gdtts": 0.6643835616438356, "tm_score": 0.8442983627319336, "LoCoHD": 0.12448902706235204}, "per_residue": {"lddt": {"A/27-ALA": 0.311, "A/28-VAL": 0.588, "A/29-PRO": 0.474, "A/30-THR": 0.49, "A/31-THR": 0.478, "A/32-ARG": 0.402, "A/33-VAL": 0.411, "A/34-VAL": 0.393, "A/35-VAL": 0.455, "A/36-HIS": 0.311, "A/37-GLN": 0.517, "A/38-SER": 0.501, "A/39-ALA": 0.636, "A/40-VAL": 0.576, "A/41-LEU": 0.593, "A/42-LYS": 0.584, "A/43-LYS": 0.657, "A/44-ASP": 0.652, "A/45-ASP": 0.662, "A/46-VAL": 0.69, "A/47-SER": 0.694, "A/48-GLY": 0.635, "A/49-SER": 0.631, "A/50-GLU": 0.625, "A/51-ILE": 0.55, "A/52-LYS": 0.518, "A/53-PRO": 0.474, "A/54-GLU": 0.397, "A/55-GLY": 0.53, "A/56-ASP": 0.429, "A/57-VAL": 0.433, "A/58-ALA": 0.426, "A/59-ARG": 0.457, "A/60-TYR": 0.576, "A/61-LYS": 0.597, "A/62-ILE": 0.646, "A/63-ARG": 0.612, "A/64-LYS": 0.657, "A/65-VAL": 0.736, "A/66-MET": 0.751, "A/67-LEU": 0.726, "A/68-SER": 0.744, "A/69-CYS": 0.772, "A/70-THR": 0.703, "A/71-LEU": 0.729, "A/72-ARG": 0.718, "A/73-MET": 0.686, "A/74-ARG": 0.64, "A/75-PRO": 0.699, "A/76-GLY": 0.682, "A/77-GLU": 0.691, "A/78-LEU": 0.722, "A/79-VAL": 0.754, "A/80-ASN": 0.747, "A/81-TYR": 0.601, "A/82-LEU": 0.781, "A/83-ILE": 0.782, "A/84-VAL": 0.791, "A/85-LYS": 0.762, "A/86-CYS": 0.737, "A/87-SER": 0.643, "A/88-SER": 0.688, "A/89-PRO": 0.71, "A/90-ILE": 0.702, "A/91-VAL": 0.566, "A/92-ASN": 0.703, "A/93-TRP": 0.574, "A/94-SER": 0.695, "A/95-ALA": 0.745, "A/96-ALA": 0.799, "A/97-PHE": 0.789, "A/98-THR": 0.655, "A/99-ALA": 0.63, "A/100-PRO": 0.605, "A/101-ALA": 0.665, "A/102-LEU": 0.79, "A/103-MET": 0.763, "A/104-VAL": 0.774, "A/105-LYS": 0.693, "A/106-GLU": 0.756, "A/107-SER": 0.77, "A/108-CYS": 0.805, "A/109-GLN": 0.6, "A/110-ASP": 0.681, "A/111-MET": 0.735, "A/112-ILE": 0.823, "A/113-THR": 0.827, "A/114-ILE": 0.784, "A/115-ILE": 0.721, "A/116-GLY": 0.796, "A/117-LYS": 0.742, "A/118-GLY": 0.806, "A/119-LYS": 0.788, "A/120-VAL": 0.814, "A/121-GLU": 0.768, "A/122-SER": 0.74, "A/123-ASN": 0.691, "A/124-GLY": 0.782, "A/125-VAL": 0.711, "A/126-ALA": 0.686, "A/127-GLY": 0.759, "A/128-SER": 0.782, "A/129-ASP": 0.754, "A/130-CYS": 0.789, "A/131-THR": 0.757, "A/132-LYS": 0.734, "A/133-SER": 0.74, "A/134-PHE": 0.693, "A/135-ASN": 0.761, "A/136-LYS": 0.756, "A/137-PHE": 0.669, "A/138-ILE": 0.742, "A/139-ARG": 0.625, "A/140-LEU": 0.624, "A/141-GLY": 0.515, "A/142-ALA": 0.492, "A/143-GLY": 0.494, "A/144-ILE": 0.517, "A/145-SER": 0.565, "A/146-GLN": 0.527, "A/147-THR": 0.629, "A/148-GLN": 0.646, "A/149-HIS": 0.669, "A/150-LEU": 0.735, "A/151-TYR": 0.764, "A/152-VAL": 0.737, "A/153-VAL": 0.763, "A/154-MET": 0.721, "A/155-TYR": 0.696, "A/156-THR": 0.672, "A/157-SER": 0.577, "A/158-GLU": 0.491, "A/159-ALA": 0.585, "A/160-VAL": 0.668, "A/161-LYS": 0.583, "A/162-THR": 0.732, "A/163-VAL": 0.663, "A/164-LEU": 0.611, "A/165-GLU": 0.613, "A/166-HIS": 0.505, "A/167-ARG": 0.578, "A/168-VAL": 0.618, "A/169-TYR": 0.649, "A/170-ILE": 0.584, "A/171-GLU": 0.556, "A/172-VAL": 0.559}, "cad_score": {"A/27-ALA": 0.299, "A/28-VAL": 0.592, "A/29-PRO": 0.564, "A/30-THR": 0.501, "A/31-THR": 0.521, "A/32-ARG": 0.319, "A/33-VAL": 0.495, "A/34-VAL": 0.422, "A/35-VAL": 0.513, "A/36-HIS": 0.189, "A/37-GLN": 0.267, "A/38-SER": 0.188, "A/39-ALA": 0.401, "A/40-VAL": 0.315, "A/41-LEU": 0.564, "A/42-LYS": 0.263, "A/43-LYS": 0.649, "A/44-ASP": 0.735, "A/45-ASP": 0.615, "A/46-VAL": 0.75, "A/47-SER": 0.658, "A/48-GLY": 0.512, "A/49-SER": 0.5, "A/50-GLU": 0.655, "A/51-ILE": 0.484, "A/52-LYS": 0.553, "A/53-PRO": 0.495, "A/54-GLU": 0.251, "A/55-GLY": 0.405, "A/56-ASP": 0.428, "A/57-VAL": 0.315, "A/58-ALA": 0.406, "A/59-ARG": 0.199, "A/60-TYR": 0.503, "A/61-LYS": 0.597, "A/62-ILE": 0.592, "A/63-ARG": 0.671, "A/64-LYS": 0.701, "A/65-VAL": 0.614, "A/66-MET": 0.799, "A/67-LEU": 0.749, "A/68-SER": 0.811, "A/69-CYS": 0.427, "A/70-THR": 0.68, "A/71-LEU": 0.629, "A/72-ARG": 0.703, "A/73-MET": 0.717, "A/74-ARG": 0.633, "A/75-PRO": 0.705, "A/76-GLY": 0.741, "A/77-GLU": 0.592, "A/78-LEU": 0.642, "A/79-VAL": 0.653, "A/80-ASN": 0.627, "A/81-TYR": 0.505, "A/82-LEU": 0.763, "A/83-ILE": 0.694, "A/84-VAL": 0.835, "A/85-LYS": 0.658, "A/86-CYS": 0.673, "A/87-SER": 0.504, "A/88-SER": 0.665, "A/89-PRO": 0.564, "A/90-ILE": 0.729, "A/91-VAL": 0.556, "A/92-ASN": 0.695, "A/93-TRP": 0.752, "A/94-SER": 0.616, "A/95-ALA": 0.586, "A/96-ALA": 0.687, "A/97-PHE": 0.722, "A/98-THR": 0.352, "A/99-ALA": 0.54, "A/100-PRO": 0.565, "A/101-ALA": 0.619, "A/102-LEU": 0.671, "A/103-MET": 0.464, "A/104-VAL": 0.7, "A/105-LYS": 0.613, "A/106-GLU": 0.662, "A/107-SER": 0.663, "A/108-CYS": 0.767, "A/109-GLN": 0.49, "A/110-ASP": 0.418, "A/111-MET": 0.762, "A/112-ILE": 0.832, "A/113-THR": 0.81, "A/114-ILE": 0.735, "A/115-ILE": 0.77, "A/116-GLY": 0.773, "A/117-LYS": 0.632, "A/118-GLY": 0.652, "A/119-LYS": 0.733, "A/120-VAL": 0.783, "A/121-GLU": 0.739, "A/122-SER": 0.763, "A/123-ASN": 0.615, "A/124-GLY": 0.671, "A/125-VAL": 0.711, "A/126-ALA": 0.799, "A/127-GLY": 0.748, "A/128-SER": 0.656, "A/129-ASP": 0.715, "A/130-CYS": 0.618, "A/131-THR": 0.629, "A/132-LYS": 0.648, "A/133-SER": 0.57, "A/134-PHE": 0.666, "A/135-ASN": 0.789, "A/136-LYS": 0.684, "A/137-PHE": 0.711, "A/138-ILE": 0.744, "A/139-ARG": 0.449, "A/140-LEU": 0.618, "A/141-GLY": 0.41, "A/142-ALA": 0.544, "A/143-GLY": 0.51, "A/144-ILE": 0.463, "A/145-SER": 0.398, "A/146-GLN": 0.236, "A/147-THR": 0.587, "A/148-GLN": 0.651, "A/149-HIS": 0.542, "A/150-LEU": 0.67, "A/151-TYR": 0.734, "A/152-VAL": 0.571, "A/153-VAL": 0.702, "A/154-MET": 0.583, "A/155-TYR": 0.759, "A/156-THR": 0.55, "A/157-SER": 0.469, "A/158-GLU": 0.486, "A/159-ALA": 0.414, "A/160-VAL": 0.57, "A/161-LYS": 0.692, "A/162-THR": 0.597, "A/163-VAL": 0.529, "A/164-LEU": 0.335, "A/165-GLU": 0.488, "A/166-HIS": 0.44, "A/167-ARG": 0.597, "A/168-VAL": 0.456, "A/169-TYR": 0.695, "A/170-ILE": 0.492, "A/171-GLU": 0.631, "A/172-VAL": 0.442}, "LoCoHD": {"A/27-ALA": 0.18212463017241146, "A/28-VAL": 0.13416633130381136, "A/29-PRO": 0.13110217112696623, "A/30-THR": 0.12866874067873563, "A/31-THR": 0.13059689399632254, "A/32-ARG": 0.4408944145628076, "A/33-VAL": 0.09826208080454038, "A/34-VAL": 0.0892766909579895, "A/35-VAL": 0.16001799481257842, "A/36-HIS": 0.17100730916720053, "A/37-GLN": 0.18390802329915734, "A/38-SER": 0.20240340710618837, "A/39-ALA": 0.13922886803609041, "A/40-VAL": 0.09747421723438472, "A/41-LEU": 0.1582619439508422, "A/42-LYS": 0.1136458954711914, "A/43-LYS": 0.10556920407948703, "A/44-ASP": 0.11105666791514206, "A/45-ASP": 0.13196498099798232, "A/46-VAL": 0.08674021684327182, "A/47-SER": 0.08551872444323616, "A/48-GLY": 0.14483505032878807, "A/49-SER": 0.08475498946598595, "A/50-GLU": 0.09976222955784105, "A/51-ILE": 0.14388452218010828, "A/52-LYS": 0.14978490491078403, "A/53-PRO": 0.11177256579587877, "A/54-GLU": 0.3294934594220382, "A/55-GLY": 0.12935090157739507, "A/56-ASP": 0.20828898670603277, "A/57-VAL": 0.14219955760374609, "A/58-ALA": 0.14831827370070236, "A/59-ARG": 0.18549599095354538, "A/60-TYR": 0.07715009093415547, "A/61-LYS": 0.17816651289126334, "A/62-ILE": 0.08425317650903394, "A/63-ARG": 0.12631874778348356, "A/64-LYS": 0.16653475896763578, "A/65-VAL": 0.07412264095942671, "A/66-MET": 0.07034834856618222, "A/67-LEU": 0.14949391043620996, "A/68-SER": 0.09540097898858327, "A/69-CYS": 0.1127735192245589, "A/70-THR": 0.08341340414451298, "A/71-LEU": 0.12789917096021927, "A/72-ARG": 0.22332060245057, "A/73-MET": 0.10112466650006909, "A/74-ARG": 0.19730819738153133, "A/75-PRO": 0.08248260163756659, "A/76-GLY": 0.10324378095536497, "A/77-GLU": 0.13360829719102016, "A/78-LEU": 0.10512057789730533, "A/79-VAL": 0.09367924919725806, "A/80-ASN": 0.08635419159962283, "A/81-TYR": 0.18361604201769896, "A/82-LEU": 0.08812238660910954, "A/83-ILE": 0.09564329153886256, "A/84-VAL": 0.055672104507303935, "A/85-LYS": 0.06962374558964929, "A/86-CYS": 0.09541961048903025, "A/87-SER": 0.12627470413900874, "A/88-SER": 0.11783644189534558, "A/89-PRO": 0.10685776426750675, "A/90-ILE": 0.0983886921351879, "A/91-VAL": 0.14177179164966525, "A/92-ASN": 0.146623783821122, "A/93-TRP": 0.18683906748580462, "A/94-SER": 0.12756107699519492, "A/95-ALA": 0.06551254235001683, "A/96-ALA": 0.07157756279955071, "A/97-PHE": 0.11171188883747069, "A/98-THR": 0.10908945362647379, "A/99-ALA": 0.11213605424199471, "A/100-PRO": 0.09564409200593735, "A/101-ALA": 0.10087669875076467, "A/102-LEU": 0.0999681755264434, "A/103-MET": 0.15673654562593525, "A/104-VAL": 0.10188072630503656, "A/105-LYS": 0.1906779056600673, "A/106-GLU": 0.1544452189551434, "A/107-SER": 0.07683967542060571, "A/108-CYS": 0.06897897659287819, "A/109-GLN": 0.1632666054023499, "A/110-ASP": 0.06906183627094474, "A/111-MET": 0.08539018125346662, "A/112-ILE": 0.08887568071897259, "A/113-THR": 0.08617391176862411, "A/114-ILE": 0.0630640987893616, "A/115-ILE": 0.044685897614076014, "A/116-GLY": 0.08745943634243271, "A/117-LYS": 0.14697701655075973, "A/118-GLY": 0.13243848550169485, "A/119-LYS": 0.12972135778754532, "A/120-VAL": 0.08037805853003505, "A/121-GLU": 0.09204584527508834, "A/122-SER": 0.08533274022757437, "A/123-ASN": 0.1654169575098479, "A/124-GLY": 0.08661242509594629, "A/125-VAL": 0.08331894388804344, "A/126-ALA": 0.07695859448584813, "A/127-GLY": 0.10921200426709968, "A/128-SER": 0.06760403016069948, "A/129-ASP": 0.07669794674972015, "A/130-CYS": 0.09085289735213234, "A/131-THR": 0.1036012201492253, "A/132-LYS": 0.12161167084343619, "A/133-SER": 0.08486303389546927, "A/134-PHE": 0.1606710473959293, "A/135-ASN": 0.09753795458855775, "A/136-LYS": 0.16337891461591997, "A/137-PHE": 0.22645756348938492, "A/138-ILE": 0.08127038173678236, "A/139-ARG": 0.26914158422399886, "A/140-LEU": 0.1133714602732821, "A/141-GLY": 0.12923668184509624, "A/142-ALA": 0.13417639223770042, "A/143-GLY": 0.10001011487262468, "A/144-ILE": 0.13034779758023543, "A/145-SER": 0.07785391623966441, "A/146-GLN": 0.18005855598145987, "A/147-THR": 0.10477401901338902, "A/148-GLN": 0.11316997049014742, "A/149-HIS": 0.15822451468908882, "A/150-LEU": 0.0801659939322295, "A/151-TYR": 0.1567197819073163, "A/152-VAL": 0.10877641412985704, "A/153-VAL": 0.06760414418208305, "A/154-MET": 0.09243606615553371, "A/155-TYR": 0.15449098329778232, "A/156-THR": 0.08487088593384061, "A/157-SER": 0.1398252529247522, "A/158-GLU": 0.164525933237283, "A/159-ALA": 0.1289670887633362, "A/160-VAL": 0.11432343079623987, "A/161-LYS": 0.20658250619739024, "A/162-THR": 0.07728817906770132, "A/163-VAL": 0.09398667395265313, "A/164-LEU": 0.16130822720896296, "A/165-GLU": 0.17459910882546695, "A/166-HIS": 0.10780992665785817, "A/167-ARG": 0.1719017654014767, "A/168-VAL": 0.07145203499346768, "A/169-TYR": 0.15190082036293773, "A/170-ILE": 0.11166944753750854, "A/171-GLU": 0.19963345804116395, "A/172-VAL": 0.10498379771533879}}}, "5": {"single": {"lddt": 0.6521040558967475, "rmsd": 2.808882236480713, "cad_score": 0.597047, "gdtts": 0.6695205479452054, "tm_score": 0.8497819304466248, "LoCoHD": 0.12702717357062826}, "per_residue": {"lddt": {"A/27-ALA": 0.318, "A/28-VAL": 0.547, "A/29-PRO": 0.481, "A/30-THR": 0.491, "A/31-THR": 0.473, "A/32-ARG": 0.333, "A/33-VAL": 0.44, "A/34-VAL": 0.4, "A/35-VAL": 0.457, "A/36-HIS": 0.354, "A/37-GLN": 0.528, "A/38-SER": 0.548, "A/39-ALA": 0.654, "A/40-VAL": 0.598, "A/41-LEU": 0.618, "A/42-LYS": 0.56, "A/43-LYS": 0.551, "A/44-ASP": 0.569, "A/45-ASP": 0.643, "A/46-VAL": 0.654, "A/47-SER": 0.681, "A/48-GLY": 0.603, "A/49-SER": 0.655, "A/50-GLU": 0.612, "A/51-ILE": 0.557, "A/52-LYS": 0.504, "A/53-PRO": 0.481, "A/54-GLU": 0.362, "A/55-GLY": 0.53, "A/56-ASP": 0.445, "A/57-VAL": 0.486, "A/58-ALA": 0.446, "A/59-ARG": 0.458, "A/60-TYR": 0.604, "A/61-LYS": 0.627, "A/62-ILE": 0.655, "A/63-ARG": 0.587, "A/64-LYS": 0.671, "A/65-VAL": 0.719, "A/66-MET": 0.724, "A/67-LEU": 0.722, "A/68-SER": 0.744, "A/69-CYS": 0.707, "A/70-THR": 0.705, "A/71-LEU": 0.749, "A/72-ARG": 0.721, "A/73-MET": 0.745, "A/74-ARG": 0.658, "A/75-PRO": 0.715, "A/76-GLY": 0.709, "A/77-GLU": 0.625, "A/78-LEU": 0.725, "A/79-VAL": 0.786, "A/80-ASN": 0.703, "A/81-TYR": 0.614, "A/82-LEU": 0.752, "A/83-ILE": 0.771, "A/84-VAL": 0.777, "A/85-LYS": 0.771, "A/86-CYS": 0.737, "A/87-SER": 0.654, "A/88-SER": 0.638, "A/89-PRO": 0.68, "A/90-ILE": 0.704, "A/91-VAL": 0.551, "A/92-ASN": 0.707, "A/93-TRP": 0.574, "A/94-SER": 0.703, "A/95-ALA": 0.733, "A/96-ALA": 0.767, "A/97-PHE": 0.762, "A/98-THR": 0.612, "A/99-ALA": 0.634, "A/100-PRO": 0.57, "A/101-ALA": 0.65, "A/102-LEU": 0.76, "A/103-MET": 0.73, "A/104-VAL": 0.76, "A/105-LYS": 0.679, "A/106-GLU": 0.742, "A/107-SER": 0.769, "A/108-CYS": 0.801, "A/109-GLN": 0.604, "A/110-ASP": 0.661, "A/111-MET": 0.73, "A/112-ILE": 0.815, "A/113-THR": 0.836, "A/114-ILE": 0.799, "A/115-ILE": 0.744, "A/116-GLY": 0.788, "A/117-LYS": 0.63, "A/118-GLY": 0.785, "A/119-LYS": 0.777, "A/120-VAL": 0.839, "A/121-GLU": 0.81, "A/122-SER": 0.758, "A/123-ASN": 0.593, "A/124-GLY": 0.769, "A/125-VAL": 0.751, "A/126-ALA": 0.72, "A/127-GLY": 0.663, "A/128-SER": 0.787, "A/129-ASP": 0.746, "A/130-CYS": 0.803, "A/131-THR": 0.748, "A/132-LYS": 0.757, "A/133-SER": 0.795, "A/134-PHE": 0.707, "A/135-ASN": 0.778, "A/136-LYS": 0.748, "A/137-PHE": 0.645, "A/138-ILE": 0.737, "A/139-ARG": 0.567, "A/140-LEU": 0.651, "A/141-GLY": 0.498, "A/142-ALA": 0.518, "A/143-GLY": 0.532, "A/144-ILE": 0.516, "A/145-SER": 0.562, "A/146-GLN": 0.509, "A/147-THR": 0.6, "A/148-GLN": 0.644, "A/149-HIS": 0.646, "A/150-LEU": 0.72, "A/151-TYR": 0.59, "A/152-VAL": 0.718, "A/153-VAL": 0.774, "A/154-MET": 0.705, "A/155-TYR": 0.703, "A/156-THR": 0.74, "A/157-SER": 0.624, "A/158-GLU": 0.556, "A/159-ALA": 0.718, "A/160-VAL": 0.691, "A/161-LYS": 0.632, "A/162-THR": 0.714, "A/163-VAL": 0.661, "A/164-LEU": 0.631, "A/165-GLU": 0.594, "A/166-HIS": 0.516, "A/167-ARG": 0.615, "A/168-VAL": 0.614, "A/169-TYR": 0.636, "A/170-ILE": 0.583, "A/171-GLU": 0.555, "A/172-VAL": 0.558}, "cad_score": {"A/27-ALA": 0.255, "A/28-VAL": 0.452, "A/29-PRO": 0.469, "A/30-THR": 0.368, "A/31-THR": 0.428, "A/32-ARG": 0.232, "A/33-VAL": 0.477, "A/34-VAL": 0.426, "A/35-VAL": 0.544, "A/36-HIS": 0.33, "A/37-GLN": 0.329, "A/38-SER": 0.454, "A/39-ALA": 0.512, "A/40-VAL": 0.525, "A/41-LEU": 0.703, "A/42-LYS": 0.586, "A/43-LYS": 0.579, "A/44-ASP": 0.72, "A/45-ASP": 0.708, "A/46-VAL": 0.731, "A/47-SER": 0.612, "A/48-GLY": 0.406, "A/49-SER": 0.375, "A/50-GLU": 0.539, "A/51-ILE": 0.456, "A/52-LYS": 0.395, "A/53-PRO": 0.469, "A/54-GLU": 0.225, "A/55-GLY": 0.659, "A/56-ASP": 0.332, "A/57-VAL": 0.358, "A/58-ALA": 0.269, "A/59-ARG": 0.166, "A/60-TYR": 0.56, "A/61-LYS": 0.536, "A/62-ILE": 0.561, "A/63-ARG": 0.42, "A/64-LYS": 0.764, "A/65-VAL": 0.676, "A/66-MET": 0.751, "A/67-LEU": 0.774, "A/68-SER": 0.794, "A/69-CYS": 0.47, "A/70-THR": 0.698, "A/71-LEU": 0.584, "A/72-ARG": 0.735, "A/73-MET": 0.772, "A/74-ARG": 0.433, "A/75-PRO": 0.686, "A/76-GLY": 0.665, "A/77-GLU": 0.457, "A/78-LEU": 0.858, "A/79-VAL": 0.818, "A/80-ASN": 0.665, "A/81-TYR": 0.575, "A/82-LEU": 0.766, "A/83-ILE": 0.669, "A/84-VAL": 0.827, "A/85-LYS": 0.702, "A/86-CYS": 0.637, "A/87-SER": 0.369, "A/88-SER": 0.657, "A/89-PRO": 0.542, "A/90-ILE": 0.775, "A/91-VAL": 0.657, "A/92-ASN": 0.708, "A/93-TRP": 0.772, "A/94-SER": 0.618, "A/95-ALA": 0.578, "A/96-ALA": 0.666, "A/97-PHE": 0.701, "A/98-THR": 0.315, "A/99-ALA": 0.5, "A/100-PRO": 0.584, "A/101-ALA": 0.591, "A/102-LEU": 0.583, "A/103-MET": 0.462, "A/104-VAL": 0.724, "A/105-LYS": 0.602, "A/106-GLU": 0.782, "A/107-SER": 0.641, "A/108-CYS": 0.763, "A/109-GLN": 0.575, "A/110-ASP": 0.312, "A/111-MET": 0.747, "A/112-ILE": 0.827, "A/113-THR": 0.776, "A/114-ILE": 0.676, "A/115-ILE": 0.733, "A/116-GLY": 0.756, "A/117-LYS": 0.533, "A/118-GLY": 0.647, "A/119-LYS": 0.807, "A/120-VAL": 0.836, "A/121-GLU": 0.726, "A/122-SER": 0.697, "A/123-ASN": 0.614, "A/124-GLY": 0.797, "A/125-VAL": 0.817, "A/126-ALA": 0.91, "A/127-GLY": 0.831, "A/128-SER": 0.694, "A/129-ASP": 0.602, "A/130-CYS": 0.603, "A/131-THR": 0.631, "A/132-LYS": 0.723, "A/133-SER": 0.726, "A/134-PHE": 0.591, "A/135-ASN": 0.821, "A/136-LYS": 0.658, "A/137-PHE": 0.637, "A/138-ILE": 0.748, "A/139-ARG": 0.492, "A/140-LEU": 0.647, "A/141-GLY": 0.422, "A/142-ALA": 0.437, "A/143-GLY": 0.606, "A/144-ILE": 0.485, "A/145-SER": 0.605, "A/146-GLN": 0.205, "A/147-THR": 0.569, "A/148-GLN": 0.577, "A/149-HIS": 0.544, "A/150-LEU": 0.756, "A/151-TYR": 0.644, "A/152-VAL": 0.525, "A/153-VAL": 0.746, "A/154-MET": 0.626, "A/155-TYR": 0.684, "A/156-THR": 0.712, "A/157-SER": 0.546, "A/158-GLU": 0.462, "A/159-ALA": 0.589, "A/160-VAL": 0.648, "A/161-LYS": 0.862, "A/162-THR": 0.761, "A/163-VAL": 0.568, "A/164-LEU": 0.374, "A/165-GLU": 0.512, "A/166-HIS": 0.461, "A/167-ARG": 0.497, "A/168-VAL": 0.529, "A/169-TYR": 0.685, "A/170-ILE": 0.493, "A/171-GLU": 0.522, "A/172-VAL": 0.406}, "LoCoHD": {"A/27-ALA": 0.16714834702031797, "A/28-VAL": 0.154847022847867, "A/29-PRO": 0.17123548588452894, "A/30-THR": 0.1003959868134052, "A/31-THR": 0.14600200539261882, "A/32-ARG": 0.3887372209802639, "A/33-VAL": 0.11243199181535116, "A/34-VAL": 0.09964137154927913, "A/35-VAL": 0.10748650746478408, "A/36-HIS": 0.21401818326104097, "A/37-GLN": 0.18462089348125582, "A/38-SER": 0.107001074850432, "A/39-ALA": 0.08067069071981185, "A/40-VAL": 0.08928936419845356, "A/41-LEU": 0.14570472119826158, "A/42-LYS": 0.15982672215175545, "A/43-LYS": 0.15206015419325467, "A/44-ASP": 0.1084601831408038, "A/45-ASP": 0.11562865110941101, "A/46-VAL": 0.07441523436110603, "A/47-SER": 0.09312508168807437, "A/48-GLY": 0.12039224358308334, "A/49-SER": 0.10373129377733334, "A/50-GLU": 0.09519383172389491, "A/51-ILE": 0.15466942350403448, "A/52-LYS": 0.2500859489102757, "A/53-PRO": 0.12713733067800104, "A/54-GLU": 0.309338727100732, "A/55-GLY": 0.1154603377406066, "A/56-ASP": 0.19128080782659776, "A/57-VAL": 0.11542461999210352, "A/58-ALA": 0.1472998519608719, "A/59-ARG": 0.1898014569169521, "A/60-TYR": 0.06776331608968915, "A/61-LYS": 0.12175544472213644, "A/62-ILE": 0.07892550107699751, "A/63-ARG": 0.1523570215862134, "A/64-LYS": 0.18477927123759239, "A/65-VAL": 0.09839113596649986, "A/66-MET": 0.0805253449245617, "A/67-LEU": 0.12976980313338396, "A/68-SER": 0.0965204547844867, "A/69-CYS": 0.13794884816498823, "A/70-THR": 0.11120261810474806, "A/71-LEU": 0.09764512791637846, "A/72-ARG": 0.22517738596301612, "A/73-MET": 0.13199352314308593, "A/74-ARG": 0.2059672517723722, "A/75-PRO": 0.08533570137959169, "A/76-GLY": 0.12189157880468554, "A/77-GLU": 0.14326365054113377, "A/78-LEU": 0.07438656857755681, "A/79-VAL": 0.07188321683334332, "A/80-ASN": 0.10611412199827963, "A/81-TYR": 0.17551046761445116, "A/82-LEU": 0.10311838028295314, "A/83-ILE": 0.10364860574792302, "A/84-VAL": 0.06076302964971615, "A/85-LYS": 0.07836935221317956, "A/86-CYS": 0.12654267414300766, "A/87-SER": 0.1337397040310675, "A/88-SER": 0.15830092270838958, "A/89-PRO": 0.1806244360436591, "A/90-ILE": 0.16296663477419426, "A/91-VAL": 0.14586606185765758, "A/92-ASN": 0.14017720218709748, "A/93-TRP": 0.1521065402533703, "A/94-SER": 0.11788304695557683, "A/95-ALA": 0.05992414799106408, "A/96-ALA": 0.07574303073319681, "A/97-PHE": 0.10857675113501156, "A/98-THR": 0.1312249302402705, "A/99-ALA": 0.11178943528611646, "A/100-PRO": 0.11500606931480492, "A/101-ALA": 0.13905879715112188, "A/102-LEU": 0.12085752235631554, "A/103-MET": 0.16424943227742878, "A/104-VAL": 0.09383355065239546, "A/105-LYS": 0.19326132642227586, "A/106-GLU": 0.1693433019733051, "A/107-SER": 0.07391767028722515, "A/108-CYS": 0.0759482117847394, "A/109-GLN": 0.19036615402238613, "A/110-ASP": 0.07083261775239506, "A/111-MET": 0.08789674648108688, "A/112-ILE": 0.08979500497552985, "A/113-THR": 0.08414634891203084, "A/114-ILE": 0.06674070975423287, "A/115-ILE": 0.0470934868620886, "A/116-GLY": 0.09577987997388861, "A/117-LYS": 0.19743900409055234, "A/118-GLY": 0.1503233356649, "A/119-LYS": 0.11573817472721702, "A/120-VAL": 0.04884871677991549, "A/121-GLU": 0.09907626632162131, "A/122-SER": 0.07194390826910126, "A/123-ASN": 0.18360736933237753, "A/124-GLY": 0.0858413242353683, "A/125-VAL": 0.06800148823471952, "A/126-ALA": 0.05826580529749585, "A/127-GLY": 0.12830071404633808, "A/128-SER": 0.0842602779684191, "A/129-ASP": 0.09315087579930838, "A/130-CYS": 0.09473630485739166, "A/131-THR": 0.09767477845818152, "A/132-LYS": 0.10756503106778863, "A/133-SER": 0.08886406937733615, "A/134-PHE": 0.13601523456644385, "A/135-ASN": 0.1139813991079544, "A/136-LYS": 0.16664504096601196, "A/137-PHE": 0.24631600770741524, "A/138-ILE": 0.10384150474656902, "A/139-ARG": 0.3055613506575784, "A/140-LEU": 0.1039788384998361, "A/141-GLY": 0.1492250296120383, "A/142-ALA": 0.11168628615346522, "A/143-GLY": 0.10875897953566999, "A/144-ILE": 0.12222561114955778, "A/145-SER": 0.09436761789770527, "A/146-GLN": 0.21376341554569372, "A/147-THR": 0.08160106871228051, "A/148-GLN": 0.133569578481051, "A/149-HIS": 0.1767728023729239, "A/150-LEU": 0.0799461316425877, "A/151-TYR": 0.18200606110647646, "A/152-VAL": 0.12276020065876213, "A/153-VAL": 0.06038350439820217, "A/154-MET": 0.1487192648160885, "A/155-TYR": 0.13518667287033612, "A/156-THR": 0.08418443061615802, "A/157-SER": 0.1368190520585081, "A/158-GLU": 0.15297367566501546, "A/159-ALA": 0.09072302691642083, "A/160-VAL": 0.10286162901085924, "A/161-LYS": 0.14468695181078026, "A/162-THR": 0.07722663823638043, "A/163-VAL": 0.09728864949058946, "A/164-LEU": 0.1570546736665548, "A/165-GLU": 0.14606743756026824, "A/166-HIS": 0.09966304101118968, "A/167-ARG": 0.14912575781789764, "A/168-VAL": 0.05187111157548825, "A/169-TYR": 0.15525410618435917, "A/170-ILE": 0.1032111612832203, "A/171-GLU": 0.22312130099033686, "A/172-VAL": 0.08172381232656066}}}, "4": {"single": {"lddt": 0.660900982305202, "rmsd": 2.8625025749206543, "cad_score": 0.604105, "gdtts": 0.6832191780821918, "tm_score": 0.8466551303863525, "LoCoHD": 0.12670302495364105}, "per_residue": {"lddt": {"A/27-ALA": 0.428, "A/28-VAL": 0.6, "A/29-PRO": 0.427, "A/30-THR": 0.469, "A/31-THR": 0.473, "A/32-ARG": 0.315, "A/33-VAL": null, "A/34-VAL": null, "A/35-VAL": 0.436, "A/36-HIS": 0.341, "A/37-GLN": 0.503, "A/38-SER": 0.522, "A/39-ALA": 0.631, "A/40-VAL": 0.58, "A/41-LEU": 0.608, "A/42-LYS": 0.614, "A/43-LYS": 0.507, "A/44-ASP": 0.514, "A/45-ASP": 0.627, "A/46-VAL": 0.666, "A/47-SER": 0.627, "A/48-GLY": 0.704, "A/49-SER": 0.682, "A/50-GLU": 0.627, "A/51-ILE": 0.631, "A/52-LYS": 0.516, "A/53-PRO": 0.515, "A/54-GLU": 0.446, "A/55-GLY": 0.556, "A/56-ASP": 0.491, "A/57-VAL": 0.476, "A/58-ALA": 0.452, "A/59-ARG": 0.482, "A/60-TYR": 0.547, "A/61-LYS": 0.611, "A/62-ILE": 0.676, "A/63-ARG": 0.636, "A/64-LYS": 0.676, "A/65-VAL": 0.752, "A/66-MET": 0.705, "A/67-LEU": 0.682, "A/68-SER": 0.758, "A/69-CYS": 0.711, "A/70-THR": 0.72, "A/71-LEU": 0.741, "A/72-ARG": 0.722, "A/73-MET": 0.734, "A/74-ARG": 0.669, "A/75-PRO": 0.689, "A/76-GLY": 0.705, "A/77-GLU": 0.63, "A/78-LEU": 0.702, "A/79-VAL": 0.777, "A/80-ASN": 0.71, "A/81-TYR": 0.608, "A/82-LEU": 0.747, "A/83-ILE": 0.787, "A/84-VAL": 0.788, "A/85-LYS": 0.761, "A/86-CYS": 0.743, "A/87-SER": 0.651, "A/88-SER": 0.676, "A/89-PRO": 0.702, "A/90-ILE": 0.696, "A/91-VAL": 0.587, "A/92-ASN": 0.713, "A/93-TRP": 0.588, "A/94-SER": 0.633, "A/95-ALA": 0.67, "A/96-ALA": 0.734, "A/97-PHE": 0.729, "A/98-THR": 0.525, "A/99-ALA": 0.628, "A/100-PRO": 0.602, "A/101-ALA": 0.663, "A/102-LEU": 0.772, "A/103-MET": 0.775, "A/104-VAL": 0.766, "A/105-LYS": 0.718, "A/106-GLU": 0.733, "A/107-SER": 0.753, "A/108-CYS": 0.774, "A/109-GLN": 0.583, "A/110-ASP": 0.69, "A/111-MET": 0.695, "A/112-ILE": 0.8, "A/113-THR": 0.836, "A/114-ILE": 0.808, "A/115-ILE": 0.752, "A/116-GLY": 0.8, "A/117-LYS": 0.629, "A/118-GLY": 0.784, "A/119-LYS": 0.756, "A/120-VAL": 0.807, "A/121-GLU": 0.747, "A/122-SER": 0.774, "A/123-ASN": 0.651, "A/124-GLY": 0.762, "A/125-VAL": 0.702, "A/126-ALA": 0.67, "A/127-GLY": 0.749, "A/128-SER": 0.754, "A/129-ASP": 0.73, "A/130-CYS": 0.739, "A/131-THR": 0.746, "A/132-LYS": 0.753, "A/133-SER": 0.782, "A/134-PHE": 0.706, "A/135-ASN": 0.773, "A/136-LYS": 0.738, "A/137-PHE": 0.646, "A/138-ILE": 0.769, "A/139-ARG": 0.618, "A/140-LEU": 0.709, "A/141-GLY": 0.606, "A/142-ALA": 0.555, "A/143-GLY": 0.533, "A/144-ILE": 0.527, "A/145-SER": 0.561, "A/146-GLN": 0.534, "A/147-THR": 0.651, "A/148-GLN": 0.651, "A/149-HIS": 0.706, "A/150-LEU": 0.712, "A/151-TYR": 0.772, "A/152-VAL": 0.745, "A/153-VAL": 0.758, "A/154-MET": 0.682, "A/155-TYR": 0.621, "A/156-THR": 0.693, "A/157-SER": 0.574, "A/158-GLU": 0.504, "A/159-ALA": 0.677, "A/160-VAL": 0.688, "A/161-LYS": 0.629, "A/162-THR": 0.673, "A/163-VAL": 0.677, "A/164-LEU": 0.649, "A/165-GLU": 0.634, "A/166-HIS": 0.539, "A/167-ARG": 0.61, "A/168-VAL": 0.644, "A/169-TYR": 0.672, "A/170-ILE": 0.62, "A/171-GLU": 0.625, "A/172-VAL": 0.588}, "cad_score": {"A/27-ALA": 0.442, "A/28-VAL": 0.667, "A/29-PRO": 0.564, "A/30-THR": 0.487, "A/31-THR": 0.508, "A/32-ARG": 0.248, "A/33-VAL": 0.495, "A/34-VAL": 0.432, "A/35-VAL": 0.554, "A/36-HIS": 0.33, "A/37-GLN": 0.327, "A/38-SER": 0.43, "A/39-ALA": 0.459, "A/40-VAL": 0.513, "A/41-LEU": 0.648, "A/42-LYS": 0.571, "A/43-LYS": 0.713, "A/44-ASP": 0.565, "A/45-ASP": 0.757, "A/46-VAL": 0.81, "A/47-SER": 0.635, "A/48-GLY": 0.643, "A/49-SER": 0.525, "A/50-GLU": 0.452, "A/51-ILE": 0.552, "A/52-LYS": 0.327, "A/53-PRO": 0.561, "A/54-GLU": 0.339, "A/55-GLY": 0.398, "A/56-ASP": 0.685, "A/57-VAL": 0.635, "A/58-ALA": 0.401, "A/59-ARG": 0.224, "A/60-TYR": 0.453, "A/61-LYS": 0.593, "A/62-ILE": 0.664, "A/63-ARG": 0.6, "A/64-LYS": 0.733, "A/65-VAL": 0.698, "A/66-MET": 0.675, "A/67-LEU": 0.725, "A/68-SER": 0.813, "A/69-CYS": 0.394, "A/70-THR": 0.67, "A/71-LEU": 0.587, "A/72-ARG": 0.77, "A/73-MET": 0.764, "A/74-ARG": 0.541, "A/75-PRO": 0.606, "A/76-GLY": 0.504, "A/77-GLU": 0.403, "A/78-LEU": 0.602, "A/79-VAL": 0.771, "A/80-ASN": 0.576, "A/81-TYR": 0.54, "A/82-LEU": 0.719, "A/83-ILE": 0.708, "A/84-VAL": 0.773, "A/85-LYS": 0.595, "A/86-CYS": 0.669, "A/87-SER": 0.527, "A/88-SER": 0.597, "A/89-PRO": 0.672, "A/90-ILE": 0.702, "A/91-VAL": 0.61, "A/92-ASN": 0.704, "A/93-TRP": 0.785, "A/94-SER": 0.57, "A/95-ALA": 0.668, "A/96-ALA": 0.681, "A/97-PHE": 0.671, "A/98-THR": 0.412, "A/99-ALA": 0.448, "A/100-PRO": 0.484, "A/101-ALA": 0.504, "A/102-LEU": 0.62, "A/103-MET": 0.538, "A/104-VAL": 0.756, "A/105-LYS": 0.826, "A/106-GLU": 0.664, "A/107-SER": 0.704, "A/108-CYS": 0.722, "A/109-GLN": 0.468, "A/110-ASP": 0.47, "A/111-MET": 0.696, "A/112-ILE": 0.749, "A/113-THR": 0.786, "A/114-ILE": 0.654, "A/115-ILE": 0.801, "A/116-GLY": 0.85, "A/117-LYS": 0.494, "A/118-GLY": 0.618, "A/119-LYS": 0.657, "A/120-VAL": 0.854, "A/121-GLU": 0.562, "A/122-SER": 0.772, "A/123-ASN": 0.54, "A/124-GLY": 0.678, "A/125-VAL": 0.738, "A/126-ALA": 0.786, "A/127-GLY": 0.696, "A/128-SER": 0.685, "A/129-ASP": 0.711, "A/130-CYS": 0.637, "A/131-THR": 0.616, "A/132-LYS": 0.751, "A/133-SER": 0.693, "A/134-PHE": 0.505, "A/135-ASN": 0.737, "A/136-LYS": 0.684, "A/137-PHE": 0.646, "A/138-ILE": 0.813, "A/139-ARG": 0.382, "A/140-LEU": 0.624, "A/141-GLY": 0.537, "A/142-ALA": 0.443, "A/143-GLY": 0.614, "A/144-ILE": 0.489, "A/145-SER": 0.552, "A/146-GLN": 0.28, "A/147-THR": 0.735, "A/148-GLN": 0.67, "A/149-HIS": 0.608, "A/150-LEU": 0.65, "A/151-TYR": 0.718, "A/152-VAL": 0.613, "A/153-VAL": 0.745, "A/154-MET": 0.695, "A/155-TYR": 0.54, "A/156-THR": 0.716, "A/157-SER": 0.328, "A/158-GLU": 0.561, "A/159-ALA": 0.489, "A/160-VAL": 0.669, "A/161-LYS": 0.857, "A/162-THR": 0.651, "A/163-VAL": 0.521, "A/164-LEU": 0.376, "A/165-GLU": 0.492, "A/166-HIS": 0.511, "A/167-ARG": 0.502, "A/168-VAL": 0.549, "A/169-TYR": 0.618, "A/170-ILE": 0.525, "A/171-GLU": 0.663, "A/172-VAL": 0.498}, "LoCoHD": {"A/27-ALA": 0.10970804276477998, "A/28-VAL": 0.1461764380083365, "A/29-PRO": 0.13486336251652978, "A/30-THR": 0.1660893100828626, "A/31-THR": 0.12146150096411061, "A/32-ARG": 0.3973326688404856, "A/33-VAL": 0.11331475471276337, "A/34-VAL": 0.12018958516328346, "A/35-VAL": 0.1272406627994042, "A/36-HIS": 0.21437327870777517, "A/37-GLN": 0.1916167561718876, "A/38-SER": 0.11535082580492158, "A/39-ALA": 0.09624969958035864, "A/40-VAL": 0.10705467607815265, "A/41-LEU": 0.14642560061007087, "A/42-LYS": 0.15215758802522406, "A/43-LYS": 0.1466108888763885, "A/44-ASP": 0.1546978334250038, "A/45-ASP": 0.09780830841323296, "A/46-VAL": 0.0820121758348003, "A/47-SER": 0.09798967463415803, "A/48-GLY": 0.11703251505896169, "A/49-SER": 0.10125808213964085, "A/50-GLU": 0.15939633997904631, "A/51-ILE": 0.16470673939062572, "A/52-LYS": 0.1779061982153996, "A/53-PRO": 0.1479242947430956, "A/54-GLU": 0.33353267150874977, "A/55-GLY": 0.15452125685173562, "A/56-ASP": 0.19792590636078708, "A/57-VAL": 0.14590951669120983, "A/58-ALA": 0.10549915820830492, "A/59-ARG": 0.12238286986675151, "A/60-TYR": 0.1652836043958935, "A/61-LYS": 0.12834461362424973, "A/62-ILE": 0.14263433202229878, "A/63-ARG": 0.21589302129953833, "A/64-LYS": 0.16710932023687392, "A/65-VAL": 0.06614293106028545, "A/66-MET": 0.0894074838093893, "A/67-LEU": 0.11852645636511829, "A/68-SER": 0.09929714712473905, "A/69-CYS": 0.1379623313801769, "A/70-THR": 0.1103973538169325, "A/71-LEU": 0.09126843009958259, "A/72-ARG": 0.21924785764404542, "A/73-MET": 0.16007929052168968, "A/74-ARG": 0.19523693027907474, "A/75-PRO": 0.08415859243267435, "A/76-GLY": 0.13167771960181876, "A/77-GLU": 0.13508517918508522, "A/78-LEU": 0.1744265656515616, "A/79-VAL": 0.07332776427844258, "A/80-ASN": 0.11017895247242547, "A/81-TYR": 0.17115545761757697, "A/82-LEU": 0.11259000442698039, "A/83-ILE": 0.1036277035954561, "A/84-VAL": 0.06250275948702155, "A/85-LYS": 0.07788697221320602, "A/86-CYS": 0.08114487576452296, "A/87-SER": 0.11177890241866074, "A/88-SER": 0.09458581489430687, "A/89-PRO": 0.09371064435438546, "A/90-ILE": 0.09504141385474937, "A/91-VAL": 0.12610399257126922, "A/92-ASN": 0.13849652823379158, "A/93-TRP": 0.16396132588334322, "A/94-SER": 0.12378410567307063, "A/95-ALA": 0.08296421009484362, "A/96-ALA": 0.07412611156892963, "A/97-PHE": 0.11124022763718235, "A/98-THR": 0.1259485462113634, "A/99-ALA": 0.1020677588139862, "A/100-PRO": 0.10944497494739601, "A/101-ALA": 0.13283622195261413, "A/102-LEU": 0.1261871510925016, "A/103-MET": 0.12848907244380237, "A/104-VAL": 0.08363793282201003, "A/105-LYS": 0.11846771790644023, "A/106-GLU": 0.157243986260613, "A/107-SER": 0.06332682650348107, "A/108-CYS": 0.06832283498313173, "A/109-GLN": 0.16758365391893276, "A/110-ASP": 0.08564495639919233, "A/111-MET": 0.14450665673051485, "A/112-ILE": 0.10021674270618033, "A/113-THR": 0.09203284921781832, "A/114-ILE": 0.06746523991201334, "A/115-ILE": 0.043525559405587166, "A/116-GLY": 0.10127001017622823, "A/117-LYS": 0.1897682412791799, "A/118-GLY": 0.12683042524558877, "A/119-LYS": 0.13821587362128945, "A/120-VAL": 0.06454758912956779, "A/121-GLU": 0.13554699724264063, "A/122-SER": 0.07213391249118092, "A/123-ASN": 0.12265711196649708, "A/124-GLY": 0.09041762876294811, "A/125-VAL": 0.11013957174103936, "A/126-ALA": 0.0778259391815686, "A/127-GLY": 0.11815890049860922, "A/128-SER": 0.08813802348783113, "A/129-ASP": 0.08128467950751918, "A/130-CYS": 0.09482446278236853, "A/131-THR": 0.11734252453831727, "A/132-LYS": 0.10991835501796494, "A/133-SER": 0.08960009105805901, "A/134-PHE": 0.13762403521827324, "A/135-ASN": 0.11066747031841896, "A/136-LYS": 0.1790515743145753, "A/137-PHE": 0.2292156815526666, "A/138-ILE": 0.08400173796243997, "A/139-ARG": 0.3271104480191791, "A/140-LEU": 0.08597340471753807, "A/141-GLY": 0.10113154767104116, "A/142-ALA": 0.12535477522174, "A/143-GLY": 0.10334163031892311, "A/144-ILE": 0.12353739494043185, "A/145-SER": 0.13865549295021468, "A/146-GLN": 0.13720461571157155, "A/147-THR": 0.10564427514080692, "A/148-GLN": 0.1180110954599961, "A/149-HIS": 0.14267096515419692, "A/150-LEU": 0.12214691886136943, "A/151-TYR": 0.13176476746280658, "A/152-VAL": 0.09848751491278478, "A/153-VAL": 0.06200763622917493, "A/154-MET": 0.14017778881720105, "A/155-TYR": 0.1593994759368174, "A/156-THR": 0.08799088514033561, "A/157-SER": 0.16254767788140204, "A/158-GLU": 0.15698362631714752, "A/159-ALA": 0.11035365299303082, "A/160-VAL": 0.11403073875874234, "A/161-LYS": 0.11733114633371919, "A/162-THR": 0.09722125508495734, "A/163-VAL": 0.09135922808272234, "A/164-LEU": 0.15877320491452523, "A/165-GLU": 0.1508800697249615, "A/166-HIS": 0.10786620370477029, "A/167-ARG": 0.19278502935803646, "A/168-VAL": 0.058917958935556715, "A/169-TYR": 0.14173750093537343, "A/170-ILE": 0.07550813125841163, "A/171-GLU": 0.13497599698228957, "A/172-VAL": 0.12352396135743714}}}}, "T1027": {"4": {"single": {"lddt": 0.36934274612816725, "rmsd": 15.662213325500488, "cad_score": 0.372489, "gdtts": 0.06398809523809523, "tm_score": 0.40904369950294495, "LoCoHD": 0.17782320771683988}, "per_residue": {"lddt": {"A/1-LYS": 0.419, "A/2-PRO": 0.521, "A/3-THR": 0.471, "A/4-GLU": 0.317, "A/5-ASN": 0.247, "A/6-ASN": 0.227, "A/7-GLU": 0.303, "A/8-ASP": 0.222, "A/9-PHE": 0.358, "A/10-ASN": 0.358, "A/11-ILE": 0.391, "A/12-VAL": 0.412, "A/13-ALA": 0.435, "A/14-VAL": 0.384, "A/15-ALA": 0.461, "A/16-SER": 0.456, "A/17-ASN": 0.366, "A/18-PHE": 0.317, "A/19-ALA": 0.374, "A/20-THR": 0.303, "A/21-THR": 0.331, "A/22-ASP": 0.308, "A/23-LEU": 0.326, "A/24-ASP": 0.343, "A/25-ALA": 0.438, "A/26-ASP": 0.386, "A/27-ARG": 0.271, "A/28-GLY": 0.316, "A/29-LYS": 0.253, "A/30-LEU": 0.256, "A/31-PRO": 0.213, "A/32-GLY": 0.272, "A/33-LYS": 0.249, "A/34-LYS": 0.341, "A/35-LEU": 0.335, "A/36-PRO": 0.416, "A/37-LEU": 0.371, "A/38-GLU": 0.408, "A/39-VAL": 0.419, "A/40-LEU": 0.444, "A/41-LYS": 0.477, "A/42-GLU": 0.452, "A/43-MET": 0.434, "A/44-GLU": 0.497, "A/45-ALA": 0.607, "A/46-ASN": 0.564, "A/47-ALA": 0.593, "A/48-ARG": 0.538, "A/49-LYS": 0.459, "A/50-ALA": 0.478, "A/51-GLY": 0.6, "A/52-CYS": 0.623, "A/53-THR": 0.643, "A/54-ARG": 0.559, "A/55-GLY": 0.604, "A/56-CYS": 0.565, "A/57-LEU": 0.534, "A/58-ILE": 0.519, "A/59-CYS": 0.54, "A/60-LEU": 0.46, "A/61-SER": 0.464, "A/62-HIS": 0.456, "A/63-ILE": 0.456, "A/64-LYS": 0.529, "A/65-CYS": 0.498, "A/66-THR": 0.544, "A/67-PRO": 0.531, "A/68-LYS": 0.423, "A/69-MET": 0.425, "A/70-LYS": 0.389, "A/71-LYS": 0.372, "A/72-PHE": 0.263, "A/73-ILE": 0.283, "A/74-PRO": 0.305, "A/75-GLY": 0.28, "A/76-ARG": 0.247, "A/77-CYS": 0.359, "A/78-HIS": 0.341, "A/79-THR": 0.316, "A/80-TYR": 0.266, "A/81-GLU": 0.265, "A/82-GLY": 0.304, "A/83-ASP": 0.243, "A/84-LYS": 0.424, "A/85-GLU": 0.372, "A/86-SER": 0.192, "A/87-ALA": 0.176, "A/88-GLN": 0.106, "A/89-GLY": 0.126, "A/90-GLY": 0.157, "A/91-ILE": 0.088, "A/92-GLY": 0.244, "A/93-GLU": 0.239, "A/94-ALA": 0.297, "A/95-ILE": 0.299, "A/96-VAL": 0.376, "A/97-ASP": 0.351, "A/98-ILE": 0.401, "A/99-PRO": 0.315, "A/100-ALA": 0.395, "A/101-ILE": 0.464, "A/102-PRO": 0.643, "A/103-ARG": 0.345, "A/104-PHE": 0.544, "A/105-LYS": 0.586, "A/106-ASP": 0.575, "A/107-LEU": 0.442, "A/108-GLU": 0.354, "A/109-PRO": 0.381, "A/110-MET": 0.332, "A/111-GLU": 0.405, "A/112-GLN": 0.493, "A/113-PHE": 0.333, "A/114-ILE": 0.394, "A/115-ALA": 0.5, "A/116-GLN": 0.472, "A/117-VAL": 0.409, "A/118-ASP": 0.457, "A/119-LEU": 0.538, "A/120-CYS": 0.534, "A/121-VAL": 0.567, "A/122-ASP": 0.645, "A/123-CYS": 0.47, "A/124-THR": 0.283, "A/125-THR": 0.36, "A/126-GLY": 0.376, "A/127-CYS": 0.425, "A/128-LEU": 0.38, "A/129-LYS": 0.442, "A/130-GLY": 0.491, "A/131-LEU": 0.446, "A/132-ALA": 0.439, "A/133-ASN": 0.385, "A/134-VAL": 0.517, "A/135-GLN": 0.433, "A/136-CYS": 0.467, "A/137-SER": 0.424, "A/138-ASP": 0.33, "A/139-LEU": 0.28, "A/140-LEU": 0.381, "A/141-LYS": 0.37, "A/142-LYS": 0.271, "A/143-TRP": 0.178, "A/144-LEU": 0.269, "A/145-PRO": 0.258, "A/146-GLN": 0.254, "A/147-ARG": 0.208, "A/148-CYS": 0.224, "A/149-ALA": 0.214, "A/150-THR": 0.128, "A/151-PHE": 0.086, "A/152-ALA": 0.13, "A/153-SER": 0.136, "A/154-LYS": 0.107, "A/155-ILE": 0.108, "A/156-GLN": 0.128, "A/157-GLY": 0.146, "A/158-GLN": 0.094, "A/159-VAL": 0.119, "A/160-ASP": 0.186, "A/161-LYS": 0.205, "A/162-ILE": 0.188, "A/163-LYS": 0.211, "A/164-GLY": 0.278, "A/165-ALA": 0.252, "A/166-GLY": 0.367, "A/167-GLY": 0.298, "A/168-ASP": 0.306}, "cad_score": {"A/1-LYS": 0.43, "A/2-PRO": 0.766, "A/3-THR": 0.877, "A/4-GLU": 0.317, "A/5-ASN": 0.019, "A/6-ASN": 0.044, "A/7-GLU": 0.056, "A/8-ASP": 0.13, "A/9-PHE": 0.208, "A/10-ASN": 0.579, "A/11-ILE": 0.238, "A/12-VAL": 0.349, "A/13-ALA": 0.58, "A/14-VAL": 0.444, "A/15-ALA": 0.303, "A/16-SER": 0.709, "A/17-ASN": 0.245, "A/18-PHE": 0.188, "A/19-ALA": 0.543, "A/20-THR": 0.135, "A/21-THR": 0.218, "A/22-ASP": 0.339, "A/23-LEU": 0.249, "A/24-ASP": 0.341, "A/25-ALA": 0.781, "A/26-ASP": 0.498, "A/27-ARG": 0.183, "A/28-GLY": 0.476, "A/29-LYS": 0.204, "A/30-LEU": 0.066, "A/31-PRO": 0.359, "A/32-GLY": 0.254, "A/33-LYS": 0.187, "A/34-LYS": 0.294, "A/35-LEU": 0.271, "A/36-PRO": 0.735, "A/37-LEU": 0.506, "A/38-GLU": 0.574, "A/39-VAL": 0.507, "A/40-LEU": 0.281, "A/41-LYS": 0.651, "A/42-GLU": 0.423, "A/43-MET": 0.338, "A/44-GLU": 0.542, "A/45-ALA": 0.735, "A/46-ASN": 0.635, "A/47-ALA": 0.649, "A/48-ARG": 0.631, "A/49-LYS": 0.345, "A/50-ALA": 0.485, "A/51-GLY": 0.776, "A/52-CYS": 0.704, "A/53-THR": 0.521, "A/54-ARG": 0.743, "A/55-GLY": 0.775, "A/56-CYS": 0.685, "A/57-LEU": 0.48, "A/58-ILE": 0.698, "A/59-CYS": 0.781, "A/60-LEU": 0.499, "A/61-SER": 0.243, "A/62-HIS": 0.337, "A/63-ILE": 0.53, "A/64-LYS": 0.375, "A/65-CYS": 0.28, "A/66-THR": 0.562, "A/67-PRO": 0.52, "A/68-LYS": 0.204, "A/69-MET": 0.555, "A/70-LYS": 0.508, "A/71-LYS": 0.305, "A/72-PHE": 0.137, "A/73-ILE": 0.433, "A/74-PRO": 0.327, "A/75-GLY": 0.154, "A/76-ARG": 0.114, "A/77-CYS": 0.404, "A/78-HIS": 0.105, "A/79-THR": 0.136, "A/80-TYR": 0.221, "A/81-GLU": 0.637, "A/82-GLY": 0.059, "A/83-ASP": 0.28, "A/84-LYS": 0.623, "A/85-GLU": 0.611, "A/86-SER": 0.264, "A/87-ALA": 0.0, "A/88-GLN": 0.072, "A/89-GLY": 0.391, "A/90-GLY": 0.44, "A/91-ILE": 0.176, "A/92-GLY": 0.389, "A/93-GLU": 0.287, "A/94-ALA": 0.155, "A/95-ILE": 0.252, "A/96-VAL": 0.579, "A/97-ASP": 0.268, "A/98-ILE": 0.361, "A/99-PRO": 0.21, "A/100-ALA": 0.559, "A/101-ILE": 0.505, "A/102-PRO": 0.737, "A/103-ARG": 0.249, "A/104-PHE": 0.629, "A/105-LYS": 0.461, "A/106-ASP": 0.615, "A/107-LEU": 0.575, "A/108-GLU": 0.283, "A/109-PRO": 0.226, "A/110-MET": 0.283, "A/111-GLU": 0.758, "A/112-GLN": 0.691, "A/113-PHE": 0.346, "A/114-ILE": 0.342, "A/115-ALA": 0.689, "A/116-GLN": 0.646, "A/117-VAL": 0.332, "A/118-ASP": 0.37, "A/119-LEU": 0.569, "A/120-CYS": 0.758, "A/121-VAL": 0.661, "A/122-ASP": 0.736, "A/123-CYS": 0.552, "A/124-THR": 0.411, "A/125-THR": 0.461, "A/126-GLY": 0.755, "A/127-CYS": 0.671, "A/128-LEU": 0.334, "A/129-LYS": 0.78, "A/130-GLY": 0.665, "A/131-LEU": 0.468, "A/132-ALA": 0.574, "A/133-ASN": 0.378, "A/134-VAL": 0.451, "A/135-GLN": 0.084, "A/136-CYS": 0.451, "A/137-SER": 0.596, "A/138-ASP": 0.701, "A/139-LEU": 0.317, "A/140-LEU": 0.573, "A/141-LYS": 0.417, "A/142-LYS": 0.264, "A/143-TRP": 0.156, "A/144-LEU": 0.446, "A/145-PRO": 0.272, "A/146-GLN": 0.03, "A/147-ARG": 0.057, "A/148-CYS": 0.257, "A/149-ALA": 0.371, "A/150-THR": 0.023, "A/151-PHE": 0.0, "A/152-ALA": 0.112, "A/153-SER": 0.052, "A/154-LYS": 0.003, "A/155-ILE": 0.0, "A/156-GLN": 0.0, "A/157-GLY": 0.0, "A/158-GLN": 0.0, "A/159-VAL": 0.0, "A/160-ASP": 0.021, "A/161-LYS": 0.138, "A/162-ILE": 0.078, "A/163-LYS": 0.0, "A/164-GLY": 0.042, "A/165-ALA": 0.206, "A/166-GLY": 0.732, "A/167-GLY": 0.663, "A/168-ASP": 0.944}, "LoCoHD": {"A/1-LYS": 0.28593934930626674, "A/2-PRO": 0.10185665761923554, "A/3-THR": 0.1074281167877547, "A/4-GLU": 0.16048127558870467, "A/5-ASN": 0.15211200545721656, "A/6-ASN": 0.2579507193737837, "A/7-GLU": 0.2687373379120432, "A/8-ASP": 0.1929492264083477, "A/9-PHE": 0.1897663781643392, "A/10-ASN": 0.1629175936506435, "A/11-ILE": 0.21283345040123933, "A/12-VAL": 0.1668196466816289, "A/13-ALA": 0.13935258444600232, "A/14-VAL": 0.1298857318850043, "A/15-ALA": 0.13509216061555276, "A/16-SER": 0.25268046756627616, "A/17-ASN": 0.2854905551974678, "A/18-PHE": 0.1872054180769598, "A/19-ALA": 0.1401012774438327, "A/20-THR": 0.11288117167091989, "A/21-THR": 0.18214059058664628, "A/22-ASP": 0.14262853089980526, "A/23-LEU": 0.22664831374899924, "A/24-ASP": 0.22641946625676418, "A/25-ALA": 0.13264122964188613, "A/26-ASP": 0.2280340710498491, "A/27-ARG": 0.23124269573979567, "A/28-GLY": 0.1886624279053103, "A/29-LYS": 0.3148758588968315, "A/30-LEU": 0.2781889323858998, "A/31-PRO": 0.14038869546647645, "A/32-GLY": 0.1362887896026293, "A/33-LYS": 0.24290623244885376, "A/34-LYS": 0.2819789771262742, "A/35-LEU": 0.20166140553755726, "A/36-PRO": 0.22655055060298673, "A/37-LEU": 0.13504356941027473, "A/38-GLU": 0.2580811399549221, "A/39-VAL": 0.1503987751974763, "A/40-LEU": 0.20117804949164256, "A/41-LYS": 0.15117518218512688, "A/42-GLU": 0.14246572805544916, "A/43-MET": 0.12095559549165849, "A/44-GLU": 0.22402823393032628, "A/45-ALA": 0.09442553730672132, "A/46-ASN": 0.09345524510693753, "A/47-ALA": 0.06329002845591848, "A/48-ARG": 0.15538508764556752, "A/49-LYS": 0.22194691046264745, "A/50-ALA": 0.08486032953314317, "A/51-GLY": 0.05565750161309897, "A/52-CYS": 0.08056631622873983, "A/53-THR": 0.11358489289095347, "A/54-ARG": 0.364557531298869, "A/55-GLY": 0.07633274809898939, "A/56-CYS": 0.1336418125806732, "A/57-LEU": 0.2711778692729515, "A/58-ILE": 0.10397469619123526, "A/59-CYS": 0.10443660110336335, "A/60-LEU": 0.22414242068395965, "A/61-SER": 0.15334241818017647, "A/62-HIS": 0.10945514006642813, "A/63-ILE": 0.08199719476503242, "A/64-LYS": 0.1843347361640956, "A/65-CYS": 0.1356510245214031, "A/66-THR": 0.09321148312345369, "A/67-PRO": 0.11793560494696417, "A/68-LYS": 0.16251054235861417, "A/69-MET": 0.18486008308703486, "A/70-LYS": 0.22662345541622272, "A/71-LYS": 0.2777805651945487, "A/72-PHE": 0.262671352991932, "A/73-ILE": 0.12213726030405417, "A/74-PRO": 0.12398305542444918, "A/75-GLY": 0.1896151334168161, "A/76-ARG": 0.24196777874312944, "A/77-CYS": 0.13608899008882683, "A/78-HIS": 0.2700740360460108, "A/79-THR": 0.1424815030183308, "A/80-TYR": 0.18768975026983023, "A/81-GLU": 0.22502530329583004, "A/82-GLY": 0.2481793321965285, "A/83-ASP": 0.1849800065939376, "A/84-LYS": 0.2376563173441026, "A/85-GLU": 0.2775898718538047, "A/86-SER": 0.1925493329852768, "A/87-ALA": 0.25082283144471496, "A/88-GLN": 0.250847335912941, "A/89-GLY": 0.2338963211062902, "A/90-GLY": 0.2573855458173818, "A/91-ILE": 0.27709948544719604, "A/92-GLY": 0.2095705982175586, "A/93-GLU": 0.19681260270616477, "A/94-ALA": 0.20250700799410815, "A/95-ILE": 0.21604814650665338, "A/96-VAL": 0.12539055904036883, "A/97-ASP": 0.212763465240984, "A/98-ILE": 0.17757143921662955, "A/99-PRO": 0.08989743867893822, "A/100-ALA": 0.09562609736795685, "A/101-ILE": 0.17056524943224324, "A/102-PRO": 0.0952731610645126, "A/103-ARG": 0.3159895203672039, "A/104-PHE": 0.20973554534885108, "A/105-LYS": 0.14988580301945867, "A/106-ASP": 0.19174044187123052, "A/107-LEU": 0.11098269283555878, "A/108-GLU": 0.21258339859180295, "A/109-PRO": 0.11897375960791687, "A/110-MET": 0.1427109361594385, "A/111-GLU": 0.16849751430682752, "A/112-GLN": 0.16895969812608758, "A/113-PHE": 0.30195242026611957, "A/114-ILE": 0.13096714426747483, "A/115-ALA": 0.09679622819872306, "A/116-GLN": 0.15034650857649062, "A/117-VAL": 0.1706925154395847, "A/118-ASP": 0.1929970464735415, "A/119-LEU": 0.14345456089349615, "A/120-CYS": 0.08699125621164913, "A/121-VAL": 0.08939280259739085, "A/122-ASP": 0.06275505292753476, "A/123-CYS": 0.08857543579126836, "A/124-THR": 0.20082859709862416, "A/125-THR": 0.15456706961312025, "A/126-GLY": 0.07451030007985654, "A/127-CYS": 0.13146210103989198, "A/128-LEU": 0.17510097492998442, "A/129-LYS": 0.1241448679712024, "A/130-GLY": 0.0839251309306201, "A/131-LEU": 0.1733992116703477, "A/132-ALA": 0.11109438283158632, "A/133-ASN": 0.08450424498247427, "A/134-VAL": 0.14384943885830986, "A/135-GLN": 0.3202744941008363, "A/136-CYS": 0.22587570570043275, "A/137-SER": 0.15068218746521453, "A/138-ASP": 0.15870741439171948, "A/139-LEU": 0.14879789193903667, "A/140-LEU": 0.17884047390099278, "A/141-LYS": 0.22030606844621034, "A/142-LYS": 0.24568353329587395, "A/143-TRP": 0.3415442492707497, "A/144-LEU": 0.22523752119997748, "A/145-PRO": 0.10897065518609832, "A/146-GLN": 0.2094033334972316, "A/147-ARG": 0.2687232768571441, "A/148-CYS": 0.17112587710782834, "A/149-ALA": 0.11208222167421292, "A/150-THR": 0.27649996394577375, "A/151-PHE": 0.2432590504641912, "A/152-ALA": 0.11240774914432744, "A/153-SER": 0.1340011007801693, "A/154-LYS": 0.24493962316182047, "A/155-ILE": 0.16281603265984845, "A/156-GLN": 0.30124987035656636, "A/157-GLY": 0.23096667393070508, "A/158-GLN": 0.17569753857533355, "A/159-VAL": 0.12126625165220892, "A/160-ASP": 0.11829515198291501, "A/161-LYS": 0.17436355475198093, "A/162-ILE": 0.14823377507427274, "A/163-LYS": 0.21864048752536386, "A/164-GLY": 0.20790825421089373, "A/165-ALA": 0.19861170566208708, "A/166-GLY": 0.14887715793246925, "A/167-GLY": 0.14403696136796867, "A/168-ASP": 0.18263823540107088}}}, "3": {"single": {"lddt": 0.38309612983770286, "rmsd": 17.554859161376953, "cad_score": 0.396626, "gdtts": 0.12202380952380952, "tm_score": 0.4339860677719116, "LoCoHD": 0.16675875595814346}, "per_residue": {"lddt": {"A/1-LYS": 0.527, "A/2-PRO": 0.518, "A/3-THR": 0.534, "A/4-GLU": 0.263, "A/5-ASN": 0.32, "A/6-ASN": 0.23, "A/7-GLU": 0.313, "A/8-ASP": 0.197, "A/9-PHE": 0.266, "A/10-ASN": 0.36, "A/11-ILE": 0.394, "A/12-VAL": 0.392, "A/13-ALA": 0.406, "A/14-VAL": 0.356, "A/15-ALA": 0.411, "A/16-SER": 0.364, "A/17-ASN": 0.34, "A/18-PHE": 0.294, "A/19-ALA": 0.269, "A/20-THR": 0.153, "A/21-THR": 0.163, "A/22-ASP": 0.155, "A/23-LEU": 0.206, "A/24-ASP": 0.283, "A/25-ALA": 0.251, "A/26-ASP": 0.277, "A/27-ARG": 0.391, "A/28-GLY": 0.371, "A/29-LYS": 0.391, "A/30-LEU": 0.309, "A/31-PRO": 0.363, "A/32-GLY": 0.342, "A/33-LYS": 0.28, "A/34-LYS": 0.293, "A/35-LEU": 0.326, "A/36-PRO": 0.425, "A/37-LEU": 0.44, "A/38-GLU": 0.464, "A/39-VAL": 0.414, "A/40-LEU": 0.398, "A/41-LYS": 0.5, "A/42-GLU": 0.443, "A/43-MET": 0.411, "A/44-GLU": 0.498, "A/45-ALA": 0.634, "A/46-ASN": 0.543, "A/47-ALA": 0.585, "A/48-ARG": 0.618, "A/49-LYS": 0.526, "A/50-ALA": 0.577, "A/51-GLY": 0.713, "A/52-CYS": 0.617, "A/53-THR": 0.599, "A/54-ARG": 0.399, "A/55-GLY": 0.531, "A/56-CYS": 0.584, "A/57-LEU": 0.518, "A/58-ILE": 0.509, "A/59-CYS": 0.55, "A/60-LEU": 0.518, "A/61-SER": 0.508, "A/62-HIS": 0.431, "A/63-ILE": 0.492, "A/64-LYS": 0.484, "A/65-CYS": 0.518, "A/66-THR": 0.535, "A/67-PRO": 0.483, "A/68-LYS": 0.406, "A/69-MET": 0.434, "A/70-LYS": 0.368, "A/71-LYS": 0.334, "A/72-PHE": 0.332, "A/73-ILE": 0.307, "A/74-PRO": 0.295, "A/75-GLY": 0.307, "A/76-ARG": 0.25, "A/77-CYS": 0.398, "A/78-HIS": 0.336, "A/79-THR": 0.341, "A/80-TYR": 0.252, "A/81-GLU": 0.271, "A/82-GLY": 0.336, "A/83-ASP": 0.293, "A/84-LYS": 0.354, "A/85-GLU": 0.407, "A/86-SER": 0.239, "A/87-ALA": 0.148, "A/88-GLN": 0.115, "A/89-GLY": 0.102, "A/90-GLY": 0.111, "A/91-ILE": 0.089, "A/92-GLY": 0.18, "A/93-GLU": 0.206, "A/94-ALA": 0.299, "A/95-ILE": 0.373, "A/96-VAL": 0.551, "A/97-ASP": 0.647, "A/98-ILE": 0.489, "A/99-PRO": 0.489, "A/100-ALA": 0.59, "A/101-ILE": 0.626, "A/102-PRO": 0.768, "A/103-ARG": 0.426, "A/104-PHE": 0.602, "A/105-LYS": 0.575, "A/106-ASP": 0.636, "A/107-LEU": 0.56, "A/108-GLU": 0.507, "A/109-PRO": 0.476, "A/110-MET": 0.433, "A/111-GLU": 0.526, "A/112-GLN": 0.603, "A/113-PHE": 0.482, "A/114-ILE": 0.467, "A/115-ALA": 0.544, "A/116-GLN": 0.603, "A/117-VAL": 0.541, "A/118-ASP": 0.455, "A/119-LEU": 0.57, "A/120-CYS": 0.576, "A/121-VAL": 0.657, "A/122-ASP": 0.603, "A/123-CYS": 0.522, "A/124-THR": 0.462, "A/125-THR": 0.358, "A/126-GLY": 0.439, "A/127-CYS": 0.553, "A/128-LEU": 0.432, "A/129-LYS": 0.421, "A/130-GLY": 0.501, "A/131-LEU": 0.509, "A/132-ALA": 0.429, "A/133-ASN": 0.482, "A/134-VAL": 0.492, "A/135-GLN": 0.441, "A/136-CYS": 0.403, "A/137-SER": 0.324, "A/138-ASP": 0.313, "A/139-LEU": 0.247, "A/140-LEU": 0.286, "A/141-LYS": 0.32, "A/142-LYS": 0.306, "A/143-TRP": 0.232, "A/144-LEU": 0.299, "A/145-PRO": 0.304, "A/146-GLN": 0.222, "A/147-ARG": 0.184, "A/148-CYS": 0.175, "A/149-ALA": 0.179, "A/150-THR": 0.104, "A/151-PHE": 0.081, "A/152-ALA": 0.131, "A/153-SER": 0.132, "A/154-LYS": 0.1, "A/155-ILE": 0.101, "A/156-GLN": 0.124, "A/157-GLY": 0.123, "A/158-GLN": 0.084, "A/159-VAL": 0.12, "A/160-ASP": 0.168, "A/161-LYS": 0.161, "A/162-ILE": 0.194, "A/163-LYS": 0.207, "A/164-GLY": 0.273, "A/165-ALA": 0.246, "A/166-GLY": 0.226, "A/167-GLY": 0.223, "A/168-ASP": 0.117}, "cad_score": {"A/1-LYS": 0.725, "A/2-PRO": 0.751, "A/3-THR": 0.452, "A/4-GLU": 0.175, "A/5-ASN": 0.15, "A/6-ASN": 0.033, "A/7-GLU": 0.0, "A/8-ASP": 0.034, "A/9-PHE": 0.119, "A/10-ASN": 0.456, "A/11-ILE": 0.315, "A/12-VAL": 0.383, "A/13-ALA": 0.585, "A/14-VAL": 0.424, "A/15-ALA": 0.453, "A/16-SER": 0.403, "A/17-ASN": 0.29, "A/18-PHE": 0.172, "A/19-ALA": 0.284, "A/20-THR": 0.038, "A/21-THR": 0.107, "A/22-ASP": 0.285, "A/23-LEU": 0.195, "A/24-ASP": 0.232, "A/25-ALA": 0.688, "A/26-ASP": 0.375, "A/27-ARG": 0.371, "A/28-GLY": 0.641, "A/29-LYS": 0.467, "A/30-LEU": 0.131, "A/31-PRO": 0.329, "A/32-GLY": 0.524, "A/33-LYS": 0.226, "A/34-LYS": 0.315, "A/35-LEU": 0.28, "A/36-PRO": 0.583, "A/37-LEU": 0.642, "A/38-GLU": 0.625, "A/39-VAL": 0.383, "A/40-LEU": 0.231, "A/41-LYS": 0.658, "A/42-GLU": 0.417, "A/43-MET": 0.355, "A/44-GLU": 0.548, "A/45-ALA": 0.786, "A/46-ASN": 0.636, "A/47-ALA": 0.593, "A/48-ARG": 0.775, "A/49-LYS": 0.569, "A/50-ALA": 0.522, "A/51-GLY": 0.737, "A/52-CYS": 0.684, "A/53-THR": 0.686, "A/54-ARG": 0.406, "A/55-GLY": 0.666, "A/56-CYS": 0.739, "A/57-LEU": 0.434, "A/58-ILE": 0.608, "A/59-CYS": 0.669, "A/60-LEU": 0.607, "A/61-SER": 0.35, "A/62-HIS": 0.338, "A/63-ILE": 0.721, "A/64-LYS": 0.397, "A/65-CYS": 0.659, "A/66-THR": 0.683, "A/67-PRO": 0.361, "A/68-LYS": 0.311, "A/69-MET": 0.677, "A/70-LYS": 0.347, "A/71-LYS": 0.207, "A/72-PHE": 0.289, "A/73-ILE": 0.31, "A/74-PRO": 0.202, "A/75-GLY": 0.0, "A/76-ARG": 0.046, "A/77-CYS": 0.621, "A/78-HIS": 0.259, "A/79-THR": 0.311, "A/80-TYR": 0.245, "A/81-GLU": 0.376, "A/82-GLY": 0.104, "A/83-ASP": 0.176, "A/84-LYS": 0.447, "A/85-GLU": 0.578, "A/86-SER": 0.203, "A/87-ALA": 0.309, "A/88-GLN": 0.122, "A/89-GLY": 0.111, "A/90-GLY": 0.267, "A/91-ILE": 0.186, "A/92-GLY": 0.462, "A/93-GLU": 0.255, "A/94-ALA": 0.244, "A/95-ILE": 0.28, "A/96-VAL": 0.678, "A/97-ASP": 0.637, "A/98-ILE": 0.502, "A/99-PRO": 0.637, "A/100-ALA": 0.73, "A/101-ILE": 0.662, "A/102-PRO": 0.744, "A/103-ARG": 0.295, "A/104-PHE": 0.795, "A/105-LYS": 0.707, "A/106-ASP": 0.741, "A/107-LEU": 0.628, "A/108-GLU": 0.505, "A/109-PRO": 0.394, "A/110-MET": 0.252, "A/111-GLU": 0.557, "A/112-GLN": 0.595, "A/113-PHE": 0.535, "A/114-ILE": 0.371, "A/115-ALA": 0.607, "A/116-GLN": 0.712, "A/117-VAL": 0.543, "A/118-ASP": 0.496, "A/119-LEU": 0.706, "A/120-CYS": 0.676, "A/121-VAL": 0.668, "A/122-ASP": 0.715, "A/123-CYS": 0.626, "A/124-THR": 0.814, "A/125-THR": 0.49, "A/126-GLY": 0.846, "A/127-CYS": 0.768, "A/128-LEU": 0.317, "A/129-LYS": 0.471, "A/130-GLY": 0.701, "A/131-LEU": 0.492, "A/132-ALA": 0.502, "A/133-ASN": 0.625, "A/134-VAL": 0.553, "A/135-GLN": 0.258, "A/136-CYS": 0.459, "A/137-SER": 0.331, "A/138-ASP": 0.654, "A/139-LEU": 0.434, "A/140-LEU": 0.39, "A/141-LYS": 0.71, "A/142-LYS": 0.623, "A/143-TRP": 0.293, "A/144-LEU": 0.461, "A/145-PRO": 0.497, "A/146-GLN": 0.031, "A/147-ARG": 0.18, "A/148-CYS": 0.39, "A/149-ALA": 0.406, "A/150-THR": 0.009, "A/151-PHE": 0.016, "A/152-ALA": 0.197, "A/153-SER": 0.078, "A/154-LYS": 0.019, "A/155-ILE": 0.0, "A/156-GLN": 0.0, "A/157-GLY": 0.0, "A/158-GLN": 0.0, "A/159-VAL": 0.0, "A/160-ASP": 0.002, "A/161-LYS": 0.003, "A/162-ILE": 0.0, "A/163-LYS": 0.0, "A/164-GLY": 0.001, "A/165-ALA": 0.128, "A/166-GLY": 0.332, "A/167-GLY": 0.755, "A/168-ASP": 0.314}, "LoCoHD": {"A/1-LYS": 0.23787132818381226, "A/2-PRO": 0.11675305064308879, "A/3-THR": 0.10985544688865928, "A/4-GLU": 0.2457365203678227, "A/5-ASN": 0.15826233958048003, "A/6-ASN": 0.2843747634683567, "A/7-GLU": 0.26526337325776006, "A/8-ASP": 0.1650175980556608, "A/9-PHE": 0.2777166135188087, "A/10-ASN": 0.19816128239530637, "A/11-ILE": 0.1930137126018346, "A/12-VAL": 0.13973737336301975, "A/13-ALA": 0.16230913388757562, "A/14-VAL": 0.09438664554682467, "A/15-ALA": 0.09537916772609206, "A/16-SER": 0.2127843565761231, "A/17-ASN": 0.27315500165822953, "A/18-PHE": 0.19461553737612808, "A/19-ALA": 0.12106784570643214, "A/20-THR": 0.1311075814209565, "A/21-THR": 0.17599640868981503, "A/22-ASP": 0.20285794959907316, "A/23-LEU": 0.2676760166591555, "A/24-ASP": 0.13955467070718833, "A/25-ALA": 0.08291884105107956, "A/26-ASP": 0.18957071534388517, "A/27-ARG": 0.20796947628579784, "A/28-GLY": 0.08614971991734148, "A/29-LYS": 0.14742834588363085, "A/30-LEU": 0.26284377034731543, "A/31-PRO": 0.2695386492234377, "A/32-GLY": 0.1696153249777893, "A/33-LYS": 0.17267469778602001, "A/34-LYS": 0.3188868635350845, "A/35-LEU": 0.24442444314075384, "A/36-PRO": 0.2294617875623368, "A/37-LEU": 0.1394570253073508, "A/38-GLU": 0.25118179376817457, "A/39-VAL": 0.09337759983265068, "A/40-LEU": 0.23733626610215688, "A/41-LYS": 0.1637607596912336, "A/42-GLU": 0.12450760626895478, "A/43-MET": 0.15720687462867794, "A/44-GLU": 0.1719887702213746, "A/45-ALA": 0.0815594225730985, "A/46-ASN": 0.11220057696843573, "A/47-ALA": 0.05406082516054301, "A/48-ARG": 0.1991654685959992, "A/49-LYS": 0.15303278267794196, "A/50-ALA": 0.10095967329082096, "A/51-GLY": 0.0627754217714808, "A/52-CYS": 0.10518496177343392, "A/53-THR": 0.1429171114137564, "A/54-ARG": 0.22123061046748718, "A/55-GLY": 0.0967620910916592, "A/56-CYS": 0.10154970355323394, "A/57-LEU": 0.1915415039582192, "A/58-ILE": 0.179826498803428, "A/59-CYS": 0.10396682839692878, "A/60-LEU": 0.1259981524120683, "A/61-SER": 0.1211355709989176, "A/62-HIS": 0.1626372176511425, "A/63-ILE": 0.10279164987466655, "A/64-LYS": 0.13449429038075839, "A/65-CYS": 0.08923586554875484, "A/66-THR": 0.11329481018507963, "A/67-PRO": 0.10287710075008714, "A/68-LYS": 0.1658484416870649, "A/69-MET": 0.14312508449141256, "A/70-LYS": 0.16984357924330426, "A/71-LYS": 0.23086562076656242, "A/72-PHE": 0.1939399065921542, "A/73-ILE": 0.13898333351033804, "A/74-PRO": 0.19614298596695348, "A/75-GLY": 0.16052078340356699, "A/76-ARG": 0.18358964035718303, "A/77-CYS": 0.13465314995333266, "A/78-HIS": 0.25189321564637385, "A/79-THR": 0.14066171075357706, "A/80-TYR": 0.18635788835454598, "A/81-GLU": 0.27359274111008747, "A/82-GLY": 0.22260121561368554, "A/83-ASP": 0.16259174177056387, "A/84-LYS": 0.2197569576648594, "A/85-GLU": 0.2754188744539144, "A/86-SER": 0.17507267535269005, "A/87-ALA": 0.13753738942920649, "A/88-GLN": 0.2248640243640397, "A/89-GLY": 0.1896034153339156, "A/90-GLY": 0.1869406971135432, "A/91-ILE": 0.20030070355344243, "A/92-GLY": 0.1585793277791905, "A/93-GLU": 0.2663713848674519, "A/94-ALA": 0.09870817555357074, "A/95-ILE": 0.11769340978115896, "A/96-VAL": 0.1467426095424509, "A/97-ASP": 0.15437135031603014, "A/98-ILE": 0.1327985546961232, "A/99-PRO": 0.12972578787560293, "A/100-ALA": 0.12235006140324267, "A/101-ILE": 0.17308714615188808, "A/102-PRO": 0.08005682096099896, "A/103-ARG": 0.29850254373283525, "A/104-PHE": 0.19078104446207006, "A/105-LYS": 0.13583608948843182, "A/106-ASP": 0.16594461398370552, "A/107-LEU": 0.10686080237649918, "A/108-GLU": 0.1599768091811108, "A/109-PRO": 0.08153687650739591, "A/110-MET": 0.13535830655929182, "A/111-GLU": 0.16516464001120168, "A/112-GLN": 0.1495368591229286, "A/113-PHE": 0.10326786993084418, "A/114-ILE": 0.10910543212121535, "A/115-ALA": 0.13773036395581725, "A/116-GLN": 0.13367682009325238, "A/117-VAL": 0.10636564444551369, "A/118-ASP": 0.1952744038214838, "A/119-LEU": 0.1722114159471743, "A/120-CYS": 0.09227166491056087, "A/121-VAL": 0.11888810186487048, "A/122-ASP": 0.08275050794764388, "A/123-CYS": 0.07749578345175644, "A/124-THR": 0.08827932580981164, "A/125-THR": 0.18849277117557012, "A/126-GLY": 0.08364906511822119, "A/127-CYS": 0.1135565823097921, "A/128-LEU": 0.15709160368075087, "A/129-LYS": 0.17451444137949682, "A/130-GLY": 0.10063794136071415, "A/131-LEU": 0.2071724944337817, "A/132-ALA": 0.1725680288396587, "A/133-ASN": 0.08374734476151481, "A/134-VAL": 0.11456922588882244, "A/135-GLN": 0.3014655084873075, "A/136-CYS": 0.17769759758008052, "A/137-SER": 0.18853607220218582, "A/138-ASP": 0.24369965702816165, "A/139-LEU": 0.13448442239910458, "A/140-LEU": 0.10849377247065975, "A/141-LYS": 0.1792314750256326, "A/142-LYS": 0.20333427860209313, "A/143-TRP": 0.20454124162323029, "A/144-LEU": 0.17392568878214468, "A/145-PRO": 0.1087661760665764, "A/146-GLN": 0.2607484970175494, "A/147-ARG": 0.270185850427132, "A/148-CYS": 0.19961470597476436, "A/149-ALA": 0.10070941280472569, "A/150-THR": 0.29209469518135156, "A/151-PHE": 0.28458230429608705, "A/152-ALA": 0.12990552013950277, "A/153-SER": 0.13168203245914614, "A/154-LYS": 0.21086961121223033, "A/155-ILE": 0.15945575667269274, "A/156-GLN": 0.29750236546358416, "A/157-GLY": 0.22953862392225477, "A/158-GLN": 0.19745078289285578, "A/159-VAL": 0.1228712783659754, "A/160-ASP": 0.11991060151216844, "A/161-LYS": 0.17659955386795345, "A/162-ILE": 0.13765747524193298, "A/163-LYS": 0.256183234678359, "A/164-GLY": 0.18416778235305636, "A/165-ALA": 0.18818345947219503, "A/166-GLY": 0.1714052199994118, "A/167-GLY": 0.14181655171120428, "A/168-ASP": 0.13800278389583523}}}, "2": {"single": {"lddt": 0.3442981779273023, "rmsd": 15.988506317138672, "cad_score": 0.348228, "gdtts": 0.0625, "tm_score": 0.38640734553337097, "LoCoHD": 0.1679460383598918}, "per_residue": {"lddt": {"A/1-LYS": 0.366, "A/2-PRO": 0.521, "A/3-THR": 0.276, "A/4-GLU": 0.17, "A/5-ASN": 0.334, "A/6-ASN": 0.288, "A/7-GLU": 0.326, "A/8-ASP": 0.259, "A/9-PHE": 0.327, "A/10-ASN": 0.334, "A/11-ILE": 0.428, "A/12-VAL": 0.41, "A/13-ALA": 0.408, "A/14-VAL": 0.383, "A/15-ALA": 0.433, "A/16-SER": 0.397, "A/17-ASN": 0.329, "A/18-PHE": 0.292, "A/19-ALA": 0.376, "A/20-THR": 0.164, "A/21-THR": 0.166, "A/22-ASP": 0.222, "A/23-LEU": 0.423, "A/24-ASP": 0.307, "A/25-ALA": 0.314, "A/26-ASP": 0.476, "A/27-ARG": 0.44, "A/28-GLY": 0.55, "A/29-LYS": 0.329, "A/30-LEU": 0.262, "A/31-PRO": 0.23, "A/32-GLY": 0.255, "A/33-LYS": 0.218, "A/34-LYS": 0.243, "A/35-LEU": 0.256, "A/36-PRO": 0.341, "A/37-LEU": 0.36, "A/38-GLU": 0.349, "A/39-VAL": 0.35, "A/40-LEU": 0.383, "A/41-LYS": 0.417, "A/42-GLU": 0.443, "A/43-MET": 0.422, "A/44-GLU": 0.488, "A/45-ALA": 0.556, "A/46-ASN": 0.486, "A/47-ALA": 0.496, "A/48-ARG": 0.497, "A/49-LYS": 0.42, "A/50-ALA": 0.406, "A/51-GLY": 0.487, "A/52-CYS": 0.467, "A/53-THR": 0.489, "A/54-ARG": 0.381, "A/55-GLY": 0.441, "A/56-CYS": 0.428, "A/57-LEU": 0.399, "A/58-ILE": 0.382, "A/59-CYS": 0.45, "A/60-LEU": 0.409, "A/61-SER": null, "A/62-HIS": null, "A/63-ILE": 0.347, "A/64-LYS": 0.433, "A/65-CYS": 0.434, "A/66-THR": 0.533, "A/67-PRO": 0.567, "A/68-LYS": 0.496, "A/69-MET": 0.45, "A/70-LYS": 0.464, "A/71-LYS": 0.537, "A/72-PHE": 0.452, "A/73-ILE": 0.357, "A/74-PRO": 0.418, "A/75-GLY": 0.373, "A/76-ARG": 0.293, "A/77-CYS": 0.381, "A/78-HIS": 0.293, "A/79-THR": 0.351, "A/80-TYR": 0.264, "A/81-GLU": 0.212, "A/82-GLY": 0.252, "A/83-ASP": 0.175, "A/84-LYS": 0.256, "A/85-GLU": 0.288, "A/86-SER": 0.162, "A/87-ALA": 0.152, "A/88-GLN": 0.096, "A/89-GLY": 0.137, "A/90-GLY": 0.089, "A/91-ILE": 0.056, "A/92-GLY": 0.13, "A/93-GLU": 0.194, "A/94-ALA": 0.177, "A/95-ILE": 0.215, "A/96-VAL": 0.271, "A/97-ASP": 0.362, "A/98-ILE": 0.437, "A/99-PRO": 0.319, "A/100-ALA": 0.43, "A/101-ILE": 0.555, "A/102-PRO": 0.687, "A/103-ARG": 0.322, "A/104-PHE": 0.506, "A/105-LYS": 0.565, "A/106-ASP": 0.51, "A/107-LEU": 0.469, "A/108-GLU": 0.468, "A/109-PRO": 0.431, "A/110-MET": 0.36, "A/111-GLU": 0.457, "A/112-GLN": 0.431, "A/113-PHE": 0.339, "A/114-ILE": 0.395, "A/115-ALA": 0.482, "A/116-GLN": 0.376, "A/117-VAL": 0.39, "A/118-ASP": 0.471, "A/119-LEU": 0.542, "A/120-CYS": 0.489, "A/121-VAL": 0.437, "A/122-ASP": 0.396, "A/123-CYS": 0.37, "A/124-THR": 0.241, "A/125-THR": 0.333, "A/126-GLY": 0.299, "A/127-CYS": 0.327, "A/128-LEU": 0.299, "A/129-LYS": 0.334, "A/130-GLY": 0.401, "A/131-LEU": 0.36, "A/132-ALA": 0.406, "A/133-ASN": 0.4, "A/134-VAL": 0.455, "A/135-GLN": 0.462, "A/136-CYS": 0.452, "A/137-SER": 0.412, "A/138-ASP": 0.422, "A/139-LEU": 0.27, "A/140-LEU": 0.298, "A/141-LYS": 0.371, "A/142-LYS": 0.266, "A/143-TRP": 0.202, "A/144-LEU": 0.272, "A/145-PRO": 0.312, "A/146-GLN": 0.257, "A/147-ARG": 0.231, "A/148-CYS": 0.196, "A/149-ALA": 0.233, "A/150-THR": 0.149, "A/151-PHE": 0.093, "A/152-ALA": 0.153, "A/153-SER": 0.16, "A/154-LYS": 0.107, "A/155-ILE": 0.096, "A/156-GLN": 0.11, "A/157-GLY": 0.134, "A/158-GLN": 0.079, "A/159-VAL": 0.086, "A/160-ASP": 0.146, "A/161-LYS": 0.165, "A/162-ILE": 0.13, "A/163-LYS": 0.134, "A/164-GLY": 0.226, "A/165-ALA": 0.353, "A/166-GLY": 0.464, "A/167-GLY": 0.234, "A/168-ASP": 0.112}, "cad_score": {"A/1-LYS": 0.676, "A/2-PRO": 0.76, "A/3-THR": 0.497, "A/4-GLU": 0.138, "A/5-ASN": 0.12, "A/6-ASN": 0.039, "A/7-GLU": 0.102, "A/8-ASP": 0.15, "A/9-PHE": 0.204, "A/10-ASN": 0.305, "A/11-ILE": 0.367, "A/12-VAL": 0.383, "A/13-ALA": 0.448, "A/14-VAL": 0.361, "A/15-ALA": 0.439, "A/16-SER": 0.672, "A/17-ASN": 0.327, "A/18-PHE": 0.151, "A/19-ALA": 0.5, "A/20-THR": 0.05, "A/21-THR": 0.024, "A/22-ASP": 0.194, "A/23-LEU": 0.516, "A/24-ASP": 0.307, "A/25-ALA": 0.233, "A/26-ASP": 0.519, "A/27-ARG": 0.602, "A/28-GLY": 0.76, "A/29-LYS": 0.503, "A/30-LEU": 0.331, "A/31-PRO": 0.227, "A/32-GLY": 0.38, "A/33-LYS": 0.156, "A/34-LYS": 0.011, "A/35-LEU": 0.265, "A/36-PRO": 0.407, "A/37-LEU": 0.319, "A/38-GLU": 0.601, "A/39-VAL": 0.497, "A/40-LEU": 0.269, "A/41-LYS": 0.404, "A/42-GLU": 0.432, "A/43-MET": 0.403, "A/44-GLU": 0.302, "A/45-ALA": 0.677, "A/46-ASN": 0.446, "A/47-ALA": 0.605, "A/48-ARG": 0.288, "A/49-LYS": 0.603, "A/50-ALA": 0.588, "A/51-GLY": 0.726, "A/52-CYS": 0.318, "A/53-THR": 0.508, "A/54-ARG": 0.354, "A/55-GLY": 0.676, "A/56-CYS": 0.584, "A/57-LEU": 0.398, "A/58-ILE": 0.479, "A/59-CYS": 0.534, "A/60-LEU": 0.498, "A/61-SER": 0.323, "A/62-HIS": 0.164, "A/63-ILE": 0.436, "A/64-LYS": 0.417, "A/65-CYS": 0.513, "A/66-THR": 0.581, "A/67-PRO": 0.628, "A/68-LYS": 0.298, "A/69-MET": 0.687, "A/70-LYS": 0.667, "A/71-LYS": 0.515, "A/72-PHE": 0.427, "A/73-ILE": 0.419, "A/74-PRO": 0.617, "A/75-GLY": 0.521, "A/76-ARG": 0.129, "A/77-CYS": 0.506, "A/78-HIS": 0.085, "A/79-THR": 0.201, "A/80-TYR": 0.221, "A/81-GLU": 0.197, "A/82-GLY": 0.065, "A/83-ASP": 0.126, "A/84-LYS": 0.119, "A/85-GLU": 0.433, "A/86-SER": 0.179, "A/87-ALA": 0.088, "A/88-GLN": 0.028, "A/89-GLY": 0.123, "A/90-GLY": 0.282, "A/91-ILE": 0.081, "A/92-GLY": 0.026, "A/93-GLU": 0.036, "A/94-ALA": 0.039, "A/95-ILE": 0.122, "A/96-VAL": 0.278, "A/97-ASP": 0.323, "A/98-ILE": 0.493, "A/99-PRO": 0.342, "A/100-ALA": 0.347, "A/101-ILE": 0.658, "A/102-PRO": 0.791, "A/103-ARG": 0.292, "A/104-PHE": 0.566, "A/105-LYS": 0.61, "A/106-ASP": 0.324, "A/107-LEU": 0.59, "A/108-GLU": 0.455, "A/109-PRO": 0.327, "A/110-MET": 0.223, "A/111-GLU": 0.786, "A/112-GLN": 0.557, "A/113-PHE": 0.265, "A/114-ILE": 0.305, "A/115-ALA": 0.565, "A/116-GLN": 0.624, "A/117-VAL": 0.301, "A/118-ASP": 0.358, "A/119-LEU": 0.737, "A/120-CYS": 0.751, "A/121-VAL": 0.524, "A/122-ASP": 0.808, "A/123-CYS": 0.489, "A/124-THR": 0.282, "A/125-THR": 0.266, "A/126-GLY": 0.62, "A/127-CYS": 0.422, "A/128-LEU": 0.291, "A/129-LYS": 0.373, "A/130-GLY": 0.55, "A/131-LEU": 0.35, "A/132-ALA": 0.522, "A/133-ASN": 0.443, "A/134-VAL": 0.34, "A/135-GLN": 0.257, "A/136-CYS": 0.557, "A/137-SER": 0.448, "A/138-ASP": 0.647, "A/139-LEU": 0.333, "A/140-LEU": 0.385, "A/141-LYS": 0.668, "A/142-LYS": 0.48, "A/143-TRP": 0.045, "A/144-LEU": 0.359, "A/145-PRO": 0.498, "A/146-GLN": 0.057, "A/147-ARG": 0.11, "A/148-CYS": 0.246, "A/149-ALA": 0.529, "A/150-THR": 0.106, "A/151-PHE": 0.0, "A/152-ALA": 0.229, "A/153-SER": 0.246, "A/154-LYS": 0.107, "A/155-ILE": 0.035, "A/156-GLN": 0.0, "A/157-GLY": 0.0, "A/158-GLN": 0.0, "A/159-VAL": 0.0, "A/160-ASP": 0.029, "A/161-LYS": 0.107, "A/162-ILE": 0.079, "A/163-LYS": 0.023, "A/164-GLY": 0.137, "A/165-ALA": 0.492, "A/166-GLY": 0.724, "A/167-GLY": 0.635, "A/168-ASP": 0.448}, "LoCoHD": {"A/1-LYS": 0.26337456825149425, "A/2-PRO": 0.10393529543716916, "A/3-THR": 0.17059804776754536, "A/4-GLU": 0.2456709852169528, "A/5-ASN": 0.18267092556745826, "A/6-ASN": 0.21116277326215702, "A/7-GLU": 0.23718304192953613, "A/8-ASP": 0.20637488439898552, "A/9-PHE": 0.1863579723566059, "A/10-ASN": 0.2574683805701539, "A/11-ILE": 0.2112114117325117, "A/12-VAL": 0.14845720384236677, "A/13-ALA": 0.11333697296396823, "A/14-VAL": 0.13374827641902484, "A/15-ALA": 0.0802808594845595, "A/16-SER": 0.23226608034232035, "A/17-ASN": 0.2517188490245793, "A/18-PHE": 0.21564725001288804, "A/19-ALA": 0.14296786189907812, "A/20-THR": 0.15994460088165335, "A/21-THR": 0.19279154323193554, "A/22-ASP": 0.25581752853977036, "A/23-LEU": 0.14511962823320457, "A/24-ASP": 0.1806345315497097, "A/25-ALA": 0.1026342829472191, "A/26-ASP": 0.17843705721059494, "A/27-ARG": 0.19916542100200546, "A/28-GLY": 0.09232412504525873, "A/29-LYS": 0.16254517444779906, "A/30-LEU": 0.19317262094862145, "A/31-PRO": 0.2236408493572245, "A/32-GLY": 0.1347316106413085, "A/33-LYS": 0.16809094282644946, "A/34-LYS": 0.19140307272661256, "A/35-LEU": 0.15591528346784658, "A/36-PRO": 0.142857449070441, "A/37-LEU": 0.23946067694943626, "A/38-GLU": 0.2184206611588716, "A/39-VAL": 0.1340666743664053, "A/40-LEU": 0.14578057991352664, "A/41-LYS": 0.14145985628901736, "A/42-GLU": 0.11186816145523049, "A/43-MET": 0.12381642492984572, "A/44-GLU": 0.24820367729267845, "A/45-ALA": 0.06696574350576141, "A/46-ASN": 0.08057290141675201, "A/47-ALA": 0.104778605098785, "A/48-ARG": 0.15183781147972203, "A/49-LYS": 0.18945144750724474, "A/50-ALA": 0.07349890717813211, "A/51-GLY": 0.07561720591971273, "A/52-CYS": 0.12584692773404907, "A/53-THR": 0.17107906208163146, "A/54-ARG": 0.32864834799491704, "A/55-GLY": 0.10755472994513642, "A/56-CYS": 0.12179083944626269, "A/57-LEU": 0.24280740305285156, "A/58-ILE": 0.09566349313355305, "A/59-CYS": 0.08850462060372234, "A/60-LEU": 0.09964945171285007, "A/61-SER": 0.0927680632812578, "A/62-HIS": 0.2470575873020414, "A/63-ILE": 0.11721779979566561, "A/64-LYS": 0.10768068738286128, "A/65-CYS": 0.11649339353809712, "A/66-THR": 0.0956368078307995, "A/67-PRO": 0.10416323257380117, "A/68-LYS": 0.188110861081607, "A/69-MET": 0.15112824184888418, "A/70-LYS": 0.21111863816556542, "A/71-LYS": 0.22453556173330694, "A/72-PHE": 0.2460039789289567, "A/73-ILE": 0.07691144334458537, "A/74-PRO": 0.11017964259247215, "A/75-GLY": 0.20469399673078684, "A/76-ARG": 0.2790480758062912, "A/77-CYS": 0.10932866894645972, "A/78-HIS": 0.27087008513992183, "A/79-THR": 0.13410208115827865, "A/80-TYR": 0.32613734154758584, "A/81-GLU": 0.267936895618208, "A/82-GLY": 0.25076235538135144, "A/83-ASP": 0.18877966458441392, "A/84-LYS": 0.2273398943173027, "A/85-GLU": 0.2428446304571291, "A/86-SER": 0.12399910488409444, "A/87-ALA": 0.10298611217531271, "A/88-GLN": 0.24814934860576554, "A/89-GLY": 0.14140664416533774, "A/90-GLY": 0.13067925021318447, "A/91-ILE": 0.21700332233595437, "A/92-GLY": 0.1279102094822997, "A/93-GLU": 0.14110518264249372, "A/94-ALA": 0.1673702357221518, "A/95-ILE": 0.18292107282667375, "A/96-VAL": 0.18382293845565567, "A/97-ASP": 0.18991582252085668, "A/98-ILE": 0.13199827954365637, "A/99-PRO": 0.13821800509049367, "A/100-ALA": 0.1153286785754204, "A/101-ILE": 0.12497576553345702, "A/102-PRO": 0.12148757613868941, "A/103-ARG": 0.26163154957099094, "A/104-PHE": 0.19503649784944022, "A/105-LYS": 0.17626813049040957, "A/106-ASP": 0.21693274766631213, "A/107-LEU": 0.10510700143311831, "A/108-GLU": 0.17941212819534488, "A/109-PRO": 0.13934530331641373, "A/110-MET": 0.1613471920167006, "A/111-GLU": 0.15944056803199702, "A/112-GLN": 0.1987390809079269, "A/113-PHE": 0.22226945819483224, "A/114-ILE": 0.1334340239114172, "A/115-ALA": 0.1518033118900462, "A/116-GLN": 0.12572190123575627, "A/117-VAL": 0.15556898299677496, "A/118-ASP": 0.23744109254769183, "A/119-LEU": 0.1388891879840473, "A/120-CYS": 0.10791570439038241, "A/121-VAL": 0.10545200948043199, "A/122-ASP": 0.11219418080142607, "A/123-CYS": 0.09800369547544045, "A/124-THR": 0.1696204493558286, "A/125-THR": 0.11681683708710147, "A/126-GLY": 0.0902153707150033, "A/127-CYS": 0.07826431064810142, "A/128-LEU": 0.15193132646666582, "A/129-LYS": 0.1104576614790046, "A/130-GLY": 0.09010944510888425, "A/131-LEU": 0.18843165405496873, "A/132-ALA": 0.14823815185644362, "A/133-ASN": 0.1144373814193322, "A/134-VAL": 0.14044755212999718, "A/135-GLN": 0.22631283322283366, "A/136-CYS": 0.12463199074838895, "A/137-SER": 0.1422036651887497, "A/138-ASP": 0.22037742851185155, "A/139-LEU": 0.2100615349269051, "A/140-LEU": 0.13379070260473405, "A/141-LYS": 0.17344388985869783, "A/142-LYS": 0.21219213630106754, "A/143-TRP": 0.26480497517236284, "A/144-LEU": 0.18729804166820532, "A/145-PRO": 0.11253998822306961, "A/146-GLN": 0.27464881080609566, "A/147-ARG": 0.32012087931021943, "A/148-CYS": 0.1728191647818613, "A/149-ALA": 0.10790216760050438, "A/150-THR": 0.2577733644130136, "A/151-PHE": 0.24205712176991667, "A/152-ALA": 0.08862251598792933, "A/153-SER": 0.13673890558149113, "A/154-LYS": 0.3147706849343461, "A/155-ILE": 0.14365828018543875, "A/156-GLN": 0.2960559779097185, "A/157-GLY": 0.2295789002149666, "A/158-GLN": 0.20128137853222106, "A/159-VAL": 0.11629186433526437, "A/160-ASP": 0.1257783663108374, "A/161-LYS": 0.17422856966042383, "A/162-ILE": 0.12972989664684997, "A/163-LYS": 0.23209903330219178, "A/164-GLY": 0.1747566369547549, "A/165-ALA": 0.1700531068051636, "A/166-GLY": 0.11934571076989982, "A/167-GLY": 0.11094737945134653, "A/168-ASP": 0.1459659022900403}}}, "1": {"single": {"lddt": 0.3881365194126985, "rmsd": 15.492592811584473, "cad_score": 0.389869, "gdtts": 0.14583333333333334, "tm_score": 0.41562187671661377, "LoCoHD": 0.16146747470337028}, "per_residue": {"lddt": {"A/1-LYS": 0.368, "A/2-PRO": 0.541, "A/3-THR": 0.339, "A/4-GLU": 0.179, "A/5-ASN": 0.246, "A/6-ASN": 0.224, "A/7-GLU": 0.254, "A/8-ASP": 0.184, "A/9-PHE": 0.215, "A/10-ASN": 0.285, "A/11-ILE": 0.357, "A/12-VAL": 0.435, "A/13-ALA": 0.371, "A/14-VAL": 0.356, "A/15-ALA": 0.417, "A/16-SER": 0.333, "A/17-ASN": 0.287, "A/18-PHE": 0.226, "A/19-ALA": 0.234, "A/20-THR": 0.12, "A/21-THR": 0.179, "A/22-ASP": 0.172, "A/23-LEU": 0.243, "A/24-ASP": 0.238, "A/25-ALA": 0.234, "A/26-ASP": 0.285, "A/27-ARG": 0.22, "A/28-GLY": 0.273, "A/29-LYS": 0.268, "A/30-LEU": 0.309, "A/31-PRO": 0.362, "A/32-GLY": 0.38, "A/33-LYS": 0.392, "A/34-LYS": 0.361, "A/35-LEU": 0.458, "A/36-PRO": 0.525, "A/37-LEU": 0.526, "A/38-GLU": 0.486, "A/39-VAL": 0.506, "A/40-LEU": 0.484, "A/41-LYS": 0.558, "A/42-GLU": 0.516, "A/43-MET": 0.461, "A/44-GLU": 0.509, "A/45-ALA": 0.643, "A/46-ASN": 0.568, "A/47-ALA": 0.626, "A/48-ARG": 0.657, "A/49-LYS": 0.519, "A/50-ALA": 0.556, "A/51-GLY": 0.753, "A/52-CYS": 0.697, "A/53-THR": 0.669, "A/54-ARG": 0.449, "A/55-GLY": 0.565, "A/56-CYS": 0.637, "A/57-LEU": 0.497, "A/58-ILE": 0.476, "A/59-CYS": 0.546, "A/60-LEU": 0.539, "A/61-SER": 0.421, "A/62-HIS": 0.35, "A/63-ILE": 0.48, "A/64-LYS": 0.402, "A/65-CYS": 0.437, "A/66-THR": 0.471, "A/67-PRO": 0.403, "A/68-LYS": 0.419, "A/69-MET": 0.443, "A/70-LYS": 0.342, "A/71-LYS": 0.343, "A/72-PHE": 0.406, "A/73-ILE": 0.363, "A/74-PRO": 0.285, "A/75-GLY": 0.282, "A/76-ARG": 0.308, "A/77-CYS": 0.375, "A/78-HIS": 0.225, "A/79-THR": 0.23, "A/80-TYR": 0.206, "A/81-GLU": 0.206, "A/82-GLY": 0.245, "A/83-ASP": 0.279, "A/84-LYS": 0.222, "A/85-GLU": 0.448, "A/86-SER": 0.282, "A/87-ALA": 0.282, "A/88-GLN": 0.139, "A/89-GLY": 0.102, "A/90-GLY": 0.129, "A/91-ILE": 0.102, "A/92-GLY": 0.186, "A/93-GLU": 0.254, "A/94-ALA": 0.26, "A/95-ILE": 0.333, "A/96-VAL": 0.371, "A/97-ASP": 0.436, "A/98-ILE": 0.385, "A/99-PRO": 0.389, "A/100-ALA": 0.387, "A/101-ILE": 0.508, "A/102-PRO": 0.571, "A/103-ARG": 0.488, "A/104-PHE": 0.59, "A/105-LYS": 0.549, "A/106-ASP": 0.683, "A/107-LEU": 0.664, "A/108-GLU": 0.642, "A/109-PRO": 0.539, "A/110-MET": 0.561, "A/111-GLU": 0.723, "A/112-GLN": 0.665, "A/113-PHE": 0.576, "A/114-ILE": 0.653, "A/115-ALA": 0.693, "A/116-GLN": 0.621, "A/117-VAL": 0.665, "A/118-ASP": 0.657, "A/119-LEU": 0.675, "A/120-CYS": 0.679, "A/121-VAL": 0.787, "A/122-ASP": 0.611, "A/123-CYS": 0.611, "A/124-THR": 0.559, "A/125-THR": 0.541, "A/126-GLY": 0.633, "A/127-CYS": 0.667, "A/128-LEU": 0.562, "A/129-LYS": 0.622, "A/130-GLY": 0.594, "A/131-LEU": 0.597, "A/132-ALA": 0.489, "A/133-ASN": 0.455, "A/134-VAL": 0.465, "A/135-GLN": 0.409, "A/136-CYS": 0.465, "A/137-SER": 0.456, "A/138-ASP": 0.401, "A/139-LEU": 0.451, "A/140-LEU": 0.462, "A/141-LYS": 0.376, "A/142-LYS": 0.408, "A/143-TRP": 0.384, "A/144-LEU": 0.301, "A/145-PRO": 0.289, "A/146-GLN": 0.319, "A/147-ARG": 0.253, "A/148-CYS": 0.222, "A/149-ALA": 0.195, "A/150-THR": 0.135, "A/151-PHE": 0.073, "A/152-ALA": 0.107, "A/153-SER": 0.127, "A/154-LYS": 0.113, "A/155-ILE": 0.093, "A/156-GLN": 0.083, "A/157-GLY": 0.119, "A/158-GLN": 0.075, "A/159-VAL": 0.08, "A/160-ASP": 0.129, "A/161-LYS": 0.136, "A/162-ILE": 0.118, "A/163-LYS": 0.114, "A/164-GLY": 0.156, "A/165-ALA": 0.193, "A/166-GLY": 0.241, "A/167-GLY": 0.261, "A/168-ASP": 0.214}, "cad_score": {"A/1-LYS": 0.703, "A/2-PRO": 0.732, "A/3-THR": 0.744, "A/4-GLU": 0.263, "A/5-ASN": 0.113, "A/6-ASN": 0.037, "A/7-GLU": 0.292, "A/8-ASP": 0.216, "A/9-PHE": 0.154, "A/10-ASN": 0.116, "A/11-ILE": 0.31, "A/12-VAL": 0.241, "A/13-ALA": 0.168, "A/14-VAL": 0.242, "A/15-ALA": 0.4, "A/16-SER": 0.444, "A/17-ASN": 0.155, "A/18-PHE": 0.094, "A/19-ALA": 0.263, "A/20-THR": 0.022, "A/21-THR": 0.024, "A/22-ASP": 0.205, "A/23-LEU": 0.184, "A/24-ASP": 0.208, "A/25-ALA": 0.584, "A/26-ASP": 0.278, "A/27-ARG": 0.291, "A/28-GLY": 0.315, "A/29-LYS": 0.176, "A/30-LEU": 0.12, "A/31-PRO": 0.221, "A/32-GLY": 0.498, "A/33-LYS": 0.287, "A/34-LYS": 0.215, "A/35-LEU": 0.387, "A/36-PRO": 0.567, "A/37-LEU": 0.576, "A/38-GLU": 0.605, "A/39-VAL": 0.715, "A/40-LEU": 0.323, "A/41-LYS": 0.547, "A/42-GLU": 0.546, "A/43-MET": 0.29, "A/44-GLU": 0.527, "A/45-ALA": 0.722, "A/46-ASN": 0.554, "A/47-ALA": 0.596, "A/48-ARG": 0.773, "A/49-LYS": 0.559, "A/50-ALA": 0.494, "A/51-GLY": 0.691, "A/52-CYS": 0.667, "A/53-THR": 0.692, "A/54-ARG": 0.37, "A/55-GLY": 0.703, "A/56-CYS": 0.712, "A/57-LEU": 0.422, "A/58-ILE": 0.493, "A/59-CYS": 0.763, "A/60-LEU": 0.6, "A/61-SER": 0.3, "A/62-HIS": 0.283, "A/63-ILE": 0.684, "A/64-LYS": 0.294, "A/65-CYS": 0.464, "A/66-THR": 0.656, "A/67-PRO": 0.376, "A/68-LYS": 0.271, "A/69-MET": 0.643, "A/70-LYS": 0.333, "A/71-LYS": 0.175, "A/72-PHE": 0.411, "A/73-ILE": 0.61, "A/74-PRO": 0.328, "A/75-GLY": 0.001, "A/76-ARG": 0.383, "A/77-CYS": 0.58, "A/78-HIS": 0.06, "A/79-THR": 0.303, "A/80-TYR": 0.07, "A/81-GLU": 0.386, "A/82-GLY": 0.288, "A/83-ASP": 0.119, "A/84-LYS": 0.076, "A/85-GLU": 0.428, "A/86-SER": 0.177, "A/87-ALA": 0.407, "A/88-GLN": 0.206, "A/89-GLY": 0.133, "A/90-GLY": 0.15, "A/91-ILE": 0.263, "A/92-GLY": 0.404, "A/93-GLU": 0.608, "A/94-ALA": 0.355, "A/95-ILE": 0.345, "A/96-VAL": 0.532, "A/97-ASP": 0.402, "A/98-ILE": 0.402, "A/99-PRO": 0.281, "A/100-ALA": 0.487, "A/101-ILE": 0.605, "A/102-PRO": 0.808, "A/103-ARG": 0.312, "A/104-PHE": 0.787, "A/105-LYS": 0.632, "A/106-ASP": 0.731, "A/107-LEU": 0.622, "A/108-GLU": 0.492, "A/109-PRO": 0.381, "A/110-MET": 0.557, "A/111-GLU": 0.808, "A/112-GLN": 0.606, "A/113-PHE": 0.735, "A/114-ILE": 0.879, "A/115-ALA": 0.609, "A/116-GLN": 0.733, "A/117-VAL": 0.667, "A/118-ASP": 0.784, "A/119-LEU": 0.665, "A/120-CYS": 0.734, "A/121-VAL": 0.829, "A/122-ASP": 0.602, "A/123-CYS": 0.605, "A/124-THR": 0.662, "A/125-THR": 0.778, "A/126-GLY": 0.674, "A/127-CYS": 0.768, "A/128-LEU": 0.438, "A/129-LYS": 0.637, "A/130-GLY": 0.667, "A/131-LEU": 0.48, "A/132-ALA": 0.502, "A/133-ASN": 0.568, "A/134-VAL": 0.442, "A/135-GLN": 0.235, "A/136-CYS": 0.39, "A/137-SER": 0.676, "A/138-ASP": 0.598, "A/139-LEU": 0.643, "A/140-LEU": 0.457, "A/141-LYS": 0.424, "A/142-LYS": 0.522, "A/143-TRP": 0.262, "A/144-LEU": 0.213, "A/145-PRO": 0.393, "A/146-GLN": 0.073, "A/147-ARG": 0.187, "A/148-CYS": 0.243, "A/149-ALA": 0.246, "A/150-THR": 0.029, "A/151-PHE": 0.0, "A/152-ALA": 0.077, "A/153-SER": 0.052, "A/154-LYS": 0.003, "A/155-ILE": 0.0, "A/156-GLN": 0.0, "A/157-GLY": 0.0, "A/158-GLN": 0.0, "A/159-VAL": 0.0, "A/160-ASP": 0.0, "A/161-LYS": 0.0, "A/162-ILE": 0.0, "A/163-LYS": 0.0, "A/164-GLY": 0.001, "A/165-ALA": 0.072, "A/166-GLY": 0.465, "A/167-GLY": 0.558, "A/168-ASP": 0.963}, "LoCoHD": {"A/1-LYS": 0.2367669042227543, "A/2-PRO": 0.09746201451545318, "A/3-THR": 0.08831655780607513, "A/4-GLU": 0.16682836750845795, "A/5-ASN": 0.13834423248722627, "A/6-ASN": 0.1514500382484229, "A/7-GLU": 0.2639347527705666, "A/8-ASP": 0.1856254818289439, "A/9-PHE": 0.2091025865256532, "A/10-ASN": 0.1986056731556918, "A/11-ILE": 0.20987895817705288, "A/12-VAL": 0.09365349090187121, "A/13-ALA": 0.13131355914046414, "A/14-VAL": 0.14715425755753192, "A/15-ALA": 0.0798339141044904, "A/16-SER": 0.12897286062199473, "A/17-ASN": 0.2631871265370772, "A/18-PHE": 0.2103633850080045, "A/19-ALA": 0.10838924844638331, "A/20-THR": 0.17035591031327338, "A/21-THR": 0.20871523645693407, "A/22-ASP": 0.24340030621951572, "A/23-LEU": 0.27681144074747543, "A/24-ASP": 0.14491587221737168, "A/25-ALA": 0.10206430471598874, "A/26-ASP": 0.2239957434533932, "A/27-ARG": 0.27581601807930684, "A/28-GLY": 0.1429005981525627, "A/29-LYS": 0.22746578298200984, "A/30-LEU": 0.186627954405417, "A/31-PRO": 0.1503828775133408, "A/32-GLY": 0.11943196254355236, "A/33-LYS": 0.23543696765866362, "A/34-LYS": 0.23524412677004702, "A/35-LEU": 0.1645412136298339, "A/36-PRO": 0.1541036960639735, "A/37-LEU": 0.14429930147313955, "A/38-GLU": 0.2501828382213452, "A/39-VAL": 0.10590917671385632, "A/40-LEU": 0.1621917274476103, "A/41-LYS": 0.1363374031846906, "A/42-GLU": 0.09390228506826245, "A/43-MET": 0.13614084138360008, "A/44-GLU": 0.18450469122882898, "A/45-ALA": 0.0886356478968737, "A/46-ASN": 0.10661701795041179, "A/47-ALA": 0.07918601520186618, "A/48-ARG": 0.19237963097747493, "A/49-LYS": 0.1409383806637232, "A/50-ALA": 0.10387011089661777, "A/51-GLY": 0.06696880424158289, "A/52-CYS": 0.12551676943148324, "A/53-THR": 0.17505699153205062, "A/54-ARG": 0.2188626999034269, "A/55-GLY": 0.12193327142167479, "A/56-CYS": 0.07754666345995938, "A/57-LEU": 0.11866516528626525, "A/58-ILE": 0.13064614066473393, "A/59-CYS": 0.09533403001986433, "A/60-LEU": 0.13844120397251997, "A/61-SER": 0.15116977362163686, "A/62-HIS": 0.24467616605116396, "A/63-ILE": 0.14530724932206107, "A/64-LYS": 0.16236979620753492, "A/65-CYS": 0.06549029828185272, "A/66-THR": 0.0942784606768038, "A/67-PRO": 0.09951474272952282, "A/68-LYS": 0.11515802456285855, "A/69-MET": 0.16816078544016996, "A/70-LYS": 0.2190561515345401, "A/71-LYS": 0.151147046823552, "A/72-PHE": 0.18021255896266733, "A/73-ILE": 0.11100831940126062, "A/74-PRO": 0.20303151974566838, "A/75-GLY": 0.22753461582674042, "A/76-ARG": 0.2288745559172254, "A/77-CYS": 0.1060215702590666, "A/78-HIS": 0.34312476612330267, "A/79-THR": 0.18085204636039784, "A/80-TYR": 0.259450195756521, "A/81-GLU": 0.23750046294949956, "A/82-GLY": 0.2004726425890056, "A/83-ASP": 0.16041702365845137, "A/84-LYS": 0.20632938557999694, "A/85-GLU": 0.23064510670355776, "A/86-SER": 0.11642938562924962, "A/87-ALA": 0.12552234060427075, "A/88-GLN": 0.298001448258969, "A/89-GLY": 0.22148122860606584, "A/90-GLY": 0.20101673822050053, "A/91-ILE": 0.24463049164620507, "A/92-GLY": 0.17188197846947303, "A/93-GLU": 0.19321938845119116, "A/94-ALA": 0.09823014116891411, "A/95-ILE": 0.08464481874061161, "A/96-VAL": 0.14718417576530576, "A/97-ASP": 0.13153905797415605, "A/98-ILE": 0.13084124992912669, "A/99-PRO": 0.09217233392183212, "A/100-ALA": 0.11311402315834772, "A/101-ILE": 0.1799838646922706, "A/102-PRO": 0.09124941707301881, "A/103-ARG": 0.2509260854613008, "A/104-PHE": 0.1792138188151858, "A/105-LYS": 0.13857753418585847, "A/106-ASP": 0.1626235465270724, "A/107-LEU": 0.11762843434201406, "A/108-GLU": 0.15199376333429637, "A/109-PRO": 0.08150406216110082, "A/110-MET": 0.15143289421682635, "A/111-GLU": 0.12609198938757132, "A/112-GLN": 0.1575346074172361, "A/113-PHE": 0.1054613270899657, "A/114-ILE": 0.09044652255138967, "A/115-ALA": 0.1171359698492796, "A/116-GLN": 0.11376507376093738, "A/117-VAL": 0.10167173880837818, "A/118-ASP": 0.1333285686554936, "A/119-LEU": 0.15453458255294938, "A/120-CYS": 0.12462258817170219, "A/121-VAL": 0.11465536390801535, "A/122-ASP": 0.1170669038442173, "A/123-CYS": 0.13033207058943422, "A/124-THR": 0.08542421544192952, "A/125-THR": 0.07571263076176446, "A/126-GLY": 0.06256826026282665, "A/127-CYS": 0.13685062708993015, "A/128-LEU": 0.22128229450083572, "A/129-LYS": 0.11851692717495815, "A/130-GLY": 0.08890131333164052, "A/131-LEU": 0.17153429750301896, "A/132-ALA": 0.12561143847638886, "A/133-ASN": 0.08229333362716065, "A/134-VAL": 0.10413461628213613, "A/135-GLN": 0.185203700256006, "A/136-CYS": 0.18573286242845805, "A/137-SER": 0.11719163654507744, "A/138-ASP": 0.19367469891575262, "A/139-LEU": 0.14576293185052622, "A/140-LEU": 0.13341688675618185, "A/141-LYS": 0.19455285012622647, "A/142-LYS": 0.20852848150752334, "A/143-TRP": 0.20175654434150367, "A/144-LEU": 0.1920792458830004, "A/145-PRO": 0.12312045706876625, "A/146-GLN": 0.2244746982332178, "A/147-ARG": 0.2745024605567661, "A/148-CYS": 0.18111586682370773, "A/149-ALA": 0.10414024868039524, "A/150-THR": 0.27752427852796663, "A/151-PHE": 0.28394187937271664, "A/152-ALA": 0.13152022849722322, "A/153-SER": 0.12996191334421112, "A/154-LYS": 0.22733156905338092, "A/155-ILE": 0.1497072031331874, "A/156-GLN": 0.29458731688276474, "A/157-GLY": 0.2313026908437951, "A/158-GLN": 0.26284996830298313, "A/159-VAL": 0.12476312706796264, "A/160-ASP": 0.11466240649898943, "A/161-LYS": 0.16913005504400405, "A/162-ILE": 0.14617972387789338, "A/163-LYS": 0.22357849566842647, "A/164-GLY": 0.22529591942021088, "A/165-ALA": 0.21377415160415486, "A/166-GLY": 0.1478782289534972, "A/167-GLY": 0.14196179587296245, "A/168-ASP": 0.1735482510207437}}}, "5": {"single": {"lddt": 0.37235766314850605, "rmsd": 14.824836730957031, "cad_score": 0.365548, "gdtts": 0.09077380952380952, "tm_score": 0.43438720703125, "LoCoHD": 0.16734789668860436}, "per_residue": {"lddt": {"A/1-LYS": 0.385, "A/2-PRO": 0.328, "A/3-THR": 0.357, "A/4-GLU": 0.262, "A/5-ASN": 0.243, "A/6-ASN": 0.35, "A/7-GLU": 0.326, "A/8-ASP": 0.21, "A/9-PHE": 0.339, "A/10-ASN": 0.35, "A/11-ILE": 0.366, "A/12-VAL": 0.376, "A/13-ALA": 0.397, "A/14-VAL": 0.364, "A/15-ALA": 0.38, "A/16-SER": 0.39, "A/17-ASN": 0.296, "A/18-PHE": 0.238, "A/19-ALA": 0.291, "A/20-THR": 0.234, "A/21-THR": 0.22, "A/22-ASP": 0.189, "A/23-LEU": 0.381, "A/24-ASP": 0.436, "A/25-ALA": 0.386, "A/26-ASP": 0.534, "A/27-ARG": 0.4, "A/28-GLY": 0.428, "A/29-LYS": 0.28, "A/30-LEU": 0.315, "A/31-PRO": 0.251, "A/32-GLY": 0.242, "A/33-LYS": 0.179, "A/34-LYS": 0.274, "A/35-LEU": 0.267, "A/36-PRO": 0.318, "A/37-LEU": 0.382, "A/38-GLU": 0.34, "A/39-VAL": 0.366, "A/40-LEU": 0.433, "A/41-LYS": 0.483, "A/42-GLU": 0.403, "A/43-MET": 0.445, "A/44-GLU": 0.577, "A/45-ALA": 0.585, "A/46-ASN": 0.49, "A/47-ALA": 0.58, "A/48-ARG": 0.629, "A/49-LYS": 0.463, "A/50-ALA": 0.552, "A/51-GLY": 0.671, "A/52-CYS": 0.64, "A/53-THR": 0.671, "A/54-ARG": 0.695, "A/55-GLY": 0.651, "A/56-CYS": 0.58, "A/57-LEU": 0.527, "A/58-ILE": 0.583, "A/59-CYS": 0.602, "A/60-LEU": 0.48, "A/61-SER": 0.431, "A/62-HIS": 0.443, "A/63-ILE": 0.456, "A/64-LYS": 0.49, "A/65-CYS": 0.481, "A/66-THR": 0.541, "A/67-PRO": 0.503, "A/68-LYS": 0.464, "A/69-MET": 0.444, "A/70-LYS": 0.384, "A/71-LYS": 0.382, "A/72-PHE": 0.307, "A/73-ILE": 0.292, "A/74-PRO": 0.27, "A/75-GLY": 0.311, "A/76-ARG": 0.289, "A/77-CYS": 0.384, "A/78-HIS": 0.31, "A/79-THR": 0.326, "A/80-TYR": 0.273, "A/81-GLU": 0.255, "A/82-GLY": 0.319, "A/83-ASP": 0.355, "A/84-LYS": 0.287, "A/85-GLU": 0.422, "A/86-SER": 0.26, "A/87-ALA": 0.219, "A/88-GLN": 0.104, "A/89-GLY": 0.17, "A/90-GLY": 0.122, "A/91-ILE": 0.076, "A/92-GLY": 0.208, "A/93-GLU": 0.281, "A/94-ALA": 0.346, "A/95-ILE": 0.338, "A/96-VAL": 0.336, "A/97-ASP": 0.327, "A/98-ILE": 0.408, "A/99-PRO": 0.312, "A/100-ALA": 0.391, "A/101-ILE": 0.556, "A/102-PRO": 0.682, "A/103-ARG": 0.376, "A/104-PHE": 0.576, "A/105-LYS": 0.604, "A/106-ASP": 0.622, "A/107-LEU": 0.496, "A/108-GLU": 0.488, "A/109-PRO": 0.462, "A/110-MET": 0.389, "A/111-GLU": 0.467, "A/112-GLN": 0.545, "A/113-PHE": 0.374, "A/114-ILE": 0.424, "A/115-ALA": 0.529, "A/116-GLN": 0.479, "A/117-VAL": 0.415, "A/118-ASP": 0.457, "A/119-LEU": 0.617, "A/120-CYS": 0.576, "A/121-VAL": 0.593, "A/122-ASP": 0.648, "A/123-CYS": 0.532, "A/124-THR": 0.519, "A/125-THR": 0.487, "A/126-GLY": 0.471, "A/127-CYS": 0.464, "A/128-LEU": 0.44, "A/129-LYS": 0.431, "A/130-GLY": 0.454, "A/131-LEU": 0.414, "A/132-ALA": 0.421, "A/133-ASN": 0.437, "A/134-VAL": 0.436, "A/135-GLN": 0.422, "A/136-CYS": 0.439, "A/137-SER": 0.38, "A/138-ASP": 0.307, "A/139-LEU": 0.28, "A/140-LEU": 0.363, "A/141-LYS": 0.358, "A/142-LYS": 0.273, "A/143-TRP": 0.169, "A/144-LEU": 0.265, "A/145-PRO": 0.303, "A/146-GLN": 0.259, "A/147-ARG": 0.189, "A/148-CYS": 0.179, "A/149-ALA": 0.226, "A/150-THR": 0.145, "A/151-PHE": 0.086, "A/152-ALA": 0.145, "A/153-SER": 0.159, "A/154-LYS": 0.1, "A/155-ILE": 0.087, "A/156-GLN": 0.115, "A/157-GLY": 0.113, "A/158-GLN": 0.069, "A/159-VAL": 0.082, "A/160-ASP": 0.131, "A/161-LYS": 0.121, "A/162-ILE": 0.105, "A/163-LYS": 0.124, "A/164-GLY": 0.156, "A/165-ALA": 0.137, "A/166-GLY": 0.171, "A/167-GLY": 0.204, "A/168-ASP": 0.128}, "cad_score": {"A/1-LYS": 0.557, "A/2-PRO": 0.431, "A/3-THR": 0.498, "A/4-GLU": 0.334, "A/5-ASN": 0.366, "A/6-ASN": 0.112, "A/7-GLU": 0.005, "A/8-ASP": 0.046, "A/9-PHE": 0.26, "A/10-ASN": 0.407, "A/11-ILE": 0.155, "A/12-VAL": 0.239, "A/13-ALA": 0.484, "A/14-VAL": 0.39, "A/15-ALA": 0.367, "A/16-SER": 0.446, "A/17-ASN": 0.168, "A/18-PHE": 0.058, "A/19-ALA": 0.306, "A/20-THR": 0.122, "A/21-THR": 0.03, "A/22-ASP": 0.105, "A/23-LEU": 0.353, "A/24-ASP": 0.336, "A/25-ALA": 0.428, "A/26-ASP": 0.498, "A/27-ARG": 0.302, "A/28-GLY": 0.541, "A/29-LYS": 0.153, "A/30-LEU": 0.206, "A/31-PRO": 0.196, "A/32-GLY": 0.179, "A/33-LYS": 0.114, "A/34-LYS": 0.293, "A/35-LEU": 0.28, "A/36-PRO": 0.486, "A/37-LEU": 0.537, "A/38-GLU": 0.406, "A/39-VAL": 0.509, "A/40-LEU": 0.393, "A/41-LYS": 0.614, "A/42-GLU": 0.347, "A/43-MET": 0.424, "A/44-GLU": 0.741, "A/45-ALA": 0.461, "A/46-ASN": 0.596, "A/47-ALA": 0.537, "A/48-ARG": 0.772, "A/49-LYS": 0.463, "A/50-ALA": 0.72, "A/51-GLY": 0.622, "A/52-CYS": 0.6, "A/53-THR": 0.638, "A/54-ARG": 0.758, "A/55-GLY": 0.73, "A/56-CYS": 0.681, "A/57-LEU": 0.35, "A/58-ILE": 0.797, "A/59-CYS": 0.748, "A/60-LEU": 0.655, "A/61-SER": 0.391, "A/62-HIS": 0.729, "A/63-ILE": 0.624, "A/64-LYS": 0.528, "A/65-CYS": 0.482, "A/66-THR": 0.597, "A/67-PRO": 0.571, "A/68-LYS": 0.208, "A/69-MET": 0.511, "A/70-LYS": 0.435, "A/71-LYS": 0.342, "A/72-PHE": 0.348, "A/73-ILE": 0.37, "A/74-PRO": 0.219, "A/75-GLY": 0.299, "A/76-ARG": 0.144, "A/77-CYS": 0.539, "A/78-HIS": 0.098, "A/79-THR": 0.042, "A/80-TYR": 0.065, "A/81-GLU": 0.174, "A/82-GLY": 0.336, "A/83-ASP": 0.085, "A/84-LYS": 0.052, "A/85-GLU": 0.34, "A/86-SER": 0.103, "A/87-ALA": 0.0, "A/88-GLN": 0.033, "A/89-GLY": 0.046, "A/90-GLY": 0.141, "A/91-ILE": 0.044, "A/92-GLY": 0.045, "A/93-GLU": 0.108, "A/94-ALA": 0.65, "A/95-ILE": 0.339, "A/96-VAL": 0.474, "A/97-ASP": 0.4, "A/98-ILE": 0.337, "A/99-PRO": 0.246, "A/100-ALA": 0.47, "A/101-ILE": 0.662, "A/102-PRO": 0.787, "A/103-ARG": 0.387, "A/104-PHE": 0.681, "A/105-LYS": 0.573, "A/106-ASP": 0.714, "A/107-LEU": 0.662, "A/108-GLU": 0.482, "A/109-PRO": 0.491, "A/110-MET": 0.206, "A/111-GLU": 0.686, "A/112-GLN": 0.742, "A/113-PHE": 0.307, "A/114-ILE": 0.287, "A/115-ALA": 0.547, "A/116-GLN": 0.543, "A/117-VAL": 0.421, "A/118-ASP": 0.399, "A/119-LEU": 0.664, "A/120-CYS": 0.698, "A/121-VAL": 0.873, "A/122-ASP": 0.592, "A/123-CYS": 0.46, "A/124-THR": 0.68, "A/125-THR": 0.434, "A/126-GLY": 0.746, "A/127-CYS": 0.793, "A/128-LEU": 0.249, "A/129-LYS": 0.576, "A/130-GLY": 0.755, "A/131-LEU": 0.408, "A/132-ALA": 0.499, "A/133-ASN": 0.787, "A/134-VAL": 0.537, "A/135-GLN": 0.281, "A/136-CYS": 0.427, "A/137-SER": 0.374, "A/138-ASP": 0.32, "A/139-LEU": 0.207, "A/140-LEU": 0.464, "A/141-LYS": 0.561, "A/142-LYS": 0.393, "A/143-TRP": 0.132, "A/144-LEU": 0.627, "A/145-PRO": 0.409, "A/146-GLN": 0.03, "A/147-ARG": 0.213, "A/148-CYS": 0.368, "A/149-ALA": 0.553, "A/150-THR": 0.098, "A/151-PHE": 0.0, "A/152-ALA": 0.22, "A/153-SER": 0.227, "A/154-LYS": 0.056, "A/155-ILE": 0.032, "A/156-GLN": 0.056, "A/157-GLY": 0.0, "A/158-GLN": 0.0, "A/159-VAL": 0.0, "A/160-ASP": 0.0, "A/161-LYS": 0.0, "A/162-ILE": 0.0, "A/163-LYS": 0.0, "A/164-GLY": 0.001, "A/165-ALA": 0.057, "A/166-GLY": 0.111, "A/167-GLY": 0.242, "A/168-ASP": 0.187}, "LoCoHD": {"A/1-LYS": 0.22558801750891147, "A/2-PRO": 0.12606138455102392, "A/3-THR": 0.07926148252810704, "A/4-GLU": 0.13627070247588366, "A/5-ASN": 0.14535644008501675, "A/6-ASN": 0.21667350823998932, "A/7-GLU": 0.2329899703398825, "A/8-ASP": 0.183985134389294, "A/9-PHE": 0.19058635463758677, "A/10-ASN": 0.18631767802852453, "A/11-ILE": 0.21148288243973487, "A/12-VAL": 0.16995768255111185, "A/13-ALA": 0.15507666182310317, "A/14-VAL": 0.14070528081762212, "A/15-ALA": 0.24866930701224865, "A/16-SER": 0.26083691098658596, "A/17-ASN": 0.2686929049956774, "A/18-PHE": 0.21254843209641092, "A/19-ALA": 0.1371870498801055, "A/20-THR": 0.157457866944483, "A/21-THR": 0.17464860669241145, "A/22-ASP": 0.1674054699755603, "A/23-LEU": 0.2255168498612973, "A/24-ASP": 0.27904168058430584, "A/25-ALA": 0.10817584210252947, "A/26-ASP": 0.12435270018302313, "A/27-ARG": 0.2070183175426863, "A/28-GLY": 0.10263550779388521, "A/29-LYS": 0.14463804021883805, "A/30-LEU": 0.25287230545560363, "A/31-PRO": 0.17945438366327965, "A/32-GLY": 0.11673435355059317, "A/33-LYS": 0.1480723779477478, "A/34-LYS": 0.19566171231763055, "A/35-LEU": 0.20047320184809247, "A/36-PRO": 0.15017158773398545, "A/37-LEU": 0.15809982503650408, "A/38-GLU": 0.17671445535577146, "A/39-VAL": 0.15298617071901027, "A/40-LEU": 0.1420224560839707, "A/41-LYS": 0.16532904920024172, "A/42-GLU": 0.15608498801488738, "A/43-MET": 0.15504775160575401, "A/44-GLU": 0.21926976262856498, "A/45-ALA": 0.08831916264156951, "A/46-ASN": 0.089331446669522, "A/47-ALA": 0.06675156361635591, "A/48-ARG": 0.18478841375544466, "A/49-LYS": 0.14635350780232226, "A/50-ALA": 0.06343494543085469, "A/51-GLY": 0.04405846547278581, "A/52-CYS": 0.08793678082059488, "A/53-THR": 0.10088325974535932, "A/54-ARG": 0.28264357424694847, "A/55-GLY": 0.10060330997606873, "A/56-CYS": 0.10409930627521796, "A/57-LEU": 0.24439860164815075, "A/58-ILE": 0.09745876955368184, "A/59-CYS": 0.07504641057906698, "A/60-LEU": 0.1327443255315016, "A/61-SER": 0.13465980342044132, "A/62-HIS": 0.15281129085029274, "A/63-ILE": 0.11313618142929258, "A/64-LYS": 0.1485178326910321, "A/65-CYS": 0.1123612624546802, "A/66-THR": 0.09605381123951916, "A/67-PRO": 0.12061369920415614, "A/68-LYS": 0.19265553899318494, "A/69-MET": 0.17854835291802573, "A/70-LYS": 0.20540022378819167, "A/71-LYS": 0.29319826784247777, "A/72-PHE": 0.27710309916711945, "A/73-ILE": 0.201788841237239, "A/74-PRO": 0.1562080522522869, "A/75-GLY": 0.11510753786704923, "A/76-ARG": 0.2849106564452659, "A/77-CYS": 0.10765669818707196, "A/78-HIS": 0.31340074428538534, "A/79-THR": 0.19061575899860136, "A/80-TYR": 0.24741119902863723, "A/81-GLU": 0.2869359460095995, "A/82-GLY": 0.201176542989612, "A/83-ASP": 0.20868439490212906, "A/84-LYS": 0.1737454296832531, "A/85-GLU": 0.2817064172152875, "A/86-SER": 0.19990880632317784, "A/87-ALA": 0.11822021101856336, "A/88-GLN": 0.35577078918620736, "A/89-GLY": 0.1885607487998962, "A/90-GLY": 0.14379817723673408, "A/91-ILE": 0.1636967438343009, "A/92-GLY": 0.14851983034683208, "A/93-GLU": 0.19422910699743234, "A/94-ALA": 0.12847759442252077, "A/95-ILE": 0.10545561352457802, "A/96-VAL": 0.13673829376354932, "A/97-ASP": 0.20900648373668138, "A/98-ILE": 0.16144828501853117, "A/99-PRO": 0.11397680799066297, "A/100-ALA": 0.09539223185906828, "A/101-ILE": 0.1489161032730924, "A/102-PRO": 0.0818431076057073, "A/103-ARG": 0.2649510659481686, "A/104-PHE": 0.18500066971972765, "A/105-LYS": 0.14912555658548143, "A/106-ASP": 0.15897172839752371, "A/107-LEU": 0.10413476782478477, "A/108-GLU": 0.210136537704838, "A/109-PRO": 0.11088954582910246, "A/110-MET": 0.1449587734627835, "A/111-GLU": 0.1707062978402198, "A/112-GLN": 0.15642932025851364, "A/113-PHE": 0.28619377209998664, "A/114-ILE": 0.13430277017915374, "A/115-ALA": 0.15098583221838002, "A/116-GLN": 0.14348203280818186, "A/117-VAL": 0.13020013676514625, "A/118-ASP": 0.20986861629893602, "A/119-LEU": 0.14902162398485722, "A/120-CYS": 0.09225521153771721, "A/121-VAL": 0.05850978355588271, "A/122-ASP": 0.0650189559980745, "A/123-CYS": 0.0893321476389701, "A/124-THR": 0.07231359608864886, "A/125-THR": 0.07928632822904065, "A/126-GLY": 0.07369961976226447, "A/127-CYS": 0.12339393858942843, "A/128-LEU": 0.14438418978289394, "A/129-LYS": 0.1320305369980171, "A/130-GLY": 0.07696376117032899, "A/131-LEU": 0.19404190109560174, "A/132-ALA": 0.1377409988490703, "A/133-ASN": 0.08213649210537005, "A/134-VAL": 0.12715059707916543, "A/135-GLN": 0.15696723993716083, "A/136-CYS": 0.19001567577218131, "A/137-SER": 0.16059147552036748, "A/138-ASP": 0.18150192113154226, "A/139-LEU": 0.13256027130855141, "A/140-LEU": 0.17032910176202773, "A/141-LYS": 0.13978031455166853, "A/142-LYS": 0.21944543685302553, "A/143-TRP": 0.3382112333528442, "A/144-LEU": 0.23240156692417713, "A/145-PRO": 0.1335106300814375, "A/146-GLN": 0.2704920882326666, "A/147-ARG": 0.3216384642541391, "A/148-CYS": 0.19219326079761578, "A/149-ALA": 0.09958784492735104, "A/150-THR": 0.2751428622156913, "A/151-PHE": 0.2471805079014771, "A/152-ALA": 0.09385050697306523, "A/153-SER": 0.13274982991096412, "A/154-LYS": 0.31193021714240937, "A/155-ILE": 0.16287584387644025, "A/156-GLN": 0.28991109589243713, "A/157-GLY": 0.20971897512167967, "A/158-GLN": 0.16896747249806093, "A/159-VAL": 0.12428641195635941, "A/160-ASP": 0.14271014904572263, "A/161-LYS": 0.17022047681184496, "A/162-ILE": 0.15375867843862556, "A/163-LYS": 0.19305244041161532, "A/164-GLY": 0.1963500940295812, "A/165-ALA": 0.18501140548876802, "A/166-GLY": 0.13954293399085574, "A/167-GLY": 0.15495129684256542, "A/168-ASP": 0.23004040307406287}}}}, "T1030": {"5": {"single": {"lddt": 0.5977304112541962, "rmsd": 18.969589233398438, "cad_score": 0.590687, "gdtts": 0.07417582417582418, "tm_score": 0.4676457643508911, "LoCoHD": 0.1333719704413553}, "per_residue": {"lddt": {"A/1-ASP": 0.598, "A/2-GLN": 0.614, "A/3-GLU": 0.608, "A/4-LEU": 0.569, "A/5-GLY": 0.639, "A/6-LYS": 0.656, "A/7-GLN": 0.615, "A/8-SER": 0.607, "A/9-ARG": 0.652, "A/10-ARG": 0.525, "A/11-SER": 0.618, "A/12-GLN": 0.55, "A/13-ASP": 0.706, "A/14-ILE": 0.712, "A/15-ILE": 0.576, "A/16-LYS": 0.584, "A/17-SER": 0.661, "A/18-LEU": 0.513, "A/19-GLY": 0.516, "A/20-PHE": 0.399, "A/21-LEU": 0.565, "A/22-SER": 0.682, "A/23-SER": 0.699, "A/24-ASP": 0.764, "A/25-GLN": 0.677, "A/26-LYS": 0.527, "A/27-ASP": 0.577, "A/28-ILE": 0.65, "A/29-LEU": 0.562, "A/30-VAL": 0.549, "A/31-LYS": 0.575, "A/32-SER": 0.596, "A/33-ILE": 0.546, "A/34-SER": 0.558, "A/35-SER": 0.585, "A/36-SER": 0.538, "A/37-LYS": 0.482, "A/38-ASP": 0.414, "A/39-SER": 0.485, "A/40-GLN": 0.57, "A/41-LEU": 0.704, "A/42-ILE": 0.531, "A/43-LEU": 0.604, "A/44-LYS": 0.672, "A/45-PHE": 0.567, "A/46-VAL": 0.655, "A/47-THR": 0.767, "A/48-GLN": 0.696, "A/49-ALA": 0.695, "A/50-THR": 0.691, "A/51-GLN": 0.725, "A/52-LEU": 0.694, "A/53-ASN": 0.589, "A/54-ASN": 0.749, "A/55-ALA": 0.782, "A/56-GLU": 0.696, "A/57-SER": 0.645, "A/58-THR": 0.736, "A/59-LYS": 0.668, "A/60-ALA": 0.656, "A/61-LYS": 0.634, "A/62-GLN": 0.647, "A/63-MET": 0.321, "A/64-ALA": 0.629, "A/65-GLN": 0.584, "A/66-ASN": 0.524, "A/67-ASP": 0.534, "A/68-VAL": 0.532, "A/69-ALA": 0.455, "A/70-LEU": 0.391, "A/71-ILE": 0.486, "A/72-LYS": 0.378, "A/73-ASN": 0.444, "A/74-ILE": 0.603, "A/75-SER": 0.601, "A/76-PRO": 0.622, "A/77-GLU": 0.637, "A/78-VAL": 0.672, "A/79-LEU": 0.656, "A/80-GLU": 0.695, "A/81-GLU": 0.692, "A/82-TYR": 0.556, "A/83-LYS": 0.655, "A/84-GLU": 0.792, "A/85-LYS": 0.777, "A/86-ILE": 0.676, "A/87-GLN": 0.623, "A/88-ARG": 0.803, "A/89-ALA": 0.783, "A/90-SER": 0.705, "A/91-THR": 0.651, "A/92-LYS": 0.65, "A/93-SER": 0.727, "A/94-GLN": 0.814, "A/95-VAL": 0.779, "A/96-ASP": 0.696, "A/97-GLU": 0.815, "A/98-PHE": 0.825, "A/99-VAL": 0.708, "A/100-ALA": 0.75, "A/101-GLU": 0.729, "A/102-ALA": 0.728, "A/103-LYS": 0.598, "A/104-LYS": 0.758, "A/105-VAL": 0.697, "A/106-VAL": 0.623, "A/107-ASN": 0.628, "A/108-SER": 0.757, "A/109-ASN": 0.633, "A/110-LYS": 0.595, "A/111-GLU": 0.754, "A/112-THR": 0.714, "A/113-LEU": 0.668, "A/114-VAL": 0.83, "A/115-ASN": 0.856, "A/116-GLN": 0.606, "A/117-ALA": 0.772, "A/118-ASN": 0.748, "A/119-GLY": 0.735, "A/120-LYS": 0.627, "A/121-LYS": 0.64, "A/122-GLN": 0.69, "A/123-GLU": 0.548, "A/124-ILE": 0.586, "A/125-ALA": 0.581, "A/126-LYS": 0.603, "A/127-LEU": 0.633, "A/128-GLU": 0.507, "A/129-ASN": 0.57, "A/130-LEU": 0.671, "A/131-SER": 0.698, "A/132-ASN": 0.706, "A/133-ASP": 0.647, "A/134-GLU": 0.697, "A/135-MET": 0.388, "A/136-LEU": 0.702, "A/137-ARG": 0.646, "A/138-TYR": 0.572, "A/139-ASN": 0.732, "A/140-THR": 0.781, "A/141-ALA": 0.773, "A/142-ILE": 0.787, "A/143-ASP": 0.715, "A/144-ASN": 0.795, "A/145-VAL": 0.813, "A/146-VAL": 0.764, "A/147-LYS": 0.707, "A/148-GLN": 0.756, "A/149-TYR": 0.657, "A/150-ASN": 0.609, "A/151-GLU": 0.637, "A/152-GLY": 0.555, "A/153-LYS": 0.635, "A/154-LEU": 0.642, "A/155-ASN": 0.537, "A/156-ILE": 0.475, "A/157-THR": 0.673, "A/158-ALA": 0.687, "A/159-ALA": 0.63, "A/160-MET": 0.329, "A/161-ASN": 0.762, "A/162-ALA": 0.768, "A/163-LEU": 0.665, "A/164-ASN": 0.743, "A/165-SER": 0.742, "A/166-ILE": 0.829, "A/167-LYS": 0.682, "A/168-GLN": 0.782, "A/169-ALA": 0.757, "A/170-ALA": 0.745, "A/171-GLN": 0.719, "A/172-GLU": 0.711, "A/173-VAL": 0.678, "A/174-ALA": 0.7, "A/175-GLN": 0.708, "A/176-LYS": 0.64, "A/177-ASN": 0.639, "A/178-LEU": 0.653, "A/179-GLN": 0.72, "A/180-LYS": 0.681, "A/181-GLN": 0.597, "A/182-TYR": 0.612, "A/183-ALA": 0.827, "A/184-LYS": 0.676, "A/185-LYS": 0.51, "A/186-ILE": 0.711, "A/187-GLU": 0.617, "A/188-ARG": 0.556, "A/189-ILE": 0.567, "A/190-SER": 0.638, "A/191-SER": 0.591, "A/192-LYS": 0.496, "A/193-GLY": 0.572, "A/194-LEU": 0.59, "A/195-ALA": 0.567, "A/196-LEU": 0.504, "A/197-SER": 0.643, "A/198-LYS": 0.645, "A/199-LYS": 0.529, "A/200-ALA": 0.692, "A/201-LYS": 0.687, "A/202-GLU": 0.536, "A/203-ILE": 0.53, "A/204-TYR": 0.442, "A/205-GLU": 0.544, "A/206-LYS": 0.321, "A/207-HIS": 0.433, "A/208-LYS": 0.494, "A/209-SER": 0.318, "A/210-ILE": 0.273, "A/211-LEU": 0.389, "A/212-PRO": 0.371, "A/213-THR": 0.593, "A/214-PRO": 0.608, "A/215-GLY": 0.76, "A/216-TYR": 0.573, "A/217-TYR": 0.395, "A/218-ALA": 0.653, "A/219-ASP": 0.74, "A/220-SER": 0.571, "A/221-VAL": 0.538, "A/222-GLY": 0.631, "A/223-THR": 0.618, "A/224-TYR": 0.431, "A/225-LEU": 0.565, "A/226-ASN": 0.631, "A/227-ARG": 0.55, "A/228-PHE": 0.415, "A/229-ARG": 0.557, "A/230-ASP": 0.587, "A/231-LYS": 0.437, "A/232-GLN": 0.424, "A/233-THR": 0.437, "A/234-PHE": 0.398, "A/235-GLY": 0.492, "A/236-ASN": 0.328, "A/237-ARG": 0.482, "A/238-SER": 0.471, "A/239-VAL": 0.466, "A/240-TRP": 0.348, "A/241-THR": 0.37, "A/242-GLY": 0.305, "A/243-GLN": 0.269, "A/244-SER": 0.464, "A/245-GLY": 0.392, "A/246-LEU": 0.38, "A/247-ASP": 0.47, "A/248-GLU": 0.429, "A/249-ALA": 0.422, "A/250-LYS": 0.458, "A/251-LYS": 0.51, "A/252-MET": 0.249, "A/253-LEU": 0.431, "A/254-ASP": 0.556, "A/255-GLU": 0.53, "A/256-VAL": 0.513, "A/257-LYS": 0.579, "A/258-LYS": 0.626, "A/259-LEU": 0.574, "A/260-LEU": 0.594, "A/261-LYS": 0.756, "A/262-GLU": 0.571, "A/263-LEU": 0.548, "A/264-GLN": 0.643, "A/265-ASP": 0.575, "A/266-LEU": 0.44, "A/267-THR": 0.462, "A/268-ARG": 0.476, "A/269-GLY": 0.261, "A/270-THR": 0.305, "A/271-LYS": 0.184, "A/272-GLU": 0.213, "A/273-ASP": 0.165}, "cad_score": {"A/1-ASP": 0.729, "A/2-GLN": 0.607, "A/3-GLU": 0.504, "A/4-LEU": 0.461, "A/5-GLY": 0.609, "A/6-LYS": 0.527, "A/7-GLN": 0.686, "A/8-SER": 0.549, "A/9-ARG": 0.76, "A/10-ARG": 0.482, "A/11-SER": 0.6, "A/12-GLN": 0.527, "A/13-ASP": 0.674, "A/14-ILE": 0.742, "A/15-ILE": 0.5, "A/16-LYS": 0.492, "A/17-SER": 0.859, "A/18-LEU": 0.484, "A/19-GLY": 0.482, "A/20-PHE": 0.504, "A/21-LEU": 0.564, "A/22-SER": 0.886, "A/23-SER": 0.688, "A/24-ASP": 0.865, "A/25-GLN": 0.786, "A/26-LYS": 0.599, "A/27-ASP": 0.586, "A/28-ILE": 0.867, "A/29-LEU": 0.619, "A/30-VAL": 0.641, "A/31-LYS": 0.592, "A/32-SER": 0.649, "A/33-ILE": 0.51, "A/34-SER": 0.562, "A/35-SER": 0.529, "A/36-SER": 0.369, "A/37-LYS": 0.479, "A/38-ASP": 0.382, "A/39-SER": 0.304, "A/40-GLN": 0.483, "A/41-LEU": 0.482, "A/42-ILE": 0.416, "A/43-LEU": 0.536, "A/44-LYS": 0.774, "A/45-PHE": 0.659, "A/46-VAL": 0.671, "A/47-THR": 0.838, "A/48-GLN": 0.776, "A/49-ALA": 0.651, "A/50-THR": 0.802, "A/51-GLN": 0.762, "A/52-LEU": 0.778, "A/53-ASN": 0.567, "A/54-ASN": 0.765, "A/55-ALA": 0.844, "A/56-GLU": 0.65, "A/57-SER": 0.612, "A/58-THR": 0.8, "A/59-LYS": 0.545, "A/60-ALA": 0.574, "A/61-LYS": 0.716, "A/62-GLN": 0.784, "A/63-MET": 0.359, "A/64-ALA": 0.564, "A/65-GLN": 0.797, "A/66-ASN": 0.747, "A/67-ASP": 0.418, "A/68-VAL": 0.565, "A/69-ALA": 0.465, "A/70-LEU": 0.298, "A/71-ILE": 0.42, "A/72-LYS": 0.076, "A/73-ASN": 0.293, "A/74-ILE": 0.538, "A/75-SER": 0.751, "A/76-PRO": 0.617, "A/77-GLU": 0.722, "A/78-VAL": 0.79, "A/79-LEU": 0.524, "A/80-GLU": 0.629, "A/81-GLU": 0.751, "A/82-TYR": 0.401, "A/83-LYS": 0.563, "A/84-GLU": 0.823, "A/85-LYS": 0.779, "A/86-ILE": 0.623, "A/87-GLN": 0.539, "A/88-ARG": 0.785, "A/89-ALA": 0.821, "A/90-SER": 0.854, "A/91-THR": 0.749, "A/92-LYS": 0.518, "A/93-SER": 0.895, "A/94-GLN": 0.868, "A/95-VAL": 0.721, "A/96-ASP": 0.659, "A/97-GLU": 0.776, "A/98-PHE": 0.83, "A/99-VAL": 0.56, "A/100-ALA": 0.885, "A/101-GLU": 0.752, "A/102-ALA": 0.687, "A/103-LYS": 0.519, "A/104-LYS": 0.819, "A/105-VAL": 0.699, "A/106-VAL": 0.589, "A/107-ASN": 0.754, "A/108-SER": 0.907, "A/109-ASN": 0.655, "A/110-LYS": 0.59, "A/111-GLU": 0.735, "A/112-THR": 0.622, "A/113-LEU": 0.645, "A/114-VAL": 0.719, "A/115-ASN": 0.767, "A/116-GLN": 0.611, "A/117-ALA": 0.779, "A/118-ASN": 0.831, "A/119-GLY": 0.746, "A/120-LYS": 0.474, "A/121-LYS": 0.665, "A/122-GLN": 0.841, "A/123-GLU": 0.548, "A/124-ILE": 0.635, "A/125-ALA": 0.63, "A/126-LYS": 0.779, "A/127-LEU": 0.478, "A/128-GLU": 0.194, "A/129-ASN": 0.49, "A/130-LEU": 0.596, "A/131-SER": 0.831, "A/132-ASN": 0.736, "A/133-ASP": 0.57, "A/134-GLU": 0.593, "A/135-MET": 0.701, "A/136-LEU": 0.78, "A/137-ARG": 0.602, "A/138-TYR": 0.512, "A/139-ASN": 0.678, "A/140-THR": 0.912, "A/141-ALA": 0.912, "A/142-ILE": 0.748, "A/143-ASP": 0.689, "A/144-ASN": 0.809, "A/145-VAL": 0.749, "A/146-VAL": 0.774, "A/147-LYS": 0.582, "A/148-GLN": 0.734, "A/149-TYR": 0.512, "A/150-ASN": 0.494, "A/151-GLU": 0.841, "A/152-GLY": 0.338, "A/153-LYS": 0.653, "A/154-LEU": 0.692, "A/155-ASN": 0.737, "A/156-ILE": 0.449, "A/157-THR": 0.79, "A/158-ALA": 0.818, "A/159-ALA": 0.592, "A/160-MET": 0.746, "A/161-ASN": 0.941, "A/162-ALA": 0.864, "A/163-LEU": 0.708, "A/164-ASN": 0.878, "A/165-SER": 0.924, "A/166-ILE": 0.775, "A/167-LYS": 0.779, "A/168-GLN": 0.8, "A/169-ALA": 0.895, "A/170-ALA": 0.63, "A/171-GLN": 0.822, "A/172-GLU": 0.71, "A/173-VAL": 0.616, "A/174-ALA": 0.723, "A/175-GLN": 0.728, "A/176-LYS": 0.668, "A/177-ASN": 0.698, "A/178-LEU": 0.538, "A/179-GLN": 0.754, "A/180-LYS": 0.662, "A/181-GLN": 0.589, "A/182-TYR": 0.443, "A/183-ALA": 0.726, "A/184-LYS": 0.729, "A/185-LYS": 0.398, "A/186-ILE": 0.495, "A/187-GLU": 0.74, "A/188-ARG": 0.778, "A/189-ILE": 0.484, "A/190-SER": 0.657, "A/191-SER": 0.834, "A/192-LYS": 0.467, "A/193-GLY": 0.601, "A/194-LEU": 0.729, "A/195-ALA": 0.587, "A/196-LEU": 0.291, "A/197-SER": 0.602, "A/198-LYS": 0.79, "A/199-LYS": 0.343, "A/200-ALA": 0.658, "A/201-LYS": 0.572, "A/202-GLU": 0.361, "A/203-ILE": 0.572, "A/204-TYR": 0.342, "A/205-GLU": 0.544, "A/206-LYS": 0.074, "A/207-HIS": 0.346, "A/208-LYS": 0.633, "A/209-SER": 0.248, "A/210-ILE": 0.247, "A/211-LEU": 0.588, "A/212-PRO": 0.463, "A/213-THR": 0.681, "A/214-PRO": 0.822, "A/215-GLY": 0.841, "A/216-TYR": 0.523, "A/217-TYR": 0.339, "A/218-ALA": 0.731, "A/219-ASP": 0.948, "A/220-SER": 0.835, "A/221-VAL": 0.558, "A/222-GLY": 0.915, "A/223-THR": 0.882, "A/224-TYR": 0.402, "A/225-LEU": 0.602, "A/226-ASN": 0.809, "A/227-ARG": 0.67, "A/228-PHE": 0.187, "A/229-ARG": 0.623, "A/230-ASP": 0.31, "A/231-LYS": 0.253, "A/232-GLN": 0.283, "A/233-THR": 0.229, "A/234-PHE": 0.175, "A/235-GLY": 0.363, "A/236-ASN": 0.263, "A/237-ARG": 0.325, "A/238-SER": 0.226, "A/239-VAL": 0.389, "A/240-TRP": 0.312, "A/241-THR": 0.498, "A/242-GLY": 0.28, "A/243-GLN": 0.108, "A/244-SER": 0.648, "A/245-GLY": 0.699, "A/246-LEU": 0.256, "A/247-ASP": 0.54, "A/248-GLU": 0.673, "A/249-ALA": 0.45, "A/250-LYS": 0.715, "A/251-LYS": 0.407, "A/252-MET": 0.344, "A/253-LEU": 0.327, "A/254-ASP": 0.68, "A/255-GLU": 0.447, "A/256-VAL": 0.461, "A/257-LYS": 0.714, "A/258-LYS": 0.842, "A/259-LEU": 0.354, "A/260-LEU": 0.531, "A/261-LYS": 0.94, "A/262-GLU": 0.618, "A/263-LEU": 0.533, "A/264-GLN": 0.824, "A/265-ASP": 0.804, "A/266-LEU": 0.287, "A/267-THR": 0.354, "A/268-ARG": 0.347, "A/269-GLY": 0.104, "A/270-THR": 0.146, "A/271-LYS": 0.364, "A/272-GLU": 0.24, "A/273-ASP": 0.279}, "LoCoHD": {"A/1-ASP": 0.1793811162188644, "A/2-GLN": 0.17282435835846902, "A/3-GLU": 0.14463779871844007, "A/4-LEU": 0.1109885682153426, "A/5-GLY": 0.0734182833655739, "A/6-LYS": 0.18317875102718661, "A/7-GLN": 0.14131472971033623, "A/8-SER": 0.06396927037385436, "A/9-ARG": 0.1663901439107519, "A/10-ARG": 0.2059768554937462, "A/11-SER": 0.06902665936841061, "A/12-GLN": 0.1306317944714389, "A/13-ASP": 0.08836461117872818, "A/14-ILE": 0.06947163691073882, "A/15-ILE": 0.06565924805740193, "A/16-LYS": 0.1752902673707495, "A/17-SER": 0.11995713676238141, "A/18-LEU": 0.18374348033598653, "A/19-GLY": 0.10031936662567784, "A/20-PHE": 0.14745973288722422, "A/21-LEU": 0.12092448769965695, "A/22-SER": 0.08244575283333899, "A/23-SER": 0.08669335353955822, "A/24-ASP": 0.08060166995255366, "A/25-GLN": 0.07618930016377351, "A/26-LYS": 0.13116998508559793, "A/27-ASP": 0.16892466549559051, "A/28-ILE": 0.10651943936687577, "A/29-LEU": 0.11666503578479982, "A/30-VAL": 0.07428272361994492, "A/31-LYS": 0.196862737465215, "A/32-SER": 0.21580360141025975, "A/33-ILE": 0.15502389298218894, "A/34-SER": 0.12911008607467406, "A/35-SER": 0.17479968122702455, "A/36-SER": 0.14824692694660369, "A/37-LYS": 0.22258366459919263, "A/38-ASP": 0.16315519813856894, "A/39-SER": 0.14800850328259202, "A/40-GLN": 0.1969309855963603, "A/41-LEU": 0.14146332030577952, "A/42-ILE": 0.07821473123444367, "A/43-LEU": 0.10121890185403253, "A/44-LYS": 0.119734653873693, "A/45-PHE": 0.10147992697893451, "A/46-VAL": 0.058875722055844494, "A/47-THR": 0.05747824724819397, "A/48-GLN": 0.10597526869474014, "A/49-ALA": 0.06710351758561307, "A/50-THR": 0.04553590261575568, "A/51-GLN": 0.07183427565475774, "A/52-LEU": 0.11655255001743225, "A/53-ASN": 0.1409186289593498, "A/54-ASN": 0.09758384242650134, "A/55-ALA": 0.09675116861003023, "A/56-GLU": 0.20815559707487602, "A/57-SER": 0.21324491218068772, "A/58-THR": 0.10518465287872802, "A/59-LYS": 0.18194389758596105, "A/60-ALA": 0.16129881188543696, "A/61-LYS": 0.1708990815421748, "A/62-GLN": 0.11893611502759918, "A/63-MET": 0.09480142823193598, "A/64-ALA": 0.12863668145126436, "A/65-GLN": 0.09683559932053415, "A/66-ASN": 0.08029445163206751, "A/67-ASP": 0.14971374102903956, "A/68-VAL": 0.1119370525872365, "A/69-ALA": 0.08722864187117989, "A/70-LEU": 0.13095334318212293, "A/71-ILE": 0.15169669546231693, "A/72-LYS": 0.12678072932471504, "A/73-ASN": 0.23726796157241486, "A/74-ILE": 0.11932556365008681, "A/75-SER": 0.12520576499071942, "A/76-PRO": 0.12290083400981335, "A/77-GLU": 0.14784901797242084, "A/78-VAL": 0.13456165566477526, "A/79-LEU": 0.0779841050851812, "A/80-GLU": 0.171951834073084, "A/81-GLU": 0.2677526096541721, "A/82-TYR": 0.2087487546396925, "A/83-LYS": 0.15220231645374066, "A/84-GLU": 0.09849684513659726, "A/85-LYS": 0.11732397591742541, "A/86-ILE": 0.10889832664823423, "A/87-GLN": 0.20756412567741905, "A/88-ARG": 0.18712853507270347, "A/89-ALA": 0.09560902946407389, "A/90-SER": 0.15907382116600324, "A/91-THR": 0.15872222594316054, "A/92-LYS": 0.2322516789541959, "A/93-SER": 0.07398391889146934, "A/94-GLN": 0.1059010848101121, "A/95-VAL": 0.07064864183977683, "A/96-ASP": 0.08504429368943153, "A/97-GLU": 0.08437267213357495, "A/98-PHE": 0.11604435018285968, "A/99-VAL": 0.12451136739404711, "A/100-ALA": 0.05516024866560595, "A/101-GLU": 0.18508252417495663, "A/102-ALA": 0.08016416693662147, "A/103-LYS": 0.17057149412030062, "A/104-LYS": 0.076600284471825, "A/105-VAL": 0.11500937027883426, "A/106-VAL": 0.0769953459084229, "A/107-ASN": 0.102266306298216, "A/108-SER": 0.042872653569204285, "A/109-ASN": 0.09491821956968836, "A/110-LYS": 0.17042033503278461, "A/111-GLU": 0.1032666587216736, "A/112-THR": 0.12553924356647916, "A/113-LEU": 0.11577937681756775, "A/114-VAL": 0.06895502236477073, "A/115-ASN": 0.07962525698527959, "A/116-GLN": 0.1456338923691912, "A/117-ALA": 0.09503337079365581, "A/118-ASN": 0.0756356984202628, "A/119-GLY": 0.09728771281545608, "A/120-LYS": 0.24038497555868296, "A/121-LYS": 0.14079030076606758, "A/122-GLN": 0.11037130061684479, "A/123-GLU": 0.22157932512057368, "A/124-ILE": 0.13544162400069507, "A/125-ALA": 0.1446863030192223, "A/126-LYS": 0.09384771600700882, "A/127-LEU": 0.08626107328959573, "A/128-GLU": 0.12213644316408839, "A/129-ASN": 0.15429530863808155, "A/130-LEU": 0.148768208612184, "A/131-SER": 0.13883722697751003, "A/132-ASN": 0.09868475443136213, "A/133-ASP": 0.2114471185282753, "A/134-GLU": 0.17945375760123025, "A/135-MET": 0.0810163631168136, "A/136-LEU": 0.12219080476183644, "A/137-ARG": 0.31915505122556587, "A/138-TYR": 0.20396447541822926, "A/139-ASN": 0.14451474228081712, "A/140-THR": 0.058795540785486065, "A/141-ALA": 0.0630221400929014, "A/142-ILE": 0.1136622388768185, "A/143-ASP": 0.11434915176079292, "A/144-ASN": 0.06938590525153844, "A/145-VAL": 0.04472111530751319, "A/146-VAL": 0.0932503491855616, "A/147-LYS": 0.15554406178514263, "A/148-GLN": 0.09582587289589013, "A/149-TYR": 0.1326257283373607, "A/150-ASN": 0.09703661856516468, "A/151-GLU": 0.07766540669172245, "A/152-GLY": 0.08803234057843547, "A/153-LYS": 0.10440897983786628, "A/154-LEU": 0.12386993197551564, "A/155-ASN": 0.18661215709941043, "A/156-ILE": 0.1526755483916542, "A/157-THR": 0.08931690268584404, "A/158-ALA": 0.07828634506372875, "A/159-ALA": 0.06572967763971035, "A/160-MET": 0.10402544677351676, "A/161-ASN": 0.03606818360349316, "A/162-ALA": 0.04011633507578933, "A/163-LEU": 0.08399718928302638, "A/164-ASN": 0.0740393621150192, "A/165-SER": 0.052939310549421914, "A/166-ILE": 0.09494477185727564, "A/167-LYS": 0.11741378282659758, "A/168-GLN": 0.06742673307015311, "A/169-ALA": 0.06748550685589312, "A/170-ALA": 0.10033458859930758, "A/171-GLN": 0.0715305287848746, "A/172-GLU": 0.11139262000188373, "A/173-VAL": 0.09612597951141612, "A/174-ALA": 0.060928520452668264, "A/175-GLN": 0.11254995440265612, "A/176-LYS": 0.09295753798314152, "A/177-ASN": 0.10199352262426169, "A/178-LEU": 0.19722419870883015, "A/179-GLN": 0.12677780075269177, "A/180-LYS": 0.10623405185842578, "A/181-GLN": 0.1947889080153223, "A/182-TYR": 0.18345987291311752, "A/183-ALA": 0.11212947161370457, "A/184-LYS": 0.20101996213108486, "A/185-LYS": 0.17786251874309575, "A/186-ILE": 0.10545781021648698, "A/187-GLU": 0.1651479816664035, "A/188-ARG": 0.14707863405189311, "A/189-ILE": 0.13940054252879036, "A/190-SER": 0.22685295741430855, "A/191-SER": 0.11646083074827969, "A/192-LYS": 0.14406500144465512, "A/193-GLY": 0.2248581654092622, "A/194-LEU": 0.1990192497322564, "A/195-ALA": 0.08285668373651094, "A/196-LEU": 0.11315850466746581, "A/197-SER": 0.0774480488290369, "A/198-LYS": 0.11392080756282894, "A/199-LYS": 0.1627124910065236, "A/200-ALA": 0.14943561527751262, "A/201-LYS": 0.19849651768107213, "A/202-GLU": 0.08878407601115268, "A/203-ILE": 0.07519698979409539, "A/204-TYR": 0.2561163892858506, "A/205-GLU": 0.20263763969266982, "A/206-LYS": 0.21761397039205657, "A/207-HIS": 0.19246734866111948, "A/208-LYS": 0.19007796833342416, "A/209-SER": 0.1181476397268151, "A/210-ILE": 0.16405319464562668, "A/211-LEU": 0.11464932982944649, "A/212-PRO": 0.09877681778559635, "A/213-THR": 0.1282517247542562, "A/214-PRO": 0.09134587318330437, "A/215-GLY": 0.0666179294097182, "A/216-TYR": 0.1866793730577649, "A/217-TYR": 0.27340569065416226, "A/218-ALA": 0.06278719403597804, "A/219-ASP": 0.02863939427890306, "A/220-SER": 0.07198775627596603, "A/221-VAL": 0.10308605193089002, "A/222-GLY": 0.039012190455456806, "A/223-THR": 0.05980412960278117, "A/224-TYR": 0.21718853337495397, "A/225-LEU": 0.08706942876064659, "A/226-ASN": 0.07608885896743674, "A/227-ARG": 0.17982362216301956, "A/228-PHE": 0.2758310986058889, "A/229-ARG": 0.18453313242443922, "A/230-ASP": 0.18291166441990372, "A/231-LYS": 0.1412915212002869, "A/232-GLN": 0.16077795030426398, "A/233-THR": 0.21913611476004152, "A/234-PHE": 0.2149137062241028, "A/235-GLY": 0.15699532189299645, "A/236-ASN": 0.12968314447859658, "A/237-ARG": 0.17836588193304745, "A/238-SER": 0.12882760921853362, "A/239-VAL": 0.11281310242113995, "A/240-TRP": 0.18825645707101, "A/241-THR": 0.12069683922491233, "A/242-GLY": 0.11913450887786495, "A/243-GLN": 0.20980359338451707, "A/244-SER": 0.08242224122872444, "A/245-GLY": 0.10113634681404776, "A/246-LEU": 0.11314261859200472, "A/247-ASP": 0.1647464960453599, "A/248-GLU": 0.20089811842455974, "A/249-ALA": 0.12134045761869358, "A/250-LYS": 0.1965236593518611, "A/251-LYS": 0.24462504213207073, "A/252-MET": 0.2750462040255757, "A/253-LEU": 0.1823721172484068, "A/254-ASP": 0.11468748634966262, "A/255-GLU": 0.2624956453377173, "A/256-VAL": 0.14798427066774883, "A/257-LYS": 0.09471934022883333, "A/258-LYS": 0.1218003472216461, "A/259-LEU": 0.20764613934571524, "A/260-LEU": 0.13142482923607146, "A/261-LYS": 0.06335794020827142, "A/262-GLU": 0.2666354963037402, "A/263-LEU": 0.17888879527766194, "A/264-GLN": 0.06293244923628442, "A/265-ASP": 0.06063719906958568, "A/266-LEU": 0.12936952346413094, "A/267-THR": 0.14316715013299247, "A/268-ARG": 0.24234927630302128, "A/269-GLY": 0.16963841314011974, "A/270-THR": 0.17372507921247457, "A/271-LYS": 0.22515051390566293, "A/272-GLU": 0.2652341578978345, "A/273-ASP": 0.3230403443655447}}}, "3": {"single": {"lddt": 0.6268489499162911, "rmsd": 12.441420555114746, "cad_score": 0.62536, "gdtts": 0.11538461538461539, "tm_score": 0.5800089240074158, "LoCoHD": 0.1307600275462591}, "per_residue": {"lddt": {"A/1-ASP": 0.556, "A/2-GLN": 0.692, "A/3-GLU": 0.59, "A/4-LEU": 0.546, "A/5-GLY": 0.665, "A/6-LYS": 0.685, "A/7-GLN": 0.554, "A/8-SER": 0.587, "A/9-ARG": 0.676, "A/10-ARG": 0.528, "A/11-SER": 0.605, "A/12-GLN": 0.622, "A/13-ASP": 0.726, "A/14-ILE": 0.664, "A/15-ILE": 0.601, "A/16-LYS": 0.65, "A/17-SER": 0.652, "A/18-LEU": 0.562, "A/19-GLY": 0.522, "A/20-PHE": 0.343, "A/21-LEU": 0.572, "A/22-SER": 0.693, "A/23-SER": 0.72, "A/24-ASP": 0.778, "A/25-GLN": 0.665, "A/26-LYS": 0.51, "A/27-ASP": 0.625, "A/28-ILE": 0.656, "A/29-LEU": 0.578, "A/30-VAL": 0.554, "A/31-LYS": 0.554, "A/32-SER": 0.613, "A/33-ILE": 0.584, "A/34-SER": 0.543, "A/35-SER": 0.568, "A/36-SER": 0.53, "A/37-LYS": 0.457, "A/38-ASP": 0.357, "A/39-SER": 0.407, "A/40-GLN": 0.529, "A/41-LEU": 0.64, "A/42-ILE": 0.464, "A/43-LEU": 0.589, "A/44-LYS": 0.606, "A/45-PHE": 0.439, "A/46-VAL": 0.604, "A/47-THR": 0.73, "A/48-GLN": 0.677, "A/49-ALA": 0.67, "A/50-THR": 0.676, "A/51-GLN": 0.722, "A/52-LEU": 0.687, "A/53-ASN": 0.591, "A/54-ASN": 0.765, "A/55-ALA": 0.827, "A/56-GLU": 0.715, "A/57-SER": 0.693, "A/58-THR": 0.793, "A/59-LYS": 0.71, "A/60-ALA": 0.689, "A/61-LYS": 0.714, "A/62-GLN": 0.677, "A/63-MET": 0.325, "A/64-ALA": 0.552, "A/65-GLN": 0.588, "A/66-ASN": 0.486, "A/67-ASP": 0.483, "A/68-VAL": 0.42, "A/69-ALA": 0.372, "A/70-LEU": 0.341, "A/71-ILE": 0.502, "A/72-LYS": 0.375, "A/73-ASN": 0.43, "A/74-ILE": 0.529, "A/75-SER": 0.559, "A/76-PRO": 0.631, "A/77-GLU": 0.63, "A/78-VAL": 0.667, "A/79-LEU": 0.649, "A/80-GLU": 0.713, "A/81-GLU": 0.739, "A/82-TYR": 0.583, "A/83-LYS": 0.689, "A/84-GLU": 0.831, "A/85-LYS": 0.801, "A/86-ILE": 0.735, "A/87-GLN": 0.704, "A/88-ARG": 0.836, "A/89-ALA": 0.883, "A/90-SER": 0.848, "A/91-THR": 0.73, "A/92-LYS": 0.669, "A/93-SER": 0.772, "A/94-GLN": 0.75, "A/95-VAL": 0.689, "A/96-ASP": 0.763, "A/97-GLU": 0.847, "A/98-PHE": 0.821, "A/99-VAL": 0.743, "A/100-ALA": 0.787, "A/101-GLU": 0.752, "A/102-ALA": 0.764, "A/103-LYS": 0.615, "A/104-LYS": 0.787, "A/105-VAL": 0.752, "A/106-VAL": 0.649, "A/107-ASN": 0.653, "A/108-SER": 0.778, "A/109-ASN": 0.749, "A/110-LYS": 0.682, "A/111-GLU": 0.743, "A/112-THR": 0.812, "A/113-LEU": 0.853, "A/114-VAL": 0.855, "A/115-ASN": 0.873, "A/116-GLN": 0.823, "A/117-ALA": 0.93, "A/118-ASN": 0.922, "A/119-GLY": 0.885, "A/120-LYS": 0.814, "A/121-LYS": 0.9, "A/122-GLN": 0.89, "A/123-GLU": 0.751, "A/124-ILE": 0.884, "A/125-ALA": 0.887, "A/126-LYS": 0.765, "A/127-LEU": null, "A/128-GLU": null, "A/129-ASN": 0.706, "A/130-LEU": 0.874, "A/131-SER": 0.827, "A/132-ASN": 0.851, "A/133-ASP": 0.827, "A/134-GLU": 0.819, "A/135-MET": 0.46, "A/136-LEU": 0.854, "A/137-ARG": 0.735, "A/138-TYR": 0.881, "A/139-ASN": 0.921, "A/140-THR": 0.927, "A/141-ALA": 0.882, "A/142-ILE": 0.925, "A/143-ASP": 0.924, "A/144-ASN": 0.912, "A/145-VAL": 0.86, "A/146-VAL": 0.887, "A/147-LYS": 0.758, "A/148-GLN": 0.692, "A/149-TYR": 0.715, "A/150-ASN": 0.715, "A/151-GLU": 0.676, "A/152-GLY": 0.54, "A/153-LYS": 0.603, "A/154-LEU": 0.675, "A/155-ASN": 0.695, "A/156-ILE": 0.738, "A/157-THR": 0.713, "A/158-ALA": 0.743, "A/159-ALA": 0.813, "A/160-MET": 0.438, "A/161-ASN": 0.838, "A/162-ALA": 0.886, "A/163-LEU": 0.907, "A/164-ASN": 0.909, "A/165-SER": 0.846, "A/166-ILE": 0.852, "A/167-LYS": 0.833, "A/168-GLN": 0.858, "A/169-ALA": 0.855, "A/170-ALA": 0.89, "A/171-GLN": 0.858, "A/172-GLU": 0.766, "A/173-VAL": 0.85, "A/174-ALA": 0.89, "A/175-GLN": 0.786, "A/176-LYS": 0.855, "A/177-ASN": 0.782, "A/178-LEU": 0.686, "A/179-GLN": 0.718, "A/180-LYS": 0.814, "A/181-GLN": 0.658, "A/182-TYR": 0.509, "A/183-ALA": 0.755, "A/184-LYS": 0.675, "A/185-LYS": 0.632, "A/186-ILE": 0.6, "A/187-GLU": 0.576, "A/188-ARG": 0.567, "A/189-ILE": 0.558, "A/190-SER": 0.593, "A/191-SER": 0.599, "A/192-LYS": 0.531, "A/193-GLY": 0.577, "A/194-LEU": 0.541, "A/195-ALA": 0.576, "A/196-LEU": 0.426, "A/197-SER": 0.589, "A/198-LYS": 0.571, "A/199-LYS": 0.442, "A/200-ALA": 0.506, "A/201-LYS": 0.508, "A/202-GLU": 0.501, "A/203-ILE": 0.431, "A/204-TYR": 0.338, "A/205-GLU": 0.514, "A/206-LYS": 0.443, "A/207-HIS": 0.297, "A/208-LYS": 0.503, "A/209-SER": 0.425, "A/210-ILE": 0.367, "A/211-LEU": 0.35, "A/212-PRO": 0.409, "A/213-THR": 0.525, "A/214-PRO": 0.581, "A/215-GLY": 0.671, "A/216-TYR": 0.463, "A/217-TYR": 0.457, "A/218-ALA": 0.643, "A/219-ASP": 0.667, "A/220-SER": 0.499, "A/221-VAL": 0.568, "A/222-GLY": 0.616, "A/223-THR": 0.566, "A/224-TYR": 0.371, "A/225-LEU": 0.543, "A/226-ASN": 0.612, "A/227-ARG": 0.486, "A/228-PHE": 0.44, "A/229-ARG": 0.583, "A/230-ASP": 0.607, "A/231-LYS": 0.426, "A/232-GLN": 0.301, "A/233-THR": 0.336, "A/234-PHE": 0.272, "A/235-GLY": 0.38, "A/236-ASN": 0.242, "A/237-ARG": 0.28, "A/238-SER": 0.435, "A/239-VAL": 0.496, "A/240-TRP": 0.355, "A/241-THR": 0.339, "A/242-GLY": 0.326, "A/243-GLN": 0.342, "A/244-SER": 0.386, "A/245-GLY": 0.367, "A/246-LEU": 0.374, "A/247-ASP": 0.507, "A/248-GLU": 0.498, "A/249-ALA": 0.4, "A/250-LYS": 0.444, "A/251-LYS": 0.511, "A/252-MET": 0.231, "A/253-LEU": 0.413, "A/254-ASP": 0.53, "A/255-GLU": 0.52, "A/256-VAL": 0.538, "A/257-LYS": 0.576, "A/258-LYS": 0.691, "A/259-LEU": 0.618, "A/260-LEU": 0.653, "A/261-LYS": 0.744, "A/262-GLU": 0.675, "A/263-LEU": 0.726, "A/264-GLN": 0.736, "A/265-ASP": 0.729, "A/266-LEU": 0.701, "A/267-THR": 0.726, "A/268-ARG": 0.644, "A/269-GLY": 0.468, "A/270-THR": 0.628, "A/271-LYS": 0.328, "A/272-GLU": 0.348, "A/273-ASP": 0.355}, "cad_score": {"A/1-ASP": 0.716, "A/2-GLN": 0.395, "A/3-GLU": 0.576, "A/4-LEU": 0.523, "A/5-GLY": 0.618, "A/6-LYS": 0.551, "A/7-GLN": 0.636, "A/8-SER": 0.553, "A/9-ARG": 0.75, "A/10-ARG": 0.497, "A/11-SER": 0.626, "A/12-GLN": 0.682, "A/13-ASP": 0.828, "A/14-ILE": 0.716, "A/15-ILE": 0.662, "A/16-LYS": 0.694, "A/17-SER": 0.8, "A/18-LEU": 0.483, "A/19-GLY": 0.497, "A/20-PHE": 0.34, "A/21-LEU": 0.578, "A/22-SER": 0.893, "A/23-SER": 0.695, "A/24-ASP": 0.885, "A/25-GLN": 0.77, "A/26-LYS": 0.565, "A/27-ASP": 0.547, "A/28-ILE": 0.856, "A/29-LEU": 0.644, "A/30-VAL": 0.585, "A/31-LYS": 0.705, "A/32-SER": 0.684, "A/33-ILE": 0.507, "A/34-SER": 0.453, "A/35-SER": 0.641, "A/36-SER": 0.432, "A/37-LYS": 0.413, "A/38-ASP": 0.384, "A/39-SER": 0.246, "A/40-GLN": 0.433, "A/41-LEU": 0.444, "A/42-ILE": 0.494, "A/43-LEU": 0.462, "A/44-LYS": 0.721, "A/45-PHE": 0.443, "A/46-VAL": 0.732, "A/47-THR": 0.832, "A/48-GLN": 0.797, "A/49-ALA": 0.563, "A/50-THR": 0.81, "A/51-GLN": 0.767, "A/52-LEU": 0.788, "A/53-ASN": 0.53, "A/54-ASN": 0.773, "A/55-ALA": 0.836, "A/56-GLU": 0.862, "A/57-SER": 0.735, "A/58-THR": 0.819, "A/59-LYS": 0.637, "A/60-ALA": 0.72, "A/61-LYS": 0.782, "A/62-GLN": 0.789, "A/63-MET": 0.669, "A/64-ALA": 0.642, "A/65-GLN": 0.815, "A/66-ASN": 0.756, "A/67-ASP": 0.616, "A/68-VAL": 0.567, "A/69-ALA": 0.481, "A/70-LEU": 0.274, "A/71-ILE": 0.416, "A/72-LYS": 0.06, "A/73-ASN": 0.133, "A/74-ILE": 0.574, "A/75-SER": 0.539, "A/76-PRO": 0.639, "A/77-GLU": 0.784, "A/78-VAL": 0.744, "A/79-LEU": 0.628, "A/80-GLU": 0.644, "A/81-GLU": 0.805, "A/82-TYR": 0.402, "A/83-LYS": 0.562, "A/84-GLU": 0.856, "A/85-LYS": 0.852, "A/86-ILE": 0.669, "A/87-GLN": 0.538, "A/88-ARG": 0.764, "A/89-ALA": 0.793, "A/90-SER": 0.794, "A/91-THR": 0.646, "A/92-LYS": 0.835, "A/93-SER": 0.872, "A/94-GLN": 0.737, "A/95-VAL": 0.752, "A/96-ASP": 0.878, "A/97-GLU": 0.847, "A/98-PHE": 0.749, "A/99-VAL": 0.632, "A/100-ALA": 0.802, "A/101-GLU": 0.731, "A/102-ALA": 0.754, "A/103-LYS": 0.582, "A/104-LYS": 0.772, "A/105-VAL": 0.712, "A/106-VAL": 0.584, "A/107-ASN": 0.76, "A/108-SER": 0.87, "A/109-ASN": 0.831, "A/110-LYS": 0.647, "A/111-GLU": 0.716, "A/112-THR": 0.785, "A/113-LEU": 0.833, "A/114-VAL": 0.805, "A/115-ASN": 0.811, "A/116-GLN": 0.751, "A/117-ALA": 0.941, "A/118-ASN": 0.878, "A/119-GLY": 0.859, "A/120-LYS": 0.788, "A/121-LYS": 0.839, "A/122-GLN": 0.856, "A/123-GLU": 0.657, "A/124-ILE": 0.783, "A/125-ALA": 0.757, "A/126-LYS": 0.745, "A/127-LEU": 0.665, "A/128-GLU": 0.358, "A/129-ASN": 0.536, "A/130-LEU": 0.698, "A/131-SER": 0.837, "A/132-ASN": 0.697, "A/133-ASP": 0.621, "A/134-GLU": 0.755, "A/135-MET": 0.585, "A/136-LEU": 0.724, "A/137-ARG": 0.608, "A/138-TYR": 0.758, "A/139-ASN": 0.725, "A/140-THR": 0.914, "A/141-ALA": 0.927, "A/142-ILE": 0.867, "A/143-ASP": 0.92, "A/144-ASN": 0.897, "A/145-VAL": 0.834, "A/146-VAL": 0.784, "A/147-LYS": 0.65, "A/148-GLN": 0.784, "A/149-TYR": 0.662, "A/150-ASN": 0.499, "A/151-GLU": 0.76, "A/152-GLY": 0.286, "A/153-LYS": 0.751, "A/154-LEU": 0.698, "A/155-ASN": 0.548, "A/156-ILE": 0.659, "A/157-THR": 0.601, "A/158-ALA": 0.934, "A/159-ALA": 0.902, "A/160-MET": 0.765, "A/161-ASN": 0.901, "A/162-ALA": 0.879, "A/163-LEU": 0.831, "A/164-ASN": 0.849, "A/165-SER": 0.928, "A/166-ILE": 0.846, "A/167-LYS": 0.854, "A/168-GLN": 0.822, "A/169-ALA": 0.798, "A/170-ALA": 0.911, "A/171-GLN": 0.781, "A/172-GLU": 0.601, "A/173-VAL": 0.79, "A/174-ALA": 0.71, "A/175-GLN": 0.733, "A/176-LYS": 0.703, "A/177-ASN": 0.814, "A/178-LEU": 0.402, "A/179-GLN": 0.727, "A/180-LYS": 0.822, "A/181-GLN": 0.719, "A/182-TYR": 0.487, "A/183-ALA": 0.717, "A/184-LYS": 0.759, "A/185-LYS": 0.575, "A/186-ILE": 0.491, "A/187-GLU": 0.724, "A/188-ARG": 0.768, "A/189-ILE": 0.348, "A/190-SER": 0.649, "A/191-SER": 0.872, "A/192-LYS": 0.683, "A/193-GLY": 0.5, "A/194-LEU": 0.712, "A/195-ALA": 0.829, "A/196-LEU": 0.344, "A/197-SER": 0.682, "A/198-LYS": 0.782, "A/199-LYS": 0.492, "A/200-ALA": 0.509, "A/201-LYS": 0.635, "A/202-GLU": 0.68, "A/203-ILE": 0.342, "A/204-TYR": 0.244, "A/205-GLU": 0.543, "A/206-LYS": 0.562, "A/207-HIS": 0.263, "A/208-LYS": 0.304, "A/209-SER": 0.59, "A/210-ILE": 0.371, "A/211-LEU": 0.415, "A/212-PRO": 0.466, "A/213-THR": 0.706, "A/214-PRO": 0.661, "A/215-GLY": 0.846, "A/216-TYR": 0.416, "A/217-TYR": 0.381, "A/218-ALA": 0.748, "A/219-ASP": 0.936, "A/220-SER": 0.36, "A/221-VAL": 0.644, "A/222-GLY": 0.818, "A/223-THR": 0.746, "A/224-TYR": 0.244, "A/225-LEU": 0.567, "A/226-ASN": 0.745, "A/227-ARG": 0.416, "A/228-PHE": 0.297, "A/229-ARG": 0.466, "A/230-ASP": 0.187, "A/231-LYS": 0.295, "A/232-GLN": 0.142, "A/233-THR": 0.136, "A/234-PHE": 0.372, "A/235-GLY": 0.62, "A/236-ASN": 0.155, "A/237-ARG": 0.45, "A/238-SER": 0.67, "A/239-VAL": 0.556, "A/240-TRP": 0.424, "A/241-THR": 0.339, "A/242-GLY": 0.496, "A/243-GLN": 0.621, "A/244-SER": 0.483, "A/245-GLY": 0.482, "A/246-LEU": 0.469, "A/247-ASP": 0.85, "A/248-GLU": 0.74, "A/249-ALA": 0.498, "A/250-LYS": 0.691, "A/251-LYS": 0.654, "A/252-MET": 0.289, "A/253-LEU": 0.266, "A/254-ASP": 0.627, "A/255-GLU": 0.432, "A/256-VAL": 0.384, "A/257-LYS": 0.521, "A/258-LYS": 0.763, "A/259-LEU": 0.674, "A/260-LEU": 0.532, "A/261-LYS": 0.932, "A/262-GLU": 0.85, "A/263-LEU": 0.64, "A/264-GLN": 0.874, "A/265-ASP": 0.811, "A/266-LEU": 0.674, "A/267-THR": 0.55, "A/268-ARG": 0.379, "A/269-GLY": 0.143, "A/270-THR": 0.464, "A/271-LYS": 0.416, "A/272-GLU": 0.423, "A/273-ASP": 0.379}, "LoCoHD": {"A/1-ASP": 0.16267971764295244, "A/2-GLN": 0.2110749899058909, "A/3-GLU": 0.17307445515628986, "A/4-LEU": 0.10642717810779538, "A/5-GLY": 0.08807478149479984, "A/6-LYS": 0.19141539945839817, "A/7-GLN": 0.1450084281907231, "A/8-SER": 0.06427694855644932, "A/9-ARG": 0.1530303515087623, "A/10-ARG": 0.2101313959795795, "A/11-SER": 0.06914521229985005, "A/12-GLN": 0.0778625355983539, "A/13-ASP": 0.08247587688919406, "A/14-ILE": 0.08141795712429398, "A/15-ILE": 0.0894724653565823, "A/16-LYS": 0.1023557778668502, "A/17-SER": 0.13172294008861035, "A/18-LEU": 0.22941359632845398, "A/19-GLY": 0.11657623415477932, "A/20-PHE": 0.25763717475479203, "A/21-LEU": 0.1735930589511319, "A/22-SER": 0.08641053109722052, "A/23-SER": 0.07247935956880687, "A/24-ASP": 0.07828604513694849, "A/25-GLN": 0.10725545671608187, "A/26-LYS": 0.1466856528782255, "A/27-ASP": 0.12321474988443604, "A/28-ILE": 0.08858942221673091, "A/29-LEU": 0.12421632724149138, "A/30-VAL": 0.07237791858219342, "A/31-LYS": 0.13851316502709965, "A/32-SER": 0.21407606654717085, "A/33-ILE": 0.1587247957021975, "A/34-SER": 0.12536167426473302, "A/35-SER": 0.1701713668262198, "A/36-SER": 0.1597129846032809, "A/37-LYS": 0.22015208621396334, "A/38-ASP": 0.1591273149656841, "A/39-SER": 0.14567190061534818, "A/40-GLN": 0.19830727381710522, "A/41-LEU": 0.17587032033692265, "A/42-ILE": 0.09446830283779753, "A/43-LEU": 0.10159360856540225, "A/44-LYS": 0.16019819725998813, "A/45-PHE": 0.23678678290609922, "A/46-VAL": 0.10623381810168472, "A/47-THR": 0.047294724112712724, "A/48-GLN": 0.1162787445696349, "A/49-ALA": 0.1510162549641994, "A/50-THR": 0.07361419911536007, "A/51-GLN": 0.07410441957580048, "A/52-LEU": 0.1187926203331328, "A/53-ASN": 0.1472654903305705, "A/54-ASN": 0.09687982600868043, "A/55-ALA": 0.09605506815971553, "A/56-GLU": 0.1915102884188204, "A/57-SER": 0.20925701911791858, "A/58-THR": 0.09632225377657129, "A/59-LYS": 0.16168214974287642, "A/60-ALA": 0.1327212432645395, "A/61-LYS": 0.16217230654522485, "A/62-GLN": 0.12146349031846457, "A/63-MET": 0.11846026639569845, "A/64-ALA": 0.07126113116943776, "A/65-GLN": 0.09467557062475797, "A/66-ASN": 0.06332450127482789, "A/67-ASP": 0.07562125452383571, "A/68-VAL": 0.07180333398061421, "A/69-ALA": 0.0788395692816452, "A/70-LEU": 0.12657584403018815, "A/71-ILE": 0.17492098060264713, "A/72-LYS": 0.14289146959761978, "A/73-ASN": 0.21350669746263165, "A/74-ILE": 0.11209221391761075, "A/75-SER": 0.1459976446558933, "A/76-PRO": 0.12309637378639357, "A/77-GLU": 0.14761360630140263, "A/78-VAL": 0.13572794028906388, "A/79-LEU": 0.08738919275515043, "A/80-GLU": 0.17904073642015536, "A/81-GLU": 0.2005934182547528, "A/82-TYR": 0.21820028862231636, "A/83-LYS": 0.1632366684988168, "A/84-GLU": 0.09998271371832795, "A/85-LYS": 0.11448218456686755, "A/86-ILE": 0.09418638785215677, "A/87-GLN": 0.2041161177926118, "A/88-ARG": 0.18972635010572683, "A/89-ALA": 0.09257360716379444, "A/90-SER": 0.15992265593424423, "A/91-THR": 0.16540852660032315, "A/92-LYS": 0.20349285012423796, "A/93-SER": 0.08916951052027272, "A/94-GLN": 0.15619839171778666, "A/95-VAL": 0.04792509835653812, "A/96-ASP": 0.06671460287922196, "A/97-GLU": 0.06665278916400065, "A/98-PHE": 0.10979602043778895, "A/99-VAL": 0.10806883405267462, "A/100-ALA": 0.05328988366790396, "A/101-GLU": 0.17883219739606862, "A/102-ALA": 0.07233950917218453, "A/103-LYS": 0.1443405125832932, "A/104-LYS": 0.08007966365697294, "A/105-VAL": 0.12271476694014072, "A/106-VAL": 0.06103770125740528, "A/107-ASN": 0.09809435566570915, "A/108-SER": 0.04851039623260358, "A/109-ASN": 0.07070719085349014, "A/110-LYS": 0.10701556047962707, "A/111-GLU": 0.12441471275571053, "A/112-THR": 0.0903546698907474, "A/113-LEU": 0.09714059857737493, "A/114-VAL": 0.0783099290905762, "A/115-ASN": 0.07766099692479851, "A/116-GLN": 0.1289540452824086, "A/117-ALA": 0.0481808558728743, "A/118-ASN": 0.041959906297005065, "A/119-GLY": 0.051857525626059456, "A/120-LYS": 0.12410638025129107, "A/121-LYS": 0.07524237870914573, "A/122-GLN": 0.08813270404382337, "A/123-GLU": 0.1064834919454405, "A/124-ILE": 0.07512392358867072, "A/125-ALA": 0.09529105458727226, "A/126-LYS": 0.15810800971813238, "A/127-LEU": 0.10111613958998342, "A/128-GLU": 0.13636388757846468, "A/129-ASN": 0.18508298031560394, "A/130-LEU": 0.0921065303938395, "A/131-SER": 0.10253846576546725, "A/132-ASN": 0.07316389429120597, "A/133-ASP": 0.13512936974887638, "A/134-GLU": 0.11409035893632853, "A/135-MET": 0.12860267842978415, "A/136-LEU": 0.11249211590385405, "A/137-ARG": 0.28874565910081273, "A/138-TYR": 0.13006181652170445, "A/139-ASN": 0.09196037866166126, "A/140-THR": 0.04235986808719464, "A/141-ALA": 0.04136127292878777, "A/142-ILE": 0.048006503191248884, "A/143-ASP": 0.05453028770728561, "A/144-ASN": 0.05711035683928428, "A/145-VAL": 0.037883083852558966, "A/146-VAL": 0.08424837392089755, "A/147-LYS": 0.2176841551476998, "A/148-GLN": 0.11842218916949225, "A/149-TYR": 0.10241239220000335, "A/150-ASN": 0.10507034455941264, "A/151-GLU": 0.09426038393605828, "A/152-GLY": 0.0883089241502046, "A/153-LYS": 0.11288708499467398, "A/154-LEU": 0.10584378200336297, "A/155-ASN": 0.14384018481246078, "A/156-ILE": 0.07730956155948332, "A/157-THR": 0.08451036014731464, "A/158-ALA": 0.052698276531018294, "A/159-ALA": 0.035467018702566216, "A/160-MET": 0.07339349197270698, "A/161-ASN": 0.03793060089929246, "A/162-ALA": 0.038362279405624616, "A/163-LEU": 0.06679146675213635, "A/164-ASN": 0.07215246339683046, "A/165-SER": 0.053978889443713, "A/166-ILE": 0.05256653793101951, "A/167-LYS": 0.0620371003492221, "A/168-GLN": 0.06885555678833444, "A/169-ALA": 0.07658354682625966, "A/170-ALA": 0.05994886700390392, "A/171-GLN": 0.059159599230966184, "A/172-GLU": 0.18333154412847752, "A/173-VAL": 0.052159318072608915, "A/174-ALA": 0.050165563794293336, "A/175-GLN": 0.12141580283672072, "A/176-LYS": 0.07599957800971902, "A/177-ASN": 0.08976476224301716, "A/178-LEU": 0.19687471504316514, "A/179-GLN": 0.1335597157512912, "A/180-LYS": 0.09987002065818619, "A/181-GLN": 0.1651722983682422, "A/182-TYR": 0.24913122257864867, "A/183-ALA": 0.11706542232820184, "A/184-LYS": 0.19922318557313023, "A/185-LYS": 0.13740318345846034, "A/186-ILE": 0.11906383798304157, "A/187-GLU": 0.16484931751201462, "A/188-ARG": 0.1527057412885305, "A/189-ILE": 0.09718301148401033, "A/190-SER": 0.22562185011025096, "A/191-SER": 0.11557584977740479, "A/192-LYS": 0.11764063053073397, "A/193-GLY": 0.17330892653187882, "A/194-LEU": 0.1941102088031428, "A/195-ALA": 0.08011341162330969, "A/196-LEU": 0.19916128728923474, "A/197-SER": 0.06773310260510584, "A/198-LYS": 0.10259152472761951, "A/199-LYS": 0.2060045940534473, "A/200-ALA": 0.17480085042050975, "A/201-LYS": 0.2104437057821451, "A/202-GLU": 0.08800188086843755, "A/203-ILE": 0.11217187309067844, "A/204-TYR": 0.3106506018788627, "A/205-GLU": 0.2273259890250828, "A/206-LYS": 0.2015069254127995, "A/207-HIS": 0.30059046340491424, "A/208-LYS": 0.23225925626438418, "A/209-SER": 0.10686585817903796, "A/210-ILE": 0.13537411889927778, "A/211-LEU": 0.14346230206069377, "A/212-PRO": 0.07709925474726312, "A/213-THR": 0.11027937388518756, "A/214-PRO": 0.09061048819222023, "A/215-GLY": 0.06602051614350275, "A/216-TYR": 0.27302406338113666, "A/217-TYR": 0.2430349426186035, "A/218-ALA": 0.07066255557585925, "A/219-ASP": 0.05418656330251127, "A/220-SER": 0.08479434191326268, "A/221-VAL": 0.13328948682769906, "A/222-GLY": 0.06268866962597908, "A/223-THR": 0.1271852222880362, "A/224-TYR": 0.2936460526229023, "A/225-LEU": 0.1632903018706749, "A/226-ASN": 0.09955205691305158, "A/227-ARG": 0.29434033517088554, "A/228-PHE": 0.14604667087167028, "A/229-ARG": 0.13625207170662001, "A/230-ASP": 0.09926001926461507, "A/231-LYS": 0.24877617603759355, "A/232-GLN": 0.15033539586864395, "A/233-THR": 0.2975925600717938, "A/234-PHE": 0.26624601399060177, "A/235-GLY": 0.12418177108832987, "A/236-ASN": 0.14547639746829077, "A/237-ARG": 0.21137449735721833, "A/238-SER": 0.1457079228768905, "A/239-VAL": 0.08518158633146725, "A/240-TRP": 0.36237847692087927, "A/241-THR": 0.2078173312345979, "A/242-GLY": 0.10230945982370476, "A/243-GLN": 0.23858340098821315, "A/244-SER": 0.1748623934301828, "A/245-GLY": 0.14495906242689635, "A/246-LEU": 0.08487034447802305, "A/247-ASP": 0.06193091197940942, "A/248-GLU": 0.18951037234300475, "A/249-ALA": 0.12295599668681803, "A/250-LYS": 0.13364743755650213, "A/251-LYS": 0.25493806818551756, "A/252-MET": 0.21486298038836238, "A/253-LEU": 0.1822498167872753, "A/254-ASP": 0.13137834747258567, "A/255-GLU": 0.30965368738325366, "A/256-VAL": 0.13276669644453484, "A/257-LYS": 0.08993695207230208, "A/258-LYS": 0.14683700043866227, "A/259-LEU": 0.19845436066687205, "A/260-LEU": 0.04247950037124138, "A/261-LYS": 0.050656620691199736, "A/262-GLU": 0.23312973371117235, "A/263-LEU": 0.14617579101743533, "A/264-GLN": 0.05768094343235257, "A/265-ASP": 0.06443076273865016, "A/266-LEU": 0.12775798015920642, "A/267-THR": 0.14158275750415739, "A/268-ARG": 0.24960261549348858, "A/269-GLY": 0.19414388250796422, "A/270-THR": 0.17342092995911187, "A/271-LYS": 0.2169827702006356, "A/272-GLU": 0.21378708681722394, "A/273-ASP": 0.16358524749512135}}}, "1": {"single": {"lddt": 0.629607220469932, "rmsd": 12.359822273254395, "cad_score": 0.625033, "gdtts": 0.11721611721611722, "tm_score": 0.5797874331474304, "LoCoHD": 0.1232968854818429}, "per_residue": {"lddt": {"A/1-ASP": 0.534, "A/2-GLN": 0.675, "A/3-GLU": 0.603, "A/4-LEU": 0.554, "A/5-GLY": 0.658, "A/6-LYS": 0.656, "A/7-GLN": 0.576, "A/8-SER": 0.597, "A/9-ARG": 0.656, "A/10-ARG": 0.521, "A/11-SER": 0.608, "A/12-GLN": 0.606, "A/13-ASP": 0.693, "A/14-ILE": 0.654, "A/15-ILE": 0.62, "A/16-LYS": 0.654, "A/17-SER": 0.647, "A/18-LEU": 0.565, "A/19-GLY": 0.537, "A/20-PHE": 0.485, "A/21-LEU": 0.628, "A/22-SER": 0.707, "A/23-SER": 0.694, "A/24-ASP": 0.781, "A/25-GLN": 0.734, "A/26-LYS": 0.527, "A/27-ASP": 0.651, "A/28-ILE": 0.73, "A/29-LEU": 0.647, "A/30-VAL": 0.577, "A/31-LYS": 0.567, "A/32-SER": 0.673, "A/33-ILE": 0.597, "A/34-SER": 0.538, "A/35-SER": 0.661, "A/36-SER": 0.499, "A/37-LYS": 0.418, "A/38-ASP": 0.531, "A/39-SER": 0.476, "A/40-GLN": 0.601, "A/41-LEU": 0.591, "A/42-ILE": 0.486, "A/43-LEU": 0.614, "A/44-LYS": 0.63, "A/45-PHE": 0.558, "A/46-VAL": 0.619, "A/47-THR": 0.76, "A/48-GLN": 0.713, "A/49-ALA": 0.71, "A/50-THR": 0.712, "A/51-GLN": 0.744, "A/52-LEU": 0.721, "A/53-ASN": 0.604, "A/54-ASN": 0.785, "A/55-ALA": 0.827, "A/56-GLU": 0.732, "A/57-SER": 0.683, "A/58-THR": 0.789, "A/59-LYS": 0.707, "A/60-ALA": 0.682, "A/61-LYS": 0.715, "A/62-GLN": 0.676, "A/63-MET": 0.324, "A/64-ALA": 0.549, "A/65-GLN": 0.588, "A/66-ASN": 0.481, "A/67-ASP": 0.481, "A/68-VAL": 0.419, "A/69-ALA": 0.374, "A/70-LEU": 0.338, "A/71-ILE": 0.499, "A/72-LYS": 0.371, "A/73-ASN": 0.428, "A/74-ILE": 0.527, "A/75-SER": 0.558, "A/76-PRO": 0.631, "A/77-GLU": 0.629, "A/78-VAL": 0.666, "A/79-LEU": 0.648, "A/80-GLU": 0.713, "A/81-GLU": 0.738, "A/82-TYR": 0.583, "A/83-LYS": 0.689, "A/84-GLU": 0.831, "A/85-LYS": 0.801, "A/86-ILE": 0.734, "A/87-GLN": 0.703, "A/88-ARG": 0.836, "A/89-ALA": 0.886, "A/90-SER": 0.842, "A/91-THR": 0.698, "A/92-LYS": 0.646, "A/93-SER": 0.75, "A/94-GLN": 0.749, "A/95-VAL": 0.686, "A/96-ASP": 0.759, "A/97-GLU": 0.849, "A/98-PHE": 0.822, "A/99-VAL": 0.743, "A/100-ALA": 0.788, "A/101-GLU": 0.751, "A/102-ALA": 0.758, "A/103-LYS": 0.611, "A/104-LYS": 0.784, "A/105-VAL": 0.747, "A/106-VAL": 0.64, "A/107-ASN": 0.648, "A/108-SER": 0.769, "A/109-ASN": 0.74, "A/110-LYS": 0.675, "A/111-GLU": 0.734, "A/112-THR": 0.793, "A/113-LEU": 0.808, "A/114-VAL": 0.841, "A/115-ASN": 0.863, "A/116-GLN": 0.818, "A/117-ALA": 0.924, "A/118-ASN": 0.914, "A/119-GLY": 0.854, "A/120-LYS": 0.803, "A/121-LYS": 0.885, "A/122-GLN": 0.859, "A/123-GLU": 0.693, "A/124-ILE": 0.848, "A/125-ALA": 0.862, "A/126-LYS": 0.753, "A/127-LEU": 0.829, "A/128-GLU": 0.676, "A/129-ASN": 0.738, "A/130-LEU": 0.844, "A/131-SER": 0.82, "A/132-ASN": 0.842, "A/133-ASP": 0.76, "A/134-GLU": 0.815, "A/135-MET": 0.46, "A/136-LEU": 0.846, "A/137-ARG": 0.743, "A/138-TYR": 0.863, "A/139-ASN": 0.902, "A/140-THR": 0.918, "A/141-ALA": 0.87, "A/142-ILE": 0.915, "A/143-ASP": 0.919, "A/144-ASN": 0.89, "A/145-VAL": 0.823, "A/146-VAL": 0.86, "A/147-LYS": 0.753, "A/148-GLN": 0.681, "A/149-TYR": 0.681, "A/150-ASN": 0.712, "A/151-GLU": 0.672, "A/152-GLY": 0.541, "A/153-LYS": 0.6, "A/154-LEU": 0.657, "A/155-ASN": 0.678, "A/156-ILE": 0.724, "A/157-THR": 0.7, "A/158-ALA": 0.726, "A/159-ALA": 0.791, "A/160-MET": 0.434, "A/161-ASN": 0.823, "A/162-ALA": 0.864, "A/163-LEU": 0.889, "A/164-ASN": 0.896, "A/165-SER": 0.832, "A/166-ILE": 0.828, "A/167-LYS": 0.818, "A/168-GLN": 0.857, "A/169-ALA": 0.84, "A/170-ALA": 0.87, "A/171-GLN": 0.766, "A/172-GLU": 0.771, "A/173-VAL": 0.827, "A/174-ALA": 0.832, "A/175-GLN": 0.75, "A/176-LYS": 0.847, "A/177-ASN": 0.768, "A/178-LEU": 0.692, "A/179-GLN": 0.712, "A/180-LYS": 0.8, "A/181-GLN": 0.651, "A/182-TYR": 0.516, "A/183-ALA": 0.777, "A/184-LYS": 0.686, "A/185-LYS": 0.616, "A/186-ILE": 0.621, "A/187-GLU": 0.593, "A/188-ARG": 0.545, "A/189-ILE": 0.54, "A/190-SER": 0.598, "A/191-SER": 0.569, "A/192-LYS": 0.488, "A/193-GLY": 0.557, "A/194-LEU": 0.52, "A/195-ALA": 0.574, "A/196-LEU": 0.459, "A/197-SER": 0.595, "A/198-LYS": 0.579, "A/199-LYS": 0.454, "A/200-ALA": 0.499, "A/201-LYS": 0.567, "A/202-GLU": 0.534, "A/203-ILE": 0.448, "A/204-TYR": 0.361, "A/205-GLU": 0.615, "A/206-LYS": 0.462, "A/207-HIS": 0.308, "A/208-LYS": 0.507, "A/209-SER": 0.432, "A/210-ILE": 0.376, "A/211-LEU": 0.352, "A/212-PRO": 0.411, "A/213-THR": 0.527, "A/214-PRO": 0.581, "A/215-GLY": 0.658, "A/216-TYR": 0.478, "A/217-TYR": 0.46, "A/218-ALA": 0.667, "A/219-ASP": 0.689, "A/220-SER": 0.528, "A/221-VAL": 0.595, "A/222-GLY": 0.646, "A/223-THR": 0.572, "A/224-TYR": 0.423, "A/225-LEU": 0.591, "A/226-ASN": 0.61, "A/227-ARG": 0.518, "A/228-PHE": 0.413, "A/229-ARG": 0.571, "A/230-ASP": 0.596, "A/231-LYS": 0.41, "A/232-GLN": 0.304, "A/233-THR": 0.392, "A/234-PHE": 0.278, "A/235-GLY": 0.418, "A/236-ASN": 0.371, "A/237-ARG": 0.289, "A/238-SER": 0.36, "A/239-VAL": 0.322, "A/240-TRP": 0.346, "A/241-THR": 0.299, "A/242-GLY": 0.318, "A/243-GLN": 0.31, "A/244-SER": 0.364, "A/245-GLY": 0.349, "A/246-LEU": 0.367, "A/247-ASP": 0.474, "A/248-GLU": 0.383, "A/249-ALA": 0.408, "A/250-LYS": 0.462, "A/251-LYS": 0.52, "A/252-MET": 0.23, "A/253-LEU": 0.421, "A/254-ASP": 0.51, "A/255-GLU": 0.504, "A/256-VAL": 0.525, "A/257-LYS": 0.575, "A/258-LYS": 0.687, "A/259-LEU": 0.608, "A/260-LEU": 0.643, "A/261-LYS": 0.743, "A/262-GLU": 0.677, "A/263-LEU": 0.724, "A/264-GLN": 0.732, "A/265-ASP": 0.726, "A/266-LEU": 0.692, "A/267-THR": 0.722, "A/268-ARG": 0.641, "A/269-GLY": 0.469, "A/270-THR": 0.625, "A/271-LYS": 0.328, "A/272-GLU": 0.348, "A/273-ASP": 0.357}, "cad_score": {"A/1-ASP": 0.644, "A/2-GLN": 0.392, "A/3-GLU": 0.578, "A/4-LEU": 0.526, "A/5-GLY": 0.636, "A/6-LYS": 0.568, "A/7-GLN": 0.619, "A/8-SER": 0.527, "A/9-ARG": 0.737, "A/10-ARG": 0.409, "A/11-SER": 0.594, "A/12-GLN": 0.561, "A/13-ASP": 0.83, "A/14-ILE": 0.577, "A/15-ILE": 0.67, "A/16-LYS": 0.673, "A/17-SER": 0.789, "A/18-LEU": 0.476, "A/19-GLY": 0.374, "A/20-PHE": 0.54, "A/21-LEU": 0.611, "A/22-SER": 0.903, "A/23-SER": 0.71, "A/24-ASP": 0.889, "A/25-GLN": 0.78, "A/26-LYS": 0.577, "A/27-ASP": 0.575, "A/28-ILE": 0.881, "A/29-LEU": 0.742, "A/30-VAL": 0.608, "A/31-LYS": 0.657, "A/32-SER": 0.742, "A/33-ILE": 0.561, "A/34-SER": 0.388, "A/35-SER": 0.686, "A/36-SER": 0.636, "A/37-LYS": 0.358, "A/38-ASP": 0.548, "A/39-SER": 0.451, "A/40-GLN": 0.701, "A/41-LEU": 0.299, "A/42-ILE": 0.501, "A/43-LEU": 0.439, "A/44-LYS": 0.74, "A/45-PHE": 0.647, "A/46-VAL": 0.533, "A/47-THR": 0.799, "A/48-GLN": 0.795, "A/49-ALA": 0.636, "A/50-THR": 0.806, "A/51-GLN": 0.774, "A/52-LEU": 0.757, "A/53-ASN": 0.533, "A/54-ASN": 0.772, "A/55-ALA": 0.837, "A/56-GLU": 0.811, "A/57-SER": 0.734, "A/58-THR": 0.813, "A/59-LYS": 0.633, "A/60-ALA": 0.721, "A/61-LYS": 0.777, "A/62-GLN": 0.795, "A/63-MET": 0.672, "A/64-ALA": 0.646, "A/65-GLN": 0.817, "A/66-ASN": 0.758, "A/67-ASP": 0.606, "A/68-VAL": 0.57, "A/69-ALA": 0.469, "A/70-LEU": 0.256, "A/71-ILE": 0.415, "A/72-LYS": 0.06, "A/73-ASN": 0.135, "A/74-ILE": 0.568, "A/75-SER": 0.538, "A/76-PRO": 0.64, "A/77-GLU": 0.781, "A/78-VAL": 0.743, "A/79-LEU": 0.627, "A/80-GLU": 0.641, "A/81-GLU": 0.803, "A/82-TYR": 0.406, "A/83-LYS": 0.563, "A/84-GLU": 0.855, "A/85-LYS": 0.853, "A/86-ILE": 0.669, "A/87-GLN": 0.538, "A/88-ARG": 0.764, "A/89-ALA": 0.793, "A/90-SER": 0.795, "A/91-THR": 0.646, "A/92-LYS": 0.84, "A/93-SER": 0.873, "A/94-GLN": 0.738, "A/95-VAL": 0.753, "A/96-ASP": 0.879, "A/97-GLU": 0.849, "A/98-PHE": 0.75, "A/99-VAL": 0.632, "A/100-ALA": 0.799, "A/101-GLU": 0.731, "A/102-ALA": 0.75, "A/103-LYS": 0.582, "A/104-LYS": 0.763, "A/105-VAL": 0.708, "A/106-VAL": 0.571, "A/107-ASN": 0.76, "A/108-SER": 0.877, "A/109-ASN": 0.826, "A/110-LYS": 0.647, "A/111-GLU": 0.726, "A/112-THR": 0.782, "A/113-LEU": 0.806, "A/114-VAL": 0.785, "A/115-ASN": 0.806, "A/116-GLN": 0.735, "A/117-ALA": 0.916, "A/118-ASN": 0.866, "A/119-GLY": 0.849, "A/120-LYS": 0.784, "A/121-LYS": 0.823, "A/122-GLN": 0.833, "A/123-GLU": 0.618, "A/124-ILE": 0.769, "A/125-ALA": 0.57, "A/126-LYS": 0.76, "A/127-LEU": 0.625, "A/128-GLU": 0.62, "A/129-ASN": 0.793, "A/130-LEU": 0.81, "A/131-SER": 0.857, "A/132-ASN": 0.731, "A/133-ASP": 0.569, "A/134-GLU": 0.844, "A/135-MET": 0.582, "A/136-LEU": 0.778, "A/137-ARG": 0.573, "A/138-TYR": 0.754, "A/139-ASN": 0.715, "A/140-THR": 0.915, "A/141-ALA": 0.929, "A/142-ILE": 0.855, "A/143-ASP": 0.88, "A/144-ASN": 0.906, "A/145-VAL": 0.789, "A/146-VAL": 0.767, "A/147-LYS": 0.638, "A/148-GLN": 0.784, "A/149-TYR": 0.615, "A/150-ASN": 0.482, "A/151-GLU": 0.758, "A/152-GLY": 0.283, "A/153-LYS": 0.746, "A/154-LEU": 0.689, "A/155-ASN": 0.549, "A/156-ILE": 0.637, "A/157-THR": 0.578, "A/158-ALA": 0.924, "A/159-ALA": 0.856, "A/160-MET": 0.721, "A/161-ASN": 0.911, "A/162-ALA": 0.882, "A/163-LEU": 0.83, "A/164-ASN": 0.851, "A/165-SER": 0.92, "A/166-ILE": 0.839, "A/167-LYS": 0.848, "A/168-GLN": 0.767, "A/169-ALA": 0.79, "A/170-ALA": 0.858, "A/171-GLN": 0.607, "A/172-GLU": 0.594, "A/173-VAL": 0.799, "A/174-ALA": 0.668, "A/175-GLN": 0.736, "A/176-LYS": 0.737, "A/177-ASN": 0.799, "A/178-LEU": 0.577, "A/179-GLN": 0.732, "A/180-LYS": 0.836, "A/181-GLN": 0.731, "A/182-TYR": 0.489, "A/183-ALA": 0.742, "A/184-LYS": 0.741, "A/185-LYS": 0.602, "A/186-ILE": 0.497, "A/187-GLU": 0.739, "A/188-ARG": 0.682, "A/189-ILE": 0.336, "A/190-SER": 0.637, "A/191-SER": 0.86, "A/192-LYS": 0.447, "A/193-GLY": 0.515, "A/194-LEU": 0.789, "A/195-ALA": 0.816, "A/196-LEU": 0.293, "A/197-SER": 0.675, "A/198-LYS": 0.874, "A/199-LYS": 0.448, "A/200-ALA": 0.436, "A/201-LYS": 0.607, "A/202-GLU": 0.748, "A/203-ILE": 0.359, "A/204-TYR": 0.266, "A/205-GLU": 0.547, "A/206-LYS": 0.582, "A/207-HIS": 0.26, "A/208-LYS": 0.448, "A/209-SER": 0.598, "A/210-ILE": 0.367, "A/211-LEU": 0.421, "A/212-PRO": 0.456, "A/213-THR": 0.718, "A/214-PRO": 0.679, "A/215-GLY": 0.841, "A/216-TYR": 0.409, "A/217-TYR": 0.368, "A/218-ALA": 0.742, "A/219-ASP": 0.941, "A/220-SER": 0.364, "A/221-VAL": 0.595, "A/222-GLY": 0.861, "A/223-THR": 0.869, "A/224-TYR": 0.443, "A/225-LEU": 0.668, "A/226-ASN": 0.802, "A/227-ARG": 0.593, "A/228-PHE": 0.294, "A/229-ARG": 0.487, "A/230-ASP": 0.342, "A/231-LYS": 0.308, "A/232-GLN": 0.208, "A/233-THR": 0.496, "A/234-PHE": 0.494, "A/235-GLY": 0.848, "A/236-ASN": 0.485, "A/237-ARG": 0.4, "A/238-SER": 0.441, "A/239-VAL": 0.295, "A/240-TRP": 0.203, "A/241-THR": 0.161, "A/242-GLY": 0.295, "A/243-GLN": 0.31, "A/244-SER": 0.566, "A/245-GLY": 0.515, "A/246-LEU": 0.416, "A/247-ASP": 0.56, "A/248-GLU": 0.346, "A/249-ALA": 0.489, "A/250-LYS": 0.708, "A/251-LYS": 0.443, "A/252-MET": 0.347, "A/253-LEU": 0.354, "A/254-ASP": 0.6, "A/255-GLU": 0.367, "A/256-VAL": 0.382, "A/257-LYS": 0.503, "A/258-LYS": 0.756, "A/259-LEU": 0.673, "A/260-LEU": 0.531, "A/261-LYS": 0.941, "A/262-GLU": 0.833, "A/263-LEU": 0.642, "A/264-GLN": 0.872, "A/265-ASP": 0.808, "A/266-LEU": 0.67, "A/267-THR": 0.55, "A/268-ARG": 0.377, "A/269-GLY": 0.142, "A/270-THR": 0.462, "A/271-LYS": 0.416, "A/272-GLU": 0.423, "A/273-ASP": 0.379}, "LoCoHD": {"A/1-ASP": 0.16111038865575522, "A/2-GLN": 0.20887098600125314, "A/3-GLU": 0.1775518025294151, "A/4-LEU": 0.12369404398727411, "A/5-GLY": 0.0848362483241889, "A/6-LYS": 0.1884014000028561, "A/7-GLN": 0.1769677124826108, "A/8-SER": 0.06772582161092981, "A/9-ARG": 0.1474794643984677, "A/10-ARG": 0.18929986693815937, "A/11-SER": 0.07186795945572708, "A/12-GLN": 0.0977988069027849, "A/13-ASP": 0.07564884477000237, "A/14-ILE": 0.05898698014203801, "A/15-ILE": 0.05849491198438375, "A/16-LYS": 0.08427239060865047, "A/17-SER": 0.08446529836522412, "A/18-LEU": 0.12697161617155783, "A/19-GLY": 0.12412531217309146, "A/20-PHE": 0.1805053135022567, "A/21-LEU": 0.09464350704198846, "A/22-SER": 0.07644551015637381, "A/23-SER": 0.07570607104735369, "A/24-ASP": 0.0761236944936013, "A/25-GLN": 0.07481927630516523, "A/26-LYS": 0.13972016324395664, "A/27-ASP": 0.1194079601658872, "A/28-ILE": 0.08639764897285754, "A/29-LEU": 0.137894685234546, "A/30-VAL": 0.07181435034681603, "A/31-LYS": 0.1346812166204426, "A/32-SER": 0.19620254238660212, "A/33-ILE": 0.13928309414018308, "A/34-SER": 0.12856247503314938, "A/35-SER": 0.13535681197151606, "A/36-SER": 0.139931906284887, "A/37-LYS": 0.18131415419419156, "A/38-ASP": 0.08323789414833227, "A/39-SER": 0.10938511850360148, "A/40-GLN": 0.1535231827315468, "A/41-LEU": 0.19645027546127752, "A/42-ILE": 0.09633339467862949, "A/43-LEU": 0.07583233669281042, "A/44-LYS": 0.10687249325651715, "A/45-PHE": 0.09140871110685131, "A/46-VAL": 0.041998744411325284, "A/47-THR": 0.04141642904804977, "A/48-GLN": 0.11798361869748068, "A/49-ALA": 0.05860741015781502, "A/50-THR": 0.048650839981011156, "A/51-GLN": 0.07388781873076304, "A/52-LEU": 0.11249051296243033, "A/53-ASN": 0.1371726536033691, "A/54-ASN": 0.09743679606307405, "A/55-ALA": 0.09400604144013525, "A/56-GLU": 0.18920445624383375, "A/57-SER": 0.2090742122884664, "A/58-THR": 0.0969872839083522, "A/59-LYS": 0.1618281100926996, "A/60-ALA": 0.13222906731980502, "A/61-LYS": 0.16221503956134814, "A/62-GLN": 0.12142205566626006, "A/63-MET": 0.11919006204441603, "A/64-ALA": 0.07122704714843313, "A/65-GLN": 0.09234900857446955, "A/66-ASN": 0.06307137481555992, "A/67-ASP": 0.07559122757136562, "A/68-VAL": 0.07218570783017925, "A/69-ALA": 0.08499450713810515, "A/70-LEU": 0.1407329705275232, "A/71-ILE": 0.17699074154065506, "A/72-LYS": 0.14559239348120842, "A/73-ASN": 0.21746311605268906, "A/74-ILE": 0.11436642016976559, "A/75-SER": 0.14691281471430592, "A/76-PRO": 0.12298256195495526, "A/77-GLU": 0.14754816638437715, "A/78-VAL": 0.13569621605153281, "A/79-LEU": 0.08725788609675439, "A/80-GLU": 0.17922679557815427, "A/81-GLU": 0.20050328174602036, "A/82-TYR": 0.217551313433248, "A/83-LYS": 0.16306428760532163, "A/84-GLU": 0.09988053855055665, "A/85-LYS": 0.11445364115353522, "A/86-ILE": 0.09441531202429512, "A/87-GLN": 0.2039267111698177, "A/88-ARG": 0.18945007160880364, "A/89-ALA": 0.09246353220678522, "A/90-SER": 0.15980773411337143, "A/91-THR": 0.1653597258872445, "A/92-LYS": 0.20259229836270953, "A/93-SER": 0.08891050338447457, "A/94-GLN": 0.15610006637108326, "A/95-VAL": 0.04803204657500537, "A/96-ASP": 0.06620798188263545, "A/97-GLU": 0.0656469412458576, "A/98-PHE": 0.10916148405543544, "A/99-VAL": 0.10779307963820796, "A/100-ALA": 0.053784296683098705, "A/101-GLU": 0.17906167423652158, "A/102-ALA": 0.07229385651056479, "A/103-LYS": 0.14404863236525495, "A/104-LYS": 0.08059972540349096, "A/105-VAL": 0.12194960445825158, "A/106-VAL": 0.07152685738573708, "A/107-ASN": 0.10229703580566811, "A/108-SER": 0.0525426231198937, "A/109-ASN": 0.0727164294585016, "A/110-LYS": 0.1155316458065031, "A/111-GLU": 0.12535942983786266, "A/112-THR": 0.08892146197216984, "A/113-LEU": 0.09991642712398892, "A/114-VAL": 0.07943505771023245, "A/115-ASN": 0.08033659748578725, "A/116-GLN": 0.1383567867253984, "A/117-ALA": 0.05053042329692887, "A/118-ASN": 0.043663884011142746, "A/119-GLY": 0.05380873332035355, "A/120-LYS": 0.12229605869910502, "A/121-LYS": 0.07882713889578709, "A/122-GLN": 0.08929879939544666, "A/123-GLU": 0.10871912296551414, "A/124-ILE": 0.08769314121791642, "A/125-ALA": 0.10007813759299151, "A/126-LYS": 0.16424240595379064, "A/127-LEU": 0.07737829199004698, "A/128-GLU": 0.07973164625875193, "A/129-ASN": 0.08596144439112445, "A/130-LEU": 0.08584488539197621, "A/131-SER": 0.0963437300061626, "A/132-ASN": 0.09672107322875288, "A/133-ASP": 0.21173459309638318, "A/134-GLU": 0.09845271015538695, "A/135-MET": 0.12565799805205224, "A/136-LEU": 0.11703698246859476, "A/137-ARG": 0.2821899585942094, "A/138-TYR": 0.13137155306194478, "A/139-ASN": 0.09105516259516919, "A/140-THR": 0.04347601626454403, "A/141-ALA": 0.0421510744544298, "A/142-ILE": 0.047248992299669834, "A/143-ASP": 0.055120807458712194, "A/144-ASN": 0.05946432972388069, "A/145-VAL": 0.03549652276792483, "A/146-VAL": 0.0890172217633647, "A/147-LYS": 0.21714630691157508, "A/148-GLN": 0.11091631638464151, "A/149-TYR": 0.10857738366658225, "A/150-ASN": 0.10310181154890243, "A/151-GLU": 0.09417620568955223, "A/152-GLY": 0.08713646551490528, "A/153-LYS": 0.11289807249651956, "A/154-LEU": 0.11299413589482024, "A/155-ASN": 0.14649413863725327, "A/156-ILE": 0.09059791700084269, "A/157-THR": 0.09030905995325184, "A/158-ALA": 0.05843163697014916, "A/159-ALA": 0.04479803710098286, "A/160-MET": 0.08075528618277693, "A/161-ASN": 0.03649635938663177, "A/162-ALA": 0.03954241154885559, "A/163-LEU": 0.07163123526837523, "A/164-ASN": 0.07200703136282727, "A/165-SER": 0.055232870288350985, "A/166-ILE": 0.05214694370354521, "A/167-LYS": 0.07465869770278342, "A/168-GLN": 0.06763878666585993, "A/169-ALA": 0.07485854852191891, "A/170-ALA": 0.058328058522860354, "A/171-GLN": 0.08638239399203539, "A/172-GLU": 0.1817092259815058, "A/173-VAL": 0.06243070413958607, "A/174-ALA": 0.04864764155976626, "A/175-GLN": 0.1150659636404536, "A/176-LYS": 0.08595351222273744, "A/177-ASN": 0.09332892911689109, "A/178-LEU": 0.1915465891001515, "A/179-GLN": 0.13612974472571807, "A/180-LYS": 0.09408240241618249, "A/181-GLN": 0.17149564887460453, "A/182-TYR": 0.23687775333095895, "A/183-ALA": 0.11581702949166749, "A/184-LYS": 0.19875892443234552, "A/185-LYS": 0.12030231107773263, "A/186-ILE": 0.1239809101418884, "A/187-GLU": 0.16159624106591816, "A/188-ARG": 0.15798847081539058, "A/189-ILE": 0.095855899162938, "A/190-SER": 0.22006930633883626, "A/191-SER": 0.11986104955088488, "A/192-LYS": 0.13142418284960947, "A/193-GLY": 0.16811549370409673, "A/194-LEU": 0.18671156845889147, "A/195-ALA": 0.05125973086333984, "A/196-LEU": 0.19862885161032381, "A/197-SER": 0.07144337736936662, "A/198-LYS": 0.11421177764869468, "A/199-LYS": 0.195459565741272, "A/200-ALA": 0.16044060123175674, "A/201-LYS": 0.19297909082492568, "A/202-GLU": 0.08617305004170948, "A/203-ILE": 0.10239293592358427, "A/204-TYR": 0.30497988449989855, "A/205-GLU": 0.16700673670078664, "A/206-LYS": 0.1989269221194706, "A/207-HIS": 0.29621089734890577, "A/208-LYS": 0.18596802926617823, "A/209-SER": 0.1011185034284303, "A/210-ILE": 0.14140943723142096, "A/211-LEU": 0.14308945183483043, "A/212-PRO": 0.07712788180442957, "A/213-THR": 0.10859391461756078, "A/214-PRO": 0.0951530446400289, "A/215-GLY": 0.06605312170456984, "A/216-TYR": 0.27137022039082614, "A/217-TYR": 0.22598743235990776, "A/218-ALA": 0.06731890500028195, "A/219-ASP": 0.048272095754465526, "A/220-SER": 0.09609992751012186, "A/221-VAL": 0.13915337040884687, "A/222-GLY": 0.06492434486480578, "A/223-THR": 0.06825331520245487, "A/224-TYR": 0.148492601807367, "A/225-LEU": 0.11066733551496552, "A/226-ASN": 0.08753834948848976, "A/227-ARG": 0.16164421817677205, "A/228-PHE": 0.1769525001999039, "A/229-ARG": 0.12076813163458684, "A/230-ASP": 0.10301595765933079, "A/231-LYS": 0.2609501829141467, "A/232-GLN": 0.14293367469950596, "A/233-THR": 0.24628976396585495, "A/234-PHE": 0.16231594448944248, "A/235-GLY": 0.10892189146682998, "A/236-ASN": 0.10402028920292317, "A/237-ARG": 0.19856987258916844, "A/238-SER": 0.1409997073981749, "A/239-VAL": 0.1580259397948231, "A/240-TRP": 0.18468245693303487, "A/241-THR": 0.12592204281675426, "A/242-GLY": 0.13366805371322227, "A/243-GLN": 0.19269069423281635, "A/244-SER": 0.08723436262316808, "A/245-GLY": 0.09979903432277118, "A/246-LEU": 0.1775383002223991, "A/247-ASP": 0.17385216153688893, "A/248-GLU": 0.14972051686777232, "A/249-ALA": 0.08671111657491207, "A/250-LYS": 0.1352998475554274, "A/251-LYS": 0.2498442332370657, "A/252-MET": 0.18469415573455047, "A/253-LEU": 0.1792454921407246, "A/254-ASP": 0.14462053641261077, "A/255-GLU": 0.3139079916647168, "A/256-VAL": 0.12350820038949994, "A/257-LYS": 0.0781598595848742, "A/258-LYS": 0.16108170270915728, "A/259-LEU": 0.1913963067026315, "A/260-LEU": 0.043542617961089686, "A/261-LYS": 0.050169498190844514, "A/262-GLU": 0.2316801218264195, "A/263-LEU": 0.14429446145229358, "A/264-GLN": 0.05841593687966793, "A/265-ASP": 0.06441848852962868, "A/266-LEU": 0.12889266737596192, "A/267-THR": 0.14227145288455534, "A/268-ARG": 0.2490530294103634, "A/269-GLY": 0.19404335548071333, "A/270-THR": 0.17343801749370863, "A/271-LYS": 0.21690237215105543, "A/272-GLU": 0.21368775055449932, "A/273-ASP": 0.16351922476450625}}}, "4": {"single": {"lddt": 0.6032305252814008, "rmsd": 18.7044677734375, "cad_score": 0.591173, "gdtts": 0.08608058608058608, "tm_score": 0.4883881211280823, "LoCoHD": 0.13487220082594964}, "per_residue": {"lddt": {"A/1-ASP": 0.446, "A/2-GLN": 0.574, "A/3-GLU": 0.553, "A/4-LEU": 0.543, "A/5-GLY": 0.627, "A/6-LYS": 0.632, "A/7-GLN": 0.594, "A/8-SER": 0.612, "A/9-ARG": 0.665, "A/10-ARG": 0.662, "A/11-SER": 0.602, "A/12-GLN": 0.569, "A/13-ASP": 0.728, "A/14-ILE": 0.745, "A/15-ILE": 0.605, "A/16-LYS": 0.649, "A/17-SER": 0.663, "A/18-LEU": 0.527, "A/19-GLY": 0.475, "A/20-PHE": 0.356, "A/21-LEU": 0.561, "A/22-SER": 0.718, "A/23-SER": 0.619, "A/24-ASP": 0.611, "A/25-GLN": 0.651, "A/26-LYS": 0.567, "A/27-ASP": 0.453, "A/28-ILE": 0.535, "A/29-LEU": 0.495, "A/30-VAL": 0.497, "A/31-LYS": 0.49, "A/32-SER": 0.541, "A/33-ILE": 0.47, "A/34-SER": 0.474, "A/35-SER": 0.451, "A/36-SER": 0.479, "A/37-LYS": 0.473, "A/38-ASP": 0.445, "A/39-SER": 0.521, "A/40-GLN": 0.599, "A/41-LEU": 0.704, "A/42-ILE": 0.561, "A/43-LEU": 0.599, "A/44-LYS": 0.681, "A/45-PHE": 0.572, "A/46-VAL": 0.682, "A/47-THR": 0.776, "A/48-GLN": 0.701, "A/49-ALA": 0.711, "A/50-THR": 0.711, "A/51-GLN": 0.744, "A/52-LEU": 0.705, "A/53-ASN": 0.59, "A/54-ASN": 0.776, "A/55-ALA": 0.807, "A/56-GLU": 0.709, "A/57-SER": 0.66, "A/58-THR": 0.741, "A/59-LYS": 0.668, "A/60-ALA": 0.657, "A/61-LYS": 0.632, "A/62-GLN": 0.645, "A/63-MET": 0.322, "A/64-ALA": 0.634, "A/65-GLN": 0.588, "A/66-ASN": 0.522, "A/67-ASP": 0.533, "A/68-VAL": 0.537, "A/69-ALA": 0.455, "A/70-LEU": 0.383, "A/71-ILE": 0.478, "A/72-LYS": 0.363, "A/73-ASN": 0.417, "A/74-ILE": 0.57, "A/75-SER": 0.593, "A/76-PRO": 0.632, "A/77-GLU": 0.641, "A/78-VAL": 0.669, "A/79-LEU": 0.645, "A/80-GLU": 0.698, "A/81-GLU": 0.733, "A/82-TYR": 0.562, "A/83-LYS": 0.654, "A/84-GLU": 0.791, "A/85-LYS": 0.798, "A/86-ILE": 0.687, "A/87-GLN": 0.622, "A/88-ARG": 0.797, "A/89-ALA": 0.787, "A/90-SER": 0.732, "A/91-THR": 0.706, "A/92-LYS": 0.667, "A/93-SER": 0.752, "A/94-GLN": 0.822, "A/95-VAL": 0.784, "A/96-ASP": 0.708, "A/97-GLU": 0.827, "A/98-PHE": 0.831, "A/99-VAL": 0.717, "A/100-ALA": 0.764, "A/101-GLU": 0.756, "A/102-ALA": 0.741, "A/103-LYS": 0.603, "A/104-LYS": 0.775, "A/105-VAL": 0.724, "A/106-VAL": 0.634, "A/107-ASN": 0.629, "A/108-SER": 0.758, "A/109-ASN": 0.686, "A/110-LYS": 0.639, "A/111-GLU": 0.711, "A/112-THR": 0.753, "A/113-LEU": 0.709, "A/114-VAL": 0.766, "A/115-ASN": 0.817, "A/116-GLN": 0.622, "A/117-ALA": 0.806, "A/118-ASN": 0.832, "A/119-GLY": 0.785, "A/120-LYS": 0.687, "A/121-LYS": 0.777, "A/122-GLN": 0.739, "A/123-GLU": 0.599, "A/124-ILE": 0.618, "A/125-ALA": 0.688, "A/126-LYS": 0.633, "A/127-LEU": 0.625, "A/128-GLU": 0.555, "A/129-ASN": 0.612, "A/130-LEU": 0.666, "A/131-SER": 0.678, "A/132-ASN": 0.704, "A/133-ASP": 0.715, "A/134-GLU": 0.69, "A/135-MET": 0.398, "A/136-LEU": 0.736, "A/137-ARG": 0.658, "A/138-TYR": 0.578, "A/139-ASN": 0.793, "A/140-THR": 0.823, "A/141-ALA": 0.804, "A/142-ILE": 0.833, "A/143-ASP": 0.851, "A/144-ASN": 0.829, "A/145-VAL": 0.822, "A/146-VAL": 0.78, "A/147-LYS": 0.728, "A/148-GLN": 0.751, "A/149-TYR": 0.654, "A/150-ASN": 0.62, "A/151-GLU": 0.66, "A/152-GLY": 0.573, "A/153-LYS": 0.653, "A/154-LEU": 0.636, "A/155-ASN": 0.517, "A/156-ILE": 0.494, "A/157-THR": 0.637, "A/158-ALA": 0.686, "A/159-ALA": 0.619, "A/160-MET": 0.323, "A/161-ASN": 0.753, "A/162-ALA": 0.792, "A/163-LEU": 0.696, "A/164-ASN": 0.743, "A/165-SER": 0.759, "A/166-ILE": 0.821, "A/167-LYS": 0.707, "A/168-GLN": 0.783, "A/169-ALA": 0.711, "A/170-ALA": 0.749, "A/171-GLN": 0.743, "A/172-GLU": 0.69, "A/173-VAL": 0.662, "A/174-ALA": 0.715, "A/175-GLN": 0.715, "A/176-LYS": 0.632, "A/177-ASN": 0.578, "A/178-LEU": 0.66, "A/179-GLN": 0.729, "A/180-LYS": 0.704, "A/181-GLN": 0.624, "A/182-TYR": 0.632, "A/183-ALA": 0.841, "A/184-LYS": 0.67, "A/185-LYS": 0.586, "A/186-ILE": 0.711, "A/187-GLU": 0.612, "A/188-ARG": 0.533, "A/189-ILE": 0.574, "A/190-SER": 0.644, "A/191-SER": 0.587, "A/192-LYS": 0.475, "A/193-GLY": 0.577, "A/194-LEU": 0.571, "A/195-ALA": 0.555, "A/196-LEU": 0.503, "A/197-SER": 0.623, "A/198-LYS": 0.559, "A/199-LYS": 0.514, "A/200-ALA": 0.694, "A/201-LYS": 0.688, "A/202-GLU": 0.495, "A/203-ILE": 0.525, "A/204-TYR": 0.45, "A/205-GLU": 0.552, "A/206-LYS": 0.328, "A/207-HIS": 0.442, "A/208-LYS": 0.501, "A/209-SER": 0.316, "A/210-ILE": 0.279, "A/211-LEU": 0.386, "A/212-PRO": 0.348, "A/213-THR": 0.667, "A/214-PRO": 0.64, "A/215-GLY": 0.803, "A/216-TYR": 0.636, "A/217-TYR": 0.416, "A/218-ALA": 0.683, "A/219-ASP": 0.742, "A/220-SER": 0.56, "A/221-VAL": 0.558, "A/222-GLY": 0.618, "A/223-THR": 0.562, "A/224-TYR": 0.443, "A/225-LEU": 0.58, "A/226-ASN": 0.596, "A/227-ARG": 0.533, "A/228-PHE": 0.451, "A/229-ARG": 0.569, "A/230-ASP": 0.577, "A/231-LYS": 0.477, "A/232-GLN": 0.363, "A/233-THR": 0.452, "A/234-PHE": 0.364, "A/235-GLY": 0.452, "A/236-ASN": 0.362, "A/237-ARG": 0.448, "A/238-SER": 0.431, "A/239-VAL": 0.46, "A/240-TRP": 0.332, "A/241-THR": 0.354, "A/242-GLY": 0.309, "A/243-GLN": 0.294, "A/244-SER": 0.443, "A/245-GLY": 0.396, "A/246-LEU": 0.407, "A/247-ASP": 0.484, "A/248-GLU": 0.417, "A/249-ALA": 0.447, "A/250-LYS": 0.523, "A/251-LYS": 0.521, "A/252-MET": 0.247, "A/253-LEU": 0.473, "A/254-ASP": 0.518, "A/255-GLU": 0.503, "A/256-VAL": 0.52, "A/257-LYS": 0.617, "A/258-LYS": 0.625, "A/259-LEU": 0.568, "A/260-LEU": 0.602, "A/261-LYS": 0.738, "A/262-GLU": 0.563, "A/263-LEU": 0.535, "A/264-GLN": 0.638, "A/265-ASP": 0.556, "A/266-LEU": 0.428, "A/267-THR": 0.457, "A/268-ARG": 0.467, "A/269-GLY": 0.254, "A/270-THR": 0.306, "A/271-LYS": 0.179, "A/272-GLU": 0.227, "A/273-ASP": 0.164}, "cad_score": {"A/1-ASP": 0.657, "A/2-GLN": 0.392, "A/3-GLU": 0.571, "A/4-LEU": 0.406, "A/5-GLY": 0.561, "A/6-LYS": 0.639, "A/7-GLN": 0.56, "A/8-SER": 0.442, "A/9-ARG": 0.683, "A/10-ARG": 0.753, "A/11-SER": 0.571, "A/12-GLN": 0.7, "A/13-ASP": 0.821, "A/14-ILE": 0.775, "A/15-ILE": 0.587, "A/16-LYS": 0.696, "A/17-SER": 0.845, "A/18-LEU": 0.571, "A/19-GLY": 0.483, "A/20-PHE": 0.485, "A/21-LEU": 0.551, "A/22-SER": 0.832, "A/23-SER": 0.686, "A/24-ASP": 0.719, "A/25-GLN": 0.646, "A/26-LYS": 0.658, "A/27-ASP": 0.412, "A/28-ILE": 0.626, "A/29-LEU": 0.486, "A/30-VAL": 0.524, "A/31-LYS": 0.659, "A/32-SER": 0.575, "A/33-ILE": 0.469, "A/34-SER": 0.485, "A/35-SER": 0.487, "A/36-SER": 0.503, "A/37-LYS": 0.383, "A/38-ASP": 0.359, "A/39-SER": 0.293, "A/40-GLN": 0.478, "A/41-LEU": 0.402, "A/42-ILE": 0.464, "A/43-LEU": 0.612, "A/44-LYS": 0.734, "A/45-PHE": 0.662, "A/46-VAL": 0.681, "A/47-THR": 0.844, "A/48-GLN": 0.772, "A/49-ALA": 0.663, "A/50-THR": 0.805, "A/51-GLN": 0.761, "A/52-LEU": 0.778, "A/53-ASN": 0.598, "A/54-ASN": 0.764, "A/55-ALA": 0.844, "A/56-GLU": 0.65, "A/57-SER": 0.62, "A/58-THR": 0.8, "A/59-LYS": 0.548, "A/60-ALA": 0.589, "A/61-LYS": 0.723, "A/62-GLN": 0.787, "A/63-MET": 0.357, "A/64-ALA": 0.565, "A/65-GLN": 0.796, "A/66-ASN": 0.759, "A/67-ASP": 0.421, "A/68-VAL": 0.556, "A/69-ALA": 0.46, "A/70-LEU": 0.306, "A/71-ILE": 0.422, "A/72-LYS": 0.077, "A/73-ASN": 0.238, "A/74-ILE": 0.548, "A/75-SER": 0.777, "A/76-PRO": 0.603, "A/77-GLU": 0.885, "A/78-VAL": 0.807, "A/79-LEU": 0.503, "A/80-GLU": 0.659, "A/81-GLU": 0.732, "A/82-TYR": 0.409, "A/83-LYS": 0.564, "A/84-GLU": 0.826, "A/85-LYS": 0.752, "A/86-ILE": 0.619, "A/87-GLN": 0.537, "A/88-ARG": 0.784, "A/89-ALA": 0.8, "A/90-SER": 0.809, "A/91-THR": 0.775, "A/92-LYS": 0.551, "A/93-SER": 0.865, "A/94-GLN": 0.884, "A/95-VAL": 0.737, "A/96-ASP": 0.654, "A/97-GLU": 0.797, "A/98-PHE": 0.819, "A/99-VAL": 0.563, "A/100-ALA": 0.882, "A/101-GLU": 0.769, "A/102-ALA": 0.703, "A/103-LYS": 0.524, "A/104-LYS": 0.861, "A/105-VAL": 0.725, "A/106-VAL": 0.606, "A/107-ASN": 0.761, "A/108-SER": 0.874, "A/109-ASN": 0.675, "A/110-LYS": 0.687, "A/111-GLU": 0.693, "A/112-THR": 0.645, "A/113-LEU": 0.59, "A/114-VAL": 0.743, "A/115-ASN": 0.737, "A/116-GLN": 0.571, "A/117-ALA": 0.746, "A/118-ASN": 0.826, "A/119-GLY": 0.72, "A/120-LYS": 0.462, "A/121-LYS": 0.766, "A/122-GLN": 0.871, "A/123-GLU": 0.605, "A/124-ILE": 0.627, "A/125-ALA": 0.592, "A/126-LYS": 0.809, "A/127-LEU": 0.563, "A/128-GLU": 0.438, "A/129-ASN": 0.402, "A/130-LEU": 0.621, "A/131-SER": 0.752, "A/132-ASN": 0.818, "A/133-ASP": 0.674, "A/134-GLU": 0.579, "A/135-MET": 0.732, "A/136-LEU": 0.772, "A/137-ARG": 0.614, "A/138-TYR": 0.529, "A/139-ASN": 0.718, "A/140-THR": 0.906, "A/141-ALA": 0.902, "A/142-ILE": 0.822, "A/143-ASP": 0.794, "A/144-ASN": 0.866, "A/145-VAL": 0.764, "A/146-VAL": 0.779, "A/147-LYS": 0.716, "A/148-GLN": 0.741, "A/149-TYR": 0.557, "A/150-ASN": 0.563, "A/151-GLU": 0.841, "A/152-GLY": 0.357, "A/153-LYS": 0.639, "A/154-LEU": 0.673, "A/155-ASN": 0.718, "A/156-ILE": 0.429, "A/157-THR": 0.862, "A/158-ALA": 0.832, "A/159-ALA": 0.553, "A/160-MET": 0.744, "A/161-ASN": 0.935, "A/162-ALA": 0.876, "A/163-LEU": 0.68, "A/164-ASN": 0.865, "A/165-SER": 0.909, "A/166-ILE": 0.78, "A/167-LYS": 0.821, "A/168-GLN": 0.787, "A/169-ALA": 0.889, "A/170-ALA": 0.646, "A/171-GLN": 0.827, "A/172-GLU": 0.712, "A/173-VAL": 0.55, "A/174-ALA": 0.719, "A/175-GLN": 0.723, "A/176-LYS": 0.633, "A/177-ASN": 0.404, "A/178-LEU": 0.501, "A/179-GLN": 0.736, "A/180-LYS": 0.575, "A/181-GLN": 0.559, "A/182-TYR": 0.576, "A/183-ALA": 0.742, "A/184-LYS": 0.547, "A/185-LYS": 0.532, "A/186-ILE": 0.505, "A/187-GLU": 0.726, "A/188-ARG": 0.329, "A/189-ILE": 0.449, "A/190-SER": 0.649, "A/191-SER": 0.839, "A/192-LYS": 0.371, "A/193-GLY": 0.599, "A/194-LEU": 0.599, "A/195-ALA": 0.549, "A/196-LEU": 0.306, "A/197-SER": 0.606, "A/198-LYS": 0.521, "A/199-LYS": 0.321, "A/200-ALA": 0.656, "A/201-LYS": 0.579, "A/202-GLU": 0.322, "A/203-ILE": 0.573, "A/204-TYR": 0.348, "A/205-GLU": 0.549, "A/206-LYS": 0.074, "A/207-HIS": 0.347, "A/208-LYS": 0.701, "A/209-SER": 0.319, "A/210-ILE": 0.25, "A/211-LEU": 0.585, "A/212-PRO": 0.534, "A/213-THR": 0.583, "A/214-PRO": 0.66, "A/215-GLY": 0.835, "A/216-TYR": 0.497, "A/217-TYR": 0.395, "A/218-ALA": 0.663, "A/219-ASP": 0.83, "A/220-SER": 0.789, "A/221-VAL": 0.603, "A/222-GLY": 0.883, "A/223-THR": 0.845, "A/224-TYR": 0.451, "A/225-LEU": 0.692, "A/226-ASN": 0.824, "A/227-ARG": 0.498, "A/228-PHE": 0.236, "A/229-ARG": 0.521, "A/230-ASP": 0.232, "A/231-LYS": 0.367, "A/232-GLN": 0.23, "A/233-THR": 0.575, "A/234-PHE": 0.373, "A/235-GLY": 0.568, "A/236-ASN": 0.372, "A/237-ARG": 0.374, "A/238-SER": 0.207, "A/239-VAL": 0.307, "A/240-TRP": 0.287, "A/241-THR": 0.36, "A/242-GLY": 0.219, "A/243-GLN": 0.224, "A/244-SER": 0.672, "A/245-GLY": 0.421, "A/246-LEU": 0.484, "A/247-ASP": 0.547, "A/248-GLU": 0.5, "A/249-ALA": 0.475, "A/250-LYS": 0.766, "A/251-LYS": 0.419, "A/252-MET": 0.448, "A/253-LEU": 0.601, "A/254-ASP": 0.539, "A/255-GLU": 0.284, "A/256-VAL": 0.414, "A/257-LYS": 0.738, "A/258-LYS": 0.733, "A/259-LEU": 0.31, "A/260-LEU": 0.545, "A/261-LYS": 0.94, "A/262-GLU": 0.593, "A/263-LEU": 0.536, "A/264-GLN": 0.824, "A/265-ASP": 0.798, "A/266-LEU": 0.276, "A/267-THR": 0.363, "A/268-ARG": 0.326, "A/269-GLY": 0.065, "A/270-THR": 0.182, "A/271-LYS": 0.407, "A/272-GLU": 0.426, "A/273-ASP": 0.238}, "LoCoHD": {"A/1-ASP": 0.16311707466439831, "A/2-GLN": 0.2128163862545088, "A/3-GLU": 0.19495748205385183, "A/4-LEU": 0.1310795386975262, "A/5-GLY": 0.08444408063512245, "A/6-LYS": 0.1582331756169468, "A/7-GLN": 0.1560779669410062, "A/8-SER": 0.046390256597994554, "A/9-ARG": 0.14426869898090489, "A/10-ARG": 0.1484075843870782, "A/11-SER": 0.06624317068423448, "A/12-GLN": 0.12802460320632106, "A/13-ASP": 0.09717204536778822, "A/14-ILE": 0.04054298445208448, "A/15-ILE": 0.08417048804932678, "A/16-LYS": 0.08047798907190612, "A/17-SER": 0.09544872615137964, "A/18-LEU": 0.11165305424822232, "A/19-GLY": 0.13464555437582132, "A/20-PHE": 0.2360292515906367, "A/21-LEU": 0.1532927438058217, "A/22-SER": 0.08983783987081183, "A/23-SER": 0.10224981600141132, "A/24-ASP": 0.14447519001401526, "A/25-GLN": 0.13985453230804776, "A/26-LYS": 0.1435523964127924, "A/27-ASP": 0.16209597427770933, "A/28-ILE": 0.1311332402796293, "A/29-LEU": 0.13785986672941702, "A/30-VAL": 0.1180721748263104, "A/31-LYS": 0.17889928939801217, "A/32-SER": 0.22097570466488436, "A/33-ILE": 0.1883714794312609, "A/34-SER": 0.13312677723419372, "A/35-SER": 0.19236414232352397, "A/36-SER": 0.1612860228675458, "A/37-LYS": 0.20900730754613286, "A/38-ASP": 0.1468061928897309, "A/39-SER": 0.15451702803209438, "A/40-GLN": 0.19983484598187923, "A/41-LEU": 0.1517326775779718, "A/42-ILE": 0.07979144668371317, "A/43-LEU": 0.09214703082459744, "A/44-LYS": 0.1206841872900117, "A/45-PHE": 0.10113814320676257, "A/46-VAL": 0.03156584229886745, "A/47-THR": 0.030861802285472285, "A/48-GLN": 0.1085167233691385, "A/49-ALA": 0.05628580589615313, "A/50-THR": 0.03813060901109802, "A/51-GLN": 0.07196661871495069, "A/52-LEU": 0.11766490866002458, "A/53-ASN": 0.19216617082180473, "A/54-ASN": 0.09773684632193035, "A/55-ALA": 0.09688376369520033, "A/56-GLU": 0.2084226470466078, "A/57-SER": 0.2132541763538256, "A/58-THR": 0.10470056473876502, "A/59-LYS": 0.1826979435018558, "A/60-ALA": 0.1636759953466974, "A/61-LYS": 0.16941516853240018, "A/62-GLN": 0.11992884398893074, "A/63-MET": 0.09465838216574601, "A/64-ALA": 0.12731567000557165, "A/65-GLN": 0.09391134380988811, "A/66-ASN": 0.07981633046308541, "A/67-ASP": 0.15063377994107052, "A/68-VAL": 0.11136216674643604, "A/69-ALA": 0.08757815560045071, "A/70-LEU": 0.12516924298600962, "A/71-ILE": 0.15381033632475316, "A/72-LYS": 0.1325249392246869, "A/73-ASN": 0.25629971237080723, "A/74-ILE": 0.12609229993743667, "A/75-SER": 0.12780512708398112, "A/76-PRO": 0.12501595099876137, "A/77-GLU": 0.14962520214978503, "A/78-VAL": 0.13593833007377545, "A/79-LEU": 0.08143497406654672, "A/80-GLU": 0.17474374413587024, "A/81-GLU": 0.21610897030145346, "A/82-TYR": 0.2124092808305358, "A/83-LYS": 0.15205159588682435, "A/84-GLU": 0.09894218041917945, "A/85-LYS": 0.1045031999122079, "A/86-ILE": 0.11098556075738954, "A/87-GLN": 0.20893567018126674, "A/88-ARG": 0.1891987486663079, "A/89-ALA": 0.09674250121728921, "A/90-SER": 0.16210547773115136, "A/91-THR": 0.1593571343128505, "A/92-LYS": 0.2280093786025998, "A/93-SER": 0.0710898509145855, "A/94-GLN": 0.0891131234594693, "A/95-VAL": 0.06813681019256387, "A/96-ASP": 0.08549267741110753, "A/97-GLU": 0.07791122788676612, "A/98-PHE": 0.11350901051235782, "A/99-VAL": 0.1248657776077252, "A/100-ALA": 0.055296622132556504, "A/101-GLU": 0.17581976406329342, "A/102-ALA": 0.07752600943447632, "A/103-LYS": 0.17070734042341754, "A/104-LYS": 0.07708477976262866, "A/105-VAL": 0.10977696072106637, "A/106-VAL": 0.0698712908883744, "A/107-ASN": 0.10256507785909928, "A/108-SER": 0.047571176483638296, "A/109-ASN": 0.08517946297664782, "A/110-LYS": 0.13598679002292818, "A/111-GLU": 0.1185396861713746, "A/112-THR": 0.11771413937338986, "A/113-LEU": 0.11356870768690094, "A/114-VAL": 0.07657006366057553, "A/115-ASN": 0.08325218459545208, "A/116-GLN": 0.14802982685816662, "A/117-ALA": 0.07459166326062179, "A/118-ASN": 0.04721816340464803, "A/119-GLY": 0.10413889886759446, "A/120-LYS": 0.23581728815332828, "A/121-LYS": 0.16003247071405144, "A/122-GLN": 0.11745657868034412, "A/123-GLU": 0.24418201935984826, "A/124-ILE": 0.15619272887390998, "A/125-ALA": 0.12702522811642178, "A/126-LYS": 0.0924555551268082, "A/127-LEU": 0.09971751143662344, "A/128-GLU": 0.14356653003163716, "A/129-ASN": 0.13777154229459954, "A/130-LEU": 0.14919273580598696, "A/131-SER": 0.12891630456351072, "A/132-ASN": 0.07101444973836732, "A/133-ASP": 0.14907844060275946, "A/134-GLU": 0.1797213280983173, "A/135-MET": 0.0728140958465618, "A/136-LEU": 0.11161131625594294, "A/137-ARG": 0.34378532297405145, "A/138-TYR": 0.2215549597590187, "A/139-ASN": 0.11579729467375252, "A/140-THR": 0.04676009255781096, "A/141-ALA": 0.04791783797396242, "A/142-ILE": 0.09206072735184323, "A/143-ASP": 0.06277764172430186, "A/144-ASN": 0.0650730845499171, "A/145-VAL": 0.04401508328235029, "A/146-VAL": 0.08582556018149022, "A/147-LYS": 0.14573070562862872, "A/148-GLN": 0.09498218082414621, "A/149-TYR": 0.1428186745282178, "A/150-ASN": 0.10399797917071078, "A/151-GLU": 0.08366520685414806, "A/152-GLY": 0.08118974031543263, "A/153-LYS": 0.10027047313397479, "A/154-LEU": 0.12070145478101024, "A/155-ASN": 0.18671663206454944, "A/156-ILE": 0.14708210261960045, "A/157-THR": 0.08442074522110606, "A/158-ALA": 0.07881266845094521, "A/159-ALA": 0.05966297275888253, "A/160-MET": 0.10102977322942701, "A/161-ASN": 0.03509587394211167, "A/162-ALA": 0.03687062806957585, "A/163-LEU": 0.0903326136457103, "A/164-ASN": 0.06716070730781243, "A/165-SER": 0.051249939243007726, "A/166-ILE": 0.08503021496661183, "A/167-LYS": 0.1079528273169763, "A/168-GLN": 0.06330147366572855, "A/169-ALA": 0.0659112528759998, "A/170-ALA": 0.08761587002941484, "A/171-GLN": 0.07226028355203468, "A/172-GLU": 0.12432249907302749, "A/173-VAL": 0.09551423195451364, "A/174-ALA": 0.06233781002647235, "A/175-GLN": 0.11193143837235993, "A/176-LYS": 0.09165855537549847, "A/177-ASN": 0.16454209236283898, "A/178-LEU": 0.19480765066114722, "A/179-GLN": 0.1329803520470441, "A/180-LYS": 0.08725730972820836, "A/181-GLN": 0.19485482671524315, "A/182-TYR": 0.16496386439574592, "A/183-ALA": 0.11610137816993658, "A/184-LYS": 0.23232208040739197, "A/185-LYS": 0.16005188722707903, "A/186-ILE": 0.09915795918839462, "A/187-GLU": 0.1772357132127398, "A/188-ARG": 0.15448041729574272, "A/189-ILE": 0.14707954712205987, "A/190-SER": 0.22586750320469437, "A/191-SER": 0.11881324805614447, "A/192-LYS": 0.13331596488023062, "A/193-GLY": 0.22450658200446869, "A/194-LEU": 0.21135785627722306, "A/195-ALA": 0.08273311674428732, "A/196-LEU": 0.11544178432173259, "A/197-SER": 0.08779760351621423, "A/198-LYS": 0.22748165258988035, "A/199-LYS": 0.18604913292204472, "A/200-ALA": 0.1512221926134412, "A/201-LYS": 0.19358297777364664, "A/202-GLU": 0.15273950788407362, "A/203-ILE": 0.08269141154642135, "A/204-TYR": 0.2557063855860703, "A/205-GLU": 0.2040740907380975, "A/206-LYS": 0.20116374495687708, "A/207-HIS": 0.18988566963067366, "A/208-LYS": 0.1888416286109543, "A/209-SER": 0.10787190822535736, "A/210-ILE": 0.18108598747904264, "A/211-LEU": 0.15305049650829025, "A/212-PRO": 0.08997923760219478, "A/213-THR": 0.1259779089755826, "A/214-PRO": 0.09465559943763402, "A/215-GLY": 0.07769251946699442, "A/216-TYR": 0.21494193344307977, "A/217-TYR": 0.27026858217838307, "A/218-ALA": 0.07226595829344352, "A/219-ASP": 0.05009367168685188, "A/220-SER": 0.06590690454071096, "A/221-VAL": 0.09457640231017864, "A/222-GLY": 0.03779051966098458, "A/223-THR": 0.06734678625336482, "A/224-TYR": 0.17360800860252684, "A/225-LEU": 0.08707389466204148, "A/226-ASN": 0.07751539018434966, "A/227-ARG": 0.17247346916804934, "A/228-PHE": 0.28020419171898703, "A/229-ARG": 0.18933277466726087, "A/230-ASP": 0.2150605955296393, "A/231-LYS": 0.27179400450604674, "A/232-GLN": 0.1527591149026444, "A/233-THR": 0.23075235505515096, "A/234-PHE": 0.2742842168313656, "A/235-GLY": 0.12000578637948259, "A/236-ASN": 0.1531484042936022, "A/237-ARG": 0.24822477619871014, "A/238-SER": 0.15129083195860657, "A/239-VAL": 0.08965582974129195, "A/240-TRP": 0.2005825650624029, "A/241-THR": 0.1361433818663132, "A/242-GLY": 0.17604863694387174, "A/243-GLN": 0.18295931424873985, "A/244-SER": 0.10250563587261599, "A/245-GLY": 0.12033854217745828, "A/246-LEU": 0.0877711357853102, "A/247-ASP": 0.16546984587241, "A/248-GLU": 0.14740218284769685, "A/249-ALA": 0.09970759926748197, "A/250-LYS": 0.09390309843486783, "A/251-LYS": 0.247572390204183, "A/252-MET": 0.2519571391841762, "A/253-LEU": 0.22471416019671844, "A/254-ASP": 0.15360410415670137, "A/255-GLU": 0.2740123071871067, "A/256-VAL": 0.1427525810578267, "A/257-LYS": 0.07861050862881558, "A/258-LYS": 0.15343624359418964, "A/259-LEU": 0.20272889815898487, "A/260-LEU": 0.12235011090461687, "A/261-LYS": 0.06149928262139698, "A/262-GLU": 0.2682747971457139, "A/263-LEU": 0.1789920470754283, "A/264-GLN": 0.06287943630414669, "A/265-ASP": 0.059203627929229, "A/266-LEU": 0.12919609728816386, "A/267-THR": 0.14346255805133776, "A/268-ARG": 0.22436572006437316, "A/269-GLY": 0.1810460662412605, "A/270-THR": 0.17824248664870004, "A/271-LYS": 0.22251825297654473, "A/272-GLU": 0.23317251952237777, "A/273-ASP": 0.315738034761135}}}, "2": {"single": {"lddt": 0.6280525507874709, "rmsd": 12.524911880493164, "cad_score": 0.616392, "gdtts": 0.11813186813186813, "tm_score": 0.5745059847831726, "LoCoHD": 0.1265637057954573}, "per_residue": {"lddt": {"A/1-ASP": 0.664, "A/2-GLN": 0.676, "A/3-GLU": 0.585, "A/4-LEU": 0.532, "A/5-GLY": 0.653, "A/6-LYS": 0.657, "A/7-GLN": 0.548, "A/8-SER": 0.575, "A/9-ARG": 0.668, "A/10-ARG": 0.528, "A/11-SER": 0.598, "A/12-GLN": 0.606, "A/13-ASP": 0.715, "A/14-ILE": 0.663, "A/15-ILE": 0.599, "A/16-LYS": 0.638, "A/17-SER": 0.637, "A/18-LEU": 0.51, "A/19-GLY": 0.515, "A/20-PHE": 0.398, "A/21-LEU": 0.508, "A/22-SER": 0.699, "A/23-SER": 0.699, "A/24-ASP": 0.774, "A/25-GLN": 0.707, "A/26-LYS": 0.533, "A/27-ASP": 0.551, "A/28-ILE": 0.673, "A/29-LEU": 0.549, "A/30-VAL": 0.566, "A/31-LYS": 0.543, "A/32-SER": 0.625, "A/33-ILE": 0.581, "A/34-SER": 0.547, "A/35-SER": 0.617, "A/36-SER": 0.549, "A/37-LYS": 0.476, "A/38-ASP": 0.376, "A/39-SER": 0.436, "A/40-GLN": 0.545, "A/41-LEU": 0.647, "A/42-ILE": 0.471, "A/43-LEU": 0.612, "A/44-LYS": 0.611, "A/45-PHE": 0.442, "A/46-VAL": 0.605, "A/47-THR": 0.737, "A/48-GLN": 0.702, "A/49-ALA": 0.687, "A/50-THR": 0.686, "A/51-GLN": 0.732, "A/52-LEU": 0.697, "A/53-ASN": 0.601, "A/54-ASN": 0.779, "A/55-ALA": 0.825, "A/56-GLU": 0.729, "A/57-SER": 0.703, "A/58-THR": 0.795, "A/59-LYS": 0.708, "A/60-ALA": 0.688, "A/61-LYS": 0.716, "A/62-GLN": 0.674, "A/63-MET": 0.324, "A/64-ALA": 0.55, "A/65-GLN": 0.592, "A/66-ASN": 0.484, "A/67-ASP": 0.483, "A/68-VAL": 0.419, "A/69-ALA": 0.374, "A/70-LEU": 0.337, "A/71-ILE": 0.499, "A/72-LYS": 0.371, "A/73-ASN": 0.428, "A/74-ILE": 0.528, "A/75-SER": 0.558, "A/76-PRO": 0.631, "A/77-GLU": 0.628, "A/78-VAL": 0.667, "A/79-LEU": 0.648, "A/80-GLU": 0.714, "A/81-GLU": 0.738, "A/82-TYR": 0.584, "A/83-LYS": 0.689, "A/84-GLU": 0.831, "A/85-LYS": 0.802, "A/86-ILE": 0.735, "A/87-GLN": 0.705, "A/88-ARG": 0.838, "A/89-ALA": 0.884, "A/90-SER": 0.854, "A/91-THR": 0.833, "A/92-LYS": 0.672, "A/93-SER": 0.776, "A/94-GLN": 0.757, "A/95-VAL": 0.692, "A/96-ASP": 0.769, "A/97-GLU": 0.854, "A/98-PHE": 0.825, "A/99-VAL": 0.746, "A/100-ALA": 0.791, "A/101-GLU": 0.751, "A/102-ALA": 0.758, "A/103-LYS": 0.613, "A/104-LYS": 0.784, "A/105-VAL": 0.747, "A/106-VAL": 0.64, "A/107-ASN": 0.649, "A/108-SER": 0.77, "A/109-ASN": 0.741, "A/110-LYS": 0.676, "A/111-GLU": 0.734, "A/112-THR": 0.794, "A/113-LEU": 0.809, "A/114-VAL": 0.842, "A/115-ASN": 0.864, "A/116-GLN": 0.818, "A/117-ALA": 0.924, "A/118-ASN": 0.914, "A/119-GLY": 0.856, "A/120-LYS": 0.805, "A/121-LYS": 0.887, "A/122-GLN": 0.862, "A/123-GLU": 0.695, "A/124-ILE": 0.851, "A/125-ALA": 0.862, "A/126-LYS": 0.753, "A/127-LEU": 0.827, "A/128-GLU": 0.69, "A/129-ASN": 0.744, "A/130-LEU": 0.846, "A/131-SER": 0.822, "A/132-ASN": 0.853, "A/133-ASP": 0.837, "A/134-GLU": 0.813, "A/135-MET": 0.46, "A/136-LEU": 0.85, "A/137-ARG": 0.739, "A/138-TYR": 0.869, "A/139-ASN": 0.905, "A/140-THR": 0.92, "A/141-ALA": 0.875, "A/142-ILE": 0.917, "A/143-ASP": 0.922, "A/144-ASN": 0.893, "A/145-VAL": 0.824, "A/146-VAL": 0.86, "A/147-LYS": 0.754, "A/148-GLN": 0.681, "A/149-TYR": 0.681, "A/150-ASN": 0.713, "A/151-GLU": 0.671, "A/152-GLY": 0.541, "A/153-LYS": 0.599, "A/154-LEU": 0.658, "A/155-ASN": 0.679, "A/156-ILE": 0.725, "A/157-THR": 0.7, "A/158-ALA": 0.727, "A/159-ALA": 0.792, "A/160-MET": 0.435, "A/161-ASN": 0.824, "A/162-ALA": 0.866, "A/163-LEU": 0.89, "A/164-ASN": 0.897, "A/165-SER": 0.834, "A/166-ILE": 0.832, "A/167-LYS": 0.818, "A/168-GLN": 0.857, "A/169-ALA": 0.846, "A/170-ALA": 0.873, "A/171-GLN": 0.766, "A/172-GLU": 0.771, "A/173-VAL": 0.836, "A/174-ALA": 0.838, "A/175-GLN": 0.757, "A/176-LYS": 0.853, "A/177-ASN": 0.779, "A/178-LEU": 0.713, "A/179-GLN": 0.733, "A/180-LYS": 0.816, "A/181-GLN": 0.667, "A/182-TYR": 0.554, "A/183-ALA": 0.816, "A/184-LYS": 0.713, "A/185-LYS": 0.654, "A/186-ILE": 0.654, "A/187-GLU": 0.611, "A/188-ARG": 0.582, "A/189-ILE": 0.571, "A/190-SER": 0.616, "A/191-SER": 0.609, "A/192-LYS": 0.527, "A/193-GLY": 0.599, "A/194-LEU": 0.536, "A/195-ALA": 0.568, "A/196-LEU": 0.423, "A/197-SER": 0.581, "A/198-LYS": 0.56, "A/199-LYS": 0.502, "A/200-ALA": 0.518, "A/201-LYS": 0.531, "A/202-GLU": 0.534, "A/203-ILE": 0.439, "A/204-TYR": 0.345, "A/205-GLU": 0.608, "A/206-LYS": 0.463, "A/207-HIS": 0.304, "A/208-LYS": 0.507, "A/209-SER": 0.422, "A/210-ILE": 0.388, "A/211-LEU": 0.349, "A/212-PRO": 0.409, "A/213-THR": 0.52, "A/214-PRO": 0.584, "A/215-GLY": 0.652, "A/216-TYR": 0.473, "A/217-TYR": 0.453, "A/218-ALA": 0.644, "A/219-ASP": 0.655, "A/220-SER": 0.503, "A/221-VAL": 0.576, "A/222-GLY": 0.622, "A/223-THR": 0.559, "A/224-TYR": 0.362, "A/225-LEU": 0.549, "A/226-ASN": 0.614, "A/227-ARG": 0.537, "A/228-PHE": 0.437, "A/229-ARG": 0.525, "A/230-ASP": 0.597, "A/231-LYS": 0.403, "A/232-GLN": 0.35, "A/233-THR": 0.423, "A/234-PHE": 0.421, "A/235-GLY": 0.329, "A/236-ASN": 0.236, "A/237-ARG": 0.355, "A/238-SER": 0.321, "A/239-VAL": 0.377, "A/240-TRP": 0.31, "A/241-THR": 0.28, "A/242-GLY": 0.351, "A/243-GLN": 0.4, "A/244-SER": 0.393, "A/245-GLY": 0.362, "A/246-LEU": 0.381, "A/247-ASP": 0.441, "A/248-GLU": 0.375, "A/249-ALA": 0.393, "A/250-LYS": 0.448, "A/251-LYS": 0.528, "A/252-MET": 0.236, "A/253-LEU": 0.41, "A/254-ASP": 0.508, "A/255-GLU": 0.51, "A/256-VAL": 0.525, "A/257-LYS": 0.568, "A/258-LYS": 0.685, "A/259-LEU": 0.608, "A/260-LEU": 0.641, "A/261-LYS": 0.744, "A/262-GLU": 0.675, "A/263-LEU": 0.719, "A/264-GLN": 0.732, "A/265-ASP": 0.737, "A/266-LEU": 0.7, "A/267-THR": 0.713, "A/268-ARG": 0.639, "A/269-GLY": 0.479, "A/270-THR": 0.642, "A/271-LYS": 0.326, "A/272-GLU": 0.354, "A/273-ASP": 0.446}, "cad_score": {"A/1-ASP": 0.811, "A/2-GLN": 0.609, "A/3-GLU": 0.522, "A/4-LEU": 0.576, "A/5-GLY": 0.665, "A/6-LYS": 0.565, "A/7-GLN": 0.639, "A/8-SER": 0.549, "A/9-ARG": 0.768, "A/10-ARG": 0.496, "A/11-SER": 0.632, "A/12-GLN": 0.629, "A/13-ASP": 0.843, "A/14-ILE": 0.719, "A/15-ILE": 0.603, "A/16-LYS": 0.725, "A/17-SER": 0.848, "A/18-LEU": 0.438, "A/19-GLY": 0.476, "A/20-PHE": 0.426, "A/21-LEU": 0.534, "A/22-SER": 0.893, "A/23-SER": 0.697, "A/24-ASP": 0.859, "A/25-GLN": 0.698, "A/26-LYS": 0.625, "A/27-ASP": 0.577, "A/28-ILE": 0.836, "A/29-LEU": 0.511, "A/30-VAL": 0.635, "A/31-LYS": 0.535, "A/32-SER": 0.713, "A/33-ILE": 0.484, "A/34-SER": 0.443, "A/35-SER": 0.626, "A/36-SER": 0.609, "A/37-LYS": 0.231, "A/38-ASP": 0.393, "A/39-SER": 0.282, "A/40-GLN": 0.385, "A/41-LEU": 0.546, "A/42-ILE": 0.473, "A/43-LEU": 0.409, "A/44-LYS": 0.7, "A/45-PHE": 0.486, "A/46-VAL": 0.696, "A/47-THR": 0.829, "A/48-GLN": 0.782, "A/49-ALA": 0.571, "A/50-THR": 0.821, "A/51-GLN": 0.775, "A/52-LEU": 0.782, "A/53-ASN": 0.534, "A/54-ASN": 0.781, "A/55-ALA": 0.83, "A/56-GLU": 0.85, "A/57-SER": 0.736, "A/58-THR": 0.81, "A/59-LYS": 0.632, "A/60-ALA": 0.722, "A/61-LYS": 0.778, "A/62-GLN": 0.795, "A/63-MET": 0.67, "A/64-ALA": 0.645, "A/65-GLN": 0.813, "A/66-ASN": 0.754, "A/67-ASP": 0.605, "A/68-VAL": 0.57, "A/69-ALA": 0.469, "A/70-LEU": 0.256, "A/71-ILE": 0.415, "A/72-LYS": 0.06, "A/73-ASN": 0.135, "A/74-ILE": 0.569, "A/75-SER": 0.538, "A/76-PRO": 0.641, "A/77-GLU": 0.782, "A/78-VAL": 0.743, "A/79-LEU": 0.627, "A/80-GLU": 0.642, "A/81-GLU": 0.804, "A/82-TYR": 0.407, "A/83-LYS": 0.562, "A/84-GLU": 0.857, "A/85-LYS": 0.852, "A/86-ILE": 0.67, "A/87-GLN": 0.541, "A/88-ARG": 0.765, "A/89-ALA": 0.784, "A/90-SER": 0.754, "A/91-THR": 0.674, "A/92-LYS": 0.856, "A/93-SER": 0.853, "A/94-GLN": 0.757, "A/95-VAL": 0.741, "A/96-ASP": 0.87, "A/97-GLU": 0.848, "A/98-PHE": 0.745, "A/99-VAL": 0.635, "A/100-ALA": 0.801, "A/101-GLU": 0.731, "A/102-ALA": 0.75, "A/103-LYS": 0.582, "A/104-LYS": 0.764, "A/105-VAL": 0.709, "A/106-VAL": 0.572, "A/107-ASN": 0.76, "A/108-SER": 0.876, "A/109-ASN": 0.826, "A/110-LYS": 0.648, "A/111-GLU": 0.725, "A/112-THR": 0.782, "A/113-LEU": 0.806, "A/114-VAL": 0.785, "A/115-ASN": 0.805, "A/116-GLN": 0.738, "A/117-ALA": 0.917, "A/118-ASN": 0.868, "A/119-GLY": 0.85, "A/120-LYS": 0.784, "A/121-LYS": 0.825, "A/122-GLN": 0.836, "A/123-GLU": 0.619, "A/124-ILE": 0.769, "A/125-ALA": 0.572, "A/126-LYS": 0.761, "A/127-LEU": 0.623, "A/128-GLU": 0.611, "A/129-ASN": 0.793, "A/130-LEU": 0.811, "A/131-SER": 0.858, "A/132-ASN": 0.772, "A/133-ASP": 0.633, "A/134-GLU": 0.796, "A/135-MET": 0.578, "A/136-LEU": 0.759, "A/137-ARG": 0.601, "A/138-TYR": 0.754, "A/139-ASN": 0.717, "A/140-THR": 0.913, "A/141-ALA": 0.93, "A/142-ILE": 0.856, "A/143-ASP": 0.879, "A/144-ASN": 0.904, "A/145-VAL": 0.79, "A/146-VAL": 0.767, "A/147-LYS": 0.638, "A/148-GLN": 0.784, "A/149-TYR": 0.615, "A/150-ASN": 0.485, "A/151-GLU": 0.757, "A/152-GLY": 0.283, "A/153-LYS": 0.746, "A/154-LEU": 0.689, "A/155-ASN": 0.55, "A/156-ILE": 0.638, "A/157-THR": 0.58, "A/158-ALA": 0.924, "A/159-ALA": 0.856, "A/160-MET": 0.723, "A/161-ASN": 0.911, "A/162-ALA": 0.882, "A/163-LEU": 0.831, "A/164-ASN": 0.85, "A/165-SER": 0.921, "A/166-ILE": 0.838, "A/167-LYS": 0.849, "A/168-GLN": 0.767, "A/169-ALA": 0.793, "A/170-ALA": 0.861, "A/171-GLN": 0.602, "A/172-GLU": 0.596, "A/173-VAL": 0.802, "A/174-ALA": 0.67, "A/175-GLN": 0.734, "A/176-LYS": 0.742, "A/177-ASN": 0.798, "A/178-LEU": 0.586, "A/179-GLN": 0.737, "A/180-LYS": 0.85, "A/181-GLN": 0.667, "A/182-TYR": 0.534, "A/183-ALA": 0.737, "A/184-LYS": 0.773, "A/185-LYS": 0.639, "A/186-ILE": 0.507, "A/187-GLU": 0.733, "A/188-ARG": 0.745, "A/189-ILE": 0.293, "A/190-SER": 0.669, "A/191-SER": 0.847, "A/192-LYS": 0.287, "A/193-GLY": 0.567, "A/194-LEU": 0.796, "A/195-ALA": 0.65, "A/196-LEU": 0.204, "A/197-SER": 0.616, "A/198-LYS": 0.796, "A/199-LYS": 0.458, "A/200-ALA": 0.501, "A/201-LYS": 0.594, "A/202-GLU": 0.844, "A/203-ILE": 0.343, "A/204-TYR": 0.243, "A/205-GLU": 0.573, "A/206-LYS": 0.583, "A/207-HIS": 0.254, "A/208-LYS": 0.468, "A/209-SER": 0.587, "A/210-ILE": 0.394, "A/211-LEU": 0.423, "A/212-PRO": 0.458, "A/213-THR": 0.722, "A/214-PRO": 0.667, "A/215-GLY": 0.84, "A/216-TYR": 0.413, "A/217-TYR": 0.372, "A/218-ALA": 0.749, "A/219-ASP": 0.918, "A/220-SER": 0.352, "A/221-VAL": 0.62, "A/222-GLY": 0.844, "A/223-THR": 0.866, "A/224-TYR": 0.213, "A/225-LEU": 0.611, "A/226-ASN": 0.833, "A/227-ARG": 0.599, "A/228-PHE": 0.231, "A/229-ARG": 0.512, "A/230-ASP": 0.347, "A/231-LYS": 0.345, "A/232-GLN": 0.214, "A/233-THR": 0.233, "A/234-PHE": 0.475, "A/235-GLY": 0.613, "A/236-ASN": 0.229, "A/237-ARG": 0.235, "A/238-SER": 0.11, "A/239-VAL": 0.296, "A/240-TRP": 0.297, "A/241-THR": 0.131, "A/242-GLY": 0.223, "A/243-GLN": 0.349, "A/244-SER": 0.56, "A/245-GLY": 0.448, "A/246-LEU": 0.484, "A/247-ASP": 0.469, "A/248-GLU": 0.339, "A/249-ALA": 0.454, "A/250-LYS": 0.711, "A/251-LYS": 0.426, "A/252-MET": 0.287, "A/253-LEU": 0.369, "A/254-ASP": 0.581, "A/255-GLU": 0.385, "A/256-VAL": 0.368, "A/257-LYS": 0.502, "A/258-LYS": 0.749, "A/259-LEU": 0.677, "A/260-LEU": 0.51, "A/261-LYS": 0.942, "A/262-GLU": 0.827, "A/263-LEU": 0.642, "A/264-GLN": 0.866, "A/265-ASP": 0.806, "A/266-LEU": 0.659, "A/267-THR": 0.537, "A/268-ARG": 0.385, "A/269-GLY": 0.211, "A/270-THR": 0.489, "A/271-LYS": 0.401, "A/272-GLU": 0.349, "A/273-ASP": 0.582}, "LoCoHD": {"A/1-ASP": 0.1778542662274432, "A/2-GLN": 0.16785789899406495, "A/3-GLU": 0.1421206752038306, "A/4-LEU": 0.08645155119668488, "A/5-GLY": 0.06872938698866107, "A/6-LYS": 0.17744204975388664, "A/7-GLN": 0.136036468676063, "A/8-SER": 0.06261997918225191, "A/9-ARG": 0.14779935042838976, "A/10-ARG": 0.20667106344467012, "A/11-SER": 0.06408203177700504, "A/12-GLN": 0.07773345490968812, "A/13-ASP": 0.08219254052791984, "A/14-ILE": 0.07888143016817625, "A/15-ILE": 0.07177777575956262, "A/16-LYS": 0.08550369047995215, "A/17-SER": 0.11608042774739627, "A/18-LEU": 0.20343617899332353, "A/19-GLY": 0.09949818671751819, "A/20-PHE": 0.18047965615162204, "A/21-LEU": 0.11439877166631582, "A/22-SER": 0.08169600257438733, "A/23-SER": 0.08902798574677538, "A/24-ASP": 0.089834196734365, "A/25-GLN": 0.07811644372856566, "A/26-LYS": 0.12438757172142255, "A/27-ASP": 0.1723404687402491, "A/28-ILE": 0.10559228882047682, "A/29-LEU": 0.17762555598453672, "A/30-VAL": 0.07143733694050085, "A/31-LYS": 0.19180204352438676, "A/32-SER": 0.2177011759811288, "A/33-ILE": 0.15636091983707046, "A/34-SER": 0.12342911297184236, "A/35-SER": 0.15825933765500982, "A/36-SER": 0.164218638435543, "A/37-LYS": 0.15289587935230098, "A/38-ASP": 0.15178644085864929, "A/39-SER": 0.14245338433520563, "A/40-GLN": 0.2117849671929015, "A/41-LEU": 0.173795953407904, "A/42-ILE": 0.09111698723316726, "A/43-LEU": 0.09859745763668068, "A/44-LYS": 0.16071569297628158, "A/45-PHE": 0.17757019177453365, "A/46-VAL": 0.11936157858074131, "A/47-THR": 0.05264316680083859, "A/48-GLN": 0.11612112588210999, "A/49-ALA": 0.13240186977571555, "A/50-THR": 0.0631349433779997, "A/51-GLN": 0.07553264249834804, "A/52-LEU": 0.11539067850100397, "A/53-ASN": 0.14533301751150177, "A/54-ASN": 0.09714343682771229, "A/55-ALA": 0.09422304865041108, "A/56-GLU": 0.18882640134750192, "A/57-SER": 0.20888394702003454, "A/58-THR": 0.09707480691515004, "A/59-LYS": 0.16188035722534508, "A/60-ALA": 0.13334404940488156, "A/61-LYS": 0.1614003926474545, "A/62-GLN": 0.121589338103573, "A/63-MET": 0.11764821986224809, "A/64-ALA": 0.07218824664026369, "A/65-GLN": 0.0910555403216474, "A/66-ASN": 0.06340359240904174, "A/67-ASP": 0.07594214159306112, "A/68-VAL": 0.07289294469982016, "A/69-ALA": 0.08489163695374323, "A/70-LEU": 0.1403413436789721, "A/71-ILE": 0.17709471469290552, "A/72-LYS": 0.14574747789455617, "A/73-ASN": 0.21770495580806903, "A/74-ILE": 0.11428232854912881, "A/75-SER": 0.14697292254466926, "A/76-PRO": 0.12310870414980578, "A/77-GLU": 0.1476615819398655, "A/78-VAL": 0.13567030110257997, "A/79-LEU": 0.08733673284591704, "A/80-GLU": 0.17907401857483973, "A/81-GLU": 0.2005335337464579, "A/82-TYR": 0.2188293017869547, "A/83-LYS": 0.16300148374236217, "A/84-GLU": 0.10002200489653346, "A/85-LYS": 0.11340253334828941, "A/86-ILE": 0.09339307356939104, "A/87-GLN": 0.20391588133927108, "A/88-ARG": 0.18970154770971828, "A/89-ALA": 0.0934036606613584, "A/90-SER": 0.16444674949940982, "A/91-THR": 0.16284217705848428, "A/92-LYS": 0.19673089588554565, "A/93-SER": 0.08364973323519129, "A/94-GLN": 0.14591415254096357, "A/95-VAL": 0.04548339142955643, "A/96-ASP": 0.06515744104431279, "A/97-GLU": 0.0695665231108644, "A/98-PHE": 0.1088412252608982, "A/99-VAL": 0.10905472877878913, "A/100-ALA": 0.053383082576598226, "A/101-GLU": 0.17864197604795812, "A/102-ALA": 0.07247208812585455, "A/103-LYS": 0.14409163696475827, "A/104-LYS": 0.08046501777010517, "A/105-VAL": 0.12209528740572159, "A/106-VAL": 0.07114575711853756, "A/107-ASN": 0.10254499691151947, "A/108-SER": 0.052339984484793434, "A/109-ASN": 0.07209706929653475, "A/110-LYS": 0.11564490863048445, "A/111-GLU": 0.12532020110500483, "A/112-THR": 0.08910645104227471, "A/113-LEU": 0.0997360857419935, "A/114-VAL": 0.07915190019084127, "A/115-ASN": 0.07986218871996313, "A/116-GLN": 0.1374667436086801, "A/117-ALA": 0.050427185787775636, "A/118-ASN": 0.04317731893002505, "A/119-GLY": 0.053583061791211084, "A/120-LYS": 0.121739107017747, "A/121-LYS": 0.07807490905170368, "A/122-GLN": 0.08955317538663862, "A/123-GLU": 0.10855001723352045, "A/124-ILE": 0.08769762089760663, "A/125-ALA": 0.09918501830034109, "A/126-LYS": 0.1640526216888882, "A/127-LEU": 0.07751899335552113, "A/128-GLU": 0.08477373257491697, "A/129-ASN": 0.08108159323005028, "A/130-LEU": 0.08463843898736835, "A/131-SER": 0.10484768160523819, "A/132-ASN": 0.06969814741110557, "A/133-ASP": 0.1338734609747634, "A/134-GLU": 0.10402489068974836, "A/135-MET": 0.1280204153466932, "A/136-LEU": 0.11022977587140166, "A/137-ARG": 0.28652944338917474, "A/138-TYR": 0.12977602240610617, "A/139-ASN": 0.09165746113740353, "A/140-THR": 0.04510090812000534, "A/141-ALA": 0.042051548373912756, "A/142-ILE": 0.04682031652054449, "A/143-ASP": 0.05485361137095194, "A/144-ASN": 0.05932307527831914, "A/145-VAL": 0.03545230215143538, "A/146-VAL": 0.08913962214553756, "A/147-LYS": 0.217440059033915, "A/148-GLN": 0.11145331725312659, "A/149-TYR": 0.10892587625915066, "A/150-ASN": 0.10300197560547363, "A/151-GLU": 0.09447928559965779, "A/152-GLY": 0.08712386888104372, "A/153-LYS": 0.11360952639187386, "A/154-LEU": 0.11305016878908163, "A/155-ASN": 0.146466864732821, "A/156-ILE": 0.09068436624411452, "A/157-THR": 0.09020437940096376, "A/158-ALA": 0.0583323362164443, "A/159-ALA": 0.0447276851343345, "A/160-MET": 0.0802902468811405, "A/161-ASN": 0.03632288411361521, "A/162-ALA": 0.03952807938758708, "A/163-LEU": 0.07153388913343153, "A/164-ASN": 0.07188922090176403, "A/165-SER": 0.05518894052115733, "A/166-ILE": 0.05222550383170545, "A/167-LYS": 0.07602840424606502, "A/168-GLN": 0.06632585550756852, "A/169-ALA": 0.07544602885932686, "A/170-ALA": 0.05859473050136511, "A/171-GLN": 0.08657482374789326, "A/172-GLU": 0.18130568806420438, "A/173-VAL": 0.06201980000630155, "A/174-ALA": 0.04765867621586428, "A/175-GLN": 0.1152628439018625, "A/176-LYS": 0.0827666924088017, "A/177-ASN": 0.09289952764159035, "A/178-LEU": 0.1889109670339365, "A/179-GLN": 0.13249988274124933, "A/180-LYS": 0.08809582393224903, "A/181-GLN": 0.19462829866200923, "A/182-TYR": 0.16716056132696064, "A/183-ALA": 0.11575821568851714, "A/184-LYS": 0.2009079252268303, "A/185-LYS": 0.08265207321902371, "A/186-ILE": 0.10653039217357593, "A/187-GLU": 0.1628360490003948, "A/188-ARG": 0.14379645901158838, "A/189-ILE": 0.1130755163175016, "A/190-SER": 0.19752944379686174, "A/191-SER": 0.09182061036074596, "A/192-LYS": 0.1536577718637758, "A/193-GLY": 0.11740405296839306, "A/194-LEU": 0.16298544211062693, "A/195-ALA": 0.06408323626810891, "A/196-LEU": 0.19523407056929185, "A/197-SER": 0.08239909738813615, "A/198-LYS": 0.10002344620539128, "A/199-LYS": 0.15367693835106352, "A/200-ALA": 0.16815632634491223, "A/201-LYS": 0.19724030760840783, "A/202-GLU": 0.07538800961661227, "A/203-ILE": 0.10804442995056425, "A/204-TYR": 0.2974373759337753, "A/205-GLU": 0.16489652334449217, "A/206-LYS": 0.1962504478188665, "A/207-HIS": 0.2850040313422873, "A/208-LYS": 0.18308597455617806, "A/209-SER": 0.10251986155334328, "A/210-ILE": 0.1340887968109169, "A/211-LEU": 0.14048697580556058, "A/212-PRO": 0.07835758445694252, "A/213-THR": 0.10797602104080356, "A/214-PRO": 0.09467851387565646, "A/215-GLY": 0.06590606220518176, "A/216-TYR": 0.2732165545276318, "A/217-TYR": 0.23188513605282118, "A/218-ALA": 0.07063500303551142, "A/219-ASP": 0.04877660552837015, "A/220-SER": 0.08510543915045458, "A/221-VAL": 0.1345547153499871, "A/222-GLY": 0.06064746949437135, "A/223-THR": 0.10377199027623801, "A/224-TYR": 0.20845325774502055, "A/225-LEU": 0.11117555361101131, "A/226-ASN": 0.06816910116147773, "A/227-ARG": 0.20533965058503176, "A/228-PHE": 0.23749052994065195, "A/229-ARG": 0.14583227353861683, "A/230-ASP": 0.08907463802396894, "A/231-LYS": 0.2717726883215596, "A/232-GLN": 0.14377159628314498, "A/233-THR": 0.27286907720866327, "A/234-PHE": 0.25093286554483446, "A/235-GLY": 0.16772899086159068, "A/236-ASN": 0.12354407315062493, "A/237-ARG": 0.15444820600803766, "A/238-SER": 0.1608866841065564, "A/239-VAL": 0.1634758409244905, "A/240-TRP": 0.2452433827510104, "A/241-THR": 0.19157427575796154, "A/242-GLY": 0.14403656369146095, "A/243-GLN": 0.2212968357852954, "A/244-SER": 0.10976601567265622, "A/245-GLY": 0.09088868128528177, "A/246-LEU": 0.16632724440622892, "A/247-ASP": 0.1659967232684026, "A/248-GLU": 0.17630909378784626, "A/249-ALA": 0.10161844173879725, "A/250-LYS": 0.15230151894160182, "A/251-LYS": 0.25918084563527555, "A/252-MET": 0.1915152313027334, "A/253-LEU": 0.1773663565773199, "A/254-ASP": 0.14710141502084886, "A/255-GLU": 0.31080300908608033, "A/256-VAL": 0.12371088194625388, "A/257-LYS": 0.09290792565894491, "A/258-LYS": 0.16076610973458247, "A/259-LEU": 0.19444568551310235, "A/260-LEU": 0.043646066081227036, "A/261-LYS": 0.05043889754342258, "A/262-GLU": 0.23157133896624404, "A/263-LEU": 0.1407833799264005, "A/264-GLN": 0.059713350267381796, "A/265-ASP": 0.06251701478509272, "A/266-LEU": 0.1284921616150901, "A/267-THR": 0.14363440749000175, "A/268-ARG": 0.24689853424989486, "A/269-GLY": 0.16307884440726256, "A/270-THR": 0.1611212995619543, "A/271-LYS": 0.21798465626817098, "A/272-GLU": 0.22610521026408317, "A/273-ASP": 0.17624531494589207}}}}, "T1031": {"1": {"single": {"lddt": 0.5771400063457075, "rmsd": 4.329333782196045, "cad_score": 0.556929, "gdtts": 0.5105263157894737, "tm_score": 0.6457119584083557, "LoCoHD": 0.14850871895637088}, "per_residue": {"lddt": {"A/1-ALA": 0.283, "A/2-CYS": 0.251, "A/3-LYS": 0.533, "A/4-ILE": 0.581, "A/5-GLU": 0.503, "A/6-ASN": 0.42, "A/7-ILE": 0.523, "A/8-LYS": 0.436, "A/9-TYR": 0.437, "A/10-LYS": 0.536, "A/11-GLY": 0.63, "A/12-LYS": 0.523, "A/13-GLU": 0.413, "A/14-VAL": 0.453, "A/15-GLU": 0.555, "A/16-SER": 0.666, "A/17-LYS": 0.591, "A/18-LEU": 0.705, "A/19-GLY": 0.759, "A/20-SER": 0.734, "A/21-GLN": 0.657, "A/22-LEU": 0.708, "A/23-ILE": 0.702, "A/24-ASP": 0.68, "A/25-ILE": 0.615, "A/26-PHE": 0.525, "A/27-ASN": 0.601, "A/28-ASP": 0.654, "A/29-LEU": 0.581, "A/30-ASP": 0.704, "A/31-ARG": 0.517, "A/32-ALA": 0.703, "A/33-LYS": 0.627, "A/34-GLU": 0.602, "A/35-GLU": 0.563, "A/36-TYR": 0.694, "A/37-ASP": 0.628, "A/38-LYS": 0.597, "A/39-LEU": 0.668, "A/40-SER": 0.642, "A/41-SER": 0.665, "A/42-PRO": 0.667, "A/43-GLU": 0.598, "A/44-PHE": 0.575, "A/45-ILE": 0.673, "A/46-ALA": 0.694, "A/47-LYS": 0.645, "A/48-PHE": 0.55, "A/49-GLY": 0.639, "A/50-ASP": 0.496, "A/51-TRP": 0.488, "A/52-ILE": 0.385, "A/53-ASN": 0.424, "A/54-ASP": 0.425, "A/55-GLU": 0.356, "A/56-VAL": 0.442, "A/57-GLU": 0.41, "A/58-ARG": 0.527, "A/59-ASN": 0.587, "A/60-VAL": 0.622, "A/61-ASN": 0.591, "A/62-GLU": 0.598, "A/63-ASP": 0.589, "A/64-GLY": 0.639, "A/65-GLU": 0.665, "A/66-PRO": 0.697, "A/67-LEU": 0.663, "A/68-LEU": 0.691, "A/69-ILE": 0.666, "A/70-GLN": 0.575, "A/71-ASP": 0.605, "A/72-VAL": 0.5, "A/73-ARG": 0.48, "A/74-GLN": 0.173, "A/75-ASP": 0.292, "A/76-SER": 0.417, "A/77-SER": 0.405, "A/78-LYS": 0.419, "A/79-HIS": 0.526, "A/80-TYR": 0.633, "A/81-PHE": 0.724, "A/82-PHE": 0.68, "A/83-ILE": 0.582, "A/84-LEU": 0.603, "A/85-LYS": 0.497, "A/86-ASN": 0.441, "A/87-GLY": 0.528, "A/88-GLU": 0.541, "A/89-ARG": 0.572, "A/90-PHE": 0.651, "A/91-ASP": 0.588, "A/92-LEU": 0.518, "A/93-LEU": 0.496, "A/94-THR": 0.477, "A/95-ARG": 0.373}, "cad_score": {"A/1-ALA": 0.171, "A/2-CYS": 0.188, "A/3-LYS": 0.251, "A/4-ILE": 0.437, "A/5-GLU": 0.464, "A/6-ASN": 0.498, "A/7-ILE": 0.563, "A/8-LYS": 0.376, "A/9-TYR": 0.616, "A/10-LYS": 0.577, "A/11-GLY": 0.199, "A/12-LYS": 0.725, "A/13-GLU": 0.296, "A/14-VAL": 0.491, "A/15-GLU": 0.481, "A/16-SER": 0.572, "A/17-LYS": 0.631, "A/18-LEU": 0.788, "A/19-GLY": 0.606, "A/20-SER": 0.627, "A/21-GLN": 0.764, "A/22-LEU": 0.834, "A/23-ILE": 0.569, "A/24-ASP": 0.717, "A/25-ILE": 0.813, "A/26-PHE": 0.685, "A/27-ASN": 0.731, "A/28-ASP": 0.739, "A/29-LEU": 0.659, "A/30-ASP": 0.882, "A/31-ARG": 0.532, "A/32-ALA": 0.671, "A/33-LYS": 0.75, "A/34-GLU": 0.562, "A/35-GLU": 0.419, "A/36-TYR": 0.627, "A/37-ASP": 0.769, "A/38-LYS": 0.365, "A/39-LEU": 0.605, "A/40-SER": 0.631, "A/41-SER": 0.773, "A/42-PRO": 0.622, "A/43-GLU": 0.602, "A/44-PHE": 0.613, "A/45-ILE": 0.637, "A/46-ALA": 0.765, "A/47-LYS": 0.549, "A/48-PHE": 0.495, "A/49-GLY": 0.527, "A/50-ASP": 0.502, "A/51-TRP": 0.608, "A/52-ILE": 0.659, "A/53-ASN": 0.779, "A/54-ASP": 0.371, "A/55-GLU": 0.279, "A/56-VAL": 0.258, "A/57-GLU": 0.185, "A/58-ARG": 0.286, "A/59-ASN": 0.731, "A/60-VAL": 0.405, "A/61-ASN": 0.614, "A/62-GLU": 0.624, "A/63-ASP": 0.563, "A/64-GLY": 0.465, "A/65-GLU": 0.672, "A/66-PRO": 0.676, "A/67-LEU": 0.468, "A/68-LEU": 0.651, "A/69-ILE": 0.778, "A/70-GLN": 0.62, "A/71-ASP": 0.463, "A/72-VAL": 0.421, "A/73-ARG": 0.524, "A/74-GLN": 0.178, "A/75-ASP": 0.433, "A/76-SER": 0.515, "A/77-SER": 0.415, "A/78-LYS": 0.524, "A/79-HIS": 0.389, "A/80-TYR": 0.673, "A/81-PHE": 0.746, "A/82-PHE": 0.61, "A/83-ILE": 0.53, "A/84-LEU": 0.606, "A/85-LYS": 0.343, "A/86-ASN": 0.608, "A/87-GLY": 0.723, "A/88-GLU": 0.861, "A/89-ARG": 0.51, "A/90-PHE": 0.51, "A/91-ASP": 0.512, "A/92-LEU": 0.584, "A/93-LEU": 0.409, "A/94-THR": 0.468, "A/95-ARG": 0.263}, "LoCoHD": {"A/1-ALA": 0.16185973666192877, "A/2-CYS": 0.12912305503219926, "A/3-LYS": 0.17519587697198377, "A/4-ILE": 0.17844508090357486, "A/5-GLU": 0.2105677705349443, "A/6-ASN": 0.154397771827006, "A/7-ILE": 0.14831029669790388, "A/8-LYS": 0.2541651314270957, "A/9-TYR": 0.1712433307007044, "A/10-LYS": 0.2250465997132374, "A/11-GLY": 0.14173438311719574, "A/12-LYS": 0.2057270191797767, "A/13-GLU": 0.20442109928458993, "A/14-VAL": 0.10404889181369571, "A/15-GLU": 0.1748321945775148, "A/16-SER": 0.11628119071572089, "A/17-LYS": 0.11075527064778777, "A/18-LEU": 0.0726245361767729, "A/19-GLY": 0.10899007910110539, "A/20-SER": 0.12030818307169716, "A/21-GLN": 0.059398864691755204, "A/22-LEU": 0.14403587428338266, "A/23-ILE": 0.08862022801857904, "A/24-ASP": 0.08187201649496462, "A/25-ILE": 0.11741023652757657, "A/26-PHE": 0.23276873973903886, "A/27-ASN": 0.18644510000000303, "A/28-ASP": 0.12366864668318597, "A/29-LEU": 0.1446105285606672, "A/30-ASP": 0.07504227855266479, "A/31-ARG": 0.1453523090981668, "A/32-ALA": 0.12050075557516533, "A/33-LYS": 0.16550617245791252, "A/34-GLU": 0.11502325417939073, "A/35-GLU": 0.22970688868879421, "A/36-TYR": 0.11139458201627753, "A/37-ASP": 0.11414881949184555, "A/38-LYS": 0.20463918582244883, "A/39-LEU": 0.14029905401349127, "A/40-SER": 0.11310522006254771, "A/41-SER": 0.13327022539944444, "A/42-PRO": 0.14650676378535, "A/43-GLU": 0.1999639057277767, "A/44-PHE": 0.1568999996798001, "A/45-ILE": 0.09597398921002394, "A/46-ALA": 0.1021262724412261, "A/47-LYS": 0.18721508538741824, "A/48-PHE": 0.18104882505506978, "A/49-GLY": 0.09302484473717589, "A/50-ASP": 0.13650276475947531, "A/51-TRP": 0.1713282391111958, "A/52-ILE": 0.15105916061899174, "A/53-ASN": 0.10646635123427996, "A/54-ASP": 0.13724720993277648, "A/55-GLU": 0.24562213403343738, "A/56-VAL": 0.11126930751479688, "A/57-GLU": 0.18609965801234318, "A/58-ARG": 0.16771810731174863, "A/59-ASN": 0.25044171110102426, "A/60-VAL": 0.08901132086555819, "A/61-ASN": 0.12044423383282518, "A/62-GLU": 0.2076538090419768, "A/63-ASP": 0.1619751210331083, "A/64-GLY": 0.13303689052661385, "A/65-GLU": 0.14835343539852197, "A/66-PRO": 0.08890842813132051, "A/67-LEU": 0.1237090879099946, "A/68-LEU": 0.10716110316130478, "A/69-ILE": 0.08207289331708567, "A/70-GLN": 0.1263455710812297, "A/71-ASP": 0.10432665611902717, "A/72-VAL": 0.11893729768717792, "A/73-ARG": 0.23613580079516325, "A/74-GLN": 0.25048724180151666, "A/75-ASP": 0.13270208230371933, "A/76-SER": 0.13450696920544514, "A/77-SER": 0.16921832293809644, "A/78-LYS": 0.18992412039954756, "A/79-HIS": 0.2091143051059509, "A/80-TYR": 0.1433612275248044, "A/81-PHE": 0.12919678271908783, "A/82-PHE": 0.15194480583509332, "A/83-ILE": 0.09042149267329992, "A/84-LEU": 0.08311357369772873, "A/85-LYS": 0.24091099606976898, "A/86-ASN": 0.1317782702272277, "A/87-GLY": 0.07287386967988754, "A/88-GLU": 0.11141153490297316, "A/89-ARG": 0.16455188376315016, "A/90-PHE": 0.12231878626381185, "A/91-ASP": 0.09946277215364278, "A/92-LEU": 0.18051757276728184, "A/93-LEU": 0.24108813292635475, "A/94-THR": 0.124211672847607, "A/95-ARG": 0.2457294279806795}}}, "3": {"single": {"lddt": 0.5600153307052125, "rmsd": 5.008848667144775, "cad_score": 0.517455, "gdtts": 0.43157894736842106, "tm_score": 0.5899767875671387, "LoCoHD": 0.15941931518431193}, "per_residue": {"lddt": {"A/1-ALA": 0.256, "A/2-CYS": 0.238, "A/3-LYS": 0.548, "A/4-ILE": 0.539, "A/5-GLU": 0.512, "A/6-ASN": 0.435, "A/7-ILE": 0.555, "A/8-LYS": 0.368, "A/9-TYR": 0.462, "A/10-LYS": 0.53, "A/11-GLY": 0.39, "A/12-LYS": 0.431, "A/13-GLU": 0.381, "A/14-VAL": 0.414, "A/15-GLU": 0.529, "A/16-SER": 0.673, "A/17-LYS": 0.654, "A/18-LEU": 0.685, "A/19-GLY": 0.72, "A/20-SER": 0.719, "A/21-GLN": 0.658, "A/22-LEU": 0.714, "A/23-ILE": 0.694, "A/24-ASP": 0.632, "A/25-ILE": 0.597, "A/26-PHE": 0.555, "A/27-ASN": 0.595, "A/28-ASP": 0.666, "A/29-LEU": 0.573, "A/30-ASP": 0.715, "A/31-ARG": 0.557, "A/32-ALA": 0.701, "A/33-LYS": 0.654, "A/34-GLU": 0.635, "A/35-GLU": 0.611, "A/36-TYR": 0.61, "A/37-ASP": 0.611, "A/38-LYS": 0.601, "A/39-LEU": 0.662, "A/40-SER": 0.608, "A/41-SER": 0.63, "A/42-PRO": 0.632, "A/43-GLU": 0.624, "A/44-PHE": 0.66, "A/45-ILE": 0.615, "A/46-ALA": 0.688, "A/47-LYS": 0.518, "A/48-PHE": 0.556, "A/49-GLY": 0.519, "A/50-ASP": 0.356, "A/51-TRP": 0.388, "A/52-ILE": 0.419, "A/53-ASN": 0.399, "A/54-ASP": 0.412, "A/55-GLU": 0.363, "A/56-VAL": 0.391, "A/57-GLU": 0.494, "A/58-ARG": 0.51, "A/59-ASN": 0.568, "A/60-VAL": 0.561, "A/61-ASN": 0.595, "A/62-GLU": 0.639, "A/63-ASP": 0.627, "A/64-GLY": 0.564, "A/65-GLU": 0.587, "A/66-PRO": 0.611, "A/67-LEU": 0.627, "A/68-LEU": 0.68, "A/69-ILE": 0.642, "A/70-GLN": 0.596, "A/71-ASP": 0.658, "A/72-VAL": 0.548, "A/73-ARG": 0.519, "A/74-GLN": 0.181, "A/75-ASP": 0.371, "A/76-SER": 0.478, "A/77-SER": 0.501, "A/78-LYS": 0.441, "A/79-HIS": 0.543, "A/80-TYR": 0.593, "A/81-PHE": 0.649, "A/82-PHE": 0.639, "A/83-ILE": 0.523, "A/84-LEU": 0.455, "A/85-LYS": 0.315, "A/86-ASN": 0.398, "A/87-GLY": 0.468, "A/88-GLU": 0.535, "A/89-ARG": 0.491, "A/90-PHE": 0.631, "A/91-ASP": 0.576, "A/92-LEU": 0.512, "A/93-LEU": 0.459, "A/94-THR": 0.536, "A/95-ARG": 0.416}, "cad_score": {"A/1-ALA": 0.0, "A/2-CYS": 0.137, "A/3-LYS": 0.423, "A/4-ILE": 0.364, "A/5-GLU": 0.397, "A/6-ASN": 0.395, "A/7-ILE": 0.397, "A/8-LYS": 0.326, "A/9-TYR": 0.366, "A/10-LYS": 0.351, "A/11-GLY": 0.178, "A/12-LYS": 0.558, "A/13-GLU": 0.268, "A/14-VAL": 0.523, "A/15-GLU": 0.617, "A/16-SER": 0.432, "A/17-LYS": 0.663, "A/18-LEU": 0.716, "A/19-GLY": 0.679, "A/20-SER": 0.609, "A/21-GLN": 0.656, "A/22-LEU": 0.797, "A/23-ILE": 0.689, "A/24-ASP": 0.648, "A/25-ILE": 0.56, "A/26-PHE": 0.64, "A/27-ASN": 0.686, "A/28-ASP": 0.749, "A/29-LEU": 0.63, "A/30-ASP": 0.652, "A/31-ARG": 0.661, "A/32-ALA": 0.734, "A/33-LYS": 0.475, "A/34-GLU": 0.575, "A/35-GLU": 0.477, "A/36-TYR": 0.641, "A/37-ASP": 0.642, "A/38-LYS": 0.415, "A/39-LEU": 0.724, "A/40-SER": 0.478, "A/41-SER": 0.917, "A/42-PRO": 0.789, "A/43-GLU": 0.638, "A/44-PHE": 0.743, "A/45-ILE": 0.685, "A/46-ALA": 0.783, "A/47-LYS": 0.247, "A/48-PHE": 0.492, "A/49-GLY": 0.494, "A/50-ASP": 0.445, "A/51-TRP": 0.42, "A/52-ILE": 0.491, "A/53-ASN": 0.737, "A/54-ASP": 0.552, "A/55-GLU": 0.522, "A/56-VAL": 0.273, "A/57-GLU": 0.195, "A/58-ARG": 0.393, "A/59-ASN": 0.673, "A/60-VAL": 0.552, "A/61-ASN": 0.683, "A/62-GLU": 0.676, "A/63-ASP": 0.532, "A/64-GLY": 0.703, "A/65-GLU": 0.713, "A/66-PRO": 0.555, "A/67-LEU": 0.391, "A/68-LEU": 0.775, "A/69-ILE": 0.472, "A/70-GLN": 0.516, "A/71-ASP": 0.441, "A/72-VAL": 0.394, "A/73-ARG": 0.544, "A/74-GLN": 0.123, "A/75-ASP": 0.403, "A/76-SER": 0.706, "A/77-SER": 0.432, "A/78-LYS": 0.565, "A/79-HIS": 0.293, "A/80-TYR": 0.573, "A/81-PHE": 0.548, "A/82-PHE": 0.539, "A/83-ILE": 0.422, "A/84-LEU": 0.532, "A/85-LYS": 0.052, "A/86-ASN": 0.372, "A/87-GLY": 0.585, "A/88-GLU": 0.674, "A/89-ARG": 0.48, "A/90-PHE": 0.493, "A/91-ASP": 0.457, "A/92-LEU": 0.563, "A/93-LEU": 0.277, "A/94-THR": 0.556, "A/95-ARG": 0.258}, "LoCoHD": {"A/1-ALA": 0.14245568048241, "A/2-CYS": 0.11444871825283887, "A/3-LYS": 0.16318878651913546, "A/4-ILE": 0.20131655836542725, "A/5-GLU": 0.1630725970338397, "A/6-ASN": 0.18254210269584834, "A/7-ILE": 0.1840027889871822, "A/8-LYS": 0.18971763683861595, "A/9-TYR": 0.22838275205783873, "A/10-LYS": 0.36569603946252305, "A/11-GLY": 0.1496408130214994, "A/12-LYS": 0.22286268695928224, "A/13-GLU": 0.19441752630688544, "A/14-VAL": 0.12057989684450965, "A/15-GLU": 0.1717836441946536, "A/16-SER": 0.135139131952119, "A/17-LYS": 0.15326970184344518, "A/18-LEU": 0.07860118761586674, "A/19-GLY": 0.1080958706045022, "A/20-SER": 0.10171241306777223, "A/21-GLN": 0.07013832204805463, "A/22-LEU": 0.13197156018305542, "A/23-ILE": 0.09275802266642658, "A/24-ASP": 0.09182465339782034, "A/25-ILE": 0.11411306917034145, "A/26-PHE": 0.21237638218086072, "A/27-ASN": 0.16323045552932905, "A/28-ASP": 0.11004373970875506, "A/29-LEU": 0.16176781603131515, "A/30-ASP": 0.131353343026244, "A/31-ARG": 0.15883725491655823, "A/32-ALA": 0.12428402052156619, "A/33-LYS": 0.18798686368936596, "A/34-GLU": 0.1293894840482135, "A/35-GLU": 0.24068283821759948, "A/36-TYR": 0.16049321530906305, "A/37-ASP": 0.16684850331389903, "A/38-LYS": 0.23508184660605305, "A/39-LEU": 0.0994527027148684, "A/40-SER": 0.09209488798862127, "A/41-SER": 0.0974177702761524, "A/42-PRO": 0.12013432900125556, "A/43-GLU": 0.1817170776634185, "A/44-PHE": 0.15187817747303162, "A/45-ILE": 0.11143707815794499, "A/46-ALA": 0.09772721045400884, "A/47-LYS": 0.28526970364065335, "A/48-PHE": 0.1956484358156399, "A/49-GLY": 0.20101352933124722, "A/50-ASP": 0.20684474743153147, "A/51-TRP": 0.24425596917481918, "A/52-ILE": 0.1783816848281458, "A/53-ASN": 0.1331901046379292, "A/54-ASP": 0.15156899059880974, "A/55-GLU": 0.2268020052266204, "A/56-VAL": 0.13201274146854372, "A/57-GLU": 0.2159512856955903, "A/58-ARG": 0.20203939143861058, "A/59-ASN": 0.16570116103347576, "A/60-VAL": 0.13935101571335878, "A/61-ASN": 0.10222373975971996, "A/62-GLU": 0.1842519464230014, "A/63-ASP": 0.17504969124579803, "A/64-GLY": 0.12439939273402939, "A/65-GLU": 0.12294319606815714, "A/66-PRO": 0.07786057026933203, "A/67-LEU": 0.11802607579131105, "A/68-LEU": 0.1312635498445785, "A/69-ILE": 0.19448239026769396, "A/70-GLN": 0.10075073356214045, "A/71-ASP": 0.09761874590728734, "A/72-VAL": 0.11613165000101526, "A/73-ARG": 0.23722124071107858, "A/74-GLN": 0.252632763252065, "A/75-ASP": 0.1421678504428107, "A/76-SER": 0.09168731587388039, "A/77-SER": 0.15091432200142588, "A/78-LYS": 0.175683809154734, "A/79-HIS": 0.1780330310691624, "A/80-TYR": 0.175724161251375, "A/81-PHE": 0.14109556076233284, "A/82-PHE": 0.08636061999553274, "A/83-ILE": 0.11936070939332827, "A/84-LEU": 0.1105545459795249, "A/85-LYS": 0.17851650145020262, "A/86-ASN": 0.1533592812195586, "A/87-GLY": 0.09825307520131271, "A/88-GLU": 0.19499155330812049, "A/89-ARG": 0.2144089683678707, "A/90-PHE": 0.15723368663301324, "A/91-ASP": 0.2764713093532449, "A/92-LEU": 0.197090604257909, "A/93-LEU": 0.18283397144167707, "A/94-THR": 0.12352218787475025, "A/95-ARG": 0.277718268205665}}}, "4": {"single": {"lddt": 0.5470401599064303, "rmsd": 5.18478536605835, "cad_score": 0.503346, "gdtts": 0.4263157894736842, "tm_score": 0.5855166912078857, "LoCoHD": 0.15591699175752918}, "per_residue": {"lddt": {"A/1-ALA": 0.268, "A/2-CYS": 0.24, "A/3-LYS": 0.525, "A/4-ILE": 0.524, "A/5-GLU": 0.496, "A/6-ASN": 0.413, "A/7-ILE": 0.532, "A/8-LYS": 0.427, "A/9-TYR": 0.39, "A/10-LYS": 0.576, "A/11-GLY": 0.39, "A/12-LYS": 0.434, "A/13-GLU": 0.391, "A/14-VAL": 0.395, "A/15-GLU": 0.523, "A/16-SER": 0.677, "A/17-LYS": 0.624, "A/18-LEU": 0.674, "A/19-GLY": 0.718, "A/20-SER": 0.708, "A/21-GLN": 0.637, "A/22-LEU": 0.734, "A/23-ILE": 0.71, "A/24-ASP": 0.633, "A/25-ILE": 0.589, "A/26-PHE": 0.564, "A/27-ASN": 0.605, "A/28-ASP": 0.665, "A/29-LEU": 0.575, "A/30-ASP": 0.722, "A/31-ARG": 0.54, "A/32-ALA": 0.705, "A/33-LYS": 0.618, "A/34-GLU": 0.589, "A/35-GLU": 0.568, "A/36-TYR": 0.593, "A/37-ASP": 0.59, "A/38-LYS": 0.577, "A/39-LEU": 0.641, "A/40-SER": 0.558, "A/41-SER": 0.603, "A/42-PRO": 0.617, "A/43-GLU": 0.628, "A/44-PHE": 0.55, "A/45-ILE": 0.574, "A/46-ALA": 0.652, "A/47-LYS": 0.633, "A/48-PHE": 0.494, "A/49-GLY": 0.464, "A/50-ASP": 0.36, "A/51-TRP": 0.376, "A/52-ILE": 0.433, "A/53-ASN": 0.358, "A/54-ASP": 0.378, "A/55-GLU": 0.369, "A/56-VAL": 0.394, "A/57-GLU": 0.383, "A/58-ARG": 0.631, "A/59-ASN": 0.596, "A/60-VAL": 0.569, "A/61-ASN": 0.571, "A/62-GLU": 0.565, "A/63-ASP": 0.549, "A/64-GLY": 0.541, "A/65-GLU": 0.572, "A/66-PRO": 0.579, "A/67-LEU": 0.611, "A/68-LEU": 0.681, "A/69-ILE": 0.675, "A/70-GLN": 0.605, "A/71-ASP": 0.684, "A/72-VAL": 0.562, "A/73-ARG": 0.544, "A/74-GLN": 0.171, "A/75-ASP": 0.466, "A/76-SER": 0.475, "A/77-SER": 0.464, "A/78-LYS": 0.499, "A/79-HIS": 0.553, "A/80-TYR": 0.609, "A/81-PHE": 0.655, "A/82-PHE": 0.626, "A/83-ILE": 0.501, "A/84-LEU": 0.437, "A/85-LYS": 0.3, "A/86-ASN": 0.367, "A/87-GLY": 0.462, "A/88-GLU": 0.47, "A/89-ARG": 0.529, "A/90-PHE": 0.557, "A/91-ASP": 0.539, "A/92-LEU": 0.501, "A/93-LEU": 0.462, "A/94-THR": 0.526, "A/95-ARG": 0.401}, "cad_score": {"A/1-ALA": 0.0, "A/2-CYS": 0.157, "A/3-LYS": 0.27, "A/4-ILE": 0.348, "A/5-GLU": 0.335, "A/6-ASN": 0.34, "A/7-ILE": 0.366, "A/8-LYS": 0.471, "A/9-TYR": 0.609, "A/10-LYS": 0.409, "A/11-GLY": 0.13, "A/12-LYS": 0.413, "A/13-GLU": 0.264, "A/14-VAL": 0.532, "A/15-GLU": 0.481, "A/16-SER": 0.504, "A/17-LYS": 0.676, "A/18-LEU": 0.717, "A/19-GLY": 0.67, "A/20-SER": 0.584, "A/21-GLN": 0.706, "A/22-LEU": 0.793, "A/23-ILE": 0.671, "A/24-ASP": 0.631, "A/25-ILE": 0.632, "A/26-PHE": 0.593, "A/27-ASN": 0.676, "A/28-ASP": 0.673, "A/29-LEU": 0.716, "A/30-ASP": 0.811, "A/31-ARG": 0.587, "A/32-ALA": 0.741, "A/33-LYS": 0.67, "A/34-GLU": 0.558, "A/35-GLU": 0.433, "A/36-TYR": 0.715, "A/37-ASP": 0.713, "A/38-LYS": 0.438, "A/39-LEU": 0.456, "A/40-SER": 0.528, "A/41-SER": 0.875, "A/42-PRO": 0.511, "A/43-GLU": 0.813, "A/44-PHE": 0.543, "A/45-ILE": 0.384, "A/46-ALA": 0.751, "A/47-LYS": 0.593, "A/48-PHE": 0.389, "A/49-GLY": 0.358, "A/50-ASP": 0.495, "A/51-TRP": 0.521, "A/52-ILE": 0.483, "A/53-ASN": 0.39, "A/54-ASP": 0.571, "A/55-GLU": 0.475, "A/56-VAL": 0.243, "A/57-GLU": 0.149, "A/58-ARG": 0.466, "A/59-ASN": 0.556, "A/60-VAL": 0.476, "A/61-ASN": 0.686, "A/62-GLU": 0.785, "A/63-ASP": 0.645, "A/64-GLY": 0.511, "A/65-GLU": 0.731, "A/66-PRO": 0.457, "A/67-LEU": 0.403, "A/68-LEU": 0.7, "A/69-ILE": 0.65, "A/70-GLN": 0.589, "A/71-ASP": 0.4, "A/72-VAL": 0.454, "A/73-ARG": 0.677, "A/74-GLN": 0.143, "A/75-ASP": 0.668, "A/76-SER": 0.558, "A/77-SER": 0.424, "A/78-LYS": 0.618, "A/79-HIS": 0.223, "A/80-TYR": 0.6, "A/81-PHE": 0.537, "A/82-PHE": 0.546, "A/83-ILE": 0.277, "A/84-LEU": 0.462, "A/85-LYS": 0.048, "A/86-ASN": 0.343, "A/87-GLY": 0.551, "A/88-GLU": 0.601, "A/89-ARG": 0.563, "A/90-PHE": 0.33, "A/91-ASP": 0.269, "A/92-LEU": 0.496, "A/93-LEU": 0.306, "A/94-THR": 0.594, "A/95-ARG": 0.23}, "LoCoHD": {"A/1-ALA": 0.15622584925114857, "A/2-CYS": 0.12821234739559315, "A/3-LYS": 0.17306972098794532, "A/4-ILE": 0.1662991570858254, "A/5-GLU": 0.20469845159589176, "A/6-ASN": 0.1631739797229298, "A/7-ILE": 0.18325005583082424, "A/8-LYS": 0.17874554750544533, "A/9-TYR": 0.15221773811837375, "A/10-LYS": 0.18898342014675898, "A/11-GLY": 0.1162828759774123, "A/12-LYS": 0.20742249540244376, "A/13-GLU": 0.20737975808259504, "A/14-VAL": 0.11539371631470426, "A/15-GLU": 0.1840366179959454, "A/16-SER": 0.12727703801879975, "A/17-LYS": 0.14583322126129172, "A/18-LEU": 0.06821574035400225, "A/19-GLY": 0.10684001554247166, "A/20-SER": 0.09921943292891434, "A/21-GLN": 0.05144273575339138, "A/22-LEU": 0.14356844022358953, "A/23-ILE": 0.09170625850533401, "A/24-ASP": 0.09727071183394337, "A/25-ILE": 0.1122622436824165, "A/26-PHE": 0.23533128212553503, "A/27-ASN": 0.19460107311548328, "A/28-ASP": 0.14094249500401326, "A/29-LEU": 0.1570308340659733, "A/30-ASP": 0.08071606629845023, "A/31-ARG": 0.16093340681362978, "A/32-ALA": 0.12201870325434598, "A/33-LYS": 0.1691990424085909, "A/34-GLU": 0.12042292076559521, "A/35-GLU": 0.25008677869460766, "A/36-TYR": 0.14854691131250705, "A/37-ASP": 0.15211291286827028, "A/38-LYS": 0.18092530594507736, "A/39-LEU": 0.10155915041632557, "A/40-SER": 0.07586358824357994, "A/41-SER": 0.11123218483843289, "A/42-PRO": 0.1487589185697985, "A/43-GLU": 0.16728954654444028, "A/44-PHE": 0.17112205010406442, "A/45-ILE": 0.12162974492617737, "A/46-ALA": 0.09330638776085255, "A/47-LYS": 0.1991663212642682, "A/48-PHE": 0.1912578449499107, "A/49-GLY": 0.14214560545264174, "A/50-ASP": 0.2107070970869975, "A/51-TRP": 0.13988741377357125, "A/52-ILE": 0.1418793386908972, "A/53-ASN": 0.19568222047901107, "A/54-ASP": 0.1546613530668906, "A/55-GLU": 0.18628732848849636, "A/56-VAL": 0.16038756666622986, "A/57-GLU": 0.15569019778337886, "A/58-ARG": 0.23116298643882874, "A/59-ASN": 0.2685181335231986, "A/60-VAL": 0.14260795023224562, "A/61-ASN": 0.10657103458470996, "A/62-GLU": 0.17457550290668283, "A/63-ASP": 0.15537510715159564, "A/64-GLY": 0.10410723249009904, "A/65-GLU": 0.135901749222276, "A/66-PRO": 0.16435510481696744, "A/67-LEU": 0.13181567926915222, "A/68-LEU": 0.11448108137121792, "A/69-ILE": 0.15763549390326267, "A/70-GLN": 0.09400691457761139, "A/71-ASP": 0.09842466132307734, "A/72-VAL": 0.11126844865505701, "A/73-ARG": 0.23811533650710764, "A/74-GLN": 0.2749104286056947, "A/75-ASP": 0.11246228525564894, "A/76-SER": 0.07597241751643616, "A/77-SER": 0.1649794888036465, "A/78-LYS": 0.10839267119656082, "A/79-HIS": 0.25171683073991963, "A/80-TYR": 0.19867442417860304, "A/81-PHE": 0.1482711382979177, "A/82-PHE": 0.18475481658586135, "A/83-ILE": 0.1418142110734084, "A/84-LEU": 0.09663932345392358, "A/85-LYS": 0.15480203871921414, "A/86-ASN": 0.15553210212291219, "A/87-GLY": 0.0865683128596887, "A/88-GLU": 0.25945506269765084, "A/89-ARG": 0.20928882784579872, "A/90-PHE": 0.21101305672908438, "A/91-ASP": 0.23978084502775976, "A/92-LEU": 0.2099630431352977, "A/93-LEU": 0.1677323031053589, "A/94-THR": 0.11882059187226195, "A/95-ARG": 0.261238418873499}}}, "5": {"single": {"lddt": 0.5518105160881748, "rmsd": 4.873465538024902, "cad_score": 0.505422, "gdtts": 0.45, "tm_score": 0.6026426553726196, "LoCoHD": 0.15561751096167015}, "per_residue": {"lddt": {"A/1-ALA": 0.266, "A/2-CYS": 0.242, "A/3-LYS": 0.518, "A/4-ILE": 0.519, "A/5-GLU": 0.482, "A/6-ASN": 0.329, "A/7-ILE": 0.522, "A/8-LYS": 0.446, "A/9-TYR": 0.389, "A/10-LYS": 0.567, "A/11-GLY": 0.658, "A/12-LYS": 0.515, "A/13-GLU": 0.426, "A/14-VAL": 0.436, "A/15-GLU": 0.522, "A/16-SER": 0.655, "A/17-LYS": 0.624, "A/18-LEU": 0.677, "A/19-GLY": 0.725, "A/20-SER": 0.717, "A/21-GLN": 0.641, "A/22-LEU": 0.723, "A/23-ILE": 0.712, "A/24-ASP": 0.651, "A/25-ILE": 0.592, "A/26-PHE": 0.539, "A/27-ASN": 0.589, "A/28-ASP": 0.669, "A/29-LEU": 0.584, "A/30-ASP": 0.708, "A/31-ARG": 0.534, "A/32-ALA": 0.713, "A/33-LYS": 0.642, "A/34-GLU": 0.685, "A/35-GLU": 0.585, "A/36-TYR": 0.616, "A/37-ASP": 0.615, "A/38-LYS": 0.617, "A/39-LEU": 0.663, "A/40-SER": 0.61, "A/41-SER": 0.628, "A/42-PRO": 0.642, "A/43-GLU": 0.619, "A/44-PHE": 0.563, "A/45-ILE": 0.605, "A/46-ALA": 0.664, "A/47-LYS": 0.628, "A/48-PHE": 0.49, "A/49-GLY": 0.529, "A/50-ASP": 0.424, "A/51-TRP": 0.401, "A/52-ILE": 0.447, "A/53-ASN": 0.4, "A/54-ASP": 0.381, "A/55-GLU": 0.324, "A/56-VAL": 0.386, "A/57-GLU": 0.441, "A/58-ARG": 0.486, "A/59-ASN": 0.584, "A/60-VAL": 0.573, "A/61-ASN": 0.586, "A/62-GLU": 0.554, "A/63-ASP": 0.555, "A/64-GLY": 0.579, "A/65-GLU": 0.592, "A/66-PRO": 0.614, "A/67-LEU": 0.618, "A/68-LEU": 0.672, "A/69-ILE": 0.66, "A/70-GLN": 0.596, "A/71-ASP": 0.635, "A/72-VAL": 0.548, "A/73-ARG": 0.504, "A/74-GLN": 0.182, "A/75-ASP": 0.349, "A/76-SER": 0.465, "A/77-SER": 0.485, "A/78-LYS": 0.488, "A/79-HIS": 0.542, "A/80-TYR": 0.616, "A/81-PHE": 0.68, "A/82-PHE": 0.653, "A/83-ILE": 0.504, "A/84-LEU": 0.435, "A/85-LYS": 0.303, "A/86-ASN": 0.367, "A/87-GLY": 0.372, "A/88-GLU": 0.479, "A/89-ARG": 0.484, "A/90-PHE": 0.555, "A/91-ASP": 0.537, "A/92-LEU": 0.505, "A/93-LEU": 0.482, "A/94-THR": 0.504, "A/95-ARG": 0.367}, "cad_score": {"A/1-ALA": 0.001, "A/2-CYS": 0.148, "A/3-LYS": 0.321, "A/4-ILE": 0.342, "A/5-GLU": 0.594, "A/6-ASN": 0.311, "A/7-ILE": 0.508, "A/8-LYS": 0.279, "A/9-TYR": 0.555, "A/10-LYS": 0.521, "A/11-GLY": 0.565, "A/12-LYS": 0.762, "A/13-GLU": 0.328, "A/14-VAL": 0.501, "A/15-GLU": 0.471, "A/16-SER": 0.508, "A/17-LYS": 0.702, "A/18-LEU": 0.751, "A/19-GLY": 0.6, "A/20-SER": 0.6, "A/21-GLN": 0.718, "A/22-LEU": 0.808, "A/23-ILE": 0.715, "A/24-ASP": 0.668, "A/25-ILE": 0.648, "A/26-PHE": 0.606, "A/27-ASN": 0.652, "A/28-ASP": 0.691, "A/29-LEU": 0.642, "A/30-ASP": 0.631, "A/31-ARG": 0.585, "A/32-ALA": 0.757, "A/33-LYS": 0.465, "A/34-GLU": 0.667, "A/35-GLU": 0.44, "A/36-TYR": 0.644, "A/37-ASP": 0.458, "A/38-LYS": 0.46, "A/39-LEU": 0.545, "A/40-SER": 0.634, "A/41-SER": 0.885, "A/42-PRO": 0.657, "A/43-GLU": 0.798, "A/44-PHE": 0.565, "A/45-ILE": 0.572, "A/46-ALA": 0.744, "A/47-LYS": 0.515, "A/48-PHE": 0.428, "A/49-GLY": 0.428, "A/50-ASP": 0.485, "A/51-TRP": 0.384, "A/52-ILE": 0.688, "A/53-ASN": 0.53, "A/54-ASP": 0.582, "A/55-GLU": 0.353, "A/56-VAL": 0.238, "A/57-GLU": 0.134, "A/58-ARG": 0.358, "A/59-ASN": 0.653, "A/60-VAL": 0.511, "A/61-ASN": 0.702, "A/62-GLU": 0.809, "A/63-ASP": 0.618, "A/64-GLY": 0.572, "A/65-GLU": 0.691, "A/66-PRO": 0.453, "A/67-LEU": 0.389, "A/68-LEU": 0.621, "A/69-ILE": 0.634, "A/70-GLN": 0.626, "A/71-ASP": 0.468, "A/72-VAL": 0.395, "A/73-ARG": 0.503, "A/74-GLN": 0.119, "A/75-ASP": 0.392, "A/76-SER": 0.509, "A/77-SER": 0.275, "A/78-LYS": 0.445, "A/79-HIS": 0.316, "A/80-TYR": 0.61, "A/81-PHE": 0.573, "A/82-PHE": 0.52, "A/83-ILE": 0.406, "A/84-LEU": 0.402, "A/85-LYS": 0.116, "A/86-ASN": 0.163, "A/87-GLY": 0.403, "A/88-GLU": 0.52, "A/89-ARG": 0.591, "A/90-PHE": 0.281, "A/91-ASP": 0.288, "A/92-LEU": 0.486, "A/93-LEU": 0.322, "A/94-THR": 0.629, "A/95-ARG": 0.186}, "LoCoHD": {"A/1-ALA": 0.16235118510244384, "A/2-CYS": 0.12492163284865729, "A/3-LYS": 0.17817330151443847, "A/4-ILE": 0.1974120354920732, "A/5-GLU": 0.17808616214079298, "A/6-ASN": 0.14216841832950913, "A/7-ILE": 0.15331964921425723, "A/8-LYS": 0.26595191773558036, "A/9-TYR": 0.1618496127695404, "A/10-LYS": 0.18645839110123744, "A/11-GLY": 0.08921652652856447, "A/12-LYS": 0.19217062074224978, "A/13-GLU": 0.19345700717788838, "A/14-VAL": 0.1114566790032378, "A/15-GLU": 0.18358264428454668, "A/16-SER": 0.1266272022093738, "A/17-LYS": 0.13909671125801715, "A/18-LEU": 0.06667679852593927, "A/19-GLY": 0.10545479755869636, "A/20-SER": 0.09980820212511364, "A/21-GLN": 0.07671719181542477, "A/22-LEU": 0.13129153143347322, "A/23-ILE": 0.08483598385525097, "A/24-ASP": 0.08703259339169526, "A/25-ILE": 0.07573914613435025, "A/26-PHE": 0.22306790953271824, "A/27-ASN": 0.1926264095183169, "A/28-ASP": 0.13917872532861855, "A/29-LEU": 0.16624091610009842, "A/30-ASP": 0.13236697880537573, "A/31-ARG": 0.16733620072374092, "A/32-ALA": 0.12030594474758037, "A/33-LYS": 0.19709525062767172, "A/34-GLU": 0.15103106937431376, "A/35-GLU": 0.25162042939778584, "A/36-TYR": 0.14450740180423052, "A/37-ASP": 0.13721508118390252, "A/38-LYS": 0.17121291452238144, "A/39-LEU": 0.09610846422795497, "A/40-SER": 0.09123867777451947, "A/41-SER": 0.11247703823101605, "A/42-PRO": 0.14860827801083482, "A/43-GLU": 0.18839844649437237, "A/44-PHE": 0.17290867836265564, "A/45-ILE": 0.12515425760944363, "A/46-ALA": 0.0899132008153352, "A/47-LYS": 0.24379119416807604, "A/48-PHE": 0.18875530862329626, "A/49-GLY": 0.16113450269355403, "A/50-ASP": 0.19164231688123817, "A/51-TRP": 0.1796989924311273, "A/52-ILE": 0.1433499599399669, "A/53-ASN": 0.14226906849826124, "A/54-ASP": 0.1602780208459395, "A/55-GLU": 0.14462725811491986, "A/56-VAL": 0.20287525860151887, "A/57-GLU": 0.1347002987545279, "A/58-ARG": 0.21770931742067587, "A/59-ASN": 0.2661996240012821, "A/60-VAL": 0.12623260385210294, "A/61-ASN": 0.10050509577987847, "A/62-GLU": 0.17321908690802185, "A/63-ASP": 0.11874202274387538, "A/64-GLY": 0.11961901684998329, "A/65-GLU": 0.1417627121801481, "A/66-PRO": 0.14949576523273625, "A/67-LEU": 0.12162668510685337, "A/68-LEU": 0.11554283122399638, "A/69-ILE": 0.1714574700342159, "A/70-GLN": 0.10139987300346734, "A/71-ASP": 0.10544405552361966, "A/72-VAL": 0.12536212319027648, "A/73-ARG": 0.24139488540263815, "A/74-GLN": 0.26132289800316055, "A/75-ASP": 0.11658429627083178, "A/76-SER": 0.16861420056639745, "A/77-SER": 0.171285755463209, "A/78-LYS": 0.13576441670543546, "A/79-HIS": 0.21477999399845563, "A/80-TYR": 0.1716475018767903, "A/81-PHE": 0.13777642372269341, "A/82-PHE": 0.1435075706023481, "A/83-ILE": 0.1388897463962576, "A/84-LEU": 0.1125215651643946, "A/85-LYS": 0.12908977638427374, "A/86-ASN": 0.12325133693573502, "A/87-GLY": 0.15292816436670353, "A/88-GLU": 0.2278886844279882, "A/89-ARG": 0.19508001837947844, "A/90-PHE": 0.21600519096782583, "A/91-ASP": 0.23369046243585648, "A/92-LEU": 0.20446785643354107, "A/93-LEU": 0.21243252988184583, "A/94-THR": 0.11681083931700924, "A/95-ARG": 0.17802074956701713}}}, "2": {"single": {"lddt": 0.5046798502447921, "rmsd": 4.529385089874268, "cad_score": 0.483873, "gdtts": 0.4236842105263158, "tm_score": 0.5896356105804443, "LoCoHD": 0.17026533521073423}, "per_residue": {"lddt": {"A/1-ALA": 0.255, "A/2-CYS": 0.325, "A/3-LYS": 0.441, "A/4-ILE": 0.494, "A/5-GLU": 0.39, "A/6-ASN": 0.352, "A/7-ILE": 0.39, "A/8-LYS": 0.363, "A/9-TYR": 0.267, "A/10-LYS": 0.255, "A/11-GLY": 0.241, "A/12-LYS": 0.314, "A/13-GLU": 0.257, "A/14-VAL": 0.243, "A/15-GLU": 0.325, "A/16-SER": 0.512, "A/17-LYS": 0.584, "A/18-LEU": 0.527, "A/19-GLY": 0.654, "A/20-SER": 0.672, "A/21-GLN": 0.534, "A/22-LEU": 0.663, "A/23-ILE": 0.677, "A/24-ASP": 0.588, "A/25-ILE": 0.585, "A/26-PHE": 0.548, "A/27-ASN": 0.613, "A/28-ASP": 0.666, "A/29-LEU": 0.607, "A/30-ASP": 0.742, "A/31-ARG": 0.549, "A/32-ALA": 0.699, "A/33-LYS": 0.65, "A/34-GLU": 0.668, "A/35-GLU": 0.556, "A/36-TYR": 0.505, "A/37-ASP": 0.652, "A/38-LYS": 0.586, "A/39-LEU": 0.528, "A/40-SER": 0.567, "A/41-SER": 0.528, "A/42-PRO": 0.566, "A/43-GLU": 0.479, "A/44-PHE": 0.494, "A/45-ILE": 0.477, "A/46-ALA": 0.53, "A/47-LYS": 0.427, "A/48-PHE": 0.375, "A/49-GLY": 0.424, "A/50-ASP": 0.382, "A/51-TRP": 0.32, "A/52-ILE": 0.289, "A/53-ASN": 0.369, "A/54-ASP": 0.367, "A/55-GLU": 0.285, "A/56-VAL": 0.456, "A/57-GLU": 0.491, "A/58-ARG": 0.588, "A/59-ASN": 0.595, "A/60-VAL": 0.561, "A/61-ASN": 0.581, "A/62-GLU": 0.547, "A/63-ASP": 0.563, "A/64-GLY": 0.536, "A/65-GLU": 0.479, "A/66-PRO": 0.526, "A/67-LEU": 0.583, "A/68-LEU": 0.659, "A/69-ILE": 0.677, "A/70-GLN": 0.639, "A/71-ASP": 0.675, "A/72-VAL": 0.599, "A/73-ARG": 0.523, "A/74-GLN": 0.215, "A/75-ASP": 0.481, "A/76-SER": 0.534, "A/77-SER": 0.525, "A/78-LYS": 0.624, "A/79-HIS": 0.642, "A/80-TYR": 0.641, "A/81-PHE": 0.707, "A/82-PHE": 0.612, "A/83-ILE": 0.521, "A/84-LEU": 0.453, "A/85-LYS": 0.454, "A/86-ASN": 0.414, "A/87-GLY": 0.583, "A/88-GLU": 0.517, "A/89-ARG": 0.517, "A/90-PHE": 0.516, "A/91-ASP": 0.566, "A/92-LEU": 0.535, "A/93-LEU": 0.332, "A/94-THR": 0.491, "A/95-ARG": 0.363}, "cad_score": {"A/1-ALA": 0.272, "A/2-CYS": 0.359, "A/3-LYS": 0.266, "A/4-ILE": 0.384, "A/5-GLU": 0.447, "A/6-ASN": 0.474, "A/7-ILE": 0.303, "A/8-LYS": 0.174, "A/9-TYR": 0.116, "A/10-LYS": 0.147, "A/11-GLY": 0.074, "A/12-LYS": 0.206, "A/13-GLU": 0.201, "A/14-VAL": 0.12, "A/15-GLU": 0.11, "A/16-SER": 0.342, "A/17-LYS": 0.674, "A/18-LEU": 0.516, "A/19-GLY": 0.599, "A/20-SER": 0.791, "A/21-GLN": 0.503, "A/22-LEU": 0.663, "A/23-ILE": 0.526, "A/24-ASP": 0.617, "A/25-ILE": 0.692, "A/26-PHE": 0.7, "A/27-ASN": 0.708, "A/28-ASP": 0.742, "A/29-LEU": 0.555, "A/30-ASP": 0.824, "A/31-ARG": 0.644, "A/32-ALA": 0.543, "A/33-LYS": 0.565, "A/34-GLU": 0.626, "A/35-GLU": 0.541, "A/36-TYR": 0.53, "A/37-ASP": 0.773, "A/38-LYS": 0.386, "A/39-LEU": 0.355, "A/40-SER": 0.725, "A/41-SER": 0.861, "A/42-PRO": 0.747, "A/43-GLU": 0.559, "A/44-PHE": 0.448, "A/45-ILE": 0.464, "A/46-ALA": 0.622, "A/47-LYS": 0.419, "A/48-PHE": 0.24, "A/49-GLY": 0.165, "A/50-ASP": 0.324, "A/51-TRP": 0.202, "A/52-ILE": 0.034, "A/53-ASN": 0.268, "A/54-ASP": 0.151, "A/55-GLU": 0.069, "A/56-VAL": 0.304, "A/57-GLU": 0.618, "A/58-ARG": 0.724, "A/59-ASN": 0.665, "A/60-VAL": 0.639, "A/61-ASN": 0.724, "A/62-GLU": 0.838, "A/63-ASP": 0.555, "A/64-GLY": 0.431, "A/65-GLU": 0.516, "A/66-PRO": 0.447, "A/67-LEU": 0.456, "A/68-LEU": 0.769, "A/69-ILE": 0.856, "A/70-GLN": 0.7, "A/71-ASP": 0.559, "A/72-VAL": 0.503, "A/73-ARG": 0.594, "A/74-GLN": 0.235, "A/75-ASP": 0.685, "A/76-SER": 0.805, "A/77-SER": 0.584, "A/78-LYS": 0.505, "A/79-HIS": 0.565, "A/80-TYR": 0.598, "A/81-PHE": 0.794, "A/82-PHE": 0.526, "A/83-ILE": 0.515, "A/84-LEU": 0.513, "A/85-LYS": 0.228, "A/86-ASN": 0.72, "A/87-GLY": 0.638, "A/88-GLU": 0.748, "A/89-ARG": 0.59, "A/90-PHE": 0.361, "A/91-ASP": 0.427, "A/92-LEU": 0.49, "A/93-LEU": 0.33, "A/94-THR": 0.41, "A/95-ARG": 0.236}, "LoCoHD": {"A/1-ALA": 0.21973625915654543, "A/2-CYS": 0.20914024246317212, "A/3-LYS": 0.20787831458715242, "A/4-ILE": 0.13953887987082322, "A/5-GLU": 0.22352279287784446, "A/6-ASN": 0.2853384906508081, "A/7-ILE": 0.18544807963124746, "A/8-LYS": 0.2619235145421202, "A/9-TYR": 0.2488412041287493, "A/10-LYS": 0.19096335211551257, "A/11-GLY": 0.14404382548695363, "A/12-LYS": 0.29991573928783927, "A/13-GLU": 0.1722823528753541, "A/14-VAL": 0.0919406446051539, "A/15-GLU": 0.20332920580951974, "A/16-SER": 0.19737141216375323, "A/17-LYS": 0.16752247224283598, "A/18-LEU": 0.10602410381100487, "A/19-GLY": 0.1235824516396878, "A/20-SER": 0.11770142334695852, "A/21-GLN": 0.09711694142953056, "A/22-LEU": 0.195792206606328, "A/23-ILE": 0.11627355468696636, "A/24-ASP": 0.10873705000036465, "A/25-ILE": 0.12306297982592555, "A/26-PHE": 0.2237177345409443, "A/27-ASN": 0.1455631017190209, "A/28-ASP": 0.11589142910952271, "A/29-LEU": 0.1837406741354832, "A/30-ASP": 0.10173640481019264, "A/31-ARG": 0.1646772376692206, "A/32-ALA": 0.17145937790530685, "A/33-LYS": 0.20212164552430054, "A/34-GLU": 0.15022141587838445, "A/35-GLU": 0.157694382374822, "A/36-TYR": 0.25715022838416085, "A/37-ASP": 0.11239639794893315, "A/38-LYS": 0.18165712596784328, "A/39-LEU": 0.11397469210988609, "A/40-SER": 0.12276471893657598, "A/41-SER": 0.0996047761420333, "A/42-PRO": 0.14254947715895555, "A/43-GLU": 0.24236848497207186, "A/44-PHE": 0.15612039242862935, "A/45-ILE": 0.12667785150843608, "A/46-ALA": 0.11903276838795215, "A/47-LYS": 0.242691156173463, "A/48-PHE": 0.26505079074087873, "A/49-GLY": 0.1578144297599871, "A/50-ASP": 0.19181391593005276, "A/51-TRP": 0.2268525315033933, "A/52-ILE": 0.17121024279546912, "A/53-ASN": 0.21288712722202882, "A/54-ASP": 0.18058088723603416, "A/55-GLU": 0.18907744331029364, "A/56-VAL": 0.17623137356114893, "A/57-GLU": 0.19252157443109896, "A/58-ARG": 0.1597657370626434, "A/59-ASN": 0.3060914797471249, "A/60-VAL": 0.1576977850326035, "A/61-ASN": 0.1524161730406179, "A/62-GLU": 0.18742631606898866, "A/63-ASP": 0.19691976428918492, "A/64-GLY": 0.21275251321406569, "A/65-GLU": 0.13078079432926856, "A/66-PRO": 0.14731569166411151, "A/67-LEU": 0.14557948928713046, "A/68-LEU": 0.10416435436123134, "A/69-ILE": 0.0883528569732961, "A/70-GLN": 0.0983199990225656, "A/71-ASP": 0.09031303054261637, "A/72-VAL": 0.11107616391560966, "A/73-ARG": 0.2641190061541294, "A/74-GLN": 0.18574286858442818, "A/75-ASP": 0.0903756967213971, "A/76-SER": 0.1070481039702627, "A/77-SER": 0.12714396650705626, "A/78-LYS": 0.14883330061475364, "A/79-HIS": 0.16991815534928867, "A/80-TYR": 0.10226381927663544, "A/81-PHE": 0.10901822699986326, "A/82-PHE": 0.1293628092257214, "A/83-ILE": 0.13467919896967612, "A/84-LEU": 0.12852083258972455, "A/85-LYS": 0.3532129326631371, "A/86-ASN": 0.13412116474430313, "A/87-GLY": 0.10450362907891053, "A/88-GLU": 0.25991250272559774, "A/89-ARG": 0.2268309527071351, "A/90-PHE": 0.22974281053094311, "A/91-ASP": 0.11823956317027658, "A/92-LEU": 0.1597825944649143, "A/93-LEU": 0.19397949741558593, "A/94-THR": 0.1955884176891788, "A/95-ARG": 0.27841536219709834}}}}, "T1032": {"4": {"single": {"lddt": 0.5627061051693405, "rmsd": 5.632474899291992, "cad_score": 0.544847, "gdtts": 0.3911764705882353, "tm_score": 0.6544498801231384, "LoCoHD": 0.157720717586137}, "per_residue": {"lddt": {"A/100-ASN": 0.265, "A/101-TYR": 0.281, "A/102-THR": 0.388, "A/103-LYS": 0.458, "A/104-ARG": 0.231, "A/105-SER": 0.382, "A/106-GLY": 0.271, "A/107-ASP": 0.181, "A/108-ILE": 0.255, "A/109-LEU": 0.268, "A/110-GLY": 0.234, "A/111-LYS": 0.284, "A/112-ILE": 0.367, "A/113-ALA": 0.371, "A/114-HIS": 0.34, "A/115-LEU": 0.342, "A/116-ALA": 0.545, "A/117-GLN": 0.522, "A/118-ILE": 0.668, "A/119-GLU": 0.504, "A/120-ASP": 0.649, "A/121-ASP": 0.671, "A/122-ARG": 0.599, "A/123-ALA": 0.708, "A/124-ALA": 0.713, "A/125-MET": 0.423, "A/126-VAL": 0.683, "A/127-ILE": 0.724, "A/128-SER": 0.657, "A/129-TRP": 0.518, "A/130-HIS": 0.688, "A/131-LEU": 0.635, "A/132-ALA": 0.567, "A/133-SER": 0.373, "A/134-ASP": 0.381, "A/135-MET": 0.181, "A/136-ASP": 0.397, "A/137-CYS": 0.459, "A/138-VAL": 0.471, "A/139-VAL": 0.471, "A/140-THR": 0.53, "A/141-LEU": 0.505, "A/142-THR": 0.613, "A/143-THR": 0.677, "A/144-ASP": 0.639, "A/145-ALA": 0.628, "A/146-ALA": 0.62, "A/147-ARG": 0.529, "A/148-ALA": 0.609, "A/149-ILE": 0.601, "A/150-TYR": 0.387, "A/151-ASP": 0.532, "A/152-GLU": 0.495, "A/153-THR": 0.503, "A/154-GLN": 0.461, "A/155-GLY": 0.335, "A/156-ARG": 0.321, "A/157-GLN": 0.446, "A/158-GLN": 0.544, "A/159-VAL": 0.535, "A/160-LEU": 0.471, "A/161-PRO": 0.56, "A/162-LEU": 0.51, "A/163-ASP": 0.496, "A/164-SER": 0.602, "A/165-ILE": 0.515, "A/166-TYR": 0.555, "A/167-ARG": 0.512, "A/168-LYS": 0.453, "A/169-THR": 0.322, "A/170-LEU": 0.202, "A/171-PRO": 0.367, "A/172-ASP": 0.508, "A/173-TRP": 0.206, "A/174-LYS": 0.253, "A/175-ARG": 0.437, "A/176-PRO": 0.622, "A/177-LEU": 0.677, "A/178-PRO": 0.603, "A/179-HIS": 0.559, "A/180-PHE": 0.559, "A/181-ARG": 0.521, "A/182-ASN": 0.6, "A/183-GLY": 0.663, "A/184-LYS": 0.584, "A/185-LEU": 0.636, "A/186-HIS": 0.552, "A/187-PHE": 0.466, "A/188-LYS": 0.535, "A/189-PRO": 0.619, "A/190-PHE": 0.581, "A/191-GLY": 0.753, "A/192-ASN": 0.549, "A/193-PRO": 0.758, "A/194-VAL": 0.762, "A/195-PHE": 0.613, "A/196-ALA": 0.758, "A/197-ARG": 0.564, "A/198-ASP": 0.695, "A/199-LEU": 0.703, "A/200-LEU": 0.671, "A/201-THR": 0.604, "A/202-PHE": 0.524, "A/203-PRO": 0.489, "A/204-ASP": 0.512, "A/205-ASN": 0.299, "A/206-ILE": 0.391, "A/207-GLU": 0.298, "A/208-HIS": 0.33, "A/209-CYS": 0.447, "A/210-GLU": 0.467, "A/211-THR": 0.455, "A/212-VAL": 0.497, "A/213-PHE": 0.542, "A/214-GLY": 0.591, "A/215-MET": 0.315, "A/216-LEU": 0.541, "A/217-LEU": 0.645, "A/218-GLY": 0.619, "A/219-ASP": 0.596, "A/220-THR": 0.769, "A/221-ILE": 0.769, "A/222-ILE": 0.716, "A/223-LEU": 0.802, "A/224-ASP": 0.793, "A/225-ASN": 0.801, "A/226-LEU": 0.813, "A/227-ASP": 0.783, "A/228-ALA": 0.845, "A/229-ALA": 0.822, "A/230-ASN": 0.77, "A/231-HIS": 0.714, "A/232-TYR": 0.763, "A/233-ARG": 0.741, "A/234-LYS": 0.684, "A/235-GLU": 0.754, "A/236-VAL": 0.728, "A/237-VAL": 0.696, "A/238-LYS": 0.701, "A/239-ILE": 0.59, "A/240-THR": 0.649, "A/241-HIS": 0.58, "A/242-CYS": 0.688, "A/243-PRO": 0.728, "A/244-THR": 0.765, "A/245-LEU": 0.808, "A/246-LEU": 0.779, "A/247-THR": 0.78, "A/248-ARG": 0.716, "A/249-ASP": 0.655, "A/250-GLY": 0.688, "A/251-ASP": 0.725, "A/252-ARG": 0.729, "A/253-ILE": 0.813, "A/254-ARG": 0.578, "A/255-SER": 0.616, "A/256-ASN": 0.75, "A/257-GLY": 0.8, "A/258-LYS": 0.671, "A/259-PHE": 0.578, "A/260-GLY": 0.477, "A/261-GLY": 0.341, "A/262-LEU": 0.287, "A/263-GLN": 0.335, "A/264-ASN": 0.459, "A/265-LYS": 0.467, "A/266-ALA": 0.497, "A/267-PRO": 0.542, "A/268-PRO": 0.453, "A/269-MET": 0.238}, "cad_score": {"A/100-ASN": 0.08, "A/101-TYR": 0.181, "A/102-THR": 0.704, "A/103-LYS": 0.374, "A/104-ARG": 0.165, "A/105-SER": 0.511, "A/106-GLY": 0.288, "A/107-ASP": 0.239, "A/108-ILE": 0.288, "A/109-LEU": 0.172, "A/110-GLY": 0.276, "A/111-LYS": 0.255, "A/112-ILE": 0.244, "A/113-ALA": 0.365, "A/114-HIS": 0.503, "A/115-LEU": 0.253, "A/116-ALA": 0.51, "A/117-GLN": 0.519, "A/118-ILE": 0.693, "A/119-GLU": 0.372, "A/120-ASP": 0.821, "A/121-ASP": 0.765, "A/122-ARG": 0.665, "A/123-ALA": 0.681, "A/124-ALA": 0.736, "A/125-MET": 0.755, "A/126-VAL": 0.764, "A/127-ILE": 0.748, "A/128-SER": 0.499, "A/129-TRP": 0.437, "A/130-HIS": 0.669, "A/131-LEU": 0.556, "A/132-ALA": 0.535, "A/133-SER": 0.593, "A/134-ASP": 0.233, "A/135-MET": 0.188, "A/136-ASP": 0.356, "A/137-CYS": 0.472, "A/138-VAL": 0.575, "A/139-VAL": 0.407, "A/140-THR": 0.532, "A/141-LEU": 0.49, "A/142-THR": 0.78, "A/143-THR": 0.711, "A/144-ASP": 0.623, "A/145-ALA": 0.536, "A/146-ALA": 0.613, "A/147-ARG": 0.452, "A/148-ALA": 0.564, "A/149-ILE": 0.556, "A/150-TYR": 0.542, "A/151-ASP": 0.574, "A/152-GLU": 0.446, "A/153-THR": 0.449, "A/154-GLN": 0.431, "A/155-GLY": 0.559, "A/156-ARG": 0.51, "A/157-GLN": 0.475, "A/158-GLN": 0.617, "A/159-VAL": 0.602, "A/160-LEU": 0.563, "A/161-PRO": 0.664, "A/162-LEU": 0.431, "A/163-ASP": 0.656, "A/164-SER": 0.729, "A/165-ILE": 0.567, "A/166-TYR": 0.679, "A/167-ARG": 0.406, "A/168-LYS": 0.516, "A/169-THR": 0.484, "A/170-LEU": 0.38, "A/171-PRO": 0.632, "A/172-ASP": 0.511, "A/173-TRP": 0.097, "A/174-LYS": 0.17, "A/175-ARG": 0.456, "A/176-PRO": 0.529, "A/177-LEU": 0.645, "A/178-PRO": 0.321, "A/179-HIS": 0.497, "A/180-PHE": 0.513, "A/181-ARG": 0.472, "A/182-ASN": 0.496, "A/183-GLY": 0.491, "A/184-LYS": 0.587, "A/185-LEU": 0.735, "A/186-HIS": 0.499, "A/187-PHE": 0.414, "A/188-LYS": 0.421, "A/189-PRO": 0.492, "A/190-PHE": 0.633, "A/191-GLY": 0.832, "A/192-ASN": 0.357, "A/193-PRO": 0.669, "A/194-VAL": 0.758, "A/195-PHE": 0.626, "A/196-ALA": 0.822, "A/197-ARG": 0.434, "A/198-ASP": 0.627, "A/199-LEU": 0.558, "A/200-LEU": 0.818, "A/201-THR": 0.598, "A/202-PHE": 0.602, "A/203-PRO": 0.577, "A/204-ASP": 0.622, "A/205-ASN": 0.431, "A/206-ILE": 0.298, "A/207-GLU": 0.51, "A/208-HIS": 0.287, "A/209-CYS": 0.255, "A/210-GLU": 0.251, "A/211-THR": 0.295, "A/212-VAL": 0.415, "A/213-PHE": 0.564, "A/214-GLY": 0.527, "A/215-MET": 0.525, "A/216-LEU": 0.474, "A/217-LEU": 0.694, "A/218-GLY": 0.563, "A/219-ASP": 0.503, "A/220-THR": 0.737, "A/221-ILE": 0.781, "A/222-ILE": 0.738, "A/223-LEU": 0.863, "A/224-ASP": 0.77, "A/225-ASN": 0.685, "A/226-LEU": 0.717, "A/227-ASP": 0.618, "A/228-ALA": 0.779, "A/229-ALA": 0.903, "A/230-ASN": 0.834, "A/231-HIS": 0.621, "A/232-TYR": 0.675, "A/233-ARG": 0.785, "A/234-LYS": 0.717, "A/235-GLU": 0.434, "A/236-VAL": 0.67, "A/237-VAL": 0.726, "A/238-LYS": 0.783, "A/239-ILE": 0.534, "A/240-THR": 0.68, "A/241-HIS": 0.896, "A/242-CYS": 0.636, "A/243-PRO": 0.703, "A/244-THR": 0.535, "A/245-LEU": 0.849, "A/246-LEU": 0.818, "A/247-THR": 0.858, "A/248-ARG": 0.75, "A/249-ASP": 0.442, "A/250-GLY": 0.419, "A/251-ASP": 0.473,
[truncated: 1,735,828 more chars]
