# Supplementary material for: LoCoHD: a metric for comparing local environments of proteins
Source: Nat Commun. 2024 May 13;15:4029. doi: 10.1038/s41467-024-48225-0 (PMC11091161; doi:10.1038/s41467-024-48225-0)
Supplement: Supplementary file 4 — Source Data [file 41467_2024_48225_MOESM4_ESM.zip › Fig2_Table2_SFig9_STable2_STable3/CASP14_TS427-results.json]

{"T1024": {"1": {"single": {"lddt": 0.8004675017997559, "rmsd": 5.611645221710205, "cad_score": 0.764057, "gdtts": 0.32672634271099743, "tm_score": 0.7119781374931335, "LoCoHD": 0.0788575393008153}, "per_residue": {"lddt": {"A/2-LYS": 0.851, "A/3-GLU": 0.831, "A/4-PHE": 0.869, "A/5-TRP": 0.88, "A/6-ASN": 0.864, "A/7-LEU": 0.874, "A/8-ASP": 0.894, "A/9-LYS": 0.794, "A/10-ASN": 0.9, "A/11-LEU": 0.934, "A/12-GLN": 0.934, "A/13-LEU": 0.86, "A/14-ARG": 0.727, "A/15-LEU": 0.876, "A/16-GLY": 0.908, "A/17-ILE": 0.816, "A/18-VAL": 0.757, "A/19-PHE": 0.852, "A/20-LEU": 0.816, "A/21-GLY": 0.723, "A/22-ALA": 0.728, "A/23-PHE": 0.75, "A/24-SER": 0.649, "A/25-TYR": 0.545, "A/26-GLY": 0.616, "A/27-THR": 0.57, "A/28-VAL": 0.523, "A/29-PHE": 0.415, "A/30-SER": 0.503, "A/31-SER": 0.504, "A/32-MET": 0.498, "A/33-THR": 0.464, "A/34-ILE": 0.493, "A/35-TYR": 0.74, "A/36-TYR": 0.68, "A/37-ASN": 0.463, "A/38-GLN": 0.613, "A/39-TYR": 0.778, "A/40-LEU": 0.73, "A/41-GLY": 0.489, "A/42-SER": 0.4, "A/43-ALA": 0.473, "A/44-ILE": 0.63, "A/45-THR": 0.566, "A/46-GLY": 0.509, "A/47-ILE": 0.578, "A/48-LEU": 0.679, "A/49-LEU": 0.572, "A/50-ALA": 0.576, "A/51-LEU": 0.695, "A/52-SER": 0.666, "A/53-ALA": 0.652, "A/54-VAL": 0.719, "A/55-ALA": 0.806, "A/56-THR": 0.71, "A/57-PHE": 0.773, "A/58-VAL": 0.84, "A/59-ALA": 0.871, "A/60-GLY": 0.815, "A/61-ILE": 0.74, "A/62-LEU": 0.914, "A/63-ALA": 0.911, "A/64-GLY": 0.848, "A/65-PHE": 0.789, "A/66-PHE": 0.89, "A/67-ALA": 0.915, "A/68-ASP": 0.81, "A/69-ARG": 0.715, "A/70-ASN": 0.817, "A/71-GLY": 0.856, "A/72-ARG": 0.843, "A/73-LYS": 0.903, "A/74-PRO": 0.9, "A/75-VAL": 0.91, "A/76-MET": 0.895, "A/77-VAL": 0.921, "A/78-PHE": 0.912, "A/79-GLY": 0.894, "A/80-THR": 0.866, "A/81-ILE": 0.914, "A/82-ILE": 0.878, "A/83-GLN": 0.827, "A/84-LEU": 0.834, "A/85-LEU": 0.822, "A/86-GLY": 0.882, "A/87-ALA": 0.88, "A/88-ALA": 0.925, "A/89-LEU": 0.921, "A/90-ALA": 0.889, "A/91-ILE": 0.895, "A/92-ALA": 0.932, "A/93-SER": 0.924, "A/94-ASN": 0.828, "A/95-LEU": 0.868, "A/96-PRO": 0.779, "A/97-GLY": 0.865, "A/98-HIS": 0.839, "A/99-VAL": 0.896, "A/100-ASN": 0.937, "A/101-PRO": 0.907, "A/102-TRP": 0.882, "A/103-SER": 0.934, "A/104-THR": 0.889, "A/105-PHE": 0.843, "A/106-ILE": 0.896, "A/107-ALA": 0.869, "A/108-PHE": 0.725, "A/109-LEU": 0.808, "A/110-LEU": 0.877, "A/111-ILE": 0.827, "A/112-SER": 0.785, "A/113-PHE": 0.872, "A/114-GLY": 0.869, "A/115-TYR": 0.765, "A/116-ASN": 0.735, "A/117-PHE": 0.891, "A/118-VAL": 0.861, "A/119-ILE": 0.757, "A/120-THR": 0.832, "A/121-ALA": 0.911, "A/122-GLY": 0.898, "A/123-ASN": 0.823, "A/124-ALA": 0.899, "A/125-MET": 0.919, "A/126-ILE": 0.894, "A/127-ILE": 0.88, "A/128-ASP": 0.909, "A/129-ALA": 0.911, "A/130-SER": 0.889, "A/131-ASN": 0.898, "A/132-ALA": 0.926, "A/133-GLU": 0.771, "A/134-ASN": 0.912, "A/135-ARG": 0.895, "A/136-LYS": 0.856, "A/137-VAL": 0.921, "A/138-VAL": 0.92, "A/139-PHE": 0.853, "A/140-MET": 0.798, "A/141-LEU": 0.91, "A/142-ASP": 0.866, "A/143-TYR": 0.654, "A/144-TRP": 0.602, "A/145-ALA": 0.84, "A/146-GLN": 0.741, "A/147-ASN": 0.684, "A/148-LEU": 0.761, "A/149-SER": 0.771, "A/150-VAL": 0.65, "A/151-ILE": 0.659, "A/152-LEU": 0.708, "A/153-GLY": 0.67, "A/154-ALA": 0.582, "A/155-ALA": 0.591, "A/156-LEU": 0.649, "A/157-GLY": 0.573, "A/158-ALA": 0.494, "A/159-TRP": 0.46, "A/160-LEU": 0.643, "A/161-PHE": 0.605, "A/162-ARG": 0.644, "A/163-PRO": 0.671, "A/164-ALA": 0.764, "A/165-PHE": 0.797, "A/166-GLU": 0.705, "A/167-ALA": 0.83, "A/168-LEU": 0.736, "A/169-LEU": 0.855, "A/170-VAL": 0.885, "A/171-ILE": 0.829, "A/172-LEU": 0.818, "A/173-LEU": 0.887, "A/174-LEU": 0.908, "A/175-THR": 0.788, "A/176-VAL": 0.839, "A/177-LEU": 0.85, "A/178-VAL": 0.911, "A/179-SER": 0.804, "A/180-PHE": 0.896, "A/181-PHE": 0.727, "A/182-LEU": 0.892, "A/183-THR": 0.898, "A/184-THR": 0.881, "A/185-PHE": 0.801, "A/186-VAL": 0.882, "A/187-MET": 0.854, "A/188-THR": 0.918, "A/189-GLU": 0.875, "A/190-THR": 0.927, "A/191-PHE": 0.78, "A/192-LYS": 0.58, "A/193-PRO": 0.644, "A/194-THR": 0.554, "A/203-ASN": 0.865, "A/204-ILE": 0.649, "A/205-PHE": 0.682, "A/206-GLN": 0.81, "A/207-ALA": 0.893, "A/208-TYR": 0.795, "A/209-LYS": 0.897, "A/210-THR": 0.839, "A/211-VAL": 0.912, "A/212-LEU": 0.935, "A/213-GLN": 0.934, "A/214-ASP": 0.935, "A/215-LYS": 0.915, "A/216-THR": 0.853, "A/217-TYR": 0.959, "A/218-MET": 0.935, "A/219-ILE": 0.97, "A/220-PHE": 0.961, "A/221-MET": 0.877, "A/222-GLY": 0.964, "A/223-ALA": 0.969, "A/224-ASN": 0.938, "A/225-ILE": 0.937, "A/226-ALA": 0.934, "A/227-THR": 0.836, "A/228-THR": 0.813, "A/229-PHE": 0.817, "A/230-ILE": 0.86, "A/231-ILE": 0.857, "A/232-MET": 0.73, "A/233-GLN": 0.69, "A/234-PHE": 0.725, "A/235-ASP": 0.491, "A/236-ASN": 0.58, "A/237-PHE": 0.711, "A/238-LEU": 0.751, "A/239-PRO": 0.578, "A/240-VAL": 0.614, "A/241-HIS": 0.792, "A/242-LEU": 0.672, "A/243-SER": 0.529, "A/244-ASN": 0.583, "A/245-SER": 0.712, "A/246-PHE": 0.791, "A/247-LYS": 0.897, "A/248-THR": 0.834, "A/249-ILE": 0.724, "A/250-THR": 0.793, "A/257-TYR": 0.376, "A/258-GLY": 0.64, "A/259-GLN": 0.372, "A/260-ARG": 0.517, "A/261-MET": 0.736, "A/262-LEU": 0.631, "A/263-THR": 0.591, "A/264-ILE": 0.753, "A/265-TYR": 0.823, "A/266-LEU": 0.73, "A/267-ILE": 0.811, "A/268-LEU": 0.917, "A/269-ALA": 0.864, "A/270-CYS": 0.74, "A/271-VAL": 0.81, "A/272-LEU": 0.898, "A/273-VAL": 0.791, "A/274-VAL": 0.724, "A/275-LEU": 0.858, "A/276-LEU": 0.905, "A/277-MET": 0.731, "A/278-THR": 0.805, "A/279-THR": 0.915, "A/280-LEU": 0.907, "A/281-ASN": 0.663, "A/282-ARG": 0.785, "A/283-LEU": 0.76, "A/284-THR": 0.93, "A/285-LYS": 0.785, "A/286-ASP": 0.891, "A/287-TRP": 0.923, "A/288-SER": 0.904, "A/289-HIS": 0.827, "A/290-GLN": 0.879, "A/291-LYS": 0.921, "A/292-GLY": 0.945, "A/293-PHE": 0.944, "A/294-ILE": 0.923, "A/295-TRP": 0.842, "A/296-GLY": 0.934, "A/297-SER": 0.93, "A/298-LEU": 0.947, "A/299-PHE": 0.939, "A/300-MET": 0.91, "A/301-ALA": 0.967, "A/302-ILE": 0.966, "A/303-GLY": 0.963, "A/304-MET": 0.876, "A/305-ILE": 0.936, "A/306-PHE": 0.951, "A/307-SER": 0.934, "A/308-PHE": 0.909, "A/309-LEU": 0.934, "A/310-THR": 0.937, "A/311-THR": 0.86, "A/312-THR": 0.87, "A/313-PHE": 0.868, "A/314-THR": 0.894, "A/315-PRO": 0.915, "A/316-ILE": 0.901, "A/317-PHE": 0.928, "A/318-ILE": 0.936, "A/319-ALA": 0.937, "A/320-GLY": 0.944, "A/321-ILE": 0.964, "A/322-VAL": 0.948, "A/323-TYR": 0.901, "A/324-THR": 0.922, "A/325-LEU": 0.903, "A/326-GLY": 0.938, "A/327-GLU": 0.85, "A/328-ILE": 0.9, "A/329-VAL": 0.928, "A/330-TYR": 0.905, "A/331-THR": 0.88, "A/332-PRO": 0.882, "A/333-SER": 0.888, "A/334-VAL": 0.942, "A/335-GLN": 0.834, "A/336-THR": 0.934, "A/337-LEU": 0.924, "A/338-GLY": 0.921, "A/339-ALA": 0.938, "A/340-ASP": 0.875, "A/341-LEU": 0.887, "A/342-MET": 0.931, "A/343-ASN": 0.906, "A/344-PRO": 0.925, "A/345-GLU": 0.845, "A/346-LYS": 0.897, "A/347-ILE": 0.907, "A/348-GLY": 0.807, "A/349-SER": 0.892, "A/350-TYR": 0.927, "A/351-ASN": 0.832, "A/352-GLY": 0.771, "A/353-VAL": 0.898, "A/354-ALA": 0.883, "A/355-ALA": 0.77, "A/356-ILE": 0.869, "A/357-LYS": 0.906, "A/358-MET": 0.78, "A/359-PRO": 0.728, "A/360-ILE": 0.783, "A/361-ALA": 0.754, "A/362-SER": 0.563, "A/363-ILE": 0.57, "A/364-LEU": 0.7, "A/365-ALA": 0.67, "A/366-GLY": 0.568, "A/367-LEU": 0.566, "A/368-LEU": 0.657, "A/369-VAL": 0.584, "A/370-SER": 0.569, "A/371-ILE": 0.583, "A/372-SER": 0.669, "A/373-PRO": 0.624, "A/374-MET": 0.754, "A/375-ILE": 0.846, "A/376-LYS": 0.864, "A/377-ALA": 0.882, "A/378-ILE": 0.878, "A/379-GLY": 0.873, "A/380-VAL": 0.849, "A/381-SER": 0.947, "A/382-LEU": 0.953, "A/383-VAL": 0.926, "A/384-LEU": 0.888, "A/385-ALA": 0.955, "A/386-LEU": 0.881, "A/387-THR": 0.866, "A/388-GLU": 0.84, "A/389-VAL": 0.954, "A/390-LEU": 0.955, "A/391-ALA": 0.959, "A/392-ILE": 0.913, "A/393-ILE": 0.95, "A/394-LEU": 0.905, "A/395-VAL": 0.948, "A/396-LEU": 0.936, "A/397-VAL": 0.949, "A/398-ALA": 0.955, "A/399-VAL": 0.941, "A/400-ASN": 0.802, "A/401-ARG": 0.878, "A/402-HIS": 0.81, "A/403-GLN": 0.87, "A/404-LYS": 0.794, "A/405-THR": 0.717, "A/406-LYS": 0.406}, "cad_score": {"A/2-LYS": 0.81, "A/3-GLU": 0.727, "A/4-PHE": 0.9, "A/5-TRP": 0.881, "A/6-ASN": 0.857, "A/7-LEU": 0.868, "A/8-ASP": 0.847, "A/9-LYS": 0.678, "A/10-ASN": 0.837, "A/11-LEU": 0.86, "A/12-GLN": 0.861, "A/13-LEU": 0.806, "A/14-ARG": 0.729, "A/15-LEU": 0.8, "A/16-GLY": 0.94, "A/17-ILE": 0.76, "A/18-VAL": 0.64, "A/19-PHE": 0.924, "A/20-LEU": 0.842, "A/21-GLY": 0.629, "A/22-ALA": 0.674, "A/23-PHE": 0.835, "A/24-SER": 0.656, "A/25-TYR": 0.479, "A/26-GLY": 0.641, "A/27-THR": 0.579, "A/28-VAL": 0.517, "A/29-PHE": 0.472, "A/30-SER": 0.242, "A/31-SER": 0.395, "A/32-MET": 0.573, "A/33-THR": 0.356, "A/34-ILE": 0.292, "A/35-TYR": 0.767, "A/36-TYR": 0.847, "A/37-ASN": 0.304, "A/38-GLN": 0.766, "A/39-TYR": 0.914, "A/40-LEU": 0.77, "A/41-GLY": 0.567, "A/42-SER": 0.3, "A/43-ALA": 0.383, "A/44-ILE": 0.753, "A/45-THR": 0.746, "A/46-GLY": 0.295, "A/47-ILE": 0.651, "A/48-LEU": 0.875, "A/49-LEU": 0.48, "A/50-ALA": 0.365, "A/51-LEU": 0.867, "A/52-SER": 0.717, "A/53-ALA": 0.434, "A/54-VAL": 0.688, "A/55-ALA": 0.905, "A/56-THR": 0.797, "A/57-PHE": 0.743, "A/58-VAL": 0.923, "A/59-ALA": 0.88, "A/60-GLY": 0.832, "A/61-ILE": 0.755, "A/62-LEU": 0.891, "A/63-ALA": 0.915, "A/64-GLY": 0.681, "A/65-PHE": 0.714, "A/66-PHE": 0.795, "A/67-ALA": 0.814, "A/68-ASP": 0.616, "A/69-ARG": 0.52, "A/70-ASN": 0.614, "A/71-GLY": 0.58, "A/72-ARG": 0.771, "A/73-LYS": 0.893, "A/74-PRO": 0.787, "A/75-VAL": 0.834, "A/76-MET": 0.864, "A/77-VAL": 0.864, "A/78-PHE": 0.913, "A/79-GLY": 0.922, "A/80-THR": 0.872, "A/81-ILE": 0.829, "A/82-ILE": 0.909, "A/83-GLN": 0.807, "A/84-LEU": 0.835, "A/85-LEU": 0.631, "A/86-GLY": 0.934, "A/87-ALA": 0.899, "A/88-ALA": 0.876, "A/89-LEU": 0.813, "A/90-ALA": 0.813, "A/91-ILE": 0.775, "A/92-ALA": 0.87, "A/93-SER": 0.887, "A/94-ASN": 0.723, "A/95-LEU": 0.702, "A/96-PRO": 0.693, "A/97-GLY": 0.917, "A/98-HIS": 0.8, "A/99-VAL": 0.794, "A/100-ASN": 0.876, "A/101-PRO": 0.89, "A/102-TRP": 0.887, "A/103-SER": 0.92, "A/104-THR": 0.849, "A/105-PHE": 0.924, "A/106-ILE": 0.869, "A/107-ALA": 0.89, "A/108-PHE": 0.661, "A/109-LEU": 0.843, "A/110-LEU": 0.829, "A/111-ILE": 0.709, "A/112-SER": 0.556, "A/113-PHE": 0.828, "A/114-GLY": 0.902, "A/115-TYR": 0.678, "A/116-ASN": 0.768, "A/117-PHE": 0.875, "A/118-VAL": 0.799, "A/119-ILE": 0.75, "A/120-THR": 0.77, "A/121-ALA": 0.877, "A/122-GLY": 0.799, "A/123-ASN": 0.71, "A/124-ALA": 0.663, "A/125-MET": 0.787, "A/126-ILE": 0.859, "A/127-ILE": 0.731, "A/128-ASP": 0.82, "A/129-ALA": 0.874, "A/130-SER": 0.882, "A/131-ASN": 0.917, "A/132-ALA": 0.767, "A/133-GLU": 0.719, "A/134-ASN": 0.87, "A/135-ARG": 0.845, "A/136-LYS": 0.764, "A/137-VAL": 0.872, "A/138-VAL": 0.851, "A/139-PHE": 0.75, "A/140-MET": 0.67, "A/141-LEU": 0.838, "A/142-ASP": 0.67, "A/143-TYR": 0.631, "A/144-TRP": 0.464, "A/145-ALA": 0.739, "A/146-GLN": 0.664, "A/147-ASN": 0.699, "A/148-LEU": 0.735, "A/149-SER": 0.916, "A/150-VAL": 0.774, "A/151-ILE": 0.578, "A/152-LEU": 0.895, "A/153-GLY": 0.894, "A/154-ALA": 0.457, "A/155-ALA": 0.577, "A/156-LEU": 0.758, "A/157-GLY": 0.54, "A/158-ALA": 0.27, "A/159-TRP": 0.362, "A/160-LEU": 0.747, "A/161-PHE": 0.668, "A/162-ARG": 0.614, "A/163-PRO": 0.708, "A/164-ALA": 0.896, "A/165-PHE": 0.822, "A/166-GLU": 0.702, "A/167-ALA": 0.865, "A/168-LEU": 0.707, "A/169-LEU": 0.817, "A/170-VAL": 0.933, "A/171-ILE": 0.759, "A/172-LEU": 0.737, "A/173-LEU": 0.831, "A/174-LEU": 0.905, "A/175-THR": 0.731, "A/176-VAL": 0.763, "A/177-LEU": 0.713, "A/178-VAL": 0.893, "A/179-SER": 0.732, "A/180-PHE": 0.75, "A/181-PHE": 0.526, "A/182-LEU": 0.759, "A/183-THR": 0.844, "A/184-THR": 0.873, "A/185-PHE": 0.79, "A/186-VAL": 0.753, "A/187-MET": 0.792, "A/188-THR": 0.872, "A/189-GLU": 0.869, "A/190-THR": 0.778, "A/191-PHE": 0.669, "A/192-LYS": 0.419, "A/193-PRO": 0.632, "A/194-THR": 0.399, "A/203-ASN": 0.773, "A/204-ILE": 0.821, "A/205-PHE": 0.576, "A/206-GLN": 0.698, "A/207-ALA": 0.772, "A/208-TYR": 0.722, "A/209-LYS": 0.689, "A/210-THR": 0.878, "A/211-VAL": 0.832, "A/212-LEU": 0.887, "A/213-GLN": 0.95, "A/214-ASP": 0.931, "A/215-LYS": 0.826, "A/216-THR": 0.795, "A/217-TYR": 0.901, "A/218-MET": 0.902, "A/219-ILE": 0.918, "A/220-PHE": 0.877, "A/221-MET": 0.877, "A/222-GLY": 0.872, "A/223-ALA": 0.913, "A/224-ASN": 0.895, "A/225-ILE": 0.85, "A/226-ALA": 0.799, "A/227-THR": 0.774, "A/228-THR": 0.804, "A/229-PHE": 0.777, "A/230-ILE": 0.74, "A/231-ILE": 0.747, "A/232-MET": 0.801, "A/233-GLN": 0.774, "A/234-PHE": 0.798, "A/235-ASP": 0.452, "A/236-ASN": 0.554, "A/237-PHE": 0.85, "A/238-LEU": 0.869, "A/239-PRO": 0.508, "A/240-VAL": 0.423, "A/241-HIS": 0.854, "A/242-LEU": 0.876, "A/243-SER": 0.429, "A/244-ASN": 0.595, "A/245-SER": 0.831, "A/246-PHE": 0.767, "A/247-LYS": 0.698, "A/248-THR": 0.813, "A/249-ILE": 0.76, "A/250-THR": 0.97, "A/257-TYR": 0.437, "A/258-GLY": 0.855, "A/259-GLN": 0.235, "A/260-ARG": 0.467, "A/261-MET": 0.822, "A/262-LEU": 0.716, "A/263-THR": 0.567, "A/264-ILE": 0.775, "A/265-TYR": 0.838, "A/266-LEU": 0.524, "A/267-ILE": 0.776, "A/268-LEU": 0.915, "A/269-ALA": 0.839, "A/270-CYS": 0.527, "A/271-VAL": 0.867, "A/272-LEU": 0.866, "A/273-VAL": 0.731, "A/274-VAL": 0.676, "A/275-LEU": 0.826, "A/276-LEU": 0.91, "A/277-MET": 0.653, "A/278-THR": 0.654, "A/279-THR": 0.723, "A/280-LEU": 0.83, "A/281-ASN": 0.463, "A/282-ARG": 0.689, "A/283-LEU": 0.662, "A/284-THR": 0.856, "A/285-LYS": 0.613, "A/286-ASP": 0.813, "A/287-TRP": 0.765, "A/288-SER": 0.855, "A/289-HIS": 0.827, "A/290-GLN": 0.78, "A/291-LYS": 0.879, "A/292-GLY": 0.887, "A/293-PHE": 0.846, "A/294-ILE": 0.823, "A/295-TRP": 0.806, "A/296-GLY": 0.811, "A/297-SER": 0.831, "A/298-LEU": 0.74, "A/299-PHE": 0.827, "A/300-MET": 0.784, "A/301-ALA": 0.835, "A/302-ILE": 0.896, "A/303-GLY": 0.92, "A/304-MET": 0.839, "A/305-ILE": 0.867, "A/306-PHE": 0.857, "A/307-SER": 0.909, "A/308-PHE": 0.908, "A/309-LEU": 0.831, "A/310-THR": 0.923, "A/311-THR": 0.75, "A/312-THR": 0.807, "A/313-PHE": 0.837, "A/314-THR": 0.905, "A/315-PRO": 0.933, "A/316-ILE": 0.891, "A/317-PHE": 0.871, "A/318-ILE": 0.928, "A/319-ALA": 0.891, "A/320-GLY": 0.933, "A/321-ILE": 0.867, "A/322-VAL": 0.834, "A/323-TYR": 0.839, "A/324-THR": 0.891, "A/325-LEU": 0.759, "A/326-GLY": 0.887, "A/327-GLU": 0.761, "A/328-ILE": 0.767, "A/329-VAL": 0.87, "A/330-TYR": 0.851, "A/331-THR": 0.787, "A/332-PRO": 0.601, "A/333-SER": 0.841, "A/334-VAL": 0.849, "A/335-GLN": 0.793, "A/336-THR": 0.751, "A/337-LEU": 0.846, "A/338-GLY": 0.88, "A/339-ALA": 0.776, "A/340-ASP": 0.744, "A/341-LEU": 0.877, "A/342-MET": 0.839, "A/343-ASN": 0.82, "A/344-PRO": 0.892, "A/345-GLU": 0.73, "A/346-LYS": 0.778, "A/347-ILE": 0.75, "A/348-GLY": 0.554, "A/349-SER": 0.79, "A/350-TYR": 0.914, "A/351-ASN": 0.763, "A/352-GLY": 0.627, "A/353-VAL": 0.904, "A/354-ALA": 0.856, "A/355-ALA": 0.711, "A/356-ILE": 0.814, "A/357-LYS": 0.897, "A/358-MET": 0.857, "A/359-PRO": 0.732, "A/360-ILE": 0.863, "A/361-ALA": 0.82, "A/362-SER": 0.613, "A/363-ILE": 0.466, "A/364-LEU": 0.783, "A/365-ALA": 0.808, "A/366-GLY": 0.375, "A/367-LEU": 0.696, "A/368-LEU": 0.746, "A/369-VAL": 0.443, "A/370-SER": 0.429, "A/371-ILE": 0.828, "A/372-SER": 0.762, "A/373-PRO": 0.549, "A/374-MET": 0.836, "A/375-ILE": 0.839, "A/376-LYS": 0.845, "A/377-ALA": 0.811, "A/378-ILE": 0.795, "A/379-GLY": 0.925, "A/380-VAL": 0.823, "A/381-SER": 0.916, "A/382-LEU": 0.843, "A/383-VAL": 0.779, "A/384-LEU": 0.806, "A/385-ALA": 0.882, "A/386-LEU": 0.758, "A/387-THR": 0.698, "A/388-GLU": 0.754, "A/389-VAL": 0.858, "A/390-LEU": 0.866, "A/391-ALA": 0.857, "A/392-ILE": 0.842, "A/393-ILE": 0.93, "A/394-LEU": 0.91, "A/395-VAL": 0.932, "A/396-LEU": 0.821, "A/397-VAL": 0.907, "A/398-ALA": 0.914, "A/399-VAL": 0.899, "A/400-ASN": 0.695, "A/401-ARG": 0.697, "A/402-HIS": 0.57, "A/403-GLN": 0.859, "A/404-LYS": 0.767, "A/405-THR": 0.667, "A/406-LYS": 0.465}, "LoCoHD": {"A/2-LYS": 0.08344950045423037, "A/3-GLU": 0.14003317877281296, "A/4-PHE": 0.06776346907913401, "A/5-TRP": 0.05709316311292552, "A/6-ASN": 0.08032628712132553, "A/7-LEU": 0.04870027096312841, "A/8-ASP": 0.06902390141876732, "A/9-LYS": 0.15326095841305656, "A/10-ASN": 0.09192606444492159, "A/11-LEU": 0.057208344378484904, "A/12-GLN": 0.07248058743912027, "A/13-LEU": 0.06621130221534755, "A/14-ARG": 0.14224643226870182, "A/15-LEU": 0.11355990307100651, "A/16-GLY": 0.04273102411245061, "A/17-ILE": 0.08348829922831955, "A/18-VAL": 0.06991689145806841, "A/19-PHE": 0.07043179111420927, "A/20-LEU": 0.05953785675727301, "A/21-GLY": 0.05344475764058382, "A/22-ALA": 0.05999645802332154, "A/23-PHE": 0.051560439220957995, "A/24-SER": 0.05325509632675371, "A/25-TYR": 0.17496072329012774, "A/26-GLY": 0.06291534030436245, "A/27-THR": 0.06241078620068019, "A/28-VAL": 0.07749039136774351, "A/29-PHE": 0.2134197065107834, "A/30-SER": 0.11952346906776953, "A/31-SER": 0.13162017812423163, "A/32-MET": 0.12510413342036367, "A/33-THR": 0.07349582133231543, "A/34-ILE": 0.08460509100488149, "A/35-TYR": 0.12963083067279446, "A/36-TYR": 0.10991345476573862, "A/37-ASN": 0.12137376551155793, "A/38-GLN": 0.06420988794969389, "A/39-TYR": 0.04538618300532659, "A/40-LEU": 0.06098370302902221, "A/41-GLY": 0.06262803626843794, "A/42-SER": 0.057090020985350494, "A/43-ALA": 0.057142276600212746, "A/44-ILE": 0.060188018833218455, "A/45-THR": 0.05349185775233213, "A/46-GLY": 0.051748229048845566, "A/47-ILE": 0.0414262275383805, "A/48-LEU": 0.0593364834104633, "A/49-LEU": 0.08351598692244715, "A/50-ALA": 0.0354986096584559, "A/51-LEU": 0.038465684098519165, "A/52-SER": 0.07107311381829878, "A/53-ALA": 0.04281462384956048, "A/54-VAL": 0.039400563898360275, "A/55-ALA": 0.04218190991709994, "A/56-THR": 0.04328509774913003, "A/57-PHE": 0.04275672262656573, "A/58-VAL": 0.02768936341686497, "A/59-ALA": 0.03035653527500256, "A/60-GLY": 0.03933328445383532, "A/61-ILE": 0.13497693462256072, "A/62-LEU": 0.04209677078856239, "A/63-ALA": 0.05619256346113095, "A/64-GLY": 0.08799720630079125, "A/65-PHE": 0.12309911374624392, "A/66-PHE": 0.1145723065956391, "A/67-ALA": 0.0811137016260109, "A/68-ASP": 0.10821260160133458, "A/69-ARG": 0.2345519933272878, "A/70-ASN": 0.13286155486787324, "A/71-GLY": 0.10467672659514647, "A/72-ARG": 0.07870026592045391, "A/73-LYS": 0.08431345466289554, "A/74-PRO": 0.04758401028490428, "A/75-VAL": 0.059100076621029216, "A/76-MET": 0.06475671425240392, "A/77-VAL": 0.0476301397844141, "A/78-PHE": 0.054915814384925744, "A/79-GLY": 0.033241650828200436, "A/80-THR": 0.040034142466796645, "A/81-ILE": 0.024042649734811784, "A/82-ILE": 0.0399077095453669, "A/83-GLN": 0.053190913280296466, "A/84-LEU": 0.047803728928653026, "A/85-LEU": 0.08451736374877039, "A/86-GLY": 0.03253735001571624, "A/87-ALA": 0.04091204542902867, "A/88-ALA": 0.04172124900424181, "A/89-LEU": 0.03647591862254519, "A/90-ALA": 0.07286216082497905, "A/91-ILE": 0.15246108934147798, "A/92-ALA": 0.09599819980820849, "A/93-SER": 0.07124573820243632, "A/94-ASN": 0.09675897479903937, "A/95-LEU": 0.09083124550469106, "A/96-PRO": 0.10245269227201985, "A/97-GLY": 0.07603956936935632, "A/98-HIS": 0.04144037952026678, "A/99-VAL": 0.06628249228894614, "A/100-ASN": 0.05056722828800841, "A/101-PRO": 0.039490225068311326, "A/102-TRP": 0.08071712875179096, "A/103-SER": 0.03484385461520922, "A/104-THR": 0.07155776854045666, "A/105-PHE": 0.04274717927463697, "A/106-ILE": 0.03819537926255264, "A/107-ALA": 0.024705898529303834, "A/108-PHE": 0.11262032304721324, "A/109-LEU": 0.06850710831475582, "A/110-LEU": 0.040832136897373764, "A/111-ILE": 0.10137951866536357, "A/112-SER": 0.06454373221973098, "A/113-PHE": 0.06122799234055394, "A/114-GLY": 0.022586671479507166, "A/115-TYR": 0.18281090671107714, "A/116-ASN": 0.1109072342259651, "A/117-PHE": 0.04992086559122308, "A/118-VAL": 0.07770413964620165, "A/119-ILE": 0.1600331401312326, "A/120-THR": 0.06469915820333222, "A/121-ALA": 0.03899185591706885, "A/122-GLY": 0.051292154744791776, "A/123-ASN": 0.09275490588890883, "A/124-ALA": 0.055759089970300955, "A/125-MET": 0.06017993430113525, "A/126-ILE": 0.07057749876231771, "A/127-ILE": 0.08120791360981905, "A/128-ASP": 0.07617033494957584, "A/129-ALA": 0.05101630145002652, "A/130-SER": 0.06516991121552836, "A/131-ASN": 0.06977922663814075, "A/132-ALA": 0.14057251954769037, "A/133-GLU": 0.17137681301658658, "A/134-ASN": 0.0600526144474618, "A/135-ARG": 0.11433844495875477, "A/136-LYS": 0.13680748532790493, "A/137-VAL": 0.07901939754779481, "A/138-VAL": 0.05486642445717341, "A/139-PHE": 0.0866421958882622, "A/140-MET": 0.16568762497155007, "A/141-LEU": 0.08484076036664229, "A/142-ASP": 0.11200357105228718, "A/143-TYR": 0.19593949680306694, "A/144-TRP": 0.2612283957474425, "A/145-ALA": 0.08472854646811741, "A/146-GLN": 0.13392945521088803, "A/147-ASN": 0.10248991040932012, "A/148-LEU": 0.08282778676798981, "A/149-SER": 0.04106293392579796, "A/150-VAL": 0.08124940835483466, "A/151-ILE": 0.033793870625401505, "A/152-LEU": 0.044225908846135406, "A/153-GLY": 0.03985800434572205, "A/154-ALA": 0.039584319009389, "A/155-ALA": 0.054332926363131986, "A/156-LEU": 0.0721441302066895, "A/157-GLY": 0.04902115168679408, "A/158-ALA": 0.09147148597399712, "A/159-TRP": 0.3654550794478397, "A/160-LEU": 0.11426749934886593, "A/161-PHE": 0.10391809753940888, "A/162-ARG": 0.08482532295425164, "A/163-PRO": 0.0946855548255529, "A/164-ALA": 0.05347095853054467, "A/165-PHE": 0.10011275379115771, "A/166-GLU": 0.08674334666134216, "A/167-ALA": 0.034542438475540053, "A/168-LEU": 0.09670911639870838, "A/169-LEU": 0.10034620410361673, "A/170-VAL": 0.06534913707131934, "A/171-ILE": 0.05595161409488497, "A/172-LEU": 0.04525934456073175, "A/173-LEU": 0.03143876986857929, "A/174-LEU": 0.042279615336276964, "A/175-THR": 0.0819614135160511, "A/176-VAL": 0.03942125487139791, "A/177-LEU": 0.09266382177876413, "A/178-VAL": 0.03858073653564173, "A/179-SER": 0.04739296382054743, "A/180-PHE": 0.08597224049745972, "A/181-PHE": 0.16989118625472935, "A/182-LEU": 0.09584802608037431, "A/183-THR": 0.03353400745310517, "A/184-THR": 0.05632498928469123, "A/185-PHE": 0.1364946866582682, "A/186-VAL": 0.07736155799366481, "A/187-MET": 0.061813275399223155, "A/188-THR": 0.07282947270216111, "A/189-GLU": 0.07972076442405295, "A/190-THR": 0.07154114737207215, "A/191-PHE": 0.09616127653148926, "A/192-LYS": 0.07942372898866616, "A/193-PRO": 0.1559815114794078, "A/194-THR": 0.2082009271657096, "A/203-ASN": 0.08572612518434507, "A/204-ILE": 0.10449537810676045, "A/205-PHE": 0.211172577800232, "A/206-GLN": 0.18023292331032237, "A/207-ALA": 0.1168789996879396, "A/208-TYR": 0.09722836482633555, "A/209-LYS": 0.19155062351089708, "A/210-THR": 0.05363332322048657, "A/211-VAL": 0.05992069885196913, "A/212-LEU": 0.05648499220131671, "A/213-GLN": 0.0468010278581683, "A/214-ASP": 0.053409460079956006, "A/215-LYS": 0.06563794085959575, "A/216-THR": 0.08076735200869122, "A/217-TYR": 0.0671787824508285, "A/218-MET": 0.08214930127831703, "A/219-ILE": 0.026378416138850835, "A/220-PHE": 0.05308018891477645, "A/221-MET": 0.045409020909530536, "A/222-GLY": 0.026138282592260354, "A/223-ALA": 0.045666291263841835, "A/224-ASN": 0.040474704426202955, "A/225-ILE": 0.051231280874655075, "A/226-ALA": 0.06235666210140314, "A/227-THR": 0.1148889666172245, "A/228-THR": 0.07397614126164563, "A/229-PHE": 0.08440789231068539, "A/230-ILE": 0.07459961916092779, "A/231-ILE": 0.0759034953438273, "A/232-MET": 0.10622852295301301, "A/233-GLN": 0.0571104031906659, "A/234-PHE": 0.10795332412970461, "A/235-ASP": 0.21594134799934347, "A/236-ASN": 0.06364714088452371, "A/237-PHE": 0.05174371554247998, "A/238-LEU": 0.06469105215657912, "A/239-PRO": 0.055765020046525046, "A/240-VAL": 0.047720045279636594, "A/241-HIS": 0.05842575628003876, "A/242-LEU": 0.0638122809476155, "A/243-SER": 0.04788034772087663, "A/244-ASN": 0.06262888623922107, "A/245-SER": 0.05380272388808956, "A/246-PHE": 0.09490104548257579, "A/247-LYS": 0.08907541079041784, "A/248-THR": 0.06387678001720554, "A/249-ILE": 0.10567218614148247, "A/250-THR": 0.20563616554172162, "A/257-TYR": 0.19119616654433638, "A/258-GLY": 0.049421260936186, "A/259-GLN": 0.18678736573264906, "A/260-ARG": 0.07834275238609754, "A/261-MET": 0.058873351643321026, "A/262-LEU": 0.057186692309582426, "A/263-THR": 0.04882183250593753, "A/264-ILE": 0.08480381223936417, "A/265-TYR": 0.07608837121889137, "A/266-LEU": 0.10829846373140863, "A/267-ILE": 0.054038453721143735, "A/268-LEU": 0.04494779823433921, "A/269-ALA": 0.04768195742762672, "A/270-CYS": 0.0714157403157576, "A/271-VAL": 0.059833226223983786, "A/272-LEU": 0.04054333769940199, "A/273-VAL": 0.12445910700717695, "A/274-VAL": 0.12252202474838104, "A/275-LEU": 0.09011910680164464, "A/276-LEU": 0.05603117093726717, "A/277-MET": 0.20477756246241643, "A/278-THR": 0.1285138267936059, "A/279-THR": 0.05739857754643878, "A/280-LEU": 0.04965709295263754, "A/281-ASN": 0.14060846578978337, "A/282-ARG": 0.13391178704093548, "A/283-LEU": 0.19181491443379287, "A/284-THR": 0.07742506349180983, "A/285-LYS": 0.19196586901871293, "A/286-ASP": 0.08126914014833544, "A/287-TRP": 0.08357404912919528, "A/288-SER": 0.07453582036801432, "A/289-HIS": 0.09672934356869958, "A/290-GLN": 0.06110412417638126, "A/291-LYS": 0.06896003622618714, "A/292-GLY": 0.04726750307742839, "A/293-PHE": 0.08451063151038295, "A/294-ILE": 0.056255490793074805, "A/295-TRP": 0.12155732048549858, "A/296-GLY": 0.04163101449197708, "A/297-SER": 0.08243017653135581, "A/298-LEU": 0.08410642831336264, "A/299-PHE": 0.05529857794127171, "A/300-MET": 0.07134262562340152, "A/301-ALA": 0.03339928777252819, "A/302-ILE": 0.0359370321156171, "A/303-GLY": 0.03122177605567587, "A/304-MET": 0.06914725601495832, "A/305-ILE": 0.04043320025894754, "A/306-PHE": 0.027126116504180908, "A/307-SER": 0.037136176132885196, "A/308-PHE": 0.07699116533700184, "A/309-LEU": 0.03947244112434669, "A/310-THR": 0.046535080639686734, "A/311-THR": 0.09264888534417934, "A/312-THR": 0.05650683418901694, "A/313-PHE": 0.07511055761914713, "A/314-THR": 0.039579543774682834, "A/315-PRO": 0.036001394224957864, "A/316-ILE": 0.054278749884013267, "A/317-PHE": 0.046945626868131606, "A/318-ILE": 0.03585917583447515, "A/319-ALA": 0.038703189762032304, "A/320-GLY": 0.044999749068126926, "A/321-ILE": 0.044375271836037136, "A/322-VAL": 0.045944119774847664, "A/323-TYR": 0.08072577913825932, "A/324-THR": 0.05399943657518613, "A/325-LEU": 0.08933325975882861, "A/326-GLY": 0.04508289895992332, "A/327-GLU": 0.10563125304310367, "A/328-ILE": 0.14988535819006116, "A/329-VAL": 0.058649582928997364, "A/330-TYR": 0.07461810417453432, "A/331-THR": 0.08928985854570924, "A/332-PRO": 0.10218472435702403, "A/333-SER": 0.07679975112601198, "A/334-VAL": 0.04343214294580511, "A/335-GLN": 0.26681898721339525, "A/336-THR": 0.126036708218453, "A/337-LEU": 0.05577262761568211, "A/338-GLY": 0.07708192966296998, "A/339-ALA": 0.12775650187102572, "A/340-ASP": 0.09905776098011333, "A/341-LEU": 0.08425022878128334, "A/342-MET": 0.08670634664770763, "A/343-ASN": 0.0734592177277674, "A/344-PRO": 0.11279720358082494, "A/345-GLU": 0.2610329760352991, "A/346-LYS": 0.1880872606024264, "A/347-ILE": 0.18652884242003123, "A/348-GLY": 0.17133549232842124, "A/349-SER": 0.1302355623487084, "A/350-TYR": 0.10128046676657712, "A/351-ASN": 0.07214485613171083, "A/352-GLY": 0.058498037693997994, "A/353-VAL": 0.0407167413307404, "A/354-ALA": 0.046842312204645964, "A/355-ALA": 0.08780906275330906, "A/356-ILE": 0.06600462375988483, "A/357-LYS": 0.07335788664194236, "A/358-MET": 0.1090226047389837, "A/359-PRO": 0.062966432969296, "A/360-ILE": 0.041055974712314695, "A/361-ALA": 0.05530038865422017, "A/362-SER": 0.07099436552615238, "A/363-ILE": 0.045017944637069714, "A/364-LEU": 0.04450690681128125, "A/365-ALA": 0.03941384622217573, "A/366-GLY": 0.03773395841380109, "A/367-LEU": 0.09528637545279378, "A/368-LEU": 0.05800832466365951, "A/369-VAL": 0.04358140183615328, "A/370-SER": 0.037760111591281245, "A/371-ILE": 0.05094317088968086, "A/372-SER": 0.031866460601182124, "A/373-PRO": 0.03307146935860176, "A/374-MET": 0.020634736926180876, "A/375-ILE": 0.030591596868598806, "A/376-LYS": 0.02568236028760251, "A/377-ALA": 0.031864241925791896, "A/378-ILE": 0.06165968798257912, "A/379-GLY": 0.03246288676384572, "A/380-VAL": 0.044858809612850783, "A/381-SER": 0.02953436305394574, "A/382-LEU": 0.024744044640370694, "A/383-VAL": 0.05004860489573386, "A/384-LEU": 0.06522393023427354, "A/385-ALA": 0.0599239130909079, "A/386-LEU": 0.11722587977836714, "A/387-THR": 0.05772301257244903, "A/388-GLU": 0.06772160749576353, "A/389-VAL": 0.08527408170532734, "A/390-LEU": 0.035097450383993874, "A/391-ALA": 0.04162986397824023, "A/392-ILE": 0.056904515696033726, "A/393-ILE": 0.03897437212307597, "A/394-LEU": 0.037687021554115456, "A/395-VAL": 0.03395380905466246, "A/396-LEU": 0.04059916657840077, "A/397-VAL": 0.027034222714227146, "A/398-ALA": 0.03512460577704484, "A/399-VAL": 0.05429716468135576, "A/400-ASN": 0.11114090339743941, "A/401-ARG": 0.10922060193507813, "A/402-HIS": 0.07616491053453275, "A/403-GLN": 0.0985236761422392, "A/404-LYS": 0.07369713215617532, "A/405-THR": 0.07105130157804797, "A/406-LYS": 0.23026137447466868}}}, "3": {"single": {"lddt": 0.8628520379046279, "rmsd": 2.082742691040039, "cad_score": 0.811837, "gdtts": 0.7455242966751918, "tm_score": 0.9300413727760315, "LoCoHD": 0.06858006448894753}, "per_residue": {"lddt": {"A/2-LYS": 0.896, "A/3-GLU": 0.769, "A/4-PHE": 0.879, "A/5-TRP": 0.912, "A/6-ASN": 0.887, "A/7-LEU": 0.904, "A/8-ASP": 0.91, "A/9-LYS": 0.796, "A/10-ASN": 0.91, "A/11-LEU": 0.941, "A/12-GLN": 0.925, "A/13-LEU": 0.85, "A/14-ARG": 0.816, "A/15-LEU": 0.934, "A/16-GLY": 0.935, "A/17-ILE": 0.897, "A/18-VAL": 0.888, "A/19-PHE": 0.912, "A/20-LEU": 0.907, "A/21-GLY": 0.912, "A/22-ALA": 0.899, "A/23-PHE": 0.845, "A/24-SER": 0.82, "A/25-TYR": 0.739, "A/26-GLY": 0.805, "A/27-THR": 0.741, "A/28-VAL": 0.889, "A/29-PHE": 0.844, "A/30-SER": 0.704, "A/31-SER": 0.703, "A/32-MET": 0.793, "A/33-THR": 0.611, "A/34-ILE": 0.656, "A/35-TYR": 0.87, "A/36-TYR": 0.836, "A/37-ASN": 0.624, "A/38-GLN": 0.676, "A/39-TYR": 0.852, "A/40-LEU": 0.887, "A/41-GLY": 0.659, "A/42-SER": 0.53, "A/43-ALA": 0.608, "A/44-ILE": 0.756, "A/45-THR": 0.69, "A/46-GLY": 0.609, "A/47-ILE": 0.681, "A/48-LEU": 0.807, "A/49-LEU": 0.65, "A/50-ALA": 0.66, "A/51-LEU": 0.775, "A/52-SER": 0.743, "A/53-ALA": 0.714, "A/54-VAL": 0.793, "A/55-ALA": 0.843, "A/56-THR": 0.716, "A/57-PHE": 0.771, "A/58-VAL": 0.867, "A/59-ALA": 0.874, "A/60-GLY": 0.854, "A/61-ILE": 0.876, "A/62-LEU": 0.923, "A/63-ALA": 0.928, "A/64-GLY": 0.945, "A/65-PHE": 0.911, "A/66-PHE": 0.893, "A/67-ALA": 0.952, "A/68-ASP": 0.947, "A/69-ARG": 0.84, "A/70-ASN": 0.821, "A/71-GLY": 0.901, "A/72-ARG": 0.869, "A/73-LYS": 0.933, "A/74-PRO": 0.926, "A/75-VAL": 0.939, "A/76-MET": 0.929, "A/77-VAL": 0.941, "A/78-PHE": 0.935, "A/79-GLY": 0.949, "A/80-THR": 0.941, "A/81-ILE": 0.954, "A/82-ILE": 0.932, "A/83-GLN": 0.929, "A/84-LEU": 0.89, "A/85-LEU": 0.869, "A/86-GLY": 0.95, "A/87-ALA": 0.953, "A/88-ALA": 0.923, "A/89-LEU": 0.944, "A/90-ALA": 0.934, "A/91-ILE": 0.902, "A/92-ALA": 0.925, "A/93-SER": 0.935, "A/94-ASN": 0.839, "A/95-LEU": 0.869, "A/96-PRO": 0.764, "A/97-GLY": 0.85, "A/98-HIS": 0.798, "A/99-VAL": 0.89, "A/100-ASN": 0.925, "A/101-PRO": 0.909, "A/102-TRP": 0.911, "A/103-SER": 0.903, "A/104-THR": 0.937, "A/105-PHE": 0.906, "A/106-ILE": 0.948, "A/107-ALA": 0.94, "A/108-PHE": 0.915, "A/109-LEU": 0.885, "A/110-LEU": 0.938, "A/111-ILE": 0.941, "A/112-SER": 0.895, "A/113-PHE": 0.923, "A/114-GLY": 0.936, "A/115-TYR": 0.864, "A/116-ASN": 0.776, "A/117-PHE": 0.911, "A/118-VAL": 0.92, "A/119-ILE": 0.904, "A/120-THR": 0.91, "A/121-ALA": 0.942, "A/122-GLY": 0.944, "A/123-ASN": 0.917, "A/124-ALA": 0.955, "A/125-MET": 0.958, "A/126-ILE": 0.935, "A/127-ILE": 0.943, "A/128-ASP": 0.953, "A/129-ALA": 0.96, "A/130-SER": 0.928, "A/131-ASN": 0.929, "A/132-ALA": 0.894, "A/133-GLU": 0.839, "A/134-ASN": 0.913, "A/135-ARG": 0.905, "A/136-LYS": 0.849, "A/137-VAL": 0.901, "A/138-VAL": 0.914, "A/139-PHE": 0.938, "A/140-MET": 0.837, "A/141-LEU": 0.919, "A/142-ASP": 0.942, "A/143-TYR": 0.886, "A/144-TRP": 0.926, "A/145-ALA": 0.943, "A/146-GLN": 0.817, "A/147-ASN": 0.883, "A/148-LEU": 0.9, "A/149-SER": 0.834, "A/150-VAL": 0.722, "A/151-ILE": 0.804, "A/152-LEU": 0.828, "A/153-GLY": 0.814, "A/154-ALA": 0.748, "A/155-ALA": 0.748, "A/156-LEU": 0.749, "A/157-GLY": 0.758, "A/158-ALA": 0.7, "A/159-TRP": 0.672, "A/160-LEU": 0.834, "A/161-PHE": 0.769, "A/162-ARG": 0.807, "A/163-PRO": 0.817, "A/164-ALA": 0.898, "A/165-PHE": 0.914, "A/166-GLU": 0.766, "A/167-ALA": 0.925, "A/168-LEU": 0.908, "A/169-LEU": 0.929, "A/170-VAL": 0.915, "A/171-ILE": 0.898, "A/172-LEU": 0.916, "A/173-LEU": 0.917, "A/174-LEU": 0.903, "A/175-THR": 0.907, "A/176-VAL": 0.924, "A/177-LEU": 0.905, "A/178-VAL": 0.928, "A/179-SER": 0.862, "A/180-PHE": 0.934, "A/181-PHE": 0.725, "A/182-LEU": 0.893, "A/183-THR": 0.848, "A/184-THR": 0.91, "A/185-PHE": 0.841, "A/186-VAL": 0.889, "A/187-MET": 0.823, "A/188-THR": 0.919, "A/189-GLU": 0.89, "A/190-THR": 0.94, "A/191-PHE": 0.904, "A/192-LYS": 0.852, "A/193-PRO": 0.762, "A/194-THR": 0.757, "A/203-ASN": 0.84, "A/204-ILE": 0.872, "A/205-PHE": 0.678, "A/206-GLN": 0.826, "A/207-ALA": 0.93, "A/208-TYR": 0.922, "A/209-LYS": 0.913, "A/210-THR": 0.847, "A/211-VAL": 0.917, "A/212-LEU": 0.915, "A/213-GLN": 0.923, "A/214-ASP": 0.937, "A/215-LYS": 0.931, "A/216-THR": 0.854, "A/217-TYR": 0.957, "A/218-MET": 0.919, "A/219-ILE": 0.972, "A/220-PHE": 0.959, "A/221-MET": 0.85, "A/222-GLY": 0.952, "A/223-ALA": 0.961, "A/224-ASN": 0.932, "A/225-ILE": 0.887, "A/226-ALA": 0.904, "A/227-THR": 0.815, "A/228-THR": 0.791, "A/229-PHE": 0.829, "A/230-ILE": 0.801, "A/231-ILE": 0.826, "A/232-MET": 0.733, "A/233-GLN": 0.725, "A/234-PHE": 0.641, "A/235-ASP": 0.491, "A/236-ASN": 0.651, "A/237-PHE": 0.829, "A/238-LEU": 0.85, "A/239-PRO": 0.71, "A/240-VAL": 0.759, "A/241-HIS": 0.906, "A/242-LEU": 0.819, "A/243-SER": 0.719, "A/244-ASN": 0.772, "A/245-SER": 0.816, "A/246-PHE": 0.888, "A/247-LYS": 0.901, "A/248-THR": 0.916, "A/249-ILE": 0.788, "A/250-THR": 0.855, "A/257-TYR": 0.548, "A/258-GLY": 0.836, "A/259-GLN": 0.497, "A/260-ARG": 0.663, "A/261-MET": 0.871, "A/262-LEU": 0.721, "A/263-THR": 0.681, "A/264-ILE": 0.825, "A/265-TYR": 0.872, "A/266-LEU": 0.687, "A/267-ILE": 0.81, "A/268-LEU": 0.904, "A/269-ALA": 0.902, "A/270-CYS": 0.887, "A/271-VAL": 0.958, "A/272-LEU": 0.952, "A/273-VAL": 0.934, "A/274-VAL": 0.921, "A/275-LEU": 0.928, "A/276-LEU": 0.925, "A/277-MET": 0.811, "A/278-THR": 0.783, "A/279-THR": 0.877, "A/280-LEU": 0.881, "A/281-ASN": 0.74, "A/282-ARG": 0.586, "A/283-LEU": 0.749, "A/284-THR": 0.919, "A/285-LYS": 0.757, "A/286-ASP": 0.86, "A/287-TRP": 0.9, "A/288-SER": 0.884, "A/289-HIS": 0.828, "A/290-GLN": 0.891, "A/291-LYS": 0.915, "A/292-GLY": 0.942, "A/293-PHE": 0.941, "A/294-ILE": 0.919, "A/295-TRP": 0.868, "A/296-GLY": 0.936, "A/297-SER": 0.923, "A/298-LEU": 0.935, "A/299-PHE": 0.946, "A/300-MET": 0.895, "A/301-ALA": 0.952, "A/302-ILE": 0.958, "A/303-GLY": 0.949, "A/304-MET": 0.876, "A/305-ILE": 0.943, "A/306-PHE": 0.949, "A/307-SER": 0.939, "A/308-PHE": 0.941, "A/309-LEU": 0.929, "A/310-THR": 0.934, "A/311-THR": 0.874, "A/312-THR": 0.873, "A/313-PHE": 0.898, "A/314-THR": 0.913, "A/315-PRO": 0.925, "A/316-ILE": 0.919, "A/317-PHE": 0.957, "A/318-ILE": 0.939, "A/319-ALA": 0.932, "A/320-GLY": 0.939, "A/321-ILE": 0.956, "A/322-VAL": 0.941, "A/323-TYR": 0.895, "A/324-THR": 0.925, "A/325-LEU": 0.925, "A/326-GLY": 0.939, "A/327-GLU": 0.856, "A/328-ILE": 0.925, "A/329-VAL": 0.924, "A/330-TYR": 0.901, "A/331-THR": 0.91, "A/332-PRO": 0.923, "A/333-SER": 0.883, "A/334-VAL": 0.942, "A/335-GLN": 0.883, "A/336-THR": 0.925, "A/337-LEU": 0.926, "A/338-GLY": 0.932, "A/339-ALA": 0.938, "A/340-ASP": 0.903, "A/341-LEU": 0.889, "A/342-MET": 0.921, "A/343-ASN": 0.873, "A/344-PRO": 0.902, "A/345-GLU": 0.786, "A/346-LYS": 0.903, "A/347-ILE": 0.947, "A/348-GLY": 0.95, "A/349-SER": 0.953, "A/350-TYR": 0.949, "A/351-ASN": 0.939, "A/352-GLY": 0.907, "A/353-VAL": 0.9, "A/354-ALA": 0.9, "A/355-ALA": 0.739, "A/356-ILE": 0.719, "A/357-LYS": 0.84, "A/358-MET": 0.631, "A/359-PRO": 0.619, "A/360-ILE": 0.741, "A/361-ALA": 0.744, "A/362-SER": 0.595, "A/363-ILE": 0.613, "A/364-LEU": 0.74, "A/365-ALA": 0.739, "A/366-GLY": 0.638, "A/367-LEU": 0.647, "A/368-LEU": 0.751, "A/369-VAL": 0.714, "A/370-SER": 0.708, "A/371-ILE": 0.711, "A/372-SER": 0.825, "A/373-PRO": 0.824, "A/374-MET": 0.934, "A/375-ILE": 0.924, "A/376-LYS": 0.934, "A/377-ALA": 0.911, "A/378-ILE": 0.884, "A/379-GLY": 0.887, "A/380-VAL": 0.884, "A/381-SER": 0.934, "A/382-LEU": 0.93, "A/383-VAL": 0.918, "A/384-LEU": 0.866, "A/385-ALA": 0.938, "A/386-LEU": 0.866, "A/387-THR": 0.852, "A/388-GLU": 0.838, "A/389-VAL": 0.944, "A/390-LEU": 0.949, "A/391-ALA": 0.946, "A/392-ILE": 0.912, "A/393-ILE": 0.952, "A/394-LEU": 0.902, "A/395-VAL": 0.952, "A/396-LEU": 0.939, "A/397-VAL": 0.953, "A/398-ALA": 0.959, "A/399-VAL": 0.947, "A/400-ASN": 0.788, "A/401-ARG": 0.876, "A/402-HIS": 0.818, "A/403-GLN": 0.899, "A/404-LYS": 0.815, "A/405-THR": 0.744, "A/406-LYS": 0.401}, "cad_score": {"A/2-LYS": 0.844, "A/3-GLU": 0.636, "A/4-PHE": 0.904, "A/5-TRP": 0.879, "A/6-ASN": 0.852, "A/7-LEU": 0.853, "A/8-ASP": 0.866, "A/9-LYS": 0.7, "A/10-ASN": 0.87, "A/11-LEU": 0.826, "A/12-GLN": 0.878, "A/13-LEU": 0.806, "A/14-ARG": 0.756, "A/15-LEU": 0.802, "A/16-GLY": 0.879, "A/17-ILE": 0.812, "A/18-VAL": 0.837, "A/19-PHE": 0.936, "A/20-LEU": 0.868, "A/21-GLY": 0.82, "A/22-ALA": 0.85, "A/23-PHE": 0.834, "A/24-SER": 0.808, "A/25-TYR": 0.686, "A/26-GLY": 0.775, "A/27-THR": 0.774, "A/28-VAL": 0.833, "A/29-PHE": 0.85, "A/30-SER": 0.711, "A/31-SER": 0.695, "A/32-MET": 0.896, "A/33-THR": 0.719, "A/34-ILE": 0.497, "A/35-TYR": 0.875, "A/36-TYR": 0.877, "A/37-ASN": 0.612, "A/38-GLN": 0.639, "A/39-TYR": 0.784, "A/40-LEU": 0.797, "A/41-GLY": 0.562, "A/42-SER": 0.84, "A/43-ALA": 0.882, "A/44-ILE": 0.71, "A/45-THR": 0.839, "A/46-GLY": 0.841, "A/47-ILE": 0.904, "A/48-LEU": 0.893, "A/49-LEU": 0.792, "A/50-ALA": 0.674, "A/51-LEU": 0.842, "A/52-SER": 0.816, "A/53-ALA": 0.427, "A/54-VAL": 0.737, "A/55-ALA": 0.888, "A/56-THR": 0.599, "A/57-PHE": 0.741, "A/58-VAL": 0.883, "A/59-ALA": 0.879, "A/60-GLY": 0.736, "A/61-ILE": 0.792, "A/62-LEU": 0.917, "A/63-ALA": 0.913, "A/64-GLY": 0.875, "A/65-PHE": 0.903, "A/66-PHE": 0.77, "A/67-ALA": 0.824, "A/68-ASP": 0.806, "A/69-ARG": 0.684, "A/70-ASN": 0.69, "A/71-GLY": 0.602, "A/72-ARG": 0.847, "A/73-LYS": 0.89, "A/74-PRO": 0.768, "A/75-VAL": 0.866, "A/76-MET": 0.812, "A/77-VAL": 0.879, "A/78-PHE": 0.906, "A/79-GLY": 0.921, "A/80-THR": 0.886, "A/81-ILE": 0.868, "A/82-ILE": 0.89, "A/83-GLN": 0.91, "A/84-LEU": 0.887, "A/85-LEU": 0.662, "A/86-GLY": 0.927, "A/87-ALA": 0.902, "A/88-ALA": 0.852, "A/89-LEU": 0.827, "A/90-ALA": 0.839, "A/91-ILE": 0.756, "A/92-ALA": 0.858, "A/93-SER": 0.844, "A/94-ASN": 0.763, "A/95-LEU": 0.693, "A/96-PRO": 0.692, "A/97-GLY": 0.836, "A/98-HIS": 0.759, "A/99-VAL": 0.666, "A/100-ASN": 0.821, "A/101-PRO": 0.923, "A/102-TRP": 0.866, "A/103-SER": 0.911, "A/104-THR": 0.86, "A/105-PHE": 0.861, "A/106-ILE": 0.922, "A/107-ALA": 0.923, "A/108-PHE": 0.894, "A/109-LEU": 0.889, "A/110-LEU": 0.81, "A/111-ILE": 0.894, "A/112-SER": 0.688, "A/113-PHE": 0.822, "A/114-GLY": 0.915, "A/115-TYR": 0.81, "A/116-ASN": 0.647, "A/117-PHE": 0.887, "A/118-VAL": 0.836, "A/119-ILE": 0.68, "A/120-THR": 0.735, "A/121-ALA": 0.86, "A/122-GLY": 0.894, "A/123-ASN": 0.819, "A/124-ALA": 0.873, "A/125-MET": 0.797, "A/126-ILE": 0.853, "A/127-ILE": 0.926, "A/128-ASP": 0.831, "A/129-ALA": 0.866, "A/130-SER": 0.909, "A/131-ASN": 0.928, "A/132-ALA": 0.754, "A/133-GLU": 0.814, "A/134-ASN": 0.901, "A/135-ARG": 0.887, "A/136-LYS": 0.807, "A/137-VAL": 0.842, "A/138-VAL": 0.857, "A/139-PHE": 0.892, "A/140-MET": 0.724, "A/141-LEU": 0.878, "A/142-ASP": 0.816, "A/143-TYR": 0.754, "A/144-TRP": 0.815, "A/145-ALA": 0.859, "A/146-GLN": 0.778, "A/147-ASN": 0.851, "A/148-LEU": 0.865, "A/149-SER": 0.876, "A/150-VAL": 0.686, "A/151-ILE": 0.759, "A/152-LEU": 0.825, "A/153-GLY": 0.795, "A/154-ALA": 0.585, "A/155-ALA": 0.764, "A/156-LEU": 0.751, "A/157-GLY": 0.729, "A/158-ALA": 0.737, "A/159-TRP": 0.648, "A/160-LEU": 0.777, "A/161-PHE": 0.877, "A/162-ARG": 0.916, "A/163-PRO": 0.905, "A/164-ALA": 0.901, "A/165-PHE": 0.896, "A/166-GLU": 0.732, "A/167-ALA": 0.902, "A/168-LEU": 0.844, "A/169-LEU": 0.873, "A/170-VAL": 0.893, "A/171-ILE": 0.795, "A/172-LEU": 0.858, "A/173-LEU": 0.738, "A/174-LEU": 0.882, "A/175-THR": 0.785, "A/176-VAL": 0.866, "A/177-LEU": 0.761, "A/178-VAL": 0.875, "A/179-SER": 0.8, "A/180-PHE": 0.77, "A/181-PHE": 0.525, "A/182-LEU": 0.767, "A/183-THR": 0.795, "A/184-THR": 0.879, "A/185-PHE": 0.811, "A/186-VAL": 0.75, "A/187-MET": 0.779, "A/188-THR": 0.887, "A/189-GLU": 0.854, "A/190-THR": 0.867, "A/191-PHE": 0.737, "A/192-LYS": 0.668, "A/193-PRO": 0.829, "A/194-THR": 0.797, "A/203-ASN": 0.694, "A/204-ILE": 0.79, "A/205-PHE": 0.474, "A/206-GLN": 0.537, "A/207-ALA": 0.847, "A/208-TYR": 0.894, "A/209-LYS": 0.701, "A/210-THR": 0.772, "A/211-VAL": 0.869, "A/212-LEU": 0.861, "A/213-GLN": 0.953, "A/214-ASP": 0.926, "A/215-LYS": 0.846, "A/216-THR": 0.79, "A/217-TYR": 0.9, "A/218-MET": 0.873, "A/219-ILE": 0.926, "A/220-PHE": 0.886, "A/221-MET": 0.866, "A/222-GLY": 0.901, "A/223-ALA": 0.92, "A/224-ASN": 0.876, "A/225-ILE": 0.858, "A/226-ALA": 0.801, "A/227-THR": 0.741, "A/228-THR": 0.87, "A/229-PHE": 0.744, "A/230-ILE": 0.721, "A/231-ILE": 0.678, "A/232-MET": 0.722, "A/233-GLN": 0.726, "A/234-PHE": 0.704, "A/235-ASP": 0.557, "A/236-ASN": 0.76, "A/237-PHE": 0.836, "A/238-LEU": 0.785, "A/239-PRO": 0.762, "A/240-VAL": 0.847, "A/241-HIS": 0.852, "A/242-LEU": 0.891, "A/243-SER": 0.904, "A/244-ASN": 0.905, "A/245-SER": 0.845, "A/246-PHE": 0.784, "A/247-LYS": 0.716, "A/248-THR": 0.815, "A/249-ILE": 0.741, "A/250-THR": 0.989, "A/257-TYR": 0.524, "A/258-GLY": 0.892, "A/259-GLN": 0.495, "A/260-ARG": 0.781, "A/261-MET": 0.815, "A/262-LEU": 0.781, "A/263-THR": 0.766, "A/264-ILE": 0.776, "A/265-TYR": 0.786, "A/266-LEU": 0.645, "A/267-ILE": 0.699, "A/268-LEU": 0.92, "A/269-ALA": 0.885, "A/270-CYS": 0.918, "A/271-VAL": 0.943, "A/272-LEU": 0.931, "A/273-VAL": 0.934, "A/274-VAL": 0.831, "A/275-LEU": 0.848, "A/276-LEU": 0.941, "A/277-MET": 0.773, "A/278-THR": 0.424, "A/279-THR": 0.746, "A/280-LEU": 0.832, "A/281-ASN": 0.616, "A/282-ARG": 0.625, "A/283-LEU": 0.647, "A/284-THR": 0.839, "A/285-LYS": 0.682, "A/286-ASP": 0.808, "A/287-TRP": 0.725, "A/288-SER": 0.865, "A/289-HIS": 0.89, "A/290-GLN": 0.777, "A/291-LYS": 0.883, "A/292-GLY": 0.879, "A/293-PHE": 0.837, "A/294-ILE": 0.822, "A/295-TRP": 0.808, "A/296-GLY": 0.865, "A/297-SER": 0.815, "A/298-LEU": 0.772, "A/299-PHE": 0.888, "A/300-MET": 0.825, "A/301-ALA": 0.849, "A/302-ILE": 0.916, "A/303-GLY": 0.921, "A/304-MET": 0.783, "A/305-ILE": 0.912, "A/306-PHE": 0.869, "A/307-SER": 0.901, "A/308-PHE": 0.92, "A/309-LEU": 0.838, "A/310-THR": 0.937, "A/311-THR": 0.777, "A/312-THR": 0.828, "A/313-PHE": 0.857, "A/314-THR": 0.875, "A/315-PRO": 0.92, "A/316-ILE": 0.868, "A/317-PHE": 0.885, "A/318-ILE": 0.889, "A/319-ALA": 0.857, "A/320-GLY": 0.88, "A/321-ILE": 0.899, "A/322-VAL": 0.836, "A/323-TYR": 0.728, "A/324-THR": 0.893, "A/325-LEU": 0.803, "A/326-GLY": 0.918, "A/327-GLU": 0.811, "A/328-ILE": 0.835, "A/329-VAL": 0.891, "A/330-TYR": 0.854, "A/331-THR": 0.926, "A/332-PRO": 0.722, "A/333-SER": 0.849, "A/334-VAL": 0.898, "A/335-GLN": 0.864, "A/336-THR": 0.897, "A/337-LEU": 0.852, "A/338-GLY": 0.896, "A/339-ALA": 0.883, "A/340-ASP": 0.684, "A/341-LEU": 0.861, "A/342-MET": 0.883, "A/343-ASN": 0.787, "A/344-PRO": 0.861, "A/345-GLU": 0.682, "A/346-LYS": 0.78, "A/347-ILE": 0.836, "A/348-GLY": 0.771, "A/349-SER": 0.913, "A/350-TYR": 0.908, "A/351-ASN": 0.885, "A/352-GLY": 0.705, "A/353-VAL": 0.841, "A/354-ALA": 0.892, "A/355-ALA": 0.622, "A/356-ILE": 0.709, "A/357-LYS": 0.868, "A/358-MET": 0.634, "A/359-PRO": 0.592, "A/360-ILE": 0.728, "A/361-ALA": 0.827, "A/362-SER": 0.623, "A/363-ILE": 0.51, "A/364-LEU": 0.801, "A/365-ALA": 0.775, "A/366-GLY": 0.789, "A/367-LEU": 0.931, "A/368-LEU": 0.73, "A/369-VAL": 0.851, "A/370-SER": 0.882, "A/371-ILE": 0.87, "A/372-SER": 0.841, "A/373-PRO": 0.844, "A/374-MET": 0.835, "A/375-ILE": 0.828, "A/376-LYS": 0.816, "A/377-ALA": 0.818, "A/378-ILE": 0.826, "A/379-GLY": 0.909, "A/380-VAL": 0.814, "A/381-SER": 0.926, "A/382-LEU": 0.862, "A/383-VAL": 0.767, "A/384-LEU": 0.773, "A/385-ALA": 0.899, "A/386-LEU": 0.791, "A/387-THR": 0.658, "A/388-GLU": 0.767, "A/389-VAL": 0.885, "A/390-LEU": 0.853, "A/391-ALA": 0.883, "A/392-ILE": 0.852, "A/393-ILE": 0.907, "A/394-LEU": 0.923, "A/395-VAL": 0.875, "A/396-LEU": 0.816, "A/397-VAL": 0.886, "A/398-ALA": 0.887, "A/399-VAL": 0.891, "A/400-ASN": 0.66, "A/401-ARG": 0.714, "A/402-HIS": 0.537, "A/403-GLN": 0.861, "A/404-LYS": 0.753, "A/405-THR": 0.701, "A/406-LYS": 0.436}, "LoCoHD": {"A/2-LYS": 0.09219761441793169, "A/3-GLU": 0.1260376888289997, "A/4-PHE": 0.061480538672282384, "A/5-TRP": 0.05776708974370747, "A/6-ASN": 0.07576091455392531, "A/7-LEU": 0.047056009816887706, "A/8-ASP": 0.07147710553279937, "A/9-LYS": 0.15449222485994193, "A/10-ASN": 0.08719453999679172, "A/11-LEU": 0.055070274764672925, "A/12-GLN": 0.06742203437475328, "A/13-LEU": 0.07034220156126209, "A/14-ARG": 0.08821994554129389, "A/15-LEU": 0.07019786655692953, "A/16-GLY": 0.04252650874735313, "A/17-ILE": 0.07339546553752818, "A/18-VAL": 0.04840138311010645, "A/19-PHE": 0.061799340224806834, "A/20-LEU": 0.04712972248073223, "A/21-GLY": 0.035128018876189104, "A/22-ALA": 0.03322927428964945, "A/23-PHE": 0.1115785114733383, "A/24-SER": 0.04151636738478271, "A/25-TYR": 0.1697169203178113, "A/26-GLY": 0.06513352264113387, "A/27-THR": 0.050684225288641575, "A/28-VAL": 0.056078180126307185, "A/29-PHE": 0.07413633498727765, "A/30-SER": 0.10810360134851407, "A/31-SER": 0.09064400928894992, "A/32-MET": 0.08805544412550517, "A/33-THR": 0.06165059684311995, "A/34-ILE": 0.051161046095527095, "A/35-TYR": 0.09884669485123332, "A/36-TYR": 0.10174873893635998, "A/37-ASN": 0.11874397668074385, "A/38-GLN": 0.17911199682556775, "A/39-TYR": 0.06713635881997397, "A/40-LEU": 0.06661912533803975, "A/41-GLY": 0.06658741531168379, "A/42-SER": 0.04721509837587731, "A/43-ALA": 0.051279927289168886, "A/44-ILE": 0.0732938428205325, "A/45-THR": 0.0388535383781544, "A/46-GLY": 0.028215524403685494, "A/47-ILE": 0.034565197096631625, "A/48-LEU": 0.04883052171961287, "A/49-LEU": 0.04276609905183999, "A/50-ALA": 0.029677284989139494, "A/51-LEU": 0.03438865693798107, "A/52-SER": 0.05031802954059867, "A/53-ALA": 0.0456453574920354, "A/54-VAL": 0.0380217926281227, "A/55-ALA": 0.03242439707750916, "A/56-THR": 0.07191031299323637, "A/57-PHE": 0.043658606966839146, "A/58-VAL": 0.03791785351245277, "A/59-ALA": 0.033860867442833995, "A/60-GLY": 0.04100507638077158, "A/61-ILE": 0.06375106688281848, "A/62-LEU": 0.057573952265003, "A/63-ALA": 0.04538849090372639, "A/64-GLY": 0.0476772225851242, "A/65-PHE": 0.060403922465287856, "A/66-PHE": 0.11252548984627328, "A/67-ALA": 0.0691299679423992, "A/68-ASP": 0.05874094282189651, "A/69-ARG": 0.1563626613350778, "A/70-ASN": 0.1115127583824233, "A/71-GLY": 0.06937081219576788, "A/72-ARG": 0.0797915784314147, "A/73-LYS": 0.09765841732146295, "A/74-PRO": 0.04584964364386942, "A/75-VAL": 0.0508715979258505, "A/76-MET": 0.07893272107099984, "A/77-VAL": 0.04533699073228104, "A/78-PHE": 0.06516178061096023, "A/79-GLY": 0.034550637066025645, "A/80-THR": 0.030260586688466286, "A/81-ILE": 0.0265142500022692, "A/82-ILE": 0.04091496603780235, "A/83-GLN": 0.045623651572725646, "A/84-LEU": 0.06690814964980032, "A/85-LEU": 0.08334510971537702, "A/86-GLY": 0.029310307829167, "A/87-ALA": 0.04028162571433412, "A/88-ALA": 0.04609021123213893, "A/89-LEU": 0.035903142920094944, "A/90-ALA": 0.07145367351619215, "A/91-ILE": 0.14438351461610974, "A/92-ALA": 0.0893989464950587, "A/93-SER": 0.06289012939477355, "A/94-ASN": 0.08529213587342216, "A/95-LEU": 0.07659892627516618, "A/96-PRO": 0.12033109781103868, "A/97-GLY": 0.08686543391911367, "A/98-HIS": 0.05940432738225597, "A/99-VAL": 0.08315881675151486, "A/100-ASN": 0.07662989455167536, "A/101-PRO": 0.04616835234617533, "A/102-TRP": 0.08459595373210546, "A/103-SER": 0.03314853747354706, "A/104-THR": 0.05034015536656749, "A/105-PHE": 0.07719875838614931, "A/106-ILE": 0.04378961978511961, "A/107-ALA": 0.032596321834003586, "A/108-PHE": 0.06165618727657982, "A/109-LEU": 0.05703979729236797, "A/110-LEU": 0.03526004973860644, "A/111-ILE": 0.03829541282438521, "A/112-SER": 0.049232493419793105, "A/113-PHE": 0.05717389701769639, "A/114-GLY": 0.022678877075313426, "A/115-TYR": 0.07406233435529154, "A/116-ASN": 0.10128321561418872, "A/117-PHE": 0.04229610124311192, "A/118-VAL": 0.05347716211620973, "A/119-ILE": 0.05260155498092045, "A/120-THR": 0.045535563195742625, "A/121-ALA": 0.04112464547462649, "A/122-GLY": 0.05302792613586625, "A/123-ASN": 0.05509179560811815, "A/124-ALA": 0.03550114948737177, "A/125-MET": 0.04715705211776664, "A/126-ILE": 0.059507275303600636, "A/127-ILE": 0.050095663506808205, "A/128-ASP": 0.0634643631287275, "A/129-ALA": 0.07104961243314166, "A/130-SER": 0.08113415376920947, "A/131-ASN": 0.06819630786294013, "A/132-ALA": 0.09882480034210138, "A/133-GLU": 0.144980232573104, "A/134-ASN": 0.057422954793731766, "A/135-ARG": 0.07854635522706566, "A/136-LYS": 0.0728201061275281, "A/137-VAL": 0.08147239647187615, "A/138-VAL": 0.041251423132966966, "A/139-PHE": 0.09029397233547555, "A/140-MET": 0.10010453845257898, "A/141-LEU": 0.07674118974108828, "A/142-ASP": 0.06214192676086216, "A/143-TYR": 0.08637737707780542, "A/144-TRP": 0.09108825100284583, "A/145-ALA": 0.03679254097225774, "A/146-GLN": 0.13551803978361304, "A/147-ASN": 0.06641827055209996, "A/148-LEU": 0.0655326529538434, "A/149-SER": 0.05205678635260021, "A/150-VAL": 0.08204544032490678, "A/151-ILE": 0.041811633370601224, "A/152-LEU": 0.04408329326131865, "A/153-GLY": 0.05064123893819715, "A/154-ALA": 0.051924195253710184, "A/155-ALA": 0.03876382005170194, "A/156-LEU": 0.13503807984845653, "A/157-GLY": 0.03524737688970279, "A/158-ALA": 0.042981533049176304, "A/159-TRP": 0.23602341482341438, "A/160-LEU": 0.08170102006105277, "A/161-PHE": 0.062499268469190926, "A/162-ARG": 0.04267397246554527, "A/163-PRO": 0.053171500365613696, "A/164-ALA": 0.04951144916097182, "A/165-PHE": 0.06183725079191355, "A/166-GLU": 0.0757245503993192, "A/167-ALA": 0.029273782962299374, "A/168-LEU": 0.06617830124454986, "A/169-LEU": 0.08623018005076073, "A/170-VAL": 0.06388549383516641, "A/171-ILE": 0.060577253185376885, "A/172-LEU": 0.03305162842106667, "A/173-LEU": 0.031397025254497966, "A/174-LEU": 0.04677166219360817, "A/175-THR": 0.0562213537941442, "A/176-VAL": 0.03583315193496693, "A/177-LEU": 0.09576121330036423, "A/178-VAL": 0.03564835909396651, "A/179-SER": 0.050395023060585374, "A/180-PHE": 0.10523280317798986, "A/181-PHE": 0.1754292955576588, "A/182-LEU": 0.10318671317128461, "A/183-THR": 0.06038470615446966, "A/184-THR": 0.06018004693978194, "A/185-PHE": 0.12738771982574548, "A/186-VAL": 0.08066100213090228, "A/187-MET": 0.08491805726031115, "A/188-THR": 0.05484242315283476, "A/189-GLU": 0.0655359478457161, "A/190-THR": 0.06759222501901702, "A/191-PHE": 0.09828814155076251, "A/192-LYS": 0.07108493653974461, "A/193-PRO": 0.12043017333312721, "A/194-THR": 0.17172757132117455, "A/203-ASN": 0.11360744116174115, "A/204-ILE": 0.05294522093996907, "A/205-PHE": 0.20808138299337084, "A/206-GLN": 0.1407800996405286, "A/207-ALA": 0.06880776998383509, "A/208-TYR": 0.06518494848130724, "A/209-LYS": 0.2048450571869182, "A/210-THR": 0.05235260431304548, "A/211-VAL": 0.05149968927804684, "A/212-LEU": 0.05351608144518415, "A/213-GLN": 0.048400483385919034, "A/214-ASP": 0.052309822032662205, "A/215-LYS": 0.05479844665453183, "A/216-THR": 0.07557320500958462, "A/217-TYR": 0.06685443811715829, "A/218-MET": 0.07995967930362484, "A/219-ILE": 0.02291198748933707, "A/220-PHE": 0.05996919849571921, "A/221-MET": 0.04818884954898618, "A/222-GLY": 0.02547771675029583, "A/223-ALA": 0.03987648590387319, "A/224-ASN": 0.047265552725195385, "A/225-ILE": 0.052617687532366064, "A/226-ALA": 0.05948444472841389, "A/227-THR": 0.1193838166954733, "A/228-THR": 0.07040171305356235, "A/229-PHE": 0.09450171746099735, "A/230-ILE": 0.07545160493432874, "A/231-ILE": 0.0869126461756396, "A/232-MET": 0.1283048613626901, "A/233-GLN": 0.07629394415134896, "A/234-PHE": 0.1672237765542832, "A/235-ASP": 0.15531716640010595, "A/236-ASN": 0.05904972914365616, "A/237-PHE": 0.043405229474047465, "A/238-LEU": 0.06449875330372318, "A/239-PRO": 0.05894814748731286, "A/240-VAL": 0.042249097764301705, "A/241-HIS": 0.05345434940924324, "A/242-LEU": 0.06160130592619436, "A/243-SER": 0.05526866762129836, "A/244-ASN": 0.05893475636538218, "A/245-SER": 0.050231418191909315, "A/246-PHE": 0.0916873766450207, "A/247-LYS": 0.08685161595761536, "A/248-THR": 0.0648459818887295, "A/249-ILE": 0.10510243094778236, "A/250-THR": 0.20624819786045692, "A/257-TYR": 0.20292377550355573, "A/258-GLY": 0.05346167777335679, "A/259-GLN": 0.25412597584732555, "A/260-ARG": 0.07574559627689599, "A/261-MET": 0.061783722363881154, "A/262-LEU": 0.07694387245686854, "A/263-THR": 0.043345462375543264, "A/264-ILE": 0.07782742532192949, "A/265-TYR": 0.09052461063435552, "A/266-LEU": 0.10875300843748768, "A/267-ILE": 0.05223497614606479, "A/268-LEU": 0.03788792594077619, "A/269-ALA": 0.03158329064335821, "A/270-CYS": 0.0339117809893949, "A/271-VAL": 0.028207300221579183, "A/272-LEU": 0.03155159866609525, "A/273-VAL": 0.04177678096735933, "A/274-VAL": 0.044663241832151285, "A/275-LEU": 0.03282673719415572, "A/276-LEU": 0.033623403903320144, "A/277-MET": 0.0876219755184286, "A/278-THR": 0.14803398850557395, "A/279-THR": 0.06491528113333503, "A/280-LEU": 0.055590723775912176, "A/281-ASN": 0.09134751979987428, "A/282-ARG": 0.26378526431595894, "A/283-LEU": 0.18459308825396656, "A/284-THR": 0.0656074993248042, "A/285-LYS": 0.1761927252428422, "A/286-ASP": 0.07321138169782862, "A/287-TRP": 0.06964887870098839, "A/288-SER": 0.06828476920373262, "A/289-HIS": 0.06986867828131407, "A/290-GLN": 0.055290225876025216, "A/291-LYS": 0.05702257943438884, "A/292-GLY": 0.04491305700412651, "A/293-PHE": 0.09336629391429185, "A/294-ILE": 0.05665451013981178, "A/295-TRP": 0.11009586014983495, "A/296-GLY": 0.04809234806625654, "A/297-SER": 0.08146872906147548, "A/298-LEU": 0.0744974353017573, "A/299-PHE": 0.04531108213196627, "A/300-MET": 0.07511241149492524, "A/301-ALA": 0.03439991547563894, "A/302-ILE": 0.03644107078604141, "A/303-GLY": 0.03055156164681444, "A/304-MET": 0.07230210649306584, "A/305-ILE": 0.029861242802700486, "A/306-PHE": 0.027425084591075864, "A/307-SER": 0.03599717981952251, "A/308-PHE": 0.07088744237178245, "A/309-LEU": 0.042808390688022384, "A/310-THR": 0.0434291130003575, "A/311-THR": 0.08141258114773083, "A/312-THR": 0.06446555588140476, "A/313-PHE": 0.06522437072856577, "A/314-THR": 0.039785410668489424, "A/315-PRO": 0.03158244110169122, "A/316-ILE": 0.04781387251942557, "A/317-PHE": 0.052438584777276476, "A/318-ILE": 0.029528545792556603, "A/319-ALA": 0.04198356288497169, "A/320-GLY": 0.03775077553538856, "A/321-ILE": 0.047809530532579504, "A/322-VAL": 0.04716489412346814, "A/323-TYR": 0.07425085825488889, "A/324-THR": 0.061454758787754755, "A/325-LEU": 0.06787655003848976, "A/326-GLY": 0.03402099431487505, "A/327-GLU": 0.06002682415100898, "A/328-ILE": 0.08419965787198126, "A/329-VAL": 0.04601999109749609, "A/330-TYR": 0.0781713905070901, "A/331-THR": 0.04438723784654559, "A/332-PRO": 0.04977565940006158, "A/333-SER": 0.0499511590300498, "A/334-VAL": 0.0360585850820851, "A/335-GLN": 0.087378993237661, "A/336-THR": 0.05889933183760894, "A/337-LEU": 0.05206777291155828, "A/338-GLY": 0.05818346908931586, "A/339-ALA": 0.041155589354217856, "A/340-ASP": 0.09013138214197741, "A/341-LEU": 0.08854965857494691, "A/342-MET": 0.07074874487122887, "A/343-ASN": 0.06608852539746267, "A/344-PRO": 0.08199711634120653, "A/345-GLU": 0.2145041525829901, "A/346-LYS": 0.11086611057759461, "A/347-ILE": 0.052410772807119275, "A/348-GLY": 0.05876489458912108, "A/349-SER": 0.04466342785447411, "A/350-TYR": 0.0923884534239786, "A/351-ASN": 0.0572572836432715, "A/352-GLY": 0.04114329053249087, "A/353-VAL": 0.04687201305262664, "A/354-ALA": 0.048729130901578974, "A/355-ALA": 0.11855517565396667, "A/356-ILE": 0.07552720135850702, "A/357-LYS": 0.072885965772267, "A/358-MET": 0.11077589165111906, "A/359-PRO": 0.06215062842443613, "A/360-ILE": 0.06646144959363096, "A/361-ALA": 0.055371139080663295, "A/362-SER": 0.08049412472575716, "A/363-ILE": 0.03879015267897219, "A/364-LEU": 0.04043589504067841, "A/365-ALA": 0.04804772338394417, "A/366-GLY": 0.0361029052579038, "A/367-LEU": 0.08481003718035474, "A/368-LEU": 0.058418331678331936, "A/369-VAL": 0.04241961532486027, "A/370-SER": 0.030817752348793956, "A/371-ILE": 0.05121077245279588, "A/372-SER": 0.033157610847637624, "A/373-PRO": 0.02837221810342927, "A/374-MET": 0.020732333905051966, "A/375-ILE": 0.03354334135668419, "A/376-LYS": 0.025891395124566903, "A/377-ALA": 0.03177863273096692, "A/378-ILE": 0.05907536786518231, "A/379-GLY": 0.030630576464035705, "A/380-VAL": 0.04561655055826468, "A/381-SER": 0.025224041522624068, "A/382-LEU": 0.02181399365428081, "A/383-VAL": 0.04962446261463523, "A/384-LEU": 0.0721484404844555, "A/385-ALA": 0.059594353921010236, "A/386-LEU": 0.11758007813451854, "A/387-THR": 0.05609825777799989, "A/388-GLU": 0.06786132022902804, "A/389-VAL": 0.08632793660214033, "A/390-LEU": 0.04128518985275457, "A/391-ALA": 0.0365711757161492, "A/392-ILE": 0.05492032411287661, "A/393-ILE": 0.04111734201321348, "A/394-LEU": 0.03465755698852805, "A/395-VAL": 0.0305367899235256, "A/396-LEU": 0.03897448484588131, "A/397-VAL": 0.030474332205619074, "A/398-ALA": 0.03371794993991639, "A/399-VAL": 0.050090361723982874, "A/400-ASN": 0.11153899201243632, "A/401-ARG": 0.1070543977741227, "A/402-HIS": 0.08541222178837592, "A/403-GLN": 0.09947342322181504, "A/404-LYS": 0.07375198103667745, "A/405-THR": 0.06208906217925066, "A/406-LYS": 0.23350617512554428}}}, "4": {"single": {"lddt": 0.8197814059034004, "rmsd": 4.370797157287598, "cad_score": 0.779875, "gdtts": 0.4264705882352941, "tm_score": 0.7747517228126526, "LoCoHD": 0.0747398769644136}, "per_residue": {"lddt": {"A/2-LYS": 0.925, "A/3-GLU": 0.832, "A/4-PHE": 0.901, "A/5-TRP": 0.935, "A/6-ASN": 0.902, "A/7-LEU": 0.904, "A/8-ASP": 0.921, "A/9-LYS": 0.804, "A/10-ASN": 0.931, "A/11-LEU": 0.95, "A/12-GLN": 0.941, "A/13-LEU": 0.87, "A/14-ARG": 0.743, "A/15-LEU": 0.931, "A/16-GLY": 0.951, "A/17-ILE": 0.919, "A/18-VAL": 0.898, "A/19-PHE": 0.924, "A/20-LEU": 0.917, "A/21-GLY": 0.917, "A/22-ALA": 0.876, "A/23-PHE": 0.83, "A/24-SER": 0.837, "A/25-TYR": 0.71, "A/26-GLY": 0.714, "A/27-THR": 0.738, "A/28-VAL": 0.764, "A/29-PHE": 0.772, "A/30-SER": 0.577, "A/31-SER": 0.587, "A/32-MET": 0.716, "A/33-THR": 0.489, "A/34-ILE": 0.518, "A/35-TYR": 0.778, "A/36-TYR": 0.691, "A/37-ASN": 0.466, "A/38-GLN": 0.517, "A/39-TYR": 0.787, "A/40-LEU": 0.738, "A/41-GLY": 0.509, "A/42-SER": 0.408, "A/43-ALA": 0.488, "A/44-ILE": 0.623, "A/45-THR": 0.578, "A/46-GLY": 0.52, "A/47-ILE": 0.588, "A/48-LEU": 0.701, "A/49-LEU": 0.586, "A/50-ALA": 0.594, "A/51-LEU": 0.705, "A/52-SER": 0.695, "A/53-ALA": 0.665, "A/54-VAL": 0.725, "A/55-ALA": 0.795, "A/56-THR": 0.704, "A/57-PHE": 0.724, "A/58-VAL": 0.808, "A/59-ALA": 0.827, "A/60-GLY": 0.797, "A/61-ILE": 0.773, "A/62-LEU": 0.838, "A/63-ALA": 0.847, "A/64-GLY": 0.806, "A/65-PHE": 0.758, "A/66-PHE": 0.821, "A/67-ALA": 0.868, "A/68-ASP": 0.767, "A/69-ARG": 0.774, "A/70-ASN": 0.817, "A/71-GLY": 0.904, "A/72-ARG": 0.833, "A/73-LYS": 0.946, "A/74-PRO": 0.935, "A/75-VAL": 0.934, "A/76-MET": 0.941, "A/77-VAL": 0.952, "A/78-PHE": 0.942, "A/79-GLY": 0.956, "A/80-THR": 0.945, "A/81-ILE": 0.951, "A/82-ILE": 0.923, "A/83-GLN": 0.939, "A/84-LEU": 0.878, "A/85-LEU": 0.866, "A/86-GLY": 0.961, "A/87-ALA": 0.957, "A/88-ALA": 0.929, "A/89-LEU": 0.945, "A/90-ALA": 0.946, "A/91-ILE": 0.913, "A/92-ALA": 0.929, "A/93-SER": 0.949, "A/94-ASN": 0.848, "A/95-LEU": 0.865, "A/96-PRO": 0.768, "A/97-GLY": 0.841, "A/98-HIS": 0.787, "A/99-VAL": 0.916, "A/100-ASN": 0.95, "A/101-PRO": 0.923, "A/102-TRP": 0.926, "A/103-SER": 0.917, "A/104-THR": 0.948, "A/105-PHE": 0.844, "A/106-ILE": 0.952, "A/107-ALA": 0.943, "A/108-PHE": 0.891, "A/109-LEU": 0.855, "A/110-LEU": 0.934, "A/111-ILE": 0.931, "A/112-SER": 0.87, "A/113-PHE": 0.907, "A/114-GLY": 0.952, "A/115-TYR": 0.891, "A/116-ASN": 0.763, "A/117-PHE": 0.898, "A/118-VAL": 0.928, "A/119-ILE": 0.896, "A/120-THR": 0.855, "A/121-ALA": 0.904, "A/122-GLY": 0.918, "A/123-ASN": 0.838, "A/124-ALA": 0.879, "A/125-MET": 0.939, "A/126-ILE": 0.892, "A/127-ILE": 0.846, "A/128-ASP": 0.916, "A/129-ALA": 0.952, "A/130-SER": 0.896, "A/131-ASN": 0.91, "A/132-ALA": 0.906, "A/133-GLU": 0.875, "A/134-ASN": 0.941, "A/135-ARG": 0.833, "A/136-LYS": 0.713, "A/137-VAL": 0.889, "A/138-VAL": 0.908, "A/139-PHE": 0.798, "A/140-MET": 0.717, "A/141-LEU": 0.871, "A/142-ASP": 0.869, "A/143-TYR": 0.743, "A/144-TRP": 0.801, "A/145-ALA": 0.887, "A/146-GLN": 0.823, "A/147-ASN": 0.848, "A/148-LEU": 0.842, "A/149-SER": 0.809, "A/150-VAL": 0.709, "A/151-ILE": 0.786, "A/152-LEU": 0.782, "A/153-GLY": 0.755, "A/154-ALA": 0.665, "A/155-ALA": 0.684, "A/156-LEU": 0.682, "A/157-GLY": 0.683, "A/158-ALA": 0.569, "A/159-TRP": 0.557, "A/160-LEU": 0.727, "A/161-PHE": 0.688, "A/162-ARG": 0.692, "A/163-PRO": 0.727, "A/164-ALA": 0.83, "A/165-PHE": 0.859, "A/166-GLU": 0.762, "A/167-ALA": 0.909, "A/168-LEU": 0.853, "A/169-LEU": 0.929, "A/170-VAL": 0.927, "A/171-ILE": 0.895, "A/172-LEU": 0.916, "A/173-LEU": 0.912, "A/174-LEU": 0.906, "A/175-THR": 0.921, "A/176-VAL": 0.93, "A/177-LEU": 0.903, "A/178-VAL": 0.937, "A/179-SER": 0.867, "A/180-PHE": 0.941, "A/181-PHE": 0.728, "A/182-LEU": 0.91, "A/183-THR": 0.857, "A/184-THR": 0.915, "A/185-PHE": 0.828, "A/186-VAL": 0.913, "A/187-MET": 0.898, "A/188-THR": 0.941, "A/189-GLU": 0.906, "A/190-THR": 0.956, "A/191-PHE": 0.91, "A/192-LYS": 0.928, "A/193-PRO": 0.856, "A/194-THR": 0.79, "A/203-ASN": 0.699, "A/204-ILE": 0.715, "A/205-PHE": 0.614, "A/206-GLN": 0.73, "A/207-ALA": 0.735, "A/208-TYR": 0.763, "A/209-LYS": 0.866, "A/210-THR": 0.782, "A/211-VAL": 0.874, "A/212-LEU": 0.926, "A/213-GLN": 0.89, "A/214-ASP": 0.916, "A/215-LYS": 0.929, "A/216-THR": 0.857, "A/217-TYR": 0.949, "A/218-MET": 0.932, "A/219-ILE": 0.971, "A/220-PHE": 0.955, "A/221-MET": 0.963, "A/222-GLY": 0.966, "A/223-ALA": 0.969, "A/224-ASN": 0.939, "A/225-ILE": 0.906, "A/226-ALA": 0.918, "A/227-THR": 0.822, "A/228-THR": 0.803, "A/229-PHE": 0.814, "A/230-ILE": 0.826, "A/231-ILE": 0.825, "A/232-MET": 0.692, "A/233-GLN": 0.688, "A/234-PHE": 0.715, "A/235-ASP": 0.488, "A/236-ASN": 0.579, "A/237-PHE": 0.712, "A/238-LEU": 0.75, "A/239-PRO": 0.578, "A/240-VAL": 0.627, "A/241-HIS": 0.795, "A/242-LEU": 0.674, "A/243-SER": 0.554, "A/244-ASN": 0.613, "A/245-SER": 0.721, "A/246-PHE": 0.787, "A/247-LYS": 0.891, "A/248-THR": 0.851, "A/249-ILE": 0.736, "A/250-THR": 0.772, "A/257-TYR": 0.376, "A/258-GLY": 0.637, "A/259-GLN": 0.362, "A/260-ARG": 0.487, "A/261-MET": 0.697, "A/262-LEU": 0.608, "A/263-THR": 0.519, "A/264-ILE": 0.687, "A/265-TYR": 0.791, "A/266-LEU": 0.674, "A/267-ILE": 0.723, "A/268-LEU": 0.877, "A/269-ALA": 0.866, "A/270-CYS": 0.881, "A/271-VAL": 0.934, "A/272-LEU": 0.903, "A/273-VAL": 0.841, "A/274-VAL": 0.81, "A/275-LEU": 0.848, "A/276-LEU": 0.87, "A/277-MET": 0.705, "A/278-THR": 0.756, "A/279-THR": 0.893, "A/280-LEU": 0.864, "A/281-ASN": 0.64, "A/282-ARG": 0.831, "A/283-LEU": 0.756, "A/284-THR": 0.909, "A/285-LYS": 0.772, "A/286-ASP": 0.901, "A/287-TRP": 0.926, "A/288-SER": 0.91, "A/289-HIS": 0.832, "A/290-GLN": 0.889, "A/291-LYS": 0.921, "A/292-GLY": 0.95, "A/293-PHE": 0.948, "A/294-ILE": 0.925, "A/295-TRP": 0.873, "A/296-GLY": 0.938, "A/297-SER": 0.929, "A/298-LEU": 0.942, "A/299-PHE": 0.946, "A/300-MET": 0.908, "A/301-ALA": 0.964, "A/302-ILE": 0.966, "A/303-GLY": 0.965, "A/304-MET": 0.871, "A/305-ILE": 0.941, "A/306-PHE": 0.956, "A/307-SER": 0.942, "A/308-PHE": 0.91, "A/309-LEU": 0.933, "A/310-THR": 0.933, "A/311-THR": 0.859, "A/312-THR": 0.863, "A/313-PHE": 0.858, "A/314-THR": 0.9, "A/315-PRO": 0.92, "A/316-ILE": 0.9, "A/317-PHE": 0.917, "A/318-ILE": 0.937, "A/319-ALA": 0.938, "A/320-GLY": 0.942, "A/321-ILE": 0.954, "A/322-VAL": 0.942, "A/323-TYR": 0.899, "A/324-THR": 0.919, "A/325-LEU": 0.912, "A/326-GLY": 0.933, "A/327-GLU": 0.844, "A/328-ILE": 0.873, "A/329-VAL": 0.917, "A/330-TYR": 0.895, "A/331-THR": 0.817, "A/332-PRO": 0.796, "A/333-SER": 0.858, "A/334-VAL": 0.909, "A/335-GLN": 0.746, "A/336-THR": 0.841, "A/337-LEU": 0.917, "A/338-GLY": 0.892, "A/339-ALA": 0.854, "A/340-ASP": 0.872, "A/341-LEU": 0.886, "A/342-MET": 0.87, "A/343-ASN": 0.874, "A/344-PRO": 0.863, "A/345-GLU": 0.8, "A/346-LYS": 0.768, "A/347-ILE": 0.689, "A/348-GLY": 0.632, "A/349-SER": 0.715, "A/350-TYR": 0.86, "A/351-ASN": 0.699, "A/352-GLY": 0.734, "A/353-VAL": 0.851, "A/354-ALA": 0.853, "A/355-ALA": 0.831, "A/356-ILE": 0.781, "A/357-LYS": 0.876, "A/358-MET": 0.717, "A/359-PRO": 0.646, "A/360-ILE": 0.735, "A/361-ALA": 0.761, "A/362-SER": 0.585, "A/363-ILE": 0.571, "A/364-LEU": 0.7, "A/365-ALA": 0.68, "A/366-GLY": 0.577, "A/367-LEU": 0.571, "A/368-LEU": 0.659, "A/369-VAL": 0.594, "A/370-SER": 0.585, "A/371-ILE": 0.678, "A/372-SER": 0.672, "A/373-PRO": 0.628, "A/374-MET": 0.784, "A/375-ILE": 0.848, "A/376-LYS": 0.862, "A/377-ALA": 0.863, "A/378-ILE": 0.869, "A/379-GLY": 0.858, "A/380-VAL": 0.817, "A/381-SER": 0.939, "A/382-LEU": 0.945, "A/383-VAL": 0.92, "A/384-LEU": 0.87, "A/385-ALA": 0.958, "A/386-LEU": 0.877, "A/387-THR": 0.854, "A/388-GLU": 0.841, "A/389-VAL": 0.957, "A/390-LEU": 0.958, "A/391-ALA": 0.957, "A/392-ILE": 0.917, "A/393-ILE": 0.958, "A/394-LEU": 0.904, "A/395-VAL": 0.954, "A/396-LEU": 0.948, "A/397-VAL": 0.955, "A/398-ALA": 0.959, "A/399-VAL": 0.954, "A/400-ASN": 0.788, "A/401-ARG": 0.879, "A/402-HIS": 0.824, "A/403-GLN": 0.904, "A/404-LYS": 0.806, "A/405-THR": 0.741, "A/406-LYS": 0.419}, "cad_score": {"A/2-LYS": 0.838, "A/3-GLU": 0.692, "A/4-PHE": 0.903, "A/5-TRP": 0.871, "A/6-ASN": 0.84, "A/7-LEU": 0.892, "A/8-ASP": 0.887, "A/9-LYS": 0.69, "A/10-ASN": 0.867, "A/11-LEU": 0.842, "A/12-GLN": 0.887, "A/13-LEU": 0.829, "A/14-ARG": 0.767, "A/15-LEU": 0.83, "A/16-GLY": 0.87, "A/17-ILE": 0.831, "A/18-VAL": 0.719, "A/19-PHE": 0.926, "A/20-LEU": 0.875, "A/21-GLY": 0.886, "A/22-ALA": 0.864, "A/23-PHE": 0.857, "A/24-SER": 0.794, "A/25-TYR": 0.635, "A/26-GLY": 0.704, "A/27-THR": 0.819, "A/28-VAL": 0.87, "A/29-PHE": 0.822, "A/30-SER": 0.448, "A/31-SER": 0.474, "A/32-MET": 0.896, "A/33-THR": 0.406, "A/34-ILE": 0.243, "A/35-TYR": 0.882, "A/36-TYR": 0.85, "A/37-ASN": 0.312, "A/38-GLN": 0.578, "A/39-TYR": 0.786, "A/40-LEU": 0.76, "A/41-GLY": 0.582, "A/42-SER": 0.322, "A/43-ALA": 0.434, "A/44-ILE": 0.754, "A/45-THR": 0.758, "A/46-GLY": 0.302, "A/47-ILE": 0.688, "A/48-LEU": 0.848, "A/49-LEU": 0.54, "A/50-ALA": 0.378, "A/51-LEU": 0.82, "A/52-SER": 0.799, "A/53-ALA": 0.353, "A/54-VAL": 0.678, "A/55-ALA": 0.865, "A/56-THR": 0.632, "A/57-PHE": 0.736, "A/58-VAL": 0.871, "A/59-ALA": 0.821, "A/60-GLY": 0.772, "A/61-ILE": 0.705, "A/62-LEU": 0.874, "A/63-ALA": 0.904, "A/64-GLY": 0.688, "A/65-PHE": 0.807, "A/66-PHE": 0.765, "A/67-ALA": 0.819, "A/68-ASP": 0.645, "A/69-ARG": 0.677, "A/70-ASN": 0.691, "A/71-GLY": 0.607, "A/72-ARG": 0.767, "A/73-LYS": 0.903, "A/74-PRO": 0.8, "A/75-VAL": 0.86, "A/76-MET": 0.904, "A/77-VAL": 0.866, "A/78-PHE": 0.903, "A/79-GLY": 0.909, "A/80-THR": 0.852, "A/81-ILE": 0.855, "A/82-ILE": 0.906, "A/83-GLN": 0.918, "A/84-LEU": 0.855, "A/85-LEU": 0.672, "A/86-GLY": 0.928, "A/87-ALA": 0.902, "A/88-ALA": 0.862, "A/89-LEU": 0.845, "A/90-ALA": 0.834, "A/91-ILE": 0.769, "A/92-ALA": 0.863, "A/93-SER": 0.87, "A/94-ASN": 0.763, "A/95-LEU": 0.692, "A/96-PRO": 0.686, "A/97-GLY": 0.858, "A/98-HIS": 0.765, "A/99-VAL": 0.711, "A/100-ASN": 0.853, "A/101-PRO": 0.9, "A/102-TRP": 0.882, "A/103-SER": 0.937, "A/104-THR": 0.864, "A/105-PHE": 0.812, "A/106-ILE": 0.917, "A/107-ALA": 0.923, "A/108-PHE": 0.884, "A/109-LEU": 0.847, "A/110-LEU": 0.81, "A/111-ILE": 0.87, "A/112-SER": 0.718, "A/113-PHE": 0.793, "A/114-GLY": 0.909, "A/115-TYR": 0.84, "A/116-ASN": 0.676, "A/117-PHE": 0.896, "A/118-VAL": 0.874, "A/119-ILE": 0.665, "A/120-THR": 0.804, "A/121-ALA": 0.863, "A/122-GLY": 0.814, "A/123-ASN": 0.734, "A/124-ALA": 0.667, "A/125-MET": 0.821, "A/126-ILE": 0.824, "A/127-ILE": 0.733, "A/128-ASP": 0.794, "A/129-ALA": 0.876, "A/130-SER": 0.891, "A/131-ASN": 0.935, "A/132-ALA": 0.815, "A/133-GLU": 0.822, "A/134-ASN": 0.918, "A/135-ARG": 0.831, "A/136-LYS": 0.798, "A/137-VAL": 0.871, "A/138-VAL": 0.871, "A/139-PHE": 0.78, "A/140-MET": 0.729, "A/141-LEU": 0.853, "A/142-ASP": 0.64, "A/143-TYR": 0.668, "A/144-TRP": 0.806, "A/145-ALA": 0.846, "A/146-GLN": 0.793, "A/147-ASN": 0.797, "A/148-LEU": 0.766, "A/149-SER": 0.888, "A/150-VAL": 0.739, "A/151-ILE": 0.722, "A/152-LEU": 0.844, "A/153-GLY": 0.854, "A/154-ALA": 0.413, "A/155-ALA": 0.723, "A/156-LEU": 0.783, "A/157-GLY": 0.635, "A/158-ALA": 0.325, "A/159-TRP": 0.541, "A/160-LEU": 0.786, "A/161-PHE": 0.707, "A/162-ARG": 0.633, "A/163-PRO": 0.756, "A/164-ALA": 0.895, "A/165-PHE": 0.915, "A/166-GLU": 0.739, "A/167-ALA": 0.89, "A/168-LEU": 0.877, "A/169-LEU": 0.873, "A/170-VAL": 0.909, "A/171-ILE": 0.841, "A/172-LEU": 0.822, "A/173-LEU": 0.719, "A/174-LEU": 0.88, "A/175-THR": 0.811, "A/176-VAL": 0.867, "A/177-LEU": 0.734, "A/178-VAL": 0.886, "A/179-SER": 0.816, "A/180-PHE": 0.732, "A/181-PHE": 0.524, "A/182-LEU": 0.783, "A/183-THR": 0.858, "A/184-THR": 0.876, "A/185-PHE": 0.8, "A/186-VAL": 0.707, "A/187-MET": 0.803, "A/188-THR": 0.889, "A/189-GLU": 0.892, "A/190-THR": 0.882, "A/191-PHE": 0.773, "A/192-LYS": 0.699, "A/193-PRO": 0.796, "A/194-THR": 0.752, "A/203-ASN": 0.663, "A/204-ILE": 0.769, "A/205-PHE": 0.515, "A/206-GLN": 0.522, "A/207-ALA": 0.69, "A/208-TYR": 0.754, "A/209-LYS": 0.642, "A/210-THR": 0.757, "A/211-VAL": 0.849, "A/212-LEU": 0.883, "A/213-GLN": 0.888, "A/214-ASP": 0.903, "A/215-LYS": 0.84, "A/216-THR": 0.795, "A/217-TYR": 0.912, "A/218-MET": 0.922, "A/219-ILE": 0.917, "A/220-PHE": 0.89, "A/221-MET": 0.863, "A/222-GLY": 0.89, "A/223-ALA": 0.921, "A/224-ASN": 0.888, "A/225-ILE": 0.85, "A/226-ALA": 0.793, "A/227-THR": 0.751, "A/228-THR": 0.85, "A/229-PHE": 0.76, "A/230-ILE": 0.739, "A/231-ILE": 0.711, "A/232-MET": 0.753, "A/233-GLN": 0.777, "A/234-PHE": 0.758, "A/235-ASP": 0.444, "A/236-ASN": 0.544, "A/237-PHE": 0.816, "A/238-LEU": 0.856, "A/239-PRO": 0.475, "A/240-VAL": 0.444, "A/241-HIS": 0.853, "A/242-LEU": 0.881, "A/243-SER": 0.426, "A/244-ASN": 0.58, "A/245-SER": 0.828, "A/246-PHE": 0.776, "A/247-LYS": 0.698, "A/248-THR": 0.811, "A/249-ILE": 0.742, "A/250-THR": 0.974, "A/257-TYR": 0.461, "A/258-GLY": 0.874, "A/259-GLN": 0.283, "A/260-ARG": 0.553, "A/261-MET": 0.795, "A/262-LEU": 0.586, "A/263-THR": 0.46, "A/264-ILE": 0.767, "A/265-TYR": 0.83, "A/266-LEU": 0.47, "A/267-ILE": 0.495, "A/268-LEU": 0.913, "A/269-ALA": 0.91, "A/270-CYS": 0.822, "A/271-VAL": 0.91, "A/272-LEU": 0.894, "A/273-VAL": 0.795, "A/274-VAL": 0.753, "A/275-LEU": 0.841, "A/276-LEU": 0.936, "A/277-MET": 0.671, "A/278-THR": 0.805, "A/279-THR": 0.761, "A/280-LEU": 0.827, "A/281-ASN": 0.493, "A/282-ARG": 0.795, "A/283-LEU": 0.632, "A/284-THR": 0.859, "A/285-LYS": 0.628, "A/286-ASP": 0.824, "A/287-TRP": 0.755, "A/288-SER": 0.864, "A/289-HIS": 0.816, "A/290-GLN": 0.771, "A/291-LYS": 0.886, "A/292-GLY": 0.89, "A/293-PHE": 0.853, "A/294-ILE": 0.834, "A/295-TRP": 0.811, "A/296-GLY": 0.848, "A/297-SER": 0.809, "A/298-LEU": 0.777, "A/299-PHE": 0.881, "A/300-MET": 0.828, "A/301-ALA": 0.841, "A/302-ILE": 0.909, "A/303-GLY": 0.936, "A/304-MET": 0.843, "A/305-ILE": 0.898, "A/306-PHE": 0.863, "A/307-SER": 0.924, "A/308-PHE": 0.9, "A/309-LEU": 0.849, "A/310-THR": 0.933, "A/311-THR": 0.77, "A/312-THR": 0.812, "A/313-PHE": 0.845, "A/314-THR": 0.899, "A/315-PRO": 0.932, "A/316-ILE": 0.884, "A/317-PHE": 0.889, "A/318-ILE": 0.917, "A/319-ALA": 0.888, "A/320-GLY": 0.949, "A/321-ILE": 0.861, "A/322-VAL": 0.845, "A/323-TYR": 0.822, "A/324-THR": 0.903, "A/325-LEU": 0.79, "A/326-GLY": 0.897, "A/327-GLU": 0.723, "A/328-ILE": 0.822, "A/329-VAL": 0.88, "A/330-TYR": 0.845, "A/331-THR": 0.726, "A/332-PRO": 0.592, "A/333-SER": 0.841, "A/334-VAL": 0.873, "A/335-GLN": 0.782, "A/336-THR": 0.765, "A/337-LEU": 0.841, "A/338-GLY": 0.895, "A/339-ALA": 0.802, "A/340-ASP": 0.721, "A/341-LEU": 0.857, "A/342-MET": 0.854, "A/343-ASN": 0.818, "A/344-PRO": 0.897, "A/345-GLU": 0.765, "A/346-LYS": 0.685, "A/347-ILE": 0.738, "A/348-GLY": 0.573, "A/349-SER": 0.761, "A/350-TYR": 0.91, "A/351-ASN": 0.751, "A/352-GLY": 0.591, "A/353-VAL": 0.847, "A/354-ALA": 0.899, "A/355-ALA": 0.744, "A/356-ILE": 0.722, "A/357-LYS": 0.895, "A/358-MET": 0.848, "A/359-PRO": 0.541, "A/360-ILE": 0.667, "A/361-ALA": 0.834, "A/362-SER": 0.546, "A/363-ILE": 0.381, "A/364-LEU": 0.774, "A/365-ALA": 0.794, "A/366-GLY": 0.392, "A/367-LEU": 0.745, "A/368-LEU": 0.785, "A/369-VAL": 0.463, "A/370-SER": 0.441, "A/371-ILE": 0.9, "A/372-SER": 0.736, "A/373-PRO": 0.556, "A/374-MET": 0.89, "A/375-ILE": 0.829, "A/376-LYS": 0.817, "A/377-ALA": 0.812, "A/378-ILE": 0.805, "A/379-GLY": 0.915, "A/380-VAL": 0.793, "A/381-SER": 0.919, "A/382-LEU": 0.863, "A/383-VAL": 0.766, "A/384-LEU": 0.795, "A/385-ALA": 0.894, "A/386-LEU": 0.777, "A/387-THR": 0.662, "A/388-GLU": 0.766, "A/389-VAL": 0.871, "A/390-LEU": 0.871, "A/391-ALA": 0.892, "A/392-ILE": 0.856, "A/393-ILE": 0.913, "A/394-LEU": 0.928, "A/395-VAL": 0.891, "A/396-LEU": 0.819, "A/397-VAL": 0.889, "A/398-ALA": 0.921, "A/399-VAL": 0.896, "A/400-ASN": 0.669, "A/401-ARG": 0.711, "A/402-HIS": 0.539, "A/403-GLN": 0.861, "A/404-LYS": 0.752, "A/405-THR": 0.681, "A/406-LYS": 0.438}, "LoCoHD": {"A/2-LYS": 0.08139494091481511, "A/3-GLU": 0.1431289355778437, "A/4-PHE": 0.062398774384545067, "A/5-TRP": 0.05870332662721241, "A/6-ASN": 0.07642758141807807, "A/7-LEU": 0.04765573247108887, "A/8-ASP": 0.06811620622106129, "A/9-LYS": 0.14961048534330745, "A/10-ASN": 0.08664232744992428, "A/11-LEU": 0.06361658087395715, "A/12-GLN": 0.06699025978423584, "A/13-LEU": 0.06556811055920261, "A/14-ARG": 0.13251689866921712, "A/15-LEU": 0.1024921511774735, "A/16-GLY": 0.03875336268347085, "A/17-ILE": 0.0624524617349358, "A/18-VAL": 0.05422935572131004, "A/19-PHE": 0.07591646476339604, "A/20-LEU": 0.05067396119210556, "A/21-GLY": 0.03253701295333309, "A/22-ALA": 0.03207256035167604, "A/23-PHE": 0.05705598087952558, "A/24-SER": 0.03365659072836315, "A/25-TYR": 0.16955235587323977, "A/26-GLY": 0.06379267846341334, "A/27-THR": 0.027126014721094563, "A/28-VAL": 0.05842364375647823, "A/29-PHE": 0.10311954228159327, "A/30-SER": 0.11863901172524778, "A/31-SER": 0.09741407500829968, "A/32-MET": 0.05857313149675049, "A/33-THR": 0.07836242265535952, "A/34-ILE": 0.06970631510501368, "A/35-TYR": 0.08691683814046927, "A/36-TYR": 0.09527091738359708, "A/37-ASN": 0.1285848773972668, "A/38-GLN": 0.1893313403285705, "A/39-TYR": 0.06172341527450244, "A/40-LEU": 0.06153970689169852, "A/41-GLY": 0.06793977773992525, "A/42-SER": 0.0585245484441517, "A/43-ALA": 0.056843333777558215, "A/44-ILE": 0.06276968674394125, "A/45-THR": 0.046897404020079074, "A/46-GLY": 0.04380011015115596, "A/47-ILE": 0.04395495130677601, "A/48-LEU": 0.05527795440764137, "A/49-LEU": 0.06584464927951188, "A/50-ALA": 0.03305180596230685, "A/51-LEU": 0.0374468634288847, "A/52-SER": 0.055043367593795724, "A/53-ALA": 0.04317267736226768, "A/54-VAL": 0.037791780283004006, "A/55-ALA": 0.039377451130543605, "A/56-THR": 0.05976323318289051, "A/57-PHE": 0.04317542306774701, "A/58-VAL": 0.03482462993724353, "A/59-ALA": 0.03955423299523716, "A/60-GLY": 0.049345431293682594, "A/61-ILE": 0.09806124495219894, "A/62-LEU": 0.05726987858661991, "A/63-ALA": 0.0554271944896119, "A/64-GLY": 0.08600748929211394, "A/65-PHE": 0.09228453081566307, "A/66-PHE": 0.12071507270585038, "A/67-ALA": 0.07767418647900241, "A/68-ASP": 0.09197927147661975, "A/69-ARG": 0.17807610241194474, "A/70-ASN": 0.11446432983872812, "A/71-GLY": 0.07372464286932913, "A/72-ARG": 0.08328179805838269, "A/73-LYS": 0.08921791762196431, "A/74-PRO": 0.043801000245820135, "A/75-VAL": 0.05525233651301354, "A/76-MET": 0.07233911951335, "A/77-VAL": 0.04884491935490052, "A/78-PHE": 0.06127049827884643, "A/79-GLY": 0.03219602587329524, "A/80-THR": 0.03367047011036567, "A/81-ILE": 0.025232060509409317, "A/82-ILE": 0.0349281731971216, "A/83-GLN": 0.04628508986123209, "A/84-LEU": 0.07069294245341168, "A/85-LEU": 0.08359099417770009, "A/86-GLY": 0.025929680974725502, "A/87-ALA": 0.03669083069471982, "A/88-ALA": 0.04379830098174977, "A/89-LEU": 0.034685403641053957, "A/90-ALA": 0.06976356452278953, "A/91-ILE": 0.14725079969216104, "A/92-ALA": 0.09138615140686535, "A/93-SER": 0.061731487164394305, "A/94-ASN": 0.08325964444130775, "A/95-LEU": 0.07977304969425747, "A/96-PRO": 0.12312789130547785, "A/97-GLY": 0.09208381013485577, "A/98-HIS": 0.06165109336529858, "A/99-VAL": 0.0738508856327424, "A/100-ASN": 0.07847281101684475, "A/101-PRO": 0.036564170856782374, "A/102-TRP": 0.07574627885217175, "A/103-SER": 0.03353552359869175, "A/104-THR": 0.04729884690701373, "A/105-PHE": 0.06335686304625084, "A/106-ILE": 0.040339141673911366, "A/107-ALA": 0.027724886920350158, "A/108-PHE": 0.06644069167055588, "A/109-LEU": 0.05774413071269667, "A/110-LEU": 0.040460298319727195, "A/111-ILE": 0.039938813506606136, "A/112-SER": 0.04533486879991096, "A/113-PHE": 0.08078760134357336, "A/114-GLY": 0.024170237526223447, "A/115-TYR": 0.07994968281032835, "A/116-ASN": 0.10139192775865354, "A/117-PHE": 0.05158420629433182, "A/118-VAL": 0.08490100792539769, "A/119-ILE": 0.13630986206173845, "A/120-THR": 0.05673202550466587, "A/121-ALA": 0.0435002971633959, "A/122-GLY": 0.058534911842111584, "A/123-ASN": 0.0773376109860211, "A/124-ALA": 0.04821682509868449, "A/125-MET": 0.05430219912289477, "A/126-ILE": 0.0845164194198594, "A/127-ILE": 0.07295823850269302, "A/128-ASP": 0.06228472805415771, "A/129-ALA": 0.05636870123024218, "A/130-SER": 0.06376431857316528, "A/131-ASN": 0.07046650511697071, "A/132-ALA": 0.1369294311520229, "A/133-GLU": 0.1506311676206762, "A/134-ASN": 0.06030163651849582, "A/135-ARG": 0.10287602720793988, "A/136-LYS": 0.12368393313559028, "A/137-VAL": 0.09012026319275762, "A/138-VAL": 0.05551972379819285, "A/139-PHE": 0.08679603906500052, "A/140-MET": 0.15349500071301259, "A/141-LEU": 0.09319406761595977, "A/142-ASP": 0.10767739979547065, "A/143-TYR": 0.12714219965682516, "A/144-TRP": 0.11365874233343012, "A/145-ALA": 0.04768411412109185, "A/146-GLN": 0.14661684428574867, "A/147-ASN": 0.07722774420233795, "A/148-LEU": 0.065845625452705, "A/149-SER": 0.052193301868894204, "A/150-VAL": 0.06590586100559698, "A/151-ILE": 0.046105683621441684, "A/152-LEU": 0.05304137615732138, "A/153-GLY": 0.04229332103194813, "A/154-ALA": 0.05575939733445211, "A/155-ALA": 0.04711869734628385, "A/156-LEU": 0.13728736639273645, "A/157-GLY": 0.05668369270239561, "A/158-ALA": 0.11277773807886447, "A/159-TRP": 0.3369921257263544, "A/160-LEU": 0.10959498209589572, "A/161-PHE": 0.08142047014464261, "A/162-ARG": 0.08563177611862452, "A/163-PRO": 0.08577652699691807, "A/164-ALA": 0.05282460413297334, "A/165-PHE": 0.062052635723652175, "A/166-GLU": 0.07715451484232513, "A/167-ALA": 0.030835574876810726, "A/168-LEU": 0.0746821923351685, "A/169-LEU": 0.08555609807874286, "A/170-VAL": 0.06381629335217172, "A/171-ILE": 0.05647401602220894, "A/172-LEU": 0.03173686433932162, "A/173-LEU": 0.02995398080664289, "A/174-LEU": 0.042838219136497116, "A/175-THR": 0.05288514241202716, "A/176-VAL": 0.029898096714969076, "A/177-LEU": 0.09495135595103361, "A/178-VAL": 0.03341739262433411, "A/179-SER": 0.04793126737860195, "A/180-PHE": 0.100688101225371, "A/181-PHE": 0.17558279621024028, "A/182-LEU": 0.10114204857856571, "A/183-THR": 0.052178939503354387, "A/184-THR": 0.0640761084052164, "A/185-PHE": 0.13005046241785054, "A/186-VAL": 0.0889330032474198, "A/187-MET": 0.068511533258292, "A/188-THR": 0.0475352030649759, "A/189-GLU": 0.06250422200276251, "A/190-THR": 0.06944172849391439, "A/191-PHE": 0.09964255986318593, "A/192-LYS": 0.07215407402379846, "A/193-PRO": 0.10844352610922454, "A/194-THR": 0.19941779780771918, "A/203-ASN": 0.09991526451749315, "A/204-ILE": 0.106812764212272, "A/205-PHE": 0.20674297058868057, "A/206-GLN": 0.14966253486073658, "A/207-ALA": 0.11677197661970844, "A/208-TYR": 0.08946605243073662, "A/209-LYS": 0.21254190698695044, "A/210-THR": 0.06583370850106976, "A/211-VAL": 0.058648949359112613, "A/212-LEU": 0.053447018501710325, "A/213-GLN": 0.07150603037219308, "A/214-ASP": 0.06280922308264297, "A/215-LYS": 0.07421669536920113, "A/216-THR": 0.08183097305835271, "A/217-TYR": 0.060739812735945906, "A/218-MET": 0.0825089869656469, "A/219-ILE": 0.02689385381424076, "A/220-PHE": 0.06008065880577106, "A/221-MET": 0.042522595671805524, "A/222-GLY": 0.020695920696322423, "A/223-ALA": 0.04040574856673005, "A/224-ASN": 0.045796841803525876, "A/225-ILE": 0.047311873027856895, "A/226-ALA": 0.06127865650358351, "A/227-THR": 0.11809349575871796, "A/228-THR": 0.06936878788634346, "A/229-PHE": 0.08621901719870426, "A/230-ILE": 0.06764445059205766, "A/231-ILE": 0.0840989243596773, "A/232-MET": 0.10599110228183338, "A/233-GLN": 0.06716366454086703, "A/234-PHE": 0.09438838769740683, "A/235-ASP": 0.11053754448074656, "A/236-ASN": 0.06025946091501466, "A/237-PHE": 0.048949527034726215, "A/238-LEU": 0.06314455655638831, "A/239-PRO": 0.054624747859122726, "A/240-VAL": 0.048778885199442505, "A/241-HIS": 0.059008006441580316, "A/242-LEU": 0.06551060887202463, "A/243-SER": 0.040223260838804634, "A/244-ASN": 0.06230163815546891, "A/245-SER": 0.051962338668410775, "A/246-PHE": 0.09604128219356604, "A/247-LYS": 0.0863056294185797, "A/248-THR": 0.06465342934529901, "A/249-ILE": 0.10298938086407318, "A/250-THR": 0.2118357133852294, "A/257-TYR": 0.19157034297917777, "A/258-GLY": 0.05149449599069031, "A/259-GLN": 0.21995964711712174, "A/260-ARG": 0.11775418413563263, "A/261-MET": 0.06710523638447496, "A/262-LEU": 0.06472753248700554, "A/263-THR": 0.06655503995612887, "A/264-ILE": 0.09016238129574367, "A/265-TYR": 0.07271195326602188, "A/266-LEU": 0.0886558212030809, "A/267-ILE": 0.05653730930857855, "A/268-LEU": 0.04136632006761736, "A/269-ALA": 0.031965406134545384, "A/270-CYS": 0.033898902501251015, "A/271-VAL": 0.035547488387100555, "A/272-LEU": 0.035187995393521625, "A/273-VAL": 0.06297039130175172, "A/274-VAL": 0.11049302689429875, "A/275-LEU": 0.08413387497442686, "A/276-LEU": 0.05177185170716655, "A/277-MET": 0.14096680154994476, "A/278-THR": 0.09963530574375219, "A/279-THR": 0.045424098139316645, "A/280-LEU": 0.0494514014121406, "A/281-ASN": 0.14840518648571782, "A/282-ARG": 0.12948301653562871, "A/283-LEU": 0.20220064908284469, "A/284-THR": 0.08302502687538603, "A/285-LYS": 0.18277936174255058, "A/286-ASP": 0.07947492389827146, "A/287-TRP": 0.07592162282619332, "A/288-SER": 0.0716375218795502, "A/289-HIS": 0.09799431880444441, "A/290-GLN": 0.05735066532559649, "A/291-LYS": 0.06510690575687092, "A/292-GLY": 0.04900420416746481, "A/293-PHE": 0.08412873434122418, "A/294-ILE": 0.05477644043308596, "A/295-TRP": 0.11010557054224468, "A/296-GLY": 0.04707758856270562, "A/297-SER": 0.08009272432030062, "A/298-LEU": 0.07496075477323012, "A/299-PHE": 0.04516014212558201, "A/300-MET": 0.06731312449470045, "A/301-ALA": 0.033747600589891125, "A/302-ILE": 0.0332398404505573, "A/303-GLY": 0.03178017789946814, "A/304-MET": 0.06852798596655488, "A/305-ILE": 0.03564647276721651, "A/306-PHE": 0.025459711605664015, "A/307-SER": 0.0353462015387836, "A/308-PHE": 0.07634434955965047, "A/309-LEU": 0.04186875147444542, "A/310-THR": 0.04384139132862043, "A/311-THR": 0.09121047412484037, "A/312-THR": 0.05947528621724026, "A/313-PHE": 0.07291734608507294, "A/314-THR": 0.04017674553132682, "A/315-PRO": 0.03563753481096968, "A/316-ILE": 0.054910644490170885, "A/317-PHE": 0.04967567252704529, "A/318-ILE": 0.034393352184817316, "A/319-ALA": 0.03996046632520994, "A/320-GLY": 0.04056915379611944, "A/321-ILE": 0.04607883336196077, "A/322-VAL": 0.04623524411950028, "A/323-TYR": 0.08845260012370404, "A/324-THR": 0.05805027842814497, "A/325-LEU": 0.0726301333669098, "A/326-GLY": 0.03496484025634421, "A/327-GLU": 0.094089786831604, "A/328-ILE": 0.12231282388826321, "A/329-VAL": 0.04914852255571893, "A/330-TYR": 0.08904815807345458, "A/331-THR": 0.07710230007999341, "A/332-PRO": 0.09750711397862316, "A/333-SER": 0.06955612341049869, "A/334-VAL": 0.043256552116968966, "A/335-GLN": 0.2709489661572611, "A/336-THR": 0.13342379470391091, "A/337-LEU": 0.04767855550463961, "A/338-GLY": 0.07490399778358878, "A/339-ALA": 0.1269996699961063, "A/340-ASP": 0.09077171444455744, "A/341-LEU": 0.08761364641104896, "A/342-MET": 0.09506673004872743, "A/343-ASN": 0.07012085506622502, "A/344-PRO": 0.11376626053343504, "A/345-GLU": 0.26882096991944604, "A/346-LYS": 0.18230988899852255, "A/347-ILE": 0.18296694502576996, "A/348-GLY": 0.1419319877118305, "A/349-SER": 0.11454730336953728, "A/350-TYR": 0.09992469677100933, "A/351-ASN": 0.06673881496318158, "A/352-GLY": 0.06186663475117092, "A/353-VAL": 0.04298938948983007, "A/354-ALA": 0.038172060506505734, "A/355-ALA": 0.12153540718587438, "A/356-ILE": 0.05485468978826026, "A/357-LYS": 0.0637757454814648, "A/358-MET": 0.08758621805462996, "A/359-PRO": 0.06491854613632295, "A/360-ILE": 0.07076577902835704, "A/361-ALA": 0.054290425289951615, "A/362-SER": 0.07516447926972727, "A/363-ILE": 0.045966383566319734, "A/364-LEU": 0.04501132294409882, "A/365-ALA": 0.04451596761735242, "A/366-GLY": 0.037999102314850625, "A/367-LEU": 0.08983737713238497, "A/368-LEU": 0.061191684611615296, "A/369-VAL": 0.0444572583804162, "A/370-SER": 0.03807039621558404, "A/371-ILE": 0.04129529552844486, "A/372-SER": 0.03376533174657805, "A/373-PRO": 0.038501330504321245, "A/374-MET": 0.01927269700756972, "A/375-ILE": 0.03269599607188851, "A/376-LYS": 0.027366787351939148, "A/377-ALA": 0.03595113450040028, "A/378-ILE": 0.0611156228321176, "A/379-GLY": 0.03527128751608936, "A/380-VAL": 0.04681904984949421, "A/381-SER": 0.030871116700325673, "A/382-LEU": 0.026470915649430944, "A/383-VAL": 0.05208660217429936, "A/384-LEU": 0.07343162740426948, "A/385-ALA": 0.06017070863724069, "A/386-LEU": 0.11966296435978521, "A/387-THR": 0.06380087659563233, "A/388-GLU": 0.06766315626585558, "A/389-VAL": 0.08371554631700298, "A/390-LEU": 0.03586869362933685, "A/391-ALA": 0.035414422141638785, "A/392-ILE": 0.052359076916225225, "A/393-ILE": 0.03844668821791994, "A/394-LEU": 0.03816829986957734, "A/395-VAL": 0.029051347066496154, "A/396-LEU": 0.03978201893405486, "A/397-VAL": 0.03208901397506421, "A/398-ALA": 0.035051634586606845, "A/399-VAL": 0.04670056622556988, "A/400-ASN": 0.11207726341881213, "A/401-ARG": 0.09472611635355055, "A/402-HIS": 0.08084459949540838, "A/403-GLN": 0.094170623452909, "A/404-LYS": 0.07598614114189221, "A/405-THR": 0.06336991526179094, "A/406-LYS": 0.2373283353713201}}}, "2": {"single": {"lddt": 0.8167789952813195, "rmsd": 5.655664443969727, "cad_score": 0.772083, "gdtts": 0.32608695652173914, "tm_score": 0.70961993932724, "LoCoHD": 0.07809794667487702}, "per_residue": {"lddt": {"A/2-LYS": 0.873, "A/3-GLU": 0.872, "A/4-PHE": 0.883, "A/5-TRP": 0.941, "A/6-ASN": 0.907, "A/7-LEU": 0.902, "A/8-ASP": 0.89, "A/9-LYS": 0.789, "A/10-ASN": 0.892, "A/11-LEU": 0.936, "A/12-GLN": 0.936, "A/13-LEU": 0.873, "A/14-ARG": 0.731, "A/15-LEU": 0.884, "A/16-GLY": 0.952, "A/17-ILE": 0.854, "A/18-VAL": 0.768, "A/19-PHE": 0.904, "A/20-LEU": 0.93, "A/21-GLY": 0.835, "A/22-ALA": 0.813, "A/23-PHE": 0.88, "A/24-SER": 0.855, "A/25-TYR": 0.631, "A/26-GLY": 0.723, "A/27-THR": 0.766, "A/28-VAL": 0.791, "A/29-PHE": 0.706, "A/30-SER": 0.58, "A/31-SER": 0.585, "A/32-MET": 0.675, "A/33-THR": 0.49, "A/34-ILE": 0.514, "A/35-TYR": 0.783, "A/36-TYR": 0.708, "A/37-ASN": 0.477, "A/38-GLN": 0.528, "A/39-TYR": 0.801, "A/40-LEU": 0.735, "A/41-GLY": 0.503, "A/42-SER": 0.412, "A/43-ALA": 0.478, "A/44-ILE": 0.628, "A/45-THR": 0.571, "A/46-GLY": 0.515, "A/47-ILE": 0.584, "A/48-LEU": 0.688, "A/49-LEU": 0.575, "A/50-ALA": 0.591, "A/51-LEU": 0.701, "A/52-SER": 0.667, "A/53-ALA": 0.659, "A/54-VAL": 0.738, "A/55-ALA": 0.824, "A/56-THR": 0.711, "A/57-PHE": 0.737, "A/58-VAL": 0.853, "A/59-ALA": 0.891, "A/60-GLY": 0.812, "A/61-ILE": 0.731, "A/62-LEU": 0.92, "A/63-ALA": 0.92, "A/64-GLY": 0.856, "A/65-PHE": 0.792, "A/66-PHE": 0.888, "A/67-ALA": 0.92, "A/68-ASP": 0.804, "A/69-ARG": 0.724, "A/70-ASN": 0.814, "A/71-GLY": 0.852, "A/72-ARG": 0.861, "A/73-LYS": 0.924, "A/74-PRO": 0.915, "A/75-VAL": 0.926, "A/76-MET": 0.915, "A/77-VAL": 0.938, "A/78-PHE": 0.925, "A/79-GLY": 0.922, "A/80-THR": 0.915, "A/81-ILE": 0.946, "A/82-ILE": 0.918, "A/83-GLN": 0.895, "A/84-LEU": 0.865, "A/85-LEU": 0.854, "A/86-GLY": 0.938, "A/87-ALA": 0.933, "A/88-ALA": 0.915, "A/89-LEU": 0.938, "A/90-ALA": 0.93, "A/91-ILE": 0.898, "A/92-ALA": 0.921, "A/93-SER": 0.95, "A/94-ASN": 0.838, "A/95-LEU": 0.845, "A/96-PRO": 0.77, "A/97-GLY": 0.815, "A/98-HIS": 0.816, "A/99-VAL": 0.909, "A/100-ASN": 0.942, "A/101-PRO": 0.919, "A/102-TRP": 0.907, "A/103-SER": 0.906, "A/104-THR": 0.935, "A/105-PHE": 0.851, "A/106-ILE": 0.904, "A/107-ALA": 0.915, "A/108-PHE": 0.878, "A/109-LEU": 0.833, "A/110-LEU": 0.92, "A/111-ILE": 0.91, "A/112-SER": 0.851, "A/113-PHE": 0.922, "A/114-GLY": 0.922, "A/115-TYR": 0.863, "A/116-ASN": 0.784, "A/117-PHE": 0.919, "A/118-VAL": 0.897, "A/119-ILE": 0.775, "A/120-THR": 0.836, "A/121-ALA": 0.912, "A/122-GLY": 0.902, "A/123-ASN": 0.812, "A/124-ALA": 0.885, "A/125-MET": 0.918, "A/126-ILE": 0.872, "A/127-ILE": 0.861, "A/128-ASP": 0.886, "A/129-ALA": 0.895, "A/130-SER": 0.891, "A/131-ASN": 0.901, "A/132-ALA": 0.948, "A/133-GLU": 0.827, "A/134-ASN": 0.929, "A/135-ARG": 0.881, "A/136-LYS": 0.859, "A/137-VAL": 0.925, "A/138-VAL": 0.91, "A/139-PHE": 0.822, "A/140-MET": 0.794, "A/141-LEU": 0.899, "A/142-ASP": 0.866, "A/143-TYR": 0.651, "A/144-TRP": 0.601, "A/145-ALA": 0.865, "A/146-GLN": 0.761, "A/147-ASN": 0.696, "A/148-LEU": 0.771, "A/149-SER": 0.812, "A/150-VAL": 0.696, "A/151-ILE": 0.684, "A/152-LEU": 0.757, "A/153-GLY": 0.76, "A/154-ALA": 0.623, "A/155-ALA": 0.649, "A/156-LEU": 0.773, "A/157-GLY": 0.683, "A/158-ALA": 0.55, "A/159-TRP": 0.453, "A/160-LEU": 0.749, "A/161-PHE": 0.679, "A/162-ARG": 0.658, "A/163-PRO": 0.69, "A/164-ALA": 0.808, "A/165-PHE": 0.858, "A/166-GLU": 0.715, "A/167-ALA": 0.902, "A/168-LEU": 0.875, "A/169-LEU": 0.925, "A/170-VAL": 0.929, "A/171-ILE": 0.931, "A/172-LEU": 0.912, "A/173-LEU": 0.922, "A/174-LEU": 0.941, "A/175-THR": 0.853, "A/176-VAL": 0.905, "A/177-LEU": 0.896, "A/178-VAL": 0.947, "A/179-SER": 0.867, "A/180-PHE": 0.936, "A/181-PHE": 0.746, "A/182-LEU": 0.915, "A/183-THR": 0.929, "A/184-THR": 0.919, "A/185-PHE": 0.851, "A/186-VAL": 0.902, "A/187-MET": 0.884, "A/188-THR": 0.925, "A/189-GLU": 0.884, "A/190-THR": 0.925, "A/191-PHE": 0.775, "A/192-LYS": 0.57, "A/193-PRO": 0.635, "A/194-THR": 0.533, "A/203-ASN": 0.844, "A/204-ILE": 0.739, "A/205-PHE": 0.824, "A/206-GLN": 0.838, "A/207-ALA": 0.919, "A/208-TYR": 0.784, "A/209-LYS": 0.939, "A/210-THR": 0.845, "A/211-VAL": 0.919, "A/212-LEU": 0.953, "A/213-GLN": 0.937, "A/214-ASP": 0.93, "A/215-LYS": 0.915, "A/216-THR": 0.854, "A/217-TYR": 0.956, "A/218-MET": 0.926, "A/219-ILE": 0.965, "A/220-PHE": 0.946, "A/221-MET": 0.909, "A/222-GLY": 0.957, "A/223-ALA": 0.958, "A/224-ASN": 0.952, "A/225-ILE": 0.921, "A/226-ALA": 0.922, "A/227-THR": 0.819, "A/228-THR": 0.805, "A/229-PHE": 0.807, "A/230-ILE": 0.8, "A/231-ILE": 0.818, "A/232-MET": 0.758, "A/233-GLN": 0.653, "A/234-PHE": 0.608, "A/235-ASP": 0.487, "A/236-ASN": 0.579, "A/237-PHE": 0.716, "A/238-LEU": 0.746, "A/239-PRO": 0.575, "A/240-VAL": 0.618, "A/241-HIS": 0.778, "A/242-LEU": 0.678, "A/243-SER": 0.521, "A/244-ASN": 0.594, "A/245-SER": 0.711, "A/246-PHE": 0.782, "A/247-LYS": 0.884, "A/248-THR": 0.834, "A/249-ILE": 0.719, "A/250-THR": 0.767, "A/257-TYR": 0.37, "A/258-GLY": 0.618, "A/259-GLN": 0.363, "A/260-ARG": 0.487, "A/261-MET": 0.695, "A/262-LEU": 0.618, "A/263-THR": 0.565, "A/264-ILE": 0.724, "A/265-TYR": 0.809, "A/266-LEU": 0.714, "A/267-ILE": 0.803, "A/268-LEU": 0.911, "A/269-ALA": 0.854, "A/270-CYS": 0.73, "A/271-VAL": 0.805, "A/272-LEU": 0.899, "A/273-VAL": 0.782, "A/274-VAL": 0.711, "A/275-LEU": 0.871, "A/276-LEU": 0.915, "A/277-MET": 0.743, "A/278-THR": 0.832, "A/279-THR": 0.937, "A/280-LEU": 0.915, "A/281-ASN": 0.707, "A/282-ARG": 0.749, "A/283-LEU": 0.784, "A/284-THR": 0.91, "A/285-LYS": 0.781, "A/286-ASP": 0.889, "A/287-TRP": 0.94, "A/288-SER": 0.906, "A/289-HIS": 0.827, "A/290-GLN": 0.889, "A/291-LYS": 0.93, "A/292-GLY": 0.937, "A/293-PHE": 0.926, "A/294-ILE": 0.932, "A/295-TRP": 0.869, "A/296-GLY": 0.932, "A/297-SER": 0.921, "A/298-LEU": 0.944, "A/299-PHE": 0.942, "A/300-MET": 0.888, "A/301-ALA": 0.955, "A/302-ILE": 0.963, "A/303-GLY": 0.952, "A/304-MET": 0.876, "A/305-ILE": 0.933, "A/306-PHE": 0.948, "A/307-SER": 0.931, "A/308-PHE": 0.904, "A/309-LEU": 0.937, "A/310-THR": 0.919, "A/311-THR": 0.84, "A/312-THR": 0.843, "A/313-PHE": 0.84, "A/314-THR": 0.877, "A/315-PRO": 0.902, "A/316-ILE": 0.884, "A/317-PHE": 0.914, "A/318-ILE": 0.928, "A/319-ALA": 0.925, "A/320-GLY": 0.931, "A/321-ILE": 0.96, "A/322-VAL": 0.942, "A/323-TYR": 0.883, "A/324-THR": 0.906, "A/325-LEU": 0.904, "A/326-GLY": 0.935, "A/327-GLU": 0.852, "A/328-ILE": 0.905, "A/329-VAL": 0.931, "A/330-TYR": 0.9, "A/331-THR": 0.871, "A/332-PRO": 0.879, "A/333-SER": 0.892, "A/334-VAL": 0.943, "A/335-GLN": 0.838, "A/336-THR": 0.921, "A/337-LEU": 0.905, "A/338-GLY": 0.898, "A/339-ALA": 0.927, "A/340-ASP": 0.864, "A/341-LEU": 0.877, "A/342-MET": 0.926, "A/343-ASN": 0.899, "A/344-PRO": 0.931, "A/345-GLU": 0.836, "A/346-LYS": 0.883, "A/347-ILE": 0.909, "A/348-GLY": 0.824, "A/349-SER": 0.905, "A/350-TYR": 0.933, "A/351-ASN": 0.81, "A/352-GLY": 0.772, "A/353-VAL": 0.903, "A/354-ALA": 0.893, "A/355-ALA": 0.734, "A/356-ILE": 0.787, "A/357-LYS": 0.8, "A/358-MET": 0.737, "A/359-PRO": 0.739, "A/360-ILE": 0.768, "A/361-ALA": 0.758, "A/362-SER": 0.584, "A/363-ILE": 0.582, "A/364-LEU": 0.7, "A/365-ALA": 0.683, "A/366-GLY": 0.584, "A/367-LEU": 0.571, "A/368-LEU": 0.656, "A/369-VAL": 0.604, "A/370-SER": 0.571, "A/371-ILE": 0.59, "A/372-SER": 0.674, "A/373-PRO": 0.64, "A/374-MET": 0.771, "A/375-ILE": 0.84, "A/376-LYS": 0.853, "A/377-ALA": 0.882, "A/378-ILE": 0.885, "A/379-GLY": 0.877, "A/380-VAL": 0.845, "A/381-SER": 0.944, "A/382-LEU": 0.942, "A/383-VAL": 0.92, "A/384-LEU": 0.856, "A/385-ALA": 0.935, "A/386-LEU": 0.878, "A/387-THR": 0.853, "A/388-GLU": 0.832, "A/389-VAL": 0.947, "A/390-LEU": 0.946, "A/391-ALA": 0.949, "A/392-ILE": 0.911, "A/393-ILE": 0.951, "A/394-LEU": 0.899, "A/395-VAL": 0.951, "A/396-LEU": 0.936, "A/397-VAL": 0.951, "A/398-ALA": 0.957, "A/399-VAL": 0.943, "A/400-ASN": 0.792, "A/401-ARG": 0.873, "A/402-HIS": 0.806, "A/403-GLN": 0.87, "A/404-LYS": 0.79, "A/405-THR": 0.702, "A/406-LYS": 0.395}, "cad_score": {"A/2-LYS": 0.804, "A/3-GLU": 0.846, "A/4-PHE": 0.884, "A/5-TRP": 0.863, "A/6-ASN": 0.83, "A/7-LEU": 0.869, "A/8-ASP": 0.805, "A/9-LYS": 0.703, "A/10-ASN": 0.845, "A/11-LEU": 0.881, "A/12-GLN": 0.867, "A/13-LEU": 0.823, "A/14-ARG": 0.716, "A/15-LEU": 0.799, "A/16-GLY": 0.882, "A/17-ILE": 0.809, "A/18-VAL": 0.654, "A/19-PHE": 0.924, "A/20-LEU": 0.91, "A/21-GLY": 0.687, "A/22-ALA": 0.744, "A/23-PHE": 0.914, "A/24-SER": 0.861, "A/25-TYR": 0.591, "A/26-GLY": 0.787, "A/27-THR": 0.844, "A/28-VAL": 0.831, "A/29-PHE": 0.792, "A/30-SER": 0.414, "A/31-SER": 0.463, "A/32-MET": 0.878, "A/33-THR": 0.425, "A/34-ILE": 0.254, "A/35-TYR": 0.873, "A/36-TYR": 0.846, "A/37-ASN": 0.308, "A/38-GLN": 0.576, "A/39-TYR": 0.846, "A/40-LEU": 0.768, "A/41-GLY": 0.578, "A/42-SER": 0.282, "A/43-ALA": 0.368, "A/44-ILE": 0.76, "A/45-THR": 0.746, "A/46-GLY": 0.295, "A/47-ILE": 0.665, "A/48-LEU": 0.883, "A/49-LEU": 0.571, "A/50-ALA": 0.381, "A/51-LEU": 0.873, "A/52-SER": 0.767, "A/53-ALA": 0.434, "A/54-VAL": 0.691, "A/55-ALA": 0.918, "A/56-THR": 0.691, "A/57-PHE": 0.789, "A/58-VAL": 0.942, "A/59-ALA": 0.851, "A/60-GLY": 0.791, "A/61-ILE": 0.744, "A/62-LEU": 0.917, "A/63-ALA": 0.889, "A/64-GLY": 0.675, "A/65-PHE": 0.692, "A/66-PHE": 0.794, "A/67-ALA": 0.815, "A/68-ASP": 0.59, "A/69-ARG": 0.511, "A/70-ASN": 0.596, "A/71-GLY": 0.583, "A/72-ARG": 0.774, "A/73-LYS": 0.893, "A/74-PRO": 0.783, "A/75-VAL": 0.852, "A/76-MET": 0.901, "A/77-VAL": 0.894, "A/78-PHE": 0.909, "A/79-GLY": 0.896, "A/80-THR": 0.863, "A/81-ILE": 0.85, "A/82-ILE": 0.913, "A/83-GLN": 0.876, "A/84-LEU": 0.875, "A/85-LEU": 0.671, "A/86-GLY": 0.924, "A/87-ALA": 0.895, "A/88-ALA": 0.864, "A/89-LEU": 0.849, "A/90-ALA": 0.825, "A/91-ILE": 0.754, "A/92-ALA": 0.887, "A/93-SER": 0.898, "A/94-ASN": 0.706, "A/95-LEU": 0.689, "A/96-PRO": 0.674, "A/97-GLY": 0.853, "A/98-HIS": 0.793, "A/99-VAL": 0.77, "A/100-ASN": 0.873, "A/101-PRO": 0.891, "A/102-TRP": 0.882, "A/103-SER": 0.934, "A/104-THR": 0.847, "A/105-PHE": 0.867, "A/106-ILE": 0.737, "A/107-ALA": 0.907, "A/108-PHE": 0.857, "A/109-LEU": 0.759, "A/110-LEU": 0.795, "A/111-ILE": 0.891, "A/112-SER": 0.596, "A/113-PHE": 0.826, "A/114-GLY": 0.913, "A/115-TYR": 0.715, "A/116-ASN": 0.74, "A/117-PHE": 0.881, "A/118-VAL": 0.814, "A/119-ILE": 0.744, "A/120-THR": 0.812, "A/121-ALA": 0.854, "A/122-GLY": 0.808, "A/123-ASN": 0.698, "A/124-ALA": 0.651, "A/125-MET": 0.801, "A/126-ILE": 0.838, "A/127-ILE": 0.675, "A/128-ASP": 0.793, "A/129-ALA": 0.836, "A/130-SER": 0.897, "A/131-ASN": 0.915, "A/132-ALA": 0.759, "A/133-GLU": 0.763, "A/134-ASN": 0.875, "A/135-ARG": 0.823, "A/136-LYS": 0.739, "A/137-VAL": 0.888, "A/138-VAL": 0.868, "A/139-PHE": 0.729, "A/140-MET": 0.688, "A/141-LEU": 0.8, "A/142-ASP": 0.711, "A/143-TYR": 0.645, "A/144-TRP": 0.352, "A/145-ALA": 0.766, "A/146-GLN": 0.679, "A/147-ASN": 0.689, "A/148-LEU": 0.721, "A/149-SER": 0.902, "A/150-VAL": 0.769, "A/151-ILE": 0.586, "A/152-LEU": 0.899, "A/153-GLY": 0.934, "A/154-ALA": 0.489, "A/155-ALA": 0.59, "A/156-LEU": 0.8, "A/157-GLY": 0.66, "A/158-ALA": 0.298, "A/159-TRP": 0.36, "A/160-LEU": 0.738, "A/161-PHE": 0.631, "A/162-ARG": 0.646, "A/163-PRO": 0.89, "A/164-ALA": 0.894, "A/165-PHE": 0.923, "A/166-GLU": 0.683, "A/167-ALA": 0.909, "A/168-LEU": 0.879, "A/169-LEU": 0.829, "A/170-VAL": 0.889, "A/171-ILE": 0.868, "A/172-LEU": 0.801, "A/173-LEU": 0.736, "A/174-LEU": 0.869, "A/175-THR": 0.814, "A/176-VAL": 0.841, "A/177-LEU": 0.743, "A/178-VAL": 0.912, "A/179-SER": 0.815, "A/180-PHE": 0.76, "A/181-PHE": 0.553, "A/182-LEU": 0.768, "A/183-THR": 0.897, "A/184-THR": 0.884, "A/185-PHE": 0.813, "A/186-VAL": 0.789, "A/187-MET": 0.827, "A/188-THR": 0.875, "A/189-GLU": 0.88, "A/190-THR": 0.746, "A/191-PHE": 0.624, "A/192-LYS": 0.372, "A/193-PRO": 0.643, "A/194-THR": 0.489, "A/203-ASN": 0.772, "A/204-ILE": 0.785, "A/205-PHE": 0.726, "A/206-GLN": 0.832, "A/207-ALA": 0.742, "A/208-TYR": 0.71, "A/209-LYS": 0.852, "A/210-THR": 0.874, "A/211-VAL": 0.829, "A/212-LEU": 0.909, "A/213-GLN": 0.908, "A/214-ASP": 0.93, "A/215-LYS": 0.851, "A/216-THR": 0.789, "A/217-TYR": 0.884, "A/218-MET": 0.913, "A/219-ILE": 0.926, "A/220-PHE": 0.839, "A/221-MET": 0.771, "A/222-GLY": 0.875, "A/223-ALA": 0.933, "A/224-ASN": 0.895, "A/225-ILE": 0.832, "A/226-ALA": 0.823, "A/227-THR": 0.735, "A/228-THR": 0.854, "A/229-PHE": 0.74, "A/230-ILE": 0.731, "A/231-ILE": 0.719, "A/232-MET": 0.837, "A/233-GLN": 0.703, "A/234-PHE": 0.773, "A/235-ASP": 0.656, "A/236-ASN": 0.528, "A/237-PHE": 0.858, "A/238-LEU": 0.826, "A/239-PRO": 0.47, "A/240-VAL": 0.377, "A/241-HIS": 0.834, "A/242-LEU": 0.889, "A/243-SER": 0.372, "A/244-ASN": 0.472, "A/245-SER": 0.788, "A/246-PHE": 0.823, "A/247-LYS": 0.701, "A/248-THR": 0.84, "A/249-ILE": 0.769, "A/250-THR": 0.963, "A/257-TYR": 0.46, "A/258-GLY": 0.837, "A/259-GLN": 0.225, "A/260-ARG": 0.471, "A/261-MET": 0.802, "A/262-LEU": 0.713, "A/263-THR": 0.543, "A/264-ILE": 0.742, "A/265-TYR": 0.799, "A/266-LEU": 0.576, "A/267-ILE": 0.759, "A/268-LEU": 0.908, "A/269-ALA": 0.837, "A/270-CYS": 0.525, "A/271-VAL": 0.874, "A/272-LEU": 0.882, "A/273-VAL": 0.732, "A/274-VAL": 0.635, "A/275-LEU": 0.836, "A/276-LEU": 0.877, "A/277-MET": 0.692, "A/278-THR": 0.565, "A/279-THR": 0.752, "A/280-LEU": 0.806, "A/281-ASN": 0.462, "A/282-ARG": 0.67, "A/283-LEU": 0.619, "A/284-THR": 0.843, "A/285-LYS": 0.636, "A/286-ASP": 0.836, "A/287-TRP": 0.772, "A/288-SER": 0.881, "A/289-HIS": 0.824, "A/290-GLN": 0.824, "A/291-LYS": 0.896, "A/292-GLY": 0.867, "A/293-PHE": 0.829, "A/294-ILE": 0.849, "A/295-TRP": 0.826, "A/296-GLY": 0.826, "A/297-SER": 0.83, "A/298-LEU": 0.748, "A/299-PHE": 0.852, "A/300-MET": 0.751, "A/301-ALA": 0.845, "A/302-ILE": 0.923, "A/303-GLY": 0.927, "A/304-MET": 0.801, "A/305-ILE": 0.901, "A/306-PHE": 0.875, "A/307-SER": 0.902, "A/308-PHE": 0.923, "A/309-LEU": 0.846, "A/310-THR": 0.938, "A/311-THR": 0.741, "A/312-THR": 0.817, "A/313-PHE": 0.817, "A/314-THR": 0.887, "A/315-PRO": 0.934, "A/316-ILE": 0.879, "A/317-PHE": 0.841, "A/318-ILE": 0.931, "A/319-ALA": 0.899, "A/320-GLY": 0.907, "A/321-ILE": 0.875, "A/322-VAL": 0.837, "A/323-TYR": 0.749, "A/324-THR": 0.883, "A/325-LEU": 0.788, "A/326-GLY": 0.875, "A/327-GLU": 0.743, "A/328-ILE": 0.772, "A/329-VAL": 0.856, "A/330-TYR": 0.839, "A/331-THR": 0.825, "A/332-PRO": 0.666, "A/333-SER": 0.852, "A/334-VAL": 0.861, "A/335-GLN": 0.794, "A/336-THR": 0.748, "A/337-LEU": 0.82, "A/338-GLY": 0.878, "A/339-ALA": 0.795, "A/340-ASP": 0.713, "A/341-LEU": 0.864, "A/342-MET": 0.847, "A/343-ASN": 0.839, "A/344-PRO": 0.909, "A/345-GLU": 0.737, "A/346-LYS": 0.712, "A/347-ILE": 0.767, "A/348-GLY": 0.565, "A/349-SER": 0.802, "A/350-TYR": 0.925, "A/351-ASN": 0.762, "A/352-GLY": 0.621, "A/353-VAL": 0.839, "A/354-ALA": 0.76, "A/355-ALA": 0.715, "A/356-ILE": 0.745, "A/357-LYS": 0.76, "A/358-MET": 0.664, "A/359-PRO": 0.669, "A/360-ILE": 0.844, "A/361-ALA": 0.794, "A/362-SER": 0.575, "A/363-ILE": 0.456, "A/364-LEU": 0.794, "A/365-ALA": 0.79, "A/366-GLY": 0.381, "A/367-LEU": 0.736, "A/368-LEU": 0.713, "A/369-VAL": 0.451, "A/370-SER": 0.426, "A/371-ILE": 0.833, "A/372-SER": 0.779, "A/373-PRO": 0.515, "A/374-MET": 0.837, "A/375-ILE": 0.849, "A/376-LYS": 0.855, "A/377-ALA": 0.826, "A/378-ILE": 0.828, "A/379-GLY": 0.931, "A/380-VAL": 0.834, "A/381-SER": 0.922, "A/382-LEU": 0.85, "A/383-VAL": 0.777, "A/384-LEU": 0.742, "A/385-ALA": 0.892, "A/386-LEU": 0.766, "A/387-THR": 0.668, "A/388-GLU": 0.761, "A/389-VAL": 0.861, "A/390-LEU": 0.877, "A/391-ALA": 0.851, "A/392-ILE": 0.822, "A/393-ILE": 0.933, "A/394-LEU": 0.915, "A/395-VAL": 0.911, "A/396-LEU": 0.82, "A/397-VAL": 0.91, "A/398-ALA": 0.918, "A/399-VAL": 0.911, "A/400-ASN": 0.688, "A/401-ARG": 0.701, "A/402-HIS": 0.576, "A/403-GLN": 0.874, "A/404-LYS": 0.778, "A/405-THR": 0.65, "A/406-LYS": 0.446}, "LoCoHD": {"A/2-LYS": 0.08844808842361902, "A/3-GLU": 0.11473994326871942, "A/4-PHE": 0.0949963574389752, "A/5-TRP": 0.04670982443986922, "A/6-ASN": 0.06369575860453251, "A/7-LEU": 0.046657171048795146, "A/8-ASP": 0.07079562833570595, "A/9-LYS": 0.16036605222671416, "A/10-ASN": 0.09891585028207014, "A/11-LEU": 0.05956967379382674, "A/12-GLN": 0.06760281317367534, "A/13-LEU": 0.06210967763944197, "A/14-ARG": 0.14274474424632178, "A/15-LEU": 0.11396107096287107, "A/16-GLY": 0.04185233451486906, "A/17-ILE": 0.07763055688885685, "A/18-VAL": 0.06175546960411054, "A/19-PHE": 0.09740149980456975, "A/20-LEU": 0.057965626091197466, "A/21-GLY": 0.03745302289360189, "A/22-ALA": 0.03970645639186286, "A/23-PHE": 0.03932383018220526, "A/24-SER": 0.03508521166357555, "A/25-TYR": 0.21338546698353333, "A/26-GLY": 0.06067408061085976, "A/27-THR": 0.03793718257139114, "A/28-VAL": 0.05345746531823709, "A/29-PHE": 0.08369525972852931, "A/30-SER": 0.14576674483662985, "A/31-SER": 0.1023819126211319, "A/32-MET": 0.09174078969629276, "A/33-THR": 0.06805470721927011, "A/34-ILE": 0.0772077855675525, "A/35-TYR": 0.06070231546158924, "A/36-TYR": 0.07900672655388208, "A/37-ASN": 0.12072116050937214, "A/38-GLN": 0.18265031839906642, "A/39-TYR": 0.0506333433544322, "A/40-LEU": 0.06207302610826316, "A/41-GLY": 0.06778621155871714, "A/42-SER": 0.05566622911629282, "A/43-ALA": 0.04686111289383312, "A/44-ILE": 0.05409875479274867, "A/45-THR": 0.04824212944462722, "A/46-GLY": 0.04420920796346428, "A/47-ILE": 0.041372163094190395, "A/48-LEU": 0.056813517178649096, "A/49-LEU": 0.05692821955165485, "A/50-ALA": 0.032250160872829364, "A/51-LEU": 0.044172668529394256, "A/52-SER": 0.052406884935110004, "A/53-ALA": 0.039823958828056005, "A/54-VAL": 0.036014388025976195, "A/55-ALA": 0.027210303961980528, "A/56-THR": 0.058376572592644616, "A/57-PHE": 0.051848859262094045, "A/58-VAL": 0.025415301232710494, "A/59-ALA": 0.03860668326643804, "A/60-GLY": 0.0428797142726241, "A/61-ILE": 0.13611325268132993, "A/62-LEU": 0.04798147843513939, "A/63-ALA": 0.051085122985485454, "A/64-GLY": 0.08281857028959966, "A/65-PHE": 0.13432079199769237, "A/66-PHE": 0.10820225936488215, "A/67-ALA": 0.07292066709817965, "A/68-ASP": 0.09794117717463081, "A/69-ARG": 0.22857375664710364, "A/70-ASN": 0.13416909132915164, "A/71-GLY": 0.10254765750601245, "A/72-ARG": 0.07429743838016993, "A/73-LYS": 0.08647782718502028, "A/74-PRO": 0.04492914281515703, "A/75-VAL": 0.04839608832683212, "A/76-MET": 0.06298631423149019, "A/77-VAL": 0.040991200906075304, "A/78-PHE": 0.04849407308563922, "A/79-GLY": 0.031224844918032083, "A/80-THR": 0.03862107326156797, "A/81-ILE": 0.02552677298321049, "A/82-ILE": 0.03721768849861654, "A/83-GLN": 0.03600598070848283, "A/84-LEU": 0.06687677980267871, "A/85-LEU": 0.08445767073926684, "A/86-GLY": 0.02699811346440986, "A/87-ALA": 0.0337778055884794, "A/88-ALA": 0.043993093966236456, "A/89-LEU": 0.038663717181319474, "A/90-ALA": 0.07135149634118708, "A/91-ILE": 0.1585480303208185, "A/92-ALA": 0.09530323774852505, "A/93-SER": 0.0661035487419717, "A/94-ASN": 0.09437324440214108, "A/95-LEU": 0.10110610432305299, "A/96-PRO": 0.10969075501572689, "A/97-GLY": 0.09089034932315102, "A/98-HIS": 0.04895794761670255, "A/99-VAL": 0.06842565111671929, "A/100-ASN": 0.08088446125454667, "A/101-PRO": 0.03537942782529266, "A/102-TRP": 0.0850396122507761, "A/103-SER": 0.03471240119660554, "A/104-THR": 0.049383953661387966, "A/105-PHE": 0.06618662681113016, "A/106-ILE": 0.05060634122560075, "A/107-ALA": 0.03400689504082708, "A/108-PHE": 0.0735356948577755, "A/109-LEU": 0.06582937531148322, "A/110-LEU": 0.04218834343866735, "A/111-ILE": 0.039976006519091056, "A/112-SER": 0.06956474195438532, "A/113-PHE": 0.06087033321599411, "A/114-GLY": 0.02309721279764879, "A/115-TYR": 0.16539008519565498, "A/116-ASN": 0.09925255558958503, "A/117-PHE": 0.05394010985506102, "A/118-VAL": 0.07517545694300505, "A/119-ILE": 0.15426073839486876, "A/120-THR": 0.06262890627412522, "A/121-ALA": 0.0394709388807055, "A/122-GLY": 0.05445450657058825, "A/123-ASN": 0.10413292973784863, "A/124-ALA": 0.06048465992663878, "A/125-MET": 0.06722734631434893, "A/126-ILE": 0.06936158057336704, "A/127-ILE": 0.0987529772190281, "A/128-ASP": 0.07541426150521528, "A/129-ALA": 0.0682004341291681, "A/130-SER": 0.06959916818529628, "A/131-ASN": 0.06954858344601228, "A/132-ALA": 0.14107018356569614, "A/133-GLU": 0.16956735709476703, "A/134-ASN": 0.05667382516893145, "A/135-ARG": 0.12213822340959349, "A/136-LYS": 0.12877350766765547, "A/137-VAL": 0.0576702922519535, "A/138-VAL": 0.054153722344719796, "A/139-PHE": 0.07706020785456022, "A/140-MET": 0.1698683376274715, "A/141-LEU": 0.08112589205137599, "A/142-ASP": 0.10941282554483571, "A/143-TYR": 0.20333180972659579, "A/144-TRP": 0.26452045972615124, "A/145-ALA": 0.07927791927788168, "A/146-GLN": 0.13444784067897617, "A/147-ASN": 0.10646590963515233, "A/148-LEU": 0.07437645469326708, "A/149-SER": 0.04512475010827723, "A/150-VAL": 0.08120369505926629, "A/151-ILE": 0.030440504599676267, "A/152-LEU": 0.03650917326611729, "A/153-GLY": 0.029181404959373134, "A/154-ALA": 0.039188519714882186, "A/155-ALA": 0.07909391987790644, "A/156-LEU": 0.0668192890163475, "A/157-GLY": 0.05056888651617075, "A/158-ALA": 0.12373748167032858, "A/159-TRP": 0.35573595098089555, "A/160-LEU": 0.13768947191325817, "A/161-PHE": 0.08443736433581321, "A/162-ARG": 0.07429957539052987, "A/163-PRO": 0.0842148680898478, "A/164-ALA": 0.06567743184374937, "A/165-PHE": 0.0639917273624209, "A/166-GLU": 0.08740451555088338, "A/167-ALA": 0.026117653658916613, "A/168-LEU": 0.06570132467611589, "A/169-LEU": 0.08745594874571225, "A/170-VAL": 0.06782514481863341, "A/171-ILE": 0.04489030433431423, "A/172-LEU": 0.03948272551657745, "A/173-LEU": 0.0295151204218217, "A/174-LEU": 0.048022618063504136, "A/175-THR": 0.04735917327786936, "A/176-VAL": 0.04314449344283471, "A/177-LEU": 0.09782470428810328, "A/178-VAL": 0.03575260294412046, "A/179-SER": 0.04668591624639678, "A/180-PHE": 0.09911891470927893, "A/181-PHE": 0.17002184931838973, "A/182-LEU": 0.09419593835758092, "A/183-THR": 0.035245851569673005, "A/184-THR": 0.05019044920645426, "A/185-PHE": 0.13027378142439472, "A/186-VAL": 0.06963385487608248, "A/187-MET": 0.04922063290180324, "A/188-THR": 0.07539941595807233, "A/189-GLU": 0.07758753606283131, "A/190-THR": 0.06398903360567224, "A/191-PHE": 0.10814919274752184, "A/192-LYS": 0.09106588381460107, "A/193-PRO": 0.14634193530455644, "A/194-THR": 0.201325742913275, "A/203-ASN": 0.09008326449288229, "A/204-ILE": 0.08111273157340541, "A/205-PHE": 0.10586785843942699, "A/206-GLN": 0.1131231666845431, "A/207-ALA": 0.1186821238773783, "A/208-TYR": 0.10796334696611037, "A/209-LYS": 0.11100836485394872, "A/210-THR": 0.06227759142278919, "A/211-VAL": 0.05918064274636853, "A/212-LEU": 0.058267602811240264, "A/213-GLN": 0.04973480850247747, "A/214-ASP": 0.0503107491805074, "A/215-LYS": 0.06090292494750331, "A/216-THR": 0.07905432083003563, "A/217-TYR": 0.07185192247837544, "A/218-MET": 0.07988336858911263, "A/219-ILE": 0.0241975981190891, "A/220-PHE": 0.053091393016680304, "A/221-MET": 0.09375735829144143, "A/222-GLY": 0.024928553713762767, "A/223-ALA": 0.042795170172657326, "A/224-ASN": 0.05379444287864906, "A/225-ILE": 0.055999707084046176, "A/226-ALA": 0.06108129447814292, "A/227-THR": 0.11546581670428288, "A/228-THR": 0.07515429158167783, "A/229-PHE": 0.10151117082906261, "A/230-ILE": 0.08660979534769349, "A/231-ILE": 0.07770469468469197, "A/232-MET": 0.07123222365618022, "A/233-GLN": 0.08160845322613361, "A/234-PHE": 0.16805049553475437, "A/235-ASP": 0.1326799611030135, "A/236-ASN": 0.061428215843128964, "A/237-PHE": 0.04900005746833399, "A/238-LEU": 0.06214732847002061, "A/239-PRO": 0.054197556207955584, "A/240-VAL": 0.049367504022948754, "A/241-HIS": 0.0573221388384911, "A/242-LEU": 0.06518872950566508, "A/243-SER": 0.043598707463584914, "A/244-ASN": 0.06355867870561713, "A/245-SER": 0.06092082677221695, "A/246-PHE": 0.09721116189616412, "A/247-LYS": 0.09271264419866458, "A/248-THR": 0.07364471488693526, "A/249-ILE": 0.1241161096585555, "A/250-THR": 0.20763982142965606, "A/257-TYR": 0.1894363820742, "A/258-GLY": 0.05397263557870318, "A/259-GLN": 0.25576498996220143, "A/260-ARG": 0.0897195951720648, "A/261-MET": 0.0629231865726731, "A/262-LEU": 0.06441358978873798, "A/263-THR": 0.05244558677245071, "A/264-ILE": 0.09437955766470796, "A/265-TYR": 0.08426453204949513, "A/266-LEU": 0.10028325763304054, "A/267-ILE": 0.053111818886258065, "A/268-LEU": 0.0487428355921003, "A/269-ALA": 0.051172361217751414, "A/270-CYS": 0.07342412767359321, "A/271-VAL": 0.05885844174326256, "A/272-LEU": 0.038901375860091285, "A/273-VAL": 0.1261596196985374, "A/274-VAL": 0.1389099728495389, "A/275-LEU": 0.09142550525977543, "A/276-LEU": 0.05915769615342144, "A/277-MET": 0.2014029845172521, "A/278-THR": 0.15030314503834713, "A/279-THR": 0.06501456212383161, "A/280-LEU": 0.054402939000318444, "A/281-ASN": 0.1495309832771493, "A/282-ARG": 0.20394235058666232, "A/283-LEU": 0.16436757553284317, "A/284-THR": 0.07853915436740114, "A/285-LYS": 0.2010483021772651, "A/286-ASP": 0.08653867732263565, "A/287-TRP": 0.08026572625589073, "A/288-SER": 0.07560380464412916, "A/289-HIS": 0.107892526337087, "A/290-GLN": 0.061572816158024964, "A/291-LYS": 0.05813640652975902, "A/292-GLY": 0.0464334319927511, "A/293-PHE": 0.09875583837633171, "A/294-ILE": 0.04905492568258071, "A/295-TRP": 0.10049421892937278, "A/296-GLY": 0.04249493098971967, "A/297-SER": 0.08250519202151833, "A/298-LEU": 0.07826277840173396, "A/299-PHE": 0.05339844730467411, "A/300-MET": 0.07837771530099563, "A/301-ALA": 0.032247639769453905, "A/302-ILE": 0.03238485990739826, "A/303-GLY": 0.028639641896750643, "A/304-MET": 0.07422410570724994, "A/305-ILE": 0.0364308607104741, "A/306-PHE": 0.027956420660290013, "A/307-SER": 0.035462220363941976, "A/308-PHE": 0.062164501992170454, "A/309-LEU": 0.040663815956592804, "A/310-THR": 0.04669056969184498, "A/311-THR": 0.09145971567631012, "A/312-THR": 0.06673286838625414, "A/313-PHE": 0.08684575853131501, "A/314-THR": 0.04677531417776098, "A/315-PRO": 0.03947107389780548, "A/316-ILE": 0.0643792041563059, "A/317-PHE": 0.06294444648816211, "A/318-ILE": 0.03684669589427788, "A/319-ALA": 0.036149023185074645, "A/320-GLY": 0.04115330852581739, "A/321-ILE": 0.04209291628458079, "A/322-VAL": 0.04544853104060368, "A/323-TYR": 0.06621048152905112, "A/324-THR": 0.05798796361583664, "A/325-LEU": 0.08395261388882011, "A/326-GLY": 0.04422076300424885, "A/327-GLU": 0.12257385933765531, "A/328-ILE": 0.1384737131689704, "A/329-VAL": 0.05231266237220696, "A/330-TYR": 0.0888035776579977, "A/331-THR": 0.09467730644112204, "A/332-PRO": 0.1118961925516595, "A/333-SER": 0.08119132952274698, "A/334-VAL": 0.04541633775023267, "A/335-GLN": 0.27070445278438376, "A/336-THR": 0.1303576432166116, "A/337-LEU": 0.05587013734853709, "A/338-GLY": 0.07976830021962865, "A/339-ALA": 0.12700681272608516, "A/340-ASP": 0.10105544194020674, "A/341-LEU": 0.09098418822080269, "A/342-MET": 0.0881069961739737, "A/343-ASN": 0.0727164231324254, "A/344-PRO": 0.11218484148338005, "A/345-GLU": 0.2593546076227256, "A/346-LYS": 0.17708682081617833, "A/347-ILE": 0.1914493058072666, "A/348-GLY": 0.17016210268902734, "A/349-SER": 0.1441925594169278, "A/350-TYR": 0.09572479068143672, "A/351-ASN": 0.07082843034888826, "A/352-GLY": 0.06030578211931453, "A/353-VAL": 0.0372367851429768, "A/354-ALA": 0.042340677211800744, "A/355-ALA": 0.11227917813990602, "A/356-ILE": 0.08085617963989837, "A/357-LYS": 0.08722815718085986, "A/358-MET": 0.11537524287541392, "A/359-PRO": 0.06276145562378242, "A/360-ILE": 0.03868939283969876, "A/361-ALA": 0.06902090564824143, "A/362-SER": 0.0775695821207559, "A/363-ILE": 0.047011159095494304, "A/364-LEU": 0.044238600486266356, "A/365-ALA": 0.05136032500888379, "A/366-GLY": 0.03891941160697734, "A/367-LEU": 0.09541686816452875, "A/368-LEU": 0.05832673838582604, "A/369-VAL": 0.0416623860304022, "A/370-SER": 0.03879666368414125, "A/371-ILE": 0.04754390676791904, "A/372-SER": 0.02941289249573765, "A/373-PRO": 0.03037140584587129, "A/374-MET": 0.01884381850960684, "A/375-ILE": 0.02618371855078764, "A/376-LYS": 0.029793600547425293, "A/377-ALA": 0.0321664497708978, "A/378-ILE": 0.05709934646142802, "A/379-GLY": 0.029805931810041344, "A/380-VAL": 0.044136134708604474, "A/381-SER": 0.025130097577147202, "A/382-LEU": 0.02357806102813498, "A/383-VAL": 0.0469997163335808, "A/384-LEU": 0.07287119907397109, "A/385-ALA": 0.06080301495898161, "A/386-LEU": 0.11772125016113297, "A/387-THR": 0.05734017303526417, "A/388-GLU": 0.06650003116079942, "A/389-VAL": 0.08831163075908066, "A/390-LEU": 0.03801697269367335, "A/391-ALA": 0.044638383448144456, "A/392-ILE": 0.06596755277338807, "A/393-ILE": 0.042374917515970896, "A/394-LEU": 0.038188884239534024, "A/395-VAL": 0.03464990741956673, "A/396-LEU": 0.037468672363750274, "A/397-VAL": 0.02767357873092515, "A/398-ALA": 0.034080552348434434, "A/399-VAL": 0.050960762726842544, "A/400-ASN": 0.10957955569992994, "A/401-ARG": 0.10765749424043618, "A/402-HIS": 0.07424418951863837, "A/403-GLN": 0.09749716091306306, "A/404-LYS": 0.07307089467202464, "A/405-THR": 0.07477072934722362, "A/406-LYS": 0.23492150381932794}}}, "5": {"single": {"lddt": 0.8323743084661204, "rmsd": 2.9713776111602783, "cad_score": 0.790433, "gdtts": 0.649616368286445, "tm_score": 0.880646824836731, "LoCoHD": 0.07149001054133168}, "per_residue": {"lddt": {"A/2-LYS": 0.891, "A/3-GLU": 0.775, "A/4-PHE": 0.868, "A/5-TRP": 0.925, "A/6-ASN": 0.9, "A/7-LEU": 0.9, "A/8-ASP": 0.89, "A/9-LYS": 0.79, "A/10-ASN": 0.89, "A/11-LEU": 0.917, "A/12-GLN": 0.908, "A/13-LEU": 0.837, "A/14-ARG": 0.739, "A/15-LEU": 0.921, "A/16-GLY": 0.922, "A/17-ILE": 0.879, "A/18-VAL": 0.879, "A/19-PHE": 0.896, "A/20-LEU": 0.889, "A/21-GLY": 0.892, "A/22-ALA": 0.866, "A/23-PHE": 0.811, "A/24-SER": 0.785, "A/25-TYR": 0.679, "A/26-GLY": 0.735, "A/27-THR": 0.689, "A/28-VAL": 0.838, "A/29-PHE": 0.79, "A/30-SER": 0.619, "A/31-SER": 0.616, "A/32-MET": 0.705, "A/33-THR": 0.511, "A/34-ILE": 0.52, "A/35-TYR": 0.722, "A/36-TYR": 0.705, "A/37-ASN": 0.458, "A/38-GLN": 0.506, "A/39-TYR": 0.719, "A/40-LEU": 0.694, "A/41-GLY": 0.494, "A/42-SER": 0.411, "A/43-ALA": 0.493, "A/44-ILE": 0.598, "A/45-THR": 0.555, "A/46-GLY": 0.517, "A/47-ILE": 0.591, "A/48-LEU": 0.711, "A/49-LEU": 0.578, "A/50-ALA": 0.608, "A/51-LEU": 0.71, "A/52-SER": 0.697, "A/53-ALA": 0.68, "A/54-VAL": 0.75, "A/55-ALA": 0.815, "A/56-THR": 0.71, "A/57-PHE": 0.755, "A/58-VAL": 0.856, "A/59-ALA": 0.868, "A/60-GLY": 0.848, "A/61-ILE": 0.874, "A/62-LEU": 0.921, "A/63-ALA": 0.918, "A/64-GLY": 0.935, "A/65-PHE": 0.903, "A/66-PHE": 0.896, "A/67-ALA": 0.94, "A/68-ASP": 0.935, "A/69-ARG": 0.84, "A/70-ASN": 0.825, "A/71-GLY": 0.906, "A/72-ARG": 0.866, "A/73-LYS": 0.931, "A/74-PRO": 0.932, "A/75-VAL": 0.936, "A/76-MET": 0.921, "A/77-VAL": 0.94, "A/78-PHE": 0.934, "A/79-GLY": 0.945, "A/80-THR": 0.931, "A/81-ILE": 0.949, "A/82-ILE": 0.923, "A/83-GLN": 0.922, "A/84-LEU": 0.888, "A/85-LEU": 0.866, "A/86-GLY": 0.941, "A/87-ALA": 0.939, "A/88-ALA": 0.908, "A/89-LEU": 0.925, "A/90-ALA": 0.911, "A/91-ILE": 0.882, "A/92-ALA": 0.899, "A/93-SER": 0.908, "A/94-ASN": 0.814, "A/95-LEU": 0.868, "A/96-PRO": 0.771, "A/97-GLY": 0.846, "A/98-HIS": 0.78, "A/99-VAL": 0.843, "A/100-ASN": 0.86, "A/101-PRO": 0.857, "A/102-TRP": 0.871, "A/103-SER": 0.885, "A/104-THR": 0.893, "A/105-PHE": 0.847, "A/106-ILE": 0.924, "A/107-ALA": 0.926, "A/108-PHE": 0.88, "A/109-LEU": 0.852, "A/110-LEU": 0.922, "A/111-ILE": 0.931, "A/112-SER": 0.869, "A/113-PHE": 0.904, "A/114-GLY": 0.927, "A/115-TYR": 0.851, "A/116-ASN": 0.762, "A/117-PHE": 0.903, "A/118-VAL": 0.907, "A/119-ILE": 0.893, "A/120-THR": 0.9, "A/121-ALA": 0.934, "A/122-GLY": 0.934, "A/123-ASN": 0.901, "A/124-ALA": 0.938, "A/125-MET": 0.942, "A/126-ILE": 0.938, "A/127-ILE": 0.921, "A/128-ASP": 0.924, "A/129-ALA": 0.934, "A/130-SER": 0.911, "A/131-ASN": 0.907, "A/132-ALA": 0.87, "A/133-GLU": 0.823, "A/134-ASN": 0.893, "A/135-ARG": 0.881, "A/136-LYS": 0.833, "A/137-VAL": 0.893, "A/138-VAL": 0.908, "A/139-PHE": 0.937, "A/140-MET": 0.84, "A/141-LEU": 0.914, "A/142-ASP": 0.925, "A/143-TYR": 0.89, "A/144-TRP": 0.911, "A/145-ALA": 0.92, "A/146-GLN": 0.799, "A/147-ASN": 0.858, "A/148-LEU": 0.872, "A/149-SER": 0.801, "A/150-VAL": 0.688, "A/151-ILE": 0.759, "A/152-LEU": 0.777, "A/153-GLY": 0.758, "A/154-ALA": 0.674, "A/155-ALA": 0.677, "A/156-LEU": 0.69, "A/157-GLY": 0.695, "A/158-ALA": 0.63, "A/159-TRP": 0.588, "A/160-LEU": 0.763, "A/161-PHE": 0.688, "A/162-ARG": 0.732, "A/163-PRO": 0.755, "A/164-ALA": 0.849, "A/165-PHE": 0.863, "A/166-GLU": 0.757, "A/167-ALA": 0.909, "A/168-LEU": 0.861, "A/169-LEU": 0.908, "A/170-VAL": 0.91, "A/171-ILE": 0.888, "A/172-LEU": 0.907, "A/173-LEU": 0.905, "A/174-LEU": 0.894, "A/175-THR": 0.893, "A/176-VAL": 0.92, "A/177-LEU": 0.898, "A/178-VAL": 0.919, "A/179-SER": 0.851, "A/180-PHE": 0.931, "A/181-PHE": 0.727, "A/182-LEU": 0.887, "A/183-THR": 0.843, "A/184-THR": 0.909, "A/185-PHE": 0.838, "A/186-VAL": 0.881, "A/187-MET": 0.819, "A/188-THR": 0.909, "A/189-GLU": 0.889, "A/190-THR": 0.917, "A/191-PHE": 0.898, "A/192-LYS": 0.842, "A/193-PRO": 0.771, "A/194-THR": 0.746, "A/203-ASN": 0.845, "A/204-ILE": 0.881, "A/205-PHE": 0.683, "A/206-GLN": 0.825, "A/207-ALA": 0.932, "A/208-TYR": 0.926, "A/209-LYS": 0.913, "A/210-THR": 0.836, "A/211-VAL": 0.913, "A/212-LEU": 0.912, "A/213-GLN": 0.919, "A/214-ASP": 0.914, "A/215-LYS": 0.925, "A/216-THR": 0.848, "A/217-TYR": 0.955, "A/218-MET": 0.92, "A/219-ILE": 0.973, "A/220-PHE": 0.954, "A/221-MET": 0.852, "A/222-GLY": 0.953, "A/223-ALA": 0.962, "A/224-ASN": 0.938, "A/225-ILE": 0.874, "A/226-ALA": 0.9, "A/227-THR": 0.818, "A/228-THR": 0.777, "A/229-PHE": 0.802, "A/230-ILE": 0.797, "A/231-ILE": 0.803, "A/232-MET": 0.673, "A/233-GLN": 0.671, "A/234-PHE": 0.592, "A/235-ASP": 0.446, "A/236-ASN": 0.599, "A/237-PHE": 0.733, "A/238-LEU": 0.775, "A/239-PRO": 0.62, "A/240-VAL": 0.664, "A/241-HIS": 0.833, "A/242-LEU": 0.725, "A/243-SER": 0.606, "A/244-ASN": 0.67, "A/245-SER": 0.768, "A/246-PHE": 0.865, "A/247-LYS": 0.887, "A/248-THR": 0.9, "A/249-ILE": 0.773, "A/250-THR": 0.86, "A/257-TYR": 0.439, "A/258-GLY": 0.707, "A/259-GLN": 0.406, "A/260-ARG": 0.563, "A/261-MET": 0.787, "A/262-LEU": 0.635, "A/263-THR": 0.587, "A/264-ILE": 0.742, "A/265-TYR": 0.826, "A/266-LEU": 0.631, "A/267-ILE": 0.737, "A/268-LEU": 0.853, "A/269-ALA": 0.87, "A/270-CYS": 0.846, "A/271-VAL": 0.936, "A/272-LEU": 0.937, "A/273-VAL": 0.925, "A/274-VAL": 0.915, "A/275-LEU": 0.925, "A/276-LEU": 0.924, "A/277-MET": 0.82, "A/278-THR": 0.819, "A/279-THR": 0.905, "A/280-LEU": 0.892, "A/281-ASN": 0.782, "A/282-ARG": 0.63, "A/283-LEU": 0.764, "A/284-THR": 0.911, "A/285-LYS": 0.754, "A/286-ASP": 0.848, "A/287-TRP": 0.886, "A/288-SER": 0.874, "A/289-HIS": 0.808, "A/290-GLN": 0.883, "A/291-LYS": 0.907, "A/292-GLY": 0.934, "A/293-PHE": 0.94, "A/294-ILE": 0.906, "A/295-TRP": 0.855, "A/296-GLY": 0.937, "A/297-SER": 0.922, "A/298-LEU": 0.928, "A/299-PHE": 0.936, "A/300-MET": 0.893, "A/301-ALA": 0.942, "A/302-ILE": 0.942, "A/303-GLY": 0.944, "A/304-MET": 0.862, "A/305-ILE": 0.931, "A/306-PHE": 0.948, "A/307-SER": 0.87, "A/308-PHE": 0.904, "A/309-LEU": 0.922, "A/310-THR": 0.938, "A/311-THR": 0.882, "A/312-THR": 0.876, "A/313-PHE": 0.893, "A/314-THR": 0.908, "A/315-PRO": 0.923, "A/316-ILE": 0.921, "A/317-PHE": 0.953, "A/318-ILE": 0.934, "A/319-ALA": 0.929, "A/320-GLY": 0.923, "A/321-ILE": 0.947, "A/322-VAL": 0.933, "A/323-TYR": 0.884, "A/324-THR": 0.915, "A/325-LEU": 0.917, "A/326-GLY": 0.938, "A/327-GLU": 0.849, "A/328-ILE": 0.922, "A/329-VAL": 0.914, "A/330-TYR": 0.905, "A/331-THR": 0.911, "A/332-PRO": 0.923, "A/333-SER": 0.873, "A/334-VAL": 0.937, "A/335-GLN": 0.888, "A/336-THR": 0.905, "A/337-LEU": 0.91, "A/338-GLY": 0.918, "A/339-ALA": 0.916, "A/340-ASP": 0.878, "A/341-LEU": 0.87, "A/342-MET": 0.9, "A/343-ASN": 0.847, "A/344-PRO": 0.874, "A/345-GLU": 0.761, "A/346-LYS": 0.889, "A/347-ILE": 0.925, "A/348-GLY": 0.942, "A/349-SER": 0.949, "A/350-TYR": 0.94, "A/351-ASN": 0.934, "A/352-GLY": 0.898, "A/353-VAL": 0.895, "A/354-ALA": 0.885, "A/355-ALA": 0.725, "A/356-ILE": 0.711, "A/357-LYS": 0.835, "A/358-MET": 0.617, "A/359-PRO": 0.593, "A/360-ILE": 0.711, "A/361-ALA": 0.725, "A/362-SER": 0.554, "A/363-ILE": 0.57, "A/364-LEU": 0.688, "A/365-ALA": 0.675, "A/366-GLY": 0.575, "A/367-LEU": 0.586, "A/368-LEU": 0.666, "A/369-VAL": 0.611, "A/370-SER": 0.608, "A/371-ILE": 0.605, "A/372-SER": 0.702, "A/373-PRO": 0.681, "A/374-MET": 0.822, "A/375-ILE": 0.846, "A/376-LYS": 0.874, "A/377-ALA": 0.885, "A/378-ILE": 0.874, "A/379-GLY": 0.862, "A/380-VAL": 0.826, "A/381-SER": 0.908, "A/382-LEU": 0.904, "A/383-VAL": 0.883, "A/384-LEU": 0.857, "A/385-ALA": 0.916, "A/386-LEU": 0.853, "A/387-THR": 0.842, "A/388-GLU": 0.834, "A/389-VAL": 0.933, "A/390-LEU": 0.946, "A/391-ALA": 0.944, "A/392-ILE": 0.911, "A/393-ILE": 0.947, "A/394-LEU": 0.9, "A/395-VAL": 0.946, "A/396-LEU": 0.935, "A/397-VAL": 0.949, "A/398-ALA": 0.95, "A/399-VAL": 0.938, "A/400-ASN": 0.783, "A/401-ARG": 0.872, "A/402-HIS": 0.807, "A/403-GLN": 0.888, "A/404-LYS": 0.816, "A/405-THR": 0.73, "A/406-LYS": 0.404}, "cad_score": {"A/2-LYS": 0.843, "A/3-GLU": 0.701, "A/4-PHE": 0.913, "A/5-TRP": 0.882, "A/6-ASN": 0.848, "A/7-LEU": 0.831, "A/8-ASP": 0.85, "A/9-LYS": 0.712, "A/10-ASN": 0.859, "A/11-LEU": 0.836, "A/12-GLN": 0.886, "A/13-LEU": 0.785, "A/14-ARG": 0.768, "A/15-LEU": 0.805, "A/16-GLY": 0.876, "A/17-ILE": 0.794, "A/18-VAL": 0.718, "A/19-PHE": 0.925, "A/20-LEU": 0.841, "A/21-GLY": 0.814, "A/22-ALA": 0.844, "A/23-PHE": 0.834, "A/24-SER": 0.82, "A/25-TYR": 0.614, "A/26-GLY": 0.766, "A/27-THR": 0.776, "A/28-VAL": 0.833, "A/29-PHE": 0.847, "A/30-SER": 0.512, "A/31-SER": 0.578, "A/32-MET": 0.922, "A/33-THR": 0.494, "A/34-ILE": 0.295, "A/35-TYR": 0.792, "A/36-TYR": 0.901, "A/37-ASN": 0.405, "A/38-GLN": 0.572, "A/39-TYR": 0.708, "A/40-LEU": 0.762, "A/41-GLY": 0.57, "A/42-SER": 0.428, "A/43-ALA": 0.653, "A/44-ILE": 0.67, "A/45-THR": 0.8, "A/46-GLY": 0.447, "A/47-ILE": 0.831, "A/48-LEU": 0.891, "A/49-LEU": 0.602, "A/50-ALA": 0.464, "A/51-LEU": 0.833, "A/52-SER": 0.787, "A/53-ALA": 0.369, "A/54-VAL": 0.695, "A/55-ALA": 0.88, "A/56-THR": 0.585, "A/57-PHE": 0.736, "A/58-VAL": 0.866, "A/59-ALA": 0.88, "A/60-GLY": 0.736, "A/61-ILE": 0.795, "A/62-LEU": 0.912, "A/63-ALA": 0.917, "A/64-GLY": 0.887, "A/65-PHE": 0.909, "A/66-PHE": 0.777, "A/67-ALA": 0.826, "A/68-ASP": 0.798, "A/69-ARG": 0.684, "A/70-ASN": 0.691, "A/71-GLY": 0.608, "A/72-ARG": 0.843, "A/73-LYS": 0.886, "A/74-PRO": 0.774, "A/75-VAL": 0.884, "A/76-MET": 0.863, "A/77-VAL": 0.862, "A/78-PHE": 0.888, "A/79-GLY": 0.947, "A/80-THR": 0.882, "A/81-ILE": 0.87, "A/82-ILE": 0.875, "A/83-GLN": 0.913, "A/84-LEU": 0.883, "A/85-LEU": 0.652, "A/86-GLY": 0.912, "A/87-ALA": 0.909, "A/88-ALA": 0.85, "A/89-LEU": 0.788, "A/90-ALA": 0.831, "A/91-ILE": 0.754, "A/92-ALA": 0.861, "A/93-SER": 0.797, "A/94-ASN": 0.73, "A/95-LEU": 0.685, "A/96-PRO": 0.698, "A/97-GLY": 0.821, "A/98-HIS": 0.745, "A/99-VAL": 0.621, "A/100-ASN": 0.764, "A/101-PRO": 0.89, "A/102-TRP": 0.823, "A/103-SER": 0.862, "A/104-THR": 0.823, "A/105-PHE": 0.842, "A/106-ILE": 0.931, "A/107-ALA": 0.901, "A/108-PHE": 0.89, "A/109-LEU": 0.876, "A/110-LEU": 0.796, "A/111-ILE": 0.89, "A/112-SER": 0.678, "A/113-PHE": 0.802, "A/114-GLY": 0.922, "A/115-TYR": 0.811, "A/116-ASN": 0.638, "A/117-PHE": 0.882, "A/118-VAL": 0.874, "A/119-ILE": 0.619, "A/120-THR": 0.733, "A/121-ALA": 0.867, "A/122-GLY": 0.831, "A/123-ASN": 0.802, "A/124-ALA": 0.854, "A/125-MET": 0.791, "A/126-ILE": 0.863, "A/127-ILE": 0.905, "A/128-ASP": 0.815, "A/129-ALA": 0.841, "A/130-SER": 0.891, "A/131-ASN": 0.921, "A/132-ALA": 0.752, "A/133-GLU": 0.811, "A/134-ASN": 0.883, "A/135-ARG": 0.868, "A/136-LYS": 0.839, "A/137-VAL": 0.85, "A/138-VAL": 0.856, "A/139-PHE": 0.89, "A/140-MET": 0.744, "A/141-LEU": 0.858, "A/142-ASP": 0.718, "A/143-TYR": 0.753, "A/144-TRP": 0.806, "A/145-ALA": 0.855, "A/146-GLN": 0.759, "A/147-ASN": 0.842, "A/148-LEU": 0.833, "A/149-SER": 0.879, "A/150-VAL": 0.674, "A/151-ILE": 0.733, "A/152-LEU": 0.806, "A/153-GLY": 0.822, "A/154-ALA": 0.484, "A/155-ALA": 0.676, "A/156-LEU": 0.772, "A/157-GLY": 0.757, "A/158-ALA": 0.536, "A/159-TRP": 0.641, "A/160-LEU": 0.771, "A/161-PHE": 0.735, "A/162-ARG": 0.922, "A/163-PRO": 0.891, "A/164-ALA": 0.897, "A/165-PHE": 0.868, "A/166-GLU": 0.713, "A/167-ALA": 0.898, "A/168-LEU": 0.84, "A/169-LEU": 0.886, "A/170-VAL": 0.887, "A/171-ILE": 0.815, "A/172-LEU": 0.87, "A/173-LEU": 0.749, "A/174-LEU": 0.884, "A/175-THR": 0.759, "A/176-VAL": 0.86, "A/177-LEU": 0.776, "A/178-VAL": 0.878, "A/179-SER": 0.77, "A/180-PHE": 0.776, "A/181-PHE": 0.533, "A/182-LEU": 0.752, "A/183-THR": 0.789, "A/184-THR": 0.877, "A/185-PHE": 0.807, "A/186-VAL": 0.77, "A/187-MET": 0.79, "A/188-THR": 0.889, "A/189-GLU": 0.828, "A/190-THR": 0.853, "A/191-PHE": 0.722, "A/192-LYS": 0.651, "A/193-PRO": 0.831, "A/194-THR": 0.8, "A/203-ASN": 0.695, "A/204-ILE": 0.798, "A/205-PHE": 0.473, "A/206-GLN": 0.517, "A/207-ALA": 0.854, "A/208-TYR": 0.897, "A/209-LYS": 0.7, "A/210-THR": 0.731, "A/211-VAL": 0.868, "A/212-LEU": 0.86, "A/213-GLN": 0.942, "A/214-ASP": 0.887, "A/215-LYS": 0.822, "A/216-THR": 0.8, "A/217-TYR": 0.896, "A/218-MET": 0.874, "A/219-ILE": 0.921, "A/220-PHE": 0.88, "A/221-MET": 0.863, "A/222-GLY": 0.91, "A/223-ALA": 0.919, "A/224-ASN": 0.874, "A/225-ILE": 0.865, "A/226-ALA": 0.792, "A/227-THR": 0.742, "A/228-THR": 0.869, "A/229-PHE": 0.726, "A/230-ILE": 0.711, "A/231-ILE": 0.67, "A/232-MET": 0.718, "A/233-GLN": 0.755, "A/234-PHE": 0.763, "A/235-ASP": 0.418, "A/236-ASN": 0.587, "A/237-PHE": 0.853, "A/238-LEU": 0.798, "A/239-PRO": 0.593, "A/240-VAL": 0.605, "A/241-HIS": 0.852, "A/242-LEU": 0.892, "A/243-SER": 0.635, "A/244-ASN": 0.761, "A/245-SER": 0.843, "A/246-PHE": 0.799, "A/247-LYS": 0.74, "A/248-THR": 0.826, "A/249-ILE": 0.751, "A/250-THR": 0.999, "A/257-TYR": 0.528, "A/258-GLY": 0.91, "A/259-GLN": 0.291, "A/260-ARG": 0.755, "A/261-MET": 0.823, "A/262-LEU": 0.648, "A/263-THR": 0.643, "A/264-ILE": 0.747, "A/265-TYR": 0.797, "A/266-LEU": 0.577, "A/267-ILE": 0.599, "A/268-LEU": 0.9, "A/269-ALA": 0.892, "A/270-CYS": 0.927, "A/271-VAL": 0.916, "A/272-LEU": 0.914, "A/273-VAL": 0.922, "A/274-VAL": 0.806, "A/275-LEU": 0.851, "A/276-LEU": 0.94, "A/277-MET": 0.771, "A/278-THR": 0.466, "A/279-THR": 0.748, "A/280-LEU": 0.826, "A/281-ASN": 0.619, "A/282-ARG": 0.68, "A/283-LEU": 0.642, "A/284-THR": 0.859, "A/285-LYS": 0.698, "A/286-ASP": 0.81, "A/287-TRP": 0.726, "A/288-SER": 0.872, "A/289-HIS": 0.869, "A/290-GLN": 0.775, "A/291-LYS": 0.887, "A/292-GLY": 0.873, "A/293-PHE": 0.827, "A/294-ILE": 0.817, "A/295-TRP": 0.794, "A/296-GLY": 0.866, "A/297-SER": 0.817, "A/298-LEU": 0.767, "A/299-PHE": 0.877, "A/300-MET": 0.823, "A/301-ALA": 0.846, "A/302-ILE": 0.916, "A/303-GLY": 0.895, "A/304-MET": 0.738, "A/305-ILE": 0.908, "A/306-PHE": 0.871, "A/307-SER": 0.808, "A/308-PHE": 0.884, "A/309-LEU": 0.834, "A/310-THR": 0.925, "A/311-THR": 0.769, "A/312-THR": 0.825, "A/313-PHE": 0.868, "A/314-THR": 0.861, "A/315-PRO": 0.911, "A/316-ILE": 0.861, "A/317-PHE": 0.866, "A/318-ILE": 0.872, "A/319-ALA": 0.837, "A/320-GLY": 0.836, "A/321-ILE": 0.896, "A/322-VAL": 0.825, "A/323-TYR": 0.765, "A/324-THR": 0.886, "A/325-LEU": 0.801, "A/326-GLY": 0.928, "A/327-GLU": 0.803, "A/328-ILE": 0.852, "A/329-VAL": 0.886, "A/330-TYR": 0.844, "A/331-THR": 0.92, "A/332-PRO": 0.712, "A/333-SER": 0.84, "A/334-VAL": 0.906, "A/335-GLN": 0.859, "A/336-THR": 0.872, "A/337-LEU": 0.841, "A/338-GLY": 0.903, "A/339-ALA": 0.895, "A/340-ASP": 0.648, "A/341-LEU": 0.854, "A/342-MET": 0.861, "A/343-ASN": 0.774, "A/344-PRO": 0.845, "A/345-GLU": 0.676, "A/346-LYS": 0.777, "A/347-ILE": 0.822, "A/348-GLY": 0.778, "A/349-SER": 0.913, "A/350-TYR": 0.888, "A/351-ASN": 0.862, "A/352-GLY": 0.694, "A/353-VAL": 0.842, "A/354-ALA": 0.882, "A/355-ALA": 0.624, "A/356-ILE": 0.713, "A/357-LYS": 0.881, "A/358-MET": 0.64, "A/359-PRO": 0.551, "A/360-ILE": 0.698, "A/361-ALA": 0.826, "A/362-SER": 0.527, "A/363-ILE": 0.405, "A/364-LEU": 0.796, "A/365-ALA": 0.764, "A/366-GLY": 0.507, "A/367-LEU": 0.844, "A/368-LEU": 0.733, "A/369-VAL": 0.607, "A/370-SER": 0.599, "A/371-ILE": 0.864, "A/372-SER": 0.803, "A/373-PRO": 0.683, "A/374-MET": 0.828, "A/375-ILE": 0.816, "A/376-LYS": 0.816, "A/377-ALA": 0.81, "A/378-ILE": 0.821, "A/379-GLY": 0.899, "A/380-VAL": 0.8, "A/381-SER": 0.911, "A/382-LEU": 0.87, "A/383-VAL": 0.742, "A/384-LEU": 0.791, "A/385-ALA": 0.877, "A/386-LEU": 0.793, "A/387-THR": 0.657, "A/388-GLU": 0.771, "A/389-VAL": 0.88, "A/390-LEU": 0.857, "A/391-ALA": 0.896, "A/392-ILE": 0.857, "A/393-ILE": 0.909, "A/394-LEU": 0.936, "A/395-VAL": 0.859, "A/396-LEU": 0.82, "A/397-VAL": 0.888, "A/398-ALA": 0.869, "A/399-VAL": 0.89, "A/400-ASN": 0.657, "A/401-ARG": 0.703, "A/402-HIS": 0.524, "A/403-GLN": 0.859, "A/404-LYS": 0.751, "A/405-THR": 0.691, "A/406-LYS": 0.437}, "LoCoHD": {"A/2-LYS": 0.08123003679910115, "A/3-GLU": 0.13191603876665042, "A/4-PHE": 0.06363953992110583, "A/5-TRP": 0.05786569940136747, "A/6-ASN": 0.07562699277941491, "A/7-LEU": 0.046618155809885674, "A/8-ASP": 0.07207839923916125, "A/9-LYS": 0.1527764596747468, "A/10-ASN": 0.08895751456929163, "A/11-LEU": 0.06846513964579982, "A/12-GLN": 0.06592586080774798, "A/13-LEU": 0.06901322722719141, "A/14-ARG": 0.13408861089512786, "A/15-LEU": 0.10803108470907762, "A/16-GLY": 0.043845847160499905, "A/17-ILE": 0.06925665180878178, "A/18-VAL": 0.0515008280276231, "A/19-PHE": 0.06192038395388991, "A/20-LEU": 0.04787277864350228, "A/21-GLY": 0.03484429622412729, "A/22-ALA": 0.037745322054156, "A/23-PHE": 0.10624554854961832, "A/24-SER": 0.04177540423006633, "A/25-TYR": 0.1899179054811378, "A/26-GLY": 0.07465543726347079, "A/27-THR": 0.04956869519837862, "A/28-VAL": 0.056232807755334915, "A/29-PHE": 0.0895937807055426, "A/30-SER": 0.12028603093276541, "A/31-SER": 0.10204623563292126, "A/32-MET": 0.08510609793910208, "A/33-THR": 0.07914650401142098, "A/34-ILE": 0.0910499167835742, "A/35-TYR": 0.10708728904200752, "A/36-TYR": 0.10438770771367216, "A/37-ASN": 0.1257722208579254, "A/38-GLN": 0.18406241880547516, "A/39-TYR": 0.07085921596666185, "A/40-LEU": 0.07611414565825911, "A/41-GLY": 0.07052350284245476, "A/42-SER": 0.0533412101013816, "A/43-ALA": 0.057176401617015156, "A/44-ILE": 0.09095751025392271, "A/45-THR": 0.047159205402161314, "A/46-GLY": 0.04013853919325135, "A/47-ILE": 0.044299751101517196, "A/48-LEU": 0.049582914984874576, "A/49-LEU": 0.05597702772934333, "A/50-ALA": 0.03534657682325527, "A/51-LEU": 0.037664015895528945, "A/52-SER": 0.05654521438691768, "A/53-ALA": 0.047361512956864485, "A/54-VAL": 0.040418477314222434, "A/55-ALA": 0.03723378983966788, "A/56-THR": 0.06930246939909787, "A/57-PHE": 0.0433483880325256, "A/58-VAL": 0.041426601346887415, "A/59-ALA": 0.0336873171760478, "A/60-GLY": 0.04164321473089539, "A/61-ILE": 0.06224092844308209, "A/62-LEU": 0.055542868098595, "A/63-ALA": 0.04371986322277255, "A/64-GLY": 0.045843156077963146, "A/65-PHE": 0.05971776647600794, "A/66-PHE": 0.11251516572519145, "A/67-ALA": 0.06831666180935307, "A/68-ASP": 0.058392690476913214, "A/69-ARG": 0.15295705600199472, "A/70-ASN": 0.11086016165386499, "A/71-GLY": 0.06874397227107165, "A/72-ARG": 0.07467268189382618, "A/73-LYS": 0.09257365570451803, "A/74-PRO": 0.04621386140177521, "A/75-VAL": 0.04936844963619808, "A/76-MET": 0.07401168761522864, "A/77-VAL": 0.05255963554747303, "A/78-PHE": 0.06396813198703878, "A/79-GLY": 0.03245616903064185, "A/80-THR": 0.03286521425552932, "A/81-ILE": 0.026363526452921258, "A/82-ILE": 0.04108908187583423, "A/83-GLN": 0.05273411176536521, "A/84-LEU": 0.0646789250610792, "A/85-LEU": 0.08336115969992591, "A/86-GLY": 0.03194653748557126, "A/87-ALA": 0.04344820049541138, "A/88-ALA": 0.04878499554438973, "A/89-LEU": 0.03841584446677805, "A/90-ALA": 0.07376863918833929, "A/91-ILE": 0.14255196659236613, "A/92-ALA": 0.08798968174451667, "A/93-SER": 0.06384953810021406, "A/94-ASN": 0.09064875033158783, "A/95-LEU": 0.07517818276811039, "A/96-PRO": 0.12242757178251824, "A/97-GLY": 0.08570958555171854, "A/98-HIS": 0.0631246605688418, "A/99-VAL": 0.09915054766017949, "A/100-ASN": 0.07682772427885651, "A/101-PRO": 0.049987477300746326, "A/102-TRP": 0.09658078058756445, "A/103-SER": 0.03647137378552683, "A/104-THR": 0.0548748569283841, "A/105-PHE": 0.09253707765341103, "A/106-ILE": 0.044234834838642226, "A/107-ALA": 0.03282807924248556, "A/108-PHE": 0.05731600770892233, "A/109-LEU": 0.06122889593133646, "A/110-LEU": 0.03884195856222542, "A/111-ILE": 0.040587132813589326, "A/112-SER": 0.05026086214356333, "A/113-PHE": 0.05703644815297545, "A/114-GLY": 0.024162622921430486, "A/115-TYR": 0.0897231869654979, "A/116-ASN": 0.10979696798476012, "A/117-PHE": 0.04818862052815029, "A/118-VAL": 0.08737122133410727, "A/119-ILE": 0.13715705336135345, "A/120-THR": 0.05880132418963452, "A/121-ALA": 0.03913422629312504, "A/122-GLY": 0.06232140591360855, "A/123-ASN": 0.07205110754165156, "A/124-ALA": 0.03786480257285771, "A/125-MET": 0.05481704290939843, "A/126-ILE": 0.07287599905670744, "A/127-ILE": 0.05953427416032361, "A/128-ASP": 0.061240575454779365, "A/129-ALA": 0.08005522124557325, "A/130-SER": 0.08702241452574712, "A/131-ASN": 0.07165335987369874, "A/132-ALA": 0.11059837490391236, "A/133-GLU": 0.14600101759381715, "A/134-ASN": 0.06093949905842835, "A/135-ARG": 0.08832713814953141, "A/136-LYS": 0.06726291961318559, "A/137-VAL": 0.08212580019232128, "A/138-VAL": 0.05190024749969269, "A/139-PHE": 0.10616109469897042, "A/140-MET": 0.10335792214561959, "A/141-LEU": 0.08620903600075895, "A/142-ASP": 0.10324561130426549, "A/143-TYR": 0.09197243337216258, "A/144-TRP": 0.09709077724087474, "A/145-ALA": 0.05163668594711323, "A/146-GLN": 0.15309208704030589, "A/147-ASN": 0.06876780026068399, "A/148-LEU": 0.06792017676184144, "A/149-SER": 0.05846387648128454, "A/150-VAL": 0.09629441802009284, "A/151-ILE": 0.04368204843080347, "A/152-LEU": 0.0430583786794702, "A/153-GLY": 0.05163870852190007, "A/154-ALA": 0.058315734678124065, "A/155-ALA": 0.04572347461720801, "A/156-LEU": 0.1403285017784644, "A/157-GLY": 0.036604558968878, "A/158-ALA": 0.06519064532513476, "A/159-TRP": 0.26795414175423016, "A/160-LEU": 0.08496238926645848, "A/161-PHE": 0.07007486575129158, "A/162-ARG": 0.04980138636139982, "A/163-PRO": 0.05006571413888519, "A/164-ALA": 0.046980570646633774, "A/165-PHE": 0.06745643012496362, "A/166-GLU": 0.0742832604483183, "A/167-ALA": 0.031053900140653366, "A/168-LEU": 0.06931740629500845, "A/169-LEU": 0.08921133239366814, "A/170-VAL": 0.06412583836259321, "A/171-ILE": 0.0630413248054763, "A/172-LEU": 0.034495620077725324, "A/173-LEU": 0.03152514893362344, "A/174-LEU": 0.05047952598233109, "A/175-THR": 0.0603315155572529, "A/176-VAL": 0.03779336340515347, "A/177-LEU": 0.0931526313359214, "A/178-VAL": 0.03626059316428687, "A/179-SER": 0.04445305023791782, "A/180-PHE": 0.09883516493716589, "A/181-PHE": 0.17234687744437535, "A/182-LEU": 0.10078237702514667, "A/183-THR": 0.06105989268499842, "A/184-THR": 0.06101621125275497, "A/185-PHE": 0.12737568871271418, "A/186-VAL": 0.07765061973656683, "A/187-MET": 0.08412069971826293, "A/188-THR": 0.062105826946096836, "A/189-GLU": 0.06411151407547179, "A/190-THR": 0.06891025620442884, "A/191-PHE": 0.0996442306488147, "A/192-LYS": 0.07190669864698047, "A/193-PRO": 0.12120312210236317, "A/194-THR": 0.180552491569225, "A/203-ASN": 0.11243795206319337, "A/204-ILE": 0.05345810880752381, "A/205-PHE": 0.20823782976343133, "A/206-GLN": 0.1398983987135553, "A/207-ALA": 0.0656737583089644, "A/208-TYR": 0.06667410510844758, "A/209-LYS": 0.2071957639278948, "A/210-THR": 0.06250754807108566, "A/211-VAL": 0.05249757837184056, "A/212-LEU": 0.052040915594005414, "A/213-GLN": 0.05298669100400335, "A/214-ASP": 0.05970053633450535, "A/215-LYS": 0.06709576574393236, "A/216-THR": 0.0818951864436353, "A/217-TYR": 0.062225096479596065, "A/218-MET": 0.08169255496793718, "A/219-ILE": 0.0239264871935127, "A/220-PHE": 0.06272119391300111, "A/221-MET": 0.04769558195348518, "A/222-GLY": 0.02516074452262559, "A/223-ALA": 0.039303764926766696, "A/224-ASN": 0.04449259179492153, "A/225-ILE": 0.05261445714626167, "A/226-ALA": 0.0626364884179908, "A/227-THR": 0.11959477876850129, "A/228-THR": 0.07039789706289994, "A/229-PHE": 0.09364852504829978, "A/230-ILE": 0.07396320190127365, "A/231-ILE": 0.08701110713226952, "A/232-MET": 0.11966400308387488, "A/233-GLN": 0.07192444754767519, "A/234-PHE": 0.16783169821500865, "A/235-ASP": 0.16018035786325002, "A/236-ASN": 0.06074997623827414, "A/237-PHE": 0.042870707162913566, "A/238-LEU": 0.06719380490233226, "A/239-PRO": 0.05714508960117546, "A/240-VAL": 0.045589162241293925, "A/241-HIS": 0.05194918857545803, "A/242-LEU": 0.05954481486813028, "A/243-SER": 0.05264870771824223, "A/244-ASN": 0.05918501376417008, "A/245-SER": 0.04931739409971024, "A/246-PHE": 0.08628364973084161, "A/247-LYS": 0.09849665188943375, "A/248-THR": 0.0674729381279876, "A/249-ILE": 0.10824701028461739, "A/250-THR": 0.2069707719349099, "A/257-TYR": 0.20365998698904955, "A/258-GLY": 0.05414966472141827, "A/259-GLN": 0.23154292431093468, "A/260-ARG": 0.07546671907613768, "A/261-MET": 0.05926149122342841, "A/262-LEU": 0.06669136071706358, "A/263-THR": 0.05182282270750392, "A/264-ILE": 0.08156674037640918, "A/265-TYR": 0.06965949848035505, "A/266-LEU": 0.11813658238189416, "A/267-ILE": 0.05589424302957808, "A/268-LEU": 0.039894249412589296, "A/269-ALA": 0.0331547562311227, "A/270-CYS": 0.03762392127232922, "A/271-VAL": 0.02479439690462337, "A/272-LEU": 0.03392749224942616, "A/273-VAL": 0.04251055740470169, "A/274-VAL": 0.042248408699784114, "A/275-LEU": 0.033119653714967986, "A/276-LEU": 0.0326039462560412, "A/277-MET": 0.08191548066499457, "A/278-THR": 0.13601203149089586, "A/279-THR": 0.06178800534467608, "A/280-LEU": 0.05405510836528614, "A/281-ASN": 0.08058512237219262, "A/282-ARG": 0.2519215445775988, "A/283-LEU": 0.18226032175958543, "A/284-THR": 0.06043607239266687, "A/285-LYS": 0.17409496764557095, "A/286-ASP": 0.07566357553286458, "A/287-TRP": 0.07638595096535732, "A/288-SER": 0.07075652782781254, "A/289-HIS": 0.0715908865861854, "A/290-GLN": 0.05330824761422971, "A/291-LYS": 0.05585993420832748, "A/292-GLY": 0.04796230465921258, "A/293-PHE": 0.09549990378430728, "A/294-ILE": 0.05943744823490656, "A/295-TRP": 0.11856506829101944, "A/296-GLY": 0.046911396526027896, "A/297-SER": 0.0805937434883538, "A/298-LEU": 0.07530156614809388, "A/299-PHE": 0.05132961996223208, "A/300-MET": 0.07475164585384587, "A/301-ALA": 0.03421391190155267, "A/302-ILE": 0.04054799891784819, "A/303-GLY": 0.03269722258645277, "A/304-MET": 0.07437720352197034, "A/305-ILE": 0.039548604621557716, "A/306-PHE": 0.025764068716890708, "A/307-SER": 0.06111824193675535, "A/308-PHE": 0.08482111785532849, "A/309-LEU": 0.045206838169159054, "A/310-THR": 0.04547212574345728, "A/311-THR": 0.08152628345818962, "A/312-THR": 0.06550695973792406, "A/313-PHE": 0.0566150442181818, "A/314-THR": 0.04138363105729232, "A/315-PRO": 0.03279400393266518, "A/316-ILE": 0.04732035929910495, "A/317-PHE": 0.05834951628629467, "A/318-ILE": 0.03187294401120592, "A/319-ALA": 0.04460611414994382, "A/320-GLY": 0.037147552249131785, "A/321-ILE": 0.053624764694760074, "A/322-VAL": 0.04882048334518017, "A/323-TYR": 0.08130622847598139, "A/324-THR": 0.06053825188242594, "A/325-LEU": 0.0688597124876265, "A/326-GLY": 0.034801861901676785, "A/327-GLU": 0.06639571463015448, "A/328-ILE": 0.07997365918082427, "A/329-VAL": 0.04358930375364399, "A/330-TYR": 0.07884395441780438, "A/331-THR": 0.04552962152798598, "A/332-PRO": 0.05200915602131968, "A/333-SER": 0.04909237282875123, "A/334-VAL": 0.03588708844460614, "A/335-GLN": 0.0907602200717665, "A/336-THR": 0.05887815683104487, "A/337-LEU": 0.05106704114890611, "A/338-GLY": 0.059024058326546565, "A/339-ALA": 0.04416501137283982, "A/340-ASP": 0.0946189205590441, "A/341-LEU": 0.0924761213493767, "A/342-MET": 0.07714065022032557, "A/343-ASN": 0.0696969345179264, "A/344-PRO": 0.08521123819705019, "A/345-GLU": 0.2233639496840877, "A/346-LYS": 0.10556316667490269, "A/347-ILE": 0.05944824594881802, "A/348-GLY": 0.06265035599246174, "A/349-SER": 0.046189815885879754, "A/350-TYR": 0.09959648712962381, "A/351-ASN": 0.059275736569447644, "A/352-GLY": 0.041053990758023275, "A/353-VAL": 0.04798865588690198, "A/354-ALA": 0.050686068949919144, "A/355-ALA": 0.121826891217264, "A/356-ILE": 0.07478976378410697, "A/357-LYS": 0.07339719991006287, "A/358-MET": 0.09815360182453037, "A/359-PRO": 0.06751561276283655, "A/360-ILE": 0.07269660505832767, "A/361-ALA": 0.05205378904356832, "A/362-SER": 0.07915498171284119, "A/363-ILE": 0.043109511621334654, "A/364-LEU": 0.039963458521457045, "A/365-ALA": 0.05119936934198466, "A/366-GLY": 0.04227162563713285, "A/367-LEU": 0.08823635065182327, "A/368-LEU": 0.06229610398424207, "A/369-VAL": 0.04456680199120506, "A/370-SER": 0.03660489882988639, "A/371-ILE": 0.05196843355726741, "A/372-SER": 0.03605306517245068, "A/373-PRO": 0.03567519966525573, "A/374-MET": 0.022326733267814147, "A/375-ILE": 0.03652009694868471, "A/376-LYS": 0.027913284109861457, "A/377-ALA": 0.03152120099393224, "A/378-ILE": 0.05837370273552254, "A/379-GLY": 0.03249565537555019, "A/380-VAL": 0.044364569711617535, "A/381-SER": 0.03225605317294445, "A/382-LEU": 0.021885945881558004, "A/383-VAL": 0.05752166001430094, "A/384-LEU": 0.0724145183079814, "A/385-ALA": 0.06396458790693643, "A/386-LEU": 0.12025414840469197, "A/387-THR": 0.05884614903744316, "A/388-GLU": 0.06616222929330634, "A/389-VAL": 0.08874796270166213, "A/390-LEU": 0.04215807854638871, "A/391-ALA": 0.0371650158128362, "A/392-ILE": 0.05668025602845768, "A/393-ILE": 0.04099755738640505, "A/394-LEU": 0.035468049625441374, "A/395-VAL": 0.03187088000431823, "A/396-LEU": 0.038666209577286816, "A/397-VAL": 0.03040827822099075, "A/398-ALA": 0.036023508935988914, "A/399-VAL": 0.051321806967854204, "A/400-ASN": 0.11201757674211547, "A/401-ARG": 0.10164623832200355, "A/402-HIS": 0.0844123378822397, "A/403-GLN": 0.09891536604834324, "A/404-LYS": 0.07476287921143136, "A/405-THR": 0.061630045617348535, "A/406-LYS": 0.23420890357828586}}}}, "T1026": {"4": {"single": {"lddt": 0.8194630983310581, "rmsd": 1.0481139421463013, "cad_score": 0.756831, "gdtts": 0.9212328767123288, "tm_score": 0.9547298550605774, "LoCoHD": 0.09913087282124838}, "per_residue": {"lddt": {"A/27-ALA": 0.762, "A/28-VAL": 0.825, "A/29-PRO": 0.87, "A/30-THR": 0.814, "A/31-THR": 0.764, "A/32-ARG": 0.768, "A/33-VAL": 0.815, "A/34-VAL": 0.833, "A/35-VAL": 0.811, "A/36-HIS": 0.612, "A/37-GLN": 0.693, "A/38-SER": 0.826, "A/39-ALA": 0.852, "A/40-VAL": 0.773, "A/41-LEU": 0.728, "A/42-LYS": 0.726, "A/43-LYS": 0.74, "A/44-ASP": 0.802, "A/45-ASP": 0.837, "A/46-VAL": 0.865, "A/47-SER": 0.823, "A/48-GLY": 0.868, "A/49-SER": 0.837, "A/50-GLU": 0.823, "A/51-ILE": 0.784, "A/52-LYS": 0.733, "A/53-PRO": 0.808, "A/54-GLU": 0.641, "A/55-GLY": 0.649, "A/56-ASP": 0.648, "A/57-VAL": 0.723, "A/58-ALA": 0.588, "A/59-ARG": 0.746, "A/60-TYR": 0.857, "A/61-LYS": 0.863, "A/62-ILE": 0.879, "A/63-ARG": 0.779, "A/64-LYS": 0.883, "A/65-VAL": 0.904, "A/66-MET": 0.845, "A/67-LEU": 0.817, "A/68-SER": 0.847, "A/69-CYS": 0.855, "A/70-THR": 0.856, "A/71-LEU": 0.786, "A/72-ARG": 0.666, "A/73-MET": 0.751, "A/74-ARG": 0.637, "A/75-PRO": 0.73, "A/76-GLY": 0.768, "A/77-GLU": 0.757, "A/78-LEU": 0.808, "A/79-VAL": 0.873, "A/80-ASN": 0.812, "A/81-TYR": 0.898, "A/82-LEU": 0.87, "A/83-ILE": 0.92, "A/84-VAL": 0.875, "A/85-LYS": 0.848, "A/86-CYS": 0.86, "A/87-SER": 0.721, "A/88-SER": 0.826, "A/89-PRO": 0.838, "A/90-ILE": 0.9, "A/91-VAL": 0.854, "A/92-ASN": 0.829, "A/93-TRP": 0.872, "A/94-SER": 0.874, "A/95-ALA": 0.9, "A/96-ALA": 0.927, "A/97-PHE": 0.907, "A/98-THR": 0.856, "A/99-ALA": 0.747, "A/100-PRO": 0.716, "A/101-ALA": 0.722, "A/102-LEU": 0.862, "A/103-MET": 0.851, "A/104-VAL": 0.899, "A/105-LYS": 0.838, "A/106-GLU": 0.816, "A/107-SER": 0.896, "A/108-CYS": 0.899, "A/109-GLN": 0.777, "A/110-ASP": 0.772, "A/111-MET": 0.775, "A/112-ILE": 0.909, "A/113-THR": 0.907, "A/114-ILE": 0.891, "A/115-ILE": 0.833, "A/116-GLY": 0.898, "A/117-LYS": 0.742, "A/118-GLY": 0.897, "A/119-LYS": 0.829, "A/120-VAL": 0.894, "A/121-GLU": 0.868, "A/122-SER": 0.81, "A/123-ASN": 0.831, "A/124-GLY": 0.847, "A/125-VAL": 0.706, "A/126-ALA": 0.741, "A/127-GLY": 0.785, "A/128-SER": 0.806, "A/129-ASP": 0.741, "A/130-CYS": 0.785, "A/131-THR": 0.754, "A/132-LYS": 0.845, "A/133-SER": 0.808, "A/134-PHE": 0.796, "A/135-ASN": 0.778, "A/136-LYS": 0.818, "A/137-PHE": 0.886, "A/138-ILE": 0.83, "A/139-ARG": 0.803, "A/140-LEU": 0.868, "A/141-GLY": 0.721, "A/142-ALA": 0.879, "A/143-GLY": 0.883, "A/144-ILE": 0.901, "A/145-SER": 0.814, "A/146-GLN": 0.737, "A/147-THR": 0.813, "A/148-GLN": 0.812, "A/149-HIS": 0.894, "A/150-LEU": 0.885, "A/151-TYR": 0.906, "A/152-VAL": 0.878, "A/153-VAL": 0.869, "A/154-MET": 0.828, "A/155-TYR": 0.872, "A/156-THR": 0.768, "A/157-SER": 0.766, "A/158-GLU": 0.758, "A/159-ALA": 0.755, "A/160-VAL": 0.764, "A/161-LYS": 0.643, "A/162-THR": 0.837, "A/163-VAL": 0.786, "A/164-LEU": 0.824, "A/165-GLU": 0.807, "A/166-HIS": 0.862, "A/167-ARG": 0.72, "A/168-VAL": 0.824, "A/169-TYR": 0.843, "A/170-ILE": 0.761, "A/171-GLU": 0.741, "A/172-VAL": 0.648}, "cad_score": {"A/27-ALA": 0.824, "A/28-VAL": 0.698, "A/29-PRO": 0.713, "A/30-THR": 0.762, "A/31-THR": 0.7, "A/32-ARG": 0.749, "A/33-VAL": 0.709, "A/34-VAL": 0.714, "A/35-VAL": 0.78, "A/36-HIS": 0.665, "A/37-GLN": 0.629, "A/38-SER": 0.603, "A/39-ALA": 0.831, "A/40-VAL": 0.747, "A/41-LEU": 0.698, "A/42-LYS": 0.668, "A/43-LYS": 0.75, "A/44-ASP": 0.777, "A/45-ASP": 0.758, "A/46-VAL": 0.882, "A/47-SER": 0.851, "A/48-GLY": 0.857, "A/49-SER": 0.834, "A/50-GLU": 0.794, "A/51-ILE": 0.838, "A/52-LYS": 0.777, "A/53-PRO": 0.845, "A/54-GLU": 0.564, "A/55-GLY": 0.719, "A/56-ASP": 0.445, "A/57-VAL": 0.458, "A/58-ALA": 0.489, "A/59-ARG": 0.536, "A/60-TYR": 0.83, "A/61-LYS": 0.767, "A/62-ILE": 0.79, "A/63-ARG": 0.66, "A/64-LYS": 0.831, "A/65-VAL": 0.841, "A/66-MET": 0.703, "A/67-LEU": 0.862, "A/68-SER": 0.748, "A/69-CYS": 0.665, "A/70-THR": 0.733, "A/71-LEU": 0.839, "A/72-ARG": 0.581, "A/73-MET": 0.793, "A/74-ARG": 0.745, "A/75-PRO": 0.684, "A/76-GLY": 0.579, "A/77-GLU": 0.504, "A/78-LEU": 0.802, "A/79-VAL": 0.794, "A/80-ASN": 0.724, "A/81-TYR": 0.86, "A/82-LEU": 0.86, "A/83-ILE": 0.877, "A/84-VAL": 0.793, "A/85-LYS": 0.652, "A/86-CYS": 0.662, "A/87-SER": 0.432, "A/88-SER": 0.684, "A/89-PRO": 0.781, "A/90-ILE": 0.876, "A/91-VAL": 0.738, "A/92-ASN": 0.78, "A/93-TRP": 0.857, "A/94-SER": 0.798, "A/95-ALA": 0.828, "A/96-ALA": 0.885, "A/97-PHE": 0.823, "A/98-THR": 0.837, "A/99-ALA": 0.792, "A/100-PRO": 0.729, "A/101-ALA": 0.605, "A/102-LEU": 0.76, "A/103-MET": 0.819, "A/104-VAL": 0.864, "A/105-LYS": 0.808, "A/106-GLU": 0.85, "A/107-SER": 0.777, "A/108-CYS": 0.83, "A/109-GLN": 0.704, "A/110-ASP": 0.489, "A/111-MET": 0.715, "A/112-ILE": 0.802, "A/113-THR": 0.767, "A/114-ILE": 0.785, "A/115-ILE": 0.868, "A/116-GLY": 0.832, "A/117-LYS": 0.668, "A/118-GLY": 0.885, "A/119-LYS": 0.878, "A/120-VAL": 0.854, "A/121-GLU": 0.772, "A/122-SER": 0.746, "A/123-ASN": 0.74, "A/124-GLY": 0.739, "A/125-VAL": 0.711, "A/126-ALA": 0.818, "A/127-GLY": 0.81, "A/128-SER": 0.748, "A/129-ASP": 0.583, "A/130-CYS": 0.716, "A/131-THR": 0.753, "A/132-LYS": 0.807, "A/133-SER": 0.743, "A/134-PHE": 0.835, "A/135-ASN": 0.684, "A/136-LYS": 0.791, "A/137-PHE": 0.746, "A/138-ILE": 0.876, "A/139-ARG": 0.606, "A/140-LEU": 0.836, "A/141-GLY": 0.787, "A/142-ALA": 0.754, "A/143-GLY": 0.636, "A/144-ILE": 0.837, "A/145-SER": 0.684, "A/146-GLN": 0.584, "A/147-THR": 0.576, "A/148-GLN": 0.674, "A/149-HIS": 0.794, "A/150-LEU": 0.809, "A/151-TYR": 0.864, "A/152-VAL": 0.807, "A/153-VAL": 0.885, "A/154-MET": 0.739, "A/155-TYR": 0.837, "A/156-THR": 0.708, "A/157-SER": 0.741, "A/158-GLU": 0.801, "A/159-ALA": 0.646, "A/160-VAL": 0.789, "A/161-LYS": 0.694, "A/162-THR": 0.696, "A/163-VAL": 0.769, "A/164-LEU": 0.668, "A/165-GLU": 0.769, "A/166-HIS": 0.825, "A/167-ARG": 0.686, "A/168-VAL": 0.805, "A/169-TYR": 0.748, "A/170-ILE": 0.743, "A/171-GLU": 0.691, "A/172-VAL": 0.627}, "LoCoHD": {"A/27-ALA": 0.08233759471574802, "A/28-VAL": 0.10527906968982804, "A/29-PRO": 0.07564315250932492, "A/30-THR": 0.07784802569111343, "A/31-THR": 0.08394062190450689, "A/32-ARG": 0.2079958380328049, "A/33-VAL": 0.062308390749129375, "A/34-VAL": 0.07594752437556661, "A/35-VAL": 0.09078223194498394, "A/36-HIS": 0.1581433433609215, "A/37-GLN": 0.15059469671739423, "A/38-SER": 0.1169549800053632, "A/39-ALA": 0.06961221489613893, "A/40-VAL": 0.06733838632695872, "A/41-LEU": 0.14707604920020834, "A/42-LYS": 0.13490063882480957, "A/43-LYS": 0.1084335706579509, "A/44-ASP": 0.08674991822348385, "A/45-ASP": 0.08899362501756267, "A/46-VAL": 0.06664517864345589, "A/47-SER": 0.07674486903716286, "A/48-GLY": 0.05810298136211843, "A/49-SER": 0.06227929918939371, "A/50-GLU": 0.09960406243782513, "A/51-ILE": 0.057602100619745106, "A/52-LYS": 0.0781520764798446, "A/53-PRO": 0.08105682729901162, "A/54-GLU": 0.22754135305518364, "A/55-GLY": 0.11208580485230377, "A/56-ASP": 0.19227072519073155, "A/57-VAL": 0.09344482750068947, "A/58-ALA": 0.1149179635674728, "A/59-ARG": 0.16039403091501442, "A/60-TYR": 0.10815096508868223, "A/61-LYS": 0.0813565828095283, "A/62-ILE": 0.08177821900081932, "A/63-ARG": 0.1651861206662523, "A/64-LYS": 0.08963178532513888, "A/65-VAL": 0.05636745084954973, "A/66-MET": 0.0854310294262814, "A/67-LEU": 0.0988996093163309, "A/68-SER": 0.07468333005467362, "A/69-CYS": 0.05948290096373693, "A/70-THR": 0.07548343176433615, "A/71-LEU": 0.08844001981264495, "A/72-ARG": 0.25494213081692, "A/73-MET": 0.10772265468188309, "A/74-ARG": 0.2630393877753189, "A/75-PRO": 0.07817836425378223, "A/76-GLY": 0.10543899823613817, "A/77-GLU": 0.1437534381935325, "A/78-LEU": 0.09871390297295154, "A/79-VAL": 0.060826814529637514, "A/80-ASN": 0.0996738100578137, "A/81-TYR": 0.062016604212138594, "A/82-LEU": 0.04635940059472898, "A/83-ILE": 0.05392742783146374, "A/84-VAL": 0.059827256056431015, "A/85-LYS": 0.05888010038652002, "A/86-CYS": 0.06803482049431113, "A/87-SER": 0.09991037056306207, "A/88-SER": 0.0772851460520005, "A/89-PRO": 0.07455851728309895, "A/90-ILE": 0.07097861697921536, "A/91-VAL": 0.09312905284202719, "A/92-ASN": 0.13178670327532113, "A/93-TRP": 0.07229453878441831, "A/94-SER": 0.09911051770851, "A/95-ALA": 0.09353594865458327, "A/96-ALA": 0.06600522655439241, "A/97-PHE": 0.0621583345293082, "A/98-THR": 0.07297821241894917, "A/99-ALA": 0.08517381545639928, "A/100-PRO": 0.11199118785634213, "A/101-ALA": 0.12663487441543456, "A/102-LEU": 0.09874632092205289, "A/103-MET": 0.10803710089765761, "A/104-VAL": 0.06433246352964328, "A/105-LYS": 0.1094960307952488, "A/106-GLU": 0.16974776336397884, "A/107-SER": 0.05963925246691536, "A/108-CYS": 0.057910019948146624, "A/109-GLN": 0.15209571398811436, "A/110-ASP": 0.0951698943494697, "A/111-MET": 0.1564877855889638, "A/112-ILE": 0.09213337759405943, "A/113-THR": 0.0939507891401735, "A/114-ILE": 0.06228967284777088, "A/115-ILE": 0.04553981616859801, "A/116-GLY": 0.05830751723304528, "A/117-LYS": 0.09497980115054565, "A/118-GLY": 0.059370048222457124, "A/119-LYS": 0.13977156722921877, "A/120-VAL": 0.04175502295730457, "A/121-GLU": 0.06259252598648223, "A/122-SER": 0.083110525227809, "A/123-ASN": 0.08483960527575392, "A/124-GLY": 0.08353191225044347, "A/125-VAL": 0.09567690952363313, "A/126-ALA": 0.07610436268200632, "A/127-GLY": 0.10559695425283855, "A/128-SER": 0.1254992710120533, "A/129-ASP": 0.1428594183528592, "A/130-CYS": 0.10718121239673067, "A/131-THR": 0.0913714986290287, "A/132-LYS": 0.10221873882016527, "A/133-SER": 0.06130636673300616, "A/134-PHE": 0.08377925687021703, "A/135-ASN": 0.08552912891044877, "A/136-LYS": 0.16956972631270564, "A/137-PHE": 0.14810939940650603, "A/138-ILE": 0.07204616317139173, "A/139-ARG": 0.1537952707487298, "A/140-LEU": 0.09003904137451485, "A/141-GLY": 0.10661021189548603, "A/142-ALA": 0.08407130715575249, "A/143-GLY": 0.05440467435504269, "A/144-ILE": 0.09481002369364075, "A/145-SER": 0.07507562329069344, "A/146-GLN": 0.1733749576620234, "A/147-THR": 0.09210041770996057, "A/148-GLN": 0.12288384952424654, "A/149-HIS": 0.11151671543827135, "A/150-LEU": 0.05511896487411146, "A/151-TYR": 0.08638104495052959, "A/152-VAL": 0.05212592899128388, "A/153-VAL": 0.04279696296448883, "A/154-MET": 0.06395893888066924, "A/155-TYR": 0.10133937235152883, "A/156-THR": 0.08102193733611411, "A/157-SER": 0.10269271371836132, "A/158-GLU": 0.1473845098675938, "A/159-ALA": 0.15547679721850768, "A/160-VAL": 0.12268299517972055, "A/161-LYS": 0.20627677750117931, "A/162-THR": 0.06747060576790002, "A/163-VAL": 0.11298843181624234, "A/164-LEU": 0.0736903905137362, "A/165-GLU": 0.13951256611308196, "A/166-HIS": 0.11518735666252256, "A/167-ARG": 0.1623324572057599, "A/168-VAL": 0.05549719809621601, "A/169-TYR": 0.08992923727356525, "A/170-ILE": 0.08629205625449048, "A/171-GLU": 0.1284392211517519, "A/172-VAL": 0.08966634761874263}}}, "1": {"single": {"lddt": 0.8196703188719108, "rmsd": 1.043737530708313, "cad_score": 0.740446, "gdtts": 0.928082191780822, "tm_score": 0.9564749002456665, "LoCoHD": 0.09938718277214398}, "per_residue": {"lddt": {"A/27-ALA": 0.595, "A/28-VAL": 0.722, "A/29-PRO": 0.752, "A/30-THR": 0.754, "A/31-THR": 0.831, "A/32-ARG": 0.57, "A/33-VAL": 0.807, "A/34-VAL": 0.838, "A/35-VAL": 0.805, "A/36-HIS": 0.607, "A/37-GLN": 0.682, "A/38-SER": 0.835, "A/39-ALA": 0.839, "A/40-VAL": 0.788, "A/41-LEU": 0.732, "A/42-LYS": 0.706, "A/43-LYS": 0.723, "A/44-ASP": 0.764, "A/45-ASP": 0.797, "A/46-VAL": 0.868, "A/47-SER": 0.833, "A/48-GLY": 0.896, "A/49-SER": 0.861, "A/50-GLU": 0.849, "A/51-ILE": 0.804, "A/52-LYS": 0.757, "A/53-PRO": 0.824, "A/54-GLU": 0.649, "A/55-GLY": 0.645, "A/56-ASP": 0.66, "A/57-VAL": 0.741, "A/58-ALA": 0.579, "A/59-ARG": 0.722, "A/60-TYR": 0.847, "A/61-LYS": 0.852, "A/62-ILE": 0.879, "A/63-ARG": 0.791, "A/64-LYS": 0.873, "A/65-VAL": 0.911, "A/66-MET": 0.843, "A/67-LEU": 0.813, "A/68-SER": 0.824, "A/69-CYS": 0.866, "A/70-THR": 0.801, "A/71-LEU": 0.802, "A/72-ARG": 0.773, "A/73-MET": 0.793, "A/74-ARG": 0.681, "A/75-PRO": 0.767, "A/76-GLY": 0.774, "A/77-GLU": 0.76, "A/78-LEU": 0.767, "A/79-VAL": 0.864, "A/80-ASN": 0.798, "A/81-TYR": 0.889, "A/82-LEU": 0.881, "A/83-ILE": 0.92, "A/84-VAL": 0.925, "A/85-LYS": 0.846, "A/86-CYS": 0.858, "A/87-SER": 0.715, "A/88-SER": 0.817, "A/89-PRO": 0.867, "A/90-ILE": 0.902, "A/91-VAL": 0.845, "A/92-ASN": 0.892, "A/93-TRP": 0.866, "A/94-SER": 0.916, "A/95-ALA": 0.914, "A/96-ALA": 0.926, "A/97-PHE": 0.91, "A/98-THR": 0.878, "A/99-ALA": 0.75, "A/100-PRO": 0.71, "A/101-ALA": 0.745, "A/102-LEU": 0.851, "A/103-MET": 0.869, "A/104-VAL": 0.894, "A/105-LYS": 0.841, "A/106-GLU": 0.794, "A/107-SER": 0.901, "A/108-CYS": 0.902, "A/109-GLN": 0.727, "A/110-ASP": 0.764, "A/111-MET": 0.829, "A/112-ILE": 0.932, "A/113-THR": 0.917, "A/114-ILE": 0.891, "A/115-ILE": 0.845, "A/116-GLY": 0.906, "A/117-LYS": 0.797, "A/118-GLY": 0.892, "A/119-LYS": 0.76, "A/120-VAL": 0.882, "A/121-GLU": 0.854, "A/122-SER": 0.824, "A/123-ASN": 0.736, "A/124-GLY": 0.656, "A/125-VAL": 0.598, "A/126-ALA": 0.753, "A/127-GLY": 0.763, "A/128-SER": 0.757, "A/129-ASP": 0.735, "A/130-CYS": 0.766, "A/131-THR": 0.806, "A/132-LYS": 0.829, "A/133-SER": 0.779, "A/134-PHE": 0.783, "A/135-ASN": 0.784, "A/136-LYS": 0.839, "A/137-PHE": 0.884, "A/138-ILE": 0.809, "A/139-ARG": 0.774, "A/140-LEU": 0.886, "A/141-GLY": 0.705, "A/142-ALA": 0.835, "A/143-GLY": 0.899, "A/144-ILE": 0.908, "A/145-SER": 0.816, "A/146-GLN": 0.78, "A/147-THR": 0.818, "A/148-GLN": 0.817, "A/149-HIS": 0.876, "A/150-LEU": 0.897, "A/151-TYR": 0.924, "A/152-VAL": 0.89, "A/153-VAL": 0.872, "A/154-MET": 0.82, "A/155-TYR": 0.859, "A/156-THR": 0.771, "A/157-SER": 0.731, "A/158-GLU": 0.758, "A/159-ALA": 0.813, "A/160-VAL": 0.807, "A/161-LYS": 0.71, "A/162-THR": 0.859, "A/163-VAL": 0.815, "A/164-LEU": 0.811, "A/165-GLU": 0.78, "A/166-HIS": 0.867, "A/167-ARG": 0.7, "A/168-VAL": 0.829, "A/169-TYR": 0.835, "A/170-ILE": 0.839, "A/171-GLU": 0.738, "A/172-VAL": 0.646}, "cad_score": {"A/27-ALA": 0.673, "A/28-VAL": 0.521, "A/29-PRO": 0.65, "A/30-THR": 0.581, "A/31-THR": 0.581, "A/32-ARG": 0.619, "A/33-VAL": 0.702, "A/34-VAL": 0.623, "A/35-VAL": 0.791, "A/36-HIS": 0.683, "A/37-GLN": 0.667, "A/38-SER": 0.72, "A/39-ALA": 0.818, "A/40-VAL": 0.75, "A/41-LEU": 0.718, "A/42-LYS": 0.729, "A/43-LYS": 0.764, "A/44-ASP": 0.748, "A/45-ASP": 0.695, "A/46-VAL": 0.797, "A/47-SER": 0.794, "A/48-GLY": 0.854, "A/49-SER": 0.806, "A/50-GLU": 0.808, "A/51-ILE": 0.826, "A/52-LYS": 0.701, "A/53-PRO": 0.818, "A/54-GLU": 0.546, "A/55-GLY": 0.717, "A/56-ASP": 0.438, "A/57-VAL": 0.559, "A/58-ALA": 0.451, "A/59-ARG": 0.461, "A/60-TYR": 0.796, "A/61-LYS": 0.782, "A/62-ILE": 0.821, "A/63-ARG": 0.531, "A/64-LYS": 0.818, "A/65-VAL": 0.796, "A/66-MET": 0.72, "A/67-LEU": 0.802, "A/68-SER": 0.835, "A/69-CYS": 0.739, "A/70-THR": 0.785, "A/71-LEU": 0.823, "A/72-ARG": 0.685, "A/73-MET": 0.775, "A/74-ARG": 0.677, "A/75-PRO": 0.533, "A/76-GLY": 0.37, "A/77-GLU": 0.531, "A/78-LEU": 0.719, "A/79-VAL": 0.787, "A/80-ASN": 0.679, "A/81-TYR": 0.888, "A/82-LEU": 0.915, "A/83-ILE": 0.885, "A/84-VAL": 0.862, "A/85-LYS": 0.686, "A/86-CYS": 0.731, "A/87-SER": 0.438, "A/88-SER": 0.652, "A/89-PRO": 0.778, "A/90-ILE": 0.845, "A/91-VAL": 0.801, "A/92-ASN": 0.873, "A/93-TRP": 0.844, "A/94-SER": 0.689, "A/95-ALA": 0.794, "A/96-ALA": 0.868, "A/97-PHE": 0.853, "A/98-THR": 0.841, "A/99-ALA": 0.852, "A/100-PRO": 0.691, "A/101-ALA": 0.716, "A/102-LEU": 0.786, "A/103-MET": 0.826, "A/104-VAL": 0.806, "A/105-LYS": 0.771, "A/106-GLU": 0.787, "A/107-SER": 0.835, "A/108-CYS": 0.834, "A/109-GLN": 0.642, "A/110-ASP": 0.493, "A/111-MET": 0.748, "A/112-ILE": 0.854, "A/113-THR": 0.789, "A/114-ILE": 0.814, "A/115-ILE": 0.873, "A/116-GLY": 0.887, "A/117-LYS": 0.798, "A/118-GLY": 0.714, "A/119-LYS": 0.714, "A/120-VAL": 0.836, "A/121-GLU": 0.518, "A/122-SER": 0.727, "A/123-ASN": 0.556, "A/124-GLY": 0.718, "A/125-VAL": 0.797, "A/126-ALA": 0.828, "A/127-GLY": 0.707, "A/128-SER": 0.707, "A/129-ASP": 0.649, "A/130-CYS": 0.791, "A/131-THR": 0.645, "A/132-LYS": 0.81, "A/133-SER": 0.759, "A/134-PHE": 0.771, "A/135-ASN": 0.729, "A/136-LYS": 0.824, "A/137-PHE": 0.686, "A/138-ILE": 0.83, "A/139-ARG": 0.516, "A/140-LEU": 0.699, "A/141-GLY": 0.423, "A/142-ALA": 0.607, "A/143-GLY": 0.628, "A/144-ILE": 0.852, "A/145-SER": 0.743, "A/146-GLN": 0.656, "A/147-THR": 0.688, "A/148-GLN": 0.696, "A/149-HIS": 0.709, "A/150-LEU": 0.844, "A/151-TYR": 0.866, "A/152-VAL": 0.816, "A/153-VAL": 0.859, "A/154-MET": 0.695, "A/155-TYR": 0.794, "A/156-THR": 0.725, "A/157-SER": 0.589, "A/158-GLU": 0.749, "A/159-ALA": 0.569, "A/160-VAL": 0.832, "A/161-LYS": 0.867, "A/162-THR": 0.739, "A/163-VAL": 0.661, "A/164-LEU": 0.785, "A/165-GLU": 0.682, "A/166-HIS": 0.832, "A/167-ARG": 0.572, "A/168-VAL": 0.807, "A/169-TYR": 0.711, "A/170-ILE": 0.803, "A/171-GLU": 0.683, "A/172-VAL": 0.547}, "LoCoHD": {"A/27-ALA": 0.1044043505111493, "A/28-VAL": 0.08784277700098198, "A/29-PRO": 0.08573215019262538, "A/30-THR": 0.12024025642595129, "A/31-THR": 0.09919453572633065, "A/32-ARG": 0.22530137961751406, "A/33-VAL": 0.04913708162971967, "A/34-VAL": 0.09427541469689091, "A/35-VAL": 0.09494177574155775, "A/36-HIS": 0.1453740804823059, "A/37-GLN": 0.1367206466952656, "A/38-SER": 0.09298470724097872, "A/39-ALA": 0.054982126439829665, "A/40-VAL": 0.06822585761037202, "A/41-LEU": 0.1454739511116063, "A/42-LYS": 0.13501581981002767, "A/43-LYS": 0.10462801824703012, "A/44-ASP": 0.0971737286439817, "A/45-ASP": 0.10517824027218445, "A/46-VAL": 0.08167313308247284, "A/47-SER": 0.0766618984169234, "A/48-GLY": 0.05279564779766186, "A/49-SER": 0.06282282123175872, "A/50-GLU": 0.07375550426203122, "A/51-ILE": 0.04471218079327968, "A/52-LYS": 0.13124844221917112, "A/53-PRO": 0.09404400851823878, "A/54-GLU": 0.22910271522004694, "A/55-GLY": 0.12224861429622637, "A/56-ASP": 0.17481028572765409, "A/57-VAL": 0.1183724767777556, "A/58-ALA": 0.11069518475439644, "A/59-ARG": 0.1636400592296632, "A/60-TYR": 0.10830186685061127, "A/61-LYS": 0.08190496905954181, "A/62-ILE": 0.07040696104598466, "A/63-ARG": 0.15156854743990814, "A/64-LYS": 0.08101615274631165, "A/65-VAL": 0.05719784567294723, "A/66-MET": 0.10180846096483437, "A/67-LEU": 0.10340187407898548, "A/68-SER": 0.11358639654697765, "A/69-CYS": 0.06585364961219087, "A/70-THR": 0.07135637935893363, "A/71-LEU": 0.09105929388860189, "A/72-ARG": 0.2440610598813624, "A/73-MET": 0.123169761450945, "A/74-ARG": 0.25282514313815796, "A/75-PRO": 0.07001058580722425, "A/76-GLY": 0.0948795518735486, "A/77-GLU": 0.13688041308646318, "A/78-LEU": 0.09053183422551253, "A/79-VAL": 0.06269060978340285, "A/80-ASN": 0.10667907620082262, "A/81-TYR": 0.07957087834090416, "A/82-LEU": 0.06931194656419883, "A/83-ILE": 0.04868391782106729, "A/84-VAL": 0.06054455476713546, "A/85-LYS": 0.0632033020133489, "A/86-CYS": 0.07517319304519218, "A/87-SER": 0.08272533358500926, "A/88-SER": 0.11721748751788466, "A/89-PRO": 0.06998853542480471, "A/90-ILE": 0.07694220710797042, "A/91-VAL": 0.09171393531262884, "A/92-ASN": 0.06679474980681124, "A/93-TRP": 0.08083598468283988, "A/94-SER": 0.08536642827598569, "A/95-ALA": 0.07907539188174577, "A/96-ALA": 0.06300053871200104, "A/97-PHE": 0.06145962981425005, "A/98-THR": 0.06272552816761236, "A/99-ALA": 0.0790369918447134, "A/100-PRO": 0.1207632981246906, "A/101-ALA": 0.10576355413685559, "A/102-LEU": 0.08258153456147205, "A/103-MET": 0.08216801932451281, "A/104-VAL": 0.07515095565591952, "A/105-LYS": 0.11547384027109417, "A/106-GLU": 0.18578184944675122, "A/107-SER": 0.06193186201300376, "A/108-CYS": 0.06267946171820635, "A/109-GLN": 0.18444826677501, "A/110-ASP": 0.08267001652934397, "A/111-MET": 0.07425456192396174, "A/112-ILE": 0.08520197638908407, "A/113-THR": 0.0966367043562295, "A/114-ILE": 0.07057362275950634, "A/115-ILE": 0.05154298463675958, "A/116-GLY": 0.031092277073093914, "A/117-LYS": 0.13405348622069502, "A/118-GLY": 0.08489984541656317, "A/119-LYS": 0.1871889921151421, "A/120-VAL": 0.05116825393770933, "A/121-GLU": 0.0945711206626162, "A/122-SER": 0.06508419329996665, "A/123-ASN": 0.12906368860287373, "A/124-GLY": 0.09846098440627973, "A/125-VAL": 0.11699143621924842, "A/126-ALA": 0.10166363712286333, "A/127-GLY": 0.13114201242318213, "A/128-SER": 0.10210551113862275, "A/129-ASP": 0.08196463257931398, "A/130-CYS": 0.09210312421854465, "A/131-THR": 0.11655088895460695, "A/132-LYS": 0.1084635418563263, "A/133-SER": 0.06287621123639311, "A/134-PHE": 0.09650438987099051, "A/135-ASN": 0.08699623530337805, "A/136-LYS": 0.12183898563763572, "A/137-PHE": 0.1461317086771366, "A/138-ILE": 0.07278127175168911, "A/139-ARG": 0.14836219223192568, "A/140-LEU": 0.10974862092859612, "A/141-GLY": 0.08198973333311414, "A/142-ALA": 0.07257531999080875, "A/143-GLY": 0.05196713538345323, "A/144-ILE": 0.09181767998787456, "A/145-SER": 0.07618362845453647, "A/146-GLN": 0.15415809772184605, "A/147-THR": 0.08730689402042491, "A/148-GLN": 0.11619492276217798, "A/149-HIS": 0.0913504033147311, "A/150-LEU": 0.05089565854007206, "A/151-TYR": 0.10167851901060534, "A/152-VAL": 0.05312138013328143, "A/153-VAL": 0.04579903210203166, "A/154-MET": 0.059777948443577415, "A/155-TYR": 0.10891153695718482, "A/156-THR": 0.08191528734456446, "A/157-SER": 0.09549394922756141, "A/158-GLU": 0.11672053287496359, "A/159-ALA": 0.13502637183762634, "A/160-VAL": 0.10709040495212407, "A/161-LYS": 0.17305198750058987, "A/162-THR": 0.07304112443854302, "A/163-VAL": 0.10541925265953986, "A/164-LEU": 0.07338460981033552, "A/165-GLU": 0.140531251298386, "A/166-HIS": 0.11264847124208081, "A/167-ARG": 0.20017924856797145, "A/168-VAL": 0.04764677082049028, "A/169-TYR": 0.11456245681370968, "A/170-ILE": 0.08093676575148664, "A/171-GLU": 0.12406290992561665, "A/172-VAL": 0.09968881118096268}}}, "5": {"single": {"lddt": 0.8214083593865901, "rmsd": 1.1152063608169556, "cad_score": 0.749988, "gdtts": 0.9178082191780822, "tm_score": 0.950330913066864, "LoCoHD": 0.09713979998289503}, "per_residue": {"lddt": {"A/27-ALA": 0.702, "A/28-VAL": 0.703, "A/29-PRO": 0.692, "A/30-THR": 0.739, "A/31-THR": 0.752, "A/32-ARG": 0.747, "A/33-VAL": 0.794, "A/34-VAL": 0.818, "A/35-VAL": 0.798, "A/36-HIS": 0.638, "A/37-GLN": 0.705, "A/38-SER": 0.822, "A/39-ALA": 0.856, "A/40-VAL": 0.786, "A/41-LEU": 0.731, "A/42-LYS": 0.723, "A/43-LYS": 0.742, "A/44-ASP": 0.806, "A/45-ASP": 0.833, "A/46-VAL": 0.868, "A/47-SER": 0.831, "A/48-GLY": 0.878, "A/49-SER": 0.837, "A/50-GLU": 0.832, "A/51-ILE": 0.789, "A/52-LYS": 0.755, "A/53-PRO": 0.817, "A/54-GLU": 0.649, "A/55-GLY": 0.629, "A/56-ASP": 0.638, "A/57-VAL": 0.717, "A/58-ALA": 0.581, "A/59-ARG": 0.731, "A/60-TYR": 0.851, "A/61-LYS": 0.839, "A/62-ILE": 0.877, "A/63-ARG": 0.784, "A/64-LYS": 0.872, "A/65-VAL": 0.897, "A/66-MET": 0.833, "A/67-LEU": 0.82, "A/68-SER": 0.86, "A/69-CYS": 0.876, "A/70-THR": 0.87, "A/71-LEU": 0.798, "A/72-ARG": 0.687, "A/73-MET": 0.763, "A/74-ARG": 0.635, "A/75-PRO": 0.728, "A/76-GLY": 0.769, "A/77-GLU": 0.689, "A/78-LEU": 0.754, "A/79-VAL": 0.873, "A/80-ASN": 0.821, "A/81-TYR": 0.896, "A/82-LEU": 0.876, "A/83-ILE": 0.926, "A/84-VAL": 0.887, "A/85-LYS": 0.852, "A/86-CYS": 0.858, "A/87-SER": 0.723, "A/88-SER": 0.824, "A/89-PRO": 0.852, "A/90-ILE": 0.905, "A/91-VAL": 0.863, "A/92-ASN": 0.887, "A/93-TRP": 0.864, "A/94-SER": 0.854, "A/95-ALA": 0.908, "A/96-ALA": 0.927, "A/97-PHE": 0.916, "A/98-THR": 0.871, "A/99-ALA": 0.743, "A/100-PRO": 0.698, "A/101-ALA": 0.724, "A/102-LEU": 0.864, "A/103-MET": 0.859, "A/104-VAL": 0.896, "A/105-LYS": 0.844, "A/106-GLU": 0.817, "A/107-SER": 0.896, "A/108-CYS": 0.898, "A/109-GLN": 0.777, "A/110-ASP": 0.773, "A/111-MET": 0.775, "A/112-ILE": 0.909, "A/113-THR": 0.91, "A/114-ILE": 0.891, "A/115-ILE": 0.838, "A/116-GLY": 0.909, "A/117-LYS": 0.765, "A/118-GLY": 0.902, "A/119-LYS": 0.828, "A/120-VAL": 0.897, "A/121-GLU": 0.896, "A/122-SER": 0.857, "A/123-ASN": 0.828, "A/124-GLY": 0.842, "A/125-VAL": 0.699, "A/126-ALA": 0.741, "A/127-GLY": 0.774, "A/128-SER": 0.794, "A/129-ASP": 0.741, "A/130-CYS": 0.784, "A/131-THR": 0.759, "A/132-LYS": 0.853, "A/133-SER": 0.821, "A/134-PHE": 0.826, "A/135-ASN": 0.808, "A/136-LYS": 0.852, "A/137-PHE": 0.889, "A/138-ILE": 0.826, "A/139-ARG": 0.798, "A/140-LEU": 0.856, "A/141-GLY": 0.712, "A/142-ALA": 0.843, "A/143-GLY": 0.874, "A/144-ILE": 0.895, "A/145-SER": 0.808, "A/146-GLN": 0.755, "A/147-THR": 0.815, "A/148-GLN": 0.81, "A/149-HIS": 0.896, "A/150-LEU": 0.891, "A/151-TYR": 0.91, "A/152-VAL": 0.881, "A/153-VAL": 0.876, "A/154-MET": 0.812, "A/155-TYR": 0.873, "A/156-THR": 0.772, "A/157-SER": 0.776, "A/158-GLU": 0.768, "A/159-ALA": 0.771, "A/160-VAL": 0.777, "A/161-LYS": 0.694, "A/162-THR": 0.843, "A/163-VAL": 0.808, "A/164-LEU": 0.849, "A/165-GLU": 0.825, "A/166-HIS": 0.861, "A/167-ARG": 0.842, "A/168-VAL": 0.823, "A/169-TYR": 0.833, "A/170-ILE": 0.748, "A/171-GLU": 0.668, "A/172-VAL": 0.625}, "cad_score": {"A/27-ALA": 0.84, "A/28-VAL": 0.476, "A/29-PRO": 0.619, "A/30-THR": 0.57, "A/31-THR": 0.562, "A/32-ARG": 0.766, "A/33-VAL": 0.733, "A/34-VAL": 0.672, "A/35-VAL": 0.777, "A/36-HIS": 0.64, "A/37-GLN": 0.615, "A/38-SER": 0.837, "A/39-ALA": 0.856, "A/40-VAL": 0.795, "A/41-LEU": 0.682, "A/42-LYS": 0.648, "A/43-LYS": 0.757, "A/44-ASP": 0.783, "A/45-ASP": 0.726, "A/46-VAL": 0.877, "A/47-SER": 0.832, "A/48-GLY": 0.815, "A/49-SER": 0.77, "A/50-GLU": 0.799, "A/51-ILE": 0.847, "A/52-LYS": 0.744, "A/53-PRO": 0.871, "A/54-GLU": 0.538, "A/55-GLY": 0.698, "A/56-ASP": 0.43, "A/57-VAL": 0.46, "A/58-ALA": 0.438, "A/59-ARG": 0.568, "A/60-TYR": 0.819, "A/61-LYS": 0.827, "A/62-ILE": 0.819, "A/63-ARG": 0.685, "A/64-LYS": 0.816, "A/65-VAL": 0.835, "A/66-MET": 0.707, "A/67-LEU": 0.828, "A/68-SER": 0.779, "A/69-CYS": 0.695, "A/70-THR": 0.733, "A/71-LEU": 0.842, "A/72-ARG": 0.63, "A/73-MET": 0.765, "A/74-ARG": 0.684, "A/75-PRO": 0.673, "A/76-GLY": 0.458, "A/77-GLU": 0.46, "A/78-LEU": 0.669, "A/79-VAL": 0.794, "A/80-ASN": 0.633, "A/81-TYR": 0.88, "A/82-LEU": 0.854, "A/83-ILE": 0.89, "A/84-VAL": 0.798, "A/85-LYS": 0.687, "A/86-CYS": 0.671, "A/87-SER": 0.43, "A/88-SER": 0.68, "A/89-PRO": 0.778, "A/90-ILE": 0.877, "A/91-VAL": 0.825, "A/92-ASN": 0.925, "A/93-TRP": 0.844, "A/94-SER": 0.763, "A/95-ALA": 0.78, "A/96-ALA": 0.89, "A/97-PHE": 0.805, "A/98-THR": 0.835, "A/99-ALA": 0.792, "A/100-PRO": 0.69, "A/101-ALA": 0.597, "A/102-LEU": 0.761, "A/103-MET": 0.799, "A/104-VAL": 0.857, "A/105-LYS": 0.807, "A/106-GLU": 0.848, "A/107-SER": 0.778, "A/108-CYS": 0.829, "A/109-GLN": 0.706, "A/110-ASP": 0.492, "A/111-MET": 0.715, "A/112-ILE": 0.804, "A/113-THR": 0.783, "A/114-ILE": 0.773, "A/115-ILE": 0.874, "A/116-GLY": 0.874, "A/117-LYS": 0.706, "A/118-GLY": 0.885, "A/119-LYS": 0.813, "A/120-VAL": 0.859, "A/121-GLU": 0.735, "A/122-SER": 0.781, "A/123-ASN": 0.644, "A/124-GLY": 0.757, "A/125-VAL": 0.724, "A/126-ALA": 0.801, "A/127-GLY": 0.789, "A/128-SER": 0.778, "A/129-ASP": 0.568, "A/130-CYS": 0.7, "A/131-THR": 0.775, "A/132-LYS": 0.774, "A/133-SER": 0.756, "A/134-PHE": 0.807, "A/135-ASN": 0.67, "A/136-LYS": 0.812, "A/137-PHE": 0.701, "A/138-ILE": 0.886, "A/139-ARG": 0.623, "A/140-LEU": 0.834, "A/141-GLY": 0.731, "A/142-ALA": 0.694, "A/143-GLY": 0.64, "A/144-ILE": 0.825, "A/145-SER": 0.703, "A/146-GLN": 0.564, "A/147-THR": 0.571, "A/148-GLN": 0.665, "A/149-HIS": 0.801, "A/150-LEU": 0.82, "A/151-TYR": 0.853, "A/152-VAL": 0.827, "A/153-VAL": 0.881, "A/154-MET": 0.683, "A/155-TYR": 0.805, "A/156-THR": 0.689, "A/157-SER": 0.72, "A/158-GLU": 0.764, "A/159-ALA": 0.573, "A/160-VAL": 0.725, "A/161-LYS": 0.837, "A/162-THR": 0.73, "A/163-VAL": 0.809, "A/164-LEU": 0.716, "A/165-GLU": 0.713, "A/166-HIS": 0.84, "A/167-ARG": 0.809, "A/168-VAL": 0.783, "A/169-TYR": 0.86, "A/170-ILE": 0.707, "A/171-GLU": 0.639, "A/172-VAL": 0.579}, "LoCoHD": {"A/27-ALA": 0.08227646399224665, "A/28-VAL": 0.08628494832171116, "A/29-PRO": 0.09746465621375525, "A/30-THR": 0.11775448289871306, "A/31-THR": 0.08275846953241967, "A/32-ARG": 0.09444797884786116, "A/33-VAL": 0.048623214826337136, "A/34-VAL": 0.08638769728258852, "A/35-VAL": 0.07493647057580394, "A/36-HIS": 0.1769219479896545, "A/37-GLN": 0.12665508075324572, "A/38-SER": 0.09193292111592126, "A/39-ALA": 0.052929702740128586, "A/40-VAL": 0.06336793842436429, "A/41-LEU": 0.13952708554167703, "A/42-LYS": 0.141289949600425, "A/43-LYS": 0.10677261831312812, "A/44-ASP": 0.08622440638395504, "A/45-ASP": 0.09681387053830427, "A/46-VAL": 0.06889879616683223, "A/47-SER": 0.07804463431793436, "A/48-GLY": 0.06384874997992443, "A/49-SER": 0.06055216995633391, "A/50-GLU": 0.10025926788361929, "A/51-ILE": 0.05413744303456354, "A/52-LYS": 0.06803376064078305, "A/53-PRO": 0.08829010285433316, "A/54-GLU": 0.21998333845399481, "A/55-GLY": 0.11057325634900464, "A/56-ASP": 0.19376328487120453, "A/57-VAL": 0.09610838010470375, "A/58-ALA": 0.12001074191570937, "A/59-ARG": 0.16377785239891893, "A/60-TYR": 0.09067982938471435, "A/61-LYS": 0.06920463622077995, "A/62-ILE": 0.0832570296792254, "A/63-ARG": 0.15815443264460685, "A/64-LYS": 0.106084230119288, "A/65-VAL": 0.05138052190991264, "A/66-MET": 0.08898295805441624, "A/67-LEU": 0.10051720562463651, "A/68-SER": 0.06190838426452736, "A/69-CYS": 0.05954039514715168, "A/70-THR": 0.07028941305402177, "A/71-LEU": 0.0902387687217786, "A/72-ARG": 0.24928790299972206, "A/73-MET": 0.1520659802374054, "A/74-ARG": 0.2670519479589555, "A/75-PRO": 0.0740326464856608, "A/76-GLY": 0.12973939403567636, "A/77-GLU": 0.1677994317404173, "A/78-LEU": 0.15483450708353447, "A/79-VAL": 0.06779418625370855, "A/80-ASN": 0.10558987068037695, "A/81-TYR": 0.05408474209265854, "A/82-LEU": 0.0393700728853722, "A/83-ILE": 0.048606773264450086, "A/84-VAL": 0.05970866665553542, "A/85-LYS": 0.062228131872400706, "A/86-CYS": 0.06509844431897624, "A/87-SER": 0.09582482820229231, "A/88-SER": 0.08135141817105819, "A/89-PRO": 0.07339588177843147, "A/90-ILE": 0.06166425847673688, "A/91-VAL": 0.09180594381671943, "A/92-ASN": 0.05704539689579911, "A/93-TRP": 0.07689031478397641, "A/94-SER": 0.08477228640056572, "A/95-ALA": 0.08674258300140167, "A/96-ALA": 0.0638849753982805, "A/97-PHE": 0.06361059190356289, "A/98-THR": 0.07022768891319102, "A/99-ALA": 0.07950262300018505, "A/100-PRO": 0.11277943329517238, "A/101-ALA": 0.12250849759679154, "A/102-LEU": 0.09855125959065429, "A/103-MET": 0.109040037138126, "A/104-VAL": 0.0671030230092574, "A/105-LYS": 0.10909380179538523, "A/106-GLU": 0.16988931215083758, "A/107-SER": 0.05804796067165375, "A/108-CYS": 0.05800802420836727, "A/109-GLN": 0.15072270791069756, "A/110-ASP": 0.09508427832055646, "A/111-MET": 0.15471208634950884, "A/112-ILE": 0.09079620842965275, "A/113-THR": 0.08940751857406393, "A/114-ILE": 0.06057944724037398, "A/115-ILE": 0.049379873252625946, "A/116-GLY": 0.045871711847107796, "A/117-LYS": 0.08771154597451274, "A/118-GLY": 0.057847830659738364, "A/119-LYS": 0.12638222587450693, "A/120-VAL": 0.036595905586979116, "A/121-GLU": 0.07230632768529517, "A/122-SER": 0.07970671839418676, "A/123-ASN": 0.11080398445240308, "A/124-GLY": 0.07734155160791521, "A/125-VAL": 0.09360977472607634, "A/126-ALA": 0.0743553707436212, "A/127-GLY": 0.09665834752856212, "A/128-SER": 0.13154208677152676, "A/129-ASP": 0.15337751476557065, "A/130-CYS": 0.11602341623204547, "A/131-THR": 0.09151778681175779, "A/132-LYS": 0.08514513375695447, "A/133-SER": 0.060917110987556054, "A/134-PHE": 0.0741036441145332, "A/135-ASN": 0.08327904859955641, "A/136-LYS": 0.13989882887195612, "A/137-PHE": 0.15497511979833142, "A/138-ILE": 0.07426621632285332, "A/139-ARG": 0.15536486178792722, "A/140-LEU": 0.09121292914905811, "A/141-GLY": 0.08406590961759493, "A/142-ALA": 0.07842581573298091, "A/143-GLY": 0.05763248066555031, "A/144-ILE": 0.09490423631237913, "A/145-SER": 0.07644684600323887, "A/146-GLN": 0.17029290970611205, "A/147-THR": 0.09141932313207496, "A/148-GLN": 0.12411492088708863, "A/149-HIS": 0.10969726254447094, "A/150-LEU": 0.050573041161907584, "A/151-TYR": 0.09167811908547317, "A/152-VAL": 0.05141032436434615, "A/153-VAL": 0.03964671711460316, "A/154-MET": 0.06002197032104573, "A/155-TYR": 0.10238278551080855, "A/156-THR": 0.08610550609683114, "A/157-SER": 0.09748621417396264, "A/158-GLU": 0.16567295342916316, "A/159-ALA": 0.15725446694085202, "A/160-VAL": 0.1313327294755612, "A/161-LYS": 0.17364618271031956, "A/162-THR": 0.06515052652144017, "A/163-VAL": 0.07507727043067278, "A/164-LEU": 0.07405836120601579, "A/165-GLU": 0.12678191172345757, "A/166-HIS": 0.11902761717496586, "A/167-ARG": 0.11163507649249291, "A/168-VAL": 0.04639827255561306, "A/169-TYR": 0.09286327551679854, "A/170-ILE": 0.09035208362682648, "A/171-GLU": 0.16776973907208875, "A/172-VAL": 0.09866650865947105}}}, "2": {"single": {"lddt": 0.8093073212539419, "rmsd": 1.3705248832702637, "cad_score": 0.735302, "gdtts": 0.9006849315068494, "tm_score": 0.9425540566444397, "LoCoHD": 0.10275749637388884}, "per_residue": {"lddt": {"A/27-ALA": 0.449, "A/28-VAL": 0.554, "A/29-PRO": 0.377, "A/30-THR": 0.522, "A/31-THR": 0.48, "A/32-ARG": 0.422, "A/33-VAL": 0.516, "A/34-VAL": 0.673, "A/35-VAL": 0.739, "A/36-HIS": 0.619, "A/37-GLN": 0.674, "A/38-SER": 0.812, "A/39-ALA": 0.827, "A/40-VAL": 0.823, "A/41-LEU": 0.757, "A/42-LYS": 0.76, "A/43-LYS": 0.763, "A/44-ASP": 0.798, "A/45-ASP": 0.818, "A/46-VAL": 0.888, "A/47-SER": 0.846, "A/48-GLY": 0.903, "A/49-SER": 0.856, "A/50-GLU": 0.832, "A/51-ILE": 0.787, "A/52-LYS": 0.745, "A/53-PRO": 0.731, "A/54-GLU": 0.531, "A/55-GLY": 0.58, "A/56-ASP": 0.601, "A/57-VAL": 0.698, "A/58-ALA": 0.617, "A/59-ARG": 0.68, "A/60-TYR": 0.783, "A/61-LYS": 0.813, "A/62-ILE": 0.83, "A/63-ARG": 0.734, "A/64-LYS": 0.802, "A/65-VAL": 0.845, "A/66-MET": 0.781, "A/67-LEU": 0.813, "A/68-SER": 0.85, "A/69-CYS": 0.887, "A/70-THR": 0.849, "A/71-LEU": 0.817, "A/72-ARG": 0.782, "A/73-MET": 0.784, "A/74-ARG": 0.645, "A/75-PRO": 0.743, "A/76-GLY": 0.795, "A/77-GLU": 0.789, "A/78-LEU": 0.822, "A/79-VAL": 0.888, "A/80-ASN": 0.816, "A/81-TYR": 0.898, "A/82-LEU": 0.895, "A/83-ILE": 0.914, "A/84-VAL": 0.923, "A/85-LYS": 0.839, "A/86-CYS": 0.843, "A/87-SER": 0.728, "A/88-SER": 0.844, "A/89-PRO": 0.849, "A/90-ILE": 0.918, "A/91-VAL": 0.884, "A/92-ASN": 0.903, "A/93-TRP": 0.897, "A/94-SER": 0.924, "A/95-ALA": 0.927, "A/96-ALA": 0.937, "A/97-PHE": 0.924, "A/98-THR": 0.892, "A/99-ALA": 0.748, "A/100-PRO": 0.728, "A/101-ALA": 0.759, "A/102-LEU": 0.864, "A/103-MET": 0.894, "A/104-VAL": 0.912, "A/105-LYS": 0.867, "A/106-GLU": 0.806, "A/107-SER": 0.902, "A/108-CYS": 0.904, "A/109-GLN": 0.804, "A/110-ASP": 0.771, "A/111-MET": 0.777, "A/112-ILE": 0.933, "A/113-THR": 0.916, "A/114-ILE": 0.889, "A/115-ILE": 0.833, "A/116-GLY": 0.892, "A/117-LYS": 0.795, "A/118-GLY": 0.906, "A/119-LYS": 0.85, "A/120-VAL": 0.91, "A/121-GLU": 0.883, "A/122-SER": 0.857, "A/123-ASN": 0.769, "A/124-GLY": 0.821, "A/125-VAL": 0.692, "A/126-ALA": 0.741, "A/127-GLY": 0.787, "A/128-SER": 0.83, "A/129-ASP": 0.758, "A/130-CYS": 0.833, "A/131-THR": 0.778, "A/132-LYS": 0.847, "A/133-SER": 0.844, "A/134-PHE": 0.835, "A/135-ASN": 0.707, "A/136-LYS": 0.791, "A/137-PHE": 0.827, "A/138-ILE": 0.819, "A/139-ARG": 0.752, "A/140-LEU": 0.857, "A/141-GLY": 0.708, "A/142-ALA": 0.895, "A/143-GLY": 0.894, "A/144-ILE": 0.897, "A/145-SER": 0.802, "A/146-GLN": 0.732, "A/147-THR": 0.823, "A/148-GLN": 0.818, "A/149-HIS": 0.867, "A/150-LEU": 0.886, "A/151-TYR": 0.914, "A/152-VAL": 0.893, "A/153-VAL": 0.881, "A/154-MET": 0.843, "A/155-TYR": 0.896, "A/156-THR": 0.859, "A/157-SER": 0.803, "A/158-GLU": 0.785, "A/159-ALA": 0.845, "A/160-VAL": 0.839, "A/161-LYS": 0.732, "A/162-THR": 0.854, "A/163-VAL": 0.805, "A/164-LEU": 0.804, "A/165-GLU": 0.823, "A/166-HIS": 0.82, "A/167-ARG": 0.692, "A/168-VAL": 0.761, "A/169-TYR": 0.749, "A/170-ILE": 0.755, "A/171-GLU": 0.639, "A/172-VAL": 0.603}, "cad_score": {"A/27-ALA": 0.435, "A/28-VAL": 0.771, "A/29-PRO": 0.385, "A/30-THR": 0.339, "A/31-THR": 0.27, "A/32-ARG": 0.278, "A/33-VAL": 0.412, "A/34-VAL": 0.621, "A/35-VAL": 0.68, "A/36-HIS": 0.579, "A/37-GLN": 0.595, "A/38-SER": 0.771, "A/39-ALA": 0.878, "A/40-VAL": 0.763, "A/41-LEU": 0.735, "A/42-LYS": 0.725, "A/43-LYS": 0.779, "A/44-ASP": 0.774, "A/45-ASP": 0.681, "A/46-VAL": 0.84, "A/47-SER": 0.79, "A/48-GLY": 0.856, "A/49-SER": 0.791, "A/50-GLU": 0.852, "A/51-ILE": 0.836, "A/52-LYS": 0.751, "A/53-PRO": 0.77, "A/54-GLU": 0.416, "A/55-GLY": 0.719, "A/56-ASP": 0.457, "A/57-VAL": 0.545, "A/58-ALA": 0.647, "A/59-ARG": 0.554, "A/60-TYR": 0.766, "A/61-LYS": 0.738, "A/62-ILE": 0.84, "A/63-ARG": 0.621, "A/64-LYS": 0.793, "A/65-VAL": 0.824, "A/66-MET": 0.718, "A/67-LEU": 0.83, "A/68-SER": 0.732, "A/69-CYS": 0.726, "A/70-THR": 0.72, "A/71-LEU": 0.791, "A/72-ARG": 0.725, "A/73-MET": 0.739, "A/74-ARG": 0.686, "A/75-PRO": 0.673, "A/76-GLY": 0.653, "A/77-GLU": 0.606, "A/78-LEU": 0.727, "A/79-VAL": 0.86, "A/80-ASN": 0.689, "A/81-TYR": 0.848, "A/82-LEU": 0.896, "A/83-ILE": 0.868, "A/84-VAL": 0.862, "A/85-LYS": 0.638, "A/86-CYS": 0.633, "A/87-SER": 0.516, "A/88-SER": 0.624, "A/89-PRO": 0.768, "A/90-ILE": 0.835, "A/91-VAL": 0.817, "A/92-ASN": 0.877, "A/93-TRP": 0.854, "A/94-SER": 0.771, "A/95-ALA": 0.788, "A/96-ALA": 0.887, "A/97-PHE": 0.884, "A/98-THR": 0.84, "A/99-ALA": 0.838, "A/100-PRO": 0.699, "A/101-ALA": 0.7, "A/102-LEU": 0.798, "A/103-MET": 0.821, "A/104-VAL": 0.875, "A/105-LYS": 0.815, "A/106-GLU": 0.846, "A/107-SER": 0.746, "A/108-CYS": 0.823, "A/109-GLN": 0.734, "A/110-ASP": 0.512, "A/111-MET": 0.717, "A/112-ILE": 0.807, "A/113-THR": 0.76, "A/114-ILE": 0.815, "A/115-ILE": 0.794, "A/116-GLY": 0.894, "A/117-LYS": 0.774, "A/118-GLY": 0.801, "A/119-LYS": 0.838, "A/120-VAL": 0.85, "A/121-GLU": 0.727, "A/122-SER": 0.795, "A/123-ASN": 0.641, "A/124-GLY": 0.727, "A/125-VAL": 0.715, "A/126-ALA": 0.807, "A/127-GLY": 0.805, "A/128-SER": 0.758, "A/129-ASP": 0.678, "A/130-CYS": 0.755, "A/131-THR": 0.658, "A/132-LYS": 0.769, "A/133-SER": 0.822, "A/134-PHE": 0.824, "A/135-ASN": 0.804, "A/136-LYS": 0.735, "A/137-PHE": 0.715, "A/138-ILE": 0.815, "A/139-ARG": 0.568, "A/140-LEU": 0.812, "A/141-GLY": 0.623, "A/142-ALA": 0.675, "A/143-GLY": 0.633, "A/144-ILE": 0.892, "A/145-SER": 0.718, "A/146-GLN": 0.499, "A/147-THR": 0.579, "A/148-GLN": 0.742, "A/149-HIS": 0.731, "A/150-LEU": 0.833, "A/151-TYR": 0.865, "A/152-VAL": 0.808, "A/153-VAL": 0.895, "A/154-MET": 0.727, "A/155-TYR": 0.8, "A/156-THR": 0.67, "A/157-SER": 0.762, "A/158-GLU": 0.832, "A/159-ALA": 0.668, "A/160-VAL": 0.811, "A/161-LYS": 0.831, "A/162-THR": 0.719, "A/163-VAL": 0.795, "A/164-LEU": 0.698, "A/165-GLU": 0.797, "A/166-HIS": 0.811, "A/167-ARG": 0.603, "A/168-VAL": 0.64, "A/169-TYR": 0.556, "A/170-ILE": 0.593, "A/171-GLU": 0.629, "A/172-VAL": 0.619}, "LoCoHD": {"A/27-ALA": 0.09772455874764645, "A/28-VAL": 0.17670261194308787, "A/29-PRO": 0.19190999202562012, "A/30-THR": 0.14127931681894443, "A/31-THR": 0.13865617527066704, "A/32-ARG": 0.35084021154631484, "A/33-VAL": 0.17310958596690293, "A/34-VAL": 0.15456303299652063, "A/35-VAL": 0.09530049080343643, "A/36-HIS": 0.18728678216431752, "A/37-GLN": 0.12077750539903705, "A/38-SER": 0.08718408508962776, "A/39-ALA": 0.05587163277481183, "A/40-VAL": 0.06916337122023951, "A/41-LEU": 0.1374988761197552, "A/42-LYS": 0.13151698556308739, "A/43-LYS": 0.10290412566179331, "A/44-ASP": 0.09121550669191934, "A/45-ASP": 0.10192845459143106, "A/46-VAL": 0.0722272520745036, "A/47-SER": 0.07581766527879004, "A/48-GLY": 0.06031360619760458, "A/49-SER": 0.06805906120376633, "A/50-GLU": 0.08407409230288623, "A/51-ILE": 0.05007015440376566, "A/52-LYS": 0.13329608717711636, "A/53-PRO": 0.10951180500095493, "A/54-GLU": 0.24457329505995787, "A/55-GLY": 0.11521622056205391, "A/56-ASP": 0.19385054539495067, "A/57-VAL": 0.1298455415933452, "A/58-ALA": 0.11658880774820517, "A/59-ARG": 0.18282277180812267, "A/60-TYR": 0.08604263848543833, "A/61-LYS": 0.1030342707333425, "A/62-ILE": 0.0723994921228251, "A/63-ARG": 0.1021063994214432, "A/64-LYS": 0.10136723040048701, "A/65-VAL": 0.05303457984873788, "A/66-MET": 0.10097564059129625, "A/67-LEU": 0.10419174158614798, "A/68-SER": 0.07268575625171546, "A/69-CYS": 0.06214081171981463, "A/70-THR": 0.06430863106507172, "A/71-LEU": 0.09095328028960172, "A/72-ARG": 0.2504349208312539, "A/73-MET": 0.11187846529352018, "A/74-ARG": 0.23899187371186312, "A/75-PRO": 0.06702227038600536, "A/76-GLY": 0.09127001578570651, "A/77-GLU": 0.1358195637991255, "A/78-LEU": 0.06944634847997487, "A/79-VAL": 0.05048006855562292, "A/80-ASN": 0.11075207274910509, "A/81-TYR": 0.07853727047236594, "A/82-LEU": 0.06920572127826854, "A/83-ILE": 0.04700544314813869, "A/84-VAL": 0.053637585903189976, "A/85-LYS": 0.06872603301539949, "A/86-CYS": 0.05807543651780373, "A/87-SER": 0.08175881854462907, "A/88-SER": 0.11052070654769466, "A/89-PRO": 0.06575501086210263, "A/90-ILE": 0.06562093527917631, "A/91-VAL": 0.08058710763825479, "A/92-ASN": 0.0676557751823151, "A/93-TRP": 0.07924187896844384, "A/94-SER": 0.07993721843256542, "A/95-ALA": 0.08021411697743536, "A/96-ALA": 0.06014985591404939, "A/97-PHE": 0.0579823296846087, "A/98-THR": 0.06110120508015704, "A/99-ALA": 0.0757110813886272, "A/100-PRO": 0.10725958365978717, "A/101-ALA": 0.08649441406487218, "A/102-LEU": 0.07938993801468278, "A/103-MET": 0.07571211388594588, "A/104-VAL": 0.06580712011278926, "A/105-LYS": 0.1226864698323963, "A/106-GLU": 0.18500187779386157, "A/107-SER": 0.059066893039239995, "A/108-CYS": 0.06039641107952385, "A/109-GLN": 0.14674410254164114, "A/110-ASP": 0.09270257694438488, "A/111-MET": 0.15773341962246304, "A/112-ILE": 0.07660870762527389, "A/113-THR": 0.09334877693575239, "A/114-ILE": 0.056912132869355044, "A/115-ILE": 0.0513628539516481, "A/116-GLY": 0.05105868971734794, "A/117-LYS": 0.14434974872228523, "A/118-GLY": 0.08153281611840969, "A/119-LYS": 0.12017493874640657, "A/120-VAL": 0.045738504188342306, "A/121-GLU": 0.07608702646332487, "A/122-SER": 0.07118781585468784, "A/123-ASN": 0.11136412682123817, "A/124-GLY": 0.09148996425529805, "A/125-VAL": 0.0998296160774658, "A/126-ALA": 0.07876720629628857, "A/127-GLY": 0.11226740947585849, "A/128-SER": 0.10952148226459889, "A/129-ASP": 0.09821330915346635, "A/130-CYS": 0.0913264415718214, "A/131-THR": 0.10656068876612936, "A/132-LYS": 0.11039324872677601, "A/133-SER": 0.06252756549947758, "A/134-PHE": 0.08628745550391327, "A/135-ASN": 0.11541733665611502, "A/136-LYS": 0.12386004647007072, "A/137-PHE": 0.13267429112337736, "A/138-ILE": 0.06909573233259206, "A/139-ARG": 0.1497432668377176, "A/140-LEU": 0.09110792935970223, "A/141-GLY": 0.07031974546951317, "A/142-ALA": 0.06783247323563729, "A/143-GLY": 0.047165925897880344, "A/144-ILE": 0.09295673748766202, "A/145-SER": 0.07908318980153532, "A/146-GLN": 0.213090441007779, "A/147-THR": 0.09575491475833174, "A/148-GLN": 0.10971297794507512, "A/149-HIS": 0.10065041536333884, "A/150-LEU": 0.06415912474552098, "A/151-TYR": 0.11202663024784391, "A/152-VAL": 0.047493705352603645, "A/153-VAL": 0.04084481668587557, "A/154-MET": 0.05226132423247131, "A/155-TYR": 0.10885143760695483, "A/156-THR": 0.0715562314554777, "A/157-SER": 0.08815695599798999, "A/158-GLU": 0.1352827351427959, "A/159-ALA": 0.1439520191898127, "A/160-VAL": 0.10929474361633316, "A/161-LYS": 0.17261084919889252, "A/162-THR": 0.06478812940871273, "A/163-VAL": 0.06908413471914546, "A/164-LEU": 0.08361729375147417, "A/165-GLU": 0.13856771434053822, "A/166-HIS": 0.14074378719619818, "A/167-ARG": 0.19278896038573776, "A/168-VAL": 0.06848026233172068, "A/169-TYR": 0.11502709755418249, "A/170-ILE": 0.12668134337558715, "A/171-GLU": 0.18080610536035294, "A/172-VAL": 0.1286883886039575}}}, "3": {"single": {"lddt": 0.8224583657672868, "rmsd": 1.1332426071166992, "cad_score": 0.748839, "gdtts": 0.916095890410959, "tm_score": 0.9502663612365723, "LoCoHD": 0.0991476700308921}, "per_residue": {"lddt": {"A/27-ALA": 0.584, "A/28-VAL": 0.714, "A/29-PRO": 0.624, "A/30-THR": 0.633, "A/31-THR": 0.7, "A/32-ARG": 0.65, "A/33-VAL": 0.721, "A/34-VAL": 0.777, "A/35-VAL": 0.8, "A/36-HIS": 0.65, "A/37-GLN": 0.686, "A/38-SER": 0.842, "A/39-ALA": 0.867, "A/40-VAL": 0.792, "A/41-LEU": 0.731, "A/42-LYS": 0.726, "A/43-LYS": 0.732, "A/44-ASP": 0.789, "A/45-ASP": 0.809, "A/46-VAL": 0.88, "A/47-SER": 0.848, "A/48-GLY": 0.908, "A/49-SER": 0.866, "A/50-GLU": 0.854, "A/51-ILE": 0.804, "A/52-LYS": 0.792, "A/53-PRO": 0.806, "A/54-GLU": 0.625, "A/55-GLY": 0.625, "A/56-ASP": 0.632, "A/57-VAL": 0.747, "A/58-ALA": 0.642, "A/59-ARG": 0.704, "A/60-TYR": 0.823, "A/61-LYS": 0.826, "A/62-ILE": 0.857, "A/63-ARG": 0.765, "A/64-LYS": 0.849, "A/65-VAL": 0.889, "A/66-MET": 0.824, "A/67-LEU": 0.822, "A/68-SER": 0.83, "A/69-CYS": 0.883, "A/70-THR": 0.858, "A/71-LEU": 0.81, "A/72-ARG": 0.781, "A/73-MET": 0.782, "A/74-ARG": 0.647, "A/75-PRO": 0.739, "A/76-GLY": 0.776, "A/77-GLU": 0.778, "A/78-LEU": 0.792, "A/79-VAL": 0.872, "A/80-ASN": 0.816, "A/81-TYR": 0.901, "A/82-LEU": 0.89, "A/83-ILE": 0.924, "A/84-VAL": 0.929, "A/85-LYS": 0.847, "A/86-CYS": 0.844, "A/87-SER": 0.73, "A/88-SER": 0.843, "A/89-PRO": 0.86, "A/90-ILE": 0.926, "A/91-VAL": 0.876, "A/92-ASN": 0.891, "A/93-TRP": 0.892, "A/94-SER": 0.913, "A/95-ALA": 0.907, "A/96-ALA": 0.935, "A/97-PHE": 0.925, "A/98-THR": 0.887, "A/99-ALA": 0.752, "A/100-PRO": 0.729, "A/101-ALA": 0.751, "A/102-LEU": 0.854, "A/103-MET": 0.893, "A/104-VAL": 0.909, "A/105-LYS": 0.849, "A/106-GLU": 0.821, "A/107-SER": 0.891, "A/108-CYS": 0.903, "A/109-GLN": 0.793, "A/110-ASP": 0.783, "A/111-MET": 0.774, "A/112-ILE": 0.937, "A/113-THR": 0.842, "A/114-ILE": 0.89, "A/115-ILE": 0.835, "A/116-GLY": 0.892, "A/117-LYS": 0.792, "A/118-GLY": 0.903, "A/119-LYS": 0.842, "A/120-VAL": 0.899, "A/121-GLU": 0.876, "A/122-SER": 0.843, "A/123-ASN": 0.78, "A/124-GLY": 0.831, "A/125-VAL": 0.698, "A/126-ALA": 0.744, "A/127-GLY": 0.786, "A/128-SER": 0.834, "A/129-ASP": 0.765, "A/130-CYS": 0.815, "A/131-THR": 0.774, "A/132-LYS": 0.839, "A/133-SER": 0.822, "A/134-PHE": 0.817, "A/135-ASN": 0.696, "A/136-LYS": 0.841, "A/137-PHE": 0.858, "A/138-ILE": 0.84, "A/139-ARG": 0.778, "A/140-LEU": 0.875, "A/141-GLY": 0.707, "A/142-ALA": 0.89, "A/143-GLY": 0.895, "A/144-ILE": 0.894, "A/145-SER": 0.797, "A/146-GLN": 0.748, "A/147-THR": 0.816, "A/148-GLN": 0.81, "A/149-HIS": 0.89, "A/150-LEU": 0.896, "A/151-TYR": 0.919, "A/152-VAL": 0.898, "A/153-VAL": 0.879, "A/154-MET": 0.832, "A/155-TYR": 0.874, "A/156-THR": 0.841, "A/157-SER": 0.762, "A/158-GLU": 0.773, "A/159-ALA": 0.813, "A/160-VAL": 0.82, "A/161-LYS": 0.724, "A/162-THR": 0.86, "A/163-VAL": 0.816, "A/164-LEU": 0.831, "A/165-GLU": 0.835, "A/166-HIS": 0.866, "A/167-ARG": 0.727, "A/168-VAL": 0.804, "A/169-TYR": 0.798, "A/170-ILE": 0.75, "A/171-GLU": 0.689, "A/172-VAL": 0.628}, "cad_score": {"A/27-ALA": 0.712, "A/28-VAL": 0.525, "A/29-PRO": 0.62, "A/30-THR": 0.587, "A/31-THR": 0.478, "A/32-ARG": 0.529, "A/33-VAL": 0.591, "A/34-VAL": 0.496, "A/35-VAL": 0.714, "A/36-HIS": 0.622, "A/37-GLN": 0.595, "A/38-SER": 0.812, "A/39-ALA": 0.871, "A/40-VAL": 0.759, "A/41-LEU": 0.708, "A/42-LYS": 0.69, "A/43-LYS": 0.781, "A/44-ASP": 0.754, "A/45-ASP": 0.685, "A/46-VAL": 0.837, "A/47-SER": 0.789, "A/48-GLY": 0.865, "A/49-SER": 0.816, "A/50-GLU": 0.888, "A/51-ILE": 0.841, "A/52-LYS": 0.762, "A/53-PRO": 0.855, "A/54-GLU": 0.443, "A/55-GLY": 0.728, "A/56-ASP": 0.406, "A/57-VAL": 0.609, "A/58-ALA": 0.63, "A/59-ARG": 0.554, "A/60-TYR": 0.738, "A/61-LYS": 0.765, "A/62-ILE": 0.803, "A/63-ARG": 0.592, "A/64-LYS": 0.81, "A/65-VAL": 0.838, "A/66-MET": 0.743, "A/67-LEU": 0.795, "A/68-SER": 0.832, "A/69-CYS": 0.722, "A/70-THR": 0.736, "A/71-LEU": 0.81, "A/72-ARG": 0.749, "A/73-MET": 0.779, "A/74-ARG": 0.729, "A/75-PRO": 0.676, "A/76-GLY": 0.616, "A/77-GLU": 0.568, "A/78-LEU": 0.738, "A/79-VAL": 0.838, "A/80-ASN": 0.7, "A/81-TYR": 0.85, "A/82-LEU": 0.913, "A/83-ILE": 0.892, "A/84-VAL": 0.88, "A/85-LYS": 0.663, "A/86-CYS": 0.616, "A/87-SER": 0.502, "A/88-SER": 0.626, "A/89-PRO": 0.775, "A/90-ILE": 0.849, "A/91-VAL": 0.816, "A/92-ASN": 0.879, "A/93-TRP": 0.864, "A/94-SER": 0.734, "A/95-ALA": 0.775, "A/96-ALA": 0.885, "A/97-PHE": 0.88, "A/98-THR": 0.834, "A/99-ALA": 0.845, "A/100-PRO": 0.702, "A/101-ALA": 0.661, "A/102-LEU": 0.787, "A/103-MET": 0.79, "A/104-VAL": 0.868, "A/105-LYS": 0.814, "A/106-GLU": 0.836, "A/107-SER": 0.792, "A/108-CYS": 0.83, "A/109-GLN": 0.715, "A/110-ASP": 0.502, "A/111-MET": 0.702, "A/112-ILE": 0.801, "A/113-THR": 0.716, "A/114-ILE": 0.793, "A/115-ILE": 0.803, "A/116-GLY": 0.909, "A/117-LYS": 0.797, "A/118-GLY": 0.786, "A/119-LYS": 0.871, "A/120-VAL": 0.871, "A/121-GLU": 0.684, "A/122-SER": 0.792, "A/123-ASN": 0.663, "A/124-GLY": 0.73, "A/125-VAL": 0.692, "A/126-ALA": 0.813, "A/127-GLY": 0.834, "A/128-SER": 0.765, "A/129-ASP": 0.692, "A/130-CYS": 0.753, "A/131-THR": 0.65, "A/132-LYS": 0.777, "A/133-SER": 0.828, "A/134-PHE": 0.845, "A/135-ASN": 0.826, "A/136-LYS": 0.816, "A/137-PHE": 0.717, "A/138-ILE": 0.842, "A/139-ARG": 0.564, "A/140-LEU": 0.794, "A/141-GLY": 0.531, "A/142-ALA": 0.653, "A/143-GLY": 0.644, "A/144-ILE": 0.872, "A/145-SER": 0.714, "A/146-GLN": 0.502, "A/147-THR": 0.546, "A/148-GLN": 0.734, "A/149-HIS": 0.781, "A/150-LEU": 0.832, "A/151-TYR": 0.865, "A/152-VAL": 0.79, "A/153-VAL": 0.892, "A/154-MET": 0.716, "A/155-TYR": 0.811, "A/156-THR": 0.742, "A/157-SER": 0.696, "A/158-GLU": 0.834, "A/159-ALA": 0.659, "A/160-VAL": 0.805, "A/161-LYS": 0.888, "A/162-THR": 0.725, "A/163-VAL": 0.819, "A/164-LEU": 0.711, "A/165-GLU": 0.747, "A/166-HIS": 0.827, "A/167-ARG": 0.595, "A/168-VAL": 0.702, "A/169-TYR": 0.75, "A/170-ILE": 0.694, "A/171-GLU": 0.614, "A/172-VAL": 0.585}, "LoCoHD": {"A/27-ALA": 0.0984034698175741, "A/28-VAL": 0.11585227076565471, "A/29-PRO": 0.11469690555875395, "A/30-THR": 0.14363804241819442, "A/31-THR": 0.08304687554876566, "A/32-ARG": 0.20281317138671995, "A/33-VAL": 0.0852828177843012, "A/34-VAL": 0.11944505838340062, "A/35-VAL": 0.0923186520368393, "A/36-HIS": 0.19162428309924898, "A/37-GLN": 0.12657004966447205, "A/38-SER": 0.09070545319056193, "A/39-ALA": 0.05589499686296699, "A/40-VAL": 0.0652648883287143, "A/41-LEU": 0.14314209429967828, "A/42-LYS": 0.13103543608536475, "A/43-LYS": 0.10340414287755348, "A/44-ASP": 0.09558716238599076, "A/45-ASP": 0.10275488793994719, "A/46-VAL": 0.07602828608268022, "A/47-SER": 0.07656403029306906, "A/48-GLY": 0.05818694105882201, "A/49-SER": 0.07042927748474934, "A/50-GLU": 0.07904166673834584, "A/51-ILE": 0.04481381756442104, "A/52-LYS": 0.13859771537503865, "A/53-PRO": 0.09167966023557164, "A/54-GLU": 0.24792263532170133, "A/55-GLY": 0.12587859331171133, "A/56-ASP": 0.1812335625116129, "A/57-VAL": 0.10435630982665871, "A/58-ALA": 0.10912144054975315, "A/59-ARG": 0.18311274395690086, "A/60-TYR": 0.08833866247839847, "A/61-LYS": 0.09401423969419818, "A/62-ILE": 0.07465632241523897, "A/63-ARG": 0.10865555937115681, "A/64-LYS": 0.0952865156474374, "A/65-VAL": 0.05220936498752704, "A/66-MET": 0.10306620299704354, "A/67-LEU": 0.10966943364717577, "A/68-SER": 0.09215536683211087, "A/69-CYS": 0.06310517590591269, "A/70-THR": 0.06480495228260857, "A/71-LEU": 0.09239262221558103, "A/72-ARG": 0.2532336868735911, "A/73-MET": 0.10765771516845, "A/74-ARG": 0.24467443330907934, "A/75-PRO": 0.07301156436494452, "A/76-GLY": 0.09684712595273819, "A/77-GLU": 0.13510103222323003, "A/78-LEU": 0.08398584000699173, "A/79-VAL": 0.05695014682179866, "A/80-ASN": 0.1065495135899524, "A/81-TYR": 0.06773575192297872, "A/82-LEU": 0.06850889215511227, "A/83-ILE": 0.043705139968135256, "A/84-VAL": 0.05506426914146653, "A/85-LYS": 0.11958477096532288, "A/86-CYS": 0.06141646343295303, "A/87-SER": 0.08429210667048605, "A/88-SER": 0.10773533454297128, "A/89-PRO": 0.06667986797758722, "A/90-ILE": 0.06499136278102845, "A/91-VAL": 0.07986682649496572, "A/92-ASN": 0.07036099865364119, "A/93-TRP": 0.0777864585669198, "A/94-SER": 0.08242303481439082, "A/95-ALA": 0.09139109013133291, "A/96-ALA": 0.06294258075045146, "A/97-PHE": 0.05845922516963941, "A/98-THR": 0.06511159303619714, "A/99-ALA": 0.07994025697069261, "A/100-PRO": 0.10867234360798406, "A/101-ALA": 0.09058693427597089, "A/102-LEU": 0.07901962131803354, "A/103-MET": 0.08161783874498092, "A/104-VAL": 0.06333726262216043, "A/105-LYS": 0.11227466687352716, "A/106-GLU": 0.17060283507947074, "A/107-SER": 0.059873079295171605, "A/108-CYS": 0.062240441539315045, "A/109-GLN": 0.14933300174823375, "A/110-ASP": 0.09102724848525441, "A/111-MET": 0.15915111004057259, "A/112-ILE": 0.07499319951512894, "A/113-THR": 0.09128429742047799, "A/114-ILE": 0.06281133750195537, "A/115-ILE": 0.051276718935553044, "A/116-GLY": 0.04465720651917639, "A/117-LYS": 0.1452300178638049, "A/118-GLY": 0.07078476463353722, "A/119-LYS": 0.12161988055818543, "A/120-VAL": 0.0511179419571916, "A/121-GLU": 0.07916570996524955, "A/122-SER": 0.07069490647587348, "A/123-ASN": 0.09678848264878635, "A/124-GLY": 0.08971414146827564, "A/125-VAL": 0.09632870543210557, "A/126-ALA": 0.0760200034790623, "A/127-GLY": 0.10332779919558197, "A/128-SER": 0.11004124056673972, "A/129-ASP": 0.09239189177547293, "A/130-CYS": 0.08741869692230829, "A/131-THR": 0.10350088388314647, "A/132-LYS": 0.10843166063997409, "A/133-SER": 0.06476069486746548, "A/134-PHE": 0.09465505850663837, "A/135-ASN": 0.11979941435556203, "A/136-LYS": 0.13181574439473862, "A/137-PHE": 0.13533826373161068, "A/138-ILE": 0.06673612963569812, "A/139-ARG": 0.1483891235225442, "A/140-LEU": 0.0928250556167889, "A/141-GLY": 0.07422414185970315, "A/142-ALA": 0.06166077076405976, "A/143-GLY": 0.04706360427843595, "A/144-ILE": 0.09869486904910356, "A/145-SER": 0.07857085057856644, "A/146-GLN": 0.22569301140693238, "A/147-THR": 0.09458752533552749, "A/148-GLN": 0.11696378246261431, "A/149-HIS": 0.122016947712392, "A/150-LEU": 0.06535123717077608, "A/151-TYR": 0.10251264045216651, "A/152-VAL": 0.04938668799927549, "A/153-VAL": 0.04084783410936571, "A/154-MET": 0.05399116515861862, "A/155-TYR": 0.10989054494675338, "A/156-THR": 0.07290091300299491, "A/157-SER": 0.09141489807720644, "A/158-GLU": 0.12562798948105794, "A/159-ALA": 0.149119513033626, "A/160-VAL": 0.10927523270714343, "A/161-LYS": 0.1675891113305325, "A/162-THR": 0.06674702648101663, "A/163-VAL": 0.06841877683415588, "A/164-LEU": 0.07803660849823502, "A/165-GLU": 0.14776936352710202, "A/166-HIS": 0.12798859545913016, "A/167-ARG": 0.16126029868395528, "A/168-VAL": 0.07063997203785946, "A/169-TYR": 0.1115436891320918, "A/170-ILE": 0.09662000685031873, "A/171-GLU": 0.13580996258121056, "A/172-VAL": 0.09087805821183337}}}}, "T1027": {"5": {"single": {"lddt": 0.44542205748274216, "rmsd": 14.317225456237793, "cad_score": 0.445132, "gdtts": 0.21279761904761904, "tm_score": 0.496572345495224, "LoCoHD": 0.15607253731324475}, "per_residue": {"lddt": {"A/1-LYS": 0.601, "A/2-PRO": 0.526, "A/3-THR": 0.679, "A/4-GLU": 0.538, "A/5-ASN": 0.579, "A/6-ASN": 0.515, "A/7-GLU": 0.422, "A/8-ASP": 0.469, "A/9-PHE": 0.348, "A/10-ASN": 0.391, "A/11-ILE": 0.316, "A/12-VAL": 0.381, "A/13-ALA": 0.383, "A/14-VAL": 0.289, "A/15-ALA": 0.275, "A/16-SER": 0.283, "A/17-ASN": 0.276, "A/18-PHE": 0.239, "A/19-ALA": 0.238, "A/20-THR": 0.318, "A/21-THR": 0.305, "A/22-ASP": 0.341, "A/23-LEU": 0.206, "A/24-ASP": 0.302, "A/25-ALA": 0.36, "A/26-ASP": 0.276, "A/27-ARG": 0.352, "A/28-GLY": 0.453, "A/29-LYS": 0.387, "A/30-LEU": 0.403, "A/31-PRO": 0.428, "A/32-GLY": 0.381, "A/33-LYS": 0.254, "A/34-LYS": 0.389, "A/35-LEU": 0.502, "A/36-PRO": 0.614, "A/37-LEU": 0.568, "A/38-GLU": 0.686, "A/39-VAL": 0.625, "A/40-LEU": 0.493, "A/41-LYS": 0.587, "A/42-GLU": 0.635, "A/43-MET": 0.484, "A/44-GLU": 0.566, "A/45-ALA": 0.744, "A/46-ASN": 0.622, "A/47-ALA": 0.582, "A/48-ARG": 0.664, "A/49-LYS": 0.659, "A/50-ALA": 0.53, "A/51-GLY": 0.674, "A/52-CYS": 0.606, "A/53-THR": 0.683, "A/54-ARG": 0.523, "A/55-GLY": 0.653, "A/56-CYS": 0.658, "A/57-LEU": 0.612, "A/58-ILE": 0.573, "A/59-CYS": 0.623, "A/60-LEU": 0.555, "A/61-SER": 0.585, "A/62-HIS": 0.474, "A/63-ILE": 0.544, "A/64-LYS": 0.595, "A/65-CYS": 0.592, "A/66-THR": 0.698, "A/67-PRO": 0.68, "A/68-LYS": 0.469, "A/69-MET": 0.547, "A/70-LYS": 0.475, "A/71-LYS": 0.516, "A/72-PHE": 0.401, "A/73-ILE": 0.413, "A/74-PRO": 0.388, "A/75-GLY": 0.327, "A/76-ARG": 0.295, "A/77-CYS": 0.394, "A/78-HIS": 0.253, "A/79-THR": 0.339, "A/80-TYR": 0.35, "A/81-GLU": 0.289, "A/82-GLY": 0.28, "A/83-ASP": 0.174, "A/84-LYS": 0.196, "A/85-GLU": 0.196, "A/86-SER": 0.12, "A/87-ALA": 0.126, "A/88-GLN": 0.068, "A/89-GLY": 0.091, "A/90-GLY": 0.124, "A/91-ILE": 0.093, "A/92-GLY": 0.128, "A/93-GLU": 0.21, "A/94-ALA": 0.249, "A/95-ILE": 0.299, "A/96-VAL": 0.626, "A/97-ASP": 0.699, "A/98-ILE": 0.702, "A/99-PRO": 0.722, "A/100-ALA": 0.794, "A/101-ILE": 0.73, "A/102-PRO": 0.642, "A/103-ARG": 0.723, "A/104-PHE": 0.732, "A/105-LYS": 0.682, "A/106-ASP": 0.705, "A/107-LEU": 0.653, "A/108-GLU": 0.633, "A/109-PRO": 0.578, "A/110-MET": 0.478, "A/111-GLU": 0.586, "A/112-GLN": 0.679, "A/113-PHE": 0.504, "A/114-ILE": 0.522, "A/115-ALA": 0.646, "A/116-GLN": 0.649, "A/117-VAL": 0.562, "A/118-ASP": 0.566, "A/119-LEU": 0.646, "A/120-CYS": 0.617, "A/121-VAL": 0.654, "A/122-ASP": 0.646, "A/123-CYS": 0.605, "A/124-THR": 0.576, "A/125-THR": 0.459, "A/126-GLY": 0.535, "A/127-CYS": 0.567, "A/128-LEU": 0.443, "A/129-LYS": 0.434, "A/130-GLY": 0.491, "A/131-LEU": 0.515, "A/132-ALA": 0.424, "A/133-ASN": 0.461, "A/134-VAL": 0.465, "A/135-GLN": 0.564, "A/136-CYS": 0.64, "A/137-SER": 0.622, "A/138-ASP": 0.622, "A/139-LEU": 0.732, "A/140-LEU": 0.637, "A/141-LYS": 0.646, "A/142-LYS": 0.625, "A/143-TRP": 0.598, "A/144-LEU": 0.485, "A/145-PRO": 0.525, "A/146-GLN": 0.371, "A/147-ARG": 0.306, "A/148-CYS": 0.451, "A/149-ALA": 0.309, "A/150-THR": 0.19, "A/151-PHE": 0.088, "A/152-ALA": 0.152, "A/153-SER": 0.154, "A/154-LYS": 0.109, "A/155-ILE": 0.078, "A/156-GLN": 0.092, "A/157-GLY": 0.118, "A/158-GLN": 0.063, "A/159-VAL": 0.067, "A/160-ASP": 0.131, "A/161-LYS": 0.087, "A/162-ILE": 0.078, "A/163-LYS": 0.094, "A/164-GLY": 0.136, "A/165-ALA": 0.192, "A/166-GLY": 0.186, "A/167-GLY": 0.108, "A/168-ASP": 0.077}, "cad_score": {"A/1-LYS": 0.983, "A/2-PRO": 0.654, "A/3-THR": 0.416, "A/4-GLU": 0.018, "A/5-ASN": 0.077, "A/6-ASN": 0.049, "A/7-GLU": 0.194, "A/8-ASP": 0.203, "A/9-PHE": 0.677, "A/10-ASN": 0.455, "A/11-ILE": 0.548, "A/12-VAL": 0.345, "A/13-ALA": 0.622, "A/14-VAL": 0.237, "A/15-ALA": 0.413, "A/16-SER": 0.395, "A/17-ASN": 0.496, "A/18-PHE": 0.298, "A/19-ALA": 0.449, "A/20-THR": 0.593, "A/21-THR": 0.705, "A/22-ASP": 0.466, "A/23-LEU": 0.276, "A/24-ASP": 0.489, "A/25-ALA": 0.805, "A/26-ASP": 0.675, "A/27-ARG": 0.543, "A/28-GLY": 0.693, "A/29-LYS": 0.581, "A/30-LEU": 0.444, "A/31-PRO": 0.36, "A/32-GLY": 0.512, "A/33-LYS": 0.118, "A/34-LYS": 0.278, "A/35-LEU": 0.557, "A/36-PRO": 0.726, "A/37-LEU": 0.407, "A/38-GLU": 0.619, "A/39-VAL": 0.672, "A/40-LEU": 0.443, "A/41-LYS": 0.435, "A/42-GLU": 0.622, "A/43-MET": 0.394, "A/44-GLU": 0.79, "A/45-ALA": 0.843, "A/46-ASN": 0.701, "A/47-ALA": 0.661, "A/48-ARG": 0.77, "A/49-LYS": 0.798, "A/50-ALA": 0.522, "A/51-GLY": 0.655, "A/52-CYS": 0.713, "A/53-THR": 0.672, "A/54-ARG": 0.617, "A/55-GLY": 0.744, "A/56-CYS": 0.796, "A/57-LEU": 0.649, "A/58-ILE": 0.566, "A/59-CYS": 0.715, "A/60-LEU": 0.525, "A/61-SER": 0.259, "A/62-HIS": 0.343, "A/63-ILE": 0.563, "A/64-LYS": 0.528, "A/65-CYS": 0.447, "A/66-THR": 0.566, "A/67-PRO": 0.384, "A/68-LYS": 0.212, "A/69-MET": 0.73, "A/70-LYS": 0.369, "A/71-LYS": 0.503, "A/72-PHE": 0.315, "A/73-ILE": 0.475, "A/74-PRO": 0.301, "A/75-GLY": 0.138, "A/76-ARG": 0.145, "A/77-CYS": 0.506, "A/78-HIS": 0.236, "A/79-THR": 0.164, "A/80-TYR": 0.123, "A/81-GLU": 0.202, "A/82-GLY": 0.193, "A/83-ASP": 0.107, "A/84-LYS": 0.288, "A/85-GLU": 0.187, "A/86-SER": 0.043, "A/87-ALA": 0.004, "A/88-GLN": 0.049, "A/89-GLY": 0.232, "A/90-GLY": 0.324, "A/91-ILE": 0.126, "A/92-GLY": 0.529, "A/93-GLU": 0.639, "A/94-ALA": 0.239, "A/95-ILE": 0.243, "A/96-VAL": 0.51, "A/97-ASP": 0.584, "A/98-ILE": 0.656, "A/99-PRO": 0.622, "A/100-ALA": 0.683, "A/101-ILE": 0.729, "A/102-PRO": 0.735, "A/103-ARG": 0.497, "A/104-PHE": 0.759, "A/105-LYS": 0.471, "A/106-ASP": 0.578, "A/107-LEU": 0.595, "A/108-GLU": 0.658, "A/109-PRO": 0.625, "A/110-MET": 0.397, "A/111-GLU": 0.845, "A/112-GLN": 0.663, "A/113-PHE": 0.545, "A/114-ILE": 0.515, "A/115-ALA": 0.669, "A/116-GLN": 0.72, "A/117-VAL": 0.598, "A/118-ASP": 0.604, "A/119-LEU": 0.718, "A/120-CYS": 0.637, "A/121-VAL": 0.603, "A/122-ASP": 0.598, "A/123-CYS": 0.488, "A/124-THR": 0.535, "A/125-THR": 0.343, "A/126-GLY": 0.746, "A/127-CYS": 0.755, "A/128-LEU": 0.28, "A/129-LYS": 0.413, "A/130-GLY": 0.731, "A/131-LEU": 0.565, "A/132-ALA": 0.265, "A/133-ASN": 0.392, "A/134-VAL": 0.558, "A/135-GLN": 0.607, "A/136-CYS": 0.784, "A/137-SER": 0.783, "A/138-ASP": 0.697, "A/139-LEU": 0.751, "A/140-LEU": 0.634, "A/141-LYS": 0.682, "A/142-LYS": 0.775, "A/143-TRP": 0.582, "A/144-LEU": 0.658, "A/145-PRO": 0.555, "A/146-GLN": 0.112, "A/147-ARG": 0.181, "A/148-CYS": 0.61, "A/149-ALA": 0.6, "A/150-THR": 0.152, "A/151-PHE": 0.017, "A/152-ALA": 0.108, "A/153-SER": 0.096, "A/154-LYS": 0.009, "A/155-ILE": 0.0, "A/156-GLN": 0.022, "A/157-GLY": 0.366, "A/158-GLN": 0.138, "A/159-VAL": 0.156, "A/160-ASP": 0.4, "A/161-LYS": 0.071, "A/162-ILE": 0.0, "A/163-LYS": 0.0, "A/164-GLY": 0.0, "A/165-ALA": 0.114, "A/166-GLY": 0.485, "A/167-GLY": 0.274, "A/168-ASP": 0.119}, "LoCoHD": {"A/1-LYS": 0.24392403932738027, "A/2-PRO": 0.13555282249226028, "A/3-THR": 0.09728989315013378, "A/4-GLU": 0.15802608925685505, "A/5-ASN": 0.1325956889752221, "A/6-ASN": 0.16785945684683332, "A/7-GLU": 0.3017417315982144, "A/8-ASP": 0.1677574489131408, "A/9-PHE": 0.24359553000057144, "A/10-ASN": 0.13844050884319456, "A/11-ILE": 0.16556463629635448, "A/12-VAL": 0.19388669275781278, "A/13-ALA": 0.18240603271535955, "A/14-VAL": 0.2771974209241135, "A/15-ALA": 0.18328208806591748, "A/16-SER": 0.24815406362206438, "A/17-ASN": 0.28189160688782305, "A/18-PHE": 0.2674233397820232, "A/19-ALA": 0.15864781116015658, "A/20-THR": 0.16722571687152163, "A/21-THR": 0.14437071639846938, "A/22-ASP": 0.11587626340652417, "A/23-LEU": 0.26276955475573543, "A/24-ASP": 0.14331144154308162, "A/25-ALA": 0.09217342927874286, "A/26-ASP": 0.17482079913439127, "A/27-ARG": 0.23084672202955786, "A/28-GLY": 0.07737374394069885, "A/29-LYS": 0.19420191164363051, "A/30-LEU": 0.1322697722871929, "A/31-PRO": 0.14317550747576016, "A/32-GLY": 0.10926420970807059, "A/33-LYS": 0.3788037722866096, "A/34-LYS": 0.1639319272545868, "A/35-LEU": 0.18855314711112997, "A/36-PRO": 0.12856773100038732, "A/37-LEU": 0.16619861379388665, "A/38-GLU": 0.13813319604358826, "A/39-VAL": 0.08861945270323589, "A/40-LEU": 0.18880281120791947, "A/41-LYS": 0.1717016640575036, "A/42-GLU": 0.1239958213725726, "A/43-MET": 0.14463645770668707, "A/44-GLU": 0.24016910935071042, "A/45-ALA": 0.10218891121295091, "A/46-ASN": 0.09616073414858115, "A/47-ALA": 0.07140426644519583, "A/48-ARG": 0.19887024509857082, "A/49-LYS": 0.10491643340667027, "A/50-ALA": 0.08681517437911038, "A/51-GLY": 0.05435609655709393, "A/52-CYS": 0.09534607076299327, "A/53-THR": 0.12706414559053916, "A/54-ARG": 0.2554794679255613, "A/55-GLY": 0.12434225476983705, "A/56-CYS": 0.11294879942667471, "A/57-LEU": 0.2374534769678425, "A/58-ILE": 0.1328780392848787, "A/59-CYS": 0.0771854117285152, "A/60-LEU": 0.15202393505447723, "A/61-SER": 0.13289746540880906, "A/62-HIS": 0.15113910810241726, "A/63-ILE": 0.13683299647626943, "A/64-LYS": 0.11634980563785255, "A/65-CYS": 0.0832227982772781, "A/66-THR": 0.07362549672381291, "A/67-PRO": 0.06960852335141322, "A/68-LYS": 0.19878565377410187, "A/69-MET": 0.11952107599847073, "A/70-LYS": 0.18261227311049097, "A/71-LYS": 0.27719464978591263, "A/72-PHE": 0.23569695288918102, "A/73-ILE": 0.14081223744152596, "A/74-PRO": 0.11631714436094837, "A/75-GLY": 0.22946924220038611, "A/76-ARG": 0.21828285500295624, "A/77-CYS": 0.09928566194471175, "A/78-HIS": 0.21064421977387607, "A/79-THR": 0.2845093442676978, "A/80-TYR": 0.13695629693175254, "A/81-GLU": 0.23587589035620737, "A/82-GLY": 0.24036597234875376, "A/83-ASP": 0.17123055861054892, "A/84-LYS": 0.20026397367777032, "A/85-GLU": 0.23197836135459313, "A/86-SER": 0.2103622427908504, "A/87-ALA": 0.16195843693724774, "A/88-GLN": 0.29101447180567075, "A/89-GLY": 0.22782732032033204, "A/90-GLY": 0.1863820083340634, "A/91-ILE": 0.2485091904388983, "A/92-GLY": 0.13288417101823458, "A/93-GLU": 0.14631701059567215, "A/94-ALA": 0.13008259638282096, "A/95-ILE": 0.1805351416721397, "A/96-VAL": 0.10324757297284413, "A/97-ASP": 0.1071361442137515, "A/98-ILE": 0.10223346712412067, "A/99-PRO": 0.10675802126615903, "A/100-ALA": 0.05887657753657915, "A/101-ILE": 0.08740147483613418, "A/102-PRO": 0.09294948415314015, "A/103-ARG": 0.2524814079541464, "A/104-PHE": 0.15000957593611716, "A/105-LYS": 0.17742849659827184, "A/106-ASP": 0.18649202771642642, "A/107-LEU": 0.11728511971754188, "A/108-GLU": 0.180848878599794, "A/109-PRO": 0.10207889891272792, "A/110-MET": 0.13640253004096398, "A/111-GLU": 0.12556184516749638, "A/112-GLN": 0.10914681903237042, "A/113-PHE": 0.13086619295400267, "A/114-ILE": 0.11781153070748604, "A/115-ALA": 0.08667154054029112, "A/116-GLN": 0.09145932765860536, "A/117-VAL": 0.1159138007897689, "A/118-ASP": 0.12278429416555585, "A/119-LEU": 0.1054888628001642, "A/120-CYS": 0.12221987446214623, "A/121-VAL": 0.073977870193672, "A/122-ASP": 0.07455785272802433, "A/123-CYS": 0.10822288777867087, "A/124-THR": 0.055750916524920986, "A/125-THR": 0.12554294358801102, "A/126-GLY": 0.0639110467061646, "A/127-CYS": 0.12760933600859295, "A/128-LEU": 0.21066874940049488, "A/129-LYS": 0.1664834606615542, "A/130-GLY": 0.08168374519022722, "A/131-LEU": 0.14712152450972182, "A/132-ALA": 0.0615058710754751, "A/133-ASN": 0.07206088869735844, "A/134-VAL": 0.10024783471504985, "A/135-GLN": 0.18008131672886415, "A/136-CYS": 0.08874439272493509, "A/137-SER": 0.09719683514348713, "A/138-ASP": 0.18296314255026078, "A/139-LEU": 0.07849214322408468, "A/140-LEU": 0.10987896885440998, "A/141-LYS": 0.12213998565805248, "A/142-LYS": 0.17597804838481826, "A/143-TRP": 0.13246132816610037, "A/144-LEU": 0.0836935448152047, "A/145-PRO": 0.09008079385012882, "A/146-GLN": 0.21219252389426999, "A/147-ARG": 0.3122992883363709, "A/148-CYS": 0.16355356041063435, "A/149-ALA": 0.12250213856247645, "A/150-THR": 0.2612344528797335, "A/151-PHE": 0.25590770403191526, "A/152-ALA": 0.11775376045707615, "A/153-SER": 0.11485623583950433, "A/154-LYS": 0.2891851174672344, "A/155-ILE": 0.1612593390772091, "A/156-GLN": 0.2770773421840242, "A/157-GLY": 0.19855129417297473, "A/158-GLN": 0.21957396220703476, "A/159-VAL": 0.11888116449196987, "A/160-ASP": 0.15790292049542193, "A/161-LYS": 0.15473364130626366, "A/162-ILE": 0.14015562853871089, "A/163-LYS": 0.2049686547415044, "A/164-GLY": 0.20012240460616176, "A/165-ALA": 0.19454336542287, "A/166-GLY": 0.11964365188476442, "A/167-GLY": 0.11916444415732992, "A/168-ASP": 0.10969947488398517}}}, "2": {"single": {"lddt": 0.4335811965811966, "rmsd": 12.476885795593262, "cad_score": 0.418912, "gdtts": 0.20386904761904762, "tm_score": 0.5155684947967529, "LoCoHD": 0.15548581818742463}, "per_residue": {"lddt": {"A/1-LYS": 0.623, "A/2-PRO": 0.53, "A/3-THR": 0.649, "A/4-GLU": 0.512, "A/5-ASN": 0.503, "A/6-ASN": 0.522, "A/7-GLU": 0.454, "A/8-ASP": 0.444, "A/9-PHE": 0.461, "A/10-ASN": 0.416, "A/11-ILE": 0.506, "A/12-VAL": 0.455, "A/13-ALA": 0.45, "A/14-VAL": 0.495, "A/15-ALA": 0.427, "A/16-SER": 0.341, "A/17-ASN": 0.318, "A/18-PHE": 0.263, "A/19-ALA": 0.25, "A/20-THR": 0.165, "A/21-THR": 0.185, "A/22-ASP": 0.21, "A/23-LEU": 0.252, "A/24-ASP": 0.23, "A/25-ALA": 0.284, "A/26-ASP": 0.312, "A/27-ARG": 0.283, "A/28-GLY": 0.402, "A/29-LYS": 0.439, "A/30-LEU": 0.423, "A/31-PRO": 0.339, "A/32-GLY": 0.321, "A/33-LYS": 0.367, "A/34-LYS": 0.331, "A/35-LEU": 0.419, "A/36-PRO": 0.525, "A/37-LEU": 0.507, "A/38-GLU": 0.626, "A/39-VAL": 0.543, "A/40-LEU": 0.437, "A/41-LYS": 0.559, "A/42-GLU": 0.603, "A/43-MET": 0.487, "A/44-GLU": 0.6, "A/45-ALA": 0.761, "A/46-ASN": 0.607, "A/47-ALA": 0.589, "A/48-ARG": 0.651, "A/49-LYS": 0.658, "A/50-ALA": 0.523, "A/51-GLY": 0.666, "A/52-CYS": 0.614, "A/53-THR": 0.702, "A/54-ARG": 0.512, "A/55-GLY": 0.677, "A/56-CYS": 0.679, "A/57-LEU": 0.62, "A/58-ILE": 0.55, "A/59-CYS": 0.657, "A/60-LEU": 0.56, "A/61-SER": 0.557, "A/62-HIS": 0.491, "A/63-ILE": 0.538, "A/64-LYS": 0.592, "A/65-CYS": 0.574, "A/66-THR": 0.7, "A/67-PRO": 0.676, "A/68-LYS": 0.507, "A/69-MET": 0.524, "A/70-LYS": 0.447, "A/71-LYS": 0.54, "A/72-PHE": 0.395, "A/73-ILE": 0.41, "A/74-PRO": 0.373, "A/75-GLY": 0.311, "A/76-ARG": 0.296, "A/77-CYS": 0.363, "A/78-HIS": 0.286, "A/79-THR": 0.348, "A/80-TYR": 0.29, "A/81-GLU": 0.302, "A/82-GLY": 0.318, "A/83-ASP": 0.248, "A/84-LYS": 0.285, "A/85-GLU": 0.246, "A/86-SER": 0.149, "A/87-ALA": 0.151, "A/88-GLN": 0.071, "A/89-GLY": 0.098, "A/90-GLY": 0.131, "A/91-ILE": 0.098, "A/92-GLY": 0.13, "A/93-GLU": 0.231, "A/94-ALA": 0.261, "A/95-ILE": 0.301, "A/96-VAL": 0.622, "A/97-ASP": 0.695, "A/98-ILE": 0.697, "A/99-PRO": 0.713, "A/100-ALA": 0.787, "A/101-ILE": 0.732, "A/102-PRO": 0.627, "A/103-ARG": 0.71, "A/104-PHE": 0.74, "A/105-LYS": 0.704, "A/106-ASP": 0.711, "A/107-LEU": 0.656, "A/108-GLU": 0.631, "A/109-PRO": 0.585, "A/110-MET": 0.464, "A/111-GLU": 0.588, "A/112-GLN": 0.691, "A/113-PHE": 0.503, "A/114-ILE": 0.528, "A/115-ALA": 0.647, "A/116-GLN": 0.657, "A/117-VAL": 0.551, "A/118-ASP": 0.562, "A/119-LEU": 0.636, "A/120-CYS": 0.627, "A/121-VAL": 0.618, "A/122-ASP": 0.643, "A/123-CYS": 0.585, "A/124-THR": 0.571, "A/125-THR": 0.457, "A/126-GLY": 0.533, "A/127-CYS": 0.538, "A/128-LEU": 0.423, "A/129-LYS": 0.424, "A/130-GLY": 0.467, "A/131-LEU": 0.457, "A/132-ALA": 0.395, "A/133-ASN": 0.453, "A/134-VAL": 0.437, "A/135-GLN": 0.542, "A/136-CYS": 0.614, "A/137-SER": 0.592, "A/138-ASP": 0.598, "A/139-LEU": 0.64, "A/140-LEU": 0.572, "A/141-LYS": 0.609, "A/142-LYS": 0.561, "A/143-TRP": 0.512, "A/144-LEU": 0.432, "A/145-PRO": 0.446, "A/146-GLN": 0.339, "A/147-ARG": 0.284, "A/148-CYS": 0.435, "A/149-ALA": 0.315, "A/150-THR": 0.193, "A/151-PHE": 0.082, "A/152-ALA": 0.144, "A/153-SER": 0.142, "A/154-LYS": 0.107, "A/155-ILE": 0.076, "A/156-GLN": 0.109, "A/157-GLY": 0.111, "A/158-GLN": 0.067, "A/159-VAL": 0.072, "A/160-ASP": 0.15, "A/161-LYS": 0.091, "A/162-ILE": 0.08, "A/163-LYS": 0.101, "A/164-GLY": 0.13, "A/165-ALA": 0.184, "A/166-GLY": 0.151, "A/167-GLY": 0.165, "A/168-ASP": 0.082}, "cad_score": {"A/1-LYS": 0.853, "A/2-PRO": 0.709, "A/3-THR": 0.442, "A/4-GLU": 0.08, "A/5-ASN": 0.061, "A/6-ASN": 0.074, "A/7-GLU": 0.181, "A/8-ASP": 0.182, "A/9-PHE": 0.422, "A/10-ASN": 0.375, "A/11-ILE": 0.498, "A/12-VAL": 0.425, "A/13-ALA": 0.351, "A/14-VAL": 0.528, "A/15-ALA": 0.485, "A/16-SER": 0.21, "A/17-ASN": 0.167, "A/18-PHE": 0.265, "A/19-ALA": 0.339, "A/20-THR": 0.084, "A/21-THR": 0.101, "A/22-ASP": 0.222, "A/23-LEU": 0.244, "A/24-ASP": 0.17, "A/25-ALA": 0.247, "A/26-ASP": 0.624, "A/27-ARG": 0.165, "A/28-GLY": 0.462, "A/29-LYS": 0.303, "A/30-LEU": 0.23, "A/31-PRO": 0.365, "A/32-GLY": 0.28, "A/33-LYS": 0.097, "A/34-LYS": 0.235, "A/35-LEU": 0.378, "A/36-PRO": 0.787, "A/37-LEU": 0.45, "A/38-GLU": 0.59, "A/39-VAL": 0.713, "A/40-LEU": 0.347, "A/41-LYS": 0.523, "A/42-GLU": 0.647, "A/43-MET": 0.43, "A/44-GLU": 0.494, "A/45-ALA": 0.762, "A/46-ASN": 0.702, "A/47-ALA": 0.648, "A/48-ARG": 0.449, "A/49-LYS": 0.791, "A/50-ALA": 0.521, "A/51-GLY": 0.644, "A/52-CYS": 0.698, "A/53-THR": 0.66, "A/54-ARG": 0.623, "A/55-GLY": 0.733, "A/56-CYS": 0.806, "A/57-LEU": 0.651, "A/58-ILE": 0.659, "A/59-CYS": 0.72, "A/60-LEU": 0.569, "A/61-SER": 0.409, "A/62-HIS": 0.685, "A/63-ILE": 0.625, "A/64-LYS": 0.498, "A/65-CYS": 0.506, "A/66-THR": 0.608, "A/67-PRO": 0.453, "A/68-LYS": 0.195, "A/69-MET": 0.712, "A/70-LYS": 0.367, "A/71-LYS": 0.486, "A/72-PHE": 0.35, "A/73-ILE": 0.468, "A/74-PRO": 0.336, "A/75-GLY": 0.153, "A/76-ARG": 0.154, "A/77-CYS": 0.575, "A/78-HIS": 0.177, "A/79-THR": 0.154, "A/80-TYR": 0.105, "A/81-GLU": 0.259, "A/82-GLY": 0.191, "A/83-ASP": 0.101, "A/84-LYS": 0.233, "A/85-GLU": 0.263, "A/86-SER": 0.081, "A/87-ALA": 0.0, "A/88-GLN": 0.059, "A/89-GLY": 0.343, "A/90-GLY": 0.343, "A/91-ILE": 0.158, "A/92-GLY": 0.626, "A/93-GLU": 0.699, "A/94-ALA": 0.259, "A/95-ILE": 0.247, "A/96-VAL": 0.479, "A/97-ASP": 0.625, "A/98-ILE": 0.642, "A/99-PRO": 0.574, "A/100-ALA": 0.688, "A/101-ILE": 0.747, "A/102-PRO": 0.694, "A/103-ARG": 0.509, "A/104-PHE": 0.74, "A/105-LYS": 0.563, "A/106-ASP": 0.561, "A/107-LEU": 0.589, "A/108-GLU": 0.629, "A/109-PRO": 0.666, "A/110-MET": 0.394, "A/111-GLU": 0.851, "A/112-GLN": 0.699, "A/113-PHE": 0.589, "A/114-ILE": 0.569, "A/115-ALA": 0.675, "A/116-GLN": 0.748, "A/117-VAL": 0.568, "A/118-ASP": 0.514, "A/119-LEU": 0.749, "A/120-CYS": 0.614, "A/121-VAL": 0.524, "A/122-ASP": 0.558, "A/123-CYS": 0.446, "A/124-THR": 0.34, "A/125-THR": 0.252, "A/126-GLY": 0.502, "A/127-CYS": 0.726, "A/128-LEU": 0.263, "A/129-LYS": 0.426, "A/130-GLY": 0.78, "A/131-LEU": 0.551, "A/132-ALA": 0.296, "A/133-ASN": 0.448, "A/134-VAL": 0.534, "A/135-GLN": 0.571, "A/136-CYS": 0.75, "A/137-SER": 0.792, "A/138-ASP": 0.728, "A/139-LEU": 0.773, "A/140-LEU": 0.618, "A/141-LYS": 0.702, "A/142-LYS": 0.738, "A/143-TRP": 0.531, "A/144-LEU": 0.526, "A/145-PRO": 0.419, "A/146-GLN": 0.058, "A/147-ARG": 0.163, "A/148-CYS": 0.611, "A/149-ALA": 0.556, "A/150-THR": 0.108, "A/151-PHE": 0.012, "A/152-ALA": 0.071, "A/153-SER": 0.124, "A/154-LYS": 0.051, "A/155-ILE": 0.0, "A/156-GLN": 0.021, "A/157-GLY": 0.421, "A/158-GLN": 0.166, "A/159-VAL": 0.174, "A/160-ASP": 0.435, "A/161-LYS": 0.084, "A/162-ILE": 0.0, "A/163-LYS": 0.0, "A/164-GLY": 0.0, "A/165-ALA": 0.0, "A/166-GLY": 0.043, "A/167-GLY": 0.345, "A/168-ASP": 0.214}, "LoCoHD": {"A/1-LYS": 0.239259683599595, "A/2-PRO": 0.11806160088660847, "A/3-THR": 0.08303971524740124, "A/4-GLU": 0.1637056303643511, "A/5-ASN": 0.1399446328218467, "A/6-ASN": 0.19797859054229391, "A/7-GLU": 0.25557308329524436, "A/8-ASP": 0.20183945429515326, "A/9-PHE": 0.17556137825955495, "A/10-ASN": 0.11163520532347251, "A/11-ILE": 0.15905670475002545, "A/12-VAL": 0.17553458222588167, "A/13-ALA": 0.13869134279124312, "A/14-VAL": 0.08938342673570136, "A/15-ALA": 0.10988311654033213, "A/16-SER": 0.23111764196524517, "A/17-ASN": 0.24531955890939025, "A/18-PHE": 0.2234149505151868, "A/19-ALA": 0.14418571960265994, "A/20-THR": 0.27559391632896235, "A/21-THR": 0.1677230979766314, "A/22-ASP": 0.13395678573496478, "A/23-LEU": 0.23829909438450445, "A/24-ASP": 0.23647727359043008, "A/25-ALA": 0.21505033188123832, "A/26-ASP": 0.25403311771466464, "A/27-ARG": 0.2700187934966079, "A/28-GLY": 0.10773174702317269, "A/29-LYS": 0.15795301233039422, "A/30-LEU": 0.17424472014459008, "A/31-PRO": 0.23203625371585054, "A/32-GLY": 0.17246034527592835, "A/33-LYS": 0.2185994124484872, "A/34-LYS": 0.27861049577203445, "A/35-LEU": 0.19776398273661336, "A/36-PRO": 0.10861073070172257, "A/37-LEU": 0.17790736298346832, "A/38-GLU": 0.11216555916831511, "A/39-VAL": 0.08359564581982648, "A/40-LEU": 0.19061677776423774, "A/41-LYS": 0.1647644271947308, "A/42-GLU": 0.12342513475817725, "A/43-MET": 0.11616431100364033, "A/44-GLU": 0.23107917996689123, "A/45-ALA": 0.10771690667039359, "A/46-ASN": 0.10433953447025765, "A/47-ALA": 0.07246470065989977, "A/48-ARG": 0.2613226019849873, "A/49-LYS": 0.08752506372266394, "A/50-ALA": 0.09162968015065202, "A/51-GLY": 0.06742996583608782, "A/52-CYS": 0.09512894452261335, "A/53-THR": 0.1087276104613689, "A/54-ARG": 0.19255085452375062, "A/55-GLY": 0.10766176083671677, "A/56-CYS": 0.08055970940170602, "A/57-LEU": 0.10126937517155953, "A/58-ILE": 0.10704416890933005, "A/59-CYS": 0.07850567035970211, "A/60-LEU": 0.19601640298698536, "A/61-SER": 0.1272633709009602, "A/62-HIS": 0.1400640981664061, "A/63-ILE": 0.13543127860926185, "A/64-LYS": 0.1229148574537844, "A/65-CYS": 0.07985855953628232, "A/66-THR": 0.07703915488646204, "A/67-PRO": 0.07803124106833771, "A/68-LYS": 0.16907238418570172, "A/69-MET": 0.12837476983884522, "A/70-LYS": 0.1917562434827346, "A/71-LYS": 0.2020289176188162, "A/72-PHE": 0.20779283644719915, "A/73-ILE": 0.14857683082241532, "A/74-PRO": 0.11681877436459717, "A/75-GLY": 0.17795616383652554, "A/76-ARG": 0.2927719826071205, "A/77-CYS": 0.08409059726166644, "A/78-HIS": 0.20158068909002244, "A/79-THR": 0.1768908246395969, "A/80-TYR": 0.16713361959237003, "A/81-GLU": 0.22903638897230597, "A/82-GLY": 0.261106787023979, "A/83-ASP": 0.1887106199416458, "A/84-LYS": 0.19262644242284513, "A/85-GLU": 0.31657679813343415, "A/86-SER": 0.18906083337285842, "A/87-ALA": 0.0975895361364984, "A/88-GLN": 0.2627495243588251, "A/89-GLY": 0.20201912702922203, "A/90-GLY": 0.1863327641785686, "A/91-ILE": 0.23267253546544467, "A/92-GLY": 0.11978583412636054, "A/93-GLU": 0.11558400644918279, "A/94-ALA": 0.12477268354455529, "A/95-ILE": 0.19267290963842662, "A/96-VAL": 0.10630556674695131, "A/97-ASP": 0.10292812340935144, "A/98-ILE": 0.11231770936501845, "A/99-PRO": 0.11341406194053223, "A/100-ALA": 0.06426236364789098, "A/101-ILE": 0.0933149613813389, "A/102-PRO": 0.09467054185400585, "A/103-ARG": 0.2374942491562817, "A/104-PHE": 0.13985836982516572, "A/105-LYS": 0.16617984292686466, "A/106-ASP": 0.18847160781956898, "A/107-LEU": 0.09361312910566165, "A/108-GLU": 0.18641993242603508, "A/109-PRO": 0.09928785519489948, "A/110-MET": 0.14510322592626146, "A/111-GLU": 0.12453223463193402, "A/112-GLN": 0.1182785130058317, "A/113-PHE": 0.12118289621496506, "A/114-ILE": 0.1254933399577544, "A/115-ALA": 0.08618826158748606, "A/116-GLN": 0.09479544137583402, "A/117-VAL": 0.12072819722238756, "A/118-ASP": 0.11994941900194922, "A/119-LEU": 0.10456011423004503, "A/120-CYS": 0.12059170913425503, "A/121-VAL": 0.07811083489011218, "A/122-ASP": 0.07453306114576654, "A/123-CYS": 0.11472498616281497, "A/124-THR": 0.13762401599549692, "A/125-THR": 0.18509338323996538, "A/126-GLY": 0.12048263213073052, "A/127-CYS": 0.13742661962724353, "A/128-LEU": 0.2139950356227239, "A/129-LYS": 0.14925539715214173, "A/130-GLY": 0.0762214983245989, "A/131-LEU": 0.1557747623200642, "A/132-ALA": 0.06318558073922574, "A/133-ASN": 0.05331232429948238, "A/134-VAL": 0.09653491816982152, "A/135-GLN": 0.10406157828819228, "A/136-CYS": 0.08847759058401071, "A/137-SER": 0.09476018077971855, "A/138-ASP": 0.17176787099769805, "A/139-LEU": 0.07871800823518456, "A/140-LEU": 0.1237516256864444, "A/141-LYS": 0.12259395016990374, "A/142-LYS": 0.1401910358300511, "A/143-TRP": 0.11341119425806877, "A/144-LEU": 0.1399502768399028, "A/145-PRO": 0.17261528823090785, "A/146-GLN": 0.20636288045486997, "A/147-ARG": 0.319368285815234, "A/148-CYS": 0.15333889404940335, "A/149-ALA": 0.11805230411882951, "A/150-THR": 0.272390204921146, "A/151-PHE": 0.27224003333516344, "A/152-ALA": 0.11261179628897117, "A/153-SER": 0.10984269249230572, "A/154-LYS": 0.26885663781034014, "A/155-ILE": 0.15641965528645843, "A/156-GLN": 0.31159674681619903, "A/157-GLY": 0.20853566580116245, "A/158-GLN": 0.2246004437906985, "A/159-VAL": 0.1359859914032197, "A/160-ASP": 0.1307524702353868, "A/161-LYS": 0.15103254007309933, "A/162-ILE": 0.14787177847640792, "A/163-LYS": 0.1972799982650386, "A/164-GLY": 0.1976851211652163, "A/165-ALA": 0.20140581803454655, "A/166-GLY": 0.167130418546488, "A/167-GLY": 0.13881580195262352, "A/168-ASP": 0.19422149508678463}}}, "3": {"single": {"lddt": 0.43984687831984964, "rmsd": 12.727869033813477, "cad_score": 0.430596, "gdtts": 0.20535714285714285, "tm_score": 0.5007609128952026, "LoCoHD": 0.15485401380496946}, "per_residue": {"lddt": {"A/1-LYS": 0.617, "A/2-PRO": 0.525, "A/3-THR": 0.646, "A/4-GLU": 0.511, "A/5-ASN": 0.576, "A/6-ASN": 0.491, "A/7-GLU": 0.435, "A/8-ASP": 0.494, "A/9-PHE": 0.459, "A/10-ASN": 0.435, "A/11-ILE": 0.487, "A/12-VAL": 0.457, "A/13-ALA": 0.464, "A/14-VAL": 0.495, "A/15-ALA": 0.431, "A/16-SER": 0.358, "A/17-ASN": 0.333, "A/18-PHE": 0.272, "A/19-ALA": 0.24, "A/20-THR": 0.149, "A/21-THR": 0.218, "A/22-ASP": 0.207, "A/23-LEU": 0.209, "A/24-ASP": 0.309, "A/25-ALA": 0.386, "A/26-ASP": 0.413, "A/27-ARG": 0.345, "A/28-GLY": 0.56, "A/29-LYS": 0.522, "A/30-LEU": 0.451, "A/31-PRO": 0.347, "A/32-GLY": 0.36, "A/33-LYS": 0.378, "A/34-LYS": 0.345, "A/35-LEU": 0.448, "A/36-PRO": 0.547, "A/37-LEU": 0.517, "A/38-GLU": 0.607, "A/39-VAL": 0.556, "A/40-LEU": 0.448, "A/41-LYS": 0.547, "A/42-GLU": 0.608, "A/43-MET": 0.485, "A/44-GLU": 0.576, "A/45-ALA": 0.735, "A/46-ASN": 0.612, "A/47-ALA": 0.581, "A/48-ARG": 0.642, "A/49-LYS": 0.66, "A/50-ALA": 0.533, "A/51-GLY": 0.659, "A/52-CYS": 0.598, "A/53-THR": 0.686, "A/54-ARG": 0.494, "A/55-GLY": 0.678, "A/56-CYS": 0.669, "A/57-LEU": 0.622, "A/58-ILE": 0.552, "A/59-CYS": 0.661, "A/60-LEU": 0.566, "A/61-SER": 0.558, "A/62-HIS": 0.501, "A/63-ILE": 0.557, "A/64-LYS": 0.598, "A/65-CYS": 0.577, "A/66-THR": 0.7, "A/67-PRO": 0.665, "A/68-LYS": 0.521, "A/69-MET": 0.532, "A/70-LYS": 0.461, "A/71-LYS": 0.518, "A/72-PHE": 0.385, "A/73-ILE": 0.416, "A/74-PRO": 0.385, "A/75-GLY": 0.317, "A/76-ARG": 0.292, "A/77-CYS": 0.357, "A/78-HIS": 0.271, "A/79-THR": 0.325, "A/80-TYR": 0.272, "A/81-GLU": 0.269, "A/82-GLY": 0.319, "A/83-ASP": 0.257, "A/84-LYS": 0.265, "A/85-GLU": 0.26, "A/86-SER": 0.163, "A/87-ALA": 0.162, "A/88-GLN": 0.079, "A/89-GLY": 0.106, "A/90-GLY": 0.135, "A/91-ILE": 0.101, "A/92-GLY": 0.134, "A/93-GLU": 0.247, "A/94-ALA": 0.269, "A/95-ILE": 0.3, "A/96-VAL": 0.607, "A/97-ASP": 0.686, "A/98-ILE": 0.688, "A/99-PRO": 0.711, "A/100-ALA": 0.781, "A/101-ILE": 0.728, "A/102-PRO": 0.64, "A/103-ARG": 0.715, "A/104-PHE": 0.742, "A/105-LYS": 0.722, "A/106-ASP": 0.719, "A/107-LEU": 0.655, "A/108-GLU": 0.635, "A/109-PRO": 0.597, "A/110-MET": 0.472, "A/111-GLU": 0.591, "A/112-GLN": 0.693, "A/113-PHE": 0.511, "A/114-ILE": 0.532, "A/115-ALA": 0.646, "A/116-GLN": 0.665, "A/117-VAL": 0.556, "A/118-ASP": 0.559, "A/119-LEU": 0.628, "A/120-CYS": 0.622, "A/121-VAL": 0.623, "A/122-ASP": 0.649, "A/123-CYS": 0.588, "A/124-THR": 0.568, "A/125-THR": 0.455, "A/126-GLY": 0.526, "A/127-CYS": 0.541, "A/128-LEU": 0.424, "A/129-LYS": 0.42, "A/130-GLY": 0.467, "A/131-LEU": 0.464, "A/132-ALA": 0.402, "A/133-ASN": 0.457, "A/134-VAL": 0.439, "A/135-GLN": 0.558, "A/136-CYS": 0.615, "A/137-SER": 0.62, "A/138-ASP": 0.612, "A/139-LEU": 0.671, "A/140-LEU": 0.596, "A/141-LYS": 0.621, "A/142-LYS": 0.57, "A/143-TRP": 0.525, "A/144-LEU": 0.447, "A/145-PRO": 0.464, "A/146-GLN": 0.342, "A/147-ARG": 0.287, "A/148-CYS": 0.439, "A/149-ALA": 0.325, "A/150-THR": 0.204, "A/151-PHE": 0.085, "A/152-ALA": 0.15, "A/153-SER": 0.145, "A/154-LYS": 0.101, "A/155-ILE": 0.076, "A/156-GLN": 0.108, "A/157-GLY": 0.113, "A/158-GLN": 0.068, "A/159-VAL": 0.071, "A/160-ASP": 0.146, "A/161-LYS": 0.089, "A/162-ILE": 0.079, "A/163-LYS": 0.099, "A/164-GLY": 0.131, "A/165-ALA": 0.186, "A/166-GLY": 0.156, "A/167-GLY": 0.166, "A/168-ASP": 0.089}, "cad_score": {"A/1-LYS": 0.847, "A/2-PRO": 0.554, "A/3-THR": 0.37, "A/4-GLU": 0.025, "A/5-ASN": 0.07, "A/6-ASN": 0.066, "A/7-GLU": 0.237, "A/8-ASP": 0.309, "A/9-PHE": 0.414, "A/10-ASN": 0.34, "A/11-ILE": 0.467, "A/12-VAL": 0.456, "A/13-ALA": 0.43, "A/14-VAL": 0.432, "A/15-ALA": 0.404, "A/16-SER": 0.213, "A/17-ASN": 0.193, "A/18-PHE": 0.266, "A/19-ALA": 0.366, "A/20-THR": 0.115, "A/21-THR": 0.142, "A/22-ASP": 0.249, "A/23-LEU": 0.162, "A/24-ASP": 0.484, "A/25-ALA": 0.753, "A/26-ASP": 0.66, "A/27-ARG": 0.423, "A/28-GLY": 0.514, "A/29-LYS": 0.528, "A/30-LEU": 0.285, "A/31-PRO": 0.758, "A/32-GLY": 0.304, "A/33-LYS": 0.209, "A/34-LYS": 0.284, "A/35-LEU": 0.462, "A/36-PRO": 0.747, "A/37-LEU": 0.452, "A/38-GLU": 0.684, "A/39-VAL": 0.704, "A/40-LEU": 0.366, "A/41-LYS": 0.542, "A/42-GLU": 0.615, "A/43-MET": 0.378, "A/44-GLU": 0.489, "A/45-ALA": 0.774, "A/46-ASN": 0.697, "A/47-ALA": 0.636, "A/48-ARG": 0.478, "A/49-LYS": 0.807, "A/50-ALA": 0.519, "A/51-GLY": 0.633, "A/52-CYS": 0.696, "A/53-THR": 0.645, "A/54-ARG": 0.604, "A/55-GLY": 0.743, "A/56-CYS": 0.826, "A/57-LEU": 0.518, "A/58-ILE": 0.681, "A/59-CYS": 0.734, "A/60-LEU": 0.554, "A/61-SER": 0.431, "A/62-HIS": 0.712, "A/63-ILE": 0.635, "A/64-LYS": 0.519, "A/65-CYS": 0.459, "A/66-THR": 0.614, "A/67-PRO": 0.394, "A/68-LYS": 0.216, "A/69-MET": 0.663, "A/70-LYS": 0.354, "A/71-LYS": 0.465, "A/72-PHE": 0.335, "A/73-ILE": 0.493, "A/74-PRO": 0.29, "A/75-GLY": 0.066, "A/76-ARG": 0.24, "A/77-CYS": 0.511, "A/78-HIS": 0.149, "A/79-THR": 0.145, "A/80-TYR": 0.1, "A/81-GLU": 0.283, "A/82-GLY": 0.188, "A/83-ASP": 0.082, "A/84-LYS": 0.156, "A/85-GLU": 0.269, "A/86-SER": 0.082, "A/87-ALA": 0.0, "A/88-GLN": 0.06, "A/89-GLY": 0.374, "A/90-GLY": 0.285, "A/91-ILE": 0.149, "A/92-GLY": 0.618, "A/93-GLU": 0.756, "A/94-ALA": 0.249, "A/95-ILE": 0.236, "A/96-VAL": 0.459, "A/97-ASP": 0.65, "A/98-ILE": 0.656, "A/99-PRO": 0.607, "A/100-ALA": 0.663, "A/101-ILE": 0.757, "A/102-PRO": 0.72, "A/103-ARG": 0.592, "A/104-PHE": 0.742, "A/105-LYS": 0.575, "A/106-ASP": 0.622, "A/107-LEU": 0.587, "A/108-GLU": 0.641, "A/109-PRO": 0.659, "A/110-MET": 0.382, "A/111-GLU": 0.854, "A/112-GLN": 0.718, "A/113-PHE": 0.622, "A/114-ILE": 0.548, "A/115-ALA": 0.67, "A/116-GLN": 0.735, "A/117-VAL": 0.538, "A/118-ASP": 0.511, "A/119-LEU": 0.747, "A/120-CYS": 0.62, "A/121-VAL": 0.526, "A/122-ASP": 0.564, "A/123-CYS": 0.45, "A/124-THR": 0.37, "A/125-THR": 0.267, "A/126-GLY": 0.565, "A/127-CYS": 0.722, "A/128-LEU": 0.272, "A/129-LYS": 0.422, "A/130-GLY": 0.775, "A/131-LEU": 0.519, "A/132-ALA": 0.29, "A/133-ASN": 0.347, "A/134-VAL": 0.533, "A/135-GLN": 0.562, "A/136-CYS": 0.764, "A/137-SER": 0.789, "A/138-ASP": 0.707, "A/139-LEU": 0.78, "A/140-LEU": 0.637, "A/141-LYS": 0.688, "A/142-LYS": 0.643, "A/143-TRP": 0.559, "A/144-LEU": 0.64, "A/145-PRO": 0.485, "A/146-GLN": 0.112, "A/147-ARG": 0.182, "A/148-CYS": 0.601, "A/149-ALA": 0.623, "A/150-THR": 0.13, "A/151-PHE": 0.015, "A/152-ALA": 0.076, "A/153-SER": 0.109, "A/154-LYS": 0.037, "A/155-ILE": 0.0, "A/156-GLN": 0.02, "A/157-GLY": 0.419, "A/158-GLN": 0.17, "A/159-VAL": 0.168, "A/160-ASP": 0.399, "A/161-LYS": 0.074, "A/162-ILE": 0.0, "A/163-LYS": 0.0, "A/164-GLY": 0.0, "A/165-ALA": 0.005, "A/166-GLY": 0.056, "A/167-GLY": 0.359, "A/168-ASP": 0.23}, "LoCoHD": {"A/1-LYS": 0.22873753028102967, "A/2-PRO": 0.12746149759286635, "A/3-THR": 0.08812014789859865, "A/4-GLU": 0.15221832109257796, "A/5-ASN": 0.12224950778727914, "A/6-ASN": 0.23108050237684258, "A/7-GLU": 0.3035115456319192, "A/8-ASP": 0.18770941440559286, "A/9-PHE": 0.20480436782455325, "A/10-ASN": 0.1307355278217991, "A/11-ILE": 0.17073424442198828, "A/12-VAL": 0.18497027671988284, "A/13-ALA": 0.11606881614372187, "A/14-VAL": 0.12095376163487104, "A/15-ALA": 0.11900316903291175, "A/16-SER": 0.22759783927880867, "A/17-ASN": 0.25672680596066216, "A/18-PHE": 0.14209202469893073, "A/19-ALA": 0.15338010495578822, "A/20-THR": 0.2633628071126918, "A/21-THR": 0.21301534829759186, "A/22-ASP": 0.2014444699511208, "A/23-LEU": 0.2863283696379653, "A/24-ASP": 0.17934684567111495, "A/25-ALA": 0.10417559048750195, "A/26-ASP": 0.15854336462090848, "A/27-ARG": 0.2837159506591995, "A/28-GLY": 0.07375885431712495, "A/29-LYS": 0.1449641274052829, "A/30-LEU": 0.14414350114178415, "A/31-PRO": 0.21077591697927295, "A/32-GLY": 0.18110008006234038, "A/33-LYS": 0.19486112635165637, "A/34-LYS": 0.2654214845189862, "A/35-LEU": 0.18791387745125626, "A/36-PRO": 0.11276900069795798, "A/37-LEU": 0.15629667242555528, "A/38-GLU": 0.14862762927642872, "A/39-VAL": 0.08866039636491009, "A/40-LEU": 0.17270478138462467, "A/41-LYS": 0.1596084175631711, "A/42-GLU": 0.12742800161959056, "A/43-MET": 0.13717414026989727, "A/44-GLU": 0.2487387612043952, "A/45-ALA": 0.10822045023764018, "A/46-ASN": 0.10265956220762787, "A/47-ALA": 0.07048541617260659, "A/48-ARG": 0.2574051571698799, "A/49-LYS": 0.08704127136423634, "A/50-ALA": 0.08817498297708724, "A/51-GLY": 0.06319760290413462, "A/52-CYS": 0.09209616611546638, "A/53-THR": 0.11292457489007415, "A/54-ARG": 0.18603420371669388, "A/55-GLY": 0.10213505077055561, "A/56-CYS": 0.08463265677520046, "A/57-LEU": 0.1116828899274808, "A/58-ILE": 0.09518209682076295, "A/59-CYS": 0.07304326735549083, "A/60-LEU": 0.16085510621069588, "A/61-SER": 0.11625042143063191, "A/62-HIS": 0.13962082516209753, "A/63-ILE": 0.18302428198051818, "A/64-LYS": 0.13861170220776506, "A/65-CYS": 0.09240288341764635, "A/66-THR": 0.07452065104764186, "A/67-PRO": 0.07032599011038584, "A/68-LYS": 0.1704630053069382, "A/69-MET": 0.13376996751601647, "A/70-LYS": 0.1914486518121386, "A/71-LYS": 0.2773469330257875, "A/72-PHE": 0.23191494491990747, "A/73-ILE": 0.15330364552262712, "A/74-PRO": 0.11692269187317451, "A/75-GLY": 0.14927263535600474, "A/76-ARG": 0.2758562002875616, "A/77-CYS": 0.08356060392890674, "A/78-HIS": 0.18744606189910878, "A/79-THR": 0.17053495978528269, "A/80-TYR": 0.1372840704536756, "A/81-GLU": 0.20034054747969043, "A/82-GLY": 0.2574115752440746, "A/83-ASP": 0.18909848122259276, "A/84-LYS": 0.1993429121896806, "A/85-GLU": 0.3159631793296044, "A/86-SER": 0.18574345059460348, "A/87-ALA": 0.09542630187963715, "A/88-GLN": 0.25309373664104434, "A/89-GLY": 0.19784908593860376, "A/90-GLY": 0.1895401627100163, "A/91-ILE": 0.23158559032865014, "A/92-GLY": 0.12494083282011433, "A/93-GLU": 0.11905106173065716, "A/94-ALA": 0.1239481953877501, "A/95-ILE": 0.18783198793555705, "A/96-VAL": 0.10688366629668503, "A/97-ASP": 0.10372524899560283, "A/98-ILE": 0.11020293298670493, "A/99-PRO": 0.10816801817017596, "A/100-ALA": 0.06402863874115713, "A/101-ILE": 0.0938068999764489, "A/102-PRO": 0.09201559717925036, "A/103-ARG": 0.22823101538486104, "A/104-PHE": 0.13721938124424893, "A/105-LYS": 0.14965156647807576, "A/106-ASP": 0.156764209796257, "A/107-LEU": 0.09159440802949033, "A/108-GLU": 0.17943663037065588, "A/109-PRO": 0.10605472747569367, "A/110-MET": 0.16403909811174555, "A/111-GLU": 0.121505064913968, "A/112-GLN": 0.11575384588204972, "A/113-PHE": 0.13019725618123137, "A/114-ILE": 0.1221457318900618, "A/115-ALA": 0.08454588476957736, "A/116-GLN": 0.1144762229576686, "A/117-VAL": 0.1274848820896026, "A/118-ASP": 0.12258207571648592, "A/119-LEU": 0.10355295203910496, "A/120-CYS": 0.12194978737251025, "A/121-VAL": 0.07875260195159124, "A/122-ASP": 0.07896040315326766, "A/123-CYS": 0.11216737850623545, "A/124-THR": 0.12454926603371165, "A/125-THR": 0.17099668196426232, "A/126-GLY": 0.1108934974788484, "A/127-CYS": 0.13083172380115884, "A/128-LEU": 0.21155432497667168, "A/129-LYS": 0.13900818857179909, "A/130-GLY": 0.07524131359839879, "A/131-LEU": 0.16095198952278036, "A/132-ALA": 0.06438720098696545, "A/133-ASN": 0.0598756327503594, "A/134-VAL": 0.1083026628270373, "A/135-GLN": 0.1788921223894214, "A/136-CYS": 0.0866509958655465, "A/137-SER": 0.09462497422807682, "A/138-ASP": 0.17946858120559195, "A/139-LEU": 0.07518006841007269, "A/140-LEU": 0.115302071771367, "A/141-LYS": 0.11964207731683402, "A/142-LYS": 0.23324886727731187, "A/143-TRP": 0.15714271783967085, "A/144-LEU": 0.10689132290500573, "A/145-PRO": 0.12240634737415636, "A/146-GLN": 0.1641991977342208, "A/147-ARG": 0.35226183993667093, "A/148-CYS": 0.16228355493428467, "A/149-ALA": 0.12305884069576194, "A/150-THR": 0.2670410397174939, "A/151-PHE": 0.26851001548452763, "A/152-ALA": 0.11343566289600657, "A/153-SER": 0.11487493666488532, "A/154-LYS": 0.2709654097323112, "A/155-ILE": 0.14758563926676457, "A/156-GLN": 0.3150092665494871, "A/157-GLY": 0.20871614058828578, "A/158-GLN": 0.22074421932231097, "A/159-VAL": 0.13778053228172552, "A/160-ASP": 0.135022645182164, "A/161-LYS": 0.15052059650382155, "A/162-ILE": 0.1513780660909558, "A/163-LYS": 0.19693978319753416, "A/164-GLY": 0.20018701542357775, "A/165-ALA": 0.2011668798520566, "A/166-GLY": 0.16413671113098, "A/167-GLY": 0.13872382646634726, "A/168-ASP": 0.18514013870256005}}}, "4": {"single": {"lddt": 0.44756009211105074, "rmsd": 12.626753807067871, "cad_score": 0.455174, "gdtts": 0.25744047619047616, "tm_score": 0.5177743434906006, "LoCoHD": 0.15295193562851622}, "per_residue": {"lddt": {"A/1-LYS": 0.651, "A/2-PRO": 0.554, "A/3-THR": 0.668, "A/4-GLU": 0.591, "A/5-ASN": 0.701, "A/6-ASN": 0.55, "A/7-GLU": 0.511, "A/8-ASP": 0.482, "A/9-PHE": 0.42, "A/10-ASN": 0.4, "A/11-ILE": 0.455, "A/12-VAL": 0.421, "A/13-ALA": 0.462, "A/14-VAL": 0.508, "A/15-ALA": 0.428, "A/16-SER": 0.358, "A/17-ASN": 0.338, "A/18-PHE": 0.254, "A/19-ALA": 0.223, "A/20-THR": 0.166, "A/21-THR": 0.224, "A/22-ASP": 0.184, "A/23-LEU": 0.271, "A/24-ASP": 0.349, "A/25-ALA": 0.481, "A/26-ASP": 0.397, "A/27-ARG": 0.398, "A/28-GLY": 0.567, "A/29-LYS": 0.479, "A/30-LEU": 0.364, "A/31-PRO": 0.317, "A/32-GLY": 0.364, "A/33-LYS": 0.387, "A/34-LYS": 0.367, "A/35-LEU": 0.473, "A/36-PRO": 0.578, "A/37-LEU": 0.557, "A/38-GLU": 0.633, "A/39-VAL": 0.589, "A/40-LEU": 0.483, "A/41-LYS": 0.605, "A/42-GLU": 0.628, "A/43-MET": 0.499, "A/44-GLU": 0.622, "A/45-ALA": 0.755, "A/46-ASN": 0.618, "A/47-ALA": 0.585, "A/48-ARG": 0.682, "A/49-LYS": 0.666, "A/50-ALA": 0.533, "A/51-GLY": 0.67, "A/52-CYS": 0.613, "A/53-THR": 0.717, "A/54-ARG": 0.583, "A/55-GLY": 0.716, "A/56-CYS": 0.69, "A/57-LEU": 0.664, "A/58-ILE": 0.6, "A/59-CYS": 0.696, "A/60-LEU": 0.581, "A/61-SER": 0.565, "A/62-HIS": 0.482, "A/63-ILE": 0.549, "A/64-LYS": 0.591, "A/65-CYS": 0.573, "A/66-THR": 0.692, "A/67-PRO": 0.677, "A/68-LYS": 0.476, "A/69-MET": 0.535, "A/70-LYS": 0.45, "A/71-LYS": 0.51, "A/72-PHE": 0.386, "A/73-ILE": 0.401, "A/74-PRO": 0.36, "A/75-GLY": 0.32, "A/76-ARG": 0.292, "A/77-CYS": 0.371, "A/78-HIS": 0.271, "A/79-THR": 0.341, "A/80-TYR": 0.273, "A/81-GLU": 0.264, "A/82-GLY": 0.257, "A/83-ASP": 0.251, "A/84-LYS": 0.311, "A/85-GLU": 0.314, "A/86-SER": 0.178, "A/87-ALA": 0.189, "A/88-GLN": 0.088, "A/89-GLY": 0.122, "A/90-GLY": 0.148, "A/91-ILE": 0.109, "A/92-GLY": 0.137, "A/93-GLU": 0.233, "A/94-ALA": 0.254, "A/95-ILE": 0.295, "A/96-VAL": 0.615, "A/97-ASP": 0.699, "A/98-ILE": 0.712, "A/99-PRO": 0.721, "A/100-ALA": 0.793, "A/101-ILE": 0.732, "A/102-PRO": 0.644, "A/103-ARG": 0.719, "A/104-PHE": 0.735, "A/105-LYS": 0.677, "A/106-ASP": 0.706, "A/107-LEU": 0.649, "A/108-GLU": 0.632, "A/109-PRO": 0.58, "A/110-MET": 0.474, "A/111-GLU": 0.59, "A/112-GLN": 0.689, "A/113-PHE": 0.508, "A/114-ILE": 0.527, "A/115-ALA": 0.647, "A/116-GLN": 0.664, "A/117-VAL": 0.553, "A/118-ASP": 0.569, "A/119-LEU": 0.645, "A/120-CYS": 0.631, "A/121-VAL": 0.642, "A/122-ASP": 0.656, "A/123-CYS": 0.587, "A/124-THR": 0.571, "A/125-THR": 0.463, "A/126-GLY": 0.531, "A/127-CYS": 0.553, "A/128-LEU": 0.433, "A/129-LYS": 0.432, "A/130-GLY": 0.48, "A/131-LEU": 0.486, "A/132-ALA": 0.412, "A/133-ASN": 0.454, "A/134-VAL": 0.453, "A/135-GLN": 0.56, "A/136-CYS": 0.626, "A/137-SER": 0.617, "A/138-ASP": 0.623, "A/139-LEU": 0.69, "A/140-LEU": 0.596, "A/141-LYS": 0.633, "A/142-LYS": 0.578, "A/143-TRP": 0.542, "A/144-LEU": 0.468, "A/145-PRO": 0.476, "A/146-GLN": 0.34, "A/147-ARG": 0.329, "A/148-CYS": 0.451, "A/149-ALA": 0.319, "A/150-THR": 0.201, "A/151-PHE": 0.087, "A/152-ALA": 0.151, "A/153-SER": 0.153, "A/154-LYS": 0.104, "A/155-ILE": 0.078, "A/156-GLN": 0.106, "A/157-GLY": 0.116, "A/158-GLN": 0.062, "A/159-VAL": 0.068, "A/160-ASP": 0.135, "A/161-LYS": 0.088, "A/162-ILE": 0.078, "A/163-LYS": 0.094, "A/164-GLY": 0.136, "A/165-ALA": 0.189, "A/166-GLY": 0.191, "A/167-GLY": 0.107, "A/168-ASP": 0.077}, "cad_score": {"A/1-LYS": 0.754, "A/2-PRO": 0.441, "A/3-THR": 0.447, "A/4-GLU": 0.35, "A/5-ASN": 0.808, "A/6-ASN": 0.919, "A/7-GLU": 0.673, "A/8-ASP": 0.56, "A/9-PHE": 0.541, "A/10-ASN": 0.489, "A/11-ILE": 0.613, "A/12-VAL": 0.409, "A/13-ALA": 0.466, "A/14-VAL": 0.603, "A/15-ALA": 0.533, "A/16-SER": 0.387, "A/17-ASN": 0.34, "A/18-PHE": 0.31, "A/19-ALA": 0.441, "A/20-THR": 0.118, "A/21-THR": 0.047, "A/22-ASP": 0.15, "A/23-LEU": 0.224, "A/24-ASP": 0.597, "A/25-ALA": 0.588, "A/26-ASP": 0.604, "A/27-ARG": 0.542, "A/28-GLY": 0.558, "A/29-LYS": 0.515, "A/30-LEU": 0.356, "A/31-PRO": 0.445, "A/32-GLY": 0.289, "A/33-LYS": 0.17, "A/34-LYS": 0.245, "A/35-LEU": 0.446, "A/36-PRO": 0.708, "A/37-LEU": 0.472, "A/38-GLU": 0.737, "A/39-VAL": 0.683, "A/40-LEU": 0.443, "A/41-LYS": 0.524, "A/42-GLU": 0.646, "A/43-MET": 0.415, "A/44-GLU": 0.723, "A/45-ALA": 0.839, "A/46-ASN": 0.704, "A/47-ALA": 0.647, "A/48-ARG": 0.744, "A/49-LYS": 0.79, "A/50-ALA": 0.515, "A/51-GLY": 0.634, "A/52-CYS": 0.684, "A/53-THR": 0.641, "A/54-ARG": 0.607, "A/55-GLY": 0.743, "A/56-CYS": 0.789, "A/57-LEU": 0.653, "A/58-ILE": 0.689, "A/59-CYS": 0.712, "A/60-LEU": 0.51, "A/61-SER": 0.481, "A/62-HIS": 0.593, "A/63-ILE": 0.632, "A/64-LYS": 0.544, "A/65-CYS": 0.542, "A/66-THR": 0.552, "A/67-PRO": 0.382, "A/68-LYS": 0.208, "A/69-MET": 0.697, "A/70-LYS": 0.352, "A/71-LYS": 0.497, "A/72-PHE": 0.295, "A/73-ILE": 0.474, "A/74-PRO": 0.322, "A/75-GLY": 0.095, "A/76-ARG": 0.221, "A/77-CYS": 0.614, "A/78-HIS": 0.155, "A/79-THR": 0.085, "A/80-TYR": 0.098, "A/81-GLU": 0.164, "A/82-GLY": 0.154, "A/83-ASP": 0.111, "A/84-LYS": 0.216, "A/85-GLU": 0.363, "A/86-SER": 0.111, "A/87-ALA": 0.0, "A/88-GLN": 0.097, "A/89-GLY": 0.446, "A/90-GLY": 0.326, "A/91-ILE": 0.159, "A/92-GLY": 0.626, "A/93-GLU": 0.688, "A/94-ALA": 0.266, "A/95-ILE": 0.235, "A/96-VAL": 0.451, "A/97-ASP": 0.583, "A/98-ILE": 0.659, "A/99-PRO": 0.614, "A/100-ALA": 0.705, "A/101-ILE": 0.728, "A/102-PRO": 0.721, "A/103-ARG": 0.497, "A/104-PHE": 0.759, "A/105-LYS": 0.482, "A/106-ASP": 0.558, "A/107-LEU": 0.583, "A/108-GLU": 0.648, "A/109-PRO": 0.614, "A/110-MET": 0.393, "A/111-GLU": 0.852, "A/112-GLN": 0.667, "A/113-PHE": 0.613, "A/114-ILE": 0.536, "A/115-ALA": 0.675, "A/116-GLN": 0.749, "A/117-VAL": 0.537, "A/118-ASP": 0.619, "A/119-LEU": 0.734, "A/120-CYS": 0.652, "A/121-VAL": 0.621, "A/122-ASP": 0.576, "A/123-CYS": 0.468, "A/124-THR": 0.497, "A/125-THR": 0.327, "A/126-GLY": 0.745, "A/127-CYS": 0.734, "A/128-LEU": 0.273, "A/129-LYS": 0.41, "A/130-GLY": 0.753, "A/131-LEU": 0.552, "A/132-ALA": 0.284, "A/133-ASN": 0.393, "A/134-VAL": 0.542, "A/135-GLN": 0.609, "A/136-CYS": 0.786, "A/137-SER": 0.794, "A/138-ASP": 0.719, "A/139-LEU": 0.801, "A/140-LEU": 0.63, "A/141-LYS": 0.695, "A/142-LYS": 0.775, "A/143-TRP": 0.62, "A/144-LEU": 0.625, "A/145-PRO": 0.602, "A/146-GLN": 0.097, "A/147-ARG": 0.164, "A/148-CYS": 0.611, "A/149-ALA": 0.604, "A/150-THR": 0.146, "A/151-PHE": 0.027, "A/152-ALA": 0.114, "A/153-SER": 0.111, "A/154-LYS": 0.022, "A/155-ILE": 0.0, "A/156-GLN": 0.02, "A/157-GLY": 0.37, "A/158-GLN": 0.14, "A/159-VAL": 0.16, "A/160-ASP": 0.411, "A/161-LYS": 0.076, "A/162-ILE": 0.0, "A/163-LYS": 0.0, "A/164-GLY": 0.0, "A/165-ALA": 0.123, "A/166-GLY": 0.533, "A/167-GLY": 0.335, "A/168-ASP": 0.162}, "LoCoHD": {"A/1-LYS": 0.23303766289108996, "A/2-PRO": 0.15048302423609256, "A/3-THR": 0.10028884381775538, "A/4-GLU": 0.17250938696289234, "A/5-ASN": 0.08352032045937223, "A/6-ASN": 0.14397986274049626, "A/7-GLU": 0.2601725470748031, "A/8-ASP": 0.16000653834665338, "A/9-PHE": 0.2019998286594474, "A/10-ASN": 0.13593501616585787, "A/11-ILE": 0.17008777187599258, "A/12-VAL": 0.18521398444128376, "A/13-ALA": 0.1307701543889777, "A/14-VAL": 0.09177749024406541, "A/15-ALA": 0.08126175185287811, "A/16-SER": 0.2391619416936638, "A/17-ASN": 0.23485075725654814, "A/18-PHE": 0.2608914405682738, "A/19-ALA": 0.13120199787178266, "A/20-THR": 0.22466498469418056, "A/21-THR": 0.18633301619200082, "A/22-ASP": 0.17388179512658314, "A/23-LEU": 0.2938105012375602, "A/24-ASP": 0.18498979555832995, "A/25-ALA": 0.09392019705343821, "A/26-ASP": 0.15669827948655396, "A/27-ARG": 0.18254539241729925, "A/28-GLY": 0.09011043418629557, "A/29-LYS": 0.15346198114544363, "A/30-LEU": 0.17860059195379513, "A/31-PRO": 0.18751222209126459, "A/32-GLY": 0.16587520793961183, "A/33-LYS": 0.23170492069516255, "A/34-LYS": 0.2670527308327034, "A/35-LEU": 0.18595677460349533, "A/36-PRO": 0.1061641621575442, "A/37-LEU": 0.13775307860387542, "A/38-GLU": 0.1530272446689378, "A/39-VAL": 0.09103427870374484, "A/40-LEU": 0.18956872226339797, "A/41-LYS": 0.16141574680351448, "A/42-GLU": 0.12956672611685396, "A/43-MET": 0.13099396214023803, "A/44-GLU": 0.23585941448486608, "A/45-ALA": 0.09968091178452763, "A/46-ASN": 0.09915757643821882, "A/47-ALA": 0.07168564390435067, "A/48-ARG": 0.20356486392972012, "A/49-LYS": 0.10827465851739561, "A/50-ALA": 0.0888775183253407, "A/51-GLY": 0.054109643128335785, "A/52-CYS": 0.09751714606464616, "A/53-THR": 0.12654295578644958, "A/54-ARG": 0.2180298984960866, "A/55-GLY": 0.12220809402665415, "A/56-CYS": 0.09501050751275196, "A/57-LEU": 0.15519085665889293, "A/58-ILE": 0.1118671009759685, "A/59-CYS": 0.0773630222450444, "A/60-LEU": 0.16909695801842003, "A/61-SER": 0.11873178011683765, "A/62-HIS": 0.14231823428422147, "A/63-ILE": 0.16159528974647408, "A/64-LYS": 0.11884215710323164, "A/65-CYS": 0.0858155022019602, "A/66-THR": 0.07296982180201313, "A/67-PRO": 0.07211979226859741, "A/68-LYS": 0.1977201469312054, "A/69-MET": 0.1217385331345031, "A/70-LYS": 0.18468119732671953, "A/71-LYS": 0.27475422169838626, "A/72-PHE": 0.24066153801392023, "A/73-ILE": 0.14180189564809692, "A/74-PRO": 0.11194006211510216, "A/75-GLY": 0.2065045932115861, "A/76-ARG": 0.29117303050612076, "A/77-CYS": 0.1064971843635312, "A/78-HIS": 0.2269984114588214, "A/79-THR": 0.21793684592068183, "A/80-TYR": 0.13425600742179797, "A/81-GLU": 0.22648404228272473, "A/82-GLY": 0.2592265348958942, "A/83-ASP": 0.19173420037850816, "A/84-LYS": 0.20460742178645386, "A/85-GLU": 0.30472353414572173, "A/86-SER": 0.199485801086007, "A/87-ALA": 0.10631343245590695, "A/88-GLN": 0.28846579686680307, "A/89-GLY": 0.20837683756070524, "A/90-GLY": 0.18822465563336127, "A/91-ILE": 0.21583041866352573, "A/92-GLY": 0.1173628088943037, "A/93-GLU": 0.1228619861215317, "A/94-ALA": 0.12776748528865053, "A/95-ILE": 0.18702575789937087, "A/96-VAL": 0.1069475313070669, "A/97-ASP": 0.10439087830286174, "A/98-ILE": 0.10161893817992992, "A/99-PRO": 0.1087818925915996, "A/100-ALA": 0.06153789091494071, "A/101-ILE": 0.08938883858397433, "A/102-PRO": 0.09300427446756479, "A/103-ARG": 0.25276669217466796, "A/104-PHE": 0.1469822133092884, "A/105-LYS": 0.17601189811582446, "A/106-ASP": 0.18661294774034246, "A/107-LEU": 0.11677683060258257, "A/108-GLU": 0.17939011709819577, "A/109-PRO": 0.10444540186534275, "A/110-MET": 0.1366036744949217, "A/111-GLU": 0.12524251626960312, "A/112-GLN": 0.11134622914309127, "A/113-PHE": 0.10259627321144768, "A/114-ILE": 0.11629695622822746, "A/115-ALA": 0.08616214905903949, "A/116-GLN": 0.10793800927541165, "A/117-VAL": 0.1286342459793995, "A/118-ASP": 0.12334521485765494, "A/119-LEU": 0.10511662176470023, "A/120-CYS": 0.12261985581021287, "A/121-VAL": 0.07252847396511254, "A/122-ASP": 0.07570531828215366, "A/123-CYS": 0.1082926951912948, "A/124-THR": 0.06118286360279855, "A/125-THR": 0.12457083816879344, "A/126-GLY": 0.06464205285317931, "A/127-CYS": 0.1278951276272871, "A/128-LEU": 0.20698026010380036, "A/129-LYS": 0.15431566109212647, "A/130-GLY": 0.0791857340509817, "A/131-LEU": 0.1406307100294429, "A/132-ALA": 0.06297388697964859, "A/133-ASN": 0.05851089143206222, "A/134-VAL": 0.09944441398838308, "A/135-GLN": 0.1772947053546921, "A/136-CYS": 0.08990153167036227, "A/137-SER": 0.09529663300372285, "A/138-ASP": 0.175219716692012, "A/139-LEU": 0.08325577506312419, "A/140-LEU": 0.12354089579922152, "A/141-LYS": 0.12054228474084429, "A/142-LYS": 0.17394292059812427, "A/143-TRP": 0.1358641444672796, "A/144-LEU": 0.08226972217236071, "A/145-PRO": 0.09683810476538976, "A/146-GLN": 0.17576335680714883, "A/147-ARG": 0.3477620513389638, "A/148-CYS": 0.16610943900113256, "A/149-ALA": 0.12315487237142987, "A/150-THR": 0.2584525872874967, "A/151-PHE": 0.26420784486673776, "A/152-ALA": 0.11524661804394644, "A/153-SER": 0.11913765462223425, "A/154-LYS": 0.29871128046095263, "A/155-ILE": 0.15433242661329202, "A/156-GLN": 0.30813329878200957, "A/157-GLY": 0.19957289948776663, "A/158-GLN": 0.21404608059053817, "A/159-VAL": 0.12311017740469399, "A/160-ASP": 0.15583946406976476, "A/161-LYS": 0.155333996602446, "A/162-ILE": 0.14648677504904403, "A/163-LYS": 0.20262940381148392, "A/164-GLY": 0.19741349357034657, "A/165-ALA": 0.19540545587108016, "A/166-GLY": 0.12309463650649054, "A/167-GLY": 0.12380295910710731, "A/168-ASP": 0.10741816253182905}}}, "1": {"single": {"lddt": 0.45054101715579553, "rmsd": 14.8264741897583, "cad_score": 0.455474, "gdtts": 0.23214285714285715, "tm_score": 0.4947797954082489, "LoCoHD": 0.15650640299113613}, "per_residue": {"lddt": {"A/1-LYS": 0.633, "A/2-PRO": 0.55, "A/3-THR": 0.646, "A/4-GLU": 0.581, "A/5-ASN": 0.61, "A/6-ASN": 0.521, "A/7-GLU": 0.447, "A/8-ASP": 0.347, "A/9-PHE": 0.319, "A/10-ASN": 0.365, "A/11-ILE": 0.385, "A/12-VAL": 0.372, "A/13-ALA": 0.376, "A/14-VAL": 0.382, "A/15-ALA": 0.341, "A/16-SER": 0.287, "A/17-ASN": 0.266, "A/18-PHE": 0.23, "A/19-ALA": 0.239, "A/20-THR": 0.256, "A/21-THR": 0.264, "A/22-ASP": 0.269, "A/23-LEU": 0.221, "A/24-ASP": 0.256, "A/25-ALA": 0.299, "A/26-ASP": 0.294, "A/27-ARG": 0.249, "A/28-GLY": 0.372, "A/29-LYS": 0.498, "A/30-LEU": 0.381, "A/31-PRO": 0.364, "A/32-GLY": 0.469, "A/33-LYS": 0.427, "A/34-LYS": 0.362, "A/35-LEU": 0.452, "A/36-PRO": 0.516, "A/37-LEU": 0.46, "A/38-GLU": 0.628, "A/39-VAL": 0.578, "A/40-LEU": 0.458, "A/41-LYS": 0.544, "A/42-GLU": 0.64, "A/43-MET": 0.476, "A/44-GLU": 0.597, "A/45-ALA": 0.762, "A/46-ASN": 0.603, "A/47-ALA": 0.58, "A/48-ARG": 0.657, "A/49-LYS": 0.654, "A/50-ALA": 0.528, "A/51-GLY": 0.682, "A/52-CYS": 0.617, "A/53-THR": 0.718, "A/54-ARG": 0.52, "A/55-GLY": 0.713, "A/56-CYS": 0.694, "A/57-LEU": 0.64, "A/58-ILE": 0.586, "A/59-CYS": 0.68, "A/60-LEU": 0.583, "A/61-SER": 0.602, "A/62-HIS": 0.524, "A/63-ILE": 0.559, "A/64-LYS": 0.622, "A/65-CYS": 0.605, "A/66-THR": 0.693, "A/67-PRO": 0.667, "A/68-LYS": 0.471, "A/69-MET": 0.544, "A/70-LYS": 0.462, "A/71-LYS": 0.516, "A/72-PHE": 0.397, "A/73-ILE": 0.422, "A/74-PRO": 0.41, "A/75-GLY": 0.349, "A/76-ARG": 0.31, "A/77-CYS": 0.395, "A/78-HIS": 0.276, "A/79-THR": 0.353, "A/80-TYR": 0.362, "A/81-GLU": 0.334, "A/82-GLY": 0.331, "A/83-ASP": 0.175, "A/84-LYS": 0.194, "A/85-GLU": 0.174, "A/86-SER": 0.117, "A/87-ALA": 0.11, "A/88-GLN": 0.067, "A/89-GLY": 0.086, "A/90-GLY": 0.126, "A/91-ILE": 0.102, "A/92-GLY": 0.149, "A/93-GLU": 0.198, "A/94-ALA": 0.266, "A/95-ILE": 0.31, "A/96-VAL": 0.624, "A/97-ASP": 0.704, "A/98-ILE": 0.713, "A/99-PRO": 0.697, "A/100-ALA": 0.804, "A/101-ILE": 0.736, "A/102-PRO": 0.629, "A/103-ARG": 0.735, "A/104-PHE": 0.755, "A/105-LYS": 0.73, "A/106-ASP": 0.712, "A/107-LEU": 0.657, "A/108-GLU": 0.641, "A/109-PRO": 0.591, "A/110-MET": 0.469, "A/111-GLU": 0.587, "A/112-GLN": 0.697, "A/113-PHE": 0.513, "A/114-ILE": 0.526, "A/115-ALA": 0.651, "A/116-GLN": 0.67, "A/117-VAL": 0.567, "A/118-ASP": 0.557, "A/119-LEU": 0.658, "A/120-CYS": 0.647, "A/121-VAL": 0.665, "A/122-ASP": 0.672, "A/123-CYS": 0.619, "A/124-THR": 0.589, "A/125-THR": 0.476, "A/126-GLY": 0.545, "A/127-CYS": 0.565, "A/128-LEU": 0.446, "A/129-LYS": 0.438, "A/130-GLY": 0.493, "A/131-LEU": 0.504, "A/132-ALA": 0.426, "A/133-ASN": 0.465, "A/134-VAL": 0.455, "A/135-GLN": 0.539, "A/136-CYS": 0.608, "A/137-SER": 0.603, "A/138-ASP": 0.632, "A/139-LEU": 0.739, "A/140-LEU": 0.63, "A/141-LYS": 0.661, "A/142-LYS": 0.686, "A/143-TRP": 0.613, "A/144-LEU": 0.496, "A/145-PRO": 0.536, "A/146-GLN": 0.393, "A/147-ARG": 0.302, "A/148-CYS": 0.447, "A/149-ALA": 0.294, "A/150-THR": 0.182, "A/151-PHE": 0.089, "A/152-ALA": 0.154, "A/153-SER": 0.151, "A/154-LYS": 0.103, "A/155-ILE": 0.084, "A/156-GLN": 0.115, "A/157-GLY": 0.114, "A/158-GLN": 0.066, "A/159-VAL": 0.075, "A/160-ASP": 0.15, "A/161-LYS": 0.092, "A/162-ILE": 0.084, "A/163-LYS": 0.098, "A/164-GLY": 0.139, "A/165-ALA": 0.191, "A/166-GLY": 0.188, "A/167-GLY": 0.109, "A/168-ASP": 0.098}, "cad_score": {"A/1-LYS": 0.925, "A/2-PRO": 0.874, "A/3-THR": 0.418, "A/4-GLU": 0.035, "A/5-ASN": 0.323, "A/6-ASN": 0.682, "A/7-GLU": 0.715, "A/8-ASP": 0.315, "A/9-PHE": 0.447, "A/10-ASN": 0.366, "A/11-ILE": 0.317, "A/12-VAL": 0.304, "A/13-ALA": 0.473, "A/14-VAL": 0.283, "A/15-ALA": 0.369, "A/16-SER": 0.303, "A/17-ASN": 0.247, "A/18-PHE": 0.141, "A/19-ALA": 0.552, "A/20-THR": 0.573, "A/21-THR": 0.508, "A/22-ASP": 0.469, "A/23-LEU": 0.247, "A/24-ASP": 0.346, "A/25-ALA": 0.76, "A/26-ASP": 0.546, "A/27-ARG": 0.527, "A/28-GLY": 0.699, "A/29-LYS": 0.93, "A/30-LEU": 0.606, "A/31-PRO": 0.709, "A/32-GLY": 0.436, "A/33-LYS": 0.18, "A/34-LYS": 0.252, "A/35-LEU": 0.408, "A/36-PRO": 0.766, "A/37-LEU": 0.429, "A/38-GLU": 0.577, "A/39-VAL": 0.696, "A/40-LEU": 0.352, "A/41-LYS": 0.522, "A/42-GLU": 0.654, "A/43-MET": 0.423, "A/44-GLU": 0.611, "A/45-ALA": 0.819, "A/46-ASN": 0.69, "A/47-ALA": 0.648, "A/48-ARG": 0.736, "A/49-LYS": 0.805, "A/50-ALA": 0.518, "A/51-GLY": 0.635, "A/52-CYS": 0.696, "A/53-THR": 0.654, "A/54-ARG": 0.413, "A/55-GLY": 0.703, "A/56-CYS": 0.817, "A/57-LEU": 0.715, "A/58-ILE": 0.436, "A/59-CYS": 0.727, "A/60-LEU": 0.586, "A/61-SER": 0.669, "A/62-HIS": 0.695, "A/63-ILE": 0.62, "A/64-LYS": 0.544, "A/65-CYS": 0.499, "A/66-THR": 0.551, "A/67-PRO": 0.325, "A/68-LYS": 0.191, "A/69-MET": 0.746, "A/70-LYS": 0.381, "A/71-LYS": 0.485, "A/72-PHE": 0.311, "A/73-ILE": 0.403, "A/74-PRO": 0.259, "A/75-GLY": 0.058, "A/76-ARG": 0.12, "A/77-CYS": 0.598, "A/78-HIS": 0.299, "A/79-THR": 0.277, "A/80-TYR": 0.171, "A/81-GLU": 0.457, "A/82-GLY": 0.204, "A/83-ASP": 0.117, "A/84-LYS": 0.251, "A/85-GLU": 0.147, "A/86-SER": 0.042, "A/87-ALA": 0.0, "A/88-GLN": 0.116, "A/89-GLY": 0.426, "A/90-GLY": 0.46, "A/91-ILE": 0.253, "A/92-GLY": 0.671, "A/93-GLU": 0.515, "A/94-ALA": 0.297, "A/95-ILE": 0.232, "A/96-VAL": 0.499, "A/97-ASP": 0.603, "A/98-ILE": 0.636, "A/99-PRO": 0.564, "A/100-ALA": 0.693, "A/101-ILE": 0.736, "A/102-PRO": 0.699, "A/103-ARG": 0.584, "A/104-PHE": 0.735, "A/105-LYS": 0.514, "A/106-ASP": 0.577, "A/107-LEU": 0.533, "A/108-GLU": 0.586, "A/109-PRO": 0.623, "A/110-MET": 0.379, "A/111-GLU": 0.821, "A/112-GLN": 0.662, "A/113-PHE": 0.568, "A/114-ILE": 0.527, "A/115-ALA": 0.665, "A/116-GLN": 0.756, "A/117-VAL": 0.605, "A/118-ASP": 0.62, "A/119-LEU": 0.764, "A/120-CYS": 0.689, "A/121-VAL": 0.643, "A/122-ASP": 0.593, "A/123-CYS": 0.496, "A/124-THR": 0.447, "A/125-THR": 0.318, "A/126-GLY": 0.726, "A/127-CYS": 0.739, "A/128-LEU": 0.273, "A/129-LYS": 0.369, "A/130-GLY": 0.753, "A/131-LEU": 0.548, "A/132-ALA": 0.287, "A/133-ASN": 0.391, "A/134-VAL": 0.53, "A/135-GLN": 0.538, "A/136-CYS": 0.743, "A/137-SER": 0.78, "A/138-ASP": 0.726, "A/139-LEU": 0.784, "A/140-LEU": 0.605, "A/141-LYS": 0.701, "A/142-LYS": 0.775, "A/143-TRP": 0.698, "A/144-LEU": 0.705, "A/145-PRO": 0.626, "A/146-GLN": 0.131, "A/147-ARG": 0.172, "A/148-CYS": 0.604, "A/149-ALA": 0.578, "A/150-THR": 0.129, "A/151-PHE": 0.0, "A/152-ALA": 0.051, "A/153-SER": 0.11, "A/154-LYS": 0.034, "A/155-ILE": 0.0, "A/156-GLN": 0.023, "A/157-GLY": 0.421, "A/158-GLN": 0.164, "A/159-VAL": 0.187, "A/160-ASP": 0.492, "A/161-LYS": 0.085, "A/162-ILE": 0.005, "A/163-LYS": 0.007, "A/164-GLY": 0.0, "A/165-ALA": 0.149, "A/166-GLY": 0.563, "A/167-GLY": 0.363, "A/168-ASP": 0.288}, "LoCoHD": {"A/1-LYS": 0.2493711359458853, "A/2-PRO": 0.11075522183814702, "A/3-THR": 0.08079392274334489, "A/4-GLU": 0.16768853450348142, "A/5-ASN": 0.14025117172118468, "A/6-ASN": 0.16915058779583036, "A/7-GLU": 0.28391899263621406, "A/8-ASP": 0.1804270070893755, "A/9-PHE": 0.23611491181887662, "A/10-ASN": 0.22352648774172762, "A/11-ILE": 0.22269120296411324, "A/12-VAL": 0.16028892898800895, "A/13-ALA": 0.11113329772468677, "A/14-VAL": 0.09147117308760842, "A/15-ALA": 0.16847629135716294, "A/16-SER": 0.2922434218347212, "A/17-ASN": 0.303333175600805, "A/18-PHE": 0.22196600860099922, "A/19-ALA": 0.15049151187772794, "A/20-THR": 0.13173413508140044, "A/21-THR": 0.13578403241466397, "A/22-ASP": 0.16914393423408572, "A/23-LEU": 0.2678100369724598, "A/24-ASP": 0.2673926229193569, "A/25-ALA": 0.1098861863363888, "A/26-ASP": 0.1526503826589785, "A/27-ARG": 0.26643243524049154, "A/28-GLY": 0.06516739020699859, "A/29-LYS": 0.1543771598969252, "A/30-LEU": 0.16617666775573864, "A/31-PRO": 0.167362705804373, "A/32-GLY": 0.1871845196970517, "A/33-LYS": 0.26284340535936845, "A/34-LYS": 0.21139580532110855, "A/35-LEU": 0.17915954818931498, "A/36-PRO": 0.11387047246280417, "A/37-LEU": 0.2229908272547557, "A/38-GLU": 0.10178786171043917, "A/39-VAL": 0.09295185923807905, "A/40-LEU": 0.16584088545346615, "A/41-LYS": 0.154123982127874, "A/42-GLU": 0.130265718164771, "A/43-MET": 0.12438308890369408, "A/44-GLU": 0.2436141601757938, "A/45-ALA": 0.09718853097117529, "A/46-ASN": 0.10085679965611989, "A/47-ALA": 0.07090581862718011, "A/48-ARG": 0.1821528768740955, "A/49-LYS": 0.10125469917201146, "A/50-ALA": 0.08690366891037435, "A/51-GLY": 0.05313035909554017, "A/52-CYS": 0.09929518548487425, "A/53-THR": 0.1228022701389585, "A/54-ARG": 0.32911232844168564, "A/55-GLY": 0.11825869190605931, "A/56-CYS": 0.10649121232838496, "A/57-LEU": 0.23700330947237389, "A/58-ILE": 0.11510129391055504, "A/59-CYS": 0.08779173015031566, "A/60-LEU": 0.15980800724503533, "A/61-SER": 0.15229089988466002, "A/62-HIS": 0.15832250834682388, "A/63-ILE": 0.14961233237616392, "A/64-LYS": 0.11622016990359398, "A/65-CYS": 0.09394321287937156, "A/66-THR": 0.07867670353777627, "A/67-PRO": 0.07847575983463059, "A/68-LYS": 0.19073771796299305, "A/69-MET": 0.1254816164552588, "A/70-LYS": 0.15485884751719853, "A/71-LYS": 0.26884247491228574, "A/72-PHE": 0.25452726158522365, "A/73-ILE": 0.12871785259317617, "A/74-PRO": 0.09364607847181124, "A/75-GLY": 0.1704639088523107, "A/76-ARG": 0.29301696162006335, "A/77-CYS": 0.09208660071024083, "A/78-HIS": 0.24093759704817652, "A/79-THR": 0.16525314926701218, "A/80-TYR": 0.16099653753220122, "A/81-GLU": 0.22506713172792048, "A/82-GLY": 0.2578620946015842, "A/83-ASP": 0.18016426681892445, "A/84-LYS": 0.19521352019715954, "A/85-GLU": 0.2560962831614266, "A/86-SER": 0.291561405955993, "A/87-ALA": 0.19948341026767596, "A/88-GLN": 0.3690441020029308, "A/89-GLY": 0.2259171275310554, "A/90-GLY": 0.19830852725456322, "A/91-ILE": 0.256900143217787, "A/92-GLY": 0.14623264133615943, "A/93-GLU": 0.17326400123536542, "A/94-ALA": 0.1083060786153917, "A/95-ILE": 0.18248267702134394, "A/96-VAL": 0.10370798566166509, "A/97-ASP": 0.11251640427715857, "A/98-ILE": 0.10546269407587386, "A/99-PRO": 0.10944291406928669, "A/100-ALA": 0.06118426932653489, "A/101-ILE": 0.08947665584505447, "A/102-PRO": 0.1035427232832108, "A/103-ARG": 0.19361332306534415, "A/104-PHE": 0.14242873808061918, "A/105-LYS": 0.1515378864672805, "A/106-ASP": 0.17424127335286088, "A/107-LEU": 0.1109309997454521, "A/108-GLU": 0.18250144155836115, "A/109-PRO": 0.1150423220101737, "A/110-MET": 0.14789176041420798, "A/111-GLU": 0.12865936211887935, "A/112-GLN": 0.1178592222106696, "A/113-PHE": 0.14526390531533587, "A/114-ILE": 0.12534864115982425, "A/115-ALA": 0.08505314761721511, "A/116-GLN": 0.09447285539289535, "A/117-VAL": 0.1199258218870036, "A/118-ASP": 0.12299803790350265, "A/119-LEU": 0.1055172973049052, "A/120-CYS": 0.11621144676777488, "A/121-VAL": 0.07243092783130299, "A/122-ASP": 0.07009099849685252, "A/123-CYS": 0.10894266115277494, "A/124-THR": 0.06262834005573681, "A/125-THR": 0.08625864093510291, "A/126-GLY": 0.04601928292533324, "A/127-CYS": 0.12763241141070422, "A/128-LEU": 0.22117333711533277, "A/129-LYS": 0.16313299991670735, "A/130-GLY": 0.07800824511745069, "A/131-LEU": 0.13793126627215177, "A/132-ALA": 0.07081550745331351, "A/133-ASN": 0.0675000008973571, "A/134-VAL": 0.09749978964788701, "A/135-GLN": 0.17661971951754316, "A/136-CYS": 0.0892616378112091, "A/137-SER": 0.09299005162287412, "A/138-ASP": 0.1743932312123342, "A/139-LEU": 0.08316308679030612, "A/140-LEU": 0.1237227852369332, "A/141-LYS": 0.12454867233676123, "A/142-LYS": 0.15488121354282308, "A/143-TRP": 0.11670932343418154, "A/144-LEU": 0.0863887107571037, "A/145-PRO": 0.0810309452919184, "A/146-GLN": 0.1582792013987258, "A/147-ARG": 0.3192885977368119, "A/148-CYS": 0.1687898116930716, "A/149-ALA": 0.12025315485480408, "A/150-THR": 0.259310032543464, "A/151-PHE": 0.28839734227266234, "A/152-ALA": 0.11642229434717855, "A/153-SER": 0.11244021395312172, "A/154-LYS": 0.2799880134659038, "A/155-ILE": 0.16618359964829116, "A/156-GLN": 0.30755046495281513, "A/157-GLY": 0.22011398121467204, "A/158-GLN": 0.23682907208835458, "A/159-VAL": 0.1227521726661142, "A/160-ASP": 0.11897693127843326, "A/161-LYS": 0.14608287390016983, "A/162-ILE": 0.1378947113683955, "A/163-LYS": 0.20626135376669621, "A/164-GLY": 0.20260351602598892, "A/165-ALA": 0.1959738205814799, "A/166-GLY": 0.11644461909416629, "A/167-GLY": 0.13875523847557342, "A/168-ASP": 0.06538857541961789}}}}, "T1029": {"4": {"single": {"lddt": 0.4059175923960471, "rmsd": 7.155843734741211, "cad_score": 0.4449, "gdtts": 0.294, "tm_score": 0.5333804488182068, "LoCoHD": 0.16815476036617522}, "per_residue": {"lddt": {"A/1-MET": 0.174, "A/2-ARG": 0.227, "A/3-ILE": 0.186, "A/4-ASP": 0.208, "A/5-GLU": 0.305, "A/6-LEU": 0.266, "A/7-VAL": 0.301, "A/8-PRO": 0.283, "A/9-ALA": 0.329, "A/10-ASP": 0.406, "A/11-PRO": 0.429, "A/12-ARG": 0.471, "A/13-ALA": 0.434, "A/14-VAL": 0.388, "A/15-SER": 0.453, "A/16-LEU": 0.496, "A/17-TYR": 0.374, "A/18-THR": 0.46, "A/19-PRO": 0.529, "A/20-TYR": 0.364, "A/21-TYR": 0.411, "A/22-SER": 0.455, "A/23-GLN": 0.44, "A/24-ALA": 0.452, "A/25-ASN": 0.248, "A/26-ARG": 0.204, "A/27-ARG": 0.379, "A/28-ARG": 0.292, "A/29-TYR": 0.302, "A/30-LEU": 0.38, "A/31-PRO": 0.381, "A/32-TYR": 0.302, "A/33-ALA": 0.384, "A/34-LEU": 0.359, "A/35-SER": 0.37, "A/36-LEU": 0.35, "A/37-TYR": 0.35, "A/38-GLN": 0.318, "A/39-GLY": 0.421, "A/40-SER": 0.242, "A/41-SER": 0.371, "A/42-ILE": 0.364, "A/43-GLU": 0.393, "A/44-GLY": 0.422, "A/45-SER": 0.425, "A/46-ARG": 0.381, "A/47-ALA": 0.462, "A/48-VAL": 0.534, "A/49-GLU": 0.517, "A/50-GLY": 0.759, "A/51-GLY": 0.59, "A/52-ALA": 0.627, "A/53-PRO": 0.6, "A/54-ILE": 0.524, "A/55-SER": 0.537, "A/56-PHE": 0.442, "A/57-VAL": 0.431, "A/58-ALA": 0.432, "A/59-THR": 0.386, "A/60-TRP": 0.394, "A/61-THR": 0.392, "A/62-VAL": 0.343, "A/63-THR": 0.389, "A/64-PRO": 0.343, "A/65-LEU": 0.353, "A/66-PRO": 0.244, "A/67-ALA": 0.334, "A/68-ASP": 0.538, "A/69-MET": 0.577, "A/70-THR": 0.531, "A/71-ARG": 0.522, "A/72-CYS": 0.483, "A/73-HIS": 0.411, "A/74-LEU": 0.487, "A/75-GLN": 0.52, "A/76-PHE": 0.534, "A/77-ASN": 0.527, "A/78-ASN": 0.536, "A/79-ASP": 0.678, "A/80-ALA": 0.679, "A/81-GLU": 0.719, "A/82-LEU": 0.62, "A/83-THR": 0.612, "A/84-TYR": 0.574, "A/85-GLU": 0.623, "A/86-ILE": 0.51, "A/87-LEU": 0.563, "A/88-LEU": 0.514, "A/89-PRO": 0.563, "A/90-ASN": 0.452, "A/91-HIS": 0.436, "A/92-GLU": 0.502, "A/93-PHE": 0.469, "A/94-LEU": 0.415, "A/95-GLU": 0.429, "A/96-TYR": 0.396, "A/97-LEU": 0.376, "A/98-ILE": 0.388, "A/99-ASP": 0.438, "A/100-MET": 0.351, "A/101-LEU": 0.34, "A/102-MET": 0.409, "A/103-GLY": 0.446, "A/104-TYR": 0.295, "A/105-GLN": 0.401, "A/106-ARG": 0.38, "A/107-MET": 0.501, "A/108-GLN": 0.369, "A/109-LYS": 0.347, "A/110-THR": 0.268, "A/111-ASP": 0.271, "A/112-PHE": 0.243, "A/113-PRO": 0.314, "A/114-GLY": 0.424, "A/115-ALA": 0.44, "A/116-PHE": 0.333, "A/117-TYR": 0.359, "A/118-ARG": 0.582, "A/119-ARG": 0.451, "A/120-LEU": 0.54, "A/121-LEU": 0.529, "A/122-GLY": 0.719, "A/123-TYR": 0.426, "A/124-ASP": 0.257, "A/125-SER": 0.318}, "cad_score": {"A/1-MET": 0.149, "A/2-ARG": 0.825, "A/3-ILE": 0.325, "A/4-ASP": 0.627, "A/5-GLU": 0.605, "A/6-LEU": 0.275, "A/7-VAL": 0.387, "A/8-PRO": 0.39, "A/9-ALA": 0.34, "A/10-ASP": 0.808, "A/11-PRO": 0.766, "A/12-ARG": 0.653, "A/13-ALA": 0.532, "A/14-VAL": 0.423, "A/15-SER": 0.657, "A/16-LEU": 0.408, "A/17-TYR": 0.316, "A/18-THR": 0.354, "A/19-PRO": 0.652, "A/20-TYR": 0.459, "A/21-TYR": 0.363, "A/22-SER": 0.489, "A/23-GLN": 0.251, "A/24-ALA": 0.472, "A/25-ASN": 0.244, "A/26-ARG": 0.075, "A/27-ARG": 0.377, "A/28-ARG": 0.285, "A/29-TYR": 0.237, "A/30-LEU": 0.322, "A/31-PRO": 0.316, "A/32-TYR": 0.3, "A/33-ALA": 0.204, "A/34-LEU": 0.42, "A/35-SER": 0.231, "A/36-LEU": 0.201, "A/37-TYR": 0.3, "A/38-GLN": 0.353, "A/39-GLY": 0.421, "A/40-SER": 0.11, "A/41-SER": 0.265, "A/42-ILE": 0.366, "A/43-GLU": 0.633, "A/44-GLY": 0.592, "A/45-SER": 0.456, "A/46-ARG": 0.367, "A/47-ALA": 0.567, "A/48-VAL": 0.645, "A/49-GLU": 0.715, "A/50-GLY": 0.828, "A/51-GLY": 0.592, "A/52-ALA": 0.776, "A/53-PRO": 0.726, "A/54-ILE": 0.818, "A/55-SER": 0.422, "A/56-PHE": 0.503, "A/57-VAL": 0.592, "A/58-ALA": 0.446, "A/59-THR": 0.389, "A/60-TRP": 0.364, "A/61-THR": 0.303, "A/62-VAL": 0.209, "A/63-THR": 0.509, "A/64-PRO": 0.506, "A/65-LEU": 0.451, "A/66-PRO": 0.159, "A/67-ALA": 0.208, "A/68-ASP": 0.617, "A/69-MET": 0.732, "A/70-THR": 0.399, "A/71-ARG": 0.378, "A/72-CYS": 0.507, "A/73-HIS": 0.35, "A/74-LEU": 0.347, "A/75-GLN": 0.46, "A/76-PHE": 0.539, "A/77-ASN": 0.485, "A/78-ASN": 0.589, "A/79-ASP": 0.903, "A/80-ALA": 0.764, "A/81-GLU": 0.865, "A/82-LEU": 0.592, "A/83-THR": 0.694, "A/84-TYR": 0.694, "A/85-GLU": 0.666, "A/86-ILE": 0.608, "A/87-LEU": 0.636, "A/88-LEU": 0.593, "A/89-PRO": 0.659, "A/90-ASN": 0.484, "A/91-HIS": 0.279, "A/92-GLU": 0.506, "A/93-PHE": 0.563, "A/94-LEU": 0.253, "A/95-GLU": 0.436, "A/96-TYR": 0.442, "A/97-LEU": 0.418, "A/98-ILE": 0.436, "A/99-ASP": 0.534, "A/100-MET": 0.158, "A/101-LEU": 0.103, "A/102-MET": 0.387, "A/103-GLY": 0.433, "A/104-TYR": 0.288, "A/105-GLN": 0.487, "A/106-ARG": 0.609, "A/107-MET": 0.811, "A/108-GLN": 0.573, "A/109-LYS": 0.56, "A/110-THR": 0.211, "A/111-ASP": 0.163, "A/112-PHE": 0.248, "A/113-PRO": 0.372, "A/114-GLY": 0.611, "A/115-ALA": 0.519, "A/116-PHE": 0.348, "A/117-TYR": 0.406, "A/118-ARG": 0.485, "A/119-ARG": 0.277, "A/120-LEU": 0.659, "A/121-LEU": 0.69, "A/122-GLY": 0.658, "A/123-TYR": 0.761, "A/124-ASP": 0.359, "A/125-SER": 0.5}, "LoCoHD": {"A/1-MET": 0.22087238299524656, "A/2-ARG": 0.20379693620131129, "A/3-ILE": 0.1168154679352114, "A/4-ASP": 0.1857019120789829, "A/5-GLU": 0.17562498784119013, "A/6-LEU": 0.21224826271045677, "A/7-VAL": 0.21241681880809152, "A/8-PRO": 0.2528547276229664, "A/9-ALA": 0.14407408204293526, "A/10-ASP": 0.10912090744778696, "A/11-PRO": 0.11684078845207668, "A/12-ARG": 0.2137911201256028, "A/13-ALA": 0.08279451927879658, "A/14-VAL": 0.06435623430975618, "A/15-SER": 0.12308430404732935, "A/16-LEU": 0.12938759491847107, "A/17-TYR": 0.23387811724571278, "A/18-THR": 0.14126473097935027, "A/19-PRO": 0.1305593197724725, "A/20-TYR": 0.283486978189975, "A/21-TYR": 0.23638112548899215, "A/22-SER": 0.20757568577871718, "A/23-GLN": 0.18052011406540283, "A/24-ALA": 0.09632305248110429, "A/25-ASN": 0.14866099382424922, "A/26-ARG": 0.2619075202155378, "A/27-ARG": 0.32611307983296317, "A/28-ARG": 0.39059265702313717, "A/29-TYR": 0.25462631911752126, "A/30-LEU": 0.10819625393309683, "A/31-PRO": 0.12599085139983793, "A/32-TYR": 0.18338893340402548, "A/33-ALA": 0.17223709887875513, "A/34-LEU": 0.121885396473205, "A/35-SER": 0.09408618381276386, "A/36-LEU": 0.1831603641700481, "A/37-TYR": 0.19091334293454765, "A/38-GLN": 0.20859071403076232, "A/39-GLY": 0.18095822460982391, "A/40-SER": 0.2484090345389556, "A/41-SER": 0.2067890776884305, "A/42-ILE": 0.14964206523381798, "A/43-GLU": 0.13207101361569198, "A/44-GLY": 0.0815857561488099, "A/45-SER": 0.13808415024919363, "A/46-ARG": 0.27475369405673117, "A/47-ALA": 0.11124287124854886, "A/48-VAL": 0.14458585613003316, "A/49-GLU": 0.1709104170019166, "A/50-GLY": 0.09062029977609327, "A/51-GLY": 0.08308371727557869, "A/52-ALA": 0.07532869556046365, "A/53-PRO": 0.0771194834498048, "A/54-ILE": 0.1279517608461242, "A/55-SER": 0.08236546438636055, "A/56-PHE": 0.2173718708644331, "A/57-VAL": 0.09539645390335628, "A/58-ALA": 0.09912067601950195, "A/59-THR": 0.12714965433258607, "A/60-TRP": 0.18239920919972827, "A/61-THR": 0.125627787780053, "A/62-VAL": 0.254599979776898, "A/63-THR": 0.21733117988716363, "A/64-PRO": 0.235949826929563, "A/65-LEU": 0.21380319013121674, "A/66-PRO": 0.3232168866419083, "A/67-ALA": 0.22049376231213122, "A/68-ASP": 0.15205048644644917, "A/69-MET": 0.11719802308250524, "A/70-THR": 0.11726870985657391, "A/71-ARG": 0.19383600547610466, "A/72-CYS": 0.1087544563025705, "A/73-HIS": 0.18988840429081305, "A/74-LEU": 0.15157797766931091, "A/75-GLN": 0.17278125788667623, "A/76-PHE": 0.10401450396927439, "A/77-ASN": 0.07922542089476517, "A/78-ASN": 0.10451990951048931, "A/79-ASP": 0.045542565780662264, "A/80-ALA": 0.07135581311978392, "A/81-GLU": 0.07961039877572552, "A/82-LEU": 0.09030552993197942, "A/83-THR": 0.07110452094584543, "A/84-TYR": 0.10381144709440393, "A/85-GLU": 0.11016460408634371, "A/86-ILE": 0.15036114475228088, "A/87-LEU": 0.14200525742194167, "A/88-LEU": 0.18637143846991389, "A/89-PRO": 0.1343303878360142, "A/90-ASN": 0.1590216221283354, "A/91-HIS": 0.28440854160870593, "A/92-GLU": 0.24533226962629415, "A/93-PHE": 0.1274472381940023, "A/94-LEU": 0.13103121508428744, "A/95-GLU": 0.24396782157453764, "A/96-TYR": 0.21833962268648024, "A/97-LEU": 0.1259097416805844, "A/98-ILE": 0.11352957508945885, "A/99-ASP": 0.16192901512055238, "A/100-MET": 0.16683159999431646, "A/101-LEU": 0.18517549303635644, "A/102-MET": 0.24194787605792686, "A/103-GLY": 0.1319389072762689, "A/104-TYR": 0.20864957837270856, "A/105-GLN": 0.23493558394443964, "A/106-ARG": 0.2260717313123208, "A/107-MET": 0.11398065735572237, "A/108-GLN": 0.278304586991962, "A/109-LYS": 0.17298927712466267, "A/110-THR": 0.1492440199749582, "A/111-ASP": 0.17973371127486226, "A/112-PHE": 0.22271132255046405, "A/113-PRO": 0.12237848639683147, "A/114-GLY": 0.18201634290431995, "A/115-ALA": 0.13923271140686178, "A/116-PHE": 0.22065284453357328, "A/117-TYR": 0.23443808961086784, "A/118-ARG": 0.2704188325327929, "A/119-ARG": 0.21258285944846578, "A/120-LEU": 0.15101296164482028, "A/121-LEU": 0.1717639032266831, "A/122-GLY": 0.10108057203919545, "A/123-TYR": 0.19982907327074018, "A/124-ASP": 0.20844217444643398, "A/125-SER": 0.27390498318637196}}}, "3": {"single": {"lddt": 0.40586298189399367, "rmsd": 7.146602153778076, "cad_score": 0.442007, "gdtts": 0.294, "tm_score": 0.5322823524475098, "LoCoHD": 0.16910861977570832}, "per_residue": {"lddt": {"A/1-MET": 0.174, "A/2-ARG": 0.239, "A/3-ILE": 0.187, "A/4-ASP": 0.21, "A/5-GLU": 0.313, "A/6-LEU": 0.269, "A/7-VAL": 0.308, "A/8-PRO": 0.287, "A/9-ALA": 0.332, "A/10-ASP": 0.408, "A/11-PRO": 0.429, "A/12-ARG": 0.472, "A/13-ALA": 0.433, "A/14-VAL": 0.388, "A/15-SER": 0.452, "A/16-LEU": 0.498, "A/17-TYR": 0.373, "A/18-THR": 0.459, "A/19-PRO": 0.53, "A/20-TYR": 0.362, "A/21-TYR": 0.411, "A/22-SER": 0.454, "A/23-GLN": 0.44, "A/24-ALA": 0.448, "A/25-ASN": 0.246, "A/26-ARG": 0.209, "A/27-ARG": 0.379, "A/28-ARG": 0.29, "A/29-TYR": 0.302, "A/30-LEU": 0.383, "A/31-PRO": 0.382, "A/32-TYR": 0.303, "A/33-ALA": 0.383, "A/34-LEU": 0.36, "A/35-SER": 0.367, "A/36-LEU": 0.348, "A/37-TYR": 0.352, "A/38-GLN": 0.318, "A/39-GLY": 0.42, "A/40-SER": 0.241, "A/41-SER": 0.371, "A/42-ILE": 0.361, "A/43-GLU": 0.389, "A/44-GLY": 0.421, "A/45-SER": 0.428, "A/46-ARG": 0.388, "A/47-ALA": 0.472, "A/48-VAL": 0.559, "A/49-GLU": 0.58, "A/50-GLY": 0.807, "A/51-GLY": 0.61, "A/52-ALA": 0.628, "A/53-PRO": 0.617, "A/54-ILE": 0.522, "A/55-SER": 0.539, "A/56-PHE": 0.438, "A/57-VAL": 0.423, "A/58-ALA": 0.428, "A/59-THR": 0.384, "A/60-TRP": 0.397, "A/61-THR": 0.378, "A/62-VAL": 0.343, "A/63-THR": 0.389, "A/64-PRO": 0.347, "A/65-LEU": 0.354, "A/66-PRO": 0.246, "A/67-ALA": 0.339, "A/68-ASP": 0.538, "A/69-MET": 0.574, "A/70-THR": 0.53, "A/71-ARG": 0.53, "A/72-CYS": 0.477, "A/73-HIS": 0.406, "A/74-LEU": 0.484, "A/75-GLN": 0.519, "A/76-PHE": 0.526, "A/77-ASN": 0.519, "A/78-ASN": 0.53, "A/79-ASP": 0.675, "A/80-ALA": 0.684, "A/81-GLU": 0.728, "A/82-LEU": 0.624, "A/83-THR": 0.617, "A/84-TYR": 0.574, "A/85-GLU": 0.618, "A/86-ILE": 0.508, "A/87-LEU": 0.558, "A/88-LEU": 0.516, "A/89-PRO": 0.568, "A/90-ASN": 0.455, "A/91-HIS": 0.44, "A/92-GLU": 0.518, "A/93-PHE": 0.468, "A/94-LEU": 0.409, "A/95-GLU": 0.425, "A/96-TYR": 0.394, "A/97-LEU": 0.376, "A/98-ILE": 0.388, "A/99-ASP": 0.438, "A/100-MET": 0.35, "A/101-LEU": 0.339, "A/102-MET": 0.407, "A/103-GLY": 0.447, "A/104-TYR": 0.294, "A/105-GLN": 0.397, "A/106-ARG": 0.372, "A/107-MET": 0.494, "A/108-GLN": 0.366, "A/109-LYS": 0.328, "A/110-THR": 0.268, "A/111-ASP": 0.276, "A/112-PHE": 0.246, "A/113-PRO": 0.314, "A/114-GLY": 0.423, "A/115-ALA": 0.439, "A/116-PHE": 0.332, "A/117-TYR": 0.358, "A/118-ARG": 0.58, "A/119-ARG": 0.445, "A/120-LEU": 0.536, "A/121-LEU": 0.524, "A/122-GLY": 0.718, "A/123-TYR": 0.435, "A/124-ASP": 0.261, "A/125-SER": 0.307}, "cad_score": {"A/1-MET": 0.151, "A/2-ARG": 0.839, "A/3-ILE": 0.322, "A/4-ASP": 0.662, "A/5-GLU": 0.579, "A/6-LEU": 0.272, "A/7-VAL": 0.455, "A/8-PRO": 0.444, "A/9-ALA": 0.346, "A/10-ASP": 0.8, "A/11-PRO": 0.777, "A/12-ARG": 0.675, "A/13-ALA": 0.539, "A/14-VAL": 0.422, "A/15-SER": 0.672, "A/16-LEU": 0.421, "A/17-TYR": 0.321, "A/18-THR": 0.348, "A/19-PRO": 0.671, "A/20-TYR": 0.46, "A/21-TYR": 0.367, "A/22-SER": 0.492, "A/23-GLN": 0.251, "A/24-ALA": 0.467, "A/25-ASN": 0.228, "A/26-ARG": 0.068, "A/27-ARG": 0.381, "A/28-ARG": 0.268, "A/29-TYR": 0.237, "A/30-LEU": 0.306, "A/31-PRO": 0.318, "A/32-TYR": 0.304, "A/33-ALA": 0.21, "A/34-LEU": 0.42, "A/35-SER": 0.248, "A/36-LEU": 0.2, "A/37-TYR": 0.314, "A/38-GLN": 0.366, "A/39-GLY": 0.445, "A/40-SER": 0.126, "A/41-SER": 0.277, "A/42-ILE": 0.376, "A/43-GLU": 0.621, "A/44-GLY": 0.597, "A/45-SER": 0.339, "A/46-ARG": 0.34, "A/47-ALA": 0.484, "A/48-VAL": 0.59, "A/49-GLU": 0.715, "A/50-GLY": 0.829, "A/51-GLY": 0.6, "A/52-ALA": 0.753, "A/53-PRO": 0.605, "A/54-ILE": 0.797, "A/55-SER": 0.404, "A/56-PHE": 0.479, "A/57-VAL": 0.583, "A/58-ALA": 0.439, "A/59-THR": 0.404, "A/60-TRP": 0.367, "A/61-THR": 0.3, "A/62-VAL": 0.211, "A/63-THR": 0.503, "A/64-PRO": 0.51, "A/65-LEU": 0.443, "A/66-PRO": 0.151, "A/67-ALA": 0.2, "A/68-ASP": 0.614, "A/69-MET": 0.733, "A/70-THR": 0.384, "A/71-ARG": 0.415, "A/72-CYS": 0.496, "A/73-HIS": 0.35, "A/74-LEU": 0.362, "A/75-GLN": 0.475, "A/76-PHE": 0.54, "A/77-ASN": 0.484, "A/78-ASN": 0.598, "A/79-ASP": 0.906, "A/80-ALA": 0.777, "A/81-GLU": 0.87, "A/82-LEU": 0.596, "A/83-THR": 0.678, "A/84-TYR": 0.675, "A/85-GLU": 0.661, "A/86-ILE": 0.61, "A/87-LEU": 0.678, "A/88-LEU": 0.566, "A/89-PRO": 0.572, "A/90-ASN": 0.498, "A/91-HIS": 0.285, "A/92-GLU": 0.445, "A/93-PHE": 0.567, "A/94-LEU": 0.262, "A/95-GLU": 0.432, "A/96-TYR": 0.412, "A/97-LEU": 0.42, "A/98-ILE": 0.408, "A/99-ASP": 0.508, "A/100-MET": 0.154, "A/101-LEU": 0.098, "A/102-MET": 0.386, "A/103-GLY": 0.417, "A/104-TYR": 0.293, "A/105-GLN": 0.473, "A/106-ARG": 0.61, "A/107-MET": 0.862, "A/108-GLN": 0.541, "A/109-LYS": 0.461, "A/110-THR": 0.209, "A/111-ASP": 0.251, "A/112-PHE": 0.244, "A/113-PRO": 0.379, "A/114-GLY": 0.627, "A/115-ALA": 0.555, "A/116-PHE": 0.351, "A/117-TYR": 0.433, "A/118-ARG": 0.495, "A/119-ARG": 0.271, "A/120-LEU": 0.643, "A/121-LEU": 0.693, "A/122-GLY": 0.663, "A/123-TYR": 0.767, "A/124-ASP": 0.363, "A/125-SER": 0.514}, "LoCoHD": {"A/1-MET": 0.22502159867150867, "A/2-ARG": 0.218756388412708, "A/3-ILE": 0.11612862473132765, "A/4-ASP": 0.18081896205498374, "A/5-GLU": 0.17046795732005024, "A/6-LEU": 0.21086197659806746, "A/7-VAL": 0.21151615371544447, "A/8-PRO": 0.24854022835313352, "A/9-ALA": 0.142880797258847, "A/10-ASP": 0.11001108090572335, "A/11-PRO": 0.11645349301638994, "A/12-ARG": 0.2162015106905845, "A/13-ALA": 0.08233762945096872, "A/14-VAL": 0.06522256586760113, "A/15-SER": 0.12501935808997097, "A/16-LEU": 0.12683227269365402, "A/17-TYR": 0.22952991539900033, "A/18-THR": 0.1398738985997939, "A/19-PRO": 0.1267187218343354, "A/20-TYR": 0.2774390746137839, "A/21-TYR": 0.23613612333951947, "A/22-SER": 0.20467912458507387, "A/23-GLN": 0.1883640376438408, "A/24-ALA": 0.09427225829031138, "A/25-ASN": 0.14680952886536144, "A/26-ARG": 0.25520166617333706, "A/27-ARG": 0.3265832885537536, "A/28-ARG": 0.39090126259977853, "A/29-TYR": 0.25400058642750245, "A/30-LEU": 0.10658010873675816, "A/31-PRO": 0.12790743418049008, "A/32-TYR": 0.1852232787673692, "A/33-ALA": 0.17163044079933443, "A/34-LEU": 0.12316462597818845, "A/35-SER": 0.0940708147318317, "A/36-LEU": 0.18122681388046086, "A/37-TYR": 0.18954723692737355, "A/38-GLN": 0.21116918395210227, "A/39-GLY": 0.178847562106237, "A/40-SER": 0.25382475057924786, "A/41-SER": 0.20373976315646267, "A/42-ILE": 0.15027834902029982, "A/43-GLU": 0.13907475480874837, "A/44-GLY": 0.08727640137039379, "A/45-SER": 0.16419820289281067, "A/46-ARG": 0.2855597172680339, "A/47-ALA": 0.10947349327067707, "A/48-VAL": 0.14406415287810104, "A/49-GLU": 0.17145811316288115, "A/50-GLY": 0.09110621193625344, "A/51-GLY": 0.08613854196145397, "A/52-ALA": 0.08145180892051808, "A/53-PRO": 0.10192947310577198, "A/54-ILE": 0.12779903865583067, "A/55-SER": 0.08595187453819, "A/56-PHE": 0.21389702303295596, "A/57-VAL": 0.0955460786574203, "A/58-ALA": 0.09815042391655476, "A/59-THR": 0.12972256612687896, "A/60-TRP": 0.19172463891369637, "A/61-THR": 0.1327982906858438, "A/62-VAL": 0.25608094470239107, "A/63-THR": 0.21876253047928992, "A/64-PRO": 0.23595199371719275, "A/65-LEU": 0.2087421128460181, "A/66-PRO": 0.3132365089369251, "A/67-ALA": 0.2228770670142635, "A/68-ASP": 0.1486365425760949, "A/69-MET": 0.11625870427131017, "A/70-THR": 0.1193851959393804, "A/71-ARG": 0.17504903973059283, "A/72-CYS": 0.10460376822871995, "A/73-HIS": 0.18883017138351543, "A/74-LEU": 0.15159495819896507, "A/75-GLN": 0.1731965705979248, "A/76-PHE": 0.10743880191306618, "A/77-ASN": 0.07641505410517435, "A/78-ASN": 0.10837862049493258, "A/79-ASP": 0.047633020779553954, "A/80-ALA": 0.0690691019264612, "A/81-GLU": 0.08175951791025066, "A/82-LEU": 0.08833048647172398, "A/83-THR": 0.06817534715313767, "A/84-TYR": 0.10509832103789098, "A/85-GLU": 0.1151592684860562, "A/86-ILE": 0.16120598322316115, "A/87-LEU": 0.14251120464142325, "A/88-LEU": 0.19339496707354856, "A/89-PRO": 0.13583871142237525, "A/90-ASN": 0.1515832766709428, "A/91-HIS": 0.294332697821622, "A/92-GLU": 0.20785920250928663, "A/93-PHE": 0.12804599734787564, "A/94-LEU": 0.1346324869254045, "A/95-GLU": 0.25867902105032314, "A/96-TYR": 0.22245988075812248, "A/97-LEU": 0.12305006810659677, "A/98-ILE": 0.11964944632438111, "A/99-ASP": 0.1639282032111229, "A/100-MET": 0.16870113632062592, "A/101-LEU": 0.18492583590067932, "A/102-MET": 0.24117856872767143, "A/103-GLY": 0.13422129365490543, "A/104-TYR": 0.21478209620039415, "A/105-GLN": 0.2285905945953642, "A/106-ARG": 0.22420040998160343, "A/107-MET": 0.11071244501964839, "A/108-GLN": 0.2875066161650265, "A/109-LYS": 0.20309599001056286, "A/110-THR": 0.1368806884770932, "A/111-ASP": 0.18071872616802057, "A/112-PHE": 0.2172169829864156, "A/113-PRO": 0.12619887776132244, "A/114-GLY": 0.18227136152346715, "A/115-ALA": 0.1419791998758488, "A/116-PHE": 0.22640256486816218, "A/117-TYR": 0.21948812700205486, "A/118-ARG": 0.2698770873845312, "A/119-ARG": 0.24237464641641127, "A/120-LEU": 0.15413097114252422, "A/121-LEU": 0.16837672817667665, "A/122-GLY": 0.0985390467671497, "A/123-TYR": 0.19779817349425252, "A/124-ASP": 0.21366490126468918, "A/125-SER": 0.27479835241589395}}}, "1": {"single": {"lddt": 0.409125005906535, "rmsd": 7.123730659484863, "cad_score": 0.445539, "gdtts": 0.292, "tm_score": 0.5328271985054016, "LoCoHD": 0.16675253200572948}, "per_residue": {"lddt": {"A/1-MET": 0.181, "A/2-ARG": 0.224, "A/3-ILE": 0.186, "A/4-ASP": 0.206, "A/5-GLU": 0.307, "A/6-LEU": 0.269, "A/7-VAL": 0.305, "A/8-PRO": 0.29, "A/9-ALA": 0.337, "A/10-ASP": 0.408, "A/11-PRO": 0.424, "A/12-ARG": 0.456, "A/13-ALA": 0.432, "A/14-VAL": 0.386, "A/15-SER": 0.457, "A/16-LEU": 0.497, "A/17-TYR": 0.378, "A/18-THR": 0.464, "A/19-PRO": 0.52, "A/20-TYR": 0.372, "A/21-TYR": 0.405, "A/22-SER": 0.447, "A/23-GLN": 0.445, "A/24-ALA": 0.462, "A/25-ASN": 0.246, "A/26-ARG": 0.212, "A/27-ARG": 0.378, "A/28-ARG": 0.298, "A/29-TYR": 0.305, "A/30-LEU": 0.38, "A/31-PRO": 0.373, "A/32-TYR": 0.301, "A/33-ALA": 0.381, "A/34-LEU": 0.352, "A/35-SER": 0.353, "A/36-LEU": 0.343, "A/37-TYR": 0.352, "A/38-GLN": 0.324, "A/39-GLY": 0.415, "A/40-SER": 0.239, "A/41-SER": 0.371, "A/42-ILE": 0.36, "A/43-GLU": 0.393, "A/44-GLY": 0.423, "A/45-SER": 0.423, "A/46-ARG": 0.385, "A/47-ALA": 0.469, "A/48-VAL": 0.549, "A/49-GLU": 0.516, "A/50-GLY": 0.76, "A/51-GLY": 0.594, "A/52-ALA": 0.64, "A/53-PRO": 0.6, "A/54-ILE": 0.536, "A/55-SER": 0.544, "A/56-PHE": 0.442, "A/57-VAL": 0.434, "A/58-ALA": 0.433, "A/59-THR": 0.39, "A/60-TRP": 0.404, "A/61-THR": 0.452, "A/62-VAL": 0.348, "A/63-THR": 0.386, "A/64-PRO": 0.331, "A/65-LEU": 0.345, "A/66-PRO": 0.246, "A/67-ALA": 0.339, "A/68-ASP": 0.548, "A/69-MET": 0.586, "A/70-THR": 0.545, "A/71-ARG": 0.537, "A/72-CYS": 0.491, "A/73-HIS": 0.421, "A/74-LEU": 0.486, "A/75-GLN": 0.515, "A/76-PHE": 0.549, "A/77-ASN": 0.53, "A/78-ASN": 0.538, "A/79-ASP": 0.677, "A/80-ALA": 0.653, "A/81-GLU": 0.717, "A/82-LEU": 0.617, "A/83-THR": 0.612, "A/84-TYR": 0.576, "A/85-GLU": 0.638, "A/86-ILE": 0.52, "A/87-LEU": 0.569, "A/88-LEU": 0.555, "A/89-PRO": 0.576, "A/90-ASN": 0.471, "A/91-HIS": 0.45, "A/92-GLU": 0.516, "A/93-PHE": 0.473, "A/94-LEU": 0.41, "A/95-GLU": 0.432, "A/96-TYR": 0.399, "A/97-LEU": 0.378, "A/98-ILE": 0.388, "A/99-ASP": 0.442, "A/100-MET": 0.355, "A/101-LEU": 0.342, "A/102-MET": 0.403, "A/103-GLY": 0.449, "A/104-TYR": 0.295, "A/105-GLN": 0.369, "A/106-ARG": 0.388, "A/107-MET": 0.498, "A/108-GLN": 0.368, "A/109-LYS": 0.346, "A/110-THR": 0.265, "A/111-ASP": 0.27, "A/112-PHE": 0.245, "A/113-PRO": 0.315, "A/114-GLY": 0.43, "A/115-ALA": 0.437, "A/116-PHE": 0.334, "A/117-TYR": 0.365, "A/118-ARG": 0.565, "A/119-ARG": 0.494, "A/120-LEU": 0.547, "A/121-LEU": 0.546, "A/122-GLY": 0.736, "A/123-TYR": 0.467, "A/124-ASP": 0.241, "A/125-SER": 0.293}, "cad_score": {"A/1-MET": 0.239, "A/2-ARG": 0.83, "A/3-ILE": 0.317, "A/4-ASP": 0.65, "A/5-GLU": 0.673, "A/6-LEU": 0.258, "A/7-VAL": 0.378, "A/8-PRO": 0.436, "A/9-ALA": 0.347, "A/10-ASP": 0.707, "A/11-PRO": 0.75, "A/12-ARG": 0.583, "A/13-ALA": 0.545, "A/14-VAL": 0.403, "A/15-SER": 0.699, "A/16-LEU": 0.448, "A/17-TYR": 0.289, "A/18-THR": 0.348, "A/19-PRO": 0.721, "A/20-TYR": 0.442, "A/21-TYR": 0.352, "A/22-SER": 0.515, "A/23-GLN": 0.24, "A/24-ALA": 0.46, "A/25-ASN": 0.216, "A/26-ARG": 0.06, "A/27-ARG": 0.392, "A/28-ARG": 0.3, "A/29-TYR": 0.247, "A/30-LEU": 0.306, "A/31-PRO": 0.309, "A/32-TYR": 0.312, "A/33-ALA": 0.198, "A/34-LEU": 0.422, "A/35-SER": 0.257, "A/36-LEU": 0.177, "A/37-TYR": 0.295, "A/38-GLN": 0.347, "A/39-GLY": 0.433, "A/40-SER": 0.126, "A/41-SER": 0.295, "A/42-ILE": 0.36, "A/43-GLU": 0.609, "A/44-GLY": 0.604, "A/45-SER": 0.443, "A/46-ARG": 0.346, "A/47-ALA": 0.593, "A/48-VAL": 0.601, "A/49-GLU": 0.711, "A/50-GLY": 0.827, "A/51-GLY": 0.596, "A/52-ALA": 0.737, "A/53-PRO": 0.739, "A/54-ILE": 0.792, "A/55-SER": 0.413, "A/56-PHE": 0.493, "A/57-VAL": 0.547, "A/58-ALA": 0.389, "A/59-THR": 0.386, "A/60-TRP": 0.374, "A/61-THR": 0.519, "A/62-VAL": 0.295, "A/63-THR": 0.565, "A/64-PRO": 0.492, "A/65-LEU": 0.427, "A/66-PRO": 0.138, "A/67-ALA": 0.208, "A/68-ASP": 0.604, "A/69-MET": 0.678, "A/70-THR": 0.452, "A/71-ARG": 0.446, "A/72-CYS": 0.527, "A/73-HIS": 0.342, "A/74-LEU": 0.327, "A/75-GLN": 0.445, "A/76-PHE": 0.527, "A/77-ASN": 0.478, "A/78-ASN": 0.609, "A/79-ASP": 0.911, "A/80-ALA": 0.726, "A/81-GLU": 0.895, "A/82-LEU": 0.611, "A/83-THR": 0.715, "A/84-TYR": 0.71, "A/85-GLU": 0.706, "A/86-ILE": 0.639, "A/87-LEU": 0.737, "A/88-LEU": 0.644, "A/89-PRO": 0.659, "A/90-ASN": 0.501, "A/91-HIS": 0.325, "A/92-GLU": 0.545, "A/93-PHE": 0.609, "A/94-LEU": 0.277, "A/95-GLU": 0.376, "A/96-TYR": 0.442, "A/97-LEU": 0.423, "A/98-ILE": 0.396, "A/99-ASP": 0.452, "A/100-MET": 0.154, "A/101-LEU": 0.138, "A/102-MET": 0.344, "A/103-GLY": 0.41, "A/104-TYR": 0.29, "A/105-GLN": 0.535, "A/106-ARG": 0.556, "A/107-MET": 0.811, "A/108-GLN": 0.551, "A/109-LYS": 0.555, "A/110-THR": 0.208, "A/111-ASP": 0.199, "A/112-PHE": 0.256, "A/113-PRO": 0.373, "A/114-GLY": 0.58, "A/115-ALA": 0.531, "A/116-PHE": 0.347, "A/117-TYR": 0.423, "A/118-ARG": 0.536, "A/119-ARG": 0.25, "A/120-LEU": 0.649, "A/121-LEU": 0.719, "A/122-GLY": 0.455, "A/123-TYR": 0.73, "A/124-ASP": 0.19, "A/125-SER": 0.168}, "LoCoHD": {"A/1-MET": 0.23275016777854834, "A/2-ARG": 0.2012731522414275, "A/3-ILE": 0.11007493683232104, "A/4-ASP": 0.1807161016237306, "A/5-GLU": 0.16785816381066818, "A/6-LEU": 0.20100958561188523, "A/7-VAL": 0.20287163222810287, "A/8-PRO": 0.24636705706719247, "A/9-ALA": 0.1373955832361577, "A/10-ASP": 0.12499574621989608, "A/11-PRO": 0.1081579100603645, "A/12-ARG": 0.21225160102057308, "A/13-ALA": 0.0861556762772003, "A/14-VAL": 0.0707561151278798, "A/15-SER": 0.13285068879642808, "A/16-LEU": 0.12349185850058056, "A/17-TYR": 0.23653532014392906, "A/18-THR": 0.13202152407031123, "A/19-PRO": 0.12148289142268648, "A/20-TYR": 0.2774567160029105, "A/21-TYR": 0.24771730420578428, "A/22-SER": 0.1930215102202132, "A/23-GLN": 0.18591613194491421, "A/24-ALA": 0.09168155416352752, "A/25-ASN": 0.14509087654001368, "A/26-ARG": 0.2591632393563257, "A/27-ARG": 0.3262169484012123, "A/28-ARG": 0.3834282004909595, "A/29-TYR": 0.23726891905390116, "A/30-LEU": 0.10622730887088072, "A/31-PRO": 0.13048153813235022, "A/32-TYR": 0.1890565274169848, "A/33-ALA": 0.1692658240589907, "A/34-LEU": 0.12455306601850334, "A/35-SER": 0.09684866271303709, "A/36-LEU": 0.1742864876175536, "A/37-TYR": 0.18728587603512334, "A/38-GLN": 0.20601483968956658, "A/39-GLY": 0.16931095201365215, "A/40-SER": 0.24183654446731762, "A/41-SER": 0.192993744238409, "A/42-ILE": 0.13916814471126335, "A/43-GLU": 0.1289181570544034, "A/44-GLY": 0.07959094011563525, "A/45-SER": 0.14065485822605467, "A/46-ARG": 0.2750877024495216, "A/47-ALA": 0.1108485640741291, "A/48-VAL": 0.1393150916603114, "A/49-GLU": 0.1719080109740208, "A/50-GLY": 0.08920738493613427, "A/51-GLY": 0.08205701676436246, "A/52-ALA": 0.07634291326985425, "A/53-PRO": 0.07666726928938403, "A/54-ILE": 0.12770903844673478, "A/55-SER": 0.08052506156954264, "A/56-PHE": 0.21631072377245875, "A/57-VAL": 0.09724444060509742, "A/58-ALA": 0.09933549024172632, "A/59-THR": 0.13270697302052048, "A/60-TRP": 0.1861948648117018, "A/61-THR": 0.11428777263202561, "A/62-VAL": 0.2546560379492237, "A/63-THR": 0.22908414977197536, "A/64-PRO": 0.23825533869558552, "A/65-LEU": 0.2185289576246426, "A/66-PRO": 0.31269419865353304, "A/67-ALA": 0.22017691722076452, "A/68-ASP": 0.15015637929396558, "A/69-MET": 0.11802331995176205, "A/70-THR": 0.10832648730013185, "A/71-ARG": 0.17599453368572432, "A/72-CYS": 0.10570439657432994, "A/73-HIS": 0.18943113188652755, "A/74-LEU": 0.16672161584626297, "A/75-GLN": 0.17191570794732652, "A/76-PHE": 0.10224226058716207, "A/77-ASN": 0.0804230566621191, "A/78-ASN": 0.09555993703817846, "A/79-ASP": 0.049144430151749685, "A/80-ALA": 0.07293577824109906, "A/81-GLU": 0.07669331834701554, "A/82-LEU": 0.08031144447372515, "A/83-THR": 0.0755399480147035, "A/84-TYR": 0.09890670849775234, "A/85-GLU": 0.1059395180776269, "A/86-ILE": 0.14376851226008228, "A/87-LEU": 0.1392818022506799, "A/88-LEU": 0.13420044228764677, "A/89-PRO": 0.10322379263934306, "A/90-ASN": 0.15292897122280344, "A/91-HIS": 0.28499536917236007, "A/92-GLU": 0.19595633422853892, "A/93-PHE": 0.11989169035299381, "A/94-LEU": 0.1389801625292033, "A/95-GLU": 0.2168418230734013, "A/96-TYR": 0.22699546496759046, "A/97-LEU": 0.12560158018028508, "A/98-ILE": 0.1311253085061413, "A/99-ASP": 0.16295172784142553, "A/100-MET": 0.1761146465048053, "A/101-LEU": 0.18868479677533995, "A/102-MET": 0.2502387315321037, "A/103-GLY": 0.13368607590859513, "A/104-TYR": 0.19847096956132992, "A/105-GLN": 0.2923740995086437, "A/106-ARG": 0.20975631071492282, "A/107-MET": 0.11395772680275185, "A/108-GLN": 0.2899651909789744, "A/109-LYS": 0.1873933474396098, "A/110-THR": 0.1492712575443837, "A/111-ASP": 0.17936544612649047, "A/112-PHE": 0.21745758056010178, "A/113-PRO": 0.12804360378180107, "A/114-GLY": 0.19478502203594386, "A/115-ALA": 0.1630336243362067, "A/116-PHE": 0.22773356691216656, "A/117-TYR": 0.23659275322341644, "A/118-ARG": 0.2405956501094397, "A/119-ARG": 0.23630208474272155, "A/120-LEU": 0.15808716289267374, "A/121-LEU": 0.17522890754680456, "A/122-GLY": 0.11833605227398855, "A/123-TYR": 0.19827993685182302, "A/124-ASP": 0.23850384149507853, "A/125-SER": 0.23948065820378903}}}, "2": {"single": {"lddt": 0.40762412606026194, "rmsd": 7.174118518829346, "cad_score": 0.444511, "gdtts": 0.292, "tm_score": 0.5339260697364807, "LoCoHD": 0.1658362128774387}, "per_residue": {"lddt": {"A/1-MET": 0.193, "A/2-ARG": 0.22, "A/3-ILE": 0.191, "A/4-ASP": 0.213, "A/5-GLU": 0.314, "A/6-LEU": 0.27, "A/7-VAL": 0.301, "A/8-PRO": 0.288, "A/9-ALA": 0.33, "A/10-ASP": 0.411, "A/11-PRO": 0.426, "A/12-ARG": 0.47, "A/13-ALA": 0.436, "A/14-VAL": 0.389, "A/15-SER": 0.45, "A/16-LEU": 0.497, "A/17-TYR": 0.377, "A/18-THR": 0.453, "A/19-PRO": 0.527, "A/20-TYR": 0.361, "A/21-TYR": 0.41, "A/22-SER": 0.469, "A/23-GLN": 0.438, "A/24-ALA": 0.452, "A/25-ASN": 0.252, "A/26-ARG": 0.209, "A/27-ARG": 0.375, "A/28-ARG": 0.29, "A/29-TYR": 0.299, "A/30-LEU": 0.384, "A/31-PRO": 0.381, "A/32-TYR": 0.302, "A/33-ALA": 0.384, "A/34-LEU": 0.356, "A/35-SER": 0.358, "A/36-LEU": 0.347, "A/37-TYR": 0.354, "A/38-GLN": 0.324, "A/39-GLY": 0.414, "A/40-SER": 0.238, "A/41-SER": 0.371, "A/42-ILE": 0.362, "A/43-GLU": 0.398, "A/44-GLY": 0.42, "A/45-SER": 0.422, "A/46-ARG": 0.382, "A/47-ALA": 0.461, "A/48-VAL": 0.531, "A/49-GLU": 0.505, "A/50-GLY": 0.798, "A/51-GLY": 0.626, "A/52-ALA": 0.639, "A/53-PRO": 0.607, "A/54-ILE": 0.555, "A/55-SER": 0.539, "A/56-PHE": 0.444, "A/57-VAL": 0.436, "A/58-ALA": 0.431, "A/59-THR": 0.383, "A/60-TRP": 0.402, "A/61-THR": 0.423, "A/62-VAL": 0.356, "A/63-THR": 0.375, "A/64-PRO": 0.338, "A/65-LEU": 0.346, "A/66-PRO": 0.243, "A/67-ALA": 0.334, "A/68-ASP": 0.542, "A/69-MET": 0.586, "A/70-THR": 0.541, "A/71-ARG": 0.535, "A/72-CYS": 0.49, "A/73-HIS": 0.42, "A/74-LEU": 0.479, "A/75-GLN": 0.514, "A/76-PHE": 0.543, "A/77-ASN": 0.542, "A/78-ASN": 0.538, "A/79-ASP": 0.665, "A/80-ALA": 0.65, "A/81-GLU": 0.697, "A/82-LEU": 0.597, "A/83-THR": 0.598, "A/84-TYR": 0.566, "A/85-GLU": 0.626, "A/86-ILE": 0.518, "A/87-LEU": 0.573, "A/88-LEU": 0.523, "A/89-PRO": 0.579, "A/90-ASN": 0.486, "A/91-HIS": 0.443, "A/92-GLU": 0.511, "A/93-PHE": 0.472, "A/94-LEU": 0.416, "A/95-GLU": 0.444, "A/96-TYR": 0.399, "A/97-LEU": 0.375, "A/98-ILE": 0.389, "A/99-ASP": 0.435, "A/100-MET": 0.35, "A/101-LEU": 0.34, "A/102-MET": 0.409, "A/103-GLY": 0.445, "A/104-TYR": 0.291, "A/105-GLN": 0.386, "A/106-ARG": 0.383, "A/107-MET": 0.479, "A/108-GLN": 0.368, "A/109-LYS": 0.345, "A/110-THR": 0.265, "A/111-ASP": 0.272, "A/112-PHE": 0.245, "A/113-PRO": 0.313, "A/114-GLY": 0.429, "A/115-ALA": 0.446, "A/116-PHE": 0.334, "A/117-TYR": 0.362, "A/118-ARG": 0.577, "A/119-ARG": 0.455, "A/120-LEU": 0.537, "A/121-LEU": 0.501, "A/122-GLY": 0.708, "A/123-TYR": 0.401, "A/124-ASP": 0.281, "A/125-SER": 0.305}, "cad_score": {"A/1-MET": 0.269, "A/2-ARG": 0.821, "A/3-ILE": 0.328, "A/4-ASP": 0.588, "A/5-GLU": 0.666, "A/6-LEU": 0.257, "A/7-VAL": 0.393, "A/8-PRO": 0.425, "A/9-ALA": 0.339, "A/10-ASP": 0.801, "A/11-PRO": 0.786, "A/12-ARG": 0.706, "A/13-ALA": 0.561, "A/14-VAL": 0.419, "A/15-SER": 0.679, "A/16-LEU": 0.434, "A/17-TYR": 0.297, "A/18-THR": 0.329, "A/19-PRO": 0.668, "A/20-TYR": 0.424, "A/21-TYR": 0.376, "A/22-SER": 0.494, "A/23-GLN": 0.222, "A/24-ALA": 0.439, "A/25-ASN": 0.22, "A/26-ARG": 0.055, "A/27-ARG": 0.373, "A/28-ARG": 0.327, "A/29-TYR": 0.248, "A/30-LEU": 0.321, "A/31-PRO": 0.316, "A/32-TYR": 0.303, "A/33-ALA": 0.21, "A/34-LEU": 0.424, "A/35-SER": 0.248, "A/36-LEU": 0.189, "A/37-TYR": 0.322, "A/38-GLN": 0.392, "A/39-GLY": 0.415, "A/40-SER": 0.107, "A/41-SER": 0.296, "A/42-ILE": 0.369, "A/43-GLU": 0.629, "A/44-GLY": 0.618, "A/45-SER": 0.413, "A/46-ARG": 0.343, "A/47-ALA": 0.628, "A/48-VAL": 0.589, "A/49-GLU": 0.752, "A/50-GLY": 0.822, "A/51-GLY": 0.568, "A/52-ALA": 0.69, "A/53-PRO": 0.737, "A/54-ILE": 0.701, "A/55-SER": 0.404, "A/56-PHE": 0.491, "A/57-VAL": 0.558, "A/58-ALA": 0.416, "A/59-THR": 0.385, "A/60-TRP": 0.362, "A/61-THR": 0.425, "A/62-VAL": 0.298, "A/63-THR": 0.532, "A/64-PRO": 0.508, "A/65-LEU": 0.444, "A/66-PRO": 0.162, "A/67-ALA": 0.216, "A/68-ASP": 0.607, "A/69-MET": 0.694, "A/70-THR": 0.432, "A/71-ARG": 0.452, "A/72-CYS": 0.535, "A/73-HIS": 0.357, "A/74-LEU": 0.335, "A/75-GLN": 0.457, "A/76-PHE": 0.487, "A/77-ASN": 0.507, "A/78-ASN": 0.59, "A/79-ASP": 0.894, "A/80-ALA": 0.742, "A/81-GLU": 0.84, "A/82-LEU": 0.555, "A/83-THR": 0.707, "A/84-TYR": 0.681, "A/85-GLU": 0.686, "A/86-ILE": 0.613, "A/87-LEU": 0.7, "A/88-LEU": 0.618, "A/89-PRO": 0.669, "A/90-ASN": 0.495, "A/91-HIS": 0.305, "A/92-GLU": 0.512, "A/93-PHE": 0.587, "A/94-LEU": 0.274, "A/95-GLU": 0.41, "A/96-TYR": 0.469, "A/97-LEU": 0.421, "A/98-ILE": 0.442, "A/99-ASP": 0.495, "A/100-MET": 0.158, "A/101-LEU": 0.091, "A/102-MET": 0.358, "A/103-GLY": 0.252, "A/104-TYR": 0.287, "A/105-GLN": 0.554, "A/106-ARG": 0.581, "A/107-MET": 0.733, "A/108-GLN": 0.536, "A/109-LYS": 0.561, "A/110-THR": 0.206, "A/111-ASP": 0.199, "A/112-PHE": 0.29, "A/113-PRO": 0.382, "A/114-GLY": 0.685, "A/115-ALA": 0.56, "A/116-PHE": 0.357, "A/117-TYR": 0.395, "A/118-ARG": 0.511, "A/119-ARG": 0.285, "A/120-LEU": 0.649, "A/121-LEU": 0.611, "A/122-GLY": 0.496, "A/123-TYR": 0.72, "A/124-ASP": 0.317, "A/125-SER": 0.33}, "LoCoHD": {"A/1-MET": 0.20502156022167872, "A/2-ARG": 0.1346507340365066, "A/3-ILE": 0.10143985984637383, "A/4-ASP": 0.16990084860593377, "A/5-GLU": 0.14003241784353354, "A/6-LEU": 0.20254437015445861, "A/7-VAL": 0.21004398915699968, "A/8-PRO": 0.25026464394511977, "A/9-ALA": 0.14036501505475252, "A/10-ASP": 0.1141815221496041, "A/11-PRO": 0.11737790858910949, "A/12-ARG": 0.21227970625943654, "A/13-ALA": 0.08638355956435523, "A/14-VAL": 0.06597388368777272, "A/15-SER": 0.1275220542174979, "A/16-LEU": 0.1274201904203383, "A/17-TYR": 0.23332579784129578, "A/18-THR": 0.13123979651424267, "A/19-PRO": 0.1295927148964091, "A/20-TYR": 0.2890868583920809, "A/21-TYR": 0.2421768658637164, "A/22-SER": 0.20436445069917092, "A/23-GLN": 0.18877940211322702, "A/24-ALA": 0.10170384793727659, "A/25-ASN": 0.1449279389228874, "A/26-ARG": 0.2617867109274918, "A/27-ARG": 0.3119463987101749, "A/28-ARG": 0.3854387859902973, "A/29-TYR": 0.24273008680335995, "A/30-LEU": 0.1074919117389692, "A/31-PRO": 0.12830501204236025, "A/32-TYR": 0.18727302603983081, "A/33-ALA": 0.1717860478082854, "A/34-LEU": 0.12324525994760703, "A/35-SER": 0.08855523377825487, "A/36-LEU": 0.17023772834377623, "A/37-TYR": 0.19513324744875654, "A/38-GLN": 0.2115442173943449, "A/39-GLY": 0.17728877205452187, "A/40-SER": 0.2526733907305521, "A/41-SER": 0.20190873209181112, "A/42-ILE": 0.1323402674618882, "A/43-GLU": 0.12767528011053486, "A/44-GLY": 0.07665483262826286, "A/45-SER": 0.14349856559628557, "A/46-ARG": 0.23368859205198222, "A/47-ALA": 0.06758994507615716, "A/48-VAL": 0.13951102791314626, "A/49-GLU": 0.16686680947911137, "A/50-GLY": 0.08903727256355772, "A/51-GLY": 0.08080946698730761, "A/52-ALA": 0.07928106735764208, "A/53-PRO": 0.07678826360537655, "A/54-ILE": 0.1380991220323796, "A/55-SER": 0.08275180782479905, "A/56-PHE": 0.21287281965301155, "A/57-VAL": 0.09535282230601083, "A/58-ALA": 0.09424851414869341, "A/59-THR": 0.1330926225056494, "A/60-TRP": 0.18583275941072505, "A/61-THR": 0.12094471014294615, "A/62-VAL": 0.2536848452344678, "A/63-THR": 0.228978982999554, "A/64-PRO": 0.24669651184067656, "A/65-LEU": 0.22317806039625843, "A/66-PRO": 0.31883539468439487, "A/67-ALA": 0.22160735276679563, "A/68-ASP": 0.1505225507181873, "A/69-MET": 0.117088776618028, "A/70-THR": 0.10660180488526103, "A/71-ARG": 0.16672831072967184, "A/72-CYS": 0.10163678097780125, "A/73-HIS": 0.18487649279362584, "A/74-LEU": 0.15951617759587092, "A/75-GLN": 0.16561161843192335, "A/76-PHE": 0.1015904887741913, "A/77-ASN": 0.09010714365564056, "A/78-ASN": 0.10161753103502852, "A/79-ASP": 0.04549493963151989, "A/80-ALA": 0.07541026991109508, "A/81-GLU": 0.08466221633401558, "A/82-LEU": 0.09079341620082658, "A/83-THR": 0.07615276595683494, "A/84-TYR": 0.10301654812842809, "A/85-GLU": 0.1128511217887457, "A/86-ILE": 0.15696255862949937, "A/87-LEU": 0.13801893340641327, "A/88-LEU": 0.18722316484929408, "A/89-PRO": 0.1298477113568013, "A/90-ASN": 0.11511262065673306, "A/91-HIS": 0.28090307820812277, "A/92-GLU": 0.2391159957141644, "A/93-PHE": 0.12913965293623159, "A/94-LEU": 0.12733957284325134, "A/95-GLU": 0.22651544620393493, "A/96-TYR": 0.22539124415193443, "A/97-LEU": 0.13131518621792163, "A/98-ILE": 0.11727483792910695, "A/99-ASP": 0.16090837908593586, "A/100-MET": 0.17730136588844328, "A/101-LEU": 0.1970078547564185, "A/102-MET": 0.24011554921501962, "A/103-GLY": 0.1387013466098283, "A/104-TYR": 0.21592044727006043, "A/105-GLN": 0.22805028628300958, "A/106-ARG": 0.2189980178820521, "A/107-MET": 0.11288793771283819, "A/108-GLN": 0.28191475222050094, "A/109-LYS": 0.1752437960077041, "A/110-THR": 0.14720918024106372, "A/111-ASP": 0.171431365207043, "A/112-PHE": 0.20964183786258447, "A/113-PRO": 0.1148856375205313, "A/114-GLY": 0.17767809584046726, "A/115-ALA": 0.14313093470334987, "A/116-PHE": 0.2236250921726083, "A/117-TYR": 0.28863045854084507, "A/118-ARG": 0.26192195556493975, "A/119-ARG": 0.21400129295083284, "A/120-LEU": 0.15198801906574078, "A/121-LEU": 0.18632777730564468, "A/122-GLY": 0.09942349702139505, "A/123-TYR": 0.19611524787258447, "A/124-ASP": 0.21256880282593404, "A/125-SER": 0.287596509220565}}}, "5": {"single": {"lddt": 0.4097336758546223, "rmsd": 7.1375250816345215, "cad_score": 0.437044, "gdtts": 0.294, "tm_score": 0.5337010622024536, "LoCoHD": 0.16467796317989275}, "per_residue": {"lddt": {"A/1-MET": 0.192, "A/2-ARG": 0.224, "A/3-ILE": 0.191, "A/4-ASP": 0.22, "A/5-GLU": 0.317, "A/6-LEU": 0.272, "A/7-VAL": 0.311, "A/8-PRO": 0.294, "A/9-ALA": 0.336, "A/10-ASP": 0.411, "A/11-PRO": 0.424, "A/12-ARG": 0.464, "A/13-ALA": 0.436, "A/14-VAL": 0.387, "A/15-SER": 0.451, "A/16-LEU": 0.494, "A/17-TYR": 0.376, "A/18-THR": 0.455, "A/19-PRO": 0.52, "A/20-TYR": 0.368, "A/21-TYR": 0.416, "A/22-SER": 0.463, "A/23-GLN": 0.443, "A/24-ALA": 0.449, "A/25-ASN": 0.251, "A/26-ARG": 0.212, "A/27-ARG": 0.381, "A/28-ARG": 0.3, "A/29-TYR": 0.301, "A/30-LEU": 0.385, "A/31-PRO": 0.38, "A/32-TYR": 0.308, "A/33-ALA": 0.384, "A/34-LEU": 0.356, "A/35-SER": 0.36, "A/36-LEU": 0.347, "A/37-TYR": 0.355, "A/38-GLN": 0.319, "A/39-GLY": 0.411, "A/40-SER": 0.238, "A/41-SER": 0.373, "A/42-ILE": 0.362, "A/43-GLU": 0.396, "A/44-GLY": 0.42, "A/45-SER": 0.421, "A/46-ARG": 0.387, "A/47-ALA": 0.465, "A/48-VAL": 0.539, "A/49-GLU": 0.517, "A/50-GLY": 0.812, "A/51-GLY": 0.627, "A/52-ALA": 0.636, "A/53-PRO": 0.601, "A/54-ILE": 0.559, "A/55-SER": 0.542, "A/56-PHE": 0.443, "A/57-VAL": 0.438, "A/58-ALA": 0.433, "A/59-THR": 0.388, "A/60-TRP": 0.4, "A/61-THR": 0.384, "A/62-VAL": 0.347, "A/63-THR": 0.392, "A/64-PRO": 0.332, "A/65-LEU": 0.353, "A/66-PRO": 0.252, "A/67-ALA": 0.343, "A/68-ASP": 0.553, "A/69-MET": 0.583, "A/70-THR": 0.545, "A/71-ARG": 0.529, "A/72-CYS": 0.488, "A/73-HIS": 0.42, "A/74-LEU": 0.483, "A/75-GLN": 0.518, "A/76-PHE": 0.548, "A/77-ASN": 0.541, "A/78-ASN": 0.542, "A/79-ASP": 0.667, "A/80-ALA": 0.659, "A/81-GLU": 0.7, "A/82-LEU": 0.601, "A/83-THR": 0.603, "A/84-TYR": 0.568, "A/85-GLU": 0.629, "A/86-ILE": 0.518, "A/87-LEU": 0.561, "A/88-LEU": 0.556, "A/89-PRO": 0.575, "A/90-ASN": 0.467, "A/91-HIS": 0.45, "A/92-GLU": 0.522, "A/93-PHE": 0.475, "A/94-LEU": 0.415, "A/95-GLU": 0.438, "A/96-TYR": 0.397, "A/97-LEU": 0.375, "A/98-ILE": 0.393, "A/99-ASP": 0.444, "A/100-MET": 0.35, "A/101-LEU": 0.34, "A/102-MET": 0.412, "A/103-GLY": 0.447, "A/104-TYR": 0.294, "A/105-GLN": 0.407, "A/106-ARG": 0.395, "A/107-MET": 0.484, "A/108-GLN": 0.37, "A/109-LYS": 0.346, "A/110-THR": 0.265, "A/111-ASP": 0.273, "A/112-PHE": 0.243, "A/113-PRO": 0.315, "A/114-GLY": 0.432, "A/115-ALA": 0.442, "A/116-PHE": 0.335, "A/117-TYR": 0.368, "A/118-ARG": 0.587, "A/119-ARG": 0.487, "A/120-LEU": 0.542, "A/121-LEU": 0.512, "A/122-GLY": 0.715, "A/123-TYR": 0.411, "A/124-ASP": 0.261, "A/125-SER": 0.306}, "cad_score": {"A/1-MET": 0.25, "A/2-ARG": 0.807, "A/3-ILE": 0.327, "A/4-ASP": 0.578, "A/5-GLU": 0.651, "A/6-LEU": 0.253, "A/7-VAL": 0.365, "A/8-PRO": 0.423, "A/9-ALA": 0.344, "A/10-ASP": 0.798, "A/11-PRO": 0.763, "A/12-ARG": 0.647, "A/13-ALA": 0.544, "A/14-VAL": 0.409, "A/15-SER": 0.673, "A/16-LEU": 0.42, "A/17-TYR": 0.298, "A/18-THR": 0.322, "A/19-PRO": 0.664, "A/20-TYR": 0.427, "A/21-TYR": 0.373, "A/22-SER": 0.498, "A/23-GLN": 0.232, "A/24-ALA": 0.407, "A/25-ASN": 0.187, "A/26-ARG": 0.05, "A/27-ARG": 0.377, "A/28-ARG": 0.225, "A/29-TYR": 0.244, "A/30-LEU": 0.317, "A/31-PRO": 0.322, "A/32-TYR": 0.314, "A/33-ALA": 0.208, "A/34-LEU": 0.43, "A/35-SER": 0.243, "A/36-LEU": 0.181, "A/37-TYR": 0.321, "A/38-GLN": 0.367, "A/39-GLY": 0.442, "A/40-SER": 0.123, "A/41-SER": 0.288, "A/42-ILE": 0.37, "A/43-GLU": 0.613, "A/44-GLY": 0.621, "A/45-SER": 0.422, "A/46-ARG": 0.343, "A/47-ALA": 0.604, "A/48-VAL": 0.614, "A/49-GLU": 0.751, "A/50-GLY": 0.815, "A/51-GLY": 0.561, "A/52-ALA": 0.685, "A/53-PRO": 0.735, "A/54-ILE": 0.709, "A/55-SER": 0.402, "A/56-PHE": 0.503, "A/57-VAL": 0.561, "A/58-ALA": 0.411, "A/59-THR": 0.382, "A/60-TRP": 0.357, "A/61-THR": 0.266, "A/62-VAL": 0.206, "A/63-THR": 0.5, "A/64-PRO": 0.502, "A/65-LEU": 0.446, "A/66-PRO": 0.156, "A/67-ALA": 0.215, "A/68-ASP": 0.617, "A/69-MET": 0.688, "A/70-THR": 0.425, "A/71-ARG": 0.363, "A/72-CYS": 0.525, "A/73-HIS": 0.348, "A/74-LEU": 0.333, "A/75-GLN": 0.445, "A/76-PHE": 0.502, "A/77-ASN": 0.512, "A/78-ASN": 0.604, "A/79-ASP": 0.883, "A/80-ALA": 0.747, "A/81-GLU": 0.831, "A/82-LEU": 0.55, "A/83-THR": 0.708, "A/84-TYR": 0.686, "A/85-GLU": 0.7, "A/86-ILE": 0.64, "A/87-LEU": 0.734, "A/88-LEU": 0.661, "A/89-PRO": 0.655, "A/90-ASN": 0.496, "A/91-HIS": 0.318, "A/92-GLU": 0.578, "A/93-PHE": 0.608, "A/94-LEU": 0.264, "A/95-GLU": 0.404, "A/96-TYR": 0.426, "A/97-LEU": 0.428, "A/98-ILE": 0.424, "A/99-ASP": 0.476, "A/100-MET": 0.161, "A/101-LEU": 0.108, "A/102-MET": 0.278, "A/103-GLY": 0.31, "A/104-TYR": 0.284, "A/105-GLN": 0.48, "A/106-ARG": 0.486, "A/107-MET": 0.761, "A/108-GLN": 0.533, "A/109-LYS": 0.565, "A/110-THR": 0.209, "A/111-ASP": 0.191, "A/112-PHE": 0.248, "A/113-PRO": 0.385, "A/114-GLY": 0.617, "A/115-ALA": 0.571, "A/116-PHE": 0.36, "A/117-TYR": 0.418, "A/118-ARG": 0.51, "A/119-ARG": 0.256, "A/120-LEU": 0.647, "A/121-LEU": 0.71, "A/122-GLY": 0.472, "A/123-TYR": 0.695, "A/124-ASP": 0.212, "A/125-SER": 0.21}, "LoCoHD": {"A/1-MET": 0.20270930308666898, "A/2-ARG": 0.13594050274510175, "A/3-ILE": 0.10347009261755913, "A/4-ASP": 0.16680677129656796, "A/5-GLU": 0.13547098037949173, "A/6-LEU": 0.196531306400898, "A/7-VAL": 0.20802053421517416, "A/8-PRO": 0.24991490919635084, "A/9-ALA": 0.13972149718317017, "A/10-ASP": 0.11913941359807224, "A/11-PRO": 0.12397796980527084, "A/12-ARG": 0.2068106860115778, "A/13-ALA": 0.07958860594584383, "A/14-VAL": 0.06771686554629688, "A/15-SER": 0.12942273833055784, "A/16-LEU": 0.12826462983332457, "A/17-TYR": 0.2291131643145017, "A/18-THR": 0.13066170407355487, "A/19-PRO": 0.1303316454529569, "A/20-TYR": 0.2802258691866812, "A/21-TYR": 0.24521719061540403, "A/22-SER": 0.19901087228821504, "A/23-GLN": 0.18187031679826046, "A/24-ALA": 0.10378298699661635, "A/25-ASN": 0.17669703019721275, "A/26-ARG": 0.25200400020021085, "A/27-ARG": 0.31047968465105846, "A/28-ARG": 0.3824898339506579, "A/29-TYR": 0.2387113686241391, "A/30-LEU": 0.10936549914634318, "A/31-PRO": 0.13026252217763598, "A/32-TYR": 0.18109914666065094, "A/33-ALA": 0.1718202620339224, "A/34-LEU": 0.12011641757868846, "A/35-SER": 0.08844953116241645, "A/36-LEU": 0.17090217316791964, "A/37-TYR": 0.19127969633760517, "A/38-GLN": 0.2156833495596753, "A/39-GLY": 0.17490309920883748, "A/40-SER": 0.24938340087424868, "A/41-SER": 0.19585526293374822, "A/42-ILE": 0.1360572726120998, "A/43-GLU": 0.12713131227444863, "A/44-GLY": 0.07705201947960895, "A/45-SER": 0.14298577562425227, "A/46-ARG": 0.274172643154612, "A/47-ALA": 0.09283534759574645, "A/48-VAL": 0.13881457733713234, "A/49-GLU": 0.16711985676079638, "A/50-GLY": 0.08910521530286294, "A/51-GLY": 0.08071329283250953, "A/52-ALA": 0.07904772731564709, "A/53-PRO": 0.08057701156736656, "A/54-ILE": 0.1334954270852068, "A/55-SER": 0.08120308896808931, "A/56-PHE": 0.21153801661125968, "A/57-VAL": 0.09731253686723335, "A/58-ALA": 0.09904910518101952, "A/59-THR": 0.13375087381585518, "A/60-TRP": 0.18394844072607133, "A/61-THR": 0.13354933089188564, "A/62-VAL": 0.255067801595935, "A/63-THR": 0.22313774838286593, "A/64-PRO": 0.24368145188723905, "A/65-LEU": 0.21957793720246896, "A/66-PRO": 0.31986104432226786, "A/67-ALA": 0.2204748239237974, "A/68-ASP": 0.15398694703404403, "A/69-MET": 0.1197619592687421, "A/70-THR": 0.1138744952249, "A/71-ARG": 0.17505333801333892, "A/72-CYS": 0.10320960565866479, "A/73-HIS": 0.1855084104082867, "A/74-LEU": 0.1624092996024084, "A/75-GLN": 0.16573941150300422, "A/76-PHE": 0.09700982025890684, "A/77-ASN": 0.09573928105075519, "A/78-ASN": 0.09656674240894027, "A/79-ASP": 0.046931899137164695, "A/80-ALA": 0.07413538501214444, "A/81-GLU": 0.08766059403994812, "A/82-LEU": 0.09380284136432283, "A/83-THR": 0.07600407256004409, "A/84-TYR": 0.10116456256028104, "A/85-GLU": 0.11084080480669063, "A/86-ILE": 0.14842344755254666, "A/87-LEU": 0.13922258864252696, "A/88-LEU": 0.13449720693991735, "A/89-PRO": 0.10233505192235803, "A/90-ASN": 0.15996776025881942, "A/91-HIS": 0.2852265696426778, "A/92-GLU": 0.19037695491673276, "A/93-PHE": 0.11993787922961488, "A/94-LEU": 0.13341703301492233, "A/95-GLU": 0.226867146334347, "A/96-TYR": 0.2272421819633408, "A/97-LEU": 0.12764386888734683, "A/98-ILE": 0.12057423050449276, "A/99-ASP": 0.15744090197420427, "A/100-MET": 0.17345942253626764, "A/101-LEU": 0.19456146686758188, "A/102-MET": 0.22861781876465917, "A/103-GLY": 0.12967748698328366, "A/104-TYR": 0.21784530692375387, "A/105-GLN": 0.18548138274638554, "A/106-ARG": 0.2182457295378858, "A/107-MET": 0.1059498646618763, "A/108-GLN": 0.2761417240218223, "A/109-LYS": 0.18042879564160041, "A/110-THR": 0.14826778990916714, "A/111-ASP": 0.1766770958169708, "A/112-PHE": 0.2056571617696628, "A/113-PRO": 0.12878274666601253, "A/114-GLY": 0.1873505699931095, "A/115-ALA": 0.14675028097423093, "A/116-PHE": 0.22213587073221053, "A/117-TYR": 0.24198073946150275, "A/118-ARG": 0.2669108982340408, "A/119-ARG": 0.21745420270002244, "A/120-LEU": 0.1556676753753078, "A/121-LEU": 0.16756110301908717, "A/122-GLY": 0.11154343074180724, "A/123-TYR": 0.19346694964177275, "A/124-ASP": 0.23009837273186107, "A/125-SER": 0.24697670563690982}}}}, "T1030": {"3": {"single": {"lddt": 0.7620053249207729, "rmsd": 15.15841293334961, "cad_score": 0.7135, "gdtts": 0.25366300366300365, "tm_score": 0.6322548985481262, "LoCoHD": 0.10755429499257976}, "per_residue": {"lddt": {"A/1-ASP": 0.769, "A/2-GLN": 0.745, "A/3-GLU": 0.717, "A/4-LEU": 0.86, "A/5-GLY": 0.821, "A/6-LYS": 0.808, "A/7-GLN": 0.864, "A/8-SER": 0.938, "A/9-ARG": 0.852, "A/10-ARG": 0.848, "A/11-SER": 0.953, "A/12-GLN": 0.881, "A/13-ASP": 0.93, "A/14-ILE": 0.948, "A/15-ILE": 0.925, "A/16-LYS": 0.961, "A/17-SER": 0.956, "A/18-LEU": 0.963, "A/19-GLY": 0.963, "A/20-PHE": 0.948, "A/21-LEU": 0.952, "A/22-SER": 0.929, "A/23-SER": 0.901, "A/24-ASP": 0.917, "A/25-GLN": 0.909, "A/26-LYS": 0.94, "A/27-ASP": 0.95, "A/28-ILE": 0.93, "A/29-LEU": 0.937, "A/30-VAL": 0.936, "A/31-LYS": 0.788, "A/32-SER": 0.931, "A/33-ILE": 0.929, "A/34-SER": 0.886, "A/35-SER": 0.852, "A/36-SER": 0.91, "A/37-LYS": 0.802, "A/38-ASP": 0.846, "A/39-SER": 0.86, "A/40-GLN": 0.855, "A/41-LEU": 0.808, "A/42-ILE": 0.936, "A/43-LEU": 0.912, "A/44-LYS": 0.805, "A/45-PHE": 0.938, "A/46-VAL": 0.951, "A/47-THR": 0.945, "A/48-GLN": 0.8, "A/49-ALA": 0.963, "A/50-THR": 0.871, "A/51-GLN": 0.852, "A/52-LEU": 0.932, "A/53-ASN": 0.945, "A/54-ASN": 0.918, "A/55-ALA": 0.93, "A/56-GLU": 0.88, "A/57-SER": 0.923, "A/58-THR": 0.919, "A/59-LYS": 0.892, "A/60-ALA": 0.941, "A/61-LYS": 0.94, "A/62-GLN": 0.911, "A/63-MET": 0.524, "A/64-ALA": 0.944, "A/65-GLN": 0.913, "A/66-ASN": 0.865, "A/67-ASP": 0.887, "A/68-VAL": 0.867, "A/69-ALA": 0.864, "A/70-LEU": 0.83, "A/71-ILE": 0.815, "A/72-LYS": 0.59, "A/73-ASN": 0.567, "A/74-ILE": 0.677, "A/75-SER": 0.685, "A/76-PRO": 0.778, "A/77-GLU": 0.72, "A/78-VAL": 0.764, "A/79-LEU": 0.863, "A/80-GLU": 0.777, "A/81-GLU": 0.848, "A/82-TYR": 0.893, "A/83-LYS": 0.875, "A/84-GLU": 0.826, "A/85-LYS": 0.904, "A/86-ILE": 0.942, "A/87-GLN": 0.928, "A/88-ARG": 0.816, "A/89-ALA": 0.909, "A/90-SER": 0.853, "A/91-THR": 0.943, "A/92-LYS": 0.855, "A/93-SER": 0.919, "A/94-GLN": 0.926, "A/95-VAL": 0.947, "A/96-ASP": 0.941, "A/97-GLU": 0.846, "A/98-PHE": 0.915, "A/99-VAL": 0.938, "A/100-ALA": 0.932, "A/101-GLU": 0.839, "A/102-ALA": 0.888, "A/103-LYS": 0.848, "A/104-LYS": 0.775, "A/105-VAL": 0.83, "A/106-VAL": 0.697, "A/107-ASN": 0.745, "A/108-SER": 0.85, "A/109-ASN": 0.834, "A/110-LYS": 0.81, "A/111-GLU": 0.857, "A/112-THR": 0.92, "A/113-LEU": 0.932, "A/114-VAL": 0.948, "A/115-ASN": 0.948, "A/116-GLN": 0.86, "A/117-ALA": 0.956, "A/118-ASN": 0.949, "A/119-GLY": 0.945, "A/120-LYS": 0.924, "A/121-LYS": 0.889, "A/122-GLN": 0.908, "A/123-GLU": 0.893, "A/124-ILE": 0.934, "A/125-ALA": 0.931, "A/126-LYS": 0.845, "A/127-LEU": 0.852, "A/128-GLU": 0.629, "A/129-ASN": 0.789, "A/130-LEU": 0.931, "A/131-SER": 0.879, "A/132-ASN": 0.885, "A/133-ASP": 0.889, "A/134-GLU": 0.91, "A/135-MET": 0.5, "A/136-LEU": 0.936, "A/137-ARG": 0.83, "A/138-TYR": 0.938, "A/139-ASN": 0.953, "A/140-THR": 0.955, "A/141-ALA": 0.954, "A/142-ILE": 0.94, "A/143-ASP": 0.931, "A/144-ASN": 0.954, "A/145-VAL": 0.942, "A/146-VAL": 0.938, "A/147-LYS": 0.817, "A/148-GLN": 0.893, "A/149-TYR": 0.817, "A/150-ASN": 0.859, "A/151-GLU": 0.843, "A/152-GLY": 0.709, "A/153-LYS": 0.812, "A/154-LEU": 0.82, "A/155-ASN": 0.768, "A/156-ILE": 0.839, "A/157-THR": 0.841, "A/158-ALA": 0.875, "A/159-ALA": 0.9, "A/160-MET": 0.483, "A/161-ASN": 0.919, "A/162-ALA": 0.95, "A/163-LEU": 0.945, "A/164-ASN": 0.938, "A/165-SER": 0.895, "A/166-ILE": 0.937, "A/167-LYS": 0.842, "A/168-GLN": 0.831, "A/169-ALA": 0.926, "A/170-ALA": 0.929, "A/171-GLN": 0.846, "A/172-GLU": 0.857, "A/173-VAL": 0.918, "A/174-ALA": 0.887, "A/175-GLN": 0.773, "A/176-LYS": 0.845, "A/177-ASN": 0.872, "A/178-LEU": 0.717, "A/179-GLN": 0.66, "A/180-LYS": 0.781, "A/181-GLN": 0.583, "A/182-TYR": 0.56, "A/183-ALA": 0.676, "A/184-LYS": 0.621, "A/185-LYS": 0.53, "A/186-ILE": 0.555, "A/187-GLU": 0.631, "A/188-ARG": 0.484, "A/189-ILE": 0.542, "A/190-SER": 0.606, "A/191-SER": 0.689, "A/192-LYS": 0.576, "A/193-GLY": 0.669, "A/194-LEU": 0.753, "A/195-ALA": 0.698, "A/196-LEU": 0.634, "A/197-SER": 0.679, "A/198-LYS": 0.669, "A/199-LYS": 0.547, "A/200-ALA": 0.584, "A/201-LYS": 0.717, "A/202-GLU": 0.522, "A/203-ILE": 0.497, "A/204-TYR": 0.549, "A/205-GLU": 0.667, "A/206-LYS": 0.416, "A/207-HIS": 0.389, "A/208-LYS": 0.512, "A/209-SER": 0.417, "A/210-ILE": 0.324, "A/211-LEU": 0.358, "A/212-PRO": 0.404, "A/213-THR": 0.472, "A/214-PRO": 0.358, "A/215-GLY": 0.492, "A/216-TYR": 0.489, "A/217-TYR": 0.346, "A/218-ALA": 0.554, "A/219-ASP": 0.533, "A/220-SER": 0.542, "A/221-VAL": 0.586, "A/222-GLY": 0.582, "A/223-THR": 0.497, "A/224-TYR": 0.407, "A/225-LEU": 0.444, "A/226-ASN": 0.487, "A/227-ARG": 0.337, "A/228-PHE": 0.365, "A/229-ARG": 0.433, "A/230-ASP": 0.463, "A/231-LYS": 0.446, "A/232-GLN": 0.316, "A/233-THR": 0.448, "A/234-PHE": 0.378, "A/235-GLY": 0.62, "A/236-ASN": 0.627, "A/237-ARG": 0.52, "A/238-SER": 0.525, "A/239-VAL": 0.471, "A/240-TRP": 0.371, "A/241-THR": 0.218, "A/242-GLY": 0.306, "A/243-GLN": 0.274, "A/244-SER": 0.384, "A/245-GLY": 0.374, "A/246-LEU": 0.389, "A/247-ASP": 0.504, "A/248-GLU": 0.355, "A/249-ALA": 0.475, "A/250-LYS": 0.538, "A/251-LYS": 0.586, "A/252-MET": 0.288, "A/253-LEU": 0.661, "A/254-ASP": 0.763, "A/255-GLU": 0.634, "A/256-VAL": 0.714, "A/257-LYS": 0.752, "A/258-LYS": 0.682, "A/259-LEU": 0.539, "A/260-LEU": 0.565, "A/261-LYS": 0.612, "A/262-GLU": 0.439, "A/263-LEU": 0.464, "A/264-GLN": 0.624, "A/265-ASP": 0.487, "A/266-LEU": 0.359, "A/267-THR": 0.475, "A/268-ARG": 0.452, "A/269-GLY": 0.257, "A/270-THR": 0.342, "A/271-LYS": 0.286, "A/272-GLU": 0.303, "A/273-ASP": 0.167}, "cad_score": {"A/1-ASP": 0.689, "A/2-GLN": 0.388, "A/3-GLU": 0.44, "A/4-LEU": 0.804, "A/5-GLY": 0.559, "A/6-LYS": 0.498, "A/7-GLN": 0.789, "A/8-SER": 0.756, "A/9-ARG": 0.75, "A/10-ARG": 0.818, "A/11-SER": 0.861, "A/12-GLN": 0.946, "A/13-ASP": 0.912, "A/14-ILE": 0.884, "A/15-ILE": 0.881, "A/16-LYS": 0.946, "A/17-SER": 0.818, "A/18-LEU": 0.884, "A/19-GLY": 0.783, "A/20-PHE": 0.882, "A/21-LEU": 0.918, "A/22-SER": 0.882, "A/23-SER": 0.829, "A/24-ASP": 0.867, "A/25-GLN": 0.828, "A/26-LYS": 0.878, "A/27-ASP": 0.763, "A/28-ILE": 0.848, "A/29-LEU": 0.83, "A/30-VAL": 0.888, "A/31-LYS": 0.522, "A/32-SER": 0.911, "A/33-ILE": 0.917, "A/34-SER": 0.695, "A/35-SER": 0.755, "A/36-SER": 0.831, "A/37-LYS": 0.861, "A/38-ASP": 0.864, "A/39-SER": 0.818, "A/40-GLN": 0.589, "A/41-LEU": 0.748, "A/42-ILE": 0.873, "A/43-LEU": 0.778, "A/44-LYS": 0.542, "A/45-PHE": 0.788, "A/46-VAL": 0.941, "A/47-THR": 0.808, "A/48-GLN": 0.691, "A/49-ALA": 0.914, "A/50-THR": 0.792, "A/51-GLN": 0.764, "A/52-LEU": 0.91, "A/53-ASN": 0.911, "A/54-ASN": 0.817, "A/55-ALA": 0.924, "A/56-GLU": 0.804, "A/57-SER": 0.948, "A/58-THR": 0.825, "A/59-LYS": 0.845, "A/60-ALA": 0.801, "A/61-LYS": 0.923, "A/62-GLN": 0.81, "A/63-MET": 0.861, "A/64-ALA": 0.908, "A/65-GLN": 0.877, "A/66-ASN": 0.864, "A/67-ASP": 0.737, "A/68-VAL": 0.86, "A/69-ALA": 0.688, "A/70-LEU": 0.823, "A/71-ILE": 0.862, "A/72-LYS": 0.388, "A/73-ASN": 0.275, "A/74-ILE": 0.7, "A/75-SER": 0.759, "A/76-PRO": 0.733, "A/77-GLU": 0.845, "A/78-VAL": 0.878, "A/79-LEU": 0.874, "A/80-GLU": 0.68, "A/81-GLU": 0.77, "A/82-TYR": 0.829, "A/83-LYS": 0.736, "A/84-GLU": 0.826, "A/85-LYS": 0.864, "A/86-ILE": 0.901, "A/87-GLN": 0.825, "A/88-ARG": 0.832, "A/89-ALA": 0.904, "A/90-SER": 0.888, "A/91-THR": 0.924, "A/92-LYS": 0.863, "A/93-SER": 0.785, "A/94-GLN": 0.87, "A/95-VAL": 0.899, "A/96-ASP": 0.904, "A/97-GLU": 0.672, "A/98-PHE": 0.865, "A/99-VAL": 0.88, "A/100-ALA": 0.762, "A/101-GLU": 0.743, "A/102-ALA": 0.801, "A/103-LYS": 0.793, "A/104-LYS": 0.655, "A/105-VAL": 0.796, "A/106-VAL": 0.705, "A/107-ASN": 0.655, "A/108-SER": 0.911, "A/109-ASN": 0.833, "A/110-LYS": 0.847, "A/111-GLU": 0.772, "A/112-THR": 0.761, "A/113-LEU": 0.879, "A/114-VAL": 0.839, "A/115-ASN": 0.867, "A/116-GLN": 0.681, "A/117-ALA": 0.941, "A/118-ASN": 0.885, "A/119-GLY": 0.864, "A/120-LYS": 0.837, "A/121-LYS": 0.873, "A/122-GLN": 0.875, "A/123-GLU": 0.896, "A/124-ILE": 0.871, "A/125-ALA": 0.832, "A/126-LYS": 0.874, "A/127-LEU": 0.707, "A/128-GLU": 0.714, "A/129-ASN": 0.787, "A/130-LEU": 0.78, "A/131-SER": 0.869, "A/132-ASN": 0.893, "A/133-ASP": 0.728, "A/134-GLU": 0.893, "A/135-MET": 0.779, "A/136-LEU": 0.847, "A/137-ARG": 0.7, "A/138-TYR": 0.866, "A/139-ASN": 0.871, "A/140-THR": 0.944, "A/141-ALA": 0.911, "A/142-ILE": 0.897, "A/143-ASP": 0.834, "A/144-ASN": 0.851, "A/145-VAL": 0.928, "A/146-VAL": 0.777, "A/147-LYS": 0.562, "A/148-GLN": 0.914, "A/149-TYR": 0.705, "A/150-ASN": 0.569, "A/151-GLU": 0.759, "A/152-GLY": 0.356, "A/153-LYS": 0.892, "A/154-LEU": 0.813, "A/155-ASN": 0.713, "A/156-ILE": 0.806, "A/157-THR": 0.892, "A/158-ALA": 0.943, "A/159-ALA": 0.939, "A/160-MET": 0.771, "A/161-ASN": 0.935, "A/162-ALA": 0.931, "A/163-LEU": 0.911, "A/164-ASN": 0.751, "A/165-SER": 0.88, "A/166-ILE": 0.925, "A/167-LYS": 0.855, "A/168-GLN": 0.689, "A/169-ALA": 0.852, "A/170-ALA": 0.856, "A/171-GLN": 0.783, "A/172-GLU": 0.711, "A/173-VAL": 0.853, "A/174-ALA": 0.694, "A/175-GLN": 0.798, "A/176-LYS": 0.734, "A/177-ASN": 0.841, "A/178-LEU": 0.829, "A/179-GLN": 0.762, "A/180-LYS": 0.811, "A/181-GLN": 0.726, "A/182-TYR": 0.55, "A/183-ALA": 0.919, "A/184-LYS": 0.549, "A/185-LYS": 0.563, "A/186-ILE": 0.598, "A/187-GLU": 0.821, "A/188-ARG": 0.541, "A/189-ILE": 0.286, "A/190-SER": 0.761, "A/191-SER": 0.901, "A/192-LYS": 0.524, "A/193-GLY": 0.561, "A/194-LEU": 0.667, "A/195-ALA": 0.841, "A/196-LEU": 0.438, "A/197-SER": 0.71, "A/198-LYS": 0.548, "A/199-LYS": 0.46, "A/200-ALA": 0.573, "A/201-LYS": 0.783, "A/202-GLU": 0.45, "A/203-ILE": 0.439, "A/204-TYR": 0.737, "A/205-GLU": 0.809, "A/206-LYS": 0.398, "A/207-HIS": 0.516, "A/208-LYS": 0.747, "A/209-SER": 0.723, "A/210-ILE": 0.343, "A/211-LEU": 0.544, "A/212-PRO": 0.368, "A/213-THR": 0.684, "A/214-PRO": 0.602, "A/215-GLY": 0.686, "A/216-TYR": 0.758, "A/217-TYR": 0.349, "A/218-ALA": 0.58, "A/219-ASP": 0.566, "A/220-SER": 0.402, "A/221-VAL": 0.664, "A/222-GLY": 0.729, "A/223-THR": 0.409, "A/224-TYR": 0.336, "A/225-LEU": 0.542, "A/226-ASN": 0.671, "A/227-ARG": 0.142, "A/228-PHE": 0.319, "A/229-ARG": 0.393, "A/230-ASP": 0.26, "A/231-LYS": 0.457, "A/232-GLN": 0.436, "A/233-THR": 0.165, "A/234-PHE": 0.344, "A/235-GLY": 0.546, "A/236-ASN": 0.69, "A/237-ARG": 0.238, "A/238-SER": 0.085, "A/239-VAL": 0.376, "A/240-TRP": 0.452, "A/241-THR": 0.138, "A/242-GLY": 0.249, "A/243-GLN": 0.429, "A/244-SER": 0.576, "A/245-GLY": 0.407, "A/246-LEU": 0.49, "A/247-ASP": 0.829, "A/248-GLU": 0.295, "A/249-ALA": 0.586, "A/250-LYS": 0.73, "A/251-LYS": 0.667, "A/252-MET": 0.237, "A/253-LEU": 0.71, "A/254-ASP": 0.788, "A/255-GLU": 0.544, "A/256-VAL": 0.619, "A/257-LYS": 0.874, "A/258-LYS": 0.808, "A/259-LEU": 0.391, "A/260-LEU": 0.58, "A/261-LYS": 0.813, "A/262-GLU": 0.463, "A/263-LEU": 0.417, "A/264-GLN": 0.632, "A/265-ASP": 0.733, "A/266-LEU": 0.269, "A/267-THR": 0.645, "A/268-ARG": 0.45, "A/269-GLY": 0.106, "A/270-THR": 0.353, "A/271-LYS": 0.396, "A/272-GLU": 0.633, "A/273-ASP": 0.388}, "LoCoHD": {"A/1-ASP": 0.22339912930398198, "A/2-GLN": 0.20965957105824454, "A/3-GLU": 0.16172287246063838, "A/4-LEU": 0.09954864388146285, "A/5-GLY": 0.07752404912159952, "A/6-LYS": 0.18203358870354988, "A/7-GLN": 0.058641827466792876, "A/8-SER": 0.039890122360214594, "A/9-ARG": 0.13631755647742036, "A/10-ARG": 0.1414228359661818, "A/11-SER": 0.03736934856213342, "A/12-GLN": 0.04772542878997398, "A/13-ASP": 0.05960144485933733, "A/14-ILE": 0.04038124707678781, "A/15-ILE": 0.06420207870627274, "A/16-LYS": 0.04304315073034295, "A/17-SER": 0.0430599502962282, "A/18-LEU": 0.06935106546102772, "A/19-GLY": 0.060330894985333346, "A/20-PHE": 0.06727899562294465, "A/21-LEU": 0.05990348416454372, "A/22-SER": 0.04756491472083714, "A/23-SER": 0.06156456723312919, "A/24-ASP": 0.06321531253868949, "A/25-GLN": 0.06475284415824649, "A/26-LYS": 0.04175754797079699, "A/27-ASP": 0.08170458368751242, "A/28-ILE": 0.0732409739904263, "A/29-LEU": 0.04123962553519377, "A/30-VAL": 0.04680816865502448, "A/31-LYS": 0.12717133756237303, "A/32-SER": 0.05930660899792223, "A/33-ILE": 0.0485176675120109, "A/34-SER": 0.10513706596606498, "A/35-SER": 0.09345286313564337, "A/36-SER": 0.056181533014536544, "A/37-LYS": 0.11752078714007276, "A/38-ASP": 0.09412144350639137, "A/39-SER": 0.0942346675510555, "A/40-GLN": 0.16252574518923835, "A/41-LEU": 0.16090448729368592, "A/42-ILE": 0.06542124243574052, "A/43-LEU": 0.08246124747542048, "A/44-LYS": 0.14949052202097246, "A/45-PHE": 0.059473984977824274, "A/46-VAL": 0.023790363175170817, "A/47-THR": 0.04395860754388479, "A/48-GLN": 0.1317976297454228, "A/49-ALA": 0.02908739419151657, "A/50-THR": 0.03828831162973573, "A/51-GLN": 0.07170662510276225, "A/52-LEU": 0.041849948603075476, "A/53-ASN": 0.047111966030907594, "A/54-ASN": 0.05544839090530356, "A/55-ALA": 0.04951004497551815, "A/56-GLU": 0.10510596308371922, "A/57-SER": 0.06398835124231857, "A/58-THR": 0.06228578191455909, "A/59-LYS": 0.11278722610360335, "A/60-ALA": 0.049118033685339055, "A/61-LYS": 0.03921495630414567, "A/62-GLN": 0.05468121727354336, "A/63-MET": 0.08026601505550542, "A/64-ALA": 0.06011749548862818, "A/65-GLN": 0.07096802622130395, "A/66-ASN": 0.06128309184745233, "A/67-ASP": 0.059702648051064566, "A/68-VAL": 0.049964586845633006, "A/69-ALA": 0.061243122730664366, "A/70-LEU": 0.08008758146598127, "A/71-ILE": 0.06258238467874455, "A/72-LYS": 0.17184391979619448, "A/73-ASN": 0.18048121668610279, "A/74-ILE": 0.06943693983209334, "A/75-SER": 0.10889962487652004, "A/76-PRO": 0.07128910942895168, "A/77-GLU": 0.08402721105289729, "A/78-VAL": 0.06878989336644167, "A/79-LEU": 0.09890167809837438, "A/80-GLU": 0.17201719748278488, "A/81-GLU": 0.13949238378359788, "A/82-TYR": 0.09623397663557676, "A/83-LYS": 0.11682965852141622, "A/84-GLU": 0.12620300531611237, "A/85-LYS": 0.10922256712673477, "A/86-ILE": 0.04932300019504081, "A/87-GLN": 0.12026600680589009, "A/88-ARG": 0.1932036796007184, "A/89-ALA": 0.053468505136279494, "A/90-SER": 0.05686992972574977, "A/91-THR": 0.03659979489734672, "A/92-LYS": 0.09641154081010485, "A/93-SER": 0.06418900204956174, "A/94-GLN": 0.07466338566173267, "A/95-VAL": 0.04469896511055189, "A/96-ASP": 0.07917808767328183, "A/97-GLU": 0.17195840924641662, "A/98-PHE": 0.08860206146060699, "A/99-VAL": 0.053801015466789316, "A/100-ALA": 0.04669550541176929, "A/101-GLU": 0.09253470662368048, "A/102-ALA": 0.05277159321944012, "A/103-LYS": 0.08364175334770729, "A/104-LYS": 0.13261366077793732, "A/105-VAL": 0.08082760256506268, "A/106-VAL": 0.06862654884019666, "A/107-ASN": 0.0916382262232756, "A/108-SER": 0.060890052816930475, "A/109-ASN": 0.06574336117291137, "A/110-LYS": 0.09752830215512069, "A/111-GLU": 0.07900414093791688, "A/112-THR": 0.08839600590542428, "A/113-LEU": 0.09622973320573701, "A/114-VAL": 0.06749441087986574, "A/115-ASN": 0.060205685023397355, "A/116-GLN": 0.120485290342548, "A/117-ALA": 0.047490732447309586, "A/118-ASN": 0.037687645868214, "A/119-GLY": 0.05109389251897571, "A/120-LYS": 0.08215013669274387, "A/121-LYS": 0.07309472440000564, "A/122-GLN": 0.08092985775282403, "A/123-GLU": 0.09394624363464406, "A/124-ILE": 0.06724495697404169, "A/125-ALA": 0.06578253397755464, "A/126-LYS": 0.0802524793049184, "A/127-LEU": 0.08632876824155773, "A/128-GLU": 0.13833168501819615, "A/129-ASN": 0.09878439017415491, "A/130-LEU": 0.04928781914969413, "A/131-SER": 0.0748804585474485, "A/132-ASN": 0.05741595383479823, "A/133-ASP": 0.09129283473855432, "A/134-GLU": 0.09372140911479962, "A/135-MET": 0.06416068154778395, "A/136-LEU": 0.07043139173897567, "A/137-ARG": 0.16396278881512713, "A/138-TYR": 0.09370893716703962, "A/139-ASN": 0.06490914869546355, "A/140-THR": 0.041670422905496676, "A/141-ALA": 0.03311129400082497, "A/142-ILE": 0.050260758611909255, "A/143-ASP": 0.06069078754634511, "A/144-ASN": 0.07454889870652687, "A/145-VAL": 0.038045720667291574, "A/146-VAL": 0.09018689962625574, "A/147-LYS": 0.21295432126552363, "A/148-GLN": 0.05508443452333356, "A/149-TYR": 0.10980445493418584, "A/150-ASN": 0.09722980212984011, "A/151-GLU": 0.06749670806266372, "A/152-GLY": 0.07159176032615264, "A/153-LYS": 0.06596681170121493, "A/154-LEU": 0.07124891496654685, "A/155-ASN": 0.12136864715516794, "A/156-ILE": 0.07367255889471863, "A/157-THR": 0.07955804514556196, "A/158-ALA": 0.04692000043643216, "A/159-ALA": 0.03003951262898076, "A/160-MET": 0.048659135398443874, "A/161-ASN": 0.04025639495186768, "A/162-ALA": 0.03402880754743265, "A/163-LEU": 0.047718916441820636, "A/164-ASN": 0.07343826279902228, "A/165-SER": 0.04839191839498158, "A/166-ILE": 0.04600079112546916, "A/167-LYS": 0.11328490370733939, "A/168-GLN": 0.1576579870224456, "A/169-ALA": 0.055465264482016795, "A/170-ALA": 0.06132481662576817, "A/171-GLN": 0.058045740003855394, "A/172-GLU": 0.11323208933359429, "A/173-VAL": 0.04950099578787024, "A/174-ALA": 0.043248016816284776, "A/175-GLN": 0.05947139199776907, "A/176-LYS": 0.08831642081991369, "A/177-ASN": 0.04647094733605605, "A/178-LEU": 0.06631137668641206, "A/179-GLN": 0.1081869430422468, "A/180-LYS": 0.11955154579105803, "A/181-GLN": 0.14380084652782335, "A/182-TYR": 0.06216337107834023, "A/183-ALA": 0.06318212460790429, "A/184-LYS": 0.2558025566431393, "A/185-LYS": 0.1278863610611267, "A/186-ILE": 0.10209904618621694, "A/187-GLU": 0.15070202746657937, "A/188-ARG": 0.18583132237510644, "A/189-ILE": 0.16817935730642078, "A/190-SER": 0.22254241846721184, "A/191-SER": 0.11170319394501871, "A/192-LYS": 0.14629823438127046, "A/193-GLY": 0.22596346124284902, "A/194-LEU": 0.1657647614206835, "A/195-ALA": 0.09254227218898801, "A/196-LEU": 0.16376115657768625, "A/197-SER": 0.1617839528990625, "A/198-LYS": 0.25825837796857726, "A/199-LYS": 0.19360877735087803, "A/200-ALA": 0.11717467548906674, "A/201-LYS": 0.12613449168879012, "A/202-GLU": 0.1926911687774994, "A/203-ILE": 0.1181547842476803, "A/204-TYR": 0.1197389512678333, "A/205-GLU": 0.11483644080365835, "A/206-LYS": 0.20174860704928052, "A/207-HIS": 0.13317210526542425, "A/208-LYS": 0.09861571804136376, "A/209-SER": 0.07199634386715759, "A/210-ILE": 0.13908320447350989, "A/211-LEU": 0.1304950770163157, "A/212-PRO": 0.16491370144690246, "A/213-THR": 0.14227876736984704, "A/214-PRO": 0.1621574369612325, "A/215-GLY": 0.13277001589505577, "A/216-TYR": 0.2626505905044911, "A/217-TYR": 0.30667952209044086, "A/218-ALA": 0.15767854130138262, "A/219-ASP": 0.11651105929095956, "A/220-SER": 0.17026985368509, "A/221-VAL": 0.102138122096633, "A/222-GLY": 0.08266712693884909, "A/223-THR": 0.13257735213821617, "A/224-TYR": 0.2027333547155425, "A/225-LEU": 0.15362692698226688, "A/226-ASN": 0.12546637164061267, "A/227-ARG": 0.28282796125480353, "A/228-PHE": 0.14656170337998492, "A/229-ARG": 0.33024102266361216, "A/230-ASP": 0.15608857445275043, "A/231-LYS": 0.1711769566451544, "A/232-GLN": 0.19990048186618564, "A/233-THR": 0.2892663690787341, "A/234-PHE": 0.3101098946384264, "A/235-GLY": 0.1046143958680453, "A/236-ASN": 0.16417252269926533, "A/237-ARG": 0.2716091467122172, "A/238-SER": 0.11690932250698166, "A/239-VAL": 0.06372389273698062, "A/240-TRP": 0.16533357127078, "A/241-THR": 0.10553438570052191, "A/242-GLY": 0.07234928018922379, "A/243-GLN": 0.16058012642144584, "A/244-SER": 0.15151794415032532, "A/245-GLY": 0.09944037670274743, "A/246-LEU": 0.08662959507595255, "A/247-ASP": 0.07157743383119182, "A/248-GLU": 0.1755122973340126, "A/249-ALA": 0.185752171251956, "A/250-LYS": 0.1263760981477358, "A/251-LYS": 0.21582154566139103, "A/252-MET": 0.3169757775585461, "A/253-LEU": 0.18012856343789374, "A/254-ASP": 0.10919232335263784, "A/255-GLU": 0.24661921594749858, "A/256-VAL": 0.209372009325025, "A/257-LYS": 0.0862946540432994, "A/258-LYS": 0.1185438644210924, "A/259-LEU": 0.17773085207868936, "A/260-LEU": 0.10344263752052145, "A/261-LYS": 0.14707081440261474, "A/262-GLU": 0.2507432963276635, "A/263-LEU": 0.1898453969503199, "A/264-GLN": 0.0893369471436271, "A/265-ASP": 0.06178873659418946, "A/266-LEU": 0.12634696958477942, "A/267-THR": 0.13396135484324673, "A/268-ARG": 0.19308910718024516, "A/269-GLY": 0.1712189101349263, "A/270-THR": 0.12693573386292584, "A/271-LYS": 0.21383699369518636, "A/272-GLU": 0.24012130847231408, "A/273-ASP": 0.16001203690303756}}}, "1": {"single": {"lddt": 0.8572392577965632, "rmsd": 4.333863735198975, "cad_score": 0.798193, "gdtts": 0.4194139194139194, "tm_score": 0.7317509055137634, "LoCoHD": 0.08683644312119017}, "per_residue": {"lddt": {"A/1-ASP": 0.78, "A/2-GLN": 0.747, "A/3-GLU": 0.705, "A/4-LEU": 0.856, "A/5-GLY": 0.834, "A/6-LYS": 0.797, "A/7-GLN": 0.864, "A/8-SER": 0.935, "A/9-ARG": 0.886, "A/10-ARG": 0.829, "A/11-SER": 0.955, "A/12-GLN": 0.878, "A/13-ASP": 0.938, "A/14-ILE": 0.948, "A/15-ILE": 0.938, "A/16-LYS": 0.947, "A/17-SER": 0.932, "A/18-LEU": 0.947, "A/19-GLY": 0.948, "A/20-PHE": 0.945, "A/21-LEU": 0.938, "A/22-SER": 0.912, "A/23-SER": 0.914, "A/24-ASP": 0.892, "A/25-GLN": 0.852, "A/26-LYS": 0.921, "A/27-ASP": 0.928, "A/28-ILE": 0.892, "A/29-LEU": 0.891, "A/30-VAL": 0.915, "A/31-LYS": 0.775, "A/32-SER": 0.89, "A/33-ILE": 0.927, "A/34-SER": 0.885, "A/35-SER": 0.856, "A/36-SER": 0.911, "A/37-LYS": 0.794, "A/38-ASP": 0.854, "A/39-SER": 0.869, "A/40-GLN": 0.872, "A/41-LEU": 0.813, "A/42-ILE": 0.942, "A/43-LEU": 0.916, "A/44-LYS": 0.851, "A/45-PHE": 0.904, "A/46-VAL": 0.936, "A/47-THR": 0.927, "A/48-GLN": 0.771, "A/49-ALA": 0.932, "A/50-THR": 0.857, "A/51-GLN": 0.84, "A/52-LEU": 0.884, "A/53-ASN": 0.938, "A/54-ASN": 0.904, "A/55-ALA": 0.915, "A/56-GLU": 0.86, "A/57-SER": 0.917, "A/58-THR": 0.921, "A/59-LYS": 0.889, "A/60-ALA": 0.938, "A/61-LYS": 0.933, "A/62-GLN": 0.908, "A/63-MET": 0.536, "A/64-ALA": 0.947, "A/65-GLN": 0.911, "A/66-ASN": 0.86, "A/67-ASP": 0.882, "A/68-VAL": 0.864, "A/69-ALA": 0.857, "A/70-LEU": 0.821, "A/71-ILE": 0.811, "A/72-LYS": 0.575, "A/73-ASN": 0.562, "A/74-ILE": 0.664, "A/75-SER": 0.672, "A/76-PRO": 0.776, "A/77-GLU": 0.717, "A/78-VAL": 0.73, "A/79-LEU": 0.85, "A/80-GLU": 0.795, "A/81-GLU": 0.833, "A/82-TYR": 0.881, "A/83-LYS": 0.879, "A/84-GLU": 0.82, "A/85-LYS": 0.908, "A/86-ILE": 0.943, "A/87-GLN": 0.928, "A/88-ARG": 0.835, "A/89-ALA": 0.919, "A/90-SER": 0.877, "A/91-THR": 0.945, "A/92-LYS": 0.861, "A/93-SER": 0.926, "A/94-GLN": 0.93, "A/95-VAL": 0.946, "A/96-ASP": 0.945, "A/97-GLU": 0.847, "A/98-PHE": 0.918, "A/99-VAL": 0.942, "A/100-ALA": 0.931, "A/101-GLU": 0.83, "A/102-ALA": 0.884, "A/103-LYS": 0.853, "A/104-LYS": 0.859, "A/105-VAL": 0.817, "A/106-VAL": 0.724, "A/107-ASN": 0.762, "A/108-SER": 0.852, "A/109-ASN": 0.837, "A/110-LYS": 0.812, "A/111-GLU": 0.875, "A/112-THR": 0.918, "A/113-LEU": 0.932, "A/114-VAL": 0.941, "A/115-ASN": 0.95, "A/116-GLN": 0.859, "A/117-ALA": 0.951, "A/118-ASN": 0.947, "A/119-GLY": 0.943, "A/120-LYS": 0.935, "A/121-LYS": 0.874, "A/122-GLN": 0.909, "A/123-GLU": 0.888, "A/124-ILE": 0.94, "A/125-ALA": 0.934, "A/126-LYS": 0.881, "A/127-LEU": 0.899, "A/128-GLU": 0.687, "A/129-ASN": 0.856, "A/130-LEU": 0.936, "A/131-SER": 0.895, "A/132-ASN": 0.906, "A/133-ASP": 0.896, "A/134-GLU": 0.922, "A/135-MET": 0.487, "A/136-LEU": 0.936, "A/137-ARG": 0.81, "A/138-TYR": 0.942, "A/139-ASN": 0.947, "A/140-THR": 0.95, "A/141-ALA": 0.951, "A/142-ILE": 0.939, "A/143-ASP": 0.914, "A/144-ASN": 0.835, "A/145-VAL": 0.946, "A/146-VAL": 0.936, "A/147-LYS": 0.81, "A/148-GLN": 0.885, "A/149-TYR": 0.831, "A/150-ASN": 0.839, "A/151-GLU": 0.825, "A/152-GLY": 0.726, "A/153-LYS": 0.815, "A/154-LEU": 0.822, "A/155-ASN": 0.786, "A/156-ILE": 0.842, "A/157-THR": 0.85, "A/158-ALA": 0.879, "A/159-ALA": 0.906, "A/160-MET": 0.476, "A/161-ASN": 0.931, "A/162-ALA": 0.953, "A/163-LEU": 0.94, "A/164-ASN": 0.937, "A/165-SER": 0.906, "A/166-ILE": 0.943, "A/167-LYS": 0.85, "A/168-GLN": 0.839, "A/169-ALA": 0.941, "A/170-ALA": 0.943, "A/171-GLN": 0.865, "A/172-GLU": 0.852, "A/173-VAL": 0.929, "A/174-ALA": 0.92, "A/175-GLN": 0.858, "A/176-LYS": 0.831, "A/177-ASN": 0.897, "A/178-LEU": 0.907, "A/179-GLN": 0.874, "A/180-LYS": 0.827, "A/181-GLN": 0.741, "A/182-TYR": 0.868, "A/183-ALA": 0.858, "A/184-LYS": 0.792, "A/185-LYS": 0.865, "A/186-ILE": 0.869, "A/187-GLU": 0.806, "A/188-ARG": 0.79, "A/189-ILE": 0.864, "A/190-SER": 0.806, "A/191-SER": 0.868, "A/192-LYS": 0.775, "A/193-GLY": 0.92, "A/194-LEU": 0.903, "A/195-ALA": 0.926, "A/196-LEU": 0.92, "A/197-SER": 0.931, "A/198-LYS": 0.88, "A/199-LYS": 0.85, "A/200-ALA": 0.941, "A/201-LYS": 0.928, "A/202-GLU": 0.797, "A/203-ILE": 0.914, "A/204-TYR": 0.946, "A/205-GLU": 0.922, "A/206-LYS": 0.726, "A/207-HIS": 0.768, "A/208-LYS": 0.904, "A/209-SER": 0.835, "A/210-ILE": 0.709, "A/211-LEU": 0.919, "A/212-PRO": 0.813, "A/213-THR": 0.787, "A/214-PRO": 0.947, "A/215-GLY": 0.956, "A/216-TYR": 0.922, "A/217-TYR": 0.938, "A/218-ALA": 0.95, "A/219-ASP": 0.933, "A/220-SER": 0.912, "A/221-VAL": 0.937, "A/222-GLY": 0.93, "A/223-THR": 0.903, "A/224-TYR": 0.895, "A/225-LEU": 0.902, "A/226-ASN": 0.863, "A/227-ARG": 0.739, "A/228-PHE": 0.878, "A/229-ARG": 0.698, "A/230-ASP": 0.717, "A/231-LYS": 0.664, "A/232-GLN": 0.407, "A/233-THR": 0.423, "A/234-PHE": 0.463, "A/235-GLY": 0.594, "A/236-ASN": 0.628, "A/237-ARG": 0.568, "A/238-SER": 0.572, "A/239-VAL": 0.549, "A/240-TRP": 0.814, "A/241-THR": 0.774, "A/242-GLY": 0.892, "A/243-GLN": 0.78, "A/244-SER": 0.854, "A/245-GLY": 0.864, "A/246-LEU": 0.861, "A/247-ASP": 0.889, "A/248-GLU": 0.816, "A/249-ALA": 0.872, "A/250-LYS": 0.812, "A/251-LYS": 0.865, "A/252-MET": 0.441, "A/253-LEU": 0.907, "A/254-ASP": 0.888, "A/255-GLU": 0.891, "A/256-VAL": 0.936, "A/257-LYS": 0.925, "A/258-LYS": 0.796, "A/259-LEU": 0.937, "A/260-LEU": 0.955, "A/261-LYS": 0.885, "A/262-GLU": 0.942, "A/263-LEU": 0.937, "A/264-GLN": 0.921, "A/265-ASP": 0.883, "A/266-LEU": 0.876, "A/267-THR": 0.855, "A/268-ARG": 0.765, "A/269-GLY": 0.777, "A/270-THR": 0.815, "A/271-LYS": 0.503, "A/272-GLU": 0.447, "A/273-ASP": 0.383}, "cad_score": {"A/1-ASP": 0.717, "A/2-GLN": 0.437, "A/3-GLU": 0.425, "A/4-LEU": 0.81, "A/5-GLY": 0.679, "A/6-LYS": 0.477, "A/7-GLN": 0.784, "A/8-SER": 0.803, "A/9-ARG": 0.808, "A/10-ARG": 0.708, "A/11-SER": 0.886, "A/12-GLN": 0.957, "A/13-ASP": 0.896, "A/14-ILE": 0.847, "A/15-ILE": 0.849, "A/16-LYS": 0.924, "A/17-SER": 0.777, "A/18-LEU": 0.85, "A/19-GLY": 0.691, "A/20-PHE": 0.899, "A/21-LEU": 0.91, "A/22-SER": 0.906, "A/23-SER": 0.903, "A/24-ASP": 0.883, "A/25-GLN": 0.827, "A/26-LYS": 0.867, "A/27-ASP": 0.816, "A/28-ILE": 0.844, "A/29-LEU": 0.825, "A/30-VAL": 0.875, "A/31-LYS": 0.532, "A/32-SER": 0.864, "A/33-ILE": 0.933, "A/34-SER": 0.737, "A/35-SER": 0.749, "A/36-SER": 0.829, "A/37-LYS": 0.809, "A/38-ASP": 0.817, "A/39-SER": 0.773, "A/40-GLN": 0.808, "A/41-LEU": 0.733, "A/42-ILE": 0.888, "A/43-LEU": 0.903, "A/44-LYS": 0.702, "A/45-PHE": 0.776, "A/46-VAL": 0.883, "A/47-THR": 0.798, "A/48-GLN": 0.813, "A/49-ALA": 0.823, "A/50-THR": 0.783, "A/51-GLN": 0.754, "A/52-LEU": 0.837, "A/53-ASN": 0.899, "A/54-ASN": 0.823, "A/55-ALA": 0.94, "A/56-GLU": 0.838, "A/57-SER": 0.941, "A/58-THR": 0.847, "A/59-LYS": 0.83, "A/60-ALA": 0.835, "A/61-LYS": 0.926, "A/62-GLN": 0.785, "A/63-MET": 0.838, "A/64-ALA": 0.899, "A/65-GLN": 0.883, "A/66-ASN": 0.854, "A/67-ASP": 0.74, "A/68-VAL": 0.835, "A/69-ALA": 0.65, "A/70-LEU": 0.818, "A/71-ILE": 0.863, "A/72-LYS": 0.373, "A/73-ASN": 0.286, "A/74-ILE": 0.659, "A/75-SER": 0.782, "A/76-PRO": 0.795, "A/77-GLU": 0.839, "A/78-VAL": 0.909, "A/79-LEU": 0.841, "A/80-GLU": 0.627, "A/81-GLU": 0.722, "A/82-TYR": 0.802, "A/83-LYS": 0.735, "A/84-GLU": 0.723, "A/85-LYS": 0.848, "A/86-ILE": 0.909, "A/87-GLN": 0.809, "A/88-ARG": 0.783, "A/89-ALA": 0.909, "A/90-SER": 0.82, "A/91-THR": 0.936, "A/92-LYS": 0.848, "A/93-SER": 0.784, "A/94-GLN": 0.877, "A/95-VAL": 0.917, "A/96-ASP": 0.893, "A/97-GLU": 0.659, "A/98-PHE": 0.871, "A/99-VAL": 0.869, "A/100-ALA": 0.899, "A/101-GLU": 0.68, "A/102-ALA": 0.795, "A/103-LYS": 0.814, "A/104-LYS": 0.715, "A/105-VAL": 0.797, "A/106-VAL": 0.705, "A/107-ASN": 0.672, "A/108-SER": 0.861, "A/109-ASN": 0.825, "A/110-LYS": 0.82, "A/111-GLU": 0.784, "A/112-THR": 0.735, "A/113-LEU": 0.901, "A/114-VAL": 0.847, "A/115-ASN": 0.899, "A/116-GLN": 0.752, "A/117-ALA": 0.913, "A/118-ASN": 0.904, "A/119-GLY": 0.877, "A/120-LYS": 0.856, "A/121-LYS": 0.888, "A/122-GLN": 0.863, "A/123-GLU": 0.914, "A/124-ILE": 0.88, "A/125-ALA": 0.868, "A/126-LYS": 0.821, "A/127-LEU": 0.718, "A/128-GLU": 0.784, "A/129-ASN": 0.799, "A/130-LEU": 0.84, "A/131-SER": 0.9, "A/132-ASN": 0.878, "A/133-ASP": 0.805, "A/134-GLU": 0.85, "A/135-MET": 0.829, "A/136-LEU": 0.864, "A/137-ARG": 0.787, "A/138-TYR": 0.89, "A/139-ASN": 0.887, "A/140-THR": 0.837, "A/141-ALA": 0.91, "A/142-ILE": 0.903, "A/143-ASP": 0.809, "A/144-ASN": 0.64, "A/145-VAL": 0.926, "A/146-VAL": 0.776, "A/147-LYS": 0.552, "A/148-GLN": 0.88, "A/149-TYR": 0.735, "A/150-ASN": 0.569, "A/151-GLU": 0.72, "A/152-GLY": 0.392, "A/153-LYS": 0.917, "A/154-LEU": 0.826, "A/155-ASN": 0.842, "A/156-ILE": 0.88, "A/157-THR": 0.93, "A/158-ALA": 0.938, "A/159-ALA": 0.938, "A/160-MET": 0.857, "A/161-ASN": 0.94, "A/162-ALA": 0.935, "A/163-LEU": 0.884, "A/164-ASN": 0.773, "A/165-SER": 0.897, "A/166-ILE": 0.925, "A/167-LYS": 0.856, "A/168-GLN": 0.681, "A/169-ALA": 0.819, "A/170-ALA": 0.863, "A/171-GLN": 0.781, "A/172-GLU": 0.637, "A/173-VAL": 0.824, "A/174-ALA": 0.73, "A/175-GLN": 0.819, "A/176-LYS": 0.657, "A/177-ASN": 0.841, "A/178-LEU": 0.843, "A/179-GLN": 0.825, "A/180-LYS": 0.731, "A/181-GLN": 0.769, "A/182-TYR": 0.839, "A/183-ALA": 0.912, "A/184-LYS": 0.729, "A/185-LYS": 0.798, "A/186-ILE": 0.799, "A/187-GLU": 0.894, "A/188-ARG": 0.649, "A/189-ILE": 0.765, "A/190-SER": 0.823, "A/191-SER": 0.86, "A/192-LYS": 0.572, "A/193-GLY": 0.905, "A/194-LEU": 0.865, "A/195-ALA": 0.902, "A/196-LEU": 0.776, "A/197-SER": 0.905, "A/198-LYS": 0.786, "A/199-LYS": 0.689, "A/200-ALA": 0.944, "A/201-LYS": 0.878, "A/202-GLU": 0.567, "A/203-ILE": 0.836, "A/204-TYR": 0.925, "A/205-GLU": 0.878, "A/206-LYS": 0.475, "A/207-HIS": 0.765, "A/208-LYS": 0.928, "A/209-SER": 0.764, "A/210-ILE": 0.798, "A/211-LEU": 0.855, "A/212-PRO": 0.797, "A/213-THR": 0.761, "A/214-PRO": 0.87, "A/215-GLY": 0.924, "A/216-TYR": 0.869, "A/217-TYR": 0.819, "A/218-ALA": 0.929, "A/219-ASP": 0.933, "A/220-SER": 0.935, "A/221-VAL": 0.932, "A/222-GLY": 0.936, "A/223-THR": 0.798, "A/224-TYR": 0.863, "A/225-LEU": 0.805, "A/226-ASN": 0.824, "A/227-ARG": 0.577, "A/228-PHE": 0.828, "A/229-ARG": 0.684, "A/230-ASP": 0.429, "A/231-LYS": 0.564, "A/232-GLN": 0.373, "A/233-THR": 0.127, "A/234-PHE": 0.228, "A/235-GLY": 0.524, "A/236-ASN": 0.847, "A/237-ARG": 0.441, "A/238-SER": 0.274, "A/239-VAL": 0.195, "A/240-TRP": 0.729, "A/241-THR": 0.589, "A/242-GLY": 0.922, "A/243-GLN": 0.843, "A/244-SER": 0.887, "A/245-GLY": 0.809, "A/246-LEU": 0.826, "A/247-ASP": 0.802, "A/248-GLU": 0.78, "A/249-ALA": 0.911, "A/250-LYS": 0.802, "A/251-LYS": 0.896, "A/252-MET": 0.782, "A/253-LEU": 0.873, "A/254-ASP": 0.695, "A/255-GLU": 0.871, "A/256-VAL": 0.912, "A/257-LYS": 0.809, "A/258-LYS": 0.656, "A/259-LEU": 0.92, "A/260-LEU": 0.941, "A/261-LYS": 0.844, "A/262-GLU": 0.844, "A/263-LEU": 0.888, "A/264-GLN": 0.799, "A/265-ASP": 0.76, "A/266-LEU": 0.852, "A/267-THR": 0.891, "A/268-ARG": 0.75, "A/269-GLY": 0.57, "A/270-THR": 0.801, "A/271-LYS": 0.543, "A/272-GLU": 0.631, "A/273-ASP": 0.773}, "LoCoHD": {"A/1-ASP": 0.22690040364576997, "A/2-GLN": 0.22685270840700994, "A/3-GLU": 0.15606847149762232, "A/4-LEU": 0.08691294181500435, "A/5-GLY": 0.04398769409407997, "A/6-LYS": 0.199026888424012, "A/7-GLN": 0.06811411562799988, "A/8-SER": 0.044230945159727635, "A/9-ARG": 0.11296098183575004, "A/10-ARG": 0.1989592294973561, "A/11-SER": 0.03479160750121782, "A/12-GLN": 0.04877976592922263, "A/13-ASP": 0.05740244196717019, "A/14-ILE": 0.041832949073621874, "A/15-ILE": 0.049081464589300704, "A/16-LYS": 0.04730009278506152, "A/17-SER": 0.049256912081624284, "A/18-LEU": 0.07322740975295988, "A/19-GLY": 0.06363021797807766, "A/20-PHE": 0.0701474323602655, "A/21-LEU": 0.06858839789876281, "A/22-SER": 0.04770800730628129, "A/23-SER": 0.0351718193912024, "A/24-ASP": 0.05109852137301981, "A/25-GLN": 0.07276918308102318, "A/26-LYS": 0.04069985536056661, "A/27-ASP": 0.07407260998696072, "A/28-ILE": 0.07911259662182674, "A/29-LEU": 0.04367820679940351, "A/30-VAL": 0.049622553793013724, "A/31-LYS": 0.12921963210556325, "A/32-SER": 0.06806145879149748, "A/33-ILE": 0.04830375805428736, "A/34-SER": 0.10716920341508576, "A/35-SER": 0.09783402437841243, "A/36-SER": 0.06037889884214386, "A/37-LYS": 0.11549514307968689, "A/38-ASP": 0.08368631554472707, "A/39-SER": 0.09624277463062213, "A/40-GLN": 0.13892577301414555, "A/41-LEU": 0.1537693086127479, "A/42-ILE": 0.06293190503456558, "A/43-LEU": 0.06968029758390126, "A/44-LYS": 0.09826938803725929, "A/45-PHE": 0.06146960720746753, "A/46-VAL": 0.024159207520362797, "A/47-THR": 0.0436660055335717, "A/48-GLN": 0.11897582111533685, "A/49-ALA": 0.027707372763545852, "A/50-THR": 0.0390342822732593, "A/51-GLN": 0.07437789366746181, "A/52-LEU": 0.03975679298621617, "A/53-ASN": 0.04698791581608734, "A/54-ASN": 0.04800021196806031, "A/55-ALA": 0.04242979853573654, "A/56-GLU": 0.1006832828154755, "A/57-SER": 0.06454732245425886, "A/58-THR": 0.06079389748943998, "A/59-LYS": 0.1058305942170998, "A/60-ALA": 0.04811214037861765, "A/61-LYS": 0.039805850697607253, "A/62-GLN": 0.05781050143590961, "A/63-MET": 0.11959856546417705, "A/64-ALA": 0.056987801229276935, "A/65-GLN": 0.06682401421565771, "A/66-ASN": 0.05396147909090608, "A/67-ASP": 0.05386543131571422, "A/68-VAL": 0.05147743801480695, "A/69-ALA": 0.06706267921236692, "A/70-LEU": 0.08383474332828524, "A/71-ILE": 0.06662568259855384, "A/72-LYS": 0.1759655173395053, "A/73-ASN": 0.18312784409222976, "A/74-ILE": 0.07655161266538049, "A/75-SER": 0.10655147373559018, "A/76-PRO": 0.06685062134385682, "A/77-GLU": 0.08547928258280287, "A/78-VAL": 0.07101240417755436, "A/79-LEU": 0.08336822623788431, "A/80-GLU": 0.13519654178789123, "A/81-GLU": 0.1495552376866747, "A/82-TYR": 0.09410855689579058, "A/83-LYS": 0.109857025745704, "A/84-GLU": 0.14105033807206124, "A/85-LYS": 0.11922419836234627, "A/86-ILE": 0.04640838239011456, "A/87-GLN": 0.11878467349286856, "A/88-ARG": 0.18538431256196103, "A/89-ALA": 0.05071700763640255, "A/90-SER": 0.05648812300134176, "A/91-THR": 0.03964943476732239, "A/92-LYS": 0.09358442605441847, "A/93-SER": 0.06909594484618578, "A/94-GLN": 0.07582470428352915, "A/95-VAL": 0.04535755643257775, "A/96-ASP": 0.0813434874395414, "A/97-GLU": 0.19295594245994543, "A/98-PHE": 0.09413753466375044, "A/99-VAL": 0.050077979134652124, "A/100-ALA": 0.046324719335159165, "A/101-GLU": 0.10595560063294436, "A/102-ALA": 0.05207383565703939, "A/103-LYS": 0.07461089498163322, "A/104-LYS": 0.09746912632332948, "A/105-VAL": 0.08565539021361984, "A/106-VAL": 0.06452314377015013, "A/107-ASN": 0.09238479833554793, "A/108-SER": 0.04700692686534983, "A/109-ASN": 0.06791326717692933, "A/110-LYS": 0.09286446752911297, "A/111-GLU": 0.07669621656398547, "A/112-THR": 0.0862560698469868, "A/113-LEU": 0.07141940948514841, "A/114-VAL": 0.05584235337348602, "A/115-ASN": 0.04968030615468385, "A/116-GLN": 0.09950466999501374, "A/117-ALA": 0.037957243449425845, "A/118-ASN": 0.04251359053274529, "A/119-GLY": 0.04943586282848688, "A/120-LYS": 0.06834946369082479, "A/121-LYS": 0.06968628649289896, "A/122-GLN": 0.07828124553652627, "A/123-GLU": 0.08978735727174314, "A/124-ILE": 0.06400907086834459, "A/125-ALA": 0.05597494092150515, "A/126-LYS": 0.09031603685928179, "A/127-LEU": 0.07903577067235558, "A/128-GLU": 0.15084475845932468, "A/129-ASN": 0.10600347418459716, "A/130-LEU": 0.05660317998738286, "A/131-SER": 0.08277321647234227, "A/132-ASN": 0.05714412044556022, "A/133-ASP": 0.08797513025147205, "A/134-GLU": 0.12380761632579763, "A/135-MET": 0.05533232438312502, "A/136-LEU": 0.07381035147861303, "A/137-ARG": 0.13927542769703827, "A/138-TYR": 0.061006671490375135, "A/139-ASN": 0.06416525762075907, "A/140-THR": 0.04456473807564821, "A/141-ALA": 0.035551304507699964, "A/142-ILE": 0.0510670754759722, "A/143-ASP": 0.06752564090315497, "A/144-ASN": 0.13353562650300654, "A/145-VAL": 0.038761091325899104, "A/146-VAL": 0.08814697647785531, "A/147-LYS": 0.21225762991495029, "A/148-GLN": 0.05527572175574022, "A/149-TYR": 0.09681026268947307, "A/150-ASN": 0.08863816757455256, "A/151-GLU": 0.07059612250046987, "A/152-GLY": 0.08475748037536071, "A/153-LYS": 0.07728088764672926, "A/154-LEU": 0.07668820886610016, "A/155-ASN": 0.13229523464242982, "A/156-ILE": 0.061728034533804925, "A/157-THR": 0.07080686974922097, "A/158-ALA": 0.044482163390136456, "A/159-ALA": 0.02645130980192048, "A/160-MET": 0.05390363144917267, "A/161-ASN": 0.03683832823591103, "A/162-ALA": 0.026123637635770303, "A/163-LEU": 0.03189768173139935, "A/164-ASN": 0.06182021583490984, "A/165-SER": 0.04734616686707933, "A/166-ILE": 0.04867421190154872, "A/167-LYS": 0.10352060637274442, "A/168-GLN": 0.16493049530995707, "A/169-ALA": 0.05725930647350551, "A/170-ALA": 0.04806694076541664, "A/171-GLN": 0.059063214471769855, "A/172-GLU": 0.10255686146345971, "A/173-VAL": 0.04979690104466989, "A/174-ALA": 0.03514701471657335, "A/175-GLN": 0.06921012182036074, "A/176-LYS": 0.12822456087536588, "A/177-ASN": 0.047206564808653366, "A/178-LEU": 0.06046910716900886, "A/179-GLN": 0.07763534646866248, "A/180-LYS": 0.11887047828430707, "A/181-GLN": 0.13490597895006365, "A/182-TYR": 0.07404309950612079, "A/183-ALA": 0.048431690412845486, "A/184-LYS": 0.16426212315103392, "A/185-LYS": 0.10386405214182799, "A/186-ILE": 0.06505800326474948, "A/187-GLU": 0.0801729119451084, "A/188-ARG": 0.15701796274055924, "A/189-ILE": 0.1058327747615225, "A/190-SER": 0.057990877478116744, "A/191-SER": 0.06729929221238778, "A/192-LYS": 0.14026769170386524, "A/193-GLY": 0.049448046553390614, "A/194-LEU": 0.05501319709187492, "A/195-ALA": 0.061664347607141144, "A/196-LEU": 0.0702156663496886, "A/197-SER": 0.05650681466148401, "A/198-LYS": 0.15548348587289493, "A/199-LYS": 0.11891262525084707, "A/200-ALA": 0.04173927214632848, "A/201-LYS": 0.10286803398418017, "A/202-GLU": 0.19385608262573195, "A/203-ILE": 0.05197697346344674, "A/204-TYR": 0.06230506110464484, "A/205-GLU": 0.09636283776645421, "A/206-LYS": 0.2602974038041474, "A/207-HIS": 0.08903913903555756, "A/208-LYS": 0.071912238838123, "A/209-SER": 0.07733460580146052, "A/210-ILE": 0.06714430197180711, "A/211-LEU": 0.06797434423035055, "A/212-PRO": 0.0724513175584699, "A/213-THR": 0.09435832830477818, "A/214-PRO": 0.04116241475034644, "A/215-GLY": 0.03325585230629091, "A/216-TYR": 0.06766527141604915, "A/217-TYR": 0.06452092553439717, "A/218-ALA": 0.03488036937991549, "A/219-ASP": 0.034741256095799325, "A/220-SER": 0.05641103711451769, "A/221-VAL": 0.03825736513597006, "A/222-GLY": 0.042312347795684734, "A/223-THR": 0.08871456498539998, "A/224-TYR": 0.13117461614469395, "A/225-LEU": 0.09003559566704292, "A/226-ASN": 0.13137881715235708, "A/227-ARG": 0.22374182572693638, "A/228-PHE": 0.09773861168419011, "A/229-ARG": 0.20565903881640812, "A/230-ASP": 0.14215413757187215, "A/231-LYS": 0.20755554946970967, "A/232-GLN": 0.2108543471093776, "A/233-THR": 0.27635659339750374, "A/234-PHE": 0.2181035326032672, "A/235-GLY": 0.11660842420070743, "A/236-ASN": 0.15987764652914319, "A/237-ARG": 0.26004121685743653, "A/238-SER": 0.08843945327299403, "A/239-VAL": 0.15240648446922672, "A/240-TRP": 0.1840369952656508, "A/241-THR": 0.05742092423486183, "A/242-GLY": 0.03299997771337836, "A/243-GLN": 0.11996796292736661, "A/244-SER": 0.05175742140172534, "A/245-GLY": 0.04794000734786259, "A/246-LEU": 0.06571091699840499, "A/247-ASP": 0.07718630571769401, "A/248-GLU": 0.06640579677334321, "A/249-ALA": 0.044178496354933504, "A/250-LYS": 0.10518423573386887, "A/251-LYS": 0.13813743141067805, "A/252-MET": 0.12009391460577332, "A/253-LEU": 0.06638539490528271, "A/254-ASP": 0.06502844444234451, "A/255-GLU": 0.10378030258590891, "A/256-VAL": 0.057232249315556254, "A/257-LYS": 0.06875921204397568, "A/258-LYS": 0.19102001553870754, "A/259-LEU": 0.05078750356720262, "A/260-LEU": 0.04150216841512122, "A/261-LYS": 0.10851154382938351, "A/262-GLU": 0.057648796650285564, "A/263-LEU": 0.04393729601087805, "A/264-GLN": 0.058018257920562005, "A/265-ASP": 0.06469840654544534, "A/266-LEU": 0.050837635791047435, "A/267-THR": 0.04470963742581246, "A/268-ARG": 0.1762993850926167, "A/269-GLY": 0.0832788725924035, "A/270-THR": 0.07324265256258511, "A/271-LYS": 0.1801014780357297, "A/272-GLU": 0.225416852579564, "A/273-ASP": 0.163974037704999}}}, "4": {"single": {"lddt": 0.7545784967095314, "rmsd": 13.8201904296875, "cad_score": 0.727034, "gdtts": 0.33882783882783885, "tm_score": 0.6829750537872314, "LoCoHD": 0.10838217185030619}, "per_residue": {"lddt": {"A/1-ASP": 0.778, "A/2-GLN": 0.745, "A/3-GLU": 0.709, "A/4-LEU": 0.869, "A/5-GLY": 0.866, "A/6-LYS": 0.816, "A/7-GLN": 0.862, "A/8-SER": 0.941, "A/9-ARG": 0.882, "A/10-ARG": 0.87, "A/11-SER": 0.958, "A/12-GLN": 0.88, "A/13-ASP": 0.942, "A/14-ILE": 0.972, "A/15-ILE": 0.953, "A/16-LYS": 0.963, "A/17-SER": 0.952, "A/18-LEU": 0.946, "A/19-GLY": 0.968, "A/20-PHE": 0.947, "A/21-LEU": 0.957, "A/22-SER": 0.942, "A/23-SER": 0.933, "A/24-ASP": 0.918, "A/25-GLN": 0.915, "A/26-LYS": 0.935, "A/27-ASP": 0.951, "A/28-ILE": 0.928, "A/29-LEU": 0.918, "A/30-VAL": 0.93, "A/31-LYS": 0.785, "A/32-SER": 0.935, "A/33-ILE": 0.946, "A/34-SER": 0.888, "A/35-SER": 0.865, "A/36-SER": 0.91, "A/37-LYS": 0.813, "A/38-ASP": 0.851, "A/39-SER": 0.857, "A/40-GLN": 0.873, "A/41-LEU": 0.809, "A/42-ILE": 0.944, "A/43-LEU": 0.919, "A/44-LYS": 0.807, "A/45-PHE": 0.934, "A/46-VAL": 0.951, "A/47-THR": 0.942, "A/48-GLN": 0.786, "A/49-ALA": 0.944, "A/50-THR": 0.871, "A/51-GLN": 0.848, "A/52-LEU": 0.926, "A/53-ASN": 0.944, "A/54-ASN": 0.928, "A/55-ALA": 0.932, "A/56-GLU": 0.883, "A/57-SER": 0.924, "A/58-THR": 0.925, "A/59-LYS": 0.903, "A/60-ALA": 0.94, "A/61-LYS": 0.943, "A/62-GLN": 0.922, "A/63-MET": 0.53, "A/64-ALA": 0.948, "A/65-GLN": 0.938, "A/66-ASN": 0.907, "A/67-ASP": 0.908, "A/68-VAL": 0.877, "A/69-ALA": 0.902, "A/70-LEU": 0.884, "A/71-ILE": 0.858, "A/72-LYS": 0.558, "A/73-ASN": 0.628, "A/74-ILE": 0.748, "A/75-SER": 0.729, "A/76-PRO": 0.784, "A/77-GLU": 0.774, "A/78-VAL": 0.858, "A/79-LEU": 0.912, "A/80-GLU": 0.817, "A/81-GLU": 0.878, "A/82-TYR": 0.906, "A/83-LYS": 0.888, "A/84-GLU": 0.837, "A/85-LYS": 0.903, "A/86-ILE": 0.949, "A/87-GLN": 0.94, "A/88-ARG": 0.824, "A/89-ALA": 0.924, "A/90-SER": 0.88, "A/91-THR": 0.945, "A/92-LYS": 0.893, "A/93-SER": 0.923, "A/94-GLN": 0.923, "A/95-VAL": 0.956, "A/96-ASP": 0.953, "A/97-GLU": 0.929, "A/98-PHE": 0.936, "A/99-VAL": 0.947, "A/100-ALA": 0.939, "A/101-GLU": 0.911, "A/102-ALA": 0.932, "A/103-LYS": 0.896, "A/104-LYS": 0.81, "A/105-VAL": 0.899, "A/106-VAL": 0.825, "A/107-ASN": 0.783, "A/108-SER": 0.856, "A/109-ASN": 0.863, "A/110-LYS": 0.808, "A/111-GLU": 0.78, "A/112-THR": 0.92, "A/113-LEU": 0.925, "A/114-VAL": 0.931, "A/115-ASN": 0.93, "A/116-GLN": 0.857, "A/117-ALA": 0.951, "A/118-ASN": 0.943, "A/119-GLY": 0.942, "A/120-LYS": 0.936, "A/121-LYS": 0.88, "A/122-GLN": 0.916, "A/123-GLU": 0.893, "A/124-ILE": 0.942, "A/125-ALA": 0.937, "A/126-LYS": 0.881, "A/127-LEU": 0.905, "A/128-GLU": 0.756, "A/129-ASN": 0.8, "A/130-LEU": 0.934, "A/131-SER": 0.886, "A/132-ASN": 0.904, "A/133-ASP": 0.888, "A/134-GLU": 0.904, "A/135-MET": 0.496, "A/136-LEU": 0.94, "A/137-ARG": 0.788, "A/138-TYR": 0.925, "A/139-ASN": 0.952, "A/140-THR": 0.954, "A/141-ALA": 0.946, "A/142-ILE": 0.937, "A/143-ASP": 0.919, "A/144-ASN": 0.948, "A/145-VAL": 0.946, "A/146-VAL": 0.937, "A/147-LYS": 0.814, "A/148-GLN": 0.877, "A/149-TYR": 0.83, "A/150-ASN": 0.842, "A/151-GLU": 0.856, "A/152-GLY": 0.749, "A/153-LYS": 0.828, "A/154-LEU": 0.824, "A/155-ASN": 0.781, "A/156-ILE": 0.849, "A/157-THR": 0.845, "A/158-ALA": 0.887, "A/159-ALA": 0.905, "A/160-MET": 0.472, "A/161-ASN": 0.928, "A/162-ALA": 0.959, "A/163-LEU": 0.95, "A/164-ASN": 0.951, "A/165-SER": 0.907, "A/166-ILE": 0.938, "A/167-LYS": 0.846, "A/168-GLN": 0.895, "A/169-ALA": 0.925, "A/170-ALA": 0.927, "A/171-GLN": 0.845, "A/172-GLU": 0.837, "A/173-VAL": 0.916, "A/174-ALA": 0.881, "A/175-GLN": 0.656, "A/176-LYS": 0.814, "A/177-ASN": 0.86, "A/178-LEU": 0.693, "A/179-GLN": 0.602, "A/180-LYS": 0.749, "A/181-GLN": 0.582, "A/182-TYR": 0.549, "A/183-ALA": 0.635, "A/184-LYS": 0.616, "A/185-LYS": 0.525, "A/186-ILE": 0.528, "A/187-GLU": 0.607, "A/188-ARG": 0.493, "A/189-ILE": 0.52, "A/190-SER": 0.594, "A/191-SER": 0.672, "A/192-LYS": 0.611, "A/193-GLY": 0.657, "A/194-LEU": 0.758, "A/195-ALA": 0.69, "A/196-LEU": 0.596, "A/197-SER": 0.601, "A/198-LYS": 0.68, "A/199-LYS": 0.522, "A/200-ALA": 0.56, "A/201-LYS": 0.635, "A/202-GLU": 0.53, "A/203-ILE": 0.474, "A/204-TYR": 0.478, "A/205-GLU": 0.608, "A/206-LYS": 0.425, "A/207-HIS": 0.357, "A/208-LYS": 0.531, "A/209-SER": 0.469, "A/210-ILE": 0.319, "A/211-LEU": 0.342, "A/212-PRO": 0.325, "A/213-THR": 0.424, "A/214-PRO": 0.319, "A/215-GLY": 0.412, "A/216-TYR": 0.336, "A/217-TYR": 0.29, "A/218-ALA": 0.517, "A/219-ASP": 0.59, "A/220-SER": 0.496, "A/221-VAL": 0.443, "A/222-GLY": 0.434, "A/223-THR": 0.425, "A/224-TYR": 0.324, "A/225-LEU": 0.383, "A/226-ASN": 0.436, "A/227-ARG": 0.344, "A/228-PHE": 0.395, "A/229-ARG": 0.413, "A/230-ASP": 0.446, "A/231-LYS": 0.384, "A/232-GLN": 0.345, "A/233-THR": 0.374, "A/234-PHE": 0.392, "A/235-GLY": 0.587, "A/236-ASN": 0.609, "A/237-ARG": 0.455, "A/238-SER": 0.446, "A/239-VAL": 0.417, "A/240-TRP": 0.294, "A/241-THR": 0.286, "A/242-GLY": 0.341, "A/243-GLN": 0.29, "A/244-SER": 0.385, "A/245-GLY": 0.332, "A/246-LEU": 0.34, "A/247-ASP": 0.44, "A/248-GLU": 0.418, "A/249-ALA": 0.424, "A/250-LYS": 0.446, "A/251-LYS": 0.581, "A/252-MET": 0.272, "A/253-LEU": 0.569, "A/254-ASP": 0.679, "A/255-GLU": 0.643, "A/256-VAL": 0.686, "A/257-LYS": 0.677, "A/258-LYS": 0.566, "A/259-LEU": 0.482, "A/260-LEU": 0.55, "A/261-LYS": 0.612, "A/262-GLU": 0.438, "A/263-LEU": 0.435, "A/264-GLN": 0.606, "A/265-ASP": 0.499, "A/266-LEU": 0.369, "A/267-THR": 0.439, "A/268-ARG": 0.48, "A/269-GLY": 0.261, "A/270-THR": 0.336, "A/271-LYS": 0.269, "A/272-GLU": 0.312, "A/273-ASP": 0.173}, "cad_score": {"A/1-ASP": 0.715, "A/2-GLN": 0.401, "A/3-GLU": 0.403, "A/4-LEU": 0.815, "A/5-GLY": 0.623, "A/6-LYS": 0.523, "A/7-GLN": 0.779, "A/8-SER": 0.778, "A/9-ARG": 0.783, "A/10-ARG": 0.786, "A/11-SER": 0.886, "A/12-GLN": 0.93, "A/13-ASP": 0.913, "A/14-ILE": 0.868, "A/15-ILE": 0.872, "A/16-LYS": 0.954, "A/17-SER": 0.798, "A/18-LEU": 0.894, "A/19-GLY": 0.739, "A/20-PHE": 0.863, "A/21-LEU": 0.928, "A/22-SER": 0.89, "A/23-SER": 0.89, "A/24-ASP": 0.875, "A/25-GLN": 0.842, "A/26-LYS": 0.874, "A/27-ASP": 0.797, "A/28-ILE": 0.834, "A/29-LEU": 0.838, "A/30-VAL": 0.858, "A/31-LYS": 0.507, "A/32-SER": 0.899, "A/33-ILE": 0.925, "A/34-SER": 0.677, "A/35-SER": 0.766, "A/36-SER": 0.842, "A/37-LYS": 0.869, "A/38-ASP": 0.871, "A/39-SER": 0.785, "A/40-GLN": 0.721, "A/41-LEU": 0.74, "A/42-ILE": 0.878, "A/43-LEU": 0.901, "A/44-LYS": 0.531, "A/45-PHE": 0.811, "A/46-VAL": 0.917, "A/47-THR": 0.834, "A/48-GLN": 0.711, "A/49-ALA": 0.866, "A/50-THR": 0.795, "A/51-GLN": 0.773, "A/52-LEU": 0.881, "A/53-ASN": 0.911, "A/54-ASN": 0.834, "A/55-ALA": 0.93, "A/56-GLU": 0.819, "A/57-SER": 0.928, "A/58-THR": 0.825, "A/59-LYS": 0.853, "A/60-ALA": 0.819, "A/61-LYS": 0.921, "A/62-GLN": 0.805, "A/63-MET": 0.929, "A/64-ALA": 0.904, "A/65-GLN": 0.88, "A/66-ASN": 0.859, "A/67-ASP": 0.84, "A/68-VAL": 0.791, "A/69-ALA": 0.805, "A/70-LEU": 0.775, "A/71-ILE": 0.88, "A/72-LYS": 0.421, "A/73-ASN": 0.424, "A/74-ILE": 0.801, "A/75-SER": 0.736, "A/76-PRO": 0.689, "A/77-GLU": 0.753, "A/78-VAL": 0.794, "A/79-LEU": 0.884, "A/80-GLU": 0.665, "A/81-GLU": 0.791, "A/82-TYR": 0.87, "A/83-LYS": 0.746, "A/84-GLU": 0.749, "A/85-LYS": 0.892, "A/86-ILE": 0.905, "A/87-GLN": 0.798, "A/88-ARG": 0.843, "A/89-ALA": 0.907, "A/90-SER": 0.914, "A/91-THR": 0.954, "A/92-LYS": 0.859, "A/93-SER": 0.867, "A/94-GLN": 0.878, "A/95-VAL": 0.893, "A/96-ASP": 0.91, "A/97-GLU": 0.858, "A/98-PHE": 0.901, "A/99-VAL": 0.868, "A/100-ALA": 0.768, "A/101-GLU": 0.917, "A/102-ALA": 0.895, "A/103-LYS": 0.884, "A/104-LYS": 0.651, "A/105-VAL": 0.908, "A/106-VAL": 0.758, "A/107-ASN": 0.748, "A/108-SER": 0.785, "A/109-ASN": 0.801, "A/110-LYS": 0.784, "A/111-GLU": 0.681, "A/112-THR": 0.696, "A/113-LEU": 0.891, "A/114-VAL": 0.825, "A/115-ASN": 0.769, "A/116-GLN": 0.735, "A/117-ALA": 0.935, "A/118-ASN": 0.89, "A/119-GLY": 0.852, "A/120-LYS": 0.87, "A/121-LYS": 0.889, "A/122-GLN": 0.868, "A/123-GLU": 0.88, "A/124-ILE": 0.86, "A/125-ALA": 0.725, "A/126-LYS": 0.855, "A/127-LEU": 0.779, "A/128-GLU": 0.914, "A/129-ASN": 0.855, "A/130-LEU": 0.797, "A/131-SER": 0.829, "A/132-ASN": 0.75, "A/133-ASP": 0.678, "A/134-GLU": 0.919, "A/135-MET": 0.635, "A/136-LEU": 0.85, "A/137-ARG": 0.671, "A/138-TYR": 0.862, "A/139-ASN": 0.804, "A/140-THR": 0.936, "A/141-ALA": 0.924, "A/142-ILE": 0.903, "A/143-ASP": 0.817, "A/144-ASN": 0.865, "A/145-VAL": 0.93, "A/146-VAL": 0.778, "A/147-LYS": 0.561, "A/148-GLN": 0.925, "A/149-TYR": 0.708, "A/150-ASN": 0.436, "A/151-GLU": 0.701, "A/152-GLY": 0.5, "A/153-LYS": 0.916, "A/154-LEU": 0.88, "A/155-ASN": 0.675, "A/156-ILE": 0.816, "A/157-THR": 0.884, "A/158-ALA": 0.937, "A/159-ALA": 0.93, "A/160-MET": 0.853, "A/161-ASN": 0.941, "A/162-ALA": 0.936, "A/163-LEU": 0.896, "A/164-ASN": 0.879, "A/165-SER": 0.909, "A/166-ILE": 0.931, "A/167-LYS": 0.866, "A/168-GLN": 0.886, "A/169-ALA": 0.819, "A/170-ALA": 0.876, "A/171-GLN": 0.751, "A/172-GLU": 0.791, "A/173-VAL": 0.872, "A/174-ALA": 0.816, "A/175-GLN": 0.566, "A/176-LYS": 0.72, "A/177-ASN": 0.817, "A/178-LEU": 0.826, "A/179-GLN": 0.685, "A/180-LYS": 0.83, "A/181-GLN": 0.738, "A/182-TYR": 0.571, "A/183-ALA": 0.939, "A/184-LYS": 0.556, "A/185-LYS": 0.555, "A/186-ILE": 0.496, "A/187-GLU": 0.846, "A/188-ARG": 0.546, "A/189-ILE": 0.28, "A/190-SER": 0.667, "A/191-SER": 0.926, "A/192-LYS": 0.595, "A/193-GLY": 0.622, "A/194-LEU": 0.757, "A/195-ALA": 0.872, "A/196-LEU": 0.427, "A/197-SER": 0.699, "A/198-LYS": 0.751, "A/199-LYS": 0.474, "A/200-ALA": 0.577, "A/201-LYS": 0.769, "A/202-GLU": 0.522, "A/203-ILE": 0.453, "A/204-TYR": 0.713, "A/205-GLU": 0.788, "A/206-LYS": 0.497, "A/207-HIS": 0.47, "A/208-LYS": 0.791, "A/209-SER": 0.752, "A/210-ILE": 0.461, "A/211-LEU": 0.517, "A/212-PRO": 0.532, "A/213-THR": 0.584, "A/214-PRO": 0.755, "A/215-GLY": 0.473, "A/216-TYR": 0.491, "A/217-TYR": 0.307, "A/218-ALA": 0.649, "A/219-ASP": 0.498, "A/220-SER": 0.369, "A/221-VAL": 0.529, "A/222-GLY": 0.631, "A/223-THR": 0.419, "A/224-TYR": 0.246, "A/225-LEU": 0.339, "A/226-ASN": 0.592, "A/227-ARG": 0.326, "A/228-PHE": 0.397, "A/229-ARG": 0.367, "A/230-ASP": 0.348, "A/231-LYS": 0.568, "A/232-GLN": 0.3, "A/233-THR": 0.463, "A/234-PHE": 0.449, "A/235-GLY": 0.725, "A/236-ASN": 0.69, "A/237-ARG": 0.766, "A/238-SER": 0.553, "A/239-VAL": 0.608, "A/240-TRP": 0.443, "A/241-THR": 0.437, "A/242-GLY": 0.262, "A/243-GLN": 0.515, "A/244-SER": 0.83, "A/245-GLY": 0.474, "A/246-LEU": 0.466, "A/247-ASP": 0.868, "A/248-GLU": 0.495, "A/249-ALA": 0.433, "A/250-LYS": 0.632, "A/251-LYS": 0.761, "A/252-MET": 0.303, "A/253-LEU": 0.544, "A/254-ASP": 0.729, "A/255-GLU": 0.574, "A/256-VAL": 0.654, "A/257-LYS": 0.876, "A/258-LYS": 0.565, "A/259-LEU": 0.372, "A/260-LEU": 0.624, "A/261-LYS": 0.843, "A/262-GLU": 0.563, "A/263-LEU": 0.361, "A/264-GLN": 0.712, "A/265-ASP": 0.779, "A/266-LEU": 0.301, "A/267-THR": 0.594, "A/268-ARG": 0.469, "A/269-GLY": 0.207, "A/270-THR": 0.364, "A/271-LYS": 0.415, "A/272-GLU": 0.632, "A/273-ASP": 0.362}, "LoCoHD": {"A/1-ASP": 0.21786078070649684, "A/2-GLN": 0.23329927166478467, "A/3-GLU": 0.16478587346428888, "A/4-LEU": 0.08820710958090502, "A/5-GLY": 0.05140218550267318, "A/6-LYS": 0.18340980579926117, "A/7-GLN": 0.06347397905161407, "A/8-SER": 0.04264566777446274, "A/9-ARG": 0.07367683619217415, "A/10-ARG": 0.1131945612380989, "A/11-SER": 0.035852298592417314, "A/12-GLN": 0.04702391366699816, "A/13-ASP": 0.05029695926227666, "A/14-ILE": 0.03244163509610775, "A/15-ILE": 0.04758784603131791, "A/16-LYS": 0.05568944209491587, "A/17-SER": 0.045195443597669076, "A/18-LEU": 0.0684385753472065, "A/19-GLY": 0.06348427689260647, "A/20-PHE": 0.0684565384233485, "A/21-LEU": 0.06109339712728291, "A/22-SER": 0.04506600726137511, "A/23-SER": 0.04909447103071758, "A/24-ASP": 0.05965486830943793, "A/25-GLN": 0.06400793543818638, "A/26-LYS": 0.0420616587100492, "A/27-ASP": 0.08265164329543581, "A/28-ILE": 0.07507984452654026, "A/29-LEU": 0.04046574601407688, "A/30-VAL": 0.04789476843255097, "A/31-LYS": 0.13127125441537124, "A/32-SER": 0.05838414431432956, "A/33-ILE": 0.0484774754030958, "A/34-SER": 0.10531487853013238, "A/35-SER": 0.09005071053065414, "A/36-SER": 0.0496609083590503, "A/37-LYS": 0.10593350595909166, "A/38-ASP": 0.09447646147416038, "A/39-SER": 0.09367505050200017, "A/40-GLN": 0.1765753154044568, "A/41-LEU": 0.1644375716873326, "A/42-ILE": 0.060596454189844474, "A/43-LEU": 0.07869826860404014, "A/44-LYS": 0.14917088841296067, "A/45-PHE": 0.06325718934652774, "A/46-VAL": 0.02166785552080584, "A/47-THR": 0.04566496420994835, "A/48-GLN": 0.13143237350665068, "A/49-ALA": 0.026588851248716083, "A/50-THR": 0.04027872996253605, "A/51-GLN": 0.07084911062459646, "A/52-LEU": 0.043447808568199804, "A/53-ASN": 0.052052986769287, "A/54-ASN": 0.058326937196041644, "A/55-ALA": 0.044690473610790545, "A/56-GLU": 0.0942375378895041, "A/57-SER": 0.06767355521679384, "A/58-THR": 0.061293353370120894, "A/59-LYS": 0.11209024702807592, "A/60-ALA": 0.04700085494982824, "A/61-LYS": 0.038729453353859807, "A/62-GLN": 0.05583166262684455, "A/63-MET": 0.07202418355834615, "A/64-ALA": 0.055330555145290845, "A/65-GLN": 0.06767050040775188, "A/66-ASN": 0.05729183977216242, "A/67-ASP": 0.045381155798416124, "A/68-VAL": 0.05815629683837257, "A/69-ALA": 0.048930519494631536, "A/70-LEU": 0.08852015358974762, "A/71-ILE": 0.06322200058552596, "A/72-LYS": 0.15601946382883453, "A/73-ASN": 0.1501997368661915, "A/74-ILE": 0.06703739351239778, "A/75-SER": 0.09981027224518203, "A/76-PRO": 0.06523416617728124, "A/77-GLU": 0.0767925859442995, "A/78-VAL": 0.06435611666388338, "A/79-LEU": 0.0693390907282333, "A/80-GLU": 0.13573009550749887, "A/81-GLU": 0.12696430377596674, "A/82-TYR": 0.08054210188158697, "A/83-LYS": 0.11070142758531706, "A/84-GLU": 0.1423808678523633, "A/85-LYS": 0.09503331846027464, "A/86-ILE": 0.04317019887909508, "A/87-GLN": 0.11242864867946104, "A/88-ARG": 0.18852164845775166, "A/89-ALA": 0.054454810811832795, "A/90-SER": 0.057122202507348945, "A/91-THR": 0.044300971583492305, "A/92-LYS": 0.09127114566967619, "A/93-SER": 0.06455125156935762, "A/94-GLN": 0.061608085343536595, "A/95-VAL": 0.033661767482027774, "A/96-ASP": 0.05165114745907345, "A/97-GLU": 0.07283955853600733, "A/98-PHE": 0.08014928301399646, "A/99-VAL": 0.05065180057679493, "A/100-ALA": 0.04352222048682503, "A/101-GLU": 0.10496847589645203, "A/102-ALA": 0.05332308675302176, "A/103-LYS": 0.07966040586678519, "A/104-LYS": 0.1497884499097732, "A/105-VAL": 0.05604655585100904, "A/106-VAL": 0.04688307894169734, "A/107-ASN": 0.11415428182029125, "A/108-SER": 0.06795123758642087, "A/109-ASN": 0.05438207634741171, "A/110-LYS": 0.11581893529286903, "A/111-GLU": 0.11631471697379733, "A/112-THR": 0.09121151344230699, "A/113-LEU": 0.07206865126889234, "A/114-VAL": 0.06121940125243758, "A/115-ASN": 0.0734395464447055, "A/116-GLN": 0.0980091157566713, "A/117-ALA": 0.03706213422536617, "A/118-ASN": 0.045791146908072476, "A/119-GLY": 0.04575134022334978, "A/120-LYS": 0.05463728682299404, "A/121-LYS": 0.09048543851110454, "A/122-GLN": 0.08150353005131011, "A/123-GLU": 0.09295584404198642, "A/124-ILE": 0.06727114515929461, "A/125-ALA": 0.065409688412096, "A/126-LYS": 0.07547882590966644, "A/127-LEU": 0.07184241013246036, "A/128-GLU": 0.14264107364209552, "A/129-ASN": 0.09598317985878947, "A/130-LEU": 0.058626893142828915, "A/131-SER": 0.09866542041311661, "A/132-ASN": 0.08240930449574928, "A/133-ASP": 0.1374883273192661, "A/134-GLU": 0.1000009308951412, "A/135-MET": 0.1071253256954022, "A/136-LEU": 0.08045821758290417, "A/137-ARG": 0.2780173259647365, "A/138-TYR": 0.11768130728406748, "A/139-ASN": 0.07524318301225992, "A/140-THR": 0.04413022548738135, "A/141-ALA": 0.041644135334761, "A/142-ILE": 0.0515338825300299, "A/143-ASP": 0.06153551024945876, "A/144-ASN": 0.07450264326674598, "A/145-VAL": 0.03846757419366213, "A/146-VAL": 0.0887548369542667, "A/147-LYS": 0.2094904546698534, "A/148-GLN": 0.05490753395811005, "A/149-TYR": 0.0908350658852482, "A/150-ASN": 0.08431220949144674, "A/151-GLU": 0.07278168392989955, "A/152-GLY": 0.07275262543257033, "A/153-LYS": 0.0649575181785196, "A/154-LEU": 0.07558918168366556, "A/155-ASN": 0.10132202449667498, "A/156-ILE": 0.05082513413007535, "A/157-THR": 0.06549770077244955, "A/158-ALA": 0.043499711456074924, "A/159-ALA": 0.025125687685450145, "A/160-MET": 0.04389606849459797, "A/161-ASN": 0.03664332823716521, "A/162-ALA": 0.025342421890905062, "A/163-LEU": 0.033607916527613566, "A/164-ASN": 0.05673174769022713, "A/165-SER": 0.0437422200344293, "A/166-ILE": 0.050904092244199305, "A/167-LYS": 0.11434060326878139, "A/168-GLN": 0.052619504800864025, "A/169-ALA": 0.06460590764244029, "A/170-ALA": 0.06138159725384436, "A/171-GLN": 0.058511902328812745, "A/172-GLU": 0.11785847909573928, "A/173-VAL": 0.04834470016975718, "A/174-ALA": 0.04641638127645318, "A/175-GLN": 0.13742880681515293, "A/176-LYS": 0.07903650262418938, "A/177-ASN": 0.04516726812194856, "A/178-LEU": 0.061328144908917914, "A/179-GLN": 0.11960742942785348, "A/180-LYS": 0.11771747852226719, "A/181-GLN": 0.1417150787175483, "A/182-TYR": 0.08174219580243543, "A/183-ALA": 0.059967237548276625, "A/184-LYS": 0.25251065051438637, "A/185-LYS": 0.12663558314597673, "A/186-ILE": 0.10426547802181707, "A/187-GLU": 0.15225948316681506, "A/188-ARG": 0.1645888893366346, "A/189-ILE": 0.15727687499513257, "A/190-SER": 0.22696771888489664, "A/191-SER": 0.11287346270226123, "A/192-LYS": 0.1266047465453273, "A/193-GLY": 0.2264038310659403, "A/194-LEU": 0.15188582536182405, "A/195-ALA": 0.09699872539342233, "A/196-LEU": 0.17005566755424412, "A/197-SER": 0.15413945341219726, "A/198-LYS": 0.148201600896388, "A/199-LYS": 0.2208368484127779, "A/200-ALA": 0.09870864622556517, "A/201-LYS": 0.114325926967455, "A/202-GLU": 0.19772525724030554, "A/203-ILE": 0.09613280563214072, "A/204-TYR": 0.1548621608428194, "A/205-GLU": 0.12218225365093457, "A/206-LYS": 0.25469345459029485, "A/207-HIS": 0.18343122668440043, "A/208-LYS": 0.09961132463684687, "A/209-SER": 0.0661063260252738, "A/210-ILE": 0.17429492617326003, "A/211-LEU": 0.13801250913196436, "A/212-PRO": 0.22352006674655792, "A/213-THR": 0.2534210712970284, "A/214-PRO": 0.22532561749645472, "A/215-GLY": 0.2115384612434181, "A/216-TYR": 0.29440025290022315, "A/217-TYR": 0.3461214430371708, "A/218-ALA": 0.14553152719055987, "A/219-ASP": 0.13030164511084769, "A/220-SER": 0.16738605119966415, "A/221-VAL": 0.10253691753331787, "A/222-GLY": 0.09248616044644999, "A/223-THR": 0.11345334750862766, "A/224-TYR": 0.26551908449088496, "A/225-LEU": 0.1426984948608416, "A/226-ASN": 0.11710356365957698, "A/227-ARG": 0.24931013891601442, "A/228-PHE": 0.16684313133134335, "A/229-ARG": 0.2436246614957739, "A/230-ASP": 0.1227351669963705, "A/231-LYS": 0.2505599961545103, "A/232-GLN": 0.20260313806316516, "A/233-THR": 0.23021580821088297, "A/234-PHE": 0.2647596034984268, "A/235-GLY": 0.10647485693737567, "A/236-ASN": 0.19453257682138933, "A/237-ARG": 0.26294757333227653, "A/238-SER": 0.16949258690202804, "A/239-VAL": 0.09894235084573247, "A/240-TRP": 0.325021756981815, "A/241-THR": 0.14661830234690848, "A/242-GLY": 0.12326338497557267, "A/243-GLN": 0.1682524904792824, "A/244-SER": 0.06802680002370008, "A/245-GLY": 0.08587126528147163, "A/246-LEU": 0.11334892107023906, "A/247-ASP": 0.07412897863050981, "A/248-GLU": 0.20954991214878738, "A/249-ALA": 0.13684114633911282, "A/250-LYS": 0.10215683637231632, "A/251-LYS": 0.1930481292572034, "A/252-MET": 0.30493369738043113, "A/253-LEU": 0.17735937058884735, "A/254-ASP": 0.10946213931056847, "A/255-GLU": 0.2615611404637762, "A/256-VAL": 0.21035893027021316, "A/257-LYS": 0.09229720271817075, "A/258-LYS": 0.24668614865961283, "A/259-LEU": 0.2059712907744223, "A/260-LEU": 0.09332906237741591, "A/261-LYS": 0.10207481015892338, "A/262-GLU": 0.24629428606884604, "A/263-LEU": 0.18901155307415254, "A/264-GLN": 0.0771931502289057, "A/265-ASP": 0.06904292118582477, "A/266-LEU": 0.11963144583547781, "A/267-THR": 0.12791051241025886, "A/268-ARG": 0.16413010423323618, "A/269-GLY": 0.15641081278675592, "A/270-THR": 0.14254019509748572, "A/271-LYS": 0.2147095402648139, "A/272-GLU": 0.25005764130743807, "A/273-ASP": 0.18346786206675417}}}, "5": {"single": {"lddt": 0.756711149724062, "rmsd": 14.300288200378418, "cad_score": 0.72145, "gdtts": 0.3067765567765568, "tm_score": 0.6702531576156616, "LoCoHD": 0.10624994842038607}, "per_residue": {"lddt": {"A/1-ASP": 0.781, "A/2-GLN": 0.742, "A/3-GLU": 0.693, "A/4-LEU": 0.861, "A/5-GLY": 0.86, "A/6-LYS": 0.816, "A/7-GLN": 0.869, "A/8-SER": 0.939, "A/9-ARG": 0.881, "A/10-ARG": 0.873, "A/11-SER": 0.956, "A/12-GLN": 0.879, "A/13-ASP": 0.939, "A/14-ILE": 0.973, "A/15-ILE": 0.963, "A/16-LYS": 0.967, "A/17-SER": 0.966, "A/18-LEU": 0.961, "A/19-GLY": 0.964, "A/20-PHE": 0.947, "A/21-LEU": 0.957, "A/22-SER": 0.945, "A/23-SER": 0.9, "A/24-ASP": 0.927, "A/25-GLN": 0.943, "A/26-LYS": 0.943, "A/27-ASP": 0.953, "A/28-ILE": 0.946, "A/29-LEU": 0.951, "A/30-VAL": 0.947, "A/31-LYS": 0.8, "A/32-SER": 0.954, "A/33-ILE": 0.955, "A/34-SER": 0.898, "A/35-SER": 0.878, "A/36-SER": 0.921, "A/37-LYS": 0.817, "A/38-ASP": 0.868, "A/39-SER": 0.862, "A/40-GLN": 0.892, "A/41-LEU": 0.816, "A/42-ILE": 0.946, "A/43-LEU": 0.922, "A/44-LYS": 0.878, "A/45-PHE": 0.951, "A/46-VAL": 0.956, "A/47-THR": 0.967, "A/48-GLN": 0.816, "A/49-ALA": 0.969, "A/50-THR": 0.884, "A/51-GLN": 0.867, "A/52-LEU": 0.963, "A/53-ASN": 0.95, "A/54-ASN": 0.94, "A/55-ALA": 0.948, "A/56-GLU": 0.894, "A/57-SER": 0.94, "A/58-THR": 0.93, "A/59-LYS": 0.909, "A/60-ALA": 0.945, "A/61-LYS": 0.943, "A/62-GLN": 0.917, "A/63-MET": 0.525, "A/64-ALA": 0.949, "A/65-GLN": 0.933, "A/66-ASN": 0.901, "A/67-ASP": 0.906, "A/68-VAL": 0.877, "A/69-ALA": 0.897, "A/70-LEU": 0.875, "A/71-ILE": 0.853, "A/72-LYS": 0.546, "A/73-ASN": 0.618, "A/74-ILE": 0.74, "A/75-SER": 0.729, "A/76-PRO": 0.79, "A/77-GLU": 0.772, "A/78-VAL": 0.852, "A/79-LEU": 0.911, "A/80-GLU": 0.817, "A/81-GLU": 0.878, "A/82-TYR": 0.907, "A/83-LYS": 0.888, "A/84-GLU": 0.831, "A/85-LYS": 0.918, "A/86-ILE": 0.954, "A/87-GLN": 0.939, "A/88-ARG": 0.816, "A/89-ALA": 0.929, "A/90-SER": 0.885, "A/91-THR": 0.953, "A/92-LYS": 0.901, "A/93-SER": 0.93, "A/94-GLN": 0.934, "A/95-VAL": 0.958, "A/96-ASP": 0.949, "A/97-GLU": 0.932, "A/98-PHE": 0.938, "A/99-VAL": 0.949, "A/100-ALA": 0.939, "A/101-GLU": 0.927, "A/102-ALA": 0.931, "A/103-LYS": 0.894, "A/104-LYS": 0.811, "A/105-VAL": 0.894, "A/106-VAL": 0.816, "A/107-ASN": 0.777, "A/108-SER": 0.853, "A/109-ASN": 0.857, "A/110-LYS": 0.804, "A/111-GLU": 0.78, "A/112-THR": 0.92, "A/113-LEU": 0.923, "A/114-VAL": 0.933, "A/115-ASN": 0.932, "A/116-GLN": 0.858, "A/117-ALA": 0.951, "A/118-ASN": 0.944, "A/119-GLY": 0.944, "A/120-LYS": 0.936, "A/121-LYS": 0.874, "A/122-GLN": 0.917, "A/123-GLU": 0.888, "A/124-ILE": 0.94, "A/125-ALA": 0.927, "A/126-LYS": 0.883, "A/127-LEU": 0.906, "A/128-GLU": 0.769, "A/129-ASN": 0.805, "A/130-LEU": 0.93, "A/131-SER": 0.884, "A/132-ASN": 0.911, "A/133-ASP": 0.9, "A/134-GLU": 0.903, "A/135-MET": 0.495, "A/136-LEU": 0.943, "A/137-ARG": 0.805, "A/138-TYR": 0.939, "A/139-ASN": 0.951, "A/140-THR": 0.954, "A/141-ALA": 0.954, "A/142-ILE": 0.94, "A/143-ASP": 0.926, "A/144-ASN": 0.947, "A/145-VAL": 0.945, "A/146-VAL": 0.937, "A/147-LYS": 0.811, "A/148-GLN": 0.868, "A/149-TYR": 0.826, "A/150-ASN": 0.84, "A/151-GLU": 0.849, "A/152-GLY": 0.733, "A/153-LYS": 0.823, "A/154-LEU": 0.824, "A/155-ASN": 0.776, "A/156-ILE": 0.845, "A/157-THR": 0.845, "A/158-ALA": 0.881, "A/159-ALA": 0.903, "A/160-MET": 0.472, "A/161-ASN": 0.925, "A/162-ALA": 0.953, "A/163-LEU": 0.946, "A/164-ASN": 0.942, "A/165-SER": 0.902, "A/166-ILE": 0.943, "A/167-LYS": 0.848, "A/168-GLN": 0.83, "A/169-ALA": 0.936, "A/170-ALA": 0.934, "A/171-GLN": 0.841, "A/172-GLU": 0.82, "A/173-VAL": 0.903, "A/174-ALA": 0.87, "A/175-GLN": 0.646, "A/176-LYS": 0.786, "A/177-ASN": 0.841, "A/178-LEU": 0.684, "A/179-GLN": 0.583, "A/180-LYS": 0.73, "A/181-GLN": 0.572, "A/182-TYR": 0.541, "A/183-ALA": 0.598, "A/184-LYS": 0.596, "A/185-LYS": 0.409, "A/186-ILE": 0.506, "A/187-GLU": 0.572, "A/188-ARG": 0.492, "A/189-ILE": 0.495, "A/190-SER": 0.546, "A/191-SER": 0.614, "A/192-LYS": 0.5, "A/193-GLY": 0.64, "A/194-LEU": 0.733, "A/195-ALA": 0.706, "A/196-LEU": 0.596, "A/197-SER": 0.636, "A/198-LYS": 0.653, "A/199-LYS": 0.514, "A/200-ALA": 0.503, "A/201-LYS": 0.595, "A/202-GLU": 0.507, "A/203-ILE": 0.487, "A/204-TYR": 0.428, "A/205-GLU": 0.544, "A/206-LYS": 0.42, "A/207-HIS": 0.421, "A/208-LYS": 0.473, "A/209-SER": 0.452, "A/210-ILE": 0.359, "A/211-LEU": 0.339, "A/212-PRO": 0.403, "A/213-THR": 0.42, "A/214-PRO": 0.399, "A/215-GLY": 0.442, "A/216-TYR": 0.405, "A/217-TYR": 0.319, "A/218-ALA": 0.455, "A/219-ASP": 0.436, "A/220-SER": 0.427, "A/221-VAL": 0.339, "A/222-GLY": 0.45, "A/223-THR": 0.476, "A/224-TYR": 0.375, "A/225-LEU": 0.431, "A/226-ASN": 0.479, "A/227-ARG": 0.37, "A/228-PHE": 0.409, "A/229-ARG": 0.468, "A/230-ASP": 0.475, "A/231-LYS": 0.395, "A/232-GLN": 0.365, "A/233-THR": 0.406, "A/234-PHE": 0.374, "A/235-GLY": 0.581, "A/236-ASN": 0.609, "A/237-ARG": 0.522, "A/238-SER": 0.484, "A/239-VAL": 0.39, "A/240-TRP": 0.258, "A/241-THR": 0.319, "A/242-GLY": 0.334, "A/243-GLN": 0.24, "A/244-SER": 0.386, "A/245-GLY": 0.342, "A/246-LEU": 0.294, "A/247-ASP": 0.371, "A/248-GLU": 0.405, "A/249-ALA": 0.431, "A/250-LYS": 0.397, "A/251-LYS": 0.558, "A/252-MET": 0.279, "A/253-LEU": 0.482, "A/254-ASP": 0.646, "A/255-GLU": 0.556, "A/256-VAL": 0.719, "A/257-LYS": 0.69, "A/258-LYS": 0.662, "A/259-LEU": 0.476, "A/260-LEU": 0.516, "A/261-LYS": 0.609, "A/262-GLU": 0.489, "A/263-LEU": 0.443, "A/264-GLN": 0.512, "A/265-ASP": 0.504, "A/266-LEU": 0.374, "A/267-THR": 0.431, "A/268-ARG": 0.464, "A/269-GLY": 0.252, "A/270-THR": 0.308, "A/271-LYS": 0.236, "A/272-GLU": 0.302, "A/273-ASP": 0.17}, "cad_score": {"A/1-ASP": 0.711, "A/2-GLN": 0.403, "A/3-GLU": 0.418, "A/4-LEU": 0.816, "A/5-GLY": 0.62, "A/6-LYS": 0.527, "A/7-GLN": 0.806, "A/8-SER": 0.784, "A/9-ARG": 0.773, "A/10-ARG": 0.747, "A/11-SER": 0.896, "A/12-GLN": 0.922, "A/13-ASP": 0.914, "A/14-ILE": 0.887, "A/15-ILE": 0.899, "A/16-LYS": 0.946, "A/17-SER": 0.818, "A/18-LEU": 0.907, "A/19-GLY": 0.756, "A/20-PHE": 0.864, "A/21-LEU": 0.917, "A/22-SER": 0.873, "A/23-SER": 0.811, "A/24-ASP": 0.861, "A/25-GLN": 0.873, "A/26-LYS": 0.87, "A/27-ASP": 0.733, "A/28-ILE": 0.826, "A/29-LEU": 0.868, "A/30-VAL": 0.85, "A/31-LYS": 0.492, "A/32-SER": 0.91, "A/33-ILE": 0.929, "A/34-SER": 0.685, "A/35-SER": 0.771, "A/36-SER": 0.84, "A/37-LYS": 0.866, "A/38-ASP": 0.883, "A/39-SER": 0.785, "A/40-GLN": 0.828, "A/41-LEU": 0.738, "A/42-ILE": 0.884, "A/43-LEU": 0.895, "A/44-LYS": 0.717, "A/45-PHE": 0.824, "A/46-VAL": 0.923, "A/47-THR": 0.83, "A/48-GLN": 0.79, "A/49-ALA": 0.887, "A/50-THR": 0.806, "A/51-GLN": 0.771, "A/52-LEU": 0.918, "A/53-ASN": 0.912, "A/54-ASN": 0.838, "A/55-ALA": 0.94, "A/56-GLU": 0.847, "A/57-SER": 0.946, "A/58-THR": 0.837, "A/59-LYS": 0.853, "A/60-ALA": 0.849, "A/61-LYS": 0.936, "A/62-GLN": 0.799, "A/63-MET": 0.924, "A/64-ALA": 0.903, "A/65-GLN": 0.878, "A/66-ASN": 0.857, "A/67-ASP": 0.834, "A/68-VAL": 0.794, "A/69-ALA": 0.788, "A/70-LEU": 0.769, "A/71-ILE": 0.88, "A/72-LYS": 0.365, "A/73-ASN": 0.392, "A/74-ILE": 0.789, "A/75-SER": 0.735, "A/76-PRO": 0.694, "A/77-GLU": 0.793, "A/78-VAL": 0.775, "A/79-LEU": 0.898, "A/80-GLU": 0.673, "A/81-GLU": 0.798, "A/82-TYR": 0.881, "A/83-LYS": 0.749, "A/84-GLU": 0.746, "A/85-LYS": 0.91, "A/86-ILE": 0.901, "A/87-GLN": 0.799, "A/88-ARG": 0.818, "A/89-ALA": 0.913, "A/90-SER": 0.904, "A/91-THR": 0.95, "A/92-LYS": 0.881, "A/93-SER": 0.853, "A/94-GLN": 0.882, "A/95-VAL": 0.894, "A/96-ASP": 0.883, "A/97-GLU": 0.851, "A/98-PHE": 0.922, "A/99-VAL": 0.865, "A/100-ALA": 0.772, "A/101-GLU": 0.932, "A/102-ALA": 0.897, "A/103-LYS": 0.886, "A/104-LYS": 0.628, "A/105-VAL": 0.892, "A/106-VAL": 0.752, "A/107-ASN": 0.737, "A/108-SER": 0.79, "A/109-ASN": 0.784, "A/110-LYS": 0.794, "A/111-GLU": 0.682, "A/112-THR": 0.692, "A/113-LEU": 0.895, "A/114-VAL": 0.827, "A/115-ASN": 0.762, "A/116-GLN": 0.745, "A/117-ALA": 0.935, "A/118-ASN": 0.891, "A/119-GLY": 0.858, "A/120-LYS": 0.875, "A/121-LYS": 0.884, "A/122-GLN": 0.882, "A/123-GLU": 0.883, "A/124-ILE": 0.868, "A/125-ALA": 0.729, "A/126-LYS": 0.866, "A/127-LEU": 0.783, "A/128-GLU": 0.924, "A/129-ASN": 0.857, "A/130-LEU": 0.803, "A/131-SER": 0.827, "A/132-ASN": 0.761, "A/133-ASP": 0.797, "A/134-GLU": 0.829, "A/135-MET": 0.636, "A/136-LEU": 0.85, "A/137-ARG": 0.761, "A/138-TYR": 0.897, "A/139-ASN": 0.796, "A/140-THR": 0.941, "A/141-ALA": 0.912, "A/142-ILE": 0.897, "A/143-ASP": 0.831, "A/144-ASN": 0.862, "A/145-VAL": 0.924, "A/146-VAL": 0.78, "A/147-LYS": 0.562, "A/148-GLN": 0.921, "A/149-TYR": 0.705, "A/150-ASN": 0.436, "A/151-GLU": 0.666, "A/152-GLY": 0.441, "A/153-LYS": 0.911, "A/154-LEU": 0.861, "A/155-ASN": 0.702, "A/156-ILE": 0.812, "A/157-THR": 0.891, "A/158-ALA": 0.942, "A/159-ALA": 0.929, "A/160-MET": 0.858, "A/161-ASN": 0.942, "A/162-ALA": 0.93, "A/163-LEU": 0.901, "A/164-ASN": 0.783, "A/165-SER": 0.885, "A/166-ILE": 0.931, "A/167-LYS": 0.857, "A/168-GLN": 0.695, "A/169-ALA": 0.83, "A/170-ALA": 0.872, "A/171-GLN": 0.757, "A/172-GLU": 0.727, "A/173-VAL": 0.775, "A/174-ALA": 0.827, "A/175-GLN": 0.574, "A/176-LYS": 0.746, "A/177-ASN": 0.827, "A/178-LEU": 0.828, "A/179-GLN": 0.632, "A/180-LYS": 0.837, "A/181-GLN": 0.717, "A/182-TYR": 0.526, "A/183-ALA": 0.933, "A/184-LYS": 0.561, "A/185-LYS": 0.299, "A/186-ILE": 0.451, "A/187-GLU": 0.775, "A/188-ARG": 0.42, "A/189-ILE": 0.296, "A/190-SER": 0.606, "A/191-SER": 0.837, "A/192-LYS": 0.406, "A/193-GLY": 0.588, "A/194-LEU": 0.74, "A/195-ALA": 0.9, "A/196-LEU": 0.402, "A/197-SER": 0.698, "A/198-LYS": 0.722, "A/199-LYS": 0.482, "A/200-ALA": 0.47, "A/201-LYS": 0.778, "A/202-GLU": 0.535, "A/203-ILE": 0.45, "A/204-TYR": 0.589, "A/205-GLU": 0.753, "A/206-LYS": 0.476, "A/207-HIS": 0.487, "A/208-LYS": 0.756, "A/209-SER": 0.714, "A/210-ILE": 0.446, "A/211-LEU": 0.496, "A/212-PRO": 0.729, "A/213-THR": 0.63, "A/214-PRO": 0.632, "A/215-GLY": 0.49, "A/216-TYR": 0.525, "A/217-TYR": 0.389, "A/218-ALA": 0.567, "A/219-ASP": 0.441, "A/220-SER": 0.379, "A/221-VAL": 0.489, "A/222-GLY": 0.671, "A/223-THR": 0.606, "A/224-TYR": 0.336, "A/225-LEU": 0.377, "A/226-ASN": 0.532, "A/227-ARG": 0.415, "A/228-PHE": 0.344, "A/229-ARG": 0.325, "A/230-ASP": 0.313, "A/231-LYS": 0.543, "A/232-GLN": 0.308, "A/233-THR": 0.587, "A/234-PHE": 0.613, "A/235-GLY": 0.559, "A/236-ASN": 0.761, "A/237-ARG": 0.633, "A/238-SER": 0.696, "A/239-VAL": 0.481, "A/240-TRP": 0.322, "A/241-THR": 0.433, "A/242-GLY": 0.266, "A/243-GLN": 0.403, "A/244-SER": 0.638, "A/245-GLY": 0.472, "A/246-LEU": 0.245, "A/247-ASP": 0.803, "A/248-GLU": 0.566, "A/249-ALA": 0.442, "A/250-LYS": 0.49, "A/251-LYS": 0.575, "A/252-MET": 0.348, "A/253-LEU": 0.411, "A/254-ASP": 0.761, "A/255-GLU": 0.397, "A/256-VAL": 0.651, "A/257-LYS": 0.734, "A/258-LYS": 0.821, "A/259-LEU": 0.365, "A/260-LEU": 0.491, "A/261-LYS": 0.802, "A/262-GLU": 0.592, "A/263-LEU": 0.331, "A/264-GLN": 0.524, "A/265-ASP": 0.795, "A/266-LEU": 0.27, "A/267-THR": 0.513, "A/268-ARG": 0.449, "A/269-GLY": 0.206, "A/270-THR": 0.344, "A/271-LYS": 0.452, "A/272-GLU": 0.638, "A/273-ASP": 0.409}, "LoCoHD": {"A/1-ASP": 0.216547554923412, "A/2-GLN": 0.24871764011972194, "A/3-GLU": 0.15817770689819927, "A/4-LEU": 0.08957521783936945, "A/5-GLY": 0.054620230391338356, "A/6-LYS": 0.1857509284878158, "A/7-GLN": 0.07020927179105518, "A/8-SER": 0.04192564058656311, "A/9-ARG": 0.07265475734912041, "A/10-ARG": 0.11214732884061512, "A/11-SER": 0.03275301148828549, "A/12-GLN": 0.04609235413125561, "A/13-ASP": 0.04794465785415719, "A/14-ILE": 0.02923423189920599, "A/15-ILE": 0.04501445326498232, "A/16-LYS": 0.05741868717842871, "A/17-SER": 0.04270125571774244, "A/18-LEU": 0.06677239361885773, "A/19-GLY": 0.06247339586910968, "A/20-PHE": 0.06815503717728687, "A/21-LEU": 0.0611794242259692, "A/22-SER": 0.04703644233013269, "A/23-SER": 0.06481145310955357, "A/24-ASP": 0.06715156403393699, "A/25-GLN": 0.06173258440618762, "A/26-LYS": 0.04226769491301164, "A/27-ASP": 0.08872738825638747, "A/28-ILE": 0.07354399452589534, "A/29-LEU": 0.04094321669805408, "A/30-VAL": 0.04855048966132584, "A/31-LYS": 0.13045623871396755, "A/32-SER": 0.058995952633045266, "A/33-ILE": 0.04513975245233747, "A/34-SER": 0.10364261707091323, "A/35-SER": 0.08991011533326314, "A/36-SER": 0.04750483467937656, "A/37-LYS": 0.10654867541518749, "A/38-ASP": 0.07969924607900541, "A/39-SER": 0.09124518964021455, "A/40-GLN": 0.13835515648138363, "A/41-LEU": 0.15633235491454642, "A/42-ILE": 0.059051841280887474, "A/43-LEU": 0.07182873932868086, "A/44-LYS": 0.09724522878213664, "A/45-PHE": 0.05415677663338105, "A/46-VAL": 0.02615401274025286, "A/47-THR": 0.03881723608420414, "A/48-GLN": 0.10929069610634438, "A/49-ALA": 0.02703600769922165, "A/50-THR": 0.036614679084159246, "A/51-GLN": 0.06937950799355194, "A/52-LEU": 0.04049221551737339, "A/53-ASN": 0.05061724478103665, "A/54-ASN": 0.05786588194805641, "A/55-ALA": 0.045754329388152444, "A/56-GLU": 0.09717276090130306, "A/57-SER": 0.0549239771630657, "A/58-THR": 0.05757039385163797, "A/59-LYS": 0.1063685586400052, "A/60-ALA": 0.05035443801372702, "A/61-LYS": 0.038576846023666025, "A/62-GLN": 0.05733844299156246, "A/63-MET": 0.07562541846647701, "A/64-ALA": 0.05626224134240914, "A/65-GLN": 0.06534084248066888, "A/66-ASN": 0.057294310465128014, "A/67-ASP": 0.04321886283077929, "A/68-VAL": 0.05741377232702475, "A/69-ALA": 0.05093155365910082, "A/70-LEU": 0.08877418527099515, "A/71-ILE": 0.06298695076689456, "A/72-LYS": 0.1610989035222127, "A/73-ASN": 0.1549043964402236, "A/74-ILE": 0.06761356166645775, "A/75-SER": 0.10331345646354907, "A/76-PRO": 0.06446860995371219, "A/77-GLU": 0.07551220025019167, "A/78-VAL": 0.06393294790444146, "A/79-LEU": 0.07116011024041317, "A/80-GLU": 0.14272951808845483, "A/81-GLU": 0.12605249352229406, "A/82-TYR": 0.07786929329652073, "A/83-LYS": 0.11050063556124133, "A/84-GLU": 0.13961101313297714, "A/85-LYS": 0.09978138021484338, "A/86-ILE": 0.04181155895194263, "A/87-GLN": 0.11657902307118795, "A/88-ARG": 0.20021886793410618, "A/89-ALA": 0.054903990450153116, "A/90-SER": 0.061039539473674784, "A/91-THR": 0.04301299160261416, "A/92-LYS": 0.0940642305971009, "A/93-SER": 0.06317602930643808, "A/94-GLN": 0.05753973786562258, "A/95-VAL": 0.0290987177499962, "A/96-ASP": 0.04669168269739254, "A/97-GLU": 0.06703607282775859, "A/98-PHE": 0.07161582280953496, "A/99-VAL": 0.051403038296018465, "A/100-ALA": 0.04272562922956054, "A/101-GLU": 0.10238504395662783, "A/102-ALA": 0.048599559288731796, "A/103-LYS": 0.07883881758416351, "A/104-LYS": 0.1497770211316087, "A/105-VAL": 0.05759993899086772, "A/106-VAL": 0.04857140349878971, "A/107-ASN": 0.11598380181275272, "A/108-SER": 0.06822909916999718, "A/109-ASN": 0.056897692431834575, "A/110-LYS": 0.11441380618644417, "A/111-GLU": 0.11614544338335335, "A/112-THR": 0.09187747727579049, "A/113-LEU": 0.07342461846821233, "A/114-VAL": 0.06006477117010322, "A/115-ASN": 0.07333301522388082, "A/116-GLN": 0.09702048972780769, "A/117-ALA": 0.036040349799349246, "A/118-ASN": 0.04164900548596401, "A/119-GLY": 0.04580927230122248, "A/120-LYS": 0.052616103678579156, "A/121-LYS": 0.09243533464906882, "A/122-GLN": 0.08231176194736327, "A/123-GLU": 0.09214779075698336, "A/124-ILE": 0.06667193140694071, "A/125-ALA": 0.06574552202586773, "A/126-LYS": 0.07300825052950366, "A/127-LEU": 0.06990374838731933, "A/128-GLU": 0.1410494265355587, "A/129-ASN": 0.09374428368185818, "A/130-LEU": 0.07166871351882495, "A/131-SER": 0.11293615151263428, "A/132-ASN": 0.07824001128603612, "A/133-ASP": 0.09667623755599139, "A/134-GLU": 0.14284740471521298, "A/135-MET": 0.10726548584338494, "A/136-LEU": 0.07368055251775646, "A/137-ARG": 0.14321936974732627, "A/138-TYR": 0.0609238998962125, "A/139-ASN": 0.0774320501792394, "A/140-THR": 0.03933068534294772, "A/141-ALA": 0.03559086188289126, "A/142-ILE": 0.053066053710998005, "A/143-ASP": 0.05955928429770018, "A/144-ASN": 0.0757305134693532, "A/145-VAL": 0.038434257421053365, "A/146-VAL": 0.08845702129558808, "A/147-LYS": 0.2098394120670997, "A/148-GLN": 0.052852939439237565, "A/149-TYR": 0.09250582917583841, "A/150-ASN": 0.08603811167044662, "A/151-GLU": 0.07759510072442165, "A/152-GLY": 0.08119738948725926, "A/153-LYS": 0.07703303959483898, "A/154-LEU": 0.07366752635139227, "A/155-ASN": 0.10740967678528993, "A/156-ILE": 0.05337508832619497, "A/157-THR": 0.06218624712449425, "A/158-ALA": 0.04315146732584613, "A/159-ALA": 0.025010223371250844, "A/160-MET": 0.04523021887404522, "A/161-ASN": 0.036990032175899704, "A/162-ALA": 0.02579398539188411, "A/163-LEU": 0.03205450759629572, "A/164-ASN": 0.05931339622372531, "A/165-SER": 0.04620238327548584, "A/166-ILE": 0.04629298920749723, "A/167-LYS": 0.11323115506840069, "A/168-GLN": 0.1631432782278442, "A/169-ALA": 0.057581430254812424, "A/170-ALA": 0.053663969500301376, "A/171-GLN": 0.05227499058292704, "A/172-GLU": 0.10556232664233851, "A/173-VAL": 0.060754894892133496, "A/174-ALA": 0.04381663225894612, "A/175-GLN": 0.12720977213733553, "A/176-LYS": 0.07672127615969673, "A/177-ASN": 0.0443291069875023, "A/178-LEU": 0.0740143931059455, "A/179-GLN": 0.1109771837925757, "A/180-LYS": 0.11362694524617449, "A/181-GLN": 0.15925957173121333, "A/182-TYR": 0.09100669464526795, "A/183-ALA": 0.06133518451981797, "A/184-LYS": 0.2534807116365444, "A/185-LYS": 0.2095625818047539, "A/186-ILE": 0.10017044495930218, "A/187-GLU": 0.15308145397259632, "A/188-ARG": 0.188082786285529, "A/189-ILE": 0.15986879145897023, "A/190-SER": 0.22685857783574756, "A/191-SER": 0.12232309507012902, "A/192-LYS": 0.2183659548953376, "A/193-GLY": 0.22854848703864342, "A/194-LEU": 0.15143452146973355, "A/195-ALA": 0.09235441988508167, "A/196-LEU": 0.16857355067467641, "A/197-SER": 0.15129787320867238, "A/198-LYS": 0.15064592493137025, "A/199-LYS": 0.21159131096176004, "A/200-ALA": 0.08655006156482349, "A/201-LYS": 0.09854016948196842, "A/202-GLU": 0.2021762365115455, "A/203-ILE": 0.0704831587256282, "A/204-TYR": 0.13465752311623316, "A/205-GLU": 0.13049421976528414, "A/206-LYS": 0.2581595316173653, "A/207-HIS": 0.10440017348819278, "A/208-LYS": 0.1021284242367576, "A/209-SER": 0.06388010822747277, "A/210-ILE": 0.18683246715748178, "A/211-LEU": 0.10087611520542425, "A/212-PRO": 0.14542026439001143, "A/213-THR": 0.19772812904503045, "A/214-PRO": 0.15598232278205582, "A/215-GLY": 0.1777281590861976, "A/216-TYR": 0.27166063985866357, "A/217-TYR": 0.3362530071271699, "A/218-ALA": 0.1788397175701237, "A/219-ASP": 0.1314424521677068, "A/220-SER": 0.18172784958445956, "A/221-VAL": 0.11338735958908423, "A/222-GLY": 0.0787503484844999, "A/223-THR": 0.10781696729753064, "A/224-TYR": 0.21192427529323227, "A/225-LEU": 0.1264325860874175, "A/226-ASN": 0.14661459546275926, "A/227-ARG": 0.21384224297209026, "A/228-PHE": 0.18831819161296812, "A/229-ARG": 0.2623882068143532, "A/230-ASP": 0.1278965125689099, "A/231-LYS": 0.2481030668014167, "A/232-GLN": 0.2242968204373186, "A/233-THR": 0.2220225666911858, "A/234-PHE": 0.22873345417434143, "A/235-GLY": 0.13732412572918695, "A/236-ASN": 0.18974972948965382, "A/237-ARG": 0.24184919166094354, "A/238-SER": 0.07187590708792486, "A/239-VAL": 0.09461560985929308, "A/240-TRP": 0.2829498730644577, "A/241-THR": 0.12921042045148598, "A/242-GLY": 0.09616888334327874, "A/243-GLN": 0.11715910760316006, "A/244-SER": 0.06629205901934056, "A/245-GLY": 0.08536849570742243, "A/246-LEU": 0.165087125082812, "A/247-ASP": 0.10661520247405597, "A/248-GLU": 0.21227162603035948, "A/249-ALA": 0.16759632866052265, "A/250-LYS": 0.13589395127912596, "A/251-LYS": 0.23992496812293104, "A/252-MET": 0.3047630841185811, "A/253-LEU": 0.23196975442001258, "A/254-ASP": 0.11869864935495754, "A/255-GLU": 0.2948282895387881, "A/256-VAL": 0.2102574996746338, "A/257-LYS": 0.09594111090657548, "A/258-LYS": 0.10935738304558545, "A/259-LEU": 0.20227115046691438, "A/260-LEU": 0.09526782981445407, "A/261-LYS": 0.10496950904752958, "A/262-GLU": 0.21623817514039065, "A/263-LEU": 0.19255915780953387, "A/264-GLN": 0.1490912047706125, "A/265-ASP": 0.05336420598446394, "A/266-LEU": 0.10226487421424935, "A/267-THR": 0.12510619205098594, "A/268-ARG": 0.1552194447517003, "A/269-GLY": 0.15338781961130493, "A/270-THR": 0.11354121890223419, "A/271-LYS": 0.21570421552694122, "A/272-GLU": 0.24194318946771928, "A/273-ASP": 0.1766256930916162}}}, "2": {"single": {"lddt": 0.8610307643307962, "rmsd": 4.16843318939209, "cad_score": 0.802977, "gdtts": 0.4368131868131868, "tm_score": 0.7443782687187195, "LoCoHD": 0.08429046939475698}, "per_residue": {"lddt": {"A/1-ASP": 0.775, "A/2-GLN": 0.739, "A/3-GLU": 0.697, "A/4-LEU": 0.86, "A/5-GLY": 0.844, "A/6-LYS": 0.805, "A/7-GLN": 0.854, "A/8-SER": 0.939, "A/9-ARG": 0.888, "A/10-ARG": 0.857, "A/11-SER": 0.953, "A/12-GLN": 0.878, "A/13-ASP": 0.937, "A/14-ILE": 0.95, "A/15-ILE": 0.925, "A/16-LYS": 0.961, "A/17-SER": 0.952, "A/18-LEU": 0.961, "A/19-GLY": 0.958, "A/20-PHE": 0.949, "A/21-LEU": 0.948, "A/22-SER": 0.921, "A/23-SER": 0.9, "A/24-ASP": 0.911, "A/25-GLN": 0.897, "A/26-LYS": 0.942, "A/27-ASP": 0.946, "A/28-ILE": 0.925, "A/29-LEU": 0.923, "A/30-VAL": 0.921, "A/31-LYS": 0.779, "A/32-SER": 0.923, "A/33-ILE": 0.931, "A/34-SER": 0.885, "A/35-SER": 0.869, "A/36-SER": 0.916, "A/37-LYS": 0.734, "A/38-ASP": 0.852, "A/39-SER": 0.862, "A/40-GLN": 0.875, "A/41-LEU": 0.81, "A/42-ILE": 0.941, "A/43-LEU": 0.926, "A/44-LYS": 0.873, "A/45-PHE": 0.934, "A/46-VAL": 0.948, "A/47-THR": 0.947, "A/48-GLN": 0.801, "A/49-ALA": 0.956, "A/50-THR": 0.872, "A/51-GLN": 0.854, "A/52-LEU": 0.93, "A/53-ASN": 0.945, "A/54-ASN": 0.92, "A/55-ALA": 0.93, "A/56-GLU": 0.875, "A/57-SER": 0.92, "A/58-THR": 0.923, "A/59-LYS": 0.888, "A/60-ALA": 0.931, "A/61-LYS": 0.934, "A/62-GLN": 0.909, "A/63-MET": 0.526, "A/64-ALA": 0.95, "A/65-GLN": 0.913, "A/66-ASN": 0.871, "A/67-ASP": 0.892, "A/68-VAL": 0.87, "A/69-ALA": 0.873, "A/70-LEU": 0.829, "A/71-ILE": 0.829, "A/72-LYS": 0.584, "A/73-ASN": 0.577, "A/74-ILE": 0.696, "A/75-SER": 0.689, "A/76-PRO": 0.779, "A/77-GLU": 0.721, "A/78-VAL": 0.756, "A/79-LEU": 0.888, "A/80-GLU": 0.8, "A/81-GLU": 0.844, "A/82-TYR": 0.884, "A/83-LYS": 0.884, "A/84-GLU": 0.816, "A/85-LYS": 0.91, "A/86-ILE": 0.944, "A/87-GLN": 0.912, "A/88-ARG": 0.843, "A/89-ALA": 0.92, "A/90-SER": 0.899, "A/91-THR": 0.949, "A/92-LYS": 0.852, "A/93-SER": 0.917, "A/94-GLN": 0.925, "A/95-VAL": 0.946, "A/96-ASP": 0.941, "A/97-GLU": 0.841, "A/98-PHE": 0.921, "A/99-VAL": 0.944, "A/100-ALA": 0.935, "A/101-GLU": 0.838, "A/102-ALA": 0.892, "A/103-LYS": 0.857, "A/104-LYS": 0.871, "A/105-VAL": 0.833, "A/106-VAL": 0.731, "A/107-ASN": 0.763, "A/108-SER": 0.859, "A/109-ASN": 0.84, "A/110-LYS": 0.813, "A/111-GLU": 0.87, "A/112-THR": 0.924, "A/113-LEU": 0.932, "A/114-VAL": 0.948, "A/115-ASN": 0.951, "A/116-GLN": 0.862, "A/117-ALA": 0.953, "A/118-ASN": 0.948, "A/119-GLY": 0.942, "A/120-LYS": 0.929, "A/121-LYS": 0.886, "A/122-GLN": 0.909, "A/123-GLU": 0.895, "A/124-ILE": 0.944, "A/125-ALA": 0.935, "A/126-LYS": 0.882, "A/127-LEU": 0.895, "A/128-GLU": 0.681, "A/129-ASN": 0.854, "A/130-LEU": 0.934, "A/131-SER": 0.893, "A/132-ASN": 0.907, "A/133-ASP": 0.899, "A/134-GLU": 0.916, "A/135-MET": 0.494, "A/136-LEU": 0.942, "A/137-ARG": 0.809, "A/138-TYR": 0.939, "A/139-ASN": 0.952, "A/140-THR": 0.953, "A/141-ALA": 0.948, "A/142-ILE": 0.941, "A/143-ASP": 0.927, "A/144-ASN": 0.943, "A/145-VAL": 0.944, "A/146-VAL": 0.936, "A/147-LYS": 0.811, "A/148-GLN": 0.797, "A/149-TYR": 0.829, "A/150-ASN": 0.845, "A/151-GLU": 0.826, "A/152-GLY": 0.717, "A/153-LYS": 0.812, "A/154-LEU": 0.827, "A/155-ASN": 0.783, "A/156-ILE": 0.84, "A/157-THR": 0.851, "A/158-ALA": 0.875, "A/159-ALA": 0.904, "A/160-MET": 0.474, "A/161-ASN": 0.925, "A/162-ALA": 0.948, "A/163-LEU": 0.94, "A/164-ASN": 0.942, "A/165-SER": 0.901, "A/166-ILE": 0.94, "A/167-LYS": 0.847, "A/168-GLN": 0.837, "A/169-ALA": 0.942, "A/170-ALA": 0.939, "A/171-GLN": 0.865, "A/172-GLU": 0.86, "A/173-VAL": 0.925, "A/174-ALA": 0.915, "A/175-GLN": 0.865, "A/176-LYS": 0.873, "A/177-ASN": 0.899, "A/178-LEU": 0.901, "A/179-GLN": 0.87, "A/180-LYS": 0.832, "A/181-GLN": 0.742, "A/182-TYR": 0.848, "A/183-ALA": 0.851, "A/184-LYS": 0.793, "A/185-LYS": 0.849, "A/186-ILE": 0.864, "A/187-GLU": 0.783, "A/188-ARG": 0.788, "A/189-ILE": 0.863, "A/190-SER": 0.82, "A/191-SER": 0.862, "A/192-LYS": 0.772, "A/193-GLY": 0.919, "A/194-LEU": 0.903, "A/195-ALA": 0.919, "A/196-LEU": 0.914, "A/197-SER": 0.93, "A/198-LYS": 0.875, "A/199-LYS": 0.848, "A/200-ALA": 0.939, "A/201-LYS": 0.921, "A/202-GLU": 0.786, "A/203-ILE": 0.918, "A/204-TYR": 0.928, "A/205-GLU": 0.893, "A/206-LYS": 0.736, "A/207-HIS": 0.775, "A/208-LYS": 0.856, "A/209-SER": 0.846, "A/210-ILE": 0.734, "A/211-LEU": 0.912, "A/212-PRO": 0.833, "A/213-THR": 0.775, "A/214-PRO": 0.944, "A/215-GLY": 0.955, "A/216-TYR": 0.907, "A/217-TYR": 0.939, "A/218-ALA": 0.951, "A/219-ASP": 0.936, "A/220-SER": 0.917, "A/221-VAL": 0.943, "A/222-GLY": 0.938, "A/223-THR": 0.907, "A/224-TYR": 0.893, "A/225-LEU": 0.91, "A/226-ASN": 0.853, "A/227-ARG": 0.745, "A/228-PHE": 0.876, "A/229-ARG": 0.683, "A/230-ASP": 0.721, "A/231-LYS": 0.641, "A/232-GLN": 0.431, "A/233-THR": 0.427, "A/234-PHE": 0.5, "A/235-GLY": 0.544, "A/236-ASN": 0.617, "A/237-ARG": 0.542, "A/238-SER": 0.511, "A/239-VAL": 0.569, "A/240-TRP": 0.801, "A/241-THR": 0.752, "A/242-GLY": 0.885, "A/243-GLN": 0.78, "A/244-SER": 0.867, "A/245-GLY": 0.867, "A/246-LEU": 0.86, "A/247-ASP": 0.891, "A/248-GLU": 0.827, "A/249-ALA": 0.874, "A/250-LYS": 0.81, "A/251-LYS": 0.888, "A/252-MET": 0.447, "A/253-LEU": 0.91, "A/254-ASP": 0.891, "A/255-GLU": 0.897, "A/256-VAL": 0.936, "A/257-LYS": 0.928, "A/258-LYS": 0.908, "A/259-LEU": 0.937, "A/260-LEU": 0.952, "A/261-LYS": 0.886, "A/262-GLU": 0.948, "A/263-LEU": 0.946, "A/264-GLN": 0.927, "A/265-ASP": 0.915, "A/266-LEU": 0.891, "A/267-THR": 0.874, "A/268-ARG": 0.833, "A/269-GLY": 0.844, "A/270-THR": 0.83, "A/271-LYS": 0.611, "A/272-GLU": 0.537, "A/273-ASP": 0.389}, "cad_score": {"A/1-ASP": 0.71, "A/2-GLN": 0.423, "A/3-GLU": 0.412, "A/4-LEU": 0.763, "A/5-GLY": 0.642, "A/6-LYS": 0.543, "A/7-GLN": 0.784, "A/8-SER": 0.789, "A/9-ARG": 0.818, "A/10-ARG": 0.824, "A/11-SER": 0.859, "A/12-GLN": 0.944, "A/13-ASP": 0.905, "A/14-ILE": 0.869, "A/15-ILE": 0.864, "A/16-LYS": 0.942, "A/17-SER": 0.807, "A/18-LEU": 0.891, "A/19-GLY": 0.792, "A/20-PHE": 0.896, "A/21-LEU": 0.937, "A/22-SER": 0.893, "A/23-SER": 0.828, "A/24-ASP": 0.875, "A/25-GLN": 0.826, "A/26-LYS": 0.892, "A/27-ASP": 0.763, "A/28-ILE": 0.85, "A/29-LEU": 0.814, "A/30-VAL": 0.882, "A/31-LYS": 0.523, "A/32-SER": 0.896, "A/33-ILE": 0.911, "A/34-SER": 0.677, "A/35-SER": 0.742, "A/36-SER": 0.819, "A/37-LYS": 0.725, "A/38-ASP": 0.843, "A/39-SER": 0.779, "A/40-GLN": 0.831, "A/41-LEU": 0.747, "A/42-ILE": 0.873, "A/43-LEU": 0.911, "A/44-LYS": 0.72, "A/45-PHE": 0.794, "A/46-VAL": 0.938, "A/47-THR": 0.798, "A/48-GLN": 0.776, "A/49-ALA": 0.899, "A/50-THR": 0.796, "A/51-GLN": 0.755, "A/52-LEU": 0.899, "A/53-ASN": 0.912, "A/54-ASN": 0.823, "A/55-ALA": 0.935, "A/56-GLU": 0.808, "A/57-SER": 0.944, "A/58-THR": 0.836, "A/59-LYS": 0.849, "A/60-ALA": 0.813, "A/61-LYS": 0.912, "A/62-GLN": 0.789, "A/63-MET": 0.882, "A/64-ALA": 0.901, "A/65-GLN": 0.874, "A/66-ASN": 0.847, "A/67-ASP": 0.768, "A/68-VAL": 0.846, "A/69-ALA": 0.703, "A/70-LEU": 0.792, "A/71-ILE": 0.873, "A/72-LYS": 0.36, "A/73-ASN": 0.286, "A/74-ILE": 0.733, "A/75-SER": 0.802, "A/76-PRO": 0.756, "A/77-GLU": 0.841, "A/78-VAL": 0.886, "A/79-LEU": 0.87, "A/80-GLU": 0.642, "A/81-GLU": 0.734, "A/82-TYR": 0.814, "A/83-LYS": 0.732, "A/84-GLU": 0.695, "A/85-LYS": 0.861, "A/86-ILE": 0.892, "A/87-GLN": 0.796, "A/88-ARG": 0.736, "A/89-ALA": 0.91, "A/90-SER": 0.83, "A/91-THR": 0.944, "A/92-LYS": 0.857, "A/93-SER": 0.78, "A/94-GLN": 0.88, "A/95-VAL": 0.904, "A/96-ASP": 0.894, "A/97-GLU": 0.648, "A/98-PHE": 0.879, "A/99-VAL": 0.879, "A/100-ALA": 0.901, "A/101-GLU": 0.706, "A/102-ALA": 0.826, "A/103-LYS": 0.833, "A/104-LYS": 0.731, "A/105-VAL": 0.821, "A/106-VAL": 0.745, "A/107-ASN": 0.685, "A/108-SER": 0.866, "A/109-ASN": 0.841, "A/110-LYS": 0.845, "A/111-GLU": 0.783, "A/112-THR": 0.743, "A/113-LEU": 0.909, "A/114-VAL": 0.846, "A/115-ASN": 0.89, "A/116-GLN": 0.757, "A/117-ALA": 0.931, "A/118-ASN": 0.898, "A/119-GLY": 0.871, "A/120-LYS": 0.844, "A/121-LYS": 0.882, "A/122-GLN": 0.862, "A/123-GLU": 0.895, "A/124-ILE": 0.88, "A/125-ALA": 0.865, "A/126-LYS": 0.828, "A/127-LEU": 0.727, "A/128-GLU": 0.776, "A/129-ASN": 0.801, "A/130-LEU": 0.841, "A/131-SER": 0.894, "A/132-ASN": 0.866, "A/133-ASP": 0.805, "A/134-GLU": 0.854, "A/135-MET": 0.828, "A/136-LEU": 0.865, "A/137-ARG": 0.791, "A/138-TYR": 0.893, "A/139-ASN": 0.89, "A/140-THR": 0.945, "A/141-ALA": 0.92, "A/142-ILE": 0.91, "A/143-ASP": 0.832, "A/144-ASN": 0.833, "A/145-VAL": 0.908, "A/146-VAL": 0.78, "A/147-LYS": 0.549, "A/148-GLN": 0.79, "A/149-TYR": 0.728, "A/150-ASN": 0.546, "A/151-GLU": 0.736, "A/152-GLY": 0.382, "A/153-LYS": 0.847, "A/154-LEU": 0.811, "A/155-ASN": 0.801, "A/156-ILE": 0.891, "A/157-THR": 0.947, "A/158-ALA": 0.943, "A/159-ALA": 0.934, "A/160-MET": 0.863, "A/161-ASN": 0.95, "A/162-ALA": 0.937, "A/163-LEU": 0.885, "A/164-ASN": 0.764, "A/165-SER": 0.902, "A/166-ILE": 0.928, "A/167-LYS": 0.843, "A/168-GLN": 0.688, "A/169-ALA": 0.82, "A/170-ALA": 0.87, "A/171-GLN": 0.78, "A/172-GLU": 0.706, "A/173-VAL": 0.771, "A/174-ALA": 0.738, "A/175-GLN": 0.825, "A/176-LYS": 0.811, "A/177-ASN": 0.847, "A/178-LEU": 0.84, "A/179-GLN": 0.815, "A/180-LYS": 0.831, "A/181-GLN": 0.769, "A/182-TYR": 0.835, "A/183-ALA": 0.917, "A/184-LYS": 0.703, "A/185-LYS": 0.774, "A/186-ILE": 0.795, "A/187-GLU": 0.741, "A/188-ARG": 0.649, "A/189-ILE": 0.772, "A/190-SER": 0.746, "A/191-SER": 0.698, "A/192-LYS": 0.567, "A/193-GLY": 0.914, "A/194-LEU": 0.847, "A/195-ALA": 0.903, "A/196-LEU": 0.765, "A/197-SER": 0.911, "A/198-LYS": 0.788, "A/199-LYS": 0.676, "A/200-ALA": 0.934, "A/201-LYS": 0.882, "A/202-GLU": 0.562, "A/203-ILE": 0.833, "A/204-TYR": 0.929, "A/205-GLU": 0.879, "A/206-LYS": 0.609, "A/207-HIS": 0.763, "A/208-LYS": 0.924, "A/209-SER": 0.754, "A/210-ILE": 0.8, "A/211-LEU": 0.856, "A/212-PRO": 0.796, "A/213-THR": 0.769, "A/214-PRO": 0.861, "A/215-GLY": 0.925, "A/216-TYR": 0.851, "A/217-TYR": 0.816, "A/218-ALA": 0.922, "A/219-ASP": 0.935, "A/220-SER": 0.934, "A/221-VAL": 0.92, "A/222-GLY": 0.923, "A/223-THR": 0.823, "A/224-TYR": 0.85, "A/225-LEU": 0.81, "A/226-ASN": 0.902, "A/227-ARG": 0.627, "A/228-PHE": 0.821, "A/229-ARG": 0.685, "A/230-ASP": 0.452, "A/231-LYS": 0.438, "A/232-GLN": 0.373, "A/233-THR": 0.142, "A/234-PHE": 0.351, "A/235-GLY": 0.412, "A/236-ASN": 0.537, "A/237-ARG": 0.485, "A/238-SER": 0.298, "A/239-VAL": 0.224, "A/240-TRP": 0.708, "A/241-THR": 0.611, "A/242-GLY": 0.927, "A/243-GLN": 0.838, "A/244-SER": 0.903, "A/245-GLY": 0.85, "A/246-LEU": 0.799, "A/247-ASP": 0.803, "A/248-GLU": 0.788, "A/249-ALA": 0.904, "A/250-LYS": 0.804, "A/251-LYS": 0.895, "A/252-MET": 0.772, "A/253-LEU": 0.874, "A/254-ASP": 0.778, "A/255-GLU": 0.928, "A/256-VAL": 0.907, "A/257-LYS": 0.81, "A/258-LYS": 0.894, "A/259-LEU": 0.902, "A/260-LEU": 0.933, "A/261-LYS": 0.85, "A/262-GLU": 0.877, "A/263-LEU": 0.895, "A/264-GLN": 0.797, "A/265-ASP": 0.792, "A/266-LEU": 0.842, "A/267-THR": 0.901, "A/268-ARG": 0.758, "A/269-GLY": 0.71, "A/270-THR": 0.8, "A/271-LYS": 0.643, "A/272-GLU": 0.721, "A/273-ASP": 0.703}, "LoCoHD": {"A/1-ASP": 0.23506962915212276, "A/2-GLN": 0.22833234209694106, "A/3-GLU": 0.1676883133893261, "A/4-LEU": 0.08992066319450841, "A/5-GLY": 0.048789960926250424, "A/6-LYS": 0.18951797937767256, "A/7-GLN": 0.056961213326330834, "A/8-SER": 0.03634431993256848, "A/9-ARG": 0.07929151974834124, "A/10-ARG": 0.11651409256926808, "A/11-SER": 0.035382283448945596, "A/12-GLN": 0.044667062734555375, "A/13-ASP": 0.056962458399643874, "A/14-ILE": 0.042803770540884745, "A/15-ILE": 0.06289980702471655, "A/16-LYS": 0.05218925690996353, "A/17-SER": 0.045147709170342054, "A/18-LEU": 0.06733934511344432, "A/19-GLY": 0.057244280393485676, "A/20-PHE": 0.06561772356062226, "A/21-LEU": 0.063338803341531, "A/22-SER": 0.04918104221075338, "A/23-SER": 0.06023241902590637, "A/24-ASP": 0.062279075601099604, "A/25-GLN": 0.06787804131104644, "A/26-LYS": 0.03850267305245504, "A/27-ASP": 0.08318022896202638, "A/28-ILE": 0.07476743357120787, "A/29-LEU": 0.042928927258347196, "A/30-VAL": 0.04688767073670382, "A/31-LYS": 0.12379831888595974, "A/32-SER": 0.05997149022156462, "A/33-ILE": 0.042331448182437954, "A/34-SER": 0.08605896248316829, "A/35-SER": 0.06955038470483645, "A/36-SER": 0.042898452665412444, "A/37-LYS": 0.1440350217063337, "A/38-ASP": 0.08360152446870013, "A/39-SER": 0.09404085139872116, "A/40-GLN": 0.13460730891087522, "A/41-LEU": 0.15464959277837725, "A/42-ILE": 0.06239429523704777, "A/43-LEU": 0.06939716005826402, "A/44-LYS": 0.09707912970383079, "A/45-PHE": 0.05887180497586293, "A/46-VAL": 0.020443813270554185, "A/47-THR": 0.04305088407588525, "A/48-GLN": 0.11396757160946994, "A/49-ALA": 0.03017071956289561, "A/50-THR": 0.0381121332078175, "A/51-GLN": 0.07312674872687752, "A/52-LEU": 0.04088051634529415, "A/53-ASN": 0.04615897038016016, "A/54-ASN": 0.04992968200573955, "A/55-ALA": 0.04342808836896739, "A/56-GLU": 0.0992977264031763, "A/57-SER": 0.0662474672429853, "A/58-THR": 0.06134877947891351, "A/59-LYS": 0.10720106050960974, "A/60-ALA": 0.04912468231264306, "A/61-LYS": 0.042147187011212665, "A/62-GLN": 0.0552781276442577, "A/63-MET": 0.08169785759546386, "A/64-ALA": 0.0576100159674133, "A/65-GLN": 0.06377999417606481, "A/66-ASN": 0.05772623507201854, "A/67-ASP": 0.05474133007008528, "A/68-VAL": 0.05080690038890972, "A/69-ALA": 0.05967847893480794, "A/70-LEU": 0.08643921043024347, "A/71-ILE": 0.06535235557033932, "A/72-LYS": 0.1810594305471498, "A/73-ASN": 0.1805164800611921, "A/74-ILE": 0.073901503805479, "A/75-SER": 0.10523366313964691, "A/76-PRO": 0.06596175652694598, "A/77-GLU": 0.08348963205394357, "A/78-VAL": 0.06916233293893266, "A/79-LEU": 0.08475964696294748, "A/80-GLU": 0.13854505889829627, "A/81-GLU": 0.1492087693620023, "A/82-TYR": 0.09218396360026887, "A/83-LYS": 0.11273239684508794, "A/84-GLU": 0.1359137478125985, "A/85-LYS": 0.1126181553425633, "A/86-ILE": 0.04702810559612341, "A/87-GLN": 0.12822841661440007, "A/88-ARG": 0.18490259474216586, "A/89-ALA": 0.05059325217963585, "A/90-SER": 0.05531349068800982, "A/91-THR": 0.03965424806826216, "A/92-LYS": 0.09606841554103852, "A/93-SER": 0.07010768078845032, "A/94-GLN": 0.0664726999984306, "A/95-VAL": 0.04743021073099004, "A/96-ASP": 0.0806854554511879, "A/97-GLU": 0.19356381795852667, "A/98-PHE": 0.08587126998196684, "A/99-VAL": 0.05241482212811709, "A/100-ALA": 0.045484266758733655, "A/101-GLU": 0.10218516240126892, "A/102-ALA": 0.053294997956133704, "A/103-LYS": 0.07312681622269575, "A/104-LYS": 0.09635642030972964, "A/105-VAL": 0.07855865303853968, "A/106-VAL": 0.0647100703720618, "A/107-ASN": 0.09279030167163532, "A/108-SER": 0.04929974256190694, "A/109-ASN": 0.067870331925367, "A/110-LYS": 0.09721787758977067, "A/111-GLU": 0.07827761813979339, "A/112-THR": 0.08572761505024316, "A/113-LEU": 0.07494079956732572, "A/114-VAL": 0.059532037809873754, "A/115-ASN": 0.04903805115390267, "A/116-GLN": 0.09792187688160961, "A/117-ALA": 0.0345473771253035, "A/118-ASN": 0.04032944131550753, "A/119-GLY": 0.050960899503912326, "A/120-LYS": 0.07055844083356576, "A/121-LYS": 0.06467803747252558, "A/122-GLN": 0.07968473997264235, "A/123-GLU": 0.09424475938261781, "A/124-ILE": 0.06589677610492348, "A/125-ALA": 0.05878373709437928, "A/126-LYS": 0.08920808775969523, "A/127-LEU": 0.0815868284594705, "A/128-GLU": 0.1496093964653672, "A/129-ASN": 0.10664446382883892, "A/130-LEU": 0.05593402883135258, "A/131-SER": 0.08463081330476752, "A/132-ASN": 0.0576968
[truncated: 1,855,327 more chars]
