# Supplementary material for: LoCoHD: a metric for comparing local environments of proteins
Source: Nat Commun. 2024 May 13;15:4029. doi: 10.1038/s41467-024-48225-0 (PMC11091161; doi:10.1038/s41467-024-48225-0)
Supplement: Supplementary file 4 — Source Data [file 41467_2024_48225_MOESM4_ESM.zip › Fig2_Table2_SFig9_STable2_STable3/CASP14_TS473-results.json]

{"T1024": {"3": {"single": {"lddt": 0.6687251133637312, "rmsd": 3.7859084606170654, "cad_score": 0.65384, "gdtts": 0.5294117647058824, "tm_score": 0.832893967628479, "LoCoHD": 0.10424117545254735}, "per_residue": {"lddt": {"A/2-LYS": 0.774, "A/3-GLU": 0.628, "A/4-PHE": 0.711, "A/5-TRP": 0.814, "A/6-ASN": 0.831, "A/7-LEU": 0.842, "A/8-ASP": 0.785, "A/9-LYS": 0.679, "A/10-ASN": 0.747, "A/11-LEU": 0.8, "A/12-GLN": 0.836, "A/13-LEU": 0.779, "A/14-ARG": 0.579, "A/15-LEU": 0.793, "A/16-GLY": 0.81, "A/17-ILE": 0.753, "A/18-VAL": 0.735, "A/19-PHE": 0.745, "A/20-LEU": 0.742, "A/21-GLY": 0.664, "A/22-ALA": 0.646, "A/23-PHE": 0.67, "A/24-SER": 0.634, "A/25-TYR": 0.421, "A/26-GLY": 0.498, "A/27-THR": 0.515, "A/28-VAL": 0.538, "A/29-PHE": 0.388, "A/30-SER": 0.473, "A/31-SER": 0.47, "A/32-MET": 0.574, "A/33-THR": 0.43, "A/34-ILE": 0.441, "A/35-TYR": 0.639, "A/36-TYR": 0.617, "A/37-ASN": 0.424, "A/38-GLN": 0.522, "A/39-TYR": 0.618, "A/40-LEU": 0.626, "A/41-GLY": 0.444, "A/42-SER": 0.376, "A/43-ALA": 0.441, "A/44-ILE": 0.539, "A/45-THR": 0.476, "A/46-GLY": 0.453, "A/47-ILE": 0.493, "A/48-LEU": 0.566, "A/49-LEU": 0.499, "A/50-ALA": 0.506, "A/51-LEU": 0.536, "A/52-SER": 0.576, "A/53-ALA": 0.558, "A/54-VAL": 0.562, "A/55-ALA": 0.612, "A/56-THR": 0.647, "A/57-PHE": 0.683, "A/58-VAL": 0.705, "A/59-ALA": 0.777, "A/60-GLY": 0.726, "A/61-ILE": 0.729, "A/62-LEU": 0.821, "A/63-ALA": 0.828, "A/64-GLY": 0.804, "A/65-PHE": 0.613, "A/66-PHE": 0.693, "A/67-ALA": 0.838, "A/68-ASP": 0.788, "A/69-ARG": 0.733, "A/70-ASN": 0.709, "A/71-GLY": 0.833, "A/72-ARG": 0.774, "A/73-LYS": 0.859, "A/74-PRO": 0.857, "A/75-VAL": 0.854, "A/76-MET": 0.751, "A/77-VAL": 0.86, "A/78-PHE": 0.825, "A/79-GLY": 0.822, "A/80-THR": 0.749, "A/81-ILE": 0.856, "A/82-ILE": 0.818, "A/83-GLN": 0.684, "A/84-LEU": 0.751, "A/85-LEU": 0.76, "A/86-GLY": 0.795, "A/87-ALA": 0.796, "A/88-ALA": 0.835, "A/89-LEU": 0.797, "A/90-ALA": 0.778, "A/91-ILE": 0.818, "A/92-ALA": 0.815, "A/93-SER": 0.794, "A/94-ASN": 0.732, "A/95-LEU": 0.751, "A/96-PRO": 0.828, "A/97-GLY": 0.72, "A/98-HIS": 0.666, "A/99-VAL": 0.778, "A/100-ASN": 0.697, "A/101-PRO": 0.725, "A/102-TRP": 0.557, "A/103-SER": 0.81, "A/104-THR": 0.775, "A/105-PHE": 0.743, "A/106-ILE": 0.813, "A/107-ALA": 0.781, "A/108-PHE": 0.537, "A/109-LEU": 0.752, "A/110-LEU": 0.804, "A/111-ILE": 0.745, "A/112-SER": 0.72, "A/113-PHE": 0.648, "A/114-GLY": 0.803, "A/115-TYR": 0.668, "A/116-ASN": 0.708, "A/117-PHE": 0.755, "A/118-VAL": 0.785, "A/119-ILE": 0.743, "A/120-THR": 0.752, "A/121-ALA": 0.781, "A/122-GLY": 0.807, "A/123-ASN": 0.755, "A/124-ALA": 0.805, "A/125-MET": 0.753, "A/126-ILE": 0.735, "A/127-ILE": 0.726, "A/128-ASP": 0.669, "A/129-ALA": 0.78, "A/130-SER": 0.726, "A/131-ASN": 0.702, "A/132-ALA": 0.652, "A/133-GLU": 0.743, "A/134-ASN": 0.703, "A/135-ARG": 0.691, "A/136-LYS": 0.644, "A/137-VAL": 0.783, "A/138-VAL": 0.793, "A/139-PHE": 0.733, "A/140-MET": 0.719, "A/141-LEU": 0.804, "A/142-ASP": 0.793, "A/143-TYR": 0.542, "A/144-TRP": 0.701, "A/145-ALA": 0.813, "A/146-GLN": 0.711, "A/147-ASN": 0.774, "A/148-LEU": 0.765, "A/149-SER": 0.706, "A/150-VAL": 0.595, "A/151-ILE": 0.665, "A/152-LEU": 0.672, "A/153-GLY": 0.625, "A/154-ALA": 0.536, "A/155-ALA": 0.55, "A/156-LEU": 0.589, "A/157-GLY": 0.533, "A/158-ALA": 0.464, "A/159-TRP": 0.388, "A/160-LEU": 0.555, "A/161-PHE": 0.536, "A/162-ARG": 0.536, "A/163-PRO": 0.576, "A/164-ALA": 0.652, "A/165-PHE": 0.707, "A/166-GLU": 0.698, "A/167-ALA": 0.75, "A/168-LEU": 0.672, "A/169-LEU": 0.79, "A/170-VAL": 0.833, "A/171-ILE": 0.753, "A/172-LEU": 0.616, "A/173-LEU": 0.81, "A/174-LEU": 0.855, "A/175-THR": 0.726, "A/176-VAL": 0.761, "A/177-LEU": 0.802, "A/178-VAL": 0.844, "A/179-SER": 0.777, "A/180-PHE": 0.858, "A/181-PHE": 0.696, "A/182-LEU": 0.814, "A/183-THR": 0.818, "A/184-THR": 0.86, "A/185-PHE": 0.839, "A/186-VAL": 0.701, "A/187-MET": 0.663, "A/188-THR": 0.731, "A/189-GLU": 0.784, "A/190-THR": 0.746, "A/191-PHE": 0.628, "A/192-LYS": 0.622, "A/193-PRO": 0.496, "A/194-THR": 0.517, "A/203-ASN": 0.538, "A/204-ILE": 0.481, "A/205-PHE": 0.565, "A/206-GLN": 0.725, "A/207-ALA": 0.636, "A/208-TYR": 0.591, "A/209-LYS": 0.727, "A/210-THR": 0.699, "A/211-VAL": 0.722, "A/212-LEU": 0.737, "A/213-GLN": 0.762, "A/214-ASP": 0.691, "A/215-LYS": 0.701, "A/216-THR": 0.65, "A/217-TYR": 0.673, "A/218-MET": 0.773, "A/219-ILE": 0.787, "A/220-PHE": 0.641, "A/221-MET": 0.751, "A/222-GLY": 0.851, "A/223-ALA": 0.811, "A/224-ASN": 0.741, "A/225-ILE": 0.806, "A/226-ALA": 0.843, "A/227-THR": 0.717, "A/228-THR": 0.649, "A/229-PHE": 0.707, "A/230-ILE": 0.668, "A/231-ILE": 0.658, "A/232-MET": 0.499, "A/233-GLN": 0.466, "A/234-PHE": 0.434, "A/235-ASP": 0.352, "A/236-ASN": 0.444, "A/237-PHE": 0.556, "A/238-LEU": 0.545, "A/239-PRO": 0.455, "A/240-VAL": 0.51, "A/241-HIS": 0.586, "A/242-LEU": 0.557, "A/243-SER": 0.487, "A/244-ASN": 0.533, "A/245-SER": 0.606, "A/246-PHE": 0.585, "A/247-LYS": 0.435, "A/248-THR": 0.655, "A/249-ILE": 0.626, "A/250-THR": 0.655, "A/257-TYR": 0.423, "A/258-GLY": 0.525, "A/259-GLN": 0.366, "A/260-ARG": 0.501, "A/261-MET": 0.544, "A/262-LEU": 0.487, "A/263-THR": 0.5, "A/264-ILE": 0.619, "A/265-TYR": 0.6, "A/266-LEU": 0.558, "A/267-ILE": 0.632, "A/268-LEU": 0.644, "A/269-ALA": 0.727, "A/270-CYS": 0.759, "A/271-VAL": 0.863, "A/272-LEU": 0.851, "A/273-VAL": 0.799, "A/274-VAL": 0.712, "A/275-LEU": 0.794, "A/276-LEU": 0.739, "A/277-MET": 0.726, "A/278-THR": 0.703, "A/279-THR": 0.724, "A/280-LEU": 0.644, "A/281-ASN": 0.653, "A/282-ARG": 0.517, "A/283-LEU": 0.599, "A/284-THR": 0.603, "A/285-LYS": 0.625, "A/286-ASP": 0.72, "A/287-TRP": 0.645, "A/288-SER": 0.734, "A/289-HIS": 0.592, "A/290-GLN": 0.625, "A/291-LYS": 0.677, "A/292-GLY": 0.759, "A/293-PHE": 0.564, "A/294-ILE": 0.69, "A/295-TRP": 0.627, "A/296-GLY": 0.754, "A/297-SER": 0.681, "A/298-LEU": 0.689, "A/299-PHE": 0.744, "A/300-MET": 0.689, "A/301-ALA": 0.682, "A/302-ILE": 0.751, "A/303-GLY": 0.744, "A/304-MET": 0.606, "A/305-ILE": 0.674, "A/306-PHE": 0.75, "A/307-SER": 0.676, "A/308-PHE": 0.542, "A/309-LEU": 0.63, "A/310-THR": 0.684, "A/311-THR": 0.676, "A/312-THR": 0.782, "A/313-PHE": 0.551, "A/314-THR": 0.713, "A/315-PRO": 0.81, "A/316-ILE": 0.702, "A/317-PHE": 0.648, "A/318-ILE": 0.805, "A/319-ALA": 0.781, "A/320-GLY": 0.775, "A/321-ILE": 0.85, "A/322-VAL": 0.82, "A/323-TYR": 0.712, "A/324-THR": 0.804, "A/325-LEU": 0.754, "A/326-GLY": 0.781, "A/327-GLU": 0.712, "A/328-ILE": 0.789, "A/329-VAL": 0.761, "A/330-TYR": 0.707, "A/331-THR": 0.745, "A/332-PRO": 0.736, "A/333-SER": 0.699, "A/334-VAL": 0.641, "A/335-GLN": 0.583, "A/336-THR": 0.694, "A/337-LEU": 0.598, "A/338-GLY": 0.695, "A/339-ALA": 0.735, "A/340-ASP": 0.65, "A/341-LEU": 0.612, "A/342-MET": 0.626, "A/343-ASN": 0.571, "A/344-PRO": 0.659, "A/345-GLU": 0.619, "A/346-LYS": 0.676, "A/347-ILE": 0.754, "A/348-GLY": 0.786, "A/349-SER": 0.772, "A/350-TYR": 0.698, "A/351-ASN": 0.759, "A/352-GLY": 0.782, "A/353-VAL": 0.771, "A/354-ALA": 0.753, "A/355-ALA": 0.612, "A/356-ILE": 0.518, "A/357-LYS": 0.502, "A/358-MET": 0.494, "A/359-PRO": 0.498, "A/360-ILE": 0.625, "A/361-ALA": 0.64, "A/362-SER": 0.45, "A/363-ILE": 0.473, "A/364-LEU": 0.63, "A/365-ALA": 0.591, "A/366-GLY": 0.501, "A/367-LEU": 0.508, "A/368-LEU": 0.619, "A/369-VAL": 0.544, "A/370-SER": 0.539, "A/371-ILE": 0.564, "A/372-SER": 0.608, "A/373-PRO": 0.586, "A/374-MET": 0.763, "A/375-ILE": 0.722, "A/376-LYS": 0.635, "A/377-ALA": 0.609, "A/378-ILE": 0.561, "A/379-GLY": 0.652, "A/380-VAL": 0.635, "A/381-SER": 0.634, "A/382-LEU": 0.69, "A/383-VAL": 0.782, "A/384-LEU": 0.674, "A/385-ALA": 0.682, "A/386-LEU": 0.666, "A/387-THR": 0.737, "A/388-GLU": 0.605, "A/389-VAL": 0.695, "A/390-LEU": 0.728, "A/391-ALA": 0.769, "A/392-ILE": 0.682, "A/393-ILE": 0.775, "A/394-LEU": 0.746, "A/395-VAL": 0.705, "A/396-LEU": 0.734, "A/397-VAL": 0.797, "A/398-ALA": 0.742, "A/399-VAL": 0.695, "A/400-ASN": 0.679, "A/401-ARG": 0.698, "A/402-HIS": 0.622, "A/403-GLN": 0.713, "A/404-LYS": 0.717, "A/405-THR": 0.621, "A/406-LYS": 0.362}, "cad_score": {"A/2-LYS": 0.761, "A/3-GLU": 0.574, "A/4-PHE": 0.845, "A/5-TRP": 0.803, "A/6-ASN": 0.71, "A/7-LEU": 0.862, "A/8-ASP": 0.774, "A/9-LYS": 0.762, "A/10-ASN": 0.611, "A/11-LEU": 0.665, "A/12-GLN": 0.878, "A/13-LEU": 0.779, "A/14-ARG": 0.348, "A/15-LEU": 0.734, "A/16-GLY": 0.797, "A/17-ILE": 0.824, "A/18-VAL": 0.534, "A/19-PHE": 0.884, "A/20-LEU": 0.823, "A/21-GLY": 0.397, "A/22-ALA": 0.595, "A/23-PHE": 0.717, "A/24-SER": 0.582, "A/25-TYR": 0.292, "A/26-GLY": 0.594, "A/27-THR": 0.405, "A/28-VAL": 0.5, "A/29-PHE": 0.326, "A/30-SER": 0.355, "A/31-SER": 0.312, "A/32-MET": 0.617, "A/33-THR": 0.432, "A/34-ILE": 0.243, "A/35-TYR": 0.63, "A/36-TYR": 0.668, "A/37-ASN": 0.474, "A/38-GLN": 0.627, "A/39-TYR": 0.772, "A/40-LEU": 0.709, "A/41-GLY": 0.562, "A/42-SER": 0.352, "A/43-ALA": 0.453, "A/44-ILE": 0.666, "A/45-THR": 0.786, "A/46-GLY": 0.324, "A/47-ILE": 0.635, "A/48-LEU": 0.774, "A/49-LEU": 0.421, "A/50-ALA": 0.335, "A/51-LEU": 0.723, "A/52-SER": 0.599, "A/53-ALA": 0.356, "A/54-VAL": 0.574, "A/55-ALA": 0.677, "A/56-THR": 0.492, "A/57-PHE": 0.623, "A/58-VAL": 0.802, "A/59-ALA": 0.721, "A/60-GLY": 0.681, "A/61-ILE": 0.546, "A/62-LEU": 0.842, "A/63-ALA": 0.785, "A/64-GLY": 0.75, "A/65-PHE": 0.444, "A/66-PHE": 0.631, "A/67-ALA": 0.8, "A/68-ASP": 0.579, "A/69-ARG": 0.355, "A/70-ASN": 0.741, "A/71-GLY": 0.634, "A/72-ARG": 0.773, "A/73-LYS": 0.838, "A/74-PRO": 0.755, "A/75-VAL": 0.812, "A/76-MET": 0.696, "A/77-VAL": 0.866, "A/78-PHE": 0.746, "A/79-GLY": 0.869, "A/80-THR": 0.683, "A/81-ILE": 0.814, "A/82-ILE": 0.77, "A/83-GLN": 0.692, "A/84-LEU": 0.903, "A/85-LEU": 0.61, "A/86-GLY": 0.899, "A/87-ALA": 0.792, "A/88-ALA": 0.888, "A/89-LEU": 0.822, "A/90-ALA": 0.73, "A/91-ILE": 0.813, "A/92-ALA": 0.826, "A/93-SER": 0.746, "A/94-ASN": 0.75, "A/95-LEU": 0.754, "A/96-PRO": 0.907, "A/97-GLY": 0.927, "A/98-HIS": 0.608, "A/99-VAL": 0.602, "A/100-ASN": 0.727, "A/101-PRO": 0.667, "A/102-TRP": 0.562, "A/103-SER": 0.751, "A/104-THR": 0.596, "A/105-PHE": 0.763, "A/106-ILE": 0.717, "A/107-ALA": 0.886, "A/108-PHE": 0.573, "A/109-LEU": 0.799, "A/110-LEU": 0.726, "A/111-ILE": 0.655, "A/112-SER": 0.663, "A/113-PHE": 0.608, "A/114-GLY": 0.837, "A/115-TYR": 0.548, "A/116-ASN": 0.626, "A/117-PHE": 0.747, "A/118-VAL": 0.703, "A/119-ILE": 0.642, "A/120-THR": 0.718, "A/121-ALA": 0.794, "A/122-GLY": 0.673, "A/123-ASN": 0.596, "A/124-ALA": 0.821, "A/125-MET": 0.623, "A/126-ILE": 0.605, "A/127-ILE": 0.625, "A/128-ASP": 0.611, "A/129-ALA": 0.555, "A/130-SER": 0.638, "A/131-ASN": 0.712, "A/132-ALA": 0.574, "A/133-GLU": 0.625, "A/134-ASN": 0.691, "A/135-ARG": 0.619, "A/136-LYS": 0.571, "A/137-VAL": 0.768, "A/138-VAL": 0.764, "A/139-PHE": 0.596, "A/140-MET": 0.652, "A/141-LEU": 0.782, "A/142-ASP": 0.762, "A/143-TYR": 0.641, "A/144-TRP": 0.541, "A/145-ALA": 0.781, "A/146-GLN": 0.742, "A/147-ASN": 0.818, "A/148-LEU": 0.678, "A/149-SER": 0.759, "A/150-VAL": 0.661, "A/151-ILE": 0.677, "A/152-LEU": 0.828, "A/153-GLY": 0.783, "A/154-ALA": 0.352, "A/155-ALA": 0.398, "A/156-LEU": 0.815, "A/157-GLY": 0.573, "A/158-ALA": 0.389, "A/159-TRP": 0.487, "A/160-LEU": 0.498, "A/161-PHE": 0.507, "A/162-ARG": 0.542, "A/163-PRO": 0.8, "A/164-ALA": 0.583, "A/165-PHE": 0.721, "A/166-GLU": 0.649, "A/167-ALA": 0.724, "A/168-LEU": 0.537, "A/169-LEU": 0.774, "A/170-VAL": 0.902, "A/171-ILE": 0.607, "A/172-LEU": 0.582, "A/173-LEU": 0.85, "A/174-LEU": 0.806, "A/175-THR": 0.702, "A/176-VAL": 0.671, "A/177-LEU": 0.795, "A/178-VAL": 0.936, "A/179-SER": 0.706, "A/180-PHE": 0.78, "A/181-PHE": 0.577, "A/182-LEU": 0.739, "A/183-THR": 0.831, "A/184-THR": 0.901, "A/185-PHE": 0.861, "A/186-VAL": 0.7, "A/187-MET": 0.638, "A/188-THR": 0.721, "A/189-GLU": 0.716, "A/190-THR": 0.754, "A/191-PHE": 0.667, "A/192-LYS": 0.684, "A/193-PRO": 0.815, "A/194-THR": 0.424, "A/203-ASN": 0.839, "A/204-ILE": 0.52, "A/205-PHE": 0.435, "A/206-GLN": 0.742, "A/207-ALA": 0.692, "A/208-TYR": 0.409, "A/209-LYS": 0.584, "A/210-THR": 0.72, "A/211-VAL": 0.667, "A/212-LEU": 0.765, "A/213-GLN": 0.718, "A/214-ASP": 0.68, "A/215-LYS": 0.805, "A/216-THR": 0.584, "A/217-TYR": 0.682, "A/218-MET": 0.728, "A/219-ILE": 0.798, "A/220-PHE": 0.581, "A/221-MET": 0.683, "A/222-GLY": 0.838, "A/223-ALA": 0.82, "A/224-ASN": 0.527, "A/225-ILE": 0.711, "A/226-ALA": 0.68, "A/227-THR": 0.55, "A/228-THR": 0.659, "A/229-PHE": 0.781, "A/230-ILE": 0.574, "A/231-ILE": 0.619, "A/232-MET": 0.604, "A/233-GLN": 0.556, "A/234-PHE": 0.493, "A/235-ASP": 0.332, "A/236-ASN": 0.304, "A/237-PHE": 0.749, "A/238-LEU": 0.622, "A/239-PRO": 0.572, "A/240-VAL": 0.536, "A/241-HIS": 0.591, "A/242-LEU": 0.79, "A/243-SER": 0.468, "A/244-ASN": 0.529, "A/245-SER": 0.655, "A/246-PHE": 0.745, "A/247-LYS": 0.439, "A/248-THR": 0.737, "A/249-ILE": 0.516, "A/250-THR": 0.828, "A/257-TYR": 0.711, "A/258-GLY": 0.762, "A/259-GLN": 0.31, "A/260-ARG": 0.778, "A/261-MET": 0.616, "A/262-LEU": 0.587, "A/263-THR": 0.489, "A/264-ILE": 0.605, "A/265-TYR": 0.552, "A/266-LEU": 0.343, "A/267-ILE": 0.485, "A/268-LEU": 0.554, "A/269-ALA": 0.764, "A/270-CYS": 0.854, "A/271-VAL": 0.854, "A/272-LEU": 0.695, "A/273-VAL": 0.786, "A/274-VAL": 0.633, "A/275-LEU": 0.721, "A/276-LEU": 0.731, "A/277-MET": 0.631, "A/278-THR": 0.409, "A/279-THR": 0.695, "A/280-LEU": 0.617, "A/281-ASN": 0.706, "A/282-ARG": 0.629, "A/283-LEU": 0.59, "A/284-THR": 0.557, "A/285-LYS": 0.677, "A/286-ASP": 0.701, "A/287-TRP": 0.698, "A/288-SER": 0.875, "A/289-HIS": 0.626, "A/290-GLN": 0.554, "A/291-LYS": 0.791, "A/292-GLY": 0.714, "A/293-PHE": 0.57, "A/294-ILE": 0.646, "A/295-TRP": 0.701, "A/296-GLY": 0.894, "A/297-SER": 0.629, "A/298-LEU": 0.673, "A/299-PHE": 0.697, "A/300-MET": 0.701, "A/301-ALA": 0.696, "A/302-ILE": 0.792, "A/303-GLY": 0.86, "A/304-MET": 0.476, "A/305-ILE": 0.717, "A/306-PHE": 0.667, "A/307-SER": 0.676, "A/308-PHE": 0.305, "A/309-LEU": 0.619, "A/310-THR": 0.69, "A/311-THR": 0.698, "A/312-THR": 0.754, "A/313-PHE": 0.527, "A/314-THR": 0.844, "A/315-PRO": 0.851, "A/316-ILE": 0.625, "A/317-PHE": 0.553, "A/318-ILE": 0.863, "A/319-ALA": 0.813, "A/320-GLY": 0.776, "A/321-ILE": 0.764, "A/322-VAL": 0.772, "A/323-TYR": 0.797, "A/324-THR": 0.847, "A/325-LEU": 0.611, "A/326-GLY": 0.905, "A/327-GLU": 0.779, "A/328-ILE": 0.738, "A/329-VAL": 0.701, "A/330-TYR": 0.686, "A/331-THR": 0.717, "A/332-PRO": 0.505, "A/333-SER": 0.694, "A/334-VAL": 0.616, "A/335-GLN": 0.395, "A/336-THR": 0.671, "A/337-LEU": 0.714, "A/338-GLY": 0.676, "A/339-ALA": 0.774, "A/340-ASP": 0.655, "A/341-LEU": 0.625, "A/342-MET": 0.696, "A/343-ASN": 0.69, "A/344-PRO": 0.576, "A/345-GLU": 0.569, "A/346-LYS": 0.677, "A/347-ILE": 0.753, "A/348-GLY": 0.815, "A/349-SER": 0.637, "A/350-TYR": 0.656, "A/351-ASN": 0.649, "A/352-GLY": 0.617, "A/353-VAL": 0.563, "A/354-ALA": 0.536, "A/355-ALA": 0.593, "A/356-ILE": 0.409, "A/357-LYS": 0.291, "A/358-MET": 0.449, "A/359-PRO": 0.531, "A/360-ILE": 0.455, "A/361-ALA": 0.844, "A/362-SER": 0.588, "A/363-ILE": 0.349, "A/364-LEU": 0.822, "A/365-ALA": 0.693, "A/366-GLY": 0.407, "A/367-LEU": 0.704, "A/368-LEU": 0.731, "A/369-VAL": 0.394, "A/370-SER": 0.448, "A/371-ILE": 0.809, "A/372-SER": 0.738, "A/373-PRO": 0.526, "A/374-MET": 0.779, "A/375-ILE": 0.851, "A/376-LYS": 0.751, "A/377-ALA": 0.639, "A/378-ILE": 0.493, "A/379-GLY": 0.852, "A/380-VAL": 0.685, "A/381-SER": 0.559, "A/382-LEU": 0.667, "A/383-VAL": 0.756, "A/384-LEU": 0.652, "A/385-ALA": 0.596, "A/386-LEU": 0.681, "A/387-THR": 0.671, "A/388-GLU": 0.511, "A/389-VAL": 0.613, "A/390-LEU": 0.651, "A/391-ALA": 0.782, "A/392-ILE": 0.482, "A/393-ILE": 0.875, "A/394-LEU": 0.728, "A/395-VAL": 0.668, "A/396-LEU": 0.657, "A/397-VAL": 0.864, "A/398-ALA": 0.81, "A/399-VAL": 0.708, "A/400-ASN": 0.645, "A/401-ARG": 0.633, "A/402-HIS": 0.376, "A/403-GLN": 0.753, "A/404-LYS": 0.662, "A/405-THR": 0.578, "A/406-LYS": 0.466}, "LoCoHD": {"A/2-LYS": 0.08332844642936063, "A/3-GLU": 0.18272834009019753, "A/4-PHE": 0.12869378545742327, "A/5-TRP": 0.0570535654017001, "A/6-ASN": 0.07661664028799907, "A/7-LEU": 0.0634445995348139, "A/8-ASP": 0.09026130302153995, "A/9-LYS": 0.18550598773174554, "A/10-ASN": 0.18471791063934598, "A/11-LEU": 0.18280696701628935, "A/12-GLN": 0.08677050468337924, "A/13-LEU": 0.14284679156578378, "A/14-ARG": 0.22617710617658632, "A/15-LEU": 0.0636955671843455, "A/16-GLY": 0.05577493207399127, "A/17-ILE": 0.12178699453637587, "A/18-VAL": 0.10926547739651507, "A/19-PHE": 0.08426357503942224, "A/20-LEU": 0.05918779384113917, "A/21-GLY": 0.048352441664202425, "A/22-ALA": 0.06286986139318303, "A/23-PHE": 0.08135797770094806, "A/24-SER": 0.05550902934812801, "A/25-TYR": 0.19421633012507988, "A/26-GLY": 0.081576983652888, "A/27-THR": 0.05787933506666768, "A/28-VAL": 0.10815776178495617, "A/29-PHE": 0.226063147294962, "A/30-SER": 0.10355393312520687, "A/31-SER": 0.1105999669740816, "A/32-MET": 0.10005896110785653, "A/33-THR": 0.07435532644609334, "A/34-ILE": 0.10824991057498091, "A/35-TYR": 0.11872843349124794, "A/36-TYR": 0.12059488832040469, "A/37-ASN": 0.07036143300836951, "A/38-GLN": 0.07283256919698024, "A/39-TYR": 0.1294919966324213, "A/40-LEU": 0.07683109850184043, "A/41-GLY": 0.05465047466652379, "A/42-SER": 0.04933237368801159, "A/43-ALA": 0.05415392835510813, "A/44-ILE": 0.1327739773816005, "A/45-THR": 0.0620383757176558, "A/46-GLY": 0.05124393255848293, "A/47-ILE": 0.04735898755810905, "A/48-LEU": 0.06527221148326902, "A/49-LEU": 0.08654545553601588, "A/50-ALA": 0.03460316884028568, "A/51-LEU": 0.08377611311199225, "A/52-SER": 0.07760671900852331, "A/53-ALA": 0.05292080103442224, "A/54-VAL": 0.0545953731944638, "A/55-ALA": 0.07914733486046412, "A/56-THR": 0.06381224454866521, "A/57-PHE": 0.05380263922211812, "A/58-VAL": 0.05578694515265656, "A/59-ALA": 0.05284035825047297, "A/60-GLY": 0.05139047116772604, "A/61-ILE": 0.09383428114830081, "A/62-LEU": 0.08149088586883568, "A/63-ALA": 0.05705169878272208, "A/64-GLY": 0.0697347475055921, "A/65-PHE": 0.2538653225813454, "A/66-PHE": 0.2018915104526579, "A/67-ALA": 0.049660117094427816, "A/68-ASP": 0.10637281040331585, "A/69-ARG": 0.26056569634631066, "A/70-ASN": 0.12079993031121031, "A/71-GLY": 0.11974344452938365, "A/72-ARG": 0.11109367910811176, "A/73-LYS": 0.11511699365608447, "A/74-PRO": 0.05487200399053428, "A/75-VAL": 0.07041613458477451, "A/76-MET": 0.09425842712378991, "A/77-VAL": 0.07443830147237636, "A/78-PHE": 0.08178314996365221, "A/79-GLY": 0.03731079179400928, "A/80-THR": 0.061501821866815444, "A/81-ILE": 0.042802601999315605, "A/82-ILE": 0.05421079990904551, "A/83-GLN": 0.08392158059464619, "A/84-LEU": 0.06635100531273612, "A/85-LEU": 0.08643063411514054, "A/86-GLY": 0.06564785722310026, "A/87-ALA": 0.073968503556806, "A/88-ALA": 0.045747288532345186, "A/89-LEU": 0.0610070610894747, "A/90-ALA": 0.10237493980167432, "A/91-ILE": 0.13022341762173803, "A/92-ALA": 0.08266074136279472, "A/93-SER": 0.07758347954477407, "A/94-ASN": 0.11141415180385801, "A/95-LEU": 0.09712365077671242, "A/96-PRO": 0.037358440514748695, "A/97-GLY": 0.05162371976405232, "A/98-HIS": 0.07896953056482664, "A/99-VAL": 0.11396368179945308, "A/100-ASN": 0.07020451248594738, "A/101-PRO": 0.13185650461777787, "A/102-TRP": 0.20178817301690596, "A/103-SER": 0.11245266909949769, "A/104-THR": 0.09098717033111296, "A/105-PHE": 0.08594306419095331, "A/106-ILE": 0.07740449513898169, "A/107-ALA": 0.06843038520045293, "A/108-PHE": 0.15953216703388953, "A/109-LEU": 0.08791605446164605, "A/110-LEU": 0.07407434405968491, "A/111-ILE": 0.06763378642026165, "A/112-SER": 0.062648981320344, "A/113-PHE": 0.16378271435683558, "A/114-GLY": 0.04395722890274617, "A/115-TYR": 0.21734435387066794, "A/116-ASN": 0.07989364376680899, "A/117-PHE": 0.10710227638962395, "A/118-VAL": 0.1094651921572517, "A/119-ILE": 0.18132387460024882, "A/120-THR": 0.07624704522067964, "A/121-ALA": 0.06497653368372033, "A/122-GLY": 0.11037866479827663, "A/123-ASN": 0.14951040202300894, "A/124-ALA": 0.09071205962496638, "A/125-MET": 0.15739823395627647, "A/126-ILE": 0.10205371450857138, "A/127-ILE": 0.1081885481817255, "A/128-ASP": 0.16655544000728933, "A/129-ALA": 0.13975238402980733, "A/130-SER": 0.09186484957866656, "A/131-ASN": 0.11899594292307433, "A/132-ALA": 0.12182687530254944, "A/133-GLU": 0.12572318359514303, "A/134-ASN": 0.11835947148820312, "A/135-ARG": 0.14345117303008506, "A/136-LYS": 0.16639443366207607, "A/137-VAL": 0.08451646260468376, "A/138-VAL": 0.06925732234441874, "A/139-PHE": 0.18574106863801962, "A/140-MET": 0.10323773819761872, "A/141-LEU": 0.12805891849717785, "A/142-ASP": 0.12895325037458133, "A/143-TYR": 0.18418030520333434, "A/144-TRP": 0.16141428075728861, "A/145-ALA": 0.05782611778899406, "A/146-GLN": 0.1331683016502848, "A/147-ASN": 0.09509860642666243, "A/148-LEU": 0.0916024377512301, "A/149-SER": 0.06627024027317477, "A/150-VAL": 0.1124869905193248, "A/151-ILE": 0.06486406999381163, "A/152-LEU": 0.060512119727289225, "A/153-GLY": 0.05253921808772656, "A/154-ALA": 0.057899782321253056, "A/155-ALA": 0.1436442778802401, "A/156-LEU": 0.06731098458178622, "A/157-GLY": 0.03740625337756199, "A/158-ALA": 0.08918435254661475, "A/159-TRP": 0.20020863083134957, "A/160-LEU": 0.11209042527600199, "A/161-PHE": 0.1046442348738965, "A/162-ARG": 0.0826420305508505, "A/163-PRO": 0.08626170082329368, "A/164-ALA": 0.09804620253620235, "A/165-PHE": 0.12408428896669277, "A/166-GLU": 0.14712964851590546, "A/167-ALA": 0.044343649426670614, "A/168-LEU": 0.10339111591373573, "A/169-LEU": 0.11119287167714935, "A/170-VAL": 0.04005056596607961, "A/171-ILE": 0.06178609138001773, "A/172-LEU": 0.12708421254475197, "A/173-LEU": 0.02923218122250449, "A/174-LEU": 0.03572246762009567, "A/175-THR": 0.08564207933212249, "A/176-VAL": 0.052755473428341755, "A/177-LEU": 0.1093215205110353, "A/178-VAL": 0.03720952078755014, "A/179-SER": 0.06066879679030466, "A/180-PHE": 0.1347148193805214, "A/181-PHE": 0.17627671699872072, "A/182-LEU": 0.12286753942441436, "A/183-THR": 0.061293646532196384, "A/184-THR": 0.058644112253280006, "A/185-PHE": 0.13504472967668446, "A/186-VAL": 0.10437318329713027, "A/187-MET": 0.1414348049398409, "A/188-THR": 0.09934455662427838, "A/189-GLU": 0.10959849188497953, "A/190-THR": 0.08736927348726457, "A/191-PHE": 0.1308806232039432, "A/192-LYS": 0.18247746681713586, "A/193-PRO": 0.15069188607837838, "A/194-THR": 0.22171090064677645, "A/203-ASN": 0.23647251080123788, "A/204-ILE": 0.1713844266450988, "A/205-PHE": 0.20855019779160694, "A/206-GLN": 0.09734167758371691, "A/207-ALA": 0.12964215733907264, "A/208-TYR": 0.2579428887956119, "A/209-LYS": 0.13122363144194235, "A/210-THR": 0.05866373505080292, "A/211-VAL": 0.07750676029886008, "A/212-LEU": 0.1301578664083157, "A/213-GLN": 0.09828338072495224, "A/214-ASP": 0.10406309537612977, "A/215-LYS": 0.11665901454058937, "A/216-THR": 0.14112969906641204, "A/217-TYR": 0.16176039443164728, "A/218-MET": 0.0972456698695162, "A/219-ILE": 0.05095819702217259, "A/220-PHE": 0.11258235983000885, "A/221-MET": 0.10885766552041123, "A/222-GLY": 0.05476046109755311, "A/223-ALA": 0.07309851097211141, "A/224-ASN": 0.12226887516007112, "A/225-ILE": 0.06376909684329138, "A/226-ALA": 0.08529342184095194, "A/227-THR": 0.15309470849162266, "A/228-THR": 0.10508445103349597, "A/229-PHE": 0.08128343233624191, "A/230-ILE": 0.110175873107212, "A/231-ILE": 0.11160969824962635, "A/232-MET": 0.09621985047139416, "A/233-GLN": 0.18607061810039902, "A/234-PHE": 0.1440535724030854, "A/235-ASP": 0.18188000773909369, "A/236-ASN": 0.12325535745187287, "A/237-PHE": 0.12163185556594774, "A/238-LEU": 0.1042045477018502, "A/239-PRO": 0.046226719329866835, "A/240-VAL": 0.07052604864649324, "A/241-HIS": 0.08657324066504847, "A/242-LEU": 0.10029566036908769, "A/243-SER": 0.09899615453991847, "A/244-ASN": 0.13172665844064302, "A/245-SER": 0.13383087014167902, "A/246-PHE": 0.1935808954602311, "A/247-LYS": 0.1847301897494848, "A/248-THR": 0.09082140827979125, "A/249-ILE": 0.1976369353334888, "A/250-THR": 0.20465802312437575, "A/257-TYR": 0.285239769758494, "A/258-GLY": 0.12364458263498417, "A/259-GLN": 0.14863803335409626, "A/260-ARG": 0.1262003798318841, "A/261-MET": 0.0903742803199658, "A/262-LEU": 0.08394328463250693, "A/263-THR": 0.061464823989727975, "A/264-ILE": 0.11101393385606009, "A/265-TYR": 0.1552688202649802, "A/266-LEU": 0.1275962894247042, "A/267-ILE": 0.06044175392703545, "A/268-LEU": 0.13771331897945607, "A/269-ALA": 0.0816425834792553, "A/270-CYS": 0.05468643492664458, "A/271-VAL": 0.05440184653099835, "A/272-LEU": 0.08366342695452808, "A/273-VAL": 0.132196164579511, "A/274-VAL": 0.08969624202649532, "A/275-LEU": 0.07334956499362467, "A/276-LEU": 0.08062125788948887, "A/277-MET": 0.11118995595498231, "A/278-THR": 0.1455362138280598, "A/279-THR": 0.10497254785357134, "A/280-LEU": 0.14158760004939214, "A/281-ASN": 0.08348664112284108, "A/282-ARG": 0.24092833219686244, "A/283-LEU": 0.20178492715941249, "A/284-THR": 0.08256273315953822, "A/285-LYS": 0.15674588850964974, "A/286-ASP": 0.07399446307312736, "A/287-TRP": 0.22439209961724077, "A/288-SER": 0.07410883490796887, "A/289-HIS": 0.2274283771922332, "A/290-GLN": 0.22774136062411104, "A/291-LYS": 0.12252287322016742, "A/292-GLY": 0.06469527652365957, "A/293-PHE": 0.1773999467932866, "A/294-ILE": 0.11921449036472807, "A/295-TRP": 0.2676636800220798, "A/296-GLY": 0.061592278037845484, "A/297-SER": 0.13467951743819562, "A/298-LEU": 0.13444549827309163, "A/299-PHE": 0.09767711787806001, "A/300-MET": 0.13437447864131097, "A/301-ALA": 0.051468063872699116, "A/302-ILE": 0.05940949213333947, "A/303-GLY": 0.042029983672412105, "A/304-MET": 0.11149711291401179, "A/305-ILE": 0.12017117501014907, "A/306-PHE": 0.054695587399383974, "A/307-SER": 0.07038294896062527, "A/308-PHE": 0.2186010691245505, "A/309-LEU": 0.13109147899982634, "A/310-THR": 0.08257916893671326, "A/311-THR": 0.11884710538000225, "A/312-THR": 0.10341177307576563, "A/313-PHE": 0.07249380719104316, "A/314-THR": 0.05946604993030898, "A/315-PRO": 0.04466607185123352, "A/316-ILE": 0.10154392555963553, "A/317-PHE": 0.1220426939932997, "A/318-ILE": 0.040567125905573244, "A/319-ALA": 0.05958763099840936, "A/320-GLY": 0.08019108788849963, "A/321-ILE": 0.0789539005009089, "A/322-VAL": 0.06267785526012937, "A/323-TYR": 0.12009248719152393, "A/324-THR": 0.047012490038974425, "A/325-LEU": 0.09812978999029953, "A/326-GLY": 0.04436080886211235, "A/327-GLU": 0.13386103703725283, "A/328-ILE": 0.1347269957451316, "A/329-VAL": 0.05708731325311171, "A/330-TYR": 0.16791765883258977, "A/331-THR": 0.06930426078931266, "A/332-PRO": 0.11353143775705934, "A/333-SER": 0.1280554949233804, "A/334-VAL": 0.10338973892900483, "A/335-GLN": 0.15247823884218892, "A/336-THR": 0.09892980603377785, "A/337-LEU": 0.0832900628726391, "A/338-GLY": 0.07609904615558954, "A/339-ALA": 0.070165432663262, "A/340-ASP": 0.11532726995488257, "A/341-LEU": 0.14496066887086004, "A/342-MET": 0.12180156177477189, "A/343-ASN": 0.17917829144316127, "A/344-PRO": 0.140419505674435, "A/345-GLU": 0.2759388556720002, "A/346-LYS": 0.14265171333769164, "A/347-ILE": 0.09193662183877287, "A/348-GLY": 0.06486299268381805, "A/349-SER": 0.10123031145914993, "A/350-TYR": 0.13558775143192864, "A/351-ASN": 0.060566479892764605, "A/352-GLY": 0.09068639706781405, "A/353-VAL": 0.08951673883251471, "A/354-ALA": 0.07641872813146416, "A/355-ALA": 0.1611728623969612, "A/356-ILE": 0.11565989327065086, "A/357-LYS": 0.18193013412124723, "A/358-MET": 0.17444973989048815, "A/359-PRO": 0.09033122247503343, "A/360-ILE": 0.1228255940316729, "A/361-ALA": 0.08442328612317374, "A/362-SER": 0.10882324360284819, "A/363-ILE": 0.05532819444251856, "A/364-LEU": 0.04455294373411061, "A/365-ALA": 0.054099705446105366, "A/366-GLY": 0.03646805715548314, "A/367-LEU": 0.10071910880257512, "A/368-LEU": 0.06815773497831845, "A/369-VAL": 0.05373839870708964, "A/370-SER": 0.03796907524939554, "A/371-ILE": 0.05712201717378145, "A/372-SER": 0.04760918285226417, "A/373-PRO": 0.0358178646290223, "A/374-MET": 0.03357447961910803, "A/375-ILE": 0.037318507463156556, "A/376-LYS": 0.03638331811173182, "A/377-ALA": 0.05589252613198734, "A/378-ILE": 0.14219892645985563, "A/379-GLY": 0.048193531810645715, "A/380-VAL": 0.1155111378837823, "A/381-SER": 0.08750293906387908, "A/382-LEU": 0.11969613487559891, "A/383-VAL": 0.08123299485185187, "A/384-LEU": 0.13014812891986802, "A/385-ALA": 0.11344352677984404, "A/386-LEU": 0.12533081883030328, "A/387-THR": 0.07242029854165717, "A/388-GLU": 0.09606630557924903, "A/389-VAL": 0.1042498766337083, "A/390-LEU": 0.09556909062237973, "A/391-ALA": 0.10968964800310159, "A/392-ILE": 0.12997120751678287, "A/393-ILE": 0.04467703360452642, "A/394-LEU": 0.0626369085422338, "A/395-VAL": 0.07036238394457373, "A/396-LEU": 0.05570241187132851, "A/397-VAL": 0.05277725310656884, "A/398-ALA": 0.04815576923143774, "A/399-VAL": 0.053010289893011646, "A/400-ASN": 0.1104487193088986, "A/401-ARG": 0.10796083247220963, "A/402-HIS": 0.10749870636621801, "A/403-GLN": 0.07756960258852079, "A/404-LYS": 0.08270016910310572, "A/405-THR": 0.09665247195502831, "A/406-LYS": 0.26542140053002744}}}, "2": {"single": {"lddt": 0.6649361255322872, "rmsd": 3.814903497695923, "cad_score": 0.643317, "gdtts": 0.5172634271099744, "tm_score": 0.8286851644515991, "LoCoHD": 0.10646126849945219}, "per_residue": {"lddt": {"A/2-LYS": 0.787, "A/3-GLU": 0.561, "A/4-PHE": 0.765, "A/5-TRP": 0.695, "A/6-ASN": 0.77, "A/7-LEU": 0.857, "A/8-ASP": 0.757, "A/9-LYS": 0.671, "A/10-ASN": 0.72, "A/11-LEU": 0.77, "A/12-GLN": 0.852, "A/13-LEU": 0.772, "A/14-ARG": 0.559, "A/15-LEU": 0.816, "A/16-GLY": 0.825, "A/17-ILE": 0.766, "A/18-VAL": 0.727, "A/19-PHE": 0.743, "A/20-LEU": 0.748, "A/21-GLY": 0.667, "A/22-ALA": 0.64, "A/23-PHE": 0.666, "A/24-SER": 0.626, "A/25-TYR": 0.42, "A/26-GLY": 0.487, "A/27-THR": 0.511, "A/28-VAL": 0.534, "A/29-PHE": 0.39, "A/30-SER": 0.473, "A/31-SER": 0.46, "A/32-MET": 0.557, "A/33-THR": 0.418, "A/34-ILE": 0.428, "A/35-TYR": 0.613, "A/36-TYR": 0.591, "A/37-ASN": 0.41, "A/38-GLN": 0.411, "A/39-TYR": 0.614, "A/40-LEU": 0.596, "A/41-GLY": 0.419, "A/42-SER": 0.357, "A/43-ALA": 0.414, "A/44-ILE": 0.489, "A/45-THR": 0.46, "A/46-GLY": 0.457, "A/47-ILE": 0.486, "A/48-LEU": 0.442, "A/49-LEU": 0.398, "A/50-ALA": 0.502, "A/51-LEU": 0.525, "A/52-SER": 0.567, "A/53-ALA": 0.549, "A/54-VAL": 0.576, "A/55-ALA": 0.615, "A/56-THR": 0.65, "A/57-PHE": 0.683, "A/58-VAL": 0.716, "A/59-ALA": 0.772, "A/60-GLY": 0.731, "A/61-ILE": 0.738, "A/62-LEU": 0.821, "A/63-ALA": 0.835, "A/64-GLY": 0.81, "A/65-PHE": 0.725, "A/66-PHE": 0.715, "A/67-ALA": 0.834, "A/68-ASP": 0.78, "A/69-ARG": 0.708, "A/70-ASN": 0.669, "A/71-GLY": 0.79, "A/72-ARG": 0.731, "A/73-LYS": 0.818, "A/74-PRO": 0.864, "A/75-VAL": 0.876, "A/76-MET": 0.764, "A/77-VAL": 0.857, "A/78-PHE": 0.838, "A/79-GLY": 0.814, "A/80-THR": 0.746, "A/81-ILE": 0.848, "A/82-ILE": 0.847, "A/83-GLN": 0.678, "A/84-LEU": 0.747, "A/85-LEU": 0.756, "A/86-GLY": 0.784, "A/87-ALA": 0.787, "A/88-ALA": 0.832, "A/89-LEU": 0.788, "A/90-ALA": 0.765, "A/91-ILE": 0.803, "A/92-ALA": 0.791, "A/93-SER": 0.779, "A/94-ASN": 0.687, "A/95-LEU": 0.717, "A/96-PRO": 0.794, "A/97-GLY": 0.717, "A/98-HIS": 0.64, "A/99-VAL": 0.703, "A/100-ASN": 0.637, "A/101-PRO": 0.654, "A/102-TRP": 0.56, "A/103-SER": 0.801, "A/104-THR": 0.736, "A/105-PHE": 0.616, "A/106-ILE": 0.773, "A/107-ALA": 0.769, "A/108-PHE": 0.54, "A/109-LEU": 0.711, "A/110-LEU": 0.791, "A/111-ILE": 0.74, "A/112-SER": 0.709, "A/113-PHE": 0.774, "A/114-GLY": 0.798, "A/115-TYR": 0.672, "A/116-ASN": 0.705, "A/117-PHE": 0.771, "A/118-VAL": 0.789, "A/119-ILE": 0.734, "A/120-THR": 0.763, "A/121-ALA": 0.805, "A/122-GLY": 0.808, "A/123-ASN": 0.745, "A/124-ALA": 0.805, "A/125-MET": 0.732, "A/126-ILE": 0.748, "A/127-ILE": 0.734, "A/128-ASP": 0.655, "A/129-ALA": 0.755, "A/130-SER": 0.723, "A/131-ASN": 0.697, "A/132-ALA": 0.667, "A/133-GLU": 0.739, "A/134-ASN": 0.7, "A/135-ARG": 0.69, "A/136-LYS": 0.624, "A/137-VAL": 0.772, "A/138-VAL": 0.782, "A/139-PHE": 0.731, "A/140-MET": 0.728, "A/141-LEU": 0.813, "A/142-ASP": 0.794, "A/143-TYR": 0.787, "A/144-TRP": 0.713, "A/145-ALA": 0.812, "A/146-GLN": 0.716, "A/147-ASN": 0.779, "A/148-LEU": 0.773, "A/149-SER": 0.703, "A/150-VAL": 0.607, "A/151-ILE": 0.673, "A/152-LEU": 0.668, "A/153-GLY": 0.622, "A/154-ALA": 0.538, "A/155-ALA": 0.552, "A/156-LEU": 0.589, "A/157-GLY": 0.532, "A/158-ALA": 0.478, "A/159-TRP": 0.388, "A/160-LEU": 0.576, "A/161-PHE": 0.552, "A/162-ARG": null, "A/163-PRO": null, "A/164-ALA": 0.63, "A/165-PHE": 0.681, "A/166-GLU": 0.69, "A/167-ALA": 0.746, "A/168-LEU": 0.675, "A/169-LEU": 0.775, "A/170-VAL": 0.837, "A/171-ILE": 0.762, "A/172-LEU": 0.617, "A/173-LEU": 0.811, "A/174-LEU": 0.849, "A/175-THR": 0.719, "A/176-VAL": 0.755, "A/177-LEU": 0.8, "A/178-VAL": 0.845, "A/179-SER": 0.766, "A/180-PHE": 0.831, "A/181-PHE": 0.652, "A/182-LEU": 0.806, "A/183-THR": 0.799, "A/184-THR": 0.796, "A/185-PHE": 0.787, "A/186-VAL": 0.731, "A/187-MET": 0.709, "A/188-THR": 0.58, "A/189-GLU": 0.719, "A/190-THR": 0.71, "A/191-PHE": 0.572, "A/192-LYS": 0.5, "A/193-PRO": 0.569, "A/194-THR": 0.56, "A/203-ASN": 0.523, "A/204-ILE": 0.479, "A/205-PHE": 0.437, "A/206-GLN": 0.706, "A/207-ALA": 0.609, "A/208-TYR": 0.78, "A/209-LYS": 0.696, "A/210-THR": 0.674, "A/211-VAL": 0.709, "A/212-LEU": 0.695, "A/213-GLN": 0.774, "A/214-ASP": 0.7, "A/215-LYS": 0.698, "A/216-THR": 0.648, "A/217-TYR": 0.687, "A/218-MET": 0.691, "A/219-ILE": 0.775, "A/220-PHE": 0.581, "A/221-MET": 0.733, "A/222-GLY": 0.827, "A/223-ALA": 0.787, "A/224-ASN": 0.715, "A/225-ILE": 0.785, "A/226-ALA": 0.837, "A/227-THR": 0.708, "A/228-THR": 0.634, "A/229-PHE": 0.698, "A/230-ILE": 0.664, "A/231-ILE": 0.647, "A/232-MET": 0.497, "A/233-GLN": 0.456, "A/234-PHE": 0.482, "A/235-ASP": 0.341, "A/236-ASN": 0.401, "A/237-PHE": 0.548, "A/238-LEU": 0.538, "A/239-PRO": 0.461, "A/240-VAL": 0.508, "A/241-HIS": 0.573, "A/242-LEU": 0.561, "A/243-SER": 0.491, "A/244-ASN": 0.516, "A/245-SER": 0.594, "A/246-PHE": 0.525, "A/247-LYS": 0.372, "A/248-THR": 0.618, "A/249-ILE": 0.599, "A/250-THR": 0.582, "A/257-TYR": 0.438, "A/258-GLY": 0.498, "A/259-GLN": 0.354, "A/260-ARG": 0.484, "A/261-MET": 0.506, "A/262-LEU": 0.476, "A/263-THR": 0.495, "A/264-ILE": 0.6, "A/265-TYR": 0.497, "A/266-LEU": 0.58, "A/267-ILE": 0.648, "A/268-LEU": 0.659, "A/269-ALA": 0.746, "A/270-CYS": 0.772, "A/271-VAL": 0.866, "A/272-LEU": 0.859, "A/273-VAL": 0.824, "A/274-VAL": 0.731, "A/275-LEU": 0.805, "A/276-LEU": 0.743, "A/277-MET": 0.706, "A/278-THR": 0.717, "A/279-THR": 0.714, "A/280-LEU": 0.64, "A/281-ASN": 0.637, "A/282-ARG": 0.492, "A/283-LEU": 0.6, "A/284-THR": 0.601, "A/285-LYS": 0.612, "A/286-ASP": 0.684, "A/287-TRP": 0.536, "A/288-SER": 0.674, "A/289-HIS": 0.63, "A/290-GLN": 0.602, "A/291-LYS": 0.661, "A/292-GLY": 0.73, "A/293-PHE": 0.546, "A/294-ILE": 0.679, "A/295-TRP": 0.619, "A/296-GLY": 0.747, "A/297-SER": 0.675, "A/298-LEU": 0.685, "A/299-PHE": 0.74, "A/300-MET": 0.684, "A/301-ALA": 0.686, "A/302-ILE": 0.761, "A/303-GLY": 0.738, "A/304-MET": 0.622, "A/305-ILE": 0.682, "A/306-PHE": 0.759, "A/307-SER": 0.666, "A/308-PHE": 0.541, "A/309-LEU": 0.648, "A/310-THR": 0.695, "A/311-THR": 0.683, "A/312-THR": 0.772, "A/313-PHE": 0.631, "A/314-THR": 0.724, "A/315-PRO": 0.797, "A/316-ILE": 0.697, "A/317-PHE": 0.683, "A/318-ILE": 0.793, "A/319-ALA": 0.765, "A/320-GLY": 0.769, "A/321-ILE": 0.837, "A/322-VAL": 0.812, "A/323-TYR": 0.69, "A/324-THR": 0.808, "A/325-LEU": 0.752, "A/326-GLY": 0.787, "A/327-GLU": 0.719, "A/328-ILE": 0.8, "A/329-VAL": 0.762, "A/330-TYR": 0.693, "A/331-THR": 0.719, "A/332-PRO": 0.725, "A/333-SER": 0.695, "A/334-VAL": 0.631, "A/335-GLN": 0.692, "A/336-THR": 0.708, "A/337-LEU": 0.598, "A/338-GLY": 0.696, "A/339-ALA": 0.753, "A/340-ASP": 0.671, "A/341-LEU": 0.622, "A/342-MET": 0.628, "A/343-ASN": 0.559, "A/344-PRO": 0.658, "A/345-GLU": 0.602, "A/346-LYS": 0.668, "A/347-ILE": 0.756, "A/348-GLY": 0.791, "A/349-SER": 0.776, "A/350-TYR": 0.715, "A/351-ASN": 0.78, "A/352-GLY": 0.793, "A/353-VAL": 0.773, "A/354-ALA": 0.747, "A/355-ALA": 0.609, "A/356-ILE": 0.523, "A/357-LYS": 0.507, "A/358-MET": 0.484, "A/359-PRO": 0.488, "A/360-ILE": 0.619, "A/361-ALA": 0.634, "A/362-SER": 0.447, "A/363-ILE": 0.477, "A/364-LEU": 0.627, "A/365-ALA": 0.585, "A/366-GLY": 0.49, "A/367-LEU": 0.506, "A/368-LEU": 0.623, "A/369-VAL": 0.532, "A/370-SER": 0.537, "A/371-ILE": 0.59, "A/372-SER": 0.596, "A/373-PRO": 0.607, "A/374-MET": 0.755, "A/375-ILE": 0.722, "A/376-LYS": 0.62, "A/377-ALA": 0.627, "A/378-ILE": 0.596, "A/379-GLY": 0.698, "A/380-VAL": 0.68, "A/381-SER": 0.631, "A/382-LEU": 0.682, "A/383-VAL": 0.776, "A/384-LEU": 0.673, "A/385-ALA": 0.68, "A/386-LEU": 0.668, "A/387-THR": 0.745, "A/388-GLU": 0.611, "A/389-VAL": 0.713, "A/390-LEU": 0.736, "A/391-ALA": 0.778, "A/392-ILE": 0.686, "A/393-ILE": 0.768, "A/394-LEU": 0.736, "A/395-VAL": 0.68, "A/396-LEU": 0.716, "A/397-VAL": 0.772, "A/398-ALA": 0.722, "A/399-VAL": 0.67, "A/400-ASN": 0.662, "A/401-ARG": 0.685, "A/402-HIS": 0.623, "A/403-GLN": 0.699, "A/404-LYS": 0.707, "A/405-THR": 0.612, "A/406-LYS": 0.364}, "cad_score": {"A/2-LYS": 0.701, "A/3-GLU": 0.502, "A/4-PHE": 0.898, "A/5-TRP": 0.597, "A/6-ASN": 0.595, "A/7-LEU": 0.849, "A/8-ASP": 0.775, "A/9-LYS": 0.788, "A/10-ASN": 0.549, "A/11-LEU": 0.654, "A/12-GLN": 0.808, "A/13-LEU": 0.779, "A/14-ARG": 0.377, "A/15-LEU": 0.714, "A/16-GLY": 0.836, "A/17-ILE": 0.812, "A/18-VAL": 0.556, "A/19-PHE": 0.895, "A/20-LEU": 0.806, "A/21-GLY": 0.357, "A/22-ALA": 0.632, "A/23-PHE": 0.719, "A/24-SER": 0.524, "A/25-TYR": 0.307, "A/26-GLY": 0.6, "A/27-THR": 0.393, "A/28-VAL": 0.508, "A/29-PHE": 0.355, "A/30-SER": 0.367, "A/31-SER": 0.334, "A/32-MET": 0.634, "A/33-THR": 0.403, "A/34-ILE": 0.333, "A/35-TYR": 0.703, "A/36-TYR": 0.733, "A/37-ASN": 0.462, "A/38-GLN": 0.399, "A/39-TYR": 0.647, "A/40-LEU": 0.675, "A/41-GLY": 0.521, "A/42-SER": 0.354, "A/43-ALA": 0.508, "A/44-ILE": 0.481, "A/45-THR": 0.654, "A/46-GLY": 0.311, "A/47-ILE": 0.613, "A/48-LEU": 0.551, "A/49-LEU": 0.299, "A/50-ALA": 0.343, "A/51-LEU": 0.671, "A/52-SER": 0.667, "A/53-ALA": 0.364, "A/54-VAL": 0.623, "A/55-ALA": 0.863, "A/56-THR": 0.529, "A/57-PHE": 0.632, "A/58-VAL": 0.885, "A/59-ALA": 0.785, "A/60-GLY": 0.686, "A/61-ILE": 0.655, "A/62-LEU": 0.834, "A/63-ALA": 0.788, "A/64-GLY": 0.761, "A/65-PHE": 0.69, "A/66-PHE": 0.744, "A/67-ALA": 0.765, "A/68-ASP": 0.547, "A/69-ARG": 0.725, "A/70-ASN": 0.781, "A/71-GLY": 0.62, "A/72-ARG": 0.656, "A/73-LYS": 0.619, "A/74-PRO": 0.783, "A/75-VAL": 0.787, "A/76-MET": 0.681, "A/77-VAL": 0.833, "A/78-PHE": 0.79, "A/79-GLY": 0.826, "A/80-THR": 0.681, "A/81-ILE": 0.859, "A/82-ILE": 0.85, "A/83-GLN": 0.692, "A/84-LEU": 0.896, "A/85-LEU": 0.599, "A/86-GLY": 0.901, "A/87-ALA": 0.777, "A/88-ALA": 0.889, "A/89-LEU": 0.82, "A/90-ALA": 0.73, "A/91-ILE": 0.823, "A/92-ALA": 0.84, "A/93-SER": 0.744, "A/94-ASN": 0.709, "A/95-LEU": 0.747, "A/96-PRO": 0.9, "A/97-GLY": 0.913, "A/98-HIS": 0.577, "A/99-VAL": 0.59, "A/100-ASN": 0.662, "A/101-PRO": 0.56, "A/102-TRP": 0.433, "A/103-SER": 0.717, "A/104-THR": 0.585, "A/105-PHE": 0.407, "A/106-ILE": 0.602, "A/107-ALA": 0.851, "A/108-PHE": 0.577, "A/109-LEU": 0.603, "A/110-LEU": 0.792, "A/111-ILE": 0.656, "A/112-SER": 0.692, "A/113-PHE": 0.802, "A/114-GLY": 0.864, "A/115-TYR": 0.591, "A/116-ASN": 0.629, "A/117-PHE": 0.865, "A/118-VAL": 0.691, "A/119-ILE": 0.645, "A/120-THR": 0.735, "A/121-ALA": 0.757, "A/122-GLY": 0.711, "A/123-ASN": 0.641, "A/124-ALA": 0.864, "A/125-MET": 0.617, "A/126-ILE": 0.655, "A/127-ILE": 0.628, "A/128-ASP": 0.452, "A/129-ALA": 0.493, "A/130-SER": 0.62, "A/131-ASN": 0.694, "A/132-ALA": 0.556, "A/133-GLU": 0.61, "A/134-ASN": 0.73, "A/135-ARG": 0.624, "A/136-LYS": 0.685, "A/137-VAL": 0.762, "A/138-VAL": 0.751, "A/139-PHE": 0.62, "A/140-MET": 0.625, "A/141-LEU": 0.819, "A/142-ASP": 0.763, "A/143-TYR": 0.836, "A/144-TRP": 0.479, "A/145-ALA": 0.798, "A/146-GLN": 0.745, "A/147-ASN": 0.901, "A/148-LEU": 0.675, "A/149-SER": 0.759, "A/150-VAL": 0.653, "A/151-ILE": 0.68, "A/152-LEU": 0.817, "A/153-GLY": 0.794, "A/154-ALA": 0.352, "A/155-ALA": 0.402, "A/156-LEU": 0.813, "A/157-GLY": 0.609, "A/158-ALA": 0.41, "A/159-TRP": 0.532, "A/160-LEU": 0.572, "A/161-PHE": 0.539, "A/162-ARG": 0.374, "A/163-PRO": 0.741, "A/164-ALA": 0.585, "A/165-PHE": 0.751, "A/166-GLU": 0.649, "A/167-ALA": 0.644, "A/168-LEU": 0.571, "A/169-LEU": 0.791, "A/170-VAL": 0.865, "A/171-ILE": 0.596, "A/172-LEU": 0.595, "A/173-LEU": 0.844, "A/174-LEU": 0.793, "A/175-THR": 0.722, "A/176-VAL": 0.662, "A/177-LEU": 0.797, "A/178-VAL": 0.898, "A/179-SER": 0.719, "A/180-PHE": 0.756, "A/181-PHE": 0.576, "A/182-LEU": 0.784, "A/183-THR": 0.762, "A/184-THR": 0.782, "A/185-PHE": 0.801, "A/186-VAL": 0.708, "A/187-MET": 0.361, "A/188-THR": 0.423, "A/189-GLU": 0.667, "A/190-THR": 0.393, "A/191-PHE": 0.653, "A/192-LYS": 0.437, "A/193-PRO": 0.703, "A/194-THR": 0.753, "A/203-ASN": 0.879, "A/204-ILE": 0.616, "A/205-PHE": 0.288, "A/206-GLN": 0.751, "A/207-ALA": 0.718, "A/208-TYR": 0.655, "A/209-LYS": 0.549, "A/210-THR": 0.736, "A/211-VAL": 0.669, "A/212-LEU": 0.685, "A/213-GLN": 0.774, "A/214-ASP": 0.651, "A/215-LYS": 0.689, "A/216-THR": 0.562, "A/217-TYR": 0.613, "A/218-MET": 0.594, "A/219-ILE": 0.709, "A/220-PHE": 0.416, "A/221-MET": 0.514, "A/222-GLY": 0.841, "A/223-ALA": 0.794, "A/224-ASN": 0.509, "A/225-ILE": 0.697, "A/226-ALA": 0.67, "A/227-THR": 0.54, "A/228-THR": 0.673, "A/229-PHE": 0.779, "A/230-ILE": 0.62, "A/231-ILE": 0.551, "A/232-MET": 0.476, "A/233-GLN": 0.539, "A/234-PHE": 0.454, "A/235-ASP": 0.294, "A/236-ASN": 0.396, "A/237-PHE": 0.763, "A/238-LEU": 0.566, "A/239-PRO": 0.615, "A/240-VAL": 0.499, "A/241-HIS": 0.446, "A/242-LEU": 0.639, "A/243-SER": 0.479, "A/244-ASN": 0.63, "A/245-SER": 0.644, "A/246-PHE": 0.532, "A/247-LYS": 0.252, "A/248-THR": 0.87, "A/249-ILE": 0.52, "A/250-THR": 0.871, "A/257-TYR": 0.735, "A/258-GLY": 0.579, "A/259-GLN": 0.291, "A/260-ARG": 0.791, "A/261-MET": 0.54, "A/262-LEU": 0.556, "A/263-THR": 0.473, "A/264-ILE": 0.626, "A/265-TYR": 0.467, "A/266-LEU": 0.344, "A/267-ILE": 0.505, "A/268-LEU": 0.574, "A/269-ALA": 0.828, "A/270-CYS": 0.852, "A/271-VAL": 0.864, "A/272-LEU": 0.684, "A/273-VAL": 0.828, "A/274-VAL": 0.633, "A/275-LEU": 0.728, "A/276-LEU": 0.718, "A/277-MET": 0.55, "A/278-THR": 0.339, "A/279-THR": 0.682, "A/280-LEU": 0.636, "A/281-ASN": 0.632, "A/282-ARG": 0.601, "A/283-LEU": 0.556, "A/284-THR": 0.273, "A/285-LYS": 0.65, "A/286-ASP": 0.621, "A/287-TRP": 0.516, "A/288-SER": 0.511, "A/289-HIS": 0.658, "A/290-GLN": 0.572, "A/291-LYS": 0.69, "A/292-GLY": 0.611, "A/293-PHE": 0.579, "A/294-ILE": 0.623, "A/295-TRP": 0.708, "A/296-GLY": 0.89, "A/297-SER": 0.6, "A/298-LEU": 0.672, "A/299-PHE": 0.711, "A/300-MET": 0.669, "A/301-ALA": 0.671, "A/302-ILE": 0.766, "A/303-GLY": 0.839, "A/304-MET": 0.557, "A/305-ILE": 0.725, "A/306-PHE": 0.684, "A/307-SER": 0.665, "A/308-PHE": 0.309, "A/309-LEU": 0.589, "A/310-THR": 0.711, "A/311-THR": 0.745, "A/312-THR": 0.774, "A/313-PHE": 0.581, "A/314-THR": 0.843, "A/315-PRO": 0.854, "A/316-ILE": 0.684, "A/317-PHE": 0.517, "A/318-ILE": 0.864, "A/319-ALA": 0.809, "A/320-GLY": 0.565, "A/321-ILE": 0.771, "A/322-VAL": 0.766, "A/323-TYR": 0.796, "A/324-THR": 0.852, "A/325-LEU": 0.632, "A/326-GLY": 0.902, "A/327-GLU": 0.778, "A/328-ILE": 0.775, "A/329-VAL": 0.677, "A/330-TYR": 0.693, "A/331-THR": 0.913, "A/332-PRO": 0.591, "A/333-SER": 0.704, "A/334-VAL": 0.66, "A/335-GLN": 0.699, "A/336-THR": 0.784, "A/337-LEU": 0.624, "A/338-GLY": 0.7, "A/339-ALA": 0.777, "A/340-ASP": 0.671, "A/341-LEU": 0.641, "A/342-MET": 0.714, "A/343-ASN": 0.683, "A/344-PRO": 0.579, "A/345-GLU": 0.579, "A/346-LYS": 0.673, "A/347-ILE": 0.723, "A/348-GLY": 0.797, "A/349-SER": 0.726, "A/350-TYR": 0.646, "A/351-ASN": 0.74, "A/352-GLY": 0.705, "A/353-VAL": 0.679, "A/354-ALA": 0.507, "A/355-ALA": 0.595, "A/356-ILE": 0.517, "A/357-LYS": 0.296, "A/358-MET": 0.452, "A/359-PRO": 0.521, "A/360-ILE": 0.446, "A/361-ALA": 0.827, "A/362-SER": 0.518, "A/363-ILE": 0.334, "A/364-LEU": 0.792, "A/365-ALA": 0.734, "A/366-GLY": 0.343, "A/367-LEU": 0.729, "A/368-LEU": 0.648, "A/369-VAL": 0.404, "A/370-SER": 0.416, "A/371-ILE": 0.775, "A/372-SER": 0.688, "A/373-PRO": 0.558, "A/374-MET": 0.772, "A/375-ILE": 0.79, "A/376-LYS": 0.795, "A/377-ALA": 0.633, "A/378-ILE": 0.543, "A/379-GLY": 0.874, "A/380-VAL": 0.7, "A/381-SER": 0.537, "A/382-LEU": 0.701, "A/383-VAL": 0.76, "A/384-LEU": 0.649, "A/385-ALA": 0.622, "A/386-LEU": 0.696, "A/387-THR": 0.674, "A/388-GLU": 0.504, "A/389-VAL": 0.61, "A/390-LEU": 0.649, "A/391-ALA": 0.76, "A/392-ILE": 0.479, "A/393-ILE": 0.872, "A/394-LEU": 0.731, "A/395-VAL": 0.621, "A/396-LEU": 0.665, "A/397-VAL": 0.821, "A/398-ALA": 0.746, "A/399-VAL": 0.642, "A/400-ASN": 0.645, "A/401-ARG": 0.622, "A/402-HIS": 0.385, "A/403-GLN": 0.762, "A/404-LYS": 0.661, "A/405-THR": 0.581, "A/406-LYS": 0.467}, "LoCoHD": {"A/2-LYS": 0.1384184427192616, "A/3-GLU": 0.17348211207880093, "A/4-PHE": 0.12483967508747303, "A/5-TRP": 0.07459490017467692, "A/6-ASN": 0.14402225110098046, "A/7-LEU": 0.0572364955420117, "A/8-ASP": 0.09535074595581024, "A/9-LYS": 0.16924266283518277, "A/10-ASN": 0.1922931820231357, "A/11-LEU": 0.19601510323949503, "A/12-GLN": 0.08790731191743444, "A/13-LEU": 0.11700904926031401, "A/14-ARG": 0.2199890689051936, "A/15-LEU": 0.06093153946635233, "A/16-GLY": 0.05442205150504254, "A/17-ILE": 0.10902718891275483, "A/18-VAL": 0.11381777546852388, "A/19-PHE": 0.082719803039092, "A/20-LEU": 0.05623435749653778, "A/21-GLY": 0.05100449318511714, "A/22-ALA": 0.0603058258163563, "A/23-PHE": 0.07962813223430151, "A/24-SER": 0.068862147180383, "A/25-TYR": 0.1949367499056453, "A/26-GLY": 0.07800845798481273, "A/27-THR": 0.055961932025419305, "A/28-VAL": 0.10500737114353588, "A/29-PHE": 0.20326171298132187, "A/30-SER": 0.1002241657087166, "A/31-SER": 0.11844792907528734, "A/32-MET": 0.09004076698764177, "A/33-THR": 0.07246678088665526, "A/34-ILE": 0.09085574355249959, "A/35-TYR": 0.12876049688121385, "A/36-TYR": 0.09855751289158408, "A/37-ASN": 0.07901094896832378, "A/38-GLN": 0.2824515146434223, "A/39-TYR": 0.16008922089559913, "A/40-LEU": 0.09476122642731966, "A/41-GLY": 0.05395034842470594, "A/42-SER": 0.05263197228668834, "A/43-ALA": 0.04898025414235777, "A/44-ILE": 0.08023442484415681, "A/45-THR": 0.04580880787758816, "A/46-GLY": 0.04286325114904179, "A/47-ILE": 0.05784262152554081, "A/48-LEU": 0.13144639337116726, "A/49-LEU": 0.12476927039237769, "A/50-ALA": 0.05842028741039023, "A/51-LEU": 0.10285091566802688, "A/52-SER": 0.053594444910360466, "A/53-ALA": 0.05338698340744473, "A/54-VAL": 0.0534329036838509, "A/55-ALA": 0.029975803246112997, "A/56-THR": 0.06449301380802683, "A/57-PHE": 0.0460084979480421, "A/58-VAL": 0.05290515225892712, "A/59-ALA": 0.0376218656711614, "A/60-GLY": 0.045475345032001784, "A/61-ILE": 0.09856567516983297, "A/62-LEU": 0.09584205196514742, "A/63-ALA": 0.0627747826078851, "A/64-GLY": 0.0652922748762649, "A/65-PHE": 0.13049568875653553, "A/66-PHE": 0.14809611876729312, "A/67-ALA": 0.08468411804111661, "A/68-ASP": 0.13629513675057825, "A/69-ARG": 0.13827257558919093, "A/70-ASN": 0.09988809039092558, "A/71-GLY": 0.13432422813894643, "A/72-ARG": 0.13562703662451817, "A/73-LYS": 0.16643481083521114, "A/74-PRO": 0.060366066344790255, "A/75-VAL": 0.07071266264655793, "A/76-MET": 0.0871149423217895, "A/77-VAL": 0.068942608027025, "A/78-PHE": 0.08080193183898206, "A/79-GLY": 0.03448418051942455, "A/80-THR": 0.06503831058483744, "A/81-ILE": 0.04416727967333424, "A/82-ILE": 0.05732168504529545, "A/83-GLN": 0.08624265883841031, "A/84-LEU": 0.06775985521143994, "A/85-LEU": 0.0888859798981356, "A/86-GLY": 0.06421673359963401, "A/87-ALA": 0.07172491024521002, "A/88-ALA": 0.0462706804898504, "A/89-LEU": 0.062013584566513305, "A/90-ALA": 0.10261765569871782, "A/91-ILE": 0.1258326089655362, "A/92-ALA": 0.07894544316333349, "A/93-SER": 0.07869463220538392, "A/94-ASN": 0.11521608351886681, "A/95-LEU": 0.10300424118505098, "A/96-PRO": 0.04787634804435775, "A/97-GLY": 0.035847229759193064, "A/98-HIS": 0.07578122038584902, "A/99-VAL": 0.08916895951883115, "A/100-ASN": 0.0948327169988258, "A/101-PRO": 0.047617658314372494, "A/102-TRP": 0.21375799506078377, "A/103-SER": 0.10562715184427235, "A/104-THR": 0.0735092316344231, "A/105-PHE": 0.16368280472670804, "A/106-ILE": 0.09463738567174798, "A/107-ALA": 0.0745861970197477, "A/108-PHE": 0.19097870545815882, "A/109-LEU": 0.10035729569459678, "A/110-LEU": 0.04194510351583404, "A/111-ILE": 0.06534996426462944, "A/112-SER": 0.0652630615128082, "A/113-PHE": 0.11453639174123288, "A/114-GLY": 0.03971635966130265, "A/115-TYR": 0.2084482618847826, "A/116-ASN": 0.08340037214447191, "A/117-PHE": 0.09595664189972587, "A/118-VAL": 0.10991715142874911, "A/119-ILE": 0.18521366066417447, "A/120-THR": 0.07889749398964639, "A/121-ALA": 0.05544101919036581, "A/122-GLY": 0.11339547851943767, "A/123-ASN": 0.14535822134043064, "A/124-ALA": 0.08852704897039347, "A/125-MET": 0.1692673941370824, "A/126-ILE": 0.08773907353597589, "A/127-ILE": 0.11997345414784083, "A/128-ASP": 0.20437667988381608, "A/129-ALA": 0.16137032861839373, "A/130-SER": 0.09731304691182789, "A/131-ASN": 0.12061805671790564, "A/132-ALA": 0.12025030173129712, "A/133-GLU": 0.12139819415208263, "A/134-ASN": 0.11918126262492963, "A/135-ARG": 0.1491066460126822, "A/136-LYS": 0.1681522093433629, "A/137-VAL": 0.09663007055354808, "A/138-VAL": 0.07319068040447285, "A/139-PHE": 0.15518686436914167, "A/140-MET": 0.0886288367160206, "A/141-LEU": 0.09835076680009533, "A/142-ASP": 0.09001109734755537, "A/143-TYR": 0.10101217195598193, "A/144-TRP": 0.16971700676813692, "A/145-ALA": 0.060475408315311646, "A/146-GLN": 0.10589178741811875, "A/147-ASN": 0.07875267182069186, "A/148-LEU": 0.09202542350893758, "A/149-SER": 0.06851369239224878, "A/150-VAL": 0.11035385936255386, "A/151-ILE": 0.06732287297933325, "A/152-LEU": 0.0630653721650792, "A/153-GLY": 0.05344681573941905, "A/154-ALA": 0.058704473556553775, "A/155-ALA": 0.14508197468987236, "A/156-LEU": 0.06726351834910643, "A/157-GLY": 0.039411820354299076, "A/158-ALA": 0.08935737474506625, "A/159-TRP": 0.20124274123705257, "A/160-LEU": 0.11938025860148911, "A/161-PHE": 0.11996833974724087, "A/162-ARG": 0.13817258100045546, "A/163-PRO": 0.08355785660901689, "A/164-ALA": 0.07422201376070835, "A/165-PHE": 0.16167627237581134, "A/166-GLU": 0.1513721122706986, "A/167-ALA": 0.03784938330861397, "A/168-LEU": 0.101752178437268, "A/169-LEU": 0.10369709720712277, "A/170-VAL": 0.04246814678887937, "A/171-ILE": 0.06347250836865025, "A/172-LEU": 0.12253630288891015, "A/173-LEU": 0.030080913157654692, "A/174-LEU": 0.03799675140077299, "A/175-THR": 0.08779776784340503, "A/176-VAL": 0.053868282159152556, "A/177-LEU": 0.11051066841140736, "A/178-VAL": 0.0374866625635758, "A/179-SER": 0.06437787227785552, "A/180-PHE": 0.1384244375854064, "A/181-PHE": 0.177471815102784, "A/182-LEU": 0.11608912043002594, "A/183-THR": 0.08300425074520631, "A/184-THR": 0.07559401717586468, "A/185-PHE": 0.18251859019454822, "A/186-VAL": 0.09197009198676086, "A/187-MET": 0.10662233435585146, "A/188-THR": 0.1437712931219123, "A/189-GLU": 0.12459976369469988, "A/190-THR": 0.14146555823603796, "A/191-PHE": 0.12067928293253619, "A/192-LYS": 0.15784776369741474, "A/193-PRO": 0.11163386232945006, "A/194-THR": 0.21605620756005453, "A/203-ASN": 0.22714881328364367, "A/204-ILE": 0.13787466955275582, "A/205-PHE": 0.3050528154612073, "A/206-GLN": 0.15063802215896924, "A/207-ALA": 0.11865133153082975, "A/208-TYR": 0.12921845160987616, "A/209-LYS": 0.213567248286167, "A/210-THR": 0.06596060181412927, "A/211-VAL": 0.08940772431851152, "A/212-LEU": 0.1404424472545969, "A/213-GLN": 0.0871440284916759, "A/214-ASP": 0.11328402001319156, "A/215-LYS": 0.13577196367204858, "A/216-THR": 0.16614326911763677, "A/217-TYR": 0.1592799797510396, "A/218-MET": 0.16930989508432592, "A/219-ILE": 0.08003691819092952, "A/220-PHE": 0.18157703373335526, "A/221-MET": 0.1434973748673859, "A/222-GLY": 0.06910056450521654, "A/223-ALA": 0.08897908598161398, "A/224-ASN": 0.14290253657286192, "A/225-ILE": 0.07288456949822833, "A/226-ALA": 0.08841370048669324, "A/227-THR": 0.1596946807223188, "A/228-THR": 0.10515805783631751, "A/229-PHE": 0.09295194231982659, "A/230-ILE": 0.10273134914084413, "A/231-ILE": 0.11632327256595722, "A/232-MET": 0.10895312271484457, "A/233-GLN": 0.1997682236344436, "A/234-PHE": 0.22006330130442747, "A/235-ASP": 0.1831202035907791, "A/236-ASN": 0.12104756437543013, "A/237-PHE": 0.11940262165470014, "A/238-LEU": 0.10577001523740222, "A/239-PRO": 0.05305154858317821, "A/240-VAL": 0.06698657559359203, "A/241-HIS": 0.13024960509308933, "A/242-LEU": 0.09624206734949338, "A/243-SER": 0.06557543026849509, "A/244-ASN": 0.0999364733472108, "A/245-SER": 0.13667347724452247, "A/246-PHE": 0.16048917534889715, "A/247-LYS": 0.179027280140082, "A/248-THR": 0.14153578216002563, "A/249-ILE": 0.1689779809128698, "A/250-THR": 0.17842689094053585, "A/257-TYR": 0.27608116216325823, "A/258-GLY": 0.1251151959364804, "A/259-GLN": 0.13387018573408402, "A/260-ARG": 0.1558414882961417, "A/261-MET": 0.1257778040372712, "A/262-LEU": 0.09269388937833978, "A/263-THR": 0.06611889975605255, "A/264-ILE": 0.12245208633958143, "A/265-TYR": 0.1878997529146238, "A/266-LEU": 0.13865915668091333, "A/267-ILE": 0.05802680033487882, "A/268-LEU": 0.12633146640973295, "A/269-ALA": 0.05702505745929131, "A/270-CYS": 0.0502258064115771, "A/271-VAL": 0.05334842157695086, "A/272-LEU": 0.08340054350454319, "A/273-VAL": 0.06301411427683233, "A/274-VAL": 0.09196384495644366, "A/275-LEU": 0.05444149085495208, "A/276-LEU": 0.07273008296070345, "A/277-MET": 0.07990003277681239, "A/278-THR": 0.16508464098405906, "A/279-THR": 0.09212598308859178, "A/280-LEU": 0.09366132847809669, "A/281-ASN": 0.08331015884396464, "A/282-ARG": 0.2493369143644354, "A/283-LEU": 0.19083873232647744, "A/284-THR": 0.14405139866932876, "A/285-LYS": 0.1671224578408265, "A/286-ASP": 0.10431999389956566, "A/287-TRP": 0.2179078983248405, "A/288-SER": 0.12191114321448465, "A/289-HIS": 0.16586908621593655, "A/290-GLN": 0.2056324471987541, "A/291-LYS": 0.11539441505044934, "A/292-GLY": 0.06189739944530412, "A/293-PHE": 0.17433869530446117, "A/294-ILE": 0.11449643620625292, "A/295-TRP": 0.2754363735684712, "A/296-GLY": 0.06608122256748171, "A/297-SER": 0.13501208148190408, "A/298-LEU": 0.1335428593268048, "A/299-PHE": 0.10336239630326419, "A/300-MET": 0.15668633461966144, "A/301-ALA": 0.0624413248842429, "A/302-ILE": 0.06242881149692897, "A/303-GLY": 0.06490191978109314, "A/304-MET": 0.2070628149308472, "A/305-ILE": 0.10650574934183281, "A/306-PHE": 0.060299577009329884, "A/307-SER": 0.08162309500322112, "A/308-PHE": 0.22192644899052816, "A/309-LEU": 0.15729625887008344, "A/310-THR": 0.07632913161918552, "A/311-THR": 0.14653199683883267, "A/312-THR": 0.09665993719318988, "A/313-PHE": 0.19835149749872616, "A/314-THR": 0.0690517403346406, "A/315-PRO": 0.048957721043853916, "A/316-ILE": 0.11533624390844384, "A/317-PHE": 0.12334502629496798, "A/318-ILE": 0.04328950653492372, "A/319-ALA": 0.05904461895228698, "A/320-GLY": 0.07176167032527896, "A/321-ILE": 0.08092620161396483, "A/322-VAL": 0.0636905586832403, "A/323-TYR": 0.09781743431059683, "A/324-THR": 0.048338130301894315, "A/325-LEU": 0.10177850668735387, "A/326-GLY": 0.046773544754126546, "A/327-GLU": 0.1177074565361925, "A/328-ILE": 0.06372804659226114, "A/329-VAL": 0.06246901088208305, "A/330-TYR": 0.13077017883056238, "A/331-THR": 0.05956671113305738, "A/332-PRO": 0.07674192797842304, "A/333-SER": 0.1228998591966582, "A/334-VAL": 0.10133790730366603, "A/335-GLN": 0.1668863781640187, "A/336-THR": 0.08428753835794561, "A/337-LEU": 0.09769191588804671, "A/338-GLY": 0.07062183829562077, "A/339-ALA": 0.07140356623067814, "A/340-ASP": 0.12183287565442082, "A/341-LEU": 0.14468099045938349, "A/342-MET": 0.11991682515433925, "A/343-ASN": 0.1815116336621812, "A/344-PRO": 0.1431051377937199, "A/345-GLU": 0.2872116437869957, "A/346-LYS": 0.1452520819950886, "A/347-ILE": 0.12236696437900708, "A/348-GLY": 0.08630371899108659, "A/349-SER": 0.07967481614817011, "A/350-TYR": 0.12853243826636152, "A/351-ASN": 0.0713168742507647, "A/352-GLY": 0.05066548583289524, "A/353-VAL": 0.09447282632511797, "A/354-ALA": 0.0793810299671229, "A/355-ALA": 0.16163223380926361, "A/356-ILE": 0.11380546191644622, "A/357-LYS": 0.17883091838922308, "A/358-MET": 0.1724929461178298, "A/359-PRO": 0.08963717316188427, "A/360-ILE": 0.1225658719444076, "A/361-ALA": 0.0808293063856258, "A/362-SER": 0.10133512929690824, "A/363-ILE": 0.05229398065382012, "A/364-LEU": 0.04702011085396898, "A/365-ALA": 0.05359801202090734, "A/366-GLY": 0.04061477775177111, "A/367-LEU": 0.1023181188356082, "A/368-LEU": 0.07037537601250769, "A/369-VAL": 0.05268051787210687, "A/370-SER": 0.04068945209103097, "A/371-ILE": 0.06028583072784099, "A/372-SER": 0.04671485919348105, "A/373-PRO": 0.03430593680337352, "A/374-MET": 0.03242814703491102, "A/375-ILE": 0.06920634360254269, "A/376-LYS": 0.04466515384604261, "A/377-ALA": 0.07051633864807051, "A/378-ILE": 0.14809550227326015, "A/379-GLY": 0.05746228827256532, "A/380-VAL": 0.11561481022866128, "A/381-SER": 0.07664498183513001, "A/382-LEU": 0.11731201604125083, "A/383-VAL": 0.07099504936495164, "A/384-LEU": 0.12205975256973679, "A/385-ALA": 0.09912587626434394, "A/386-LEU": 0.11821303363352645, "A/387-THR": 0.0689807553272938, "A/388-GLU": 0.09551221439146645, "A/389-VAL": 0.10455539396839307, "A/390-LEU": 0.09752144774025877, "A/391-ALA": 0.11225350438752656, "A/392-ILE": 0.1320777041317836, "A/393-ILE": 0.045693703881123114, "A/394-LEU": 0.06175945365672052, "A/395-VAL": 0.07853761424870617, "A/396-LEU": 0.045636496919333414, "A/397-VAL": 0.0933871527302386, "A/398-ALA": 0.11919036566120886, "A/399-VAL": 0.09823330597579157, "A/400-ASN": 0.11484214626377562, "A/401-ARG": 0.10130640685272739, "A/402-HIS": 0.12634373397055354, "A/403-GLN": 0.07546341934882288, "A/404-LYS": 0.0791237327074063, "A/405-THR": 0.09509404309246265, "A/406-LYS": 0.26502938310302304}}}, "4": {"single": {"lddt": 0.6555337174162427, "rmsd": 3.9214210510253906, "cad_score": 0.639502, "gdtts": 0.49872122762148335, "tm_score": 0.8197393417358398, "LoCoHD": 0.10897384689108648}, "per_residue": {"lddt": {"A/2-LYS": 0.708, "A/3-GLU": 0.625, "A/4-PHE": 0.744, "A/5-TRP": 0.78, "A/6-ASN": 0.745, "A/7-LEU": 0.805, "A/8-ASP": 0.763, "A/9-LYS": 0.67, "A/10-ASN": 0.696, "A/11-LEU": 0.807, "A/12-GLN": 0.827, "A/13-LEU": 0.757, "A/14-ARG": 0.559, "A/15-LEU": 0.795, "A/16-GLY": 0.807, "A/17-ILE": 0.732, "A/18-VAL": 0.697, "A/19-PHE": 0.74, "A/20-LEU": 0.735, "A/21-GLY": 0.64, "A/22-ALA": 0.644, "A/23-PHE": 0.659, "A/24-SER": 0.621, "A/25-TYR": 0.416, "A/26-GLY": 0.487, "A/27-THR": 0.497, "A/28-VAL": 0.518, "A/29-PHE": 0.398, "A/30-SER": 0.486, "A/31-SER": 0.477, "A/32-MET": 0.597, "A/33-THR": 0.433, "A/34-ILE": 0.446, "A/35-TYR": 0.651, "A/36-TYR": 0.613, "A/37-ASN": 0.436, "A/38-GLN": 0.461, "A/39-TYR": 0.614, "A/40-LEU": 0.615, "A/41-GLY": 0.501, "A/42-SER": 0.388, "A/43-ALA": 0.455, "A/44-ILE": 0.531, "A/45-THR": 0.505, "A/46-GLY": 0.47, "A/47-ILE": 0.486, "A/48-LEU": 0.449, "A/49-LEU": 0.49, "A/50-ALA": 0.498, "A/51-LEU": 0.509, "A/52-SER": 0.559, "A/53-ALA": 0.555, "A/54-VAL": 0.571, "A/55-ALA": 0.612, "A/56-THR": 0.651, "A/57-PHE": 0.672, "A/58-VAL": 0.712, "A/59-ALA": 0.782, "A/60-GLY": 0.732, "A/61-ILE": 0.694, "A/62-LEU": 0.791, "A/63-ALA": 0.808, "A/64-GLY": 0.723, "A/65-PHE": 0.588, "A/66-PHE": 0.728, "A/67-ALA": 0.779, "A/68-ASP": 0.727, "A/69-ARG": 0.625, "A/70-ASN": 0.665, "A/71-GLY": 0.671, "A/72-ARG": 0.628, "A/73-LYS": 0.758, "A/74-PRO": 0.784, "A/75-VAL": 0.812, "A/76-MET": 0.711, "A/77-VAL": 0.825, "A/78-PHE": 0.838, "A/79-GLY": 0.811, "A/80-THR": 0.736, "A/81-ILE": 0.837, "A/82-ILE": 0.844, "A/83-GLN": 0.677, "A/84-LEU": 0.746, "A/85-LEU": 0.759, "A/86-GLY": 0.781, "A/87-ALA": 0.779, "A/88-ALA": 0.821, "A/89-LEU": 0.782, "A/90-ALA": 0.762, "A/91-ILE": 0.79, "A/92-ALA": 0.804, "A/93-SER": 0.778, "A/94-ASN": 0.678, "A/95-LEU": 0.758, "A/96-PRO": 0.607, "A/97-GLY": 0.604, "A/98-HIS": 0.57, "A/99-VAL": 0.672, "A/100-ASN": 0.593, "A/101-PRO": 0.654, "A/102-TRP": 0.554, "A/103-SER": 0.779, "A/104-THR": 0.686, "A/105-PHE": 0.613, "A/106-ILE": 0.778, "A/107-ALA": 0.759, "A/108-PHE": 0.522, "A/109-LEU": 0.716, "A/110-LEU": 0.797, "A/111-ILE": 0.738, "A/112-SER": 0.711, "A/113-PHE": 0.776, "A/114-GLY": 0.788, "A/115-TYR": 0.667, "A/116-ASN": 0.702, "A/117-PHE": 0.801, "A/118-VAL": 0.739, "A/119-ILE": 0.719, "A/120-THR": 0.739, "A/121-ALA": 0.706, "A/122-GLY": 0.735, "A/123-ASN": 0.709, "A/124-ALA": 0.738, "A/125-MET": 0.67, "A/126-ILE": 0.687, "A/127-ILE": 0.684, "A/128-ASP": 0.661, "A/129-ALA": 0.746, "A/130-SER": 0.686, "A/131-ASN": 0.674, "A/132-ALA": 0.638, "A/133-GLU": 0.736, "A/134-ASN": 0.715, "A/135-ARG": 0.668, "A/136-LYS": 0.56, "A/137-VAL": 0.784, "A/138-VAL": 0.794, "A/139-PHE": 0.729, "A/140-MET": 0.717, "A/141-LEU": 0.803, "A/142-ASP": 0.794, "A/143-TYR": 0.536, "A/144-TRP": 0.701, "A/145-ALA": 0.814, "A/146-GLN": 0.717, "A/147-ASN": 0.758, "A/148-LEU": 0.766, "A/149-SER": 0.702, "A/150-VAL": 0.598, "A/151-ILE": 0.634, "A/152-LEU": 0.659, "A/153-GLY": 0.616, "A/154-ALA": 0.543, "A/155-ALA": 0.543, "A/156-LEU": 0.592, "A/157-GLY": 0.54, "A/158-ALA": 0.478, "A/159-TRP": 0.396, "A/160-LEU": 0.575, "A/161-PHE": 0.569, "A/162-ARG": 0.555, "A/163-PRO": 0.675, "A/164-ALA": 0.563, "A/165-PHE": 0.695, "A/166-GLU": 0.679, "A/167-ALA": 0.739, "A/168-LEU": 0.67, "A/169-LEU": 0.755, "A/170-VAL": 0.813, "A/171-ILE": 0.726, "A/172-LEU": 0.592, "A/173-LEU": 0.798, "A/174-LEU": 0.849, "A/175-THR": 0.719, "A/176-VAL": 0.74, "A/177-LEU": 0.802, "A/178-VAL": 0.817, "A/179-SER": 0.739, "A/180-PHE": 0.812, "A/181-PHE": 0.818, "A/182-LEU": 0.767, "A/183-THR": 0.746, "A/184-THR": 0.744, "A/185-PHE": 0.72, "A/186-VAL": 0.56, "A/187-MET": 0.587, "A/188-THR": 0.507, "A/189-GLU": 0.454, "A/190-THR": 0.503, "A/191-PHE": 0.412, "A/192-LYS": 0.469, "A/193-PRO": 0.497, "A/194-THR": 0.465, "A/203-ASN": 0.578, "A/204-ILE": 0.506, "A/205-PHE": 0.58, "A/206-GLN": 0.733, "A/207-ALA": 0.649, "A/208-TYR": 0.746, "A/209-LYS": 0.706, "A/210-THR": 0.692, "A/211-VAL": 0.695, "A/212-LEU": 0.633, "A/213-GLN": 0.77, "A/214-ASP": 0.712, "A/215-LYS": 0.716, "A/216-THR": 0.657, "A/217-TYR": 0.682, "A/218-MET": 0.686, "A/219-ILE": 0.782, "A/220-PHE": 0.594, "A/221-MET": 0.741, "A/222-GLY": 0.836, "A/223-ALA": 0.807, "A/224-ASN": 0.722, "A/225-ILE": 0.792, "A/226-ALA": 0.839, "A/227-THR": 0.722, "A/228-THR": 0.652, "A/229-PHE": 0.71, "A/230-ILE": 0.647, "A/231-ILE": 0.659, "A/232-MET": 0.512, "A/233-GLN": 0.462, "A/234-PHE": 0.431, "A/235-ASP": 0.343, "A/236-ASN": 0.451, "A/237-PHE": 0.573, "A/238-LEU": 0.568, "A/239-PRO": 0.488, "A/240-VAL": 0.526, "A/241-HIS": 0.631, "A/242-LEU": 0.574, "A/243-SER": 0.503, "A/244-ASN": 0.54, "A/245-SER": 0.636, "A/246-PHE": 0.562, "A/247-LYS": 0.368, "A/248-THR": 0.639, "A/249-ILE": 0.56, "A/250-THR": 0.543, "A/257-TYR": 0.423, "A/258-GLY": 0.523, "A/259-GLN": 0.347, "A/260-ARG": 0.46, "A/261-MET": 0.562, "A/262-LEU": 0.495, "A/263-THR": 0.499, "A/264-ILE": 0.607, "A/265-TYR": 0.597, "A/266-LEU": 0.551, "A/267-ILE": 0.638, "A/268-LEU": 0.635, "A/269-ALA": 0.688, "A/270-CYS": 0.726, "A/271-VAL": 0.83, "A/272-LEU": 0.812, "A/273-VAL": 0.741, "A/274-VAL": 0.68, "A/275-LEU": 0.786, "A/276-LEU": 0.744, "A/277-MET": 0.707, "A/278-THR": 0.679, "A/279-THR": 0.724, "A/280-LEU": 0.68, "A/281-ASN": 0.646, "A/282-ARG": 0.462, "A/283-LEU": 0.594, "A/284-THR": 0.607, "A/285-LYS": 0.608, "A/286-ASP": 0.692, "A/287-TRP": 0.603, "A/288-SER": 0.674, "A/289-HIS": 0.623, "A/290-GLN": 0.621, "A/291-LYS": 0.663, "A/292-GLY": 0.742, "A/293-PHE": 0.566, "A/294-ILE": 0.708, "A/295-TRP": 0.637, "A/296-GLY": 0.761, "A/297-SER": 0.714, "A/298-LEU": 0.726, "A/299-PHE": 0.744, "A/300-MET": 0.678, "A/301-ALA": 0.696, "A/302-ILE": 0.758, "A/303-GLY": 0.75, "A/304-MET": 0.598, "A/305-ILE": 0.678, "A/306-PHE": 0.761, "A/307-SER": 0.687, "A/308-PHE": 0.553, "A/309-LEU": 0.621, "A/310-THR": 0.711, "A/311-THR": 0.7, "A/312-THR": 0.794, "A/313-PHE": 0.564, "A/314-THR": 0.709, "A/315-PRO": 0.788, "A/316-ILE": 0.733, "A/317-PHE": 0.69, "A/318-ILE": 0.78, "A/319-ALA": 0.765, "A/320-GLY": 0.748, "A/321-ILE": 0.833, "A/322-VAL": 0.805, "A/323-TYR": 0.562, "A/324-THR": 0.761, "A/325-LEU": 0.78, "A/326-GLY": 0.77, "A/327-GLU": 0.69, "A/328-ILE": 0.782, "A/329-VAL": 0.751, "A/330-TYR": 0.66, "A/331-THR": 0.715, "A/332-PRO": 0.694, "A/333-SER": 0.672, "A/334-VAL": 0.639, "A/335-GLN": 0.586, "A/336-THR": 0.665, "A/337-LEU": 0.607, "A/338-GLY": 0.68, "A/339-ALA": 0.689, "A/340-ASP": 0.641, "A/341-LEU": 0.613, "A/342-MET": 0.636, "A/343-ASN": 0.59, "A/344-PRO": 0.673, "A/345-GLU": 0.639, "A/346-LYS": 0.657, "A/347-ILE": 0.718, "A/348-GLY": 0.753, "A/349-SER": 0.748, "A/350-TYR": 0.689, "A/351-ASN": 0.741, "A/352-GLY": 0.787, "A/353-VAL": 0.772, "A/354-ALA": 0.761, "A/355-ALA": 0.617, "A/356-ILE": 0.474, "A/357-LYS": 0.467, "A/358-MET": 0.483, "A/359-PRO": 0.499, "A/360-ILE": 0.615, "A/361-ALA": 0.632, "A/362-SER": 0.456, "A/363-ILE": 0.474, "A/364-LEU": 0.627, "A/365-ALA": 0.592, "A/366-GLY": 0.492, "A/367-LEU": 0.504, "A/368-LEU": 0.63, "A/369-VAL": 0.53, "A/370-SER": 0.518, "A/371-ILE": 0.571, "A/372-SER": 0.573, "A/373-PRO": 0.561, "A/374-MET": 0.68, "A/375-ILE": 0.598, "A/376-LYS": 0.671, "A/377-ALA": 0.706, "A/378-ILE": 0.641, "A/379-GLY": 0.76, "A/380-VAL": 0.732, "A/381-SER": 0.693, "A/382-LEU": 0.719, "A/383-VAL": 0.788, "A/384-LEU": 0.672, "A/385-ALA": 0.704, "A/386-LEU": 0.686, "A/387-THR": 0.763, "A/388-GLU": 0.636, "A/389-VAL": 0.738, "A/390-LEU": 0.749, "A/391-ALA": 0.796, "A/392-ILE": 0.714, "A/393-ILE": 0.775, "A/394-LEU": 0.743, "A/395-VAL": 0.711, "A/396-LEU": 0.734, "A/397-VAL": 0.784, "A/398-ALA": 0.738, "A/399-VAL": 0.688, "A/400-ASN": 0.674, "A/401-ARG": 0.708, "A/402-HIS": 0.628, "A/403-GLN": 0.702, "A/404-LYS": 0.712, "A/405-THR": 0.655, "A/406-LYS": 0.356}, "cad_score": {"A/2-LYS": 0.702, "A/3-GLU": 0.503, "A/4-PHE": 0.833, "A/5-TRP": 0.803, "A/6-ASN": 0.687, "A/7-LEU": 0.799, "A/8-ASP": 0.737, "A/9-LYS": 0.705, "A/10-ASN": 0.513, "A/11-LEU": 0.675, "A/12-GLN": 0.854, "A/13-LEU": 0.686, "A/14-ARG": 0.397, "A/15-LEU": 0.741, "A/16-GLY": 0.862, "A/17-ILE": 0.659, "A/18-VAL": 0.536, "A/19-PHE": 0.898, "A/20-LEU": 0.779, "A/21-GLY": 0.326, "A/22-ALA": 0.606, "A/23-PHE": 0.703, "A/24-SER": 0.471, "A/25-TYR": 0.364, "A/26-GLY": 0.638, "A/27-THR": 0.369, "A/28-VAL": 0.464, "A/29-PHE": 0.419, "A/30-SER": 0.392, "A/31-SER": 0.262, "A/32-MET": 0.661, "A/33-THR": 0.502, "A/34-ILE": 0.321, "A/35-TYR": 0.764, "A/36-TYR": 0.709, "A/37-ASN": 0.569, "A/38-GLN": 0.723, "A/39-TYR": 0.894, "A/40-LEU": 0.72, "A/41-GLY": 0.839, "A/42-SER": 0.308, "A/43-ALA": 0.382, "A/44-ILE": 0.615, "A/45-THR": 0.76, "A/46-GLY": 0.328, "A/47-ILE": 0.621, "A/48-LEU": 0.565, "A/49-LEU": 0.427, "A/50-ALA": 0.355, "A/51-LEU": 0.693, "A/52-SER": 0.576, "A/53-ALA": 0.349, "A/54-VAL": 0.627, "A/55-ALA": 0.844, "A/56-THR": 0.526, "A/57-PHE": 0.609, "A/58-VAL": 0.875, "A/59-ALA": 0.825, "A/60-GLY": 0.681, "A/61-ILE": 0.608, "A/62-LEU": 0.839, "A/63-ALA": 0.794, "A/64-GLY": 0.595, "A/65-PHE": 0.539, "A/66-PHE": 0.777, "A/67-ALA": 0.678, "A/68-ASP": 0.531, "A/69-ARG": 0.613, "A/70-ASN": 0.594, "A/71-GLY": 0.632, "A/72-ARG": 0.538, "A/73-LYS": 0.572, "A/74-PRO": 0.795, "A/75-VAL": 0.731, "A/76-MET": 0.662, "A/77-VAL": 0.806, "A/78-PHE": 0.82, "A/79-GLY": 0.827, "A/80-THR": 0.684, "A/81-ILE": 0.834, "A/82-ILE": 0.87, "A/83-GLN": 0.671, "A/84-LEU": 0.848, "A/85-LEU": 0.593, "A/86-GLY": 0.875, "A/87-ALA": 0.748, "A/88-ALA": 0.878, "A/89-LEU": 0.845, "A/90-ALA": 0.724, "A/91-ILE": 0.856, "A/92-ALA": 0.863, "A/93-SER": 0.733, "A/94-ASN": 0.674, "A/95-LEU": 0.621, "A/96-PRO": 0.633, "A/97-GLY": 0.757, "A/98-HIS": 0.447, "A/99-VAL": 0.428, "A/100-ASN": 0.676, "A/101-PRO": 0.596, "A/102-TRP": 0.481, "A/103-SER": 0.704, "A/104-THR": 0.584, "A/105-PHE": 0.462, "A/106-ILE": 0.591, "A/107-ALA": 0.847, "A/108-PHE": 0.558, "A/109-LEU": 0.582, "A/110-LEU": 0.81, "A/111-ILE": 0.605, "A/112-SER": 0.658, "A/113-PHE": 0.815, "A/114-GLY": 0.839, "A/115-TYR": 0.571, "A/116-ASN": 0.66, "A/117-PHE": 0.848, "A/118-VAL": 0.671, "A/119-ILE": 0.646, "A/120-THR": 0.636, "A/121-ALA": 0.728, "A/122-GLY": 0.687, "A/123-ASN": 0.557, "A/124-ALA": 0.79, "A/125-MET": 0.596, "A/126-ILE": 0.627, "A/127-ILE": 0.61, "A/128-ASP": 0.46, "A/129-ALA": 0.582, "A/130-SER": 0.652, "A/131-ASN": 0.755, "A/132-ALA": 0.515, "A/133-GLU": 0.622, "A/134-ASN": 0.699, "A/135-ARG": 0.625, "A/136-LYS": 0.448, "A/137-VAL": 0.748, "A/138-VAL": 0.768, "A/139-PHE": 0.576, "A/140-MET": 0.626, "A/141-LEU": 0.831, "A/142-ASP": 0.782, "A/143-TYR": 0.636, "A/144-TRP": 0.545, "A/145-ALA": 0.797, "A/146-GLN": 0.726, "A/147-ASN": 0.783, "A/148-LEU": 0.711, "A/149-SER": 0.737, "A/150-VAL": 0.66, "A/151-ILE": 0.685, "A/152-LEU": 0.84, "A/153-GLY": 0.796, "A/154-ALA": 0.346, "A/155-ALA": 0.4, "A/156-LEU": 0.757, "A/157-GLY": 0.604, "A/158-ALA": 0.389, "A/159-TRP": 0.573, "A/160-LEU": 0.558, "A/161-PHE": 0.52, "A/162-ARG": 0.475, "A/163-PRO": 0.824, "A/164-ALA": 0.509, "A/165-PHE": 0.718, "A/166-GLU": 0.63, "A/167-ALA": 0.594, "A/168-LEU": 0.573, "A/169-LEU": 0.7, "A/170-VAL": 0.897, "A/171-ILE": 0.601, "A/172-LEU": 0.506, "A/173-LEU": 0.844, "A/174-LEU": 0.916, "A/175-THR": 0.709, "A/176-VAL": 0.64, "A/177-LEU": 0.874, "A/178-VAL": 0.877, "A/179-SER": 0.719, "A/180-PHE": 0.813, "A/181-PHE": 0.907, "A/182-LEU": 0.751, "A/183-THR": 0.785, "A/184-THR": 0.801, "A/185-PHE": 0.85, "A/186-VAL": 0.626, "A/187-MET": 0.382, "A/188-THR": 0.329, "A/189-GLU": 0.311, "A/190-THR": 0.174, "A/191-PHE": 0.55, "A/192-LYS": 0.388, "A/193-PRO": 0.834, "A/194-THR": 0.588, "A/203-ASN": 0.788, "A/204-ILE": 0.485, "A/205-PHE": 0.503, "A/206-GLN": 0.743, "A/207-ALA": 0.72, "A/208-TYR": 0.594, "A/209-LYS": 0.702, "A/210-THR": 0.692, "A/211-VAL": 0.655, "A/212-LEU": 0.618, "A/213-GLN": 0.805, "A/214-ASP": 0.691, "A/215-LYS": 0.716, "A/216-THR": 0.605, "A/217-TYR": 0.655, "A/218-MET": 0.591, "A/219-ILE": 0.728, "A/220-PHE": 0.491, "A/221-MET": 0.541, "A/222-GLY": 0.839, "A/223-ALA": 0.798, "A/224-ASN": 0.686, "A/225-ILE": 0.728, "A/226-ALA": 0.696, "A/227-THR": 0.593, "A/228-THR": 0.661, "A/229-PHE": 0.781, "A/230-ILE": 0.602, "A/231-ILE": 0.496, "A/232-MET": 0.573, "A/233-GLN": 0.594, "A/234-PHE": 0.546, "A/235-ASP": 0.386, "A/236-ASN": 0.393, "A/237-PHE": 0.69, "A/238-LEU": 0.566, "A/239-PRO": 0.64, "A/240-VAL": 0.518, "A/241-HIS": 0.559, "A/242-LEU": 0.78, "A/243-SER": 0.513, "A/244-ASN": 0.586, "A/245-SER": 0.683, "A/246-PHE": 0.575, "A/247-LYS": 0.268, "A/248-THR": 0.752, "A/249-ILE": 0.452, "A/250-THR": 0.866, "A/257-TYR": 0.539, "A/258-GLY": 0.795, "A/259-GLN": 0.328, "A/260-ARG": 0.562, "A/261-MET": 0.628, "A/262-LEU": 0.602, "A/263-THR": 0.483, "A/264-ILE": 0.571, "A/265-TYR": 0.602, "A/266-LEU": 0.377, "A/267-ILE": 0.489, "A/268-LEU": 0.57, "A/269-ALA": 0.681, "A/270-CYS": 0.834, "A/271-VAL": 0.831, "A/272-LEU": 0.656, "A/273-VAL": 0.77, "A/274-VAL": 0.634, "A/275-LEU": 0.754, "A/276-LEU": 0.69, "A/277-MET": 0.612, "A/278-THR": 0.373, "A/279-THR": 0.688, "A/280-LEU": 0.727, "A/281-ASN": 0.627, "A/282-ARG": 0.531, "A/283-LEU": 0.649, "A/284-THR": 0.408, "A/285-LYS": 0.607, "A/286-ASP": 0.657, "A/287-TRP": 0.718, "A/288-SER": 0.841, "A/289-HIS": 0.517, "A/290-GLN": 0.586, "A/291-LYS": 0.807, "A/292-GLY": 0.617, "A/293-PHE": 0.602, "A/294-ILE": 0.71, "A/295-TRP": 0.707, "A/296-GLY": 0.82, "A/297-SER": 0.629, "A/298-LEU": 0.647, "A/299-PHE": 0.635, "A/300-MET": 0.678, "A/301-ALA": 0.693, "A/302-ILE": 0.796, "A/303-GLY": 0.827, "A/304-MET": 0.549, "A/305-ILE": 0.787, "A/306-PHE": 0.715, "A/307-SER": 0.663, "A/308-PHE": 0.269, "A/309-LEU": 0.594, "A/310-THR": 0.738, "A/311-THR": 0.755, "A/312-THR": 0.703, "A/313-PHE": 0.538, "A/314-THR": 0.805, "A/315-PRO": 0.78, "A/316-ILE": 0.57, "A/317-PHE": 0.585, "A/318-ILE": 0.837, "A/319-ALA": 0.769, "A/320-GLY": 0.724, "A/321-ILE": 0.839, "A/322-VAL": 0.813, "A/323-TYR": 0.654, "A/324-THR": 0.672, "A/325-LEU": 0.726, "A/326-GLY": 0.762, "A/327-GLU": 0.659, "A/328-ILE": 0.898, "A/329-VAL": 0.677, "A/330-TYR": 0.623, "A/331-THR": 0.78, "A/332-PRO": 0.518, "A/333-SER": 0.722, "A/334-VAL": 0.685, "A/335-GLN": 0.385, "A/336-THR": 0.741, "A/337-LEU": 0.629, "A/338-GLY": 0.707, "A/339-ALA": 0.733, "A/340-ASP": 0.549, "A/341-LEU": 0.655, "A/342-MET": 0.704, "A/343-ASN": 0.753, "A/344-PRO": 0.687, "A/345-GLU": 0.769, "A/346-LYS": 0.734, "A/347-ILE": 0.701, "A/348-GLY": 0.659, "A/349-SER": 0.769, "A/350-TYR": 0.661, "A/351-ASN": 0.63, "A/352-GLY": 0.715, "A/353-VAL": 0.649, "A/354-ALA": 0.561, "A/355-ALA": 0.602, "A/356-ILE": 0.465, "A/357-LYS": 0.283, "A/358-MET": 0.469, "A/359-PRO": 0.512, "A/360-ILE": 0.442, "A/361-ALA": 0.804, "A/362-SER": 0.597, "A/363-ILE": 0.333, "A/364-LEU": 0.818, "A/365-ALA": 0.663, "A/366-GLY": 0.432, "A/367-LEU": 0.768, "A/368-LEU": 0.657, "A/369-VAL": 0.397, "A/370-SER": 0.4, "A/371-ILE": 0.743, "A/372-SER": 0.643, "A/373-PRO": 0.466, "A/374-MET": 0.719, "A/375-ILE": 0.576, "A/376-LYS": 0.676, "A/377-ALA": 0.666, "A/378-ILE": 0.485, "A/379-GLY": 0.622, "A/380-VAL": 0.817, "A/381-SER": 0.591, "A/382-LEU": 0.707, "A/383-VAL": 0.784, "A/384-LEU": 0.637, "A/385-ALA": 0.595, "A/386-LEU": 0.651, "A/387-THR": 0.705, "A/388-GLU": 0.525, "A/389-VAL": 0.638, "A/390-LEU": 0.677, "A/391-ALA": 0.804, "A/392-ILE": 0.551, "A/393-ILE": 0.874, "A/394-LEU": 0.717, "A/395-VAL": 0.654, "A/396-LEU": 0.672, "A/397-VAL": 0.815, "A/398-ALA": 0.775, "A/399-VAL": 0.669, "A/400-ASN": 0.629, "A/401-ARG": 0.613, "A/402-HIS": 0.361, "A/403-GLN": 0.717, "A/404-LYS": 0.646, "A/405-THR": 0.604, "A/406-LYS": 0.465}, "LoCoHD": {"A/2-LYS": 0.11872581760963026, "A/3-GLU": 0.15896829735543788, "A/4-PHE": 0.09403005172188424, "A/5-TRP": 0.07596976053427372, "A/6-ASN": 0.09921759509419814, "A/7-LEU": 0.06428933199673445, "A/8-ASP": 0.09551910013218619, "A/9-LYS": 0.17747069079361824, "A/10-ASN": 0.21045038490372106, "A/11-LEU": 0.15087006046260004, "A/12-GLN": 0.08085427547393201, "A/13-LEU": 0.06899776821817187, "A/14-ARG": 0.23924190667679668, "A/15-LEU": 0.07383402824388213, "A/16-GLY": 0.05254786131178596, "A/17-ILE": 0.10754463127902066, "A/18-VAL": 0.11599215131489121, "A/19-PHE": 0.08831748391367115, "A/20-LEU": 0.06211136824513239, "A/21-GLY": 0.054078423260818645, "A/22-ALA": 0.06113293000220558, "A/23-PHE": 0.08776072006449959, "A/24-SER": 0.07525562424011496, "A/25-TYR": 0.17971169912509313, "A/26-GLY": 0.07271230390327298, "A/27-THR": 0.06389527477983108, "A/28-VAL": 0.11813420577109737, "A/29-PHE": 0.18231268998619513, "A/30-SER": 0.1024497452944402, "A/31-SER": 0.11392426032236146, "A/32-MET": 0.07717381039292262, "A/33-THR": 0.07186268589313753, "A/34-ILE": 0.09658852625164188, "A/35-TYR": 0.08051386684460916, "A/36-TYR": 0.09366217251996868, "A/37-ASN": 0.06413066642134477, "A/38-GLN": 0.12596544277692345, "A/39-TYR": 0.16152697431846538, "A/40-LEU": 0.05009184317830949, "A/41-GLY": 0.0565289438011091, "A/42-SER": 0.05603382314037727, "A/43-ALA": 0.04984248263679961, "A/44-ILE": 0.06414111638097773, "A/45-THR": 0.04450672206924842, "A/46-GLY": 0.035814490099338465, "A/47-ILE": 0.06324087525447575, "A/48-LEU": 0.12331538819382477, "A/49-LEU": 0.0912109103887557, "A/50-ALA": 0.03642922818287369, "A/51-LEU": 0.09703660492364678, "A/52-SER": 0.06604549394967053, "A/53-ALA": 0.05072385346433747, "A/54-VAL": 0.05394398614389707, "A/55-ALA": 0.031148931640019195, "A/56-THR": 0.06602619783749573, "A/57-PHE": 0.050668980257351434, "A/58-VAL": 0.0468116675934829, "A/59-ALA": 0.039707609681835496, "A/60-GLY": 0.04407871707987675, "A/61-ILE": 0.0826562975380945, "A/62-LEU": 0.11380994059799296, "A/63-ALA": 0.0630958608753071, "A/64-GLY": 0.06602540135571895, "A/65-PHE": 0.22613129616561808, "A/66-PHE": 0.14591647664261825, "A/67-ALA": 0.1042036107672079, "A/68-ASP": 0.22133120826969133, "A/69-ARG": 0.19422650225314003, "A/70-ASN": 0.18222218575464835, "A/71-GLY": 0.1641705024749732, "A/72-ARG": 0.25379137775313493, "A/73-LYS": 0.1984228268166726, "A/74-PRO": 0.10032512324594797, "A/75-VAL": 0.07130416887864625, "A/76-MET": 0.08348971535383919, "A/77-VAL": 0.07384178212830378, "A/78-PHE": 0.08207828516551133, "A/79-GLY": 0.0476574437381969, "A/80-THR": 0.07308597821092068, "A/81-ILE": 0.0436557154774516, "A/82-ILE": 0.05494669453620964, "A/83-GLN": 0.08201174033766089, "A/84-LEU": 0.06324496885966696, "A/85-LEU": 0.08685936206272048, "A/86-GLY": 0.07076800993670232, "A/87-ALA": 0.07683096126480544, "A/88-ALA": 0.04675937873610399, "A/89-LEU": 0.0604864462946432, "A/90-ALA": 0.09829713947884548, "A/91-ILE": 0.1233511424307937, "A/92-ALA": 0.07141292329543071, "A/93-SER": 0.085025883187801, "A/94-ASN": 0.15656590223690994, "A/95-LEU": 0.12305504822224125, "A/96-PRO": 0.09198731949763787, "A/97-GLY": 0.07111443712185976, "A/98-HIS": 0.07932954648503704, "A/99-VAL": 0.1211438534116868, "A/100-ASN": 0.1021887246596034, "A/101-PRO": 0.04565689766444629, "A/102-TRP": 0.1959083654327283, "A/103-SER": 0.10838071617812758, "A/104-THR": 0.07310182952225654, "A/105-PHE": 0.1559892399185306, "A/106-ILE": 0.09225251840784865, "A/107-ALA": 0.07495254827819253, "A/108-PHE": 0.1727063503872119, "A/109-LEU": 0.10303426153777775, "A/110-LEU": 0.039687781018955384, "A/111-ILE": 0.07578962269200254, "A/112-SER": 0.06581931815946784, "A/113-PHE": 0.06366139975210028, "A/114-GLY": 0.03875290747930786, "A/115-TYR": 0.22843992700426394, "A/116-ASN": 0.08160698021536704, "A/117-PHE": 0.0838532877372058, "A/118-VAL": 0.14341012504503478, "A/119-ILE": 0.18656170129208044, "A/120-THR": 0.07824416133587657, "A/121-ALA": 0.06877948050773486, "A/122-GLY": 0.1255297021857674, "A/123-ASN": 0.1517710474189229, "A/124-ALA": 0.10084896511456012, "A/125-MET": 0.1906482558904464, "A/126-ILE": 0.0863957782341486, "A/127-ILE": 0.10156587233838922, "A/128-ASP": 0.23389306403855797, "A/129-ALA": 0.15664734948846032, "A/130-SER": 0.0856699989395567, "A/131-ASN": 0.12136269759747874, "A/132-ALA": 0.12664350148185088, "A/133-GLU": 0.13893757734152024, "A/134-ASN": 0.11267625512474229, "A/135-ARG": 0.15313356257816316, "A/136-LYS": 0.22403608088800345, "A/137-VAL": 0.10468454477158452, "A/138-VAL": 0.059775411135857166, "A/139-PHE": 0.189229305134566, "A/140-MET": 0.10247711933822783, "A/141-LEU": 0.1161043355683934, "A/142-ASP": 0.12644880101916386, "A/143-TYR": 0.19433425593949347, "A/144-TRP": 0.16811487310782042, "A/145-ALA": 0.06071648485758985, "A/146-GLN": 0.11393959825850235, "A/147-ASN": 0.0883353740817186, "A/148-LEU": 0.08808852088562673, "A/149-SER": 0.07186064272806873, "A/150-VAL": 0.10797932925451705, "A/151-ILE": 0.0662708117766976, "A/152-LEU": 0.06302796677809017, "A/153-GLY": 0.056310802747278024, "A/154-ALA": 0.05917397117581339, "A/155-ALA": 0.14290762899124548, "A/156-LEU": 0.06930882099417043, "A/157-GLY": 0.044228606488856785, "A/158-ALA": 0.07788370089268967, "A/159-TRP": 0.19538748044489943, "A/160-LEU": 0.11828759324096051, "A/161-PHE": 0.07741784292887524, "A/162-ARG": 0.05947801482434929, "A/163-PRO": 0.0584118267026395, "A/164-ALA": 0.09478954838790304, "A/165-PHE": 0.11026719848504299, "A/166-GLU": 0.14463179606572202, "A/167-ALA": 0.04331183753801802, "A/168-LEU": 0.11606023422074647, "A/169-LEU": 0.11193523595349567, "A/170-VAL": 0.0477568951022975, "A/171-ILE": 0.08628515914027203, "A/172-LEU": 0.1251643901872171, "A/173-LEU": 0.026516449781496983, "A/174-LEU": 0.04152847099599363, "A/175-THR": 0.08640218499768924, "A/176-VAL": 0.051141512088883935, "A/177-LEU": 0.06791191301095933, "A/178-VAL": 0.04474089695075613, "A/179-SER": 0.06170239892976311, "A/180-PHE": 0.08091261595025212, "A/181-PHE": 0.06351254488250645, "A/182-LEU": 0.04282027155342914, "A/183-THR": 0.07321775039319708, "A/184-THR": 0.05860376694757321, "A/185-PHE": 0.11621808377173982, "A/186-VAL": 0.11270010325908919, "A/187-MET": 0.14472330718957085, "A/188-THR": 0.18627878940733816, "A/189-GLU": 0.16793896852778914, "A/190-THR": 0.17238908671191744, "A/191-PHE": 0.25620438045452215, "A/192-LYS": 0.18555818989735715, "A/193-PRO": 0.16832946349692177, "A/194-THR": 0.21101008296662993, "A/203-ASN": 0.2180607612275441, "A/204-ILE": 0.16629880328912452, "A/205-PHE": 0.16424488172410376, "A/206-GLN": 0.1017191512113253, "A/207-ALA": 0.11208794389103634, "A/208-TYR": 0.13111778765985727, "A/209-LYS": 0.13580929783308268, "A/210-THR": 0.07562170784281638, "A/211-VAL": 0.09080989812600318, "A/212-LEU": 0.16368103555788602, "A/213-GLN": 0.09239940864274886, "A/214-ASP": 0.11605372671231934, "A/215-LYS": 0.15462328646338205, "A/216-THR": 0.1792599651335801, "A/217-TYR": 0.16524291206103287, "A/218-MET": 0.15234549956272087, "A/219-ILE": 0.10612330126090462, "A/220-PHE": 0.174466207915928, "A/221-MET": 0.13252508016442216, "A/222-GLY": 0.059536727885773404, "A/223-ALA": 0.08502929966805374, "A/224-ASN": 0.17590416172485493, "A/225-ILE": 0.0636200411519625, "A/226-ALA": 0.08521312706940107, "A/227-THR": 0.16127937611482757, "A/228-THR": 0.10278536956211279, "A/229-PHE": 0.10589474506272754, "A/230-ILE": 0.12146859064893498, "A/231-ILE": 0.14289366260894742, "A/232-MET": 0.09867373309679475, "A/233-GLN": 0.19470206985061883, "A/234-PHE": 0.21312877511014117, "A/235-ASP": 0.17142865774024246, "A/236-ASN": 0.09804410538308966, "A/237-PHE": 0.11098087351302324, "A/238-LEU": 0.11139303926710815, "A/239-PRO": 0.051948927775261076, "A/240-VAL": 0.06513688180873406, "A/241-HIS": 0.14195994892396946, "A/242-LEU": 0.09362542824752727, "A/243-SER": 0.07657811678756739, "A/244-ASN": 0.11087601175914051, "A/245-SER": 0.13093851689930797, "A/246-PHE": 0.19013261588564134, "A/247-LYS": 0.1643761767715235, "A/248-THR": 0.077451351063786, "A/249-ILE": 0.16726695375813502, "A/250-THR": 0.19290996138120933, "A/257-TYR": 0.2654262509919632, "A/258-GLY": 0.12605687204391816, "A/259-GLN": 0.2048393068520148, "A/260-ARG": 0.244111532357045, "A/261-MET": 0.10682181977253799, "A/262-LEU": 0.08150069009349017, "A/263-THR": 0.06376554675888785, "A/264-ILE": 0.14592045943259507, "A/265-TYR": 0.2113203213187499, "A/266-LEU": 0.141746359399671, "A/267-ILE": 0.061627450704385904, "A/268-LEU": 0.129811004132113, "A/269-ALA": 0.06790474257536025, "A/270-CYS": 0.05678955736696833, "A/271-VAL": 0.057688964246779606, "A/272-LEU": 0.09035906670579665, "A/273-VAL": 0.13014033309176154, "A/274-VAL": 0.09867151997721586, "A/275-LEU": 0.05779206293306024, "A/276-LEU": 0.07798966672547328, "A/277-MET": 0.11185008164174447, "A/278-THR": 0.17039300633419846, "A/279-THR": 0.08018445457174055, "A/280-LEU": 0.05392851987029068, "A/281-ASN": 0.1037251922403099, "A/282-ARG": 0.2904210623552874, "A/283-LEU": 0.1652066425188698, "A/284-THR": 0.1345630581567617, "A/285-LYS": 0.18568358025943982, "A/286-ASP": 0.08562412335018467, "A/287-TRP": 0.20669507365240067, "A/288-SER": 0.10028962826699091, "A/289-HIS": 0.13462350196002776, "A/290-GLN": 0.203223159108474, "A/291-LYS": 0.13394892548268075, "A/292-GLY": 0.06641301023920626, "A/293-PHE": 0.17130967315633605, "A/294-ILE": 0.10984425247510897, "A/295-TRP": 0.2938683267967496, "A/296-GLY": 0.07451541360438299, "A/297-SER": 0.12407628310078664, "A/298-LEU": 0.1399541762371451, "A/299-PHE": 0.09734632610564348, "A/300-MET": 0.17910515479528213, "A/301-ALA": 0.03768719848360024, "A/302-ILE": 0.06201760014355732, "A/303-GLY": 0.09711415906159074, "A/304-MET": 0.10811453202200676, "A/305-ILE": 0.13185329668883353, "A/306-PHE": 0.056183440716279565, "A/307-SER": 0.07217848882190282, "A/308-PHE": 0.1970284889009764, "A/309-LEU": 0.1397398159956065, "A/310-THR": 0.08426376393531179, "A/311-THR": 0.14790879703279933, "A/312-THR": 0.10067806689409903, "A/313-PHE": 0.08476870252760371, "A/314-THR": 0.053327704967639784, "A/315-PRO": 0.042851336562334474, "A/316-ILE": 0.1116981580269655, "A/317-PHE": 0.11182491603187523, "A/318-ILE": 0.04483205888843971, "A/319-ALA": 0.1018169560069983, "A/320-GLY": 0.0759842679909655, "A/321-ILE": 0.07024648226233751, "A/322-VAL": 0.06730525993875301, "A/323-TYR": 0.1870335864941602, "A/324-THR": 0.10802896422484261, "A/325-LEU": 0.08414725014637746, "A/326-GLY": 0.0643507334348463, "A/327-GLU": 0.24219376895965708, "A/328-ILE": 0.137292697773504, "A/329-VAL": 0.06064192701618328, "A/330-TYR": 0.18876807058733183, "A/331-THR": 0.07700195923365802, "A/332-PRO": 0.11091617757806065, "A/333-SER": 0.11905086911044627, "A/334-VAL": 0.10515913828289074, "A/335-GLN": 0.1637876151972077, "A/336-THR": 0.09216387949297075, "A/337-LEU": 0.11817239159333952, "A/338-GLY": 0.08176095661534187, "A/339-ALA": 0.08203825274367443, "A/340-ASP": 0.12534238357705615, "A/341-LEU": 0.14034891021178011, "A/342-MET": 0.11165474399711257, "A/343-ASN": 0.15956234625003327, "A/344-PRO": 0.1367666683770571, "A/345-GLU": 0.27477223032474124, "A/346-LYS": 0.19841351741709853, "A/347-ILE": 0.13604535533718792, "A/348-GLY": 0.10121781558723976, "A/349-SER": 0.07343382868914916, "A/350-TYR": 0.12182925492641122, "A/351-ASN": 0.06997216958361004, "A/352-GLY": 0.05206608018721556, "A/353-VAL": 0.0943516205858669, "A/354-ALA": 0.07526559518196761, "A/355-ALA": 0.15056826556188813, "A/356-ILE": 0.11389100843664647, "A/357-LYS": 0.19169598431778576, "A/358-MET": 0.17513455265130382, "A/359-PRO": 0.08666802966695258, "A/360-ILE": 0.125001331805197, "A/361-ALA": 0.08498125284655132, "A/362-SER": 0.11265585133657803, "A/363-ILE": 0.05884435320026454, "A/364-LEU": 0.052022340084313945, "A/365-ALA": 0.05876834140225272, "A/366-GLY": 0.037490149725138915, "A/367-LEU": 0.09835026863893252, "A/368-LEU": 0.07125700187842972, "A/369-VAL": 0.05277119347614821, "A/370-SER": 0.0446449256793219, "A/371-ILE": 0.05361465879652397, "A/372-SER": 0.04816139951735376, "A/373-PRO": 0.04023850160352073, "A/374-MET": 0.04737810435929652, "A/375-ILE": 0.08870019855201981, "A/376-LYS": 0.057793710770065544, "A/377-ALA": 0.048193216915579026, "A/378-ILE": 0.2064074395341694, "A/379-GLY": 0.06745937103732472, "A/380-VAL": 0.11212804673739386, "A/381-SER": 0.10372686552848341, "A/382-LEU": 0.11651377076192874, "A/383-VAL": 0.06568439122996918, "A/384-LEU": 0.12977538885902498, "A/385-ALA": 0.10393973774536623, "A/386-LEU": 0.11910274654418754, "A/387-THR": 0.0680835558289474, "A/388-GLU": 0.08659897836631827, "A/389-VAL": 0.10404345752636715, "A/390-LEU": 0.09120735039864021, "A/391-ALA": 0.09565003904769646, "A/392-ILE": 0.1142086417730405, "A/393-ILE": 0.04663836639100779, "A/394-LEU": 0.06481611164033223, "A/395-VAL": 0.07618999853674645, "A/396-LEU": 0.04462117808958895, "A/397-VAL": 0.103625038280821, "A/398-ALA": 0.12148388346614465, "A/399-VAL": 0.09554960473311386, "A/400-ASN": 0.11843778245895734, "A/401-ARG": 0.1180061282459738, "A/402-HIS": 0.13412775370559535, "A/403-GLN": 0.0987496047995097, "A/404-LYS": 0.08909264791042977, "A/405-THR": 0.09086298764166204, "A/406-LYS": 0.23649036478636504}}}, "5": {"single": {"lddt": 0.6510909220126978, "rmsd": 3.873418092727661, "cad_score": 0.635867, "gdtts": 0.5134271099744245, "tm_score": 0.8274486660957336, "LoCoHD": 0.11073451581253994}, "per_residue": {"lddt": {"A/2-LYS": 0.726, "A/3-GLU": 0.704, "A/4-PHE": 0.791, "A/5-TRP": 0.824, "A/6-ASN": 0.784, "A/7-LEU": 0.808, "A/8-ASP": 0.763, "A/9-LYS": 0.694, "A/10-ASN": 0.717, "A/11-LEU": 0.748, "A/12-GLN": 0.83, "A/13-LEU": 0.76, "A/14-ARG": 0.572, "A/15-LEU": 0.821, "A/16-GLY": 0.852, "A/17-ILE": 0.792, "A/18-VAL": 0.743, "A/19-PHE": 0.749, "A/20-LEU": 0.763, "A/21-GLY": 0.684, "A/22-ALA": 0.662, "A/23-PHE": 0.688, "A/24-SER": 0.67, "A/25-TYR": 0.424, "A/26-GLY": 0.521, "A/27-THR": 0.537, "A/28-VAL": 0.563, "A/29-PHE": 0.37, "A/30-SER": 0.464, "A/31-SER": 0.475, "A/32-MET": 0.513, "A/33-THR": 0.425, "A/34-ILE": 0.435, "A/35-TYR": 0.629, "A/36-TYR": 0.575, "A/37-ASN": 0.427, "A/38-GLN": 0.456, "A/39-TYR": 0.593, "A/40-LEU": 0.575, "A/41-GLY": 0.451, "A/42-SER": 0.382, "A/43-ALA": 0.414, "A/44-ILE": 0.478, "A/45-THR": 0.454, "A/46-GLY": 0.45, "A/47-ILE": 0.467, "A/48-LEU": 0.439, "A/49-LEU": 0.476, "A/50-ALA": 0.48, "A/51-LEU": 0.504, "A/52-SER": 0.537, "A/53-ALA": 0.533, "A/54-VAL": 0.549, "A/55-ALA": 0.571, "A/56-THR": 0.608, "A/57-PHE": 0.657, "A/58-VAL": 0.686, "A/59-ALA": 0.76, "A/60-GLY": 0.713, "A/61-ILE": 0.713, "A/62-LEU": 0.805, "A/63-ALA": 0.793, "A/64-GLY": 0.779, "A/65-PHE": 0.587, "A/66-PHE": 0.698, "A/67-ALA": 0.756, "A/68-ASP": 0.677, "A/69-ARG": 0.596, "A/70-ASN": 0.645, "A/71-GLY": 0.797, "A/72-ARG": 0.737, "A/73-LYS": 0.775, "A/74-PRO": 0.821, "A/75-VAL": 0.825, "A/76-MET": 0.742, "A/77-VAL": 0.838, "A/78-PHE": 0.809, "A/79-GLY": 0.818, "A/80-THR": 0.749, "A/81-ILE": 0.844, "A/82-ILE": 0.812, "A/83-GLN": 0.679, "A/84-LEU": 0.748, "A/85-LEU": 0.745, "A/86-GLY": 0.774, "A/87-ALA": 0.773, "A/88-ALA": 0.815, "A/89-LEU": 0.774, "A/90-ALA": 0.744, "A/91-ILE": 0.77, "A/92-ALA": 0.783, "A/93-SER": 0.769, "A/94-ASN": 0.656, "A/95-LEU": 0.662, "A/96-PRO": 0.673, "A/97-GLY": 0.56, "A/98-HIS": 0.53, "A/99-VAL": 0.623, "A/100-ASN": 0.59, "A/101-PRO": 0.623, "A/102-TRP": 0.548, "A/103-SER": 0.776, "A/104-THR": 0.721, "A/105-PHE": 0.605, "A/106-ILE": 0.758, "A/107-ALA": 0.745, "A/108-PHE": 0.648, "A/109-LEU": 0.718, "A/110-LEU": 0.779, "A/111-ILE": 0.721, "A/112-SER": 0.698, "A/113-PHE": 0.641, "A/114-GLY": 0.793, "A/115-TYR": 0.662, "A/116-ASN": 0.698, "A/117-PHE": 0.739, "A/118-VAL": 0.779, "A/119-ILE": 0.74, "A/120-THR": 0.743, "A/121-ALA": 0.755, "A/122-GLY": 0.786, "A/123-ASN": 0.749, "A/124-ALA": 0.781, "A/125-MET": 0.706, "A/126-ILE": 0.721, "A/127-ILE": 0.737, "A/128-ASP": 0.706, "A/129-ALA": 0.779, "A/130-SER": 0.684, "A/131-ASN": 0.691, "A/132-ALA": 0.666, "A/133-GLU": 0.745, "A/134-ASN": 0.693, "A/135-ARG": 0.684, "A/136-LYS": 0.635, "A/137-VAL": 0.77, "A/138-VAL": 0.76, "A/139-PHE": 0.713, "A/140-MET": 0.682, "A/141-LEU": 0.791, "A/142-ASP": 0.786, "A/143-TYR": 0.553, "A/144-TRP": 0.609, "A/145-ALA": 0.784, "A/146-GLN": 0.72, "A/147-ASN": 0.794, "A/148-LEU": 0.699, "A/149-SER": 0.712, "A/150-VAL": 0.619, "A/151-ILE": 0.671, "A/152-LEU": 0.674, "A/153-GLY": 0.644, "A/154-ALA": 0.548, "A/155-ALA": 0.564, "A/156-LEU": 0.63, "A/157-GLY": 0.563, "A/158-ALA": 0.477, "A/159-TRP": 0.393, "A/160-LEU": 0.557, "A/161-PHE": 0.568, "A/162-ARG": 0.576, "A/163-PRO": 0.651, "A/164-ALA": 0.599, "A/165-PHE": 0.653, "A/166-GLU": 0.636, "A/167-ALA": 0.717, "A/168-LEU": 0.65, "A/169-LEU": 0.75, "A/170-VAL": 0.815, "A/171-ILE": 0.76, "A/172-LEU": 0.632, "A/173-LEU": 0.821, "A/174-LEU": 0.88, "A/175-THR": 0.746, "A/176-VAL": 0.752, "A/177-LEU": 0.832, "A/178-VAL": 0.858, "A/179-SER": 0.777, "A/180-PHE": 0.848, "A/181-PHE": 0.847, "A/182-LEU": 0.813, "A/183-THR": 0.805, "A/184-THR": 0.806, "A/185-PHE": 0.747, "A/186-VAL": 0.596, "A/187-MET": 0.614, "A/188-THR": 0.528, "A/189-GLU": 0.422, "A/190-THR": 0.521, "A/191-PHE": 0.401, "A/192-LYS": 0.504, "A/193-PRO": 0.542, "A/194-THR": 0.457, "A/203-ASN": 0.492, "A/204-ILE": 0.489, "A/205-PHE": 0.47, "A/206-GLN": 0.662, "A/207-ALA": 0.577, "A/208-TYR": 0.559, "A/209-LYS": 0.662, "A/210-THR": 0.653, "A/211-VAL": 0.656, "A/212-LEU": 0.655, "A/213-GLN": 0.73, "A/214-ASP": 0.692, "A/215-LYS": 0.665, "A/216-THR": 0.624, "A/217-TYR": 0.627, "A/218-MET": 0.654, "A/219-ILE": 0.731, "A/220-PHE": 0.566, "A/221-MET": 0.711, "A/222-GLY": 0.81, "A/223-ALA": 0.778, "A/224-ASN": 0.717, "A/225-ILE": 0.801, "A/226-ALA": 0.838, "A/227-THR": 0.699, "A/228-THR": 0.644, "A/229-PHE": 0.705, "A/230-ILE": 0.654, "A/231-ILE": 0.642, "A/232-MET": 0.487, "A/233-GLN": 0.447, "A/234-PHE": 0.475, "A/235-ASP": 0.355, "A/236-ASN": 0.437, "A/237-PHE": 0.54, "A/238-LEU": 0.535, "A/239-PRO": 0.449, "A/240-VAL": 0.494, "A/241-HIS": 0.584, "A/242-LEU": 0.538, "A/243-SER": 0.465, "A/244-ASN": 0.503, "A/245-SER": 0.546, "A/246-PHE": 0.539, "A/247-LYS": 0.376, "A/248-THR": 0.581, "A/249-ILE": 0.531, "A/250-THR": 0.644, "A/257-TYR": 0.396, "A/258-GLY": 0.451, "A/259-GLN": 0.325, "A/260-ARG": 0.472, "A/261-MET": 0.538, "A/262-LEU": 0.468, "A/263-THR": 0.496, "A/264-ILE": 0.623, "A/265-TYR": 0.5, "A/266-LEU": 0.564, "A/267-ILE": 0.645, "A/268-LEU": 0.744, "A/269-ALA": 0.751, "A/270-CYS": 0.755, "A/271-VAL": 0.826, "A/272-LEU": 0.847, "A/273-VAL": 0.783, "A/274-VAL": 0.714, "A/275-LEU": 0.797, "A/276-LEU": 0.719, "A/277-MET": 0.697, "A/278-THR": 0.69, "A/279-THR": 0.736, "A/280-LEU": 0.661, "A/281-ASN": 0.611, "A/282-ARG": 0.532, "A/283-LEU": 0.602, "A/284-THR": 0.602, "A/285-LYS": 0.621, "A/286-ASP": 0.703, "A/287-TRP": 0.608, "A/288-SER": 0.7, "A/289-HIS": 0.575, "A/290-GLN": 0.601, "A/291-LYS": 0.654, "A/292-GLY": 0.736, "A/293-PHE": 0.563, "A/294-ILE": 0.666, "A/295-TRP": 0.619, "A/296-GLY": 0.753, "A/297-SER": 0.69, "A/298-LEU": 0.71, "A/299-PHE": 0.75, "A/300-MET": 0.697, "A/301-ALA": 0.698, "A/302-ILE": 0.761, "A/303-GLY": 0.749, "A/304-MET": 0.635, "A/305-ILE": 0.689, "A/306-PHE": 0.757, "A/307-SER": 0.662, "A/308-PHE": 0.534, "A/309-LEU": 0.656, "A/310-THR": 0.668, "A/311-THR": 0.629, "A/312-THR": 0.722, "A/313-PHE": 0.54, "A/314-THR": 0.731, "A/315-PRO": 0.784, "A/316-ILE": 0.68, "A/317-PHE": 0.599, "A/318-ILE": 0.771, "A/319-ALA": 0.752, "A/320-GLY": 0.761, "A/321-ILE": 0.837, "A/322-VAL": 0.806, "A/323-TYR": 0.691, "A/324-THR": 0.796, "A/325-LEU": 0.723, "A/326-GLY": 0.779, "A/327-GLU": 0.71, "A/328-ILE": 0.786, "A/329-VAL": 0.739, "A/330-TYR": 0.665, "A/331-THR": 0.719, "A/332-PRO": 0.711, "A/333-SER": 0.689, "A/334-VAL": 0.647, "A/335-GLN": 0.631, "A/336-THR": 0.688, "A/337-LEU": 0.594, "A/338-GLY": 0.683, "A/339-ALA": 0.726, "A/340-ASP": 0.658, "A/341-LEU": 0.596, "A/342-MET": 0.617, "A/343-ASN": 0.562, "A/344-PRO": 0.681, "A/345-GLU": 0.573, "A/346-LYS": 0.631, "A/347-ILE": 0.726, "A/348-GLY": 0.716, "A/349-SER": 0.694, "A/350-TYR": 0.662, "A/351-ASN": 0.765, "A/352-GLY": 0.772, "A/353-VAL": 0.746, "A/354-ALA": 0.743, "A/355-ALA": 0.6, "A/356-ILE": 0.52, "A/357-LYS": 0.589, "A/358-MET": 0.496, "A/359-PRO": 0.488, "A/360-ILE": 0.603, "A/361-ALA": 0.637, "A/362-SER": 0.443, "A/363-ILE": 0.459, "A/364-LEU": 0.606, "A/365-ALA": 0.576, "A/366-GLY": 0.48, "A/367-LEU": 0.489, "A/368-LEU": 0.616, "A/369-VAL": 0.524, "A/370-SER": 0.513, "A/371-ILE": 0.574, "A/372-SER": 0.58, "A/373-PRO": 0.552, "A/374-MET": 0.691, "A/375-ILE": 0.565, "A/376-LYS": 0.702, "A/377-ALA": 0.668, "A/378-ILE": 0.611, "A/379-GLY": 0.718, "A/380-VAL": 0.714, "A/381-SER": 0.649, "A/382-LEU": 0.677, "A/383-VAL": 0.767, "A/384-LEU": 0.68, "A/385-ALA": 0.671, "A/386-LEU": 0.677, "A/387-THR": 0.742, "A/388-GLU": 0.591, "A/389-VAL": 0.673, "A/390-LEU": 0.692, "A/391-ALA": 0.754, "A/392-ILE": 0.658, "A/393-ILE": 0.745, "A/394-LEU": 0.724, "A/395-VAL": 0.671, "A/396-LEU": 0.674, "A/397-VAL": 0.752, "A/398-ALA": 0.696, "A/399-VAL": 0.663, "A/400-ASN": 0.648, "A/401-ARG": 0.654, "A/402-HIS": 0.6, "A/403-GLN": 0.662, "A/404-LYS": 0.685, "A/405-THR": 0.609, "A/406-LYS": 0.35}, "cad_score": {"A/2-LYS": 0.703, "A/3-GLU": 0.655, "A/4-PHE": 0.854, "A/5-TRP": 0.788, "A/6-ASN": 0.782, "A/7-LEU": 0.825, "A/8-ASP": 0.761, "A/9-LYS": 0.616, "A/10-ASN": 0.449, "A/11-LEU": 0.631, "A/12-GLN": 0.861, "A/13-LEU": 0.79, "A/14-ARG": 0.413, "A/15-LEU": 0.71, "A/16-GLY": 0.843, "A/17-ILE": 0.822, "A/18-VAL": 0.56, "A/19-PHE": 0.869, "A/20-LEU": 0.815, "A/21-GLY": 0.389, "A/22-ALA": 0.634, "A/23-PHE": 0.719, "A/24-SER": 0.567, "A/25-TYR": 0.262, "A/26-GLY": 0.565, "A/27-THR": 0.492, "A/28-VAL": 0.486, "A/29-PHE": 0.269, "A/30-SER": 0.346, "A/31-SER": 0.362, "A/32-MET": 0.554, "A/33-THR": 0.439, "A/34-ILE": 0.33, "A/35-TYR": 0.609, "A/36-TYR": 0.672, "A/37-ASN": 0.555, "A/38-GLN": 0.702, "A/39-TYR": 0.849, "A/40-LEU": 0.664, "A/41-GLY": 0.537, "A/42-SER": 0.418, "A/43-ALA": 0.499, "A/44-ILE": 0.509, "A/45-THR": 0.756, "A/46-GLY": 0.323, "A/47-ILE": 0.62, "A/48-LEU": 0.576, "A/49-LEU": 0.456, "A/50-ALA": 0.321, "A/51-LEU": 0.685, "A/52-SER": 0.6, "A/53-ALA": 0.369, "A/54-VAL": 0.586, "A/55-ALA": 0.657, "A/56-THR": 0.425, "A/57-PHE": 0.593, "A/58-VAL": 0.764, "A/59-ALA": 0.713, "A/60-GLY": 0.69, "A/61-ILE": 0.487, "A/62-LEU": 0.82, "A/63-ALA": 0.788, "A/64-GLY": 0.791, "A/65-PHE": 0.494, "A/66-PHE": 0.73, "A/67-ALA": 0.724, "A/68-ASP": 0.517, "A/69-ARG": 0.588, "A/70-ASN": 0.58, "A/71-GLY": 0.529, "A/72-ARG": 0.625, "A/73-LYS": 0.577, "A/74-PRO": 0.731, "A/75-VAL": 0.745, "A/76-MET": 0.68, "A/77-VAL": 0.856, "A/78-PHE": 0.771, "A/79-GLY": 0.863, "A/80-THR": 0.677, "A/81-ILE": 0.816, "A/82-ILE": 0.769, "A/83-GLN": 0.683, "A/84-LEU": 0.836, "A/85-LEU": 0.603, "A/86-GLY": 0.894, "A/87-ALA": 0.749, "A/88-ALA": 0.852, "A/89-LEU": 0.83, "A/90-ALA": 0.828, "A/91-ILE": 0.779, "A/92-ALA": 0.747, "A/93-SER": 0.712, "A/94-ASN": 0.693, "A/95-LEU": 0.617, "A/96-PRO": 0.822, "A/97-GLY": 0.857, "A/98-HIS": 0.401, "A/99-VAL": 0.503, "A/100-ASN": 0.625, "A/101-PRO": 0.595, "A/102-TRP": 0.451, "A/103-SER": 0.647, "A/104-THR": 0.656, "A/105-PHE": 0.434, "A/106-ILE": 0.652, "A/107-ALA": 0.858, "A/108-PHE": 0.696, "A/109-LEU": 0.58, "A/110-LEU": 0.728, "A/111-ILE": 0.662, "A/112-SER": 0.618, "A/113-PHE": 0.609, "A/114-GLY": 0.816, "A/115-TYR": 0.535, "A/116-ASN": 0.62, "A/117-PHE": 0.78, "A/118-VAL": 0.676, "A/119-ILE": 0.636, "A/120-THR": 0.74, "A/121-ALA": 0.816, "A/122-GLY": 0.645, "A/123-ASN": 0.647, "A/124-ALA": 0.797, "A/125-MET": 0.561, "A/126-ILE": 0.639, "A/127-ILE": 0.659, "A/128-ASP": 0.583, "A/129-ALA": 0.415, "A/130-SER": 0.617, "A/131-ASN": 0.717, "A/132-ALA": 0.581, "A/133-GLU": 0.62, "A/134-ASN": 0.677, "A/135-ARG": 0.63, "A/136-LYS": 0.567, "A/137-VAL": 0.802, "A/138-VAL": 0.724, "A/139-PHE": 0.628, "A/140-MET": 0.541, "A/141-LEU": 0.777, "A/142-ASP": 0.748, "A/143-TYR": 0.658, "A/144-TRP": 0.441, "A/145-ALA": 0.755, "A/146-GLN": 0.717, "A/147-ASN": 0.809, "A/148-LEU": 0.655, "A/149-SER": 0.777, "A/150-VAL": 0.686, "A/151-ILE": 0.684, "A/152-LEU": 0.714, "A/153-GLY": 0.833, "A/154-ALA": 0.369, "A/155-ALA": 0.414, "A/156-LEU": 0.748, "A/157-GLY": 0.639, "A/158-ALA": 0.408, "A/159-TRP": 0.575, "A/160-LEU": 0.535, "A/161-PHE": 0.524, "A/162-ARG": 0.565, "A/163-PRO": 0.871, "A/164-ALA": 0.6, "A/165-PHE": 0.771, "A/166-GLU": 0.623, "A/167-ALA": 0.752, "A/168-LEU": 0.564, "A/169-LEU": 0.688, "A/170-VAL": 0.825, "A/171-ILE": 0.602, "A/172-LEU": 0.551, "A/173-LEU": 0.805, "A/174-LEU": 0.869, "A/175-THR": 0.746, "A/176-VAL": 0.649, "A/177-LEU": 0.908, "A/178-VAL": 0.928, "A/179-SER": 0.729, "A/180-PHE": 0.837, "A/181-PHE": 0.931, "A/182-LEU": 0.867, "A/183-THR": 0.801, "A/184-THR": 0.749, "A/185-PHE": 0.773, "A/186-VAL": 0.681, "A/187-MET": 0.394, "A/188-THR": 0.327, "A/189-GLU": 0.338, "A/190-THR": 0.325, "A/191-PHE": 0.432, "A/192-LYS": 0.221, "A/193-PRO": 0.544, "A/194-THR": 0.631, "A/203-ASN": 0.832, "A/204-ILE": 0.572, "A/205-PHE": 0.392, "A/206-GLN": 0.688, "A/207-ALA": 0.738, "A/208-TYR": 0.41, "A/209-LYS": 0.435, "A/210-THR": 0.702, "A/211-VAL": 0.64, "A/212-LEU": 0.559, "A/213-GLN": 0.772, "A/214-ASP": 0.67, "A/215-LYS": 0.703, "A/216-THR": 0.551, "A/217-TYR": 0.62, "A/218-MET": 0.535, "A/219-ILE": 0.695, "A/220-PHE": 0.416, "A/221-MET": 0.621, "A/222-GLY": 0.852, "A/223-ALA": 0.783, "A/224-ASN": 0.721, "A/225-ILE": 0.858, "A/226-ALA": 0.692, "A/227-THR": 0.537, "A/228-THR": 0.673, "A/229-PHE": 0.791, "A/230-ILE": 0.603, "A/231-ILE": 0.569, "A/232-MET": 0.607, "A/233-GLN": 0.56, "A/234-PHE": 0.457, "A/235-ASP": 0.339, "A/236-ASN": 0.374, "A/237-PHE": 0.701, "A/238-LEU": 0.581, "A/239-PRO": 0.635, "A/240-VAL": 0.466, "A/241-HIS": 0.659, "A/242-LEU": 0.684, "A/243-SER": 0.544, "A/244-ASN": 0.503, "A/245-SER": 0.744, "A/246-PHE": 0.582, "A/247-LYS": 0.293, "A/248-THR": 0.787, "A/249-ILE": 0.609, "A/250-THR": 0.776, "A/257-TYR": 0.718, "A/258-GLY": 0.502, "A/259-GLN": 0.349, "A/260-ARG": 0.819, "A/261-MET": 0.676, "A/262-LEU": 0.581, "A/263-THR": 0.525, "A/264-ILE": 0.807, "A/265-TYR": 0.434, "A/266-LEU": 0.364, "A/267-ILE": 0.553, "A/268-LEU": 0.76, "A/269-ALA": 0.891, "A/270-CYS": 0.838, "A/271-VAL": 0.893, "A/272-LEU": 0.909, "A/273-VAL": 0.779, "A/274-VAL": 0.702, "A/275-LEU": 0.788, "A/276-LEU": 0.759, "A/277-MET": 0.566, "A/278-THR": 0.332, "A/279-THR": 0.67, "A/280-LEU": 0.636, "A/281-ASN": 0.534, "A/282-ARG": 0.637, "A/283-LEU": 0.577, "A/284-THR": 0.388, "A/285-LYS": 0.603, "A/286-ASP": 0.738, "A/287-TRP": 0.665, "A/288-SER": 0.859, "A/289-HIS": 0.558, "A/290-GLN": 0.558, "A/291-LYS": 0.756, "A/292-GLY": 0.707, "A/293-PHE": 0.586, "A/294-ILE": 0.537, "A/295-TRP": 0.71, "A/296-GLY": 0.89, "A/297-SER": 0.594, "A/298-LEU": 0.648, "A/299-PHE": 0.699, "A/300-MET": 0.69, "A/301-ALA": 0.673, "A/302-ILE": 0.84, "A/303-GLY": 0.848, "A/304-MET": 0.548, "A/305-ILE": 0.673, "A/306-PHE": 0.626, "A/307-SER": 0.67, "A/308-PHE": 0.305, "A/309-LEU": 0.646, "A/310-THR": 0.702, "A/311-THR": 0.733, "A/312-THR": 0.793, "A/313-PHE": 0.53, "A/314-THR": 0.714, "A/315-PRO": 0.821, "A/316-ILE": 0.697, "A/317-PHE": 0.423, "A/318-ILE": 0.771, "A/319-ALA": 0.76, "A/320-GLY": 0.582, "A/321-ILE": 0.677, "A/322-VAL": 0.73, "A/323-TYR": 0.8, "A/324-THR": 0.867, "A/325-LEU": 0.629, "A/326-GLY": 0.882, "A/327-GLU": 0.712, "A/328-ILE": 0.727, "A/329-VAL": 0.649, "A/330-TYR": 0.648, "A/331-THR": 0.66, "A/332-PRO": 0.556, "A/333-SER": 0.705, "A/334-VAL": 0.747, "A/335-GLN": 0.508, "A/336-THR": 0.616, "A/337-LEU": 0.728, "A/338-GLY": 0.679, "A/339-ALA": 0.759, "A/340-ASP": 0.67, "A/341-LEU": 0.641, "A/342-MET": 0.687, "A/343-ASN": 0.682, "A/344-PRO": 0.61, "A/345-GLU": 0.579, "A/346-LYS": 0.691, "A/347-ILE": 0.743, "A/348-GLY": 0.626, "A/349-SER": 0.572, "A/350-TYR": 0.637, "A/351-ASN": 0.734, "A/352-GLY": 0.597, "A/353-VAL": 0.611, "A/354-ALA": 0.717, "A/355-ALA": 0.605, "A/356-ILE": 0.472, "A/357-LYS": 0.546, "A/358-MET": 0.481, "A/359-PRO": 0.532, "A/360-ILE": 0.588, "A/361-ALA": 0.845, "A/362-SER": 0.574, "A/363-ILE": 0.342, "A/364-LEU": 0.792, "A/365-ALA": 0.748, "A/366-GLY": 0.375, "A/367-LEU": 0.716, "A/368-LEU": 0.638, "A/369-VAL": 0.455, "A/370-SER": 0.412, "A/371-ILE": 0.753, "A/372-SER": 0.662, "A/373-PRO": 0.526, "A/374-MET": 0.726, "A/375-ILE": 0.584, "A/376-LYS": 0.644, "A/377-ALA": 0.653, "A/378-ILE": 0.493, "A/379-GLY": 0.645, "A/380-VAL": 0.764, "A/381-SER": 0.573, "A/382-LEU": 0.707, "A/383-VAL": 0.787, "A/384-LEU": 0.633, "A/385-ALA": 0.56, "A/386-LEU": 0.583, "A/387-THR": 0.681, "A/388-GLU": 0.516, "A/389-VAL": 0.588, "A/390-LEU": 0.541, "A/391-ALA": 0.771, "A/392-ILE": 0.433, "A/393-ILE": 0.865, "A/394-LEU": 0.741, "A/395-VAL": 0.655, "A/396-LEU": 0.557, "A/397-VAL": 0.754, "A/398-ALA": 0.73, "A/399-VAL": 0.606, "A/400-ASN": 0.602, "A/401-ARG": 0.64, "A/402-HIS": 0.331, "A/403-GLN": 0.738, "A/404-LYS": 0.653, "A/405-THR": 0.548, "A/406-LYS": 0.46}, "LoCoHD": {"A/2-LYS": 0.09782026873234488, "A/3-GLU": 0.1604538362558534, "A/4-PHE": 0.08068541583082497, "A/5-TRP": 0.07115281149881479, "A/6-ASN": 0.0860569462620149, "A/7-LEU": 0.0615947084279669, "A/8-ASP": 0.1091503010084815, "A/9-LYS": 0.1703398532511508, "A/10-ASN": 0.1991729438537613, "A/11-LEU": 0.19036434107699748, "A/12-GLN": 0.09843702323492352, "A/13-LEU": 0.11171900803217677, "A/14-ARG": 0.21714662288435949, "A/15-LEU": 0.06603958138718169, "A/16-GLY": 0.05109348907513566, "A/17-ILE": 0.10406078786840951, "A/18-VAL": 0.10709385819066153, "A/19-PHE": 0.07829303472042069, "A/20-LEU": 0.05190790617367839, "A/21-GLY": 0.04460997572690933, "A/22-ALA": 0.060412036025391885, "A/23-PHE": 0.08122032118185255, "A/24-SER": 0.06045292110926233, "A/25-TYR": 0.21070669269978293, "A/26-GLY": 0.08416210356114932, "A/27-THR": 0.05295789451782526, "A/28-VAL": 0.1047257511259252, "A/29-PHE": 0.288836294914729, "A/30-SER": 0.10492323142419817, "A/31-SER": 0.11053761462938116, "A/32-MET": 0.10081669157101558, "A/33-THR": 0.07220840329212928, "A/34-ILE": 0.10343260908721676, "A/35-TYR": 0.15152959134581037, "A/36-TYR": 0.0741149661618015, "A/37-ASN": 0.06348218329873516, "A/38-GLN": 0.12804530052000967, "A/39-TYR": 0.165601881609291, "A/40-LEU": 0.07513308647936828, "A/41-GLY": 0.06618959022252784, "A/42-SER": 0.05043447082580629, "A/43-ALA": 0.03622517440573243, "A/44-ILE": 0.07508193710969183, "A/45-THR": 0.053081489526731786, "A/46-GLY": 0.0417876574579081, "A/47-ILE": 0.06111674763439538, "A/48-LEU": 0.14895536547145882, "A/49-LEU": 0.09517309112183253, "A/50-ALA": 0.06628387264321027, "A/51-LEU": 0.0977496184030614, "A/52-SER": 0.09855551400383748, "A/53-ALA": 0.057269624999808956, "A/54-VAL": 0.06000261331821063, "A/55-ALA": 0.0767959626607796, "A/56-THR": 0.07795168966839836, "A/57-PHE": 0.0887924654536595, "A/58-VAL": 0.06292307818537463, "A/59-ALA": 0.057942789869840874, "A/60-GLY": 0.05032868436893828, "A/61-ILE": 0.09870526471141347, "A/62-LEU": 0.12584608575856207, "A/63-ALA": 0.06405145126555178, "A/64-GLY": 0.07096936107203554, "A/65-PHE": 0.24738692997101502, "A/66-PHE": 0.18338605173520942, "A/67-ALA": 0.08159321883053221, "A/68-ASP": 0.20644171374631365, "A/69-ARG": 0.2099827288268837, "A/70-ASN": 0.1457039231028041, "A/71-GLY": 0.15732106627743112, "A/72-ARG": 0.128540540872971, "A/73-LYS": 0.19431977882545914, "A/74-PRO": 0.11213007665177621, "A/75-VAL": 0.07431336665615823, "A/76-MET": 0.09146845006116366, "A/77-VAL": 0.08014661343280227, "A/78-PHE": 0.07764864640462732, "A/79-GLY": 0.03815637724636392, "A/80-THR": 0.06131865042061712, "A/81-ILE": 0.04265583834201964, "A/82-ILE": 0.05156840039260808, "A/83-GLN": 0.08465916426031163, "A/84-LEU": 0.06795040265184653, "A/85-LEU": 0.0865434523211511, "A/86-GLY": 0.036250273233291365, "A/87-ALA": 0.042218991183743816, "A/88-ALA": 0.044358685303655554, "A/89-LEU": 0.051392127841893766, "A/90-ALA": 0.06875751860506177, "A/91-ILE": 0.1376584746006389, "A/92-ALA": 0.07956774109081403, "A/93-SER": 0.056537273751711074, "A/94-ASN": 0.08944720522894331, "A/95-LEU": 0.07841894823003959, "A/96-PRO": 0.04272941777348548, "A/97-GLY": 0.06584678703939305, "A/98-HIS": 0.07400201393046905, "A/99-VAL": 0.1185466377842555, "A/100-ASN": 0.09728057609993507, "A/101-PRO": 0.04637710216916402, "A/102-TRP": 0.21360583155849572, "A/103-SER": 0.10223381168856835, "A/104-THR": 0.07012130721620445, "A/105-PHE": 0.15978082111299863, "A/106-ILE": 0.10195925257140878, "A/107-ALA": 0.04649208534640103, "A/108-PHE": 0.14741587560949232, "A/109-LEU": 0.1043546970420364, "A/110-LEU": 0.08116914771947449, "A/111-ILE": 0.07722862580607828, "A/112-SER": 0.07142602517044638, "A/113-PHE": 0.1585204584443768, "A/114-GLY": 0.04419233767540356, "A/115-TYR": 0.2225496240049861, "A/116-ASN": 0.0851016856581865, "A/117-PHE": 0.11014913095945657, "A/118-VAL": 0.11197100211161877, "A/119-ILE": 0.1868404606429678, "A/120-THR": 0.08039961473935207, "A/121-ALA": 0.06401141231821701, "A/122-GLY": 0.10253115196539196, "A/123-ASN": 0.1406020142814476, "A/124-ALA": 0.065883553488227, "A/125-MET": 0.19854252529409033, "A/126-ILE": 0.1006469969080468, "A/127-ILE": 0.10457633005280528, "A/128-ASP": 0.15174942733849464, "A/129-ALA": 0.22481319585335766, "A/130-SER": 0.10457998423512105, "A/131-ASN": 0.11785447281483284, "A/132-ALA": 0.12220048906455445, "A/133-GLU": 0.12830027136585703, "A/134-ASN": 0.12762282147591952, "A/135-ARG": 0.11985997252793346, "A/136-LYS": 0.16309482467126266, "A/137-VAL": 0.11697850304952223, "A/138-VAL": 0.0746014825916296, "A/139-PHE": 0.19421356956768257, "A/140-MET": 0.17068750287054305, "A/141-LEU": 0.12470098356131396, "A/142-ASP": 0.10921749796114229, "A/143-TYR": 0.17747027052806724, "A/144-TRP": 0.20381322292937448, "A/145-ALA": 0.08141765400712979, "A/146-GLN": 0.1279873945525522, "A/147-ASN": 0.09273556102350383, "A/148-LEU": 0.14352977028526973, "A/149-SER": 0.07225785659058359, "A/150-VAL": 0.10376848143813835, "A/151-ILE": 0.05995681367495375, "A/152-LEU": 0.05946121192140628, "A/153-GLY": 0.050755431197694524, "A/154-ALA": 0.056691814740472274, "A/155-ALA": 0.14393912813543258, "A/156-LEU": 0.0679588270257999, "A/157-GLY": 0.03902979591869975, "A/158-ALA": 0.08579111868920292, "A/159-TRP": 0.20567940552429242, "A/160-LEU": 0.14313374880887522, "A/161-PHE": 0.10789228158547282, "A/162-ARG": 0.07177538993421463, "A/163-PRO": 0.07454301719832566, "A/164-ALA": 0.12224692121473336, "A/165-PHE": 0.15213307557262395, "A/166-GLU": 0.13592744213021993, "A/167-ALA": 0.04020013382640165, "A/168-LEU": 0.08832323907796952, "A/169-LEU": 0.10334168924546802, "A/170-VAL": 0.06348592252075769, "A/171-ILE": 0.06742357050070329, "A/172-LEU": 0.12842183856034295, "A/173-LEU": 0.03161018275986831, "A/174-LEU": 0.04212904125766676, "A/175-THR": 0.07404385982483135, "A/176-VAL": 0.05306693980692156, "A/177-LEU": 0.06564473154807186, "A/178-VAL": 0.03818407676011853, "A/179-SER": 0.05978884968605127, "A/180-PHE": 0.07580107811562505, "A/181-PHE": 0.06848594005703908, "A/182-LEU": 0.05349516162179673, "A/183-THR": 0.05541233864159753, "A/184-THR": 0.05986623560846382, "A/185-PHE": 0.11019240921911039, "A/186-VAL": 0.12560310302606317, "A/187-MET": 0.1372244847634229, "A/188-THR": 0.12980474381353127, "A/189-GLU": 0.20172643895699868, "A/190-THR": 0.17771268365190004, "A/191-PHE": 0.21648189861307393, "A/192-LYS": 0.23540654693712934, "A/193-PRO": 0.21718872085626448, "A/194-THR": 0.27163698620859794, "A/203-ASN": 0.22763384678697715, "A/204-ILE": 0.15826187410814915, "A/205-PHE": 0.28283161346646, "A/206-GLN": 0.1447228356537563, "A/207-ALA": 0.1309530594324453, "A/208-TYR": 0.22213022421538683, "A/209-LYS": 0.14945109133366208, "A/210-THR": 0.07475247928490669, "A/211-VAL": 0.08490847683880054, "A/212-LEU": 0.13547446753037007, "A/213-GLN": 0.08456922184795265, "A/214-ASP": 0.1174216456878119, "A/215-LYS": 0.13654393616017066, "A/216-THR": 0.17967175313138595, "A/217-TYR": 0.17796317624614874, "A/218-MET": 0.15849719941376714, "A/219-ILE": 0.13411683460936893, "A/220-PHE": 0.21605747465578287, "A/221-MET": 0.11043488013628036, "A/222-GLY": 0.06081123081266708, "A/223-ALA": 0.08645638971636342, "A/224-ASN": 0.16137601241562166, "A/225-ILE": 0.07198034827343129, "A/226-ALA": 0.0918831372402956, "A/227-THR": 0.16999088951248198, "A/228-THR": 0.11003787702445973, "A/229-PHE": 0.10186253644069715, "A/230-ILE": 0.10849165643761069, "A/231-ILE": 0.11673123434237402, "A/232-MET": 0.0980602504743328, "A/233-GLN": 0.2227202910411982, "A/234-PHE": 0.21372730351750008, "A/235-ASP": 0.19761159566918934, "A/236-ASN": 0.13347766609928302, "A/237-PHE": 0.11567512147224332, "A/238-LEU": 0.12298073358063288, "A/239-PRO": 0.04781940500045531, "A/240-VAL": 0.0642240508060011, "A/241-HIS": 0.0665052603070771, "A/242-LEU": 0.09973814874902875, "A/243-SER": 0.06635549938164739, "A/244-ASN": 0.12966648871821596, "A/245-SER": 0.1479827251002445, "A/246-PHE": 0.25007612270900476, "A/247-LYS": 0.173709417172097, "A/248-THR": 0.1204362519954965, "A/249-ILE": 0.1261314191294275, "A/250-THR": 0.15456421365500797, "A/257-TYR": 0.2647306933660533, "A/258-GLY": 0.11858421295783522, "A/259-GLN": 0.11654650991893445, "A/260-ARG": 0.20702864682447283, "A/261-MET": 0.12031501207222668, "A/262-LEU": 0.08547067227931066, "A/263-THR": 0.05277289015500595, "A/264-ILE": 0.10812778239777979, "A/265-TYR": 0.18899529399134313, "A/266-LEU": 0.1448408761301537, "A/267-ILE": 0.05355834304911737, "A/268-LEU": 0.07023997340679501, "A/269-ALA": 0.056958841375354584, "A/270-CYS": 0.07240419762992642, "A/271-VAL": 0.04771200129947334, "A/272-LEU": 0.07322234138645631, "A/273-VAL": 0.11795784782219045, "A/274-VAL": 0.08953189386958203, "A/275-LEU": 0.07339754429125941, "A/276-LEU": 0.06947690864983164, "A/277-MET": 0.10084057603972126, "A/278-THR": 0.18232085741084753, "A/279-THR": 0.10841162996432484, "A/280-LEU": 0.11372785471518208, "A/281-ASN": 0.17410431545797964, "A/282-ARG": 0.2666913065861795, "A/283-LEU": 0.20190898123886575, "A/284-THR": 0.12589746792615805, "A/285-LYS": 0.15027774696499585, "A/286-ASP": 0.07950470368464828, "A/287-TRP": 0.2116053654671885, "A/288-SER": 0.07420633258771957, "A/289-HIS": 0.2302169335354938, "A/290-GLN": 0.2510818875115065, "A/291-LYS": 0.12781742094081122, "A/292-GLY": 0.059910093417938765, "A/293-PHE": 0.17710974832876217, "A/294-ILE": 0.10059875641473492, "A/295-TRP": 0.2485848638585626, "A/296-GLY": 0.06330429352649354, "A/297-SER": 0.100339750785861, "A/298-LEU": 0.13518757044959842, "A/299-PHE": 0.10814967151958943, "A/300-MET": 0.14942877404662713, "A/301-ALA": 0.057369307330874975, "A/302-ILE": 0.06346946816250552, "A/303-GLY": 0.058517391598514934, "A/304-MET": 0.19235304293884264, "A/305-ILE": 0.12476773459207204, "A/306-PHE": 0.055818462592275804, "A/307-SER": 0.08812550243850598, "A/308-PHE": 0.21754836744038641, "A/309-LEU": 0.12974680385053886, "A/310-THR": 0.08089871864896385, "A/311-THR": 0.12967676720936416, "A/312-THR": 0.12550980313436427, "A/313-PHE": 0.28369849075562314, "A/314-THR": 0.07943698006882487, "A/315-PRO": 0.04099714497019567, "A/316-ILE": 0.11884852133050235, "A/317-PHE": 0.21646208921817836, "A/318-ILE": 0.08609910853359108, "A/319-ALA": 0.052634851824744075, "A/320-GLY": 0.05755406190912185, "A/321-ILE": 0.09042480166262276, "A/322-VAL": 0.07204156382213502, "A/323-TYR": 0.10848376897577097, "A/324-THR": 0.053880179937269033, "A/325-LEU": 0.1013197525080516, "A/326-GLY": 0.049890794407828766, "A/327-GLU": 0.15920667538412575, "A/328-ILE": 0.1505749743553053, "A/329-VAL": 0.05590686375991976, "A/330-TYR": 0.1626183097386528, "A/331-THR": 0.07703812391941069, "A/332-PRO": 0.111444675991609, "A/333-SER": 0.09823398370336539, "A/334-VAL": 0.08418536686966299, "A/335-GLN": 0.1481806299212239, "A/336-THR": 0.0940475864089778, "A/337-LEU": 0.0904777862509087, "A/338-GLY": 0.0894197139139663, "A/339-ALA": 0.08369228792415509, "A/340-ASP": 0.12728592947993042, "A/341-LEU": 0.13269929153432736, "A/342-MET": 0.11616535278565, "A/343-ASN": 0.17873270865387827, "A/344-PRO": 0.12034267884128122, "A/345-GLU": 0.2881443606592701, "A/346-LYS": 0.14337582609681354, "A/347-ILE": 0.11325403723546411, "A/348-GLY": 0.07383682957548739, "A/349-SER": 0.1242315048681271, "A/350-TYR": 0.14758882549226182, "A/351-ASN": 0.07014404283039513, "A/352-GLY": 0.0783223619719369, "A/353-VAL": 0.08504560872976988, "A/354-ALA": 0.10162378081454053, "A/355-ALA": 0.1626337411096512, "A/356-ILE": 0.10962384001763006, "A/357-LYS": 0.09935330689804765, "A/358-MET": 0.16926173403763778, "A/359-PRO": 0.09035092968602332, "A/360-ILE": 0.11075532578354601, "A/361-ALA": 0.08625672476630335, "A/362-SER": 0.10739800097639397, "A/363-ILE": 0.06033152419386871, "A/364-LEU": 0.049453515563495594, "A/365-ALA": 0.0445716467077097, "A/366-GLY": 0.03686860307488545, "A/367-LEU": 0.10836683233974176, "A/368-LEU": 0.06969348510911562, "A/369-VAL": 0.0501588652727498, "A/370-SER": 0.04096112211297718, "A/371-ILE": 0.06092786492205152, "A/372-SER": 0.04913419757192384, "A/373-PRO": 0.03812763866461955, "A/374-MET": 0.05001962547468885, "A/375-ILE": 0.08258201721147615, "A/376-LYS": 0.058294998140925876, "A/377-ALA": 0.06005605358763769, "A/378-ILE": 0.13577889371901833, "A/379-GLY": 0.059488355926931046, "A/380-VAL": 0.1110915841785528, "A/381-SER": 0.07482674929022613, "A/382-LEU": 0.14295828644403477, "A/383-VAL": 0.05674912945274091, "A/384-LEU": 0.12158659934400136, "A/385-ALA": 0.11584171528105187, "A/386-LEU": 0.07813608375226594, "A/387-THR": 0.0666668106424556, "A/388-GLU": 0.09952852283050204, "A/389-VAL": 0.10430732937625009, "A/390-LEU": 0.1051882241853179, "A/391-ALA": 0.10139191951403148, "A/392-ILE": 0.12857599876159756, "A/393-ILE": 0.04536045125577656, "A/394-LEU": 0.07000043283723668, "A/395-VAL": 0.08350167360787107, "A/396-LEU": 0.08265963724577195, "A/397-VAL": 0.10836685848808786, "A/398-ALA": 0.12571847231494784, "A/399-VAL": 0.10095648563086679, "A/400-ASN": 0.11774073928202981, "A/401-ARG": 0.15195822189819547, "A/402-HIS": 0.13944078317212633, "A/403-GLN": 0.08909050077298195, "A/404-LYS": 0.08000496691925416, "A/405-THR": 0.09941922925371774, "A/406-LYS": 0.27399677241307896}}}, "1": {"single": {"lddt": 0.6694450113190354, "rmsd": 3.7783312797546387, "cad_score": 0.646346, "gdtts": 0.5236572890025576, "tm_score": 0.8323985934257507, "LoCoHD": 0.10531148175173793}, "per_residue": {"lddt": {"A/2-LYS": 0.768, "A/3-GLU": 0.645, "A/4-PHE": 0.718, "A/5-TRP": 0.799, "A/6-ASN": 0.804, "A/7-LEU": 0.845, "A/8-ASP": 0.761, "A/9-LYS": 0.664, "A/10-ASN": 0.709, "A/11-LEU": 0.791, "A/12-GLN": 0.83, "A/13-LEU": 0.773, "A/14-ARG": 0.583, "A/15-LEU": 0.821, "A/16-GLY": 0.826, "A/17-ILE": 0.777, "A/18-VAL": 0.742, "A/19-PHE": 0.752, "A/20-LEU": 0.751, "A/21-GLY": 0.672, "A/22-ALA": 0.646, "A/23-PHE": 0.673, "A/24-SER": 0.633, "A/25-TYR": 0.418, "A/26-GLY": 0.49, "A/27-THR": 0.511, "A/28-VAL": 0.529, "A/29-PHE": 0.381, "A/30-SER": 0.471, "A/31-SER": 0.477, "A/32-MET": 0.579, "A/33-THR": 0.431, "A/34-ILE": 0.441, "A/35-TYR": 0.634, "A/36-TYR": 0.611, "A/37-ASN": 0.428, "A/38-GLN": 0.453, "A/39-TYR": 0.623, "A/40-LEU": 0.617, "A/41-GLY": 0.439, "A/42-SER": 0.368, "A/43-ALA": 0.435, "A/44-ILE": 0.522, "A/45-THR": 0.483, "A/46-GLY": 0.463, "A/47-ILE": 0.487, "A/48-LEU": 0.441, "A/49-LEU": 0.484, "A/50-ALA": 0.495, "A/51-LEU": 0.51, "A/52-SER": 0.553, "A/53-ALA": 0.535, "A/54-VAL": 0.557, "A/55-ALA": 0.585, "A/56-THR": 0.603, "A/57-PHE": 0.675, "A/58-VAL": 0.705, "A/59-ALA": 0.765, "A/60-GLY": 0.722, "A/61-ILE": 0.729, "A/62-LEU": 0.818, "A/63-ALA": 0.837, "A/64-GLY": 0.813, "A/65-PHE": 0.61, "A/66-PHE": 0.695, "A/67-ALA": 0.838, "A/68-ASP": 0.787, "A/69-ARG": 0.694, "A/70-ASN": 0.748, "A/71-GLY": 0.832, "A/72-ARG": 0.775, "A/73-LYS": 0.86, "A/74-PRO": 0.867, "A/75-VAL": 0.864, "A/76-MET": 0.765, "A/77-VAL": 0.862, "A/78-PHE": 0.825, "A/79-GLY": 0.826, "A/80-THR": 0.75, "A/81-ILE": 0.854, "A/82-ILE": 0.819, "A/83-GLN": 0.684, "A/84-LEU": 0.753, "A/85-LEU": 0.765, "A/86-GLY": 0.794, "A/87-ALA": 0.801, "A/88-ALA": 0.846, "A/89-LEU": 0.798, "A/90-ALA": 0.778, "A/91-ILE": 0.824, "A/92-ALA": 0.809, "A/93-SER": 0.805, "A/94-ASN": 0.726, "A/95-LEU": 0.754, "A/96-PRO": 0.818, "A/97-GLY": 0.745, "A/98-HIS": 0.689, "A/99-VAL": 0.761, "A/100-ASN": 0.756, "A/101-PRO": 0.723, "A/102-TRP": 0.576, "A/103-SER": 0.807, "A/104-THR": 0.764, "A/105-PHE": 0.624, "A/106-ILE": 0.778, "A/107-ALA": 0.773, "A/108-PHE": 0.534, "A/109-LEU": 0.711, "A/110-LEU": 0.79, "A/111-ILE": 0.745, "A/112-SER": 0.704, "A/113-PHE": 0.642, "A/114-GLY": 0.799, "A/115-TYR": 0.67, "A/116-ASN": 0.703, "A/117-PHE": 0.754, "A/118-VAL": 0.794, "A/119-ILE": 0.746, "A/120-THR": 0.764, "A/121-ALA": 0.795, "A/122-GLY": 0.813, "A/123-ASN": 0.773, "A/124-ALA": 0.815, "A/125-MET": 0.756, "A/126-ILE": 0.758, "A/127-ILE": 0.757, "A/128-ASP": 0.754, "A/129-ALA": 0.805, "A/130-SER": 0.741, "A/131-ASN": 0.723, "A/132-ALA": 0.668, "A/133-GLU": 0.754, "A/134-ASN": 0.721, "A/135-ARG": 0.72, "A/136-LYS": 0.649, "A/137-VAL": 0.795, "A/138-VAL": 0.812, "A/139-PHE": 0.766, "A/140-MET": 0.724, "A/141-LEU": 0.813, "A/142-ASP": 0.814, "A/143-TYR": 0.805, "A/144-TRP": 0.713, "A/145-ALA": 0.83, "A/146-GLN": 0.726, "A/147-ASN": 0.786, "A/148-LEU": 0.777, "A/149-SER": 0.71, "A/150-VAL": 0.608, "A/151-ILE": 0.671, "A/152-LEU": 0.673, "A/153-GLY": 0.634, "A/154-ALA": 0.542, "A/155-ALA": 0.554, "A/156-LEU": 0.616, "A/157-GLY": 0.546, "A/158-ALA": 0.47, "A/159-TRP": 0.396, "A/160-LEU": 0.591, "A/161-PHE": 0.57, "A/162-ARG": 0.559, "A/163-PRO": 0.679, "A/164-ALA": 0.651, "A/165-PHE": 0.694, "A/166-GLU": 0.704, "A/167-ALA": 0.743, "A/168-LEU": 0.679, "A/169-LEU": 0.793, "A/170-VAL": 0.836, "A/171-ILE": 0.72, "A/172-LEU": 0.633, "A/173-LEU": 0.82, "A/174-LEU": 0.857, "A/175-THR": 0.724, "A/176-VAL": 0.756, "A/177-LEU": 0.805, "A/178-VAL": 0.842, "A/179-SER": 0.776, "A/180-PHE": 0.851, "A/181-PHE": 0.68, "A/182-LEU": 0.811, "A/183-THR": 0.818, "A/184-THR": 0.837, "A/185-PHE": 0.824, "A/186-VAL": 0.684, "A/187-MET": 0.644, "A/188-THR": 0.744, "A/189-GLU": 0.802, "A/190-THR": 0.81, "A/191-PHE": 0.56, "A/192-LYS": 0.575, "A/193-PRO": 0.474, "A/194-THR": 0.541, "A/203-ASN": 0.516, "A/204-ILE": 0.47, "A/205-PHE": 0.46, "A/206-GLN": 0.707, "A/207-ALA": 0.613, "A/208-TYR": 0.594, "A/209-LYS": 0.67, "A/210-THR": 0.684, "A/211-VAL": 0.707, "A/212-LEU": 0.704, "A/213-GLN": 0.765, "A/214-ASP": 0.711, "A/215-LYS": 0.712, "A/216-THR": 0.656, "A/217-TYR": 0.684, "A/218-MET": 0.68, "A/219-ILE": 0.772, "A/220-PHE": 0.576, "A/221-MET": 0.722, "A/222-GLY": 0.824, "A/223-ALA": 0.799, "A/224-ASN": 0.729, "A/225-ILE": 0.801, "A/226-ALA": 0.849, "A/227-THR": 0.718, "A/228-THR": 0.644, "A/229-PHE": 0.707, "A/230-ILE": 0.676, "A/231-ILE": 0.656, "A/232-MET": 0.492, "A/233-GLN": 0.459, "A/234-PHE": 0.494, "A/235-ASP": 0.346, "A/236-ASN": 0.437, "A/237-PHE": 0.552, "A/238-LEU": 0.54, "A/239-PRO": 0.455, "A/240-VAL": 0.506, "A/241-HIS": 0.566, "A/242-LEU": 0.551, "A/243-SER": 0.478, "A/244-ASN": 0.522, "A/245-SER": 0.607, "A/246-PHE": 0.53, "A/247-LYS": 0.379, "A/248-THR": 0.624, "A/249-ILE": 0.581, "A/250-THR": 0.551, "A/257-TYR": 0.409, "A/258-GLY": 0.47, "A/259-GLN": 0.318, "A/260-ARG": 0.431, "A/261-MET": 0.492, "A/262-LEU": 0.477, "A/263-THR": 0.486, "A/264-ILE": 0.603, "A/265-TYR": 0.497, "A/266-LEU": 0.566, "A/267-ILE": 0.641, "A/268-LEU": 0.666, "A/269-ALA": 0.751, "A/270-CYS": 0.773, "A/271-VAL": 0.867, "A/272-LEU": 0.864, "A/273-VAL": 0.828, "A/274-VAL": 0.718, "A/275-LEU": 0.801, "A/276-LEU": 0.742, "A/277-MET": 0.706, "A/278-THR": 0.715, "A/279-THR": 0.736, "A/280-LEU": 0.65, "A/281-ASN": 0.653, "A/282-ARG": 0.52, "A/283-LEU": 0.603, "A/284-THR": 0.605, "A/285-LYS": 0.626, "A/286-ASP": 0.708, "A/287-TRP": 0.622, "A/288-SER": 0.713, "A/289-HIS": 0.595, "A/290-GLN": 0.593, "A/291-LYS": 0.65, "A/292-GLY": 0.744, "A/293-PHE": 0.71, "A/294-ILE": 0.68, "A/295-TRP": 0.624, "A/296-GLY": 0.764, "A/297-SER": 0.688, "A/298-LEU": 0.696, "A/299-PHE": 0.751, "A/300-MET": 0.693, "A/301-ALA": 0.692, "A/302-ILE": 0.763, "A/303-GLY": 0.744, "A/304-MET": 0.623, "A/305-ILE": 0.681, "A/306-PHE": 0.756, "A/307-SER": 0.662, "A/308-PHE": 0.538, "A/309-LEU": 0.646, "A/310-THR": 0.691, "A/311-THR": 0.69, "A/312-THR": 0.773, "A/313-PHE": 0.618, "A/314-THR": 0.713, "A/315-PRO": 0.8, "A/316-ILE": 0.703, "A/317-PHE": 0.681, "A/318-ILE": 0.791, "A/319-ALA": 0.766, "A/320-GLY": 0.772, "A/321-ILE": 0.84, "A/322-VAL": 0.81, "A/323-TYR": 0.699, "A/324-THR": 0.81, "A/325-LEU": 0.757, "A/326-GLY": 0.789, "A/327-GLU": 0.72, "A/328-ILE": 0.807, "A/329-VAL": 0.771, "A/330-TYR": 0.693, "A/331-THR": 0.73, "A/332-PRO": 0.743, "A/333-SER": 0.711, "A/334-VAL": 0.645, "A/335-GLN": 0.699, "A/336-THR": 0.703, "A/337-LEU": 0.601, "A/338-GLY": 0.708, "A/339-ALA": 0.766, "A/340-ASP": 0.676, "A/341-LEU": 0.634, "A/342-MET": 0.639, "A/343-ASN": 0.571, "A/344-PRO": 0.68, "A/345-GLU": 0.609, "A/346-LYS": 0.672, "A/347-ILE": 0.763, "A/348-GLY": 0.793, "A/349-SER": 0.778, "A/350-TYR": 0.708, "A/351-ASN": 0.783, "A/352-GLY": 0.788, "A/353-VAL": 0.776, "A/354-ALA": 0.75, "A/355-ALA": 0.61, "A/356-ILE": 0.528, "A/357-LYS": 0.502, "A/358-MET": 0.481, "A/359-PRO": 0.486, "A/360-ILE": 0.613, "A/361-ALA": 0.638, "A/362-SER": 0.447, "A/363-ILE": 0.47, "A/364-LEU": 0.625, "A/365-ALA": 0.588, "A/366-GLY": 0.495, "A/367-LEU": 0.503, "A/368-LEU": 0.62, "A/369-VAL": 0.543, "A/370-SER": 0.54, "A/371-ILE": 0.588, "A/372-SER": 0.621, "A/373-PRO": 0.63, "A/374-MET": 0.729, "A/375-ILE": 0.689, "A/376-LYS": 0.749, "A/377-ALA": 0.613, "A/378-ILE": 0.591, "A/379-GLY": 0.699, "A/380-VAL": 0.682, "A/381-SER": 0.627, "A/382-LEU": 0.681, "A/383-VAL": 0.778, "A/384-LEU": 0.673, "A/385-ALA": 0.676, "A/386-LEU": 0.667, "A/387-THR": 0.743, "A/388-GLU": 0.609, "A/389-VAL": 0.706, "A/390-LEU": 0.732, "A/391-ALA": 0.776, "A/392-ILE": 0.683, "A/393-ILE": 0.769, "A/394-LEU": 0.736, "A/395-VAL": 0.682, "A/396-LEU": 0.683, "A/397-VAL": 0.767, "A/398-ALA": 0.72, "A/399-VAL": 0.672, "A/400-ASN": 0.649, "A/401-ARG": 0.683, "A/402-HIS": 0.623, "A/403-GLN": 0.67, "A/404-LYS": 0.683, "A/405-THR": 0.623, "A/406-LYS": 0.349}, "cad_score": {"A/2-LYS": 0.759, "A/3-GLU": 0.593, "A/4-PHE": 0.843, "A/5-TRP": 0.793, "A/6-ASN": 0.745, "A/7-LEU": 0.859, "A/8-ASP": 0.765, "A/9-LYS": 0.826, "A/10-ASN": 0.569, "A/11-LEU": 0.661, "A/12-GLN": 0.864, "A/13-LEU": 0.76, "A/14-ARG": 0.376, "A/15-LEU": 0.75, "A/16-GLY": 0.824, "A/17-ILE": 0.8, "A/18-VAL": 0.539, "A/19-PHE": 0.899, "A/20-LEU": 0.8, "A/21-GLY": 0.378, "A/22-ALA": 0.619, "A/23-PHE": 0.721, "A/24-SER": 0.543, "A/25-TYR": 0.263, "A/26-GLY": 0.58, "A/27-THR": 0.444, "A/28-VAL": 0.501, "A/29-PHE": 0.282, "A/30-SER": 0.333, "A/31-SER": 0.341, "A/32-MET": 0.7, "A/33-THR": 0.458, "A/34-ILE": 0.314, "A/35-TYR": 0.663, "A/36-TYR": 0.733, "A/37-ASN": 0.468, "A/38-GLN": 0.611, "A/39-TYR": 0.712, "A/40-LEU": 0.677, "A/41-GLY": 0.548, "A/42-SER": 0.327, "A/43-ALA": 0.461, "A/44-ILE": 0.478, "A/45-THR": 0.764, "A/46-GLY": 0.313, "A/47-ILE": 0.592, "A/48-LEU": 0.562, "A/49-LEU": 0.433, "A/50-ALA": 0.309, "A/51-LEU": 0.625, "A/52-SER": 0.644, "A/53-ALA": 0.367, "A/54-VAL": 0.6, "A/55-ALA": 0.637, "A/56-THR": 0.462, "A/57-PHE": 0.621, "A/58-VAL": 0.795, "A/59-ALA": 0.7, "A/60-GLY": 0.684, "A/61-ILE": 0.546, "A/62-LEU": 0.83, "A/63-ALA": 0.789, "A/64-GLY": 0.78, "A/65-PHE": 0.4, "A/66-PHE": 0.685, "A/67-ALA": 0.805, "A/68-ASP": 0.609, "A/69-ARG": 0.577, "A/70-ASN": 0.8, "A/71-GLY": 0.582, "A/72-ARG": 0.732, "A/73-LYS": 0.793, "A/74-PRO": 0.779, "A/75-VAL": 0.81, "A/76-MET": 0.662, "A/77-VAL": 0.852, "A/78-PHE": 0.75, "A/79-GLY": 0.866, "A/80-THR": 0.687, "A/81-ILE": 0.811, "A/82-ILE": 0.777, "A/83-GLN": 0.695, "A/84-LEU": 0.897, "A/85-LEU": 0.609, "A/86-GLY": 0.903, "A/87-ALA": 0.804, "A/88-ALA": 0.876, "A/89-LEU": 0.821, "A/90-ALA": 0.702, "A/91-ILE": 0.775, "A/92-ALA": 0.807, "A/93-SER": 0.739, "A/94-ASN": 0.705, "A/95-LEU": 0.733, "A/96-PRO": 0.9, "A/97-GLY": 0.885, "A/98-HIS": 0.72, "A/99-VAL": 0.642, "A/100-ASN": 0.72, "A/101-PRO": 0.643, "A/102-TRP": 0.542, "A/103-SER": 0.808, "A/104-THR": 0.591, "A/105-PHE": 0.446, "A/106-ILE": 0.617, "A/107-ALA": 0.859, "A/108-PHE": 0.53, "A/109-LEU": 0.516, "A/110-LEU": 0.718, "A/111-ILE": 0.659, "A/112-SER": 0.695, "A/113-PHE": 0.614, "A/114-GLY": 0.838, "A/115-TYR": 0.545, "A/116-ASN": 0.611, "A/117-PHE": 0.751, "A/118-VAL": 0.694, "A/119-ILE": 0.639, "A/120-THR": 0.741, "A/121-ALA": 0.82, "A/122-GLY": 0.662, "A/123-ASN": 0.669, "A/124-ALA": 0.82, "A/125-MET": 0.672, "A/126-ILE": 0.602, "A/127-ILE": 0.67, "A/128-ASP": 0.664, "A/129-ALA": 0.569, "A/130-SER": 0.682, "A/131-ASN": 0.703, "A/132-ALA": 0.525, "A/133-GLU": 0.636, "A/134-ASN": 0.714, "A/135-ARG": 0.633, "A/136-LYS": 0.573, "A/137-VAL": 0.771, "A/138-VAL": 0.785, "A/139-PHE": 0.692, "A/140-MET": 0.665, "A/141-LEU": 0.801, "A/142-ASP": 0.782, "A/143-TYR": 0.832, "A/144-TRP": 0.55, "A/145-ALA": 0.786, "A/146-GLN": 0.759, "A/147-ASN": 0.897, "A/148-LEU": 0.683, "A/149-SER": 0.754, "A/150-VAL": 0.646, "A/151-ILE": 0.682, "A/152-LEU": 0.823, "A/153-GLY": 0.824, "A/154-ALA": 0.361, "A/155-ALA": 0.397, "A/156-LEU": 0.784, "A/157-GLY": 0.608, "A/158-ALA": 0.392, "A/159-TRP": 0.559, "A/160-LEU": 0.59, "A/161-PHE": 0.531, "A/162-ARG": 0.461, "A/163-PRO": 0.867, "A/164-ALA": 0.615, "A/165-PHE": 0.743, "A/166-GLU": 0.645, "A/167-ALA": 0.645, "A/168-LEU": 0.592, "A/169-LEU": 0.808, "A/170-VAL": 0.896, "A/171-ILE": 0.634, "A/172-LEU": 0.627, "A/173-LEU": 0.837, "A/174-LEU": 0.81, "A/175-THR": 0.747, "A/176-VAL": 0.671, "A/177-LEU": 0.791, "A/178-VAL": 0.905, "A/179-SER": 0.692, "A/180-PHE": 0.765, "A/181-PHE": 0.58, "A/182-LEU": 0.757, "A/183-THR": 0.782, "A/184-THR": 0.879, "A/185-PHE": 0.86, "A/186-VAL": 0.721, "A/187-MET": 0.584, "A/188-THR": 0.616, "A/189-GLU": 0.745, "A/190-THR": 0.697, "A/191-PHE": 0.657, "A/192-LYS": 0.53, "A/193-PRO": 0.712, "A/194-THR": 0.293, "A/203-ASN": 0.829, "A/204-ILE": 0.573, "A/205-PHE": 0.394, "A/206-GLN": 0.695, "A/207-ALA": 0.72, "A/208-TYR": 0.419, "A/209-LYS": 0.448, "A/210-THR": 0.749, "A/211-VAL": 0.67, "A/212-LEU": 0.668, "A/213-GLN": 0.738, "A/214-ASP": 0.692, "A/215-LYS": 0.725, "A/216-THR": 0.577, "A/217-TYR": 0.609, "A/218-MET": 0.512, "A/219-ILE": 0.705, "A/220-PHE": 0.413, "A/221-MET": 0.516, "A/222-GLY": 0.831, "A/223-ALA": 0.785, "A/224-ASN": 0.511, "A/225-ILE": 0.71, "A/226-ALA": 0.674, "A/227-THR": 0.549, "A/228-THR": 0.663, "A/229-PHE": 0.782, "A/230-ILE": 0.623, "A/231-ILE": 0.605, "A/232-MET": 0.572, "A/233-GLN": 0.566, "A/234-PHE": 0.454, "A/235-ASP": 0.34, "A/236-ASN": 0.32, "A/237-PHE": 0.744, "A/238-LEU": 0.572, "A/239-PRO": 0.578, "A/240-VAL": 0.523, "A/241-HIS": 0.451, "A/242-LEU": 0.642, "A/243-SER": 0.546, "A/244-ASN": 0.612, "A/245-SER": 0.635, "A/246-PHE": 0.542, "A/247-LYS": 0.241, "A/248-THR": 0.868, "A/249-ILE": 0.564, "A/250-THR": 0.832, "A/257-TYR": 0.535, "A/258-GLY": 0.561, "A/259-GLN": 0.294, "A/260-ARG": 0.588, "A/261-MET": 0.547, "A/262-LEU": 0.571, "A/263-THR": 0.509, "A/264-ILE": 0.522, "A/265-TYR": 0.478, "A/266-LEU": 0.333, "A/267-ILE": 0.504, "A/268-LEU": 0.642, "A/269-ALA": 0.824, "A/270-CYS": 0.846, "A/271-VAL": 0.862, "A/272-LEU": 0.679, "A/273-VAL": 0.839, "A/274-VAL": 0.62, "A/275-LEU": 0.724, "A/276-LEU": 0.718, "A/277-MET": 0.563, "A/278-THR": 0.409, "A/279-THR": 0.691, "A/280-LEU": 0.593, "A/281-ASN": 0.663, "A/282-ARG": 0.629, "A/283-LEU": 0.592, "A/284-THR": 0.503, "A/285-LYS": 0.681, "A/286-ASP": 0.716, "A/287-TRP": 0.682, "A/288-SER": 0.858, "A/289-HIS": 0.656, "A/290-GLN": 0.552, "A/291-LYS": 0.761, "A/292-GLY": 0.682, "A/293-PHE": 0.599, "A/294-ILE": 0.603, "A/295-TRP": 0.715, "A/296-GLY": 0.882, "A/297-SER": 0.597, "A/298-LEU": 0.672, "A/299-PHE": 0.695, "A/300-MET": 0.672, "A/301-ALA": 0.671, "A/302-ILE": 0.75, "A/303-GLY": 0.853, "A/304-MET": 0.554, "A/305-ILE": 0.725, "A/306-PHE": 0.681, "A/307-SER": 0.664, "A/308-PHE": 0.307, "A/309-LEU": 0.593, "A/310-THR": 0.718, "A/311-THR": 0.714, "A/312-THR": 0.784, "A/313-PHE": 0.633, "A/314-THR": 0.836, "A/315-PRO": 0.857, "A/316-ILE": 0.676, "A/317-PHE": 0.552, "A/318-ILE": 0.845, "A/319-ALA": 0.812, "A/320-GLY": 0.566, "A/321-ILE": 0.756, "A/322-VAL": 0.754, "A/323-TYR": 0.804, "A/324-THR": 0.858, "A/325-LEU": 0.615, "A/326-GLY": 0.896, "A/327-GLU": 0.786, "A/328-ILE": 0.775, "A/329-VAL": 0.68, "A/330-TYR": 0.693, "A/331-THR": 0.891, "A/332-PRO": 0.596, "A/333-SER": 0.699, "A/334-VAL": 0.643, "A/335-GLN": 0.756, "A/336-THR": 0.704, "A/337-LEU": 0.675, "A/338-GLY": 0.7, "A/339-ALA": 0.746, "A/340-ASP": 0.578, "A/341-LEU": 0.655, "A/342-MET": 0.723, "A/343-ASN": 0.692, "A/344-PRO": 0.644, "A/345-GLU": 0.573, "A/346-LYS": 0.669, "A/347-ILE": 0.707, "A/348-GLY": 0.865, "A/349-SER": 0.617, "A/350-TYR": 0.666, "A/351-ASN": 0.737, "A/352-GLY": 0.608, "A/353-VAL": 0.663, "A/354-ALA": 0.495, "A/355-ALA": 0.597, "A/356-ILE": 0.408, "A/357-LYS": 0.291, "A/358-MET": 0.387, "A/359-PRO": 0.464, "A/360-ILE": 0.458, "A/361-ALA": 0.828, "A/362-SER": 0.545, "A/363-ILE": 0.333, "A/364-LEU": 0.804, "A/365-ALA": 0.692, "A/366-GLY": 0.397, "A/367-LEU": 0.722, "A/368-LEU": 0.688, "A/369-VAL": 0.381, "A/370-SER": 0.405, "A/371-ILE": 0.764, "A/372-SER": 0.803, "A/373-PRO": 0.5, "A/374-MET": 0.802, "A/375-ILE": 0.744, "A/376-LYS": 0.812, "A/377-ALA": 0.669, "A/378-ILE": 0.535, "A/379-GLY": 0.874, "A/380-VAL": 0.752, "A/381-SER": 0.541, "A/382-LEU": 0.711, "A/383-VAL": 0.79, "A/384-LEU": 0.647, "A/385-ALA": 0.614, "A/386-LEU": 0.697, "A/387-THR": 0.678, "A/388-GLU": 0.508, "A/389-VAL": 0.612, "A/390-LEU": 0.653, "A/391-ALA": 0.761, "A/392-ILE": 0.411, "A/393-ILE": 0.882, "A/394-LEU": 0.729, "A/395-VAL": 0.629, "A/396-LEU": 0.571, "A/397-VAL": 0.831, "A/398-ALA": 0.751, "A/399-VAL": 0.595, "A/400-ASN": 0.584, "A/401-ARG": 0.617, "A/402-HIS": 0.383, "A/403-GLN": 0.682, "A/404-LYS": 0.634, "A/405-THR": 0.599, "A/406-LYS": 0.476}, "LoCoHD": {"A/2-LYS": 0.09106496023238272, "A/3-GLU": 0.1713398108483709, "A/4-PHE": 0.12138530776648734, "A/5-TRP": 0.06246020917847042, "A/6-ASN": 0.07439383972260069, "A/7-LEU": 0.06402991730588456, "A/8-ASP": 0.09460891112075809, "A/9-LYS": 0.18333357772142986, "A/10-ASN": 0.1825298698841895, "A/11-LEU": 0.18569180384821285, "A/12-GLN": 0.08768238302241445, "A/13-LEU": 0.1234765866211093, "A/14-ARG": 0.22943003859245914, "A/15-LEU": 0.06291009093517765, "A/16-GLY": 0.055190616583391854, "A/17-ILE": 0.10424466966658259, "A/18-VAL": 0.1091755872277137, "A/19-PHE": 0.08398007957284369, "A/20-LEU": 0.05688666290616007, "A/21-GLY": 0.05000032873929477, "A/22-ALA": 0.06169882549828179, "A/23-PHE": 0.07846121432469341, "A/24-SER": 0.06919508729695263, "A/25-TYR": 0.201458052317107, "A/26-GLY": 0.08277892626361892, "A/27-THR": 0.0536471791728829, "A/28-VAL": 0.10332608215076992, "A/29-PHE": 0.22832474334078812, "A/30-SER": 0.10501356802726804, "A/31-SER": 0.11148032317303093, "A/32-MET": 0.07891007800678829, "A/33-THR": 0.06950621364076552, "A/34-ILE": 0.09677095488076064, "A/35-TYR": 0.1120014952132479, "A/36-TYR": 0.08541931261820387, "A/37-ASN": 0.06878451937303254, "A/38-GLN": 0.1407418798128126, "A/39-TYR": 0.13671136721490557, "A/40-LEU": 0.06005377596236628, "A/41-GLY": 0.050670333424091524, "A/42-SER": 0.05223534946228746, "A/43-ALA": 0.05183738573213259, "A/44-ILE": 0.088275505062367, "A/45-THR": 0.04875981873592859, "A/46-GLY": 0.04377980755161004, "A/47-ILE": 0.059035607263953405, "A/48-LEU": 0.132758907823656, "A/49-LEU": 0.07591937095653796, "A/50-ALA": 0.05211051710786185, "A/51-LEU": 0.11335562710208293, "A/52-SER": 0.06789465947426283, "A/53-ALA": 0.0673598411222106, "A/54-VAL": 0.05547700722660992, "A/55-ALA": 0.0831796275852395, "A/56-THR": 0.08373185607140139, "A/57-PHE": 0.052475078832811196, "A/58-VAL": 0.05500689249832515, "A/59-ALA": 0.05548549233274536, "A/60-GLY": 0.05168884588135016, "A/61-ILE": 0.09828210021980911, "A/62-LEU": 0.10895491178343365, "A/63-ALA": 0.05853475759054149, "A/64-GLY": 0.0684052536022437, "A/65-PHE": 0.22137329036573328, "A/66-PHE": 0.17166924650416834, "A/67-ALA": 0.05144413751301476, "A/68-ASP": 0.11940975755746085, "A/69-ARG": 0.1825508561992544, "A/70-ASN": 0.09453401722047368, "A/71-GLY": 0.12406655619831372, "A/72-ARG": 0.10972968688473, "A/73-LYS": 0.11676189115833818, "A/74-PRO": 0.05964870565982315, "A/75-VAL": 0.07169997903763194, "A/76-MET": 0.08525329356776308, "A/77-VAL": 0.07369507290634902, "A/78-PHE": 0.08148579993291642, "A/79-GLY": 0.036650400774264194, "A/80-THR": 0.061174954639376736, "A/81-ILE": 0.042911198461677486, "A/82-ILE": 0.054535265724781415, "A/83-GLN": 0.08412543940024268, "A/84-LEU": 0.06713037639478671, "A/85-LEU": 0.08561105543890554, "A/86-GLY": 0.06405872123890662, "A/87-ALA": 0.07270324066635651, "A/88-ALA": 0.04614565029134211, "A/89-LEU": 0.06630557132101787, "A/90-ALA": 0.09997309344610457, "A/91-ILE": 0.12823432285696734, "A/92-ALA": 0.08424121891093855, "A/93-SER": 0.07337015492847974, "A/94-ASN": 0.10267449810556868, "A/95-LEU": 0.09591445556073509, "A/96-PRO": 0.040335375158476676, "A/97-GLY": 0.04717128763436561, "A/98-HIS": 0.07821261676042698, "A/99-VAL": 0.13798552088302504, "A/100-ASN": 0.05752121702735551, "A/101-PRO": 0.0631185428192268, "A/102-TRP": 0.20030504241608899, "A/103-SER": 0.10470036550975516, "A/104-THR": 0.08009015523178953, "A/105-PHE": 0.1649567953535506, "A/106-ILE": 0.10089935902324534, "A/107-ALA": 0.0759261640759719, "A/108-PHE": 0.18390710740436128, "A/109-LEU": 0.087718214385961, "A/110-LEU": 0.07331515638593081, "A/111-ILE": 0.06987422305495614, "A/112-SER": 0.0700145218501059, "A/113-PHE": 0.1621011705712359, "A/114-GLY": 0.04445699896108976, "A/115-TYR": 0.21563938955328701, "A/116-ASN": 0.08122930637051916, "A/117-PHE": 0.1067410635199352, "A/118-VAL": 0.11060416363421056, "A/119-ILE": 0.18096184695037368, "A/120-THR": 0.07113329447703383, "A/121-ALA": 0.05968912997037118, "A/122-GLY": 0.11164940501600937, "A/123-ASN": 0.146722941442623, "A/124-ALA": 0.06677750980798802, "A/125-MET": 0.146496330243813, "A/126-ILE": 0.09496035160505407, "A/127-ILE": 0.08554298811283774, "A/128-ASP": 0.1400987269217196, "A/129-ALA": 0.14353398154444796, "A/130-SER": 0.09843286463585293, "A/131-ASN": 0.1159468155223553, "A/132-ALA": 0.11432954790148002, "A/133-GLU": 0.12451408093926578, "A/134-ASN": 0.11822953681296264, "A/135-ARG": 0.11418330678532106, "A/136-LYS": 0.16408556036795088, "A/137-VAL": 0.08509437417649836, "A/138-VAL": 0.0633635637084857, "A/139-PHE": 0.13671569488653895, "A/140-MET": 0.09590975571378657, "A/141-LEU": 0.12432996355030618, "A/142-ASP": 0.08645117096207787, "A/143-TYR": 0.10341610568351778, "A/144-TRP": 0.1481373321105938, "A/145-ALA": 0.05742550867126768, "A/146-GLN": 0.1270568841109255, "A/147-ASN": 0.08293444680418097, "A/148-LEU": 0.09142982973561466, "A/149-SER": 0.07022983731969343, "A/150-VAL": 0.110476341543472, "A/151-ILE": 0.06527744795432339, "A/152-LEU": 0.06079400394364923, "A/153-GLY": 0.05401145892731549, "A/154-ALA": 0.057885881388740526, "A/155-ALA": 0.1435628883950561, "A/156-LEU": 0.06721508568738266, "A/157-GLY": 0.03693638109062065, "A/158-ALA": 0.07484041446990723, "A/159-TRP": 0.19459107133756404, "A/160-LEU": 0.12608064538958721, "A/161-PHE": 0.09681587314770651, "A/162-ARG": 0.06836833726389614, "A/163-PRO": 0.060356442176744775, "A/164-ALA": 0.07745525844156351, "A/165-PHE": 0.14731474254606633, "A/166-GLU": 0.15233394395966984, "A/167-ALA": 0.03689682371264058, "A/168-LEU": 0.10469827270021126, "A/169-LEU": 0.11026667367899909, "A/170-VAL": 0.043803079946863305, "A/171-ILE": 0.06548635541705514, "A/172-LEU": 0.11721539004832524, "A/173-LEU": 0.0310842418826185, "A/174-LEU": 0.03465020111363029, "A/175-THR": 0.08449612240113512, "A/176-VAL": 0.054070878227113164, "A/177-LEU": 0.10898791838140856, "A/178-VAL": 0.03730484505085734, "A/179-SER": 0.060035005225908517, "A/180-PHE": 0.14137546727801276, "A/181-PHE": 0.17329665410602307, "A/182-LEU": 0.11689563614234517, "A/183-THR": 0.06118681492640105, "A/184-THR": 0.06135695569729623, "A/185-PHE": 0.13823671563186463, "A/186-VAL": 0.10234634408935338, "A/187-MET": 0.12423241669136637, "A/188-THR": 0.09059462222869025, "A/189-GLU": 0.10396238045376463, "A/190-THR": 0.081049683713389, "A/191-PHE": 0.13382937889312368, "A/192-LYS": 0.12650033794884177, "A/193-PRO": 0.1797522768166319, "A/194-THR": 0.24433407712323305, "A/203-ASN": 0.2277699345410893, "A/204-ILE": 0.17079602768685437, "A/205-PHE": 0.3012318562694989, "A/206-GLN": 0.14153708254603897, "A/207-ALA": 0.13019533971236008, "A/208-TYR": 0.22683824472163652, "A/209-LYS": 0.15081099077297921, "A/210-THR": 0.06659625999873217, "A/211-VAL": 0.08588458611814757, "A/212-LEU": 0.15458947915030313, "A/213-GLN": 0.09515121527922786, "A/214-ASP": 0.11693304800008747, "A/215-LYS": 0.1286798335478432, "A/216-THR": 0.1610124015516747, "A/217-TYR": 0.1552693779522799, "A/218-MET": 0.16761796649354216, "A/219-ILE": 0.10235796250057184, "A/220-PHE": 0.1896717988159862, "A/221-MET": 0.13744494036312258, "A/222-GLY": 0.06866076737480907, "A/223-ALA": 0.09127035965867482, "A/224-ASN": 0.14023514192473094, "A/225-ILE": 0.07077238855516207, "A/226-ALA": 0.08879624264956058, "A/227-THR": 0.16000440873646593, "A/228-THR": 0.10582638222328497, "A/229-PHE": 0.09068095756229652, "A/230-ILE": 0.10665341738600555, "A/231-ILE": 0.11239763636970429, "A/232-MET": 0.08808484171390214, "A/233-GLN": 0.19639588379509018, "A/234-PHE": 0.22349067539242903, "A/235-ASP": 0.19848825418008803, "A/236-ASN": 0.12899878935085898, "A/237-PHE": 0.11456298727649057, "A/238-LEU": 0.10696380423151532, "A/239-PRO": 0.045484660385157194, "A/240-VAL": 0.061311959659551454, "A/241-HIS": 0.13402354390725418, "A/242-LEU": 0.10241508008330523, "A/243-SER": 0.06845846452508113, "A/244-ASN": 0.10177477488636558, "A/245-SER": 0.13619628735023132, "A/246-PHE": 0.16446078095122646, "A/247-LYS": 0.1803595444000709, "A/248-THR": 0.13970438000634078, "A/249-ILE": 0.15379016220138608, "A/250-THR": 0.14198835901156837, "A/257-TYR": 0.2675588141811395, "A/258-GLY": 0.13157842965448274, "A/259-GLN": 0.18878389891758718, "A/260-ARG": 0.23107181731659046, "A/261-MET": 0.1288312297663374, "A/262-LEU": 0.08974091656608002, "A/263-THR": 0.0680251682720063, "A/264-ILE": 0.15086941618887748, "A/265-TYR": 0.20318340269287802, "A/266-LEU": 0.13978294982579784, "A/267-ILE": 0.05813368193996242, "A/268-LEU": 0.12674880120878596, "A/269-ALA": 0.052769061729097844, "A/270-CYS": 0.0476144023816866, "A/271-VAL": 0.055189795651174725, "A/272-LEU": 0.0852823655904658, "A/273-VAL": 0.06528956091441951, "A/274-VAL": 0.0876640320206218, "A/275-LEU": 0.07412324562669768, "A/276-LEU": 0.07073073831045158, "A/277-MET": 0.08137644911822739, "A/278-THR": 0.1434872770519995, "A/279-THR": 0.10256335628942276, "A/280-LEU": 0.12867104503427024, "A/281-ASN": 0.08091478362402456, "A/282-ARG": 0.2349452750992246, "A/283-LEU": 0.19970007913364818, "A/284-THR": 0.09178928207412826, "A/285-LYS": 0.15664858548514968, "A/286-ASP": 0.07654150364196796, "A/287-TRP": 0.22218622661853757, "A/288-SER": 0.07716847227350786, "A/289-HIS": 0.2422781394226778, "A/290-GLN": 0.25162233984719473, "A/291-LYS": 0.11989722003913081, "A/292-GLY": 0.06418511501894271, "A/293-PHE": 0.1657317527717678, "A/294-ILE": 0.0980506081067544, "A/295-TRP": 0.26690515219046257, "A/296-GLY": 0.06419911136615224, "A/297-SER": 0.13470908360504955, "A/298-LEU": 0.13336228524361074, "A/299-PHE": 0.10073275330967192, "A/300-MET": 0.1547049190705563, "A/301-ALA": 0.062009713689466825, "A/302-ILE": 0.063257532579049, "A/303-GLY": 0.06211738079533471, "A/304-MET": 0.2059760431054529, "A/305-ILE": 0.10804717493491511, "A/306-PHE": 0.060061640484621696, "A/307-SER": 0.08019127858912786, "A/308-PHE": 0.21988115650460144, "A/309-LEU": 0.15806473410215774, "A/310-THR": 0.07768661172058343, "A/311-THR": 0.14833286470821158, "A/312-THR": 0.09640219222249682, "A/313-PHE": 0.20507900630251452, "A/314-THR": 0.07629717341282713, "A/315-PRO": 0.05075247506651465, "A/316-ILE": 0.11475810925627926, "A/317-PHE": 0.12188681277899059, "A/318-ILE": 0.04478411732144481, "A/319-ALA": 0.05907176745718483, "A/320-GLY": 0.0692815556682989, "A/321-ILE": 0.08698295231997562, "A/322-VAL": 0.06558718299598243, "A/323-TYR": 0.10042444895128524, "A/324-THR": 0.04808828088164786, "A/325-LEU": 0.09998672738353998, "A/326-GLY": 0.04623309027140634, "A/327-GLU": 0.10735457497717178, "A/328-ILE": 0.06354904441526475, "A/329-VAL": 0.06611816861937142, "A/330-TYR": 0.14561357999654403, "A/331-THR": 0.06082629752853056, "A/332-PRO": 0.08084710328414045, "A/333-SER": 0.1222151899570564, "A/334-VAL": 0.10242848235299433, "A/335-GLN": 0.1394258126220352, "A/336-THR": 0.08440517339759063, "A/337-LEU": 0.0925091553725484, "A/338-GLY": 0.058838692212599984, "A/339-ALA": 0.06450435738093505, "A/340-ASP": 0.10463657893387004, "A/341-LEU": 0.1444236397338987, "A/342-MET": 0.11497261273212706, "A/343-ASN": 0.17846839814032012, "A/344-PRO": 0.12772677924958797, "A/345-GLU": 0.2837549979921613, "A/346-LYS": 0.14320797569612256, "A/347-ILE": 0.09910320053936338, "A/348-GLY": 0.06167908620025532, "A/349-SER": 0.08990964188997902, "A/350-TYR": 0.13671903935767762, "A/351-ASN": 0.0641606350497868, "A/352-GLY": 0.07822129647153091, "A/353-VAL": 0.08773534583839616, "A/354-ALA": 0.07922821834936337, "A/355-ALA": 0.1596529842874251, "A/356-ILE": 0.11262093214079598, "A/357-LYS": 0.1811626085354947, "A/358-MET": 0.17301396323408644, "A/359-PRO": 0.1047924368525924, "A/360-ILE": 0.11549672767811998, "A/361-ALA": 0.07634113551599303, "A/362-SER": 0.10793124743965474, "A/363-ILE": 0.0528700860185955, "A/364-LEU": 0.04715600401044927, "A/365-ALA": 0.05342625066836314, "A/366-GLY": 0.03726901364601039, "A/367-LEU": 0.10333768202963856, "A/368-LEU": 0.07139108311109012, "A/369-VAL": 0.05794286437861035, "A/370-SER": 0.04232983434534129, "A/371-ILE": 0.056584800848211526, "A/372-SER": 0.04527043339186165, "A/373-PRO": 0.0392444065630075, "A/374-MET": 0.04254951375722284, "A/375-ILE": 0.037767522814211106, "A/376-LYS": 0.0378161620147662, "A/377-ALA": 0.06033449272290059, "A/378-ILE": 0.14985055373608017, "A/379-GLY": 0.05366554844741572, "A/380-VAL": 0.10280365157581785, "A/381-SER": 0.07710628052739696, "A/382-LEU": 0.1199925653039475, "A/383-VAL": 0.07034883030821334, "A/384-LEU": 0.12515206060006692, "A/385-ALA": 0.10050200078735291, "A/386-LEU": 0.11904291010276619, "A/387-THR": 0.07016274874338979, "A/388-GLU": 0.09611007241848601, "A/389-VAL": 0.1046834798976388, "A/390-LEU": 0.0972523948825344, "A/391-ALA": 0.11404098643373985, "A/392-ILE": 0.13177749740432285, "A/393-ILE": 0.046735156761266224, "A/394-LEU": 0.06653565864517545, "A/395-VAL": 0.08172081816585583, "A/396-LEU": 0.08656231056565222, "A/397-VAL": 0.09755744282208809, "A/398-ALA": 0.1273025690054651, "A/399-VAL": 0.10905700817627129, "A/400-ASN": 0.11940702960806489, "A/401-ARG": 0.10685475710297838, "A/402-HIS": 0.11703410832273482, "A/403-GLN": 0.10608293692413248, "A/404-LYS": 0.07777378535115977, "A/405-THR": 0.07522928194958062, "A/406-LYS": 0.21707226223824444}}}}, "T1026": {"5": {"single": {"lddt": 0.6351062408125083, "rmsd": 3.1449859142303467, "cad_score": 0.580057, "gdtts": 0.6472602739726028, "tm_score": 0.8212845921516418, "LoCoHD": 0.1333861026026557}, "per_residue": {"lddt": {"A/27-ALA": 0.455, "A/28-VAL": 0.574, "A/29-PRO": 0.488, "A/30-THR": 0.477, "A/31-THR": 0.482, "A/32-ARG": 0.42, "A/33-VAL": 0.428, "A/34-VAL": 0.396, "A/35-VAL": 0.441, "A/36-HIS": 0.346, "A/37-GLN": 0.519, "A/38-SER": 0.495, "A/39-ALA": 0.582, "A/40-VAL": 0.493, "A/41-LEU": 0.493, "A/42-LYS": 0.492, "A/43-LYS": 0.37, "A/44-ASP": 0.475, "A/45-ASP": 0.501, "A/46-VAL": 0.571, "A/47-SER": 0.604, "A/48-GLY": 0.576, "A/49-SER": 0.636, "A/50-GLU": 0.614, "A/51-ILE": 0.542, "A/52-LYS": 0.533, "A/53-PRO": 0.476, "A/54-GLU": 0.41, "A/55-GLY": 0.508, "A/56-ASP": 0.398, "A/57-VAL": 0.47, "A/58-ALA": 0.501, "A/59-ARG": 0.473, "A/60-TYR": 0.507, "A/61-LYS": 0.62, "A/62-ILE": 0.702, "A/63-ARG": 0.639, "A/64-LYS": 0.695, "A/65-VAL": 0.741, "A/66-MET": 0.739, "A/67-LEU": 0.673, "A/68-SER": 0.743, "A/69-CYS": 0.711, "A/70-THR": 0.689, "A/71-LEU": 0.726, "A/72-ARG": 0.691, "A/73-MET": 0.738, "A/74-ARG": 0.641, "A/75-PRO": 0.736, "A/76-GLY": 0.714, "A/77-GLU": 0.671, "A/78-LEU": 0.715, "A/79-VAL": 0.767, "A/80-ASN": 0.681, "A/81-TYR": 0.589, "A/82-LEU": 0.751, "A/83-ILE": 0.781, "A/84-VAL": 0.782, "A/85-LYS": 0.737, "A/86-CYS": 0.721, "A/87-SER": 0.653, "A/88-SER": 0.618, "A/89-PRO": 0.67, "A/90-ILE": 0.685, "A/91-VAL": 0.583, "A/92-ASN": 0.674, "A/93-TRP": 0.554, "A/94-SER": 0.637, "A/95-ALA": 0.64, "A/96-ALA": 0.569, "A/97-PHE": 0.632, "A/98-THR": 0.495, "A/99-ALA": 0.602, "A/100-PRO": 0.507, "A/101-ALA": 0.609, "A/102-LEU": 0.718, "A/103-MET": 0.695, "A/104-VAL": 0.724, "A/105-LYS": 0.678, "A/106-GLU": 0.71, "A/107-SER": 0.722, "A/108-CYS": 0.752, "A/109-GLN": 0.628, "A/110-ASP": 0.676, "A/111-MET": 0.692, "A/112-ILE": 0.77, "A/113-THR": 0.829, "A/114-ILE": 0.771, "A/115-ILE": 0.733, "A/116-GLY": 0.789, "A/117-LYS": 0.729, "A/118-GLY": 0.789, "A/119-LYS": 0.773, "A/120-VAL": 0.811, "A/121-GLU": 0.796, "A/122-SER": 0.766, "A/123-ASN": 0.619, "A/124-GLY": 0.759, "A/125-VAL": 0.669, "A/126-ALA": 0.715, "A/127-GLY": 0.784, "A/128-SER": 0.811, "A/129-ASP": 0.754, "A/130-CYS": 0.75, "A/131-THR": 0.767, "A/132-LYS": 0.787, "A/133-SER": 0.755, "A/134-PHE": 0.708, "A/135-ASN": 0.772, "A/136-LYS": 0.741, "A/137-PHE": 0.661, "A/138-ILE": 0.763, "A/139-ARG": 0.581, "A/140-LEU": 0.684, "A/141-GLY": 0.482, "A/142-ALA": 0.521, "A/143-GLY": 0.532, "A/144-ILE": 0.525, "A/145-SER": 0.584, "A/146-GLN": 0.535, "A/147-THR": 0.616, "A/148-GLN": 0.641, "A/149-HIS": 0.639, "A/150-LEU": 0.743, "A/151-TYR": 0.574, "A/152-VAL": 0.722, "A/153-VAL": 0.72, "A/154-MET": 0.641, "A/155-TYR": 0.618, "A/156-THR": 0.688, "A/157-SER": 0.562, "A/158-GLU": 0.499, "A/159-ALA": 0.655, "A/160-VAL": 0.645, "A/161-LYS": 0.541, "A/162-THR": 0.693, "A/163-VAL": 0.642, "A/164-LEU": 0.659, "A/165-GLU": 0.614, "A/166-HIS": 0.505, "A/167-ARG": 0.571, "A/168-VAL": 0.636, "A/169-TYR": 0.661, "A/170-ILE": 0.606, "A/171-GLU": 0.611, "A/172-VAL": 0.528}, "cad_score": {"A/27-ALA": 0.436, "A/28-VAL": 0.659, "A/29-PRO": 0.637, "A/30-THR": 0.349, "A/31-THR": 0.386, "A/32-ARG": 0.299, "A/33-VAL": 0.498, "A/34-VAL": 0.431, "A/35-VAL": 0.538, "A/36-HIS": 0.305, "A/37-GLN": 0.22, "A/38-SER": 0.268, "A/39-ALA": 0.38, "A/40-VAL": 0.306, "A/41-LEU": 0.386, "A/42-LYS": 0.188, "A/43-LYS": 0.382, "A/44-ASP": 0.417, "A/45-ASP": 0.357, "A/46-VAL": 0.634, "A/47-SER": 0.638, "A/48-GLY": 0.343, "A/49-SER": 0.488, "A/50-GLU": 0.53, "A/51-ILE": 0.491, "A/52-LYS": 0.41, "A/53-PRO": 0.607, "A/54-GLU": 0.238, "A/55-GLY": 0.673, "A/56-ASP": 0.298, "A/57-VAL": 0.439, "A/58-ALA": 0.423, "A/59-ARG": 0.277, "A/60-TYR": 0.38, "A/61-LYS": 0.443, "A/62-ILE": 0.665, "A/63-ARG": 0.624, "A/64-LYS": 0.805, "A/65-VAL": 0.724, "A/66-MET": 0.819, "A/67-LEU": 0.692, "A/68-SER": 0.856, "A/69-CYS": 0.431, "A/70-THR": 0.708, "A/71-LEU": 0.651, "A/72-ARG": 0.676, "A/73-MET": 0.72, "A/74-ARG": 0.516, "A/75-PRO": 0.502, "A/76-GLY": 0.782, "A/77-GLU": 0.589, "A/78-LEU": 0.749, "A/79-VAL": 0.66, "A/80-ASN": 0.622, "A/81-TYR": 0.532, "A/82-LEU": 0.774, "A/83-ILE": 0.683, "A/84-VAL": 0.796, "A/85-LYS": 0.639, "A/86-CYS": 0.602, "A/87-SER": 0.32, "A/88-SER": 0.51, "A/89-PRO": 0.65, "A/90-ILE": 0.694, "A/91-VAL": 0.669, "A/92-ASN": 0.739, "A/93-TRP": 0.782, "A/94-SER": 0.631, "A/95-ALA": 0.675, "A/96-ALA": 0.515, "A/97-PHE": 0.617, "A/98-THR": 0.238, "A/99-ALA": 0.429, "A/100-PRO": 0.555, "A/101-ALA": 0.735, "A/102-LEU": 0.631, "A/103-MET": 0.468, "A/104-VAL": 0.661, "A/105-LYS": 0.712, "A/106-GLU": 0.752, "A/107-SER": 0.714, "A/108-CYS": 0.662, "A/109-GLN": 0.588, "A/110-ASP": 0.349, "A/111-MET": 0.709, "A/112-ILE": 0.674, "A/113-THR": 0.746, "A/114-ILE": 0.72, "A/115-ILE": 0.834, "A/116-GLY": 0.835, "A/117-LYS": 0.648, "A/118-GLY": 0.68, "A/119-LYS": 0.744, "A/120-VAL": 0.786, "A/121-GLU": 0.687, "A/122-SER": 0.694, "A/123-ASN": 0.481, "A/124-GLY": 0.583, "A/125-VAL": 0.825, "A/126-ALA": 0.768, "A/127-GLY": 0.749, "A/128-SER": 0.786, "A/129-ASP": 0.662, "A/130-CYS": 0.618, "A/131-THR": 0.641, "A/132-LYS": 0.72, "A/133-SER": 0.555, "A/134-PHE": 0.626, "A/135-ASN": 0.797, "A/136-LYS": 0.654, "A/137-PHE": 0.725, "A/138-ILE": 0.772, "A/139-ARG": 0.519, "A/140-LEU": 0.664, "A/141-GLY": 0.439, "A/142-ALA": 0.461, "A/143-GLY": 0.581, "A/144-ILE": 0.627, "A/145-SER": 0.569, "A/146-GLN": 0.27, "A/147-THR": 0.656, "A/148-GLN": 0.602, "A/149-HIS": 0.606, "A/150-LEU": 0.662, "A/151-TYR": 0.637, "A/152-VAL": 0.56, "A/153-VAL": 0.713, "A/154-MET": 0.545, "A/155-TYR": 0.559, "A/156-THR": 0.743, "A/157-SER": 0.442, "A/158-GLU": 0.484, "A/159-ALA": 0.531, "A/160-VAL": 0.536, "A/161-LYS": 0.567, "A/162-THR": 0.593, "A/163-VAL": 0.581, "A/164-LEU": 0.389, "A/165-GLU": 0.435, "A/166-HIS": 0.443, "A/167-ARG": 0.579, "A/168-VAL": 0.487, "A/169-TYR": 0.697, "A/170-ILE": 0.504, "A/171-GLU": 0.703, "A/172-VAL": 0.422}, "LoCoHD": {"A/27-ALA": 0.09036750666681398, "A/28-VAL": 0.16741960525967775, "A/29-PRO": 0.12380628794381243, "A/30-THR": 0.14384321650948584, "A/31-THR": 0.1472071695033191, "A/32-ARG": 0.42469497135433587, "A/33-VAL": 0.08965059673264231, "A/34-VAL": 0.1022834154687917, "A/35-VAL": 0.1157750942175824, "A/36-HIS": 0.2260857999224437, "A/37-GLN": 0.210414574760911, "A/38-SER": 0.1410692801608474, "A/39-ALA": 0.0884748179282636, "A/40-VAL": 0.10687696705390731, "A/41-LEU": 0.18509275222253696, "A/42-LYS": 0.16831042194629672, "A/43-LYS": 0.22439924970241343, "A/44-ASP": 0.258966458620982, "A/45-ASP": 0.17447710826345222, "A/46-VAL": 0.11043487058783412, "A/47-SER": 0.11715058992829065, "A/48-GLY": 0.11676244590948956, "A/49-SER": 0.09890274102903969, "A/50-GLU": 0.12251085240809716, "A/51-ILE": 0.0872265185932426, "A/52-LYS": 0.16887781005296024, "A/53-PRO": 0.10993467434949293, "A/54-GLU": 0.31655541593698167, "A/55-GLY": 0.10506261451418888, "A/56-ASP": 0.19621876359987078, "A/57-VAL": 0.14258712451713512, "A/58-ALA": 0.13723627236336983, "A/59-ARG": 0.22134117901755598, "A/60-TYR": 0.11725873217913595, "A/61-LYS": 0.1498574994402205, "A/62-ILE": 0.15080944520701814, "A/63-ARG": 0.19083207435402338, "A/64-LYS": 0.16944839152738378, "A/65-VAL": 0.06145549183839167, "A/66-MET": 0.07451509248629631, "A/67-LEU": 0.12330722444628273, "A/68-SER": 0.11162819040894817, "A/69-CYS": 0.14134727884764206, "A/70-THR": 0.10806850327096755, "A/71-LEU": 0.12251266481998913, "A/72-ARG": 0.26758814107760726, "A/73-MET": 0.1425896721720923, "A/74-ARG": 0.18469530487332408, "A/75-PRO": 0.08721598434011842, "A/76-GLY": 0.10810117954990152, "A/77-GLU": 0.11443177089558709, "A/78-LEU": 0.1006109987174016, "A/79-VAL": 0.09631944381889102, "A/80-ASN": 0.10938038576639811, "A/81-TYR": 0.1722789071811337, "A/82-LEU": 0.08153828838980454, "A/83-ILE": 0.08297059295385055, "A/84-VAL": 0.05908462751160714, "A/85-LYS": 0.06536046729143571, "A/86-CYS": 0.10854255085802766, "A/87-SER": 0.13532337445728498, "A/88-SER": 0.1496930502132179, "A/89-PRO": 0.15464621629170563, "A/90-ILE": 0.15887676775582973, "A/91-VAL": 0.13578066725282012, "A/92-ASN": 0.14045765238712266, "A/93-TRP": 0.18205869338887995, "A/94-SER": 0.1454963572996981, "A/95-ALA": 0.08136416459661776, "A/96-ALA": 0.09156811908258437, "A/97-PHE": 0.12366106149928609, "A/98-THR": 0.14396080429686187, "A/99-ALA": 0.11706576231653139, "A/100-PRO": 0.11231635149081932, "A/101-ALA": 0.1207573737891578, "A/102-LEU": 0.11442087823735786, "A/103-MET": 0.14061298283290627, "A/104-VAL": 0.094167433527089, "A/105-LYS": 0.13620837661614274, "A/106-GLU": 0.16910870760496052, "A/107-SER": 0.06302263177489426, "A/108-CYS": 0.08816622769181841, "A/109-GLN": 0.18037036413044036, "A/110-ASP": 0.08794659024600762, "A/111-MET": 0.15911386022394394, "A/112-ILE": 0.11210250934983061, "A/113-THR": 0.0927254382135538, "A/114-ILE": 0.07587857676816415, "A/115-ILE": 0.03768443837116426, "A/116-GLY": 0.09325271608221056, "A/117-LYS": 0.14839582830873024, "A/118-GLY": 0.13264915545952047, "A/119-LYS": 0.11899720965575256, "A/120-VAL": 0.07688498299295154, "A/121-GLU": 0.08904703740779293, "A/122-SER": 0.061767679468763236, "A/123-ASN": 0.14174550686696405, "A/124-GLY": 0.07971008914555741, "A/125-VAL": 0.10619123961066058, "A/126-ALA": 0.07523580263786613, "A/127-GLY": 0.11445722408376699, "A/128-SER": 0.11923805718598401, "A/129-ASP": 0.086071413984246, "A/130-CYS": 0.10988994310658567, "A/131-THR": 0.11743737079412649, "A/132-LYS": 0.10325145693518689, "A/133-SER": 0.08998498173510099, "A/134-PHE": 0.14768814371615996, "A/135-ASN": 0.09440832145126467, "A/136-LYS": 0.16422157966487808, "A/137-PHE": 0.2344581866910802, "A/138-ILE": 0.09678922856411853, "A/139-ARG": 0.3418739045541773, "A/140-LEU": 0.10865750055934151, "A/141-GLY": 0.11826935423724413, "A/142-ALA": 0.11721881542513851, "A/143-GLY": 0.10293283090431757, "A/144-ILE": 0.1399231793876639, "A/145-SER": 0.15444453920968107, "A/146-GLN": 0.228108821926732, "A/147-THR": 0.10125107727613641, "A/148-GLN": 0.15450150731265677, "A/149-HIS": 0.225799234185277, "A/150-LEU": 0.08284073522909291, "A/151-TYR": 0.19798258296565877, "A/152-VAL": 0.11151558293682845, "A/153-VAL": 0.05925363008650676, "A/154-MET": 0.10761901222479177, "A/155-TYR": 0.18180605040800635, "A/156-THR": 0.09646038077697765, "A/157-SER": 0.1352140104367677, "A/158-GLU": 0.19316442414101395, "A/159-ALA": 0.1158050257351357, "A/160-VAL": 0.08581803658520916, "A/161-LYS": 0.19424484191829539, "A/162-THR": 0.08177853806017855, "A/163-VAL": 0.10308890423583313, "A/164-LEU": 0.07220801024172793, "A/165-GLU": 0.17872043461867793, "A/166-HIS": 0.18179574288093844, "A/167-ARG": 0.17025327608416316, "A/168-VAL": 0.08464768833542947, "A/169-TYR": 0.17134030164622574, "A/170-ILE": 0.100664316711137, "A/171-GLU": 0.10559149512630836, "A/172-VAL": 0.18148253509895887}}}, "3": {"single": {"lddt": 0.6594128179968624, "rmsd": 3.200108766555786, "cad_score": 0.606335, "gdtts": 0.6421232876712328, "tm_score": 0.8128942847251892, "LoCoHD": 0.12928612774929155}, "per_residue": {"lddt": {"A/27-ALA": 0.523, "A/28-VAL": 0.598, "A/29-PRO": 0.524, "A/30-THR": 0.502, "A/31-THR": 0.483, "A/32-ARG": 0.395, "A/33-VAL": 0.438, "A/34-VAL": 0.425, "A/35-VAL": 0.473, "A/36-HIS": 0.387, "A/37-GLN": 0.534, "A/38-SER": 0.642, "A/39-ALA": 0.69, "A/40-VAL": 0.681, "A/41-LEU": 0.649, "A/42-LYS": 0.69, "A/43-LYS": 0.658, "A/44-ASP": 0.672, "A/45-ASP": 0.582, "A/46-VAL": 0.582, "A/47-SER": 0.619, "A/48-GLY": 0.611, "A/49-SER": 0.618, "A/50-GLU": 0.636, "A/51-ILE": 0.555, "A/52-LYS": 0.558, "A/53-PRO": 0.564, "A/54-GLU": 0.478, "A/55-GLY": 0.547, "A/56-ASP": 0.436, "A/57-VAL": 0.496, "A/58-ALA": 0.44, "A/59-ARG": 0.491, "A/60-TYR": 0.634, "A/61-LYS": 0.638, "A/62-ILE": 0.68, "A/63-ARG": 0.622, "A/64-LYS": 0.681, "A/65-VAL": 0.725, "A/66-MET": 0.739, "A/67-LEU": 0.679, "A/68-SER": 0.725, "A/69-CYS": 0.731, "A/70-THR": 0.694, "A/71-LEU": 0.752, "A/72-ARG": 0.699, "A/73-MET": 0.72, "A/74-ARG": 0.66, "A/75-PRO": 0.696, "A/76-GLY": 0.711, "A/77-GLU": 0.61, "A/78-LEU": 0.754, "A/79-VAL": 0.793, "A/80-ASN": 0.741, "A/81-TYR": 0.601, "A/82-LEU": 0.762, "A/83-ILE": 0.757, "A/84-VAL": 0.788, "A/85-LYS": 0.724, "A/86-CYS": 0.743, "A/87-SER": 0.646, "A/88-SER": 0.669, "A/89-PRO": 0.722, "A/90-ILE": 0.725, "A/91-VAL": 0.677, "A/92-ASN": 0.678, "A/93-TRP": 0.535, "A/94-SER": 0.682, "A/95-ALA": 0.744, "A/96-ALA": 0.756, "A/97-PHE": 0.768, "A/98-THR": 0.563, "A/99-ALA": 0.644, "A/100-PRO": 0.548, "A/101-ALA": 0.62, "A/102-LEU": 0.749, "A/103-MET": 0.665, "A/104-VAL": 0.764, "A/105-LYS": 0.763, "A/106-GLU": 0.705, "A/107-SER": 0.777, "A/108-CYS": 0.783, "A/109-GLN": 0.554, "A/110-ASP": 0.679, "A/111-MET": 0.655, "A/112-ILE": 0.766, "A/113-THR": 0.777, "A/114-ILE": 0.762, "A/115-ILE": 0.742, "A/116-GLY": 0.772, "A/117-LYS": 0.738, "A/118-GLY": 0.803, "A/119-LYS": 0.772, "A/120-VAL": 0.829, "A/121-GLU": 0.799, "A/122-SER": 0.767, "A/123-ASN": 0.586, "A/124-GLY": 0.751, "A/125-VAL": 0.679, "A/126-ALA": 0.691, "A/127-GLY": 0.724, "A/128-SER": 0.739, "A/129-ASP": 0.633, "A/130-CYS": 0.713, "A/131-THR": 0.718, "A/132-LYS": 0.797, "A/133-SER": 0.764, "A/134-PHE": 0.675, "A/135-ASN": 0.755, "A/136-LYS": 0.741, "A/137-PHE": 0.651, "A/138-ILE": 0.748, "A/139-ARG": 0.597, "A/140-LEU": 0.707, "A/141-GLY": 0.499, "A/142-ALA": 0.534, "A/143-GLY": 0.467, "A/144-ILE": 0.512, "A/145-SER": 0.561, "A/146-GLN": 0.538, "A/147-THR": 0.614, "A/148-GLN": 0.663, "A/149-HIS": 0.722, "A/150-LEU": 0.709, "A/151-TYR": 0.754, "A/152-VAL": 0.698, "A/153-VAL": 0.735, "A/154-MET": 0.668, "A/155-TYR": 0.732, "A/156-THR": 0.714, "A/157-SER": 0.617, "A/158-GLU": 0.536, "A/159-ALA": 0.696, "A/160-VAL": 0.701, "A/161-LYS": 0.608, "A/162-THR": 0.702, "A/163-VAL": 0.655, "A/164-LEU": 0.552, "A/165-GLU": 0.607, "A/166-HIS": 0.51, "A/167-ARG": 0.589, "A/168-VAL": 0.617, "A/169-TYR": 0.663, "A/170-ILE": 0.615, "A/171-GLU": 0.588, "A/172-VAL": 0.56}, "cad_score": {"A/27-ALA": 0.723, "A/28-VAL": 0.779, "A/29-PRO": 0.539, "A/30-THR": 0.543, "A/31-THR": 0.471, "A/32-ARG": 0.294, "A/33-VAL": 0.464, "A/34-VAL": 0.445, "A/35-VAL": 0.529, "A/36-HIS": 0.345, "A/37-GLN": 0.394, "A/38-SER": 0.563, "A/39-ALA": 0.726, "A/40-VAL": 0.62, "A/41-LEU": 0.7, "A/42-LYS": 0.456, "A/43-LYS": 0.638, "A/44-ASP": 0.714, "A/45-ASP": 0.696, "A/46-VAL": 0.55, "A/47-SER": 0.683, "A/48-GLY": 0.674, "A/49-SER": 0.548, "A/50-GLU": 0.702, "A/51-ILE": 0.42, "A/52-LYS": 0.357, "A/53-PRO": 0.648, "A/54-GLU": 0.296, "A/55-GLY": 0.688, "A/56-ASP": 0.374, "A/57-VAL": 0.432, "A/58-ALA": 0.239, "A/59-ARG": 0.18, "A/60-TYR": 0.527, "A/61-LYS": 0.568, "A/62-ILE": 0.628, "A/63-ARG": 0.539, "A/64-LYS": 0.777, "A/65-VAL": 0.695, "A/66-MET": 0.755, "A/67-LEU": 0.661, "A/68-SER": 0.722, "A/69-CYS": 0.48, "A/70-THR": 0.682, "A/71-LEU": 0.695, "A/72-ARG": 0.776, "A/73-MET": 0.702, "A/74-ARG": 0.429, "A/75-PRO": 0.564, "A/76-GLY": 0.61, "A/77-GLU": 0.436, "A/78-LEU": 0.742, "A/79-VAL": 0.795, "A/80-ASN": 0.615, "A/81-TYR": 0.564, "A/82-LEU": 0.718, "A/83-ILE": 0.689, "A/84-VAL": 0.66, "A/85-LYS": 0.694, "A/86-CYS": 0.62, "A/87-SER": 0.294, "A/88-SER": 0.602, "A/89-PRO": 0.717, "A/90-ILE": 0.747, "A/91-VAL": 0.697, "A/92-ASN": 0.701, "A/93-TRP": 0.652, "A/94-SER": 0.584, "A/95-ALA": 0.756, "A/96-ALA": 0.759, "A/97-PHE": 0.705, "A/98-THR": 0.563, "A/99-ALA": 0.505, "A/100-PRO": 0.592, "A/101-ALA": 0.655, "A/102-LEU": 0.588, "A/103-MET": 0.461, "A/104-VAL": 0.779, "A/105-LYS": 0.785, "A/106-GLU": 0.765, "A/107-SER": 0.834, "A/108-CYS": 0.705, "A/109-GLN": 0.549, "A/110-ASP": 0.277, "A/111-MET": 0.528, "A/112-ILE": 0.725, "A/113-THR": 0.766, "A/114-ILE": 0.72, "A/115-ILE": 0.708, "A/116-GLY": 0.835, "A/117-LYS": 0.531, "A/118-GLY": 0.646, "A/119-LYS": 0.728, "A/120-VAL": 0.81, "A/121-GLU": 0.774, "A/122-SER": 0.709, "A/123-ASN": 0.491, "A/124-GLY": 0.63, "A/125-VAL": 0.794, "A/126-ALA": 0.762, "A/127-GLY": 0.8, "A/128-SER": 0.713, "A/129-ASP": 0.636, "A/130-CYS": 0.614, "A/131-THR": 0.665, "A/132-LYS": 0.778, "A/133-SER": 0.772, "A/134-PHE": 0.601, "A/135-ASN": 0.792, "A/136-LYS": 0.606, "A/137-PHE": 0.741, "A/138-ILE": 0.793, "A/139-ARG": 0.544, "A/140-LEU": 0.685, "A/141-GLY": 0.54, "A/142-ALA": 0.666, "A/143-GLY": 0.502, "A/144-ILE": 0.344, "A/145-SER": 0.407, "A/146-GLN": 0.275, "A/147-THR": 0.554, "A/148-GLN": 0.55, "A/149-HIS": 0.595, "A/150-LEU": 0.682, "A/151-TYR": 0.821, "A/152-VAL": 0.548, "A/153-VAL": 0.691, "A/154-MET": 0.661, "A/155-TYR": 0.645, "A/156-THR": 0.669, "A/157-SER": 0.527, "A/158-GLU": 0.515, "A/159-ALA": 0.668, "A/160-VAL": 0.561, "A/161-LYS": 0.583, "A/162-THR": 0.666, "A/163-VAL": 0.573, "A/164-LEU": 0.327, "A/165-GLU": 0.515, "A/166-HIS": 0.353, "A/167-ARG": 0.485, "A/168-VAL": 0.537, "A/169-TYR": 0.677, "A/170-ILE": 0.595, "A/171-GLU": 0.702, "A/172-VAL": 0.434}, "LoCoHD": {"A/27-ALA": 0.109463204636973, "A/28-VAL": 0.1624801779791472, "A/29-PRO": 0.15736539082695367, "A/30-THR": 0.1303589744090883, "A/31-THR": 0.1434011797682189, "A/32-ARG": 0.3577835565194915, "A/33-VAL": 0.13107811861727933, "A/34-VAL": 0.10019812320545755, "A/35-VAL": 0.14599943212123842, "A/36-HIS": 0.2051624730828192, "A/37-GLN": 0.2109853692977852, "A/38-SER": 0.12026251241449076, "A/39-ALA": 0.10613287008040134, "A/40-VAL": 0.10112147674184498, "A/41-LEU": 0.1656028405492767, "A/42-LYS": 0.14814825783798075, "A/43-LYS": 0.12636639641022906, "A/44-ASP": 0.12855128850022368, "A/45-ASP": 0.12147515313316225, "A/46-VAL": 0.08564323416583067, "A/47-SER": 0.1324870852514827, "A/48-GLY": 0.20109151600392988, "A/49-SER": 0.09192182009551779, "A/50-GLU": 0.10771434553047177, "A/51-ILE": 0.1556399680918667, "A/52-LYS": 0.1451804658366414, "A/53-PRO": 0.11823637189170808, "A/54-GLU": 0.33552075599409803, "A/55-GLY": 0.11212082553169618, "A/56-ASP": 0.19826678902625267, "A/57-VAL": 0.1144319013877646, "A/58-ALA": 0.12746960488050163, "A/59-ARG": 0.15522808551107134, "A/60-TYR": 0.14219556568061986, "A/61-LYS": 0.15543643858187162, "A/62-ILE": 0.0822234397282987, "A/63-ARG": 0.15630636110875568, "A/64-LYS": 0.17156463925522103, "A/65-VAL": 0.059083951381192566, "A/66-MET": 0.0694921364451637, "A/67-LEU": 0.1404341909135381, "A/68-SER": 0.10870075976611254, "A/69-CYS": 0.12494586349625067, "A/70-THR": 0.0943656607855733, "A/71-LEU": 0.09620037776204068, "A/72-ARG": 0.2503540401031227, "A/73-MET": 0.18197420193361563, "A/74-ARG": 0.20734061490259165, "A/75-PRO": 0.08848332626549425, "A/76-GLY": 0.13627644822797294, "A/77-GLU": 0.1490549584702085, "A/78-LEU": 0.08080110772352628, "A/79-VAL": 0.07283377799982564, "A/80-ASN": 0.11192668886353575, "A/81-TYR": 0.16957651864944878, "A/82-LEU": 0.08630021267070731, "A/83-ILE": 0.09424621855198426, "A/84-VAL": 0.06462440619749715, "A/85-LYS": 0.11666150588435213, "A/86-CYS": 0.08376410746756874, "A/87-SER": 0.09926942551504152, "A/88-SER": 0.11683200740375346, "A/89-PRO": 0.10115458646993203, "A/90-ILE": 0.11587919746170774, "A/91-VAL": 0.1541367185691723, "A/92-ASN": 0.18705624390887415, "A/93-TRP": 0.24374760200092088, "A/94-SER": 0.10631700467927974, "A/95-ALA": 0.09945175695637559, "A/96-ALA": 0.07707612099900368, "A/97-PHE": 0.10715150788543261, "A/98-THR": 0.129771174564132, "A/99-ALA": 0.10493401463128316, "A/100-PRO": 0.08509303785718354, "A/101-ALA": 0.12961831444576688, "A/102-LEU": 0.09824163707252051, "A/103-MET": 0.09550944905695623, "A/104-VAL": 0.07501731442992662, "A/105-LYS": 0.1401086481808342, "A/106-GLU": 0.17862725160644427, "A/107-SER": 0.05919386445831887, "A/108-CYS": 0.092199460414782, "A/109-GLN": 0.20027703238976988, "A/110-ASP": 0.12162243422529045, "A/111-MET": 0.1798016798121694, "A/112-ILE": 0.09444760241461606, "A/113-THR": 0.0826584728297866, "A/114-ILE": 0.07684072481894222, "A/115-ILE": 0.06066033570905983, "A/116-GLY": 0.10480555124177121, "A/117-LYS": 0.16158871173747275, "A/118-GLY": 0.13419737000055554, "A/119-LYS": 0.12473671927873713, "A/120-VAL": 0.06774292945996792, "A/121-GLU": 0.07614154419537777, "A/122-SER": 0.05799417438664847, "A/123-ASN": 0.14624140948072256, "A/124-GLY": 0.07603038681360844, "A/125-VAL": 0.11086122016792178, "A/126-ALA": 0.09006428473071405, "A/127-GLY": 0.14684507271597036, "A/128-SER": 0.13894117812467557, "A/129-ASP": 0.14097088821123077, "A/130-CYS": 0.11225907861600701, "A/131-THR": 0.13491743513099058, "A/132-LYS": 0.11745691000065256, "A/133-SER": 0.07892031481505447, "A/134-PHE": 0.16496355971841054, "A/135-ASN": 0.11167777114738382, "A/136-LYS": 0.17598639914940828, "A/137-PHE": 0.22984722595879625, "A/138-ILE": 0.08423973685286346, "A/139-ARG": 0.3455483590947266, "A/140-LEU": 0.08983092152238682, "A/141-GLY": 0.1371316866055965, "A/142-ALA": 0.1704455217283143, "A/143-GLY": 0.11860259352742178, "A/144-ILE": 0.1467502870951783, "A/145-SER": 0.08049882117035576, "A/146-GLN": 0.16815281499441206, "A/147-THR": 0.10612552675898841, "A/148-GLN": 0.11489565783949011, "A/149-HIS": 0.11215403415122235, "A/150-LEU": 0.1180091420508341, "A/151-TYR": 0.09979028141912548, "A/152-VAL": 0.11169703825033209, "A/153-VAL": 0.06185414435687844, "A/154-MET": 0.16603051565001106, "A/155-TYR": 0.13785888981243127, "A/156-THR": 0.08165985337280778, "A/157-SER": 0.13167197743321998, "A/158-GLU": 0.1151573913357625, "A/159-ALA": 0.10035914880428012, "A/160-VAL": 0.10738965241912653, "A/161-LYS": 0.17243633587430443, "A/162-THR": 0.07714114133034392, "A/163-VAL": 0.08955844305370572, "A/164-LEU": 0.15637717667674453, "A/165-GLU": 0.166267389165858, "A/166-HIS": 0.1186660635354535, "A/167-ARG": 0.20054600099680592, "A/168-VAL": 0.06295691338483649, "A/169-TYR": 0.15186418902156892, "A/170-ILE": 0.10967690604643336, "A/171-GLU": 0.20779214439636504, "A/172-VAL": 0.09269611167204107}}}, "4": {"single": {"lddt": 0.6667042021422686, "rmsd": 3.1101579666137695, "cad_score": 0.622967, "gdtts": 0.6541095890410958, "tm_score": 0.8210495114326477, "LoCoHD": 0.13393933945017034}, "per_residue": {"lddt": {"A/27-ALA": 0.321, "A/28-VAL": 0.519, "A/29-PRO": 0.532, "A/30-THR": 0.501, "A/31-THR": 0.483, "A/32-ARG": 0.357, "A/33-VAL": 0.446, "A/34-VAL": 0.446, "A/35-VAL": 0.448, "A/36-HIS": 0.396, "A/37-GLN": 0.537, "A/38-SER": 0.595, "A/39-ALA": 0.657, "A/40-VAL": 0.669, "A/41-LEU": 0.633, "A/42-LYS": 0.694, "A/43-LYS": 0.697, "A/44-ASP": 0.75, "A/45-ASP": 0.64, "A/46-VAL": 0.677, "A/47-SER": 0.645, "A/48-GLY": 0.613, "A/49-SER": 0.64, "A/50-GLU": 0.581, "A/51-ILE": 0.599, "A/52-LYS": 0.578, "A/53-PRO": 0.515, "A/54-GLU": 0.403, "A/55-GLY": 0.561, "A/56-ASP": 0.434, "A/57-VAL": 0.522, "A/58-ALA": 0.558, "A/59-ARG": 0.581, "A/60-TYR": 0.527, "A/61-LYS": 0.68, "A/62-ILE": 0.746, "A/63-ARG": 0.708, "A/64-LYS": 0.75, "A/65-VAL": 0.739, "A/66-MET": 0.686, "A/67-LEU": 0.661, "A/68-SER": 0.671, "A/69-CYS": 0.719, "A/70-THR": 0.692, "A/71-LEU": 0.74, "A/72-ARG": 0.635, "A/73-MET": 0.7, "A/74-ARG": 0.615, "A/75-PRO": 0.678, "A/76-GLY": 0.743, "A/77-GLU": 0.638, "A/78-LEU": 0.771, "A/79-VAL": 0.79, "A/80-ASN": 0.728, "A/81-TYR": 0.588, "A/82-LEU": 0.773, "A/83-ILE": 0.697, "A/84-VAL": 0.804, "A/85-LYS": 0.769, "A/86-CYS": 0.754, "A/87-SER": 0.677, "A/88-SER": 0.651, "A/89-PRO": 0.673, "A/90-ILE": 0.71, "A/91-VAL": 0.568, "A/92-ASN": 0.686, "A/93-TRP": 0.577, "A/94-SER": 0.649, "A/95-ALA": 0.747, "A/96-ALA": 0.781, "A/97-PHE": 0.78, "A/98-THR": 0.702, "A/99-ALA": 0.655, "A/100-PRO": 0.635, "A/101-ALA": 0.669, "A/102-LEU": 0.77, "A/103-MET": 0.721, "A/104-VAL": 0.793, "A/105-LYS": 0.749, "A/106-GLU": 0.701, "A/107-SER": 0.763, "A/108-CYS": 0.778, "A/109-GLN": 0.544, "A/110-ASP": 0.649, "A/111-MET": 0.715, "A/112-ILE": 0.788, "A/113-THR": 0.798, "A/114-ILE": 0.795, "A/115-ILE": 0.784, "A/116-GLY": 0.779, "A/117-LYS": 0.716, "A/118-GLY": 0.781, "A/119-LYS": 0.78, "A/120-VAL": 0.821, "A/121-GLU": 0.755, "A/122-SER": 0.777, "A/123-ASN": 0.609, "A/124-GLY": 0.739, "A/125-VAL": 0.67, "A/126-ALA": 0.68, "A/127-GLY": 0.706, "A/128-SER": 0.685, "A/129-ASP": 0.604, "A/130-CYS": 0.704, "A/131-THR": 0.723, "A/132-LYS": 0.789, "A/133-SER": 0.752, "A/134-PHE": 0.668, "A/135-ASN": 0.685, "A/136-LYS": 0.71, "A/137-PHE": 0.63, "A/138-ILE": 0.779, "A/139-ARG": 0.684, "A/140-LEU": 0.802, "A/141-GLY": 0.491, "A/142-ALA": 0.514, "A/143-GLY": 0.586, "A/144-ILE": 0.722, "A/145-SER": 0.688, "A/146-GLN": 0.652, "A/147-THR": 0.681, "A/148-GLN": 0.664, "A/149-HIS": 0.696, "A/150-LEU": 0.707, "A/151-TYR": 0.57, "A/152-VAL": 0.678, "A/153-VAL": 0.732, "A/154-MET": 0.666, "A/155-TYR": 0.74, "A/156-THR": 0.708, "A/157-SER": 0.758, "A/158-GLU": 0.743, "A/159-ALA": 0.753, "A/160-VAL": 0.725, "A/161-LYS": 0.646, "A/162-THR": 0.665, "A/163-VAL": 0.653, "A/164-LEU": 0.543, "A/165-GLU": 0.597, "A/166-HIS": 0.512, "A/167-ARG": 0.628, "A/168-VAL": 0.641, "A/169-TYR": 0.694, "A/170-ILE": 0.624, "A/171-GLU": 0.606, "A/172-VAL": 0.581}, "cad_score": {"A/27-ALA": 0.369, "A/28-VAL": 0.623, "A/29-PRO": 0.69, "A/30-THR": 0.42, "A/31-THR": 0.422, "A/32-ARG": 0.224, "A/33-VAL": 0.453, "A/34-VAL": 0.468, "A/35-VAL": 0.534, "A/36-HIS": 0.347, "A/37-GLN": 0.362, "A/38-SER": 0.675, "A/39-ALA": 0.661, "A/40-VAL": 0.668, "A/41-LEU": 0.6, "A/42-LYS": 0.506, "A/43-LYS": 0.758, "A/44-ASP": 0.777, "A/45-ASP": 0.623, "A/46-VAL": 0.752, "A/47-SER": 0.691, "A/48-GLY": 0.631, "A/49-SER": 0.53, "A/50-GLU": 0.474, "A/51-ILE": 0.639, "A/52-LYS": 0.367, "A/53-PRO": 0.592, "A/54-GLU": 0.276, "A/55-GLY": 0.5, "A/56-ASP": 0.621, "A/57-VAL": 0.423, "A/58-ALA": 0.601, "A/59-ARG": 0.397, "A/60-TYR": 0.439, "A/61-LYS": 0.493, "A/62-ILE": 0.677, "A/63-ARG": 0.628, "A/64-LYS": 0.843, "A/65-VAL": 0.691, "A/66-MET": 0.608, "A/67-LEU": 0.751, "A/68-SER": 0.67, "A/69-CYS": 0.542, "A/70-THR": 0.697, "A/71-LEU": 0.689, "A/72-ARG": 0.706, "A/73-MET": 0.727, "A/74-ARG": 0.377, "A/75-PRO": 0.619, "A/76-GLY": 0.526, "A/77-GLU": 0.402, "A/78-LEU": 0.775, "A/79-VAL": 0.685, "A/80-ASN": 0.619, "A/81-TYR": 0.655, "A/82-LEU": 0.698, "A/83-ILE": 0.726, "A/84-VAL": 0.838, "A/85-LYS": 0.69, "A/86-CYS": 0.633, "A/87-SER": 0.556, "A/88-SER": 0.641, "A/89-PRO": 0.717, "A/90-ILE": 0.702, "A/91-VAL": 0.678, "A/92-ASN": 0.67, "A/93-TRP": 0.716, "A/94-SER": 0.582, "A/95-ALA": 0.676, "A/96-ALA": 0.722, "A/97-PHE": 0.712, "A/98-THR": 0.661, "A/99-ALA": 0.747, "A/100-PRO": 0.67, "A/101-ALA": 0.616, "A/102-LEU": 0.622, "A/103-MET": 0.44, "A/104-VAL": 0.758, "A/105-LYS": 0.735, "A/106-GLU": 0.771, "A/107-SER": 0.793, "A/108-CYS": 0.724, "A/109-GLN": 0.547, "A/110-ASP": 0.216, "A/111-MET": 0.714, "A/112-ILE": 0.821, "A/113-THR": 0.638, "A/114-ILE": 0.724, "A/115-ILE": 0.71, "A/116-GLY": 0.868, "A/117-LYS": 0.546, "A/118-GLY": 0.669, "A/119-LYS": 0.703, "A/120-VAL": 0.807, "A/121-GLU": 0.565, "A/122-SER": 0.735, "A/123-ASN": 0.49, "A/124-GLY": 0.652, "A/125-VAL": 0.773, "A/126-ALA": 0.797, "A/127-GLY": 0.593, "A/128-SER": 0.75, "A/129-ASP": 0.732, "A/130-CYS": 0.697, "A/131-THR": 0.647, "A/132-LYS": 0.773, "A/133-SER": 0.763, "A/134-PHE": 0.656, "A/135-ASN": 0.48, "A/136-LYS": 0.632, "A/137-PHE": 0.539, "A/138-ILE": 0.816, "A/139-ARG": 0.735, "A/140-LEU": 0.727, "A/141-GLY": 0.493, "A/142-ALA": 0.462, "A/143-GLY": 0.476, "A/144-ILE": 0.766, "A/145-SER": 0.6, "A/146-GLN": 0.504, "A/147-THR": 0.851, "A/148-GLN": 0.702, "A/149-HIS": 0.597, "A/150-LEU": 0.824, "A/151-TYR": 0.619, "A/152-VAL": 0.536, "A/153-VAL": 0.71, "A/154-MET": 0.637, "A/155-TYR": 0.82, "A/156-THR": 0.602, "A/157-SER": 0.623, "A/158-GLU": 0.69, "A/159-ALA": 0.734, "A/160-VAL": 0.675, "A/161-LYS": 0.797, "A/162-THR": 0.574, "A/163-VAL": 0.553, "A/164-LEU": 0.301, "A/165-GLU": 0.468, "A/166-HIS": 0.417, "A/167-ARG": 0.486, "A/168-VAL": 0.487, "A/169-TYR": 0.707, "A/170-ILE": 0.544, "A/171-GLU": 0.716, "A/172-VAL": 0.305}, "LoCoHD": {"A/27-ALA": 0.14734727547860874, "A/28-VAL": 0.17110724524394916, "A/29-PRO": 0.11946222852862506, "A/30-THR": 0.15960932144809284, "A/31-THR": 0.11822189925647159, "A/32-ARG": 0.38706208890706434, "A/33-VAL": 0.12006412182319383, "A/34-VAL": 0.0803884745212485, "A/35-VAL": 0.12875455776463782, "A/36-HIS": 0.2096179263069338, "A/37-GLN": 0.1986971885704732, "A/38-SER": 0.10258104721824275, "A/39-ALA": 0.10335749252055498, "A/40-VAL": 0.08796851244471776, "A/41-LEU": 0.1594676210507988, "A/42-LYS": 0.14454066134970328, "A/43-LYS": 0.11588365757102913, "A/44-ASP": 0.10795236367665416, "A/45-ASP": 0.10953522125312425, "A/46-VAL": 0.13037215703577054, "A/47-SER": 0.10400422872876519, "A/48-GLY": 0.1172783436592167, "A/49-SER": 0.1291425287522965, "A/50-GLU": 0.17195241257181038, "A/51-ILE": 0.16424044149866168, "A/52-LYS": 0.14560272143562497, "A/53-PRO": 0.09248193023266939, "A/54-GLU": 0.33800504983109453, "A/55-GLY": 0.14158254890413485, "A/56-ASP": 0.22755348147341753, "A/57-VAL": 0.1973764791307815, "A/58-ALA": 0.11249691032305846, "A/59-ARG": 0.14357729506327283, "A/60-TYR": 0.1212998216390655, "A/61-LYS": 0.18323677811529826, "A/62-ILE": 0.1571052111324798, "A/63-ARG": 0.15074192234806127, "A/64-LYS": 0.13506713464732734, "A/65-VAL": 0.06455209163128725, "A/66-MET": 0.1153534383925418, "A/67-LEU": 0.14259984156718, "A/68-SER": 0.12932012484802574, "A/69-CYS": 0.1166158471853086, "A/70-THR": 0.09305493874198803, "A/71-LEU": 0.10996617535760071, "A/72-ARG": 0.26981261555652397, "A/73-MET": 0.1791037098409044, "A/74-ARG": 0.2197608364589816, "A/75-PRO": 0.0822131574727288, "A/76-GLY": 0.12211095802103673, "A/77-GLU": 0.12084674124517089, "A/78-LEU": 0.08381981335732176, "A/79-VAL": 0.0840219500217409, "A/80-ASN": 0.11545301276381234, "A/81-TYR": 0.17961525713741297, "A/82-LEU": 0.08795517790487334, "A/83-ILE": 0.12938615568854336, "A/84-VAL": 0.06523399538891556, "A/85-LYS": 0.08603521216209897, "A/86-CYS": 0.11141888811393913, "A/87-SER": 0.1061580800504225, "A/88-SER": 0.1316522175930037, "A/89-PRO": 0.16829870182140247, "A/90-ILE": 0.19929006562734908, "A/91-VAL": 0.18250199724419672, "A/92-ASN": 0.14286245645789203, "A/93-TRP": 0.2147501935959823, "A/94-SER": 0.18906023280870374, "A/95-ALA": 0.09407136599304179, "A/96-ALA": 0.06458351764979972, "A/97-PHE": 0.1279020556664401, "A/98-THR": 0.09232631453992605, "A/99-ALA": 0.0833010734890587, "A/100-PRO": 0.09667584129142694, "A/101-ALA": 0.11267765869222159, "A/102-LEU": 0.10415929880803437, "A/103-MET": 0.08392300239123833, "A/104-VAL": 0.09127348844619382, "A/105-LYS": 0.14101676065470975, "A/106-GLU": 0.17597934219951683, "A/107-SER": 0.05895726308674584, "A/108-CYS": 0.07646989187858576, "A/109-GLN": 0.198364177638003, "A/110-ASP": 0.0849012807044472, "A/111-MET": 0.08825069303407186, "A/112-ILE": 0.0796628535610023, "A/113-THR": 0.09662585280871729, "A/114-ILE": 0.07601714406514502, "A/115-ILE": 0.049262342497435, "A/116-GLY": 0.11422060071788669, "A/117-LYS": 0.1783874445252421, "A/118-GLY": 0.13409099862654147, "A/119-LYS": 0.12526981448265015, "A/120-VAL": 0.07443719530982285, "A/121-GLU": 0.13668124911432278, "A/122-SER": 0.07723783237998058, "A/123-ASN": 0.15079377685495648, "A/124-GLY": 0.09141402298042683, "A/125-VAL": 0.11470302740547397, "A/126-ALA": 0.09220102194973315, "A/127-GLY": 0.15516718220315, "A/128-SER": 0.13538904121795575, "A/129-ASP": 0.16864321797603488, "A/130-CYS": 0.1308026192564903, "A/131-THR": 0.14131513323940662, "A/132-LYS": 0.125662343751728, "A/133-SER": 0.08630434766200752, "A/134-PHE": 0.1582073046043256, "A/135-ASN": 0.18057455531697086, "A/136-LYS": 0.19532127263370483, "A/137-PHE": 0.2380415865455625, "A/138-ILE": 0.087148894776596, "A/139-ARG": 0.367826661040395, "A/140-LEU": 0.10758724038811103, "A/141-GLY": 0.11074750421903708, "A/142-ALA": 0.15377533408196326, "A/143-GLY": 0.10442280941082428, "A/144-ILE": 0.12408064822268457, "A/145-SER": 0.1326014625186653, "A/146-GLN": 0.16888687605517808, "A/147-THR": 0.09662031873604288, "A/148-GLN": 0.12909387697342362, "A/149-HIS": 0.21783431681427678, "A/150-LEU": 0.14283849146583308, "A/151-TYR": 0.17337281013526598, "A/152-VAL": 0.14588778127978638, "A/153-VAL": 0.07042944890127117, "A/154-MET": 0.1846286677769399, "A/155-TYR": 0.10902667658236795, "A/156-THR": 0.08862168956389717, "A/157-SER": 0.12056697789814548, "A/158-GLU": 0.0958443038481721, "A/159-ALA": 0.11446650998039494, "A/160-VAL": 0.12018421336155172, "A/161-LYS": 0.1780696489705149, "A/162-THR": 0.08982231438284667, "A/163-VAL": 0.07475377549147857, "A/164-LEU": 0.14639380642373412, "A/165-GLU": 0.12269499921120254, "A/166-HIS": 0.11284090875237981, "A/167-ARG": 0.1761163702791394, "A/168-VAL": 0.07525411432976022, "A/169-TYR": 0.12640758773804753, "A/170-ILE": 0.0829339767562121, "A/171-GLU": 0.1691199747704691, "A/172-VAL": 0.17541557522430604}}}, "1": {"single": {"lddt": 0.6685035852428238, "rmsd": 3.2162275314331055, "cad_score": 0.620393, "gdtts": 0.6215753424657534, "tm_score": 0.8035058975219727, "LoCoHD": 0.12677098093576633}, "per_residue": {"lddt": {"A/27-ALA": 0.561, "A/28-VAL": 0.661, "A/29-PRO": 0.505, "A/30-THR": 0.513, "A/31-THR": 0.503, "A/32-ARG": 0.409, "A/33-VAL": 0.469, "A/34-VAL": 0.442, "A/35-VAL": 0.483, "A/36-HIS": 0.39, "A/37-GLN": 0.535, "A/38-SER": 0.654, "A/39-ALA": 0.665, "A/40-VAL": 0.73, "A/41-LEU": 0.641, "A/42-LYS": 0.681, "A/43-LYS": 0.69, "A/44-ASP": 0.676, "A/45-ASP": 0.677, "A/46-VAL": 0.722, "A/47-SER": 0.656, "A/48-GLY": 0.609, "A/49-SER": 0.619, "A/50-GLU": 0.65, "A/51-ILE": 0.648, "A/52-LYS": 0.539, "A/53-PRO": 0.564, "A/54-GLU": 0.489, "A/55-GLY": 0.583, "A/56-ASP": 0.454, "A/57-VAL": 0.497, "A/58-ALA": 0.495, "A/59-ARG": 0.474, "A/60-TYR": 0.637, "A/61-LYS": 0.611, "A/62-ILE": 0.623, "A/63-ARG": 0.594, "A/64-LYS": 0.651, "A/65-VAL": 0.658, "A/66-MET": 0.618, "A/67-LEU": 0.61, "A/68-SER": 0.693, "A/69-CYS": 0.718, "A/70-THR": 0.721, "A/71-LEU": 0.724, "A/72-ARG": 0.741, "A/73-MET": 0.736, "A/74-ARG": 0.639, "A/75-PRO": 0.67, "A/76-GLY": 0.715, "A/77-GLU": 0.642, "A/78-LEU": 0.757, "A/79-VAL": 0.777, "A/80-ASN": 0.74, "A/81-TYR": 0.601, "A/82-LEU": 0.776, "A/83-ILE": 0.758, "A/84-VAL": 0.779, "A/85-LYS": 0.729, "A/86-CYS": 0.729, "A/87-SER": 0.679, "A/88-SER": 0.734, "A/89-PRO": 0.759, "A/90-ILE": 0.747, "A/91-VAL": 0.605, "A/92-ASN": 0.701, "A/93-TRP": 0.602, "A/94-SER": 0.681, "A/95-ALA": 0.729, "A/96-ALA": 0.813, "A/97-PHE": 0.798, "A/98-THR": 0.595, "A/99-ALA": 0.622, "A/100-PRO": 0.655, "A/101-ALA": 0.697, "A/102-LEU": 0.812, "A/103-MET": 0.778, "A/104-VAL": 0.824, "A/105-LYS": 0.724, "A/106-GLU": 0.757, "A/107-SER": 0.776, "A/108-CYS": 0.805, "A/109-GLN": 0.653, "A/110-ASP": 0.705, "A/111-MET": 0.688, "A/112-ILE": 0.804, "A/113-THR": 0.811, "A/114-ILE": 0.793, "A/115-ILE": 0.71, "A/116-GLY": 0.783, "A/117-LYS": 0.735, "A/118-GLY": 0.779, "A/119-LYS": 0.768, "A/120-VAL": 0.8, "A/121-GLU": 0.812, "A/122-SER": 0.77, "A/123-ASN": 0.657, "A/124-GLY": 0.799, "A/125-VAL": 0.736, "A/126-ALA": 0.77, "A/127-GLY": 0.785, "A/128-SER": 0.762, "A/129-ASP": 0.742, "A/130-CYS": 0.766, "A/131-THR": 0.763, "A/132-LYS": 0.807, "A/133-SER": 0.776, "A/134-PHE": 0.688, "A/135-ASN": 0.758, "A/136-LYS": 0.71, "A/137-PHE": 0.607, "A/138-ILE": 0.675, "A/139-ARG": 0.565, "A/140-LEU": 0.67, "A/141-GLY": 0.519, "A/142-ALA": 0.532, "A/143-GLY": 0.533, "A/144-ILE": 0.577, "A/145-SER": 0.593, "A/146-GLN": 0.597, "A/147-THR": 0.656, "A/148-GLN": 0.669, "A/149-HIS": 0.717, "A/150-LEU": 0.672, "A/151-TYR": 0.743, "A/152-VAL": 0.678, "A/153-VAL": 0.738, "A/154-MET": 0.678, "A/155-TYR": 0.779, "A/156-THR": 0.702, "A/157-SER": 0.593, "A/158-GLU": 0.561, "A/159-ALA": 0.647, "A/160-VAL": 0.712, "A/161-LYS": 0.628, "A/162-THR": 0.722, "A/163-VAL": 0.655, "A/164-LEU": 0.569, "A/165-GLU": 0.565, "A/166-HIS": 0.485, "A/167-ARG": 0.584, "A/168-VAL": 0.608, "A/169-TYR": 0.674, "A/170-ILE": 0.608, "A/171-GLU": 0.572, "A/172-VAL": null}, "cad_score": {"A/27-ALA": 0.708, "A/28-VAL": 0.683, "A/29-PRO": 0.456, "A/30-THR": 0.479, "A/31-THR": 0.488, "A/32-ARG": 0.309, "A/33-VAL": 0.516, "A/34-VAL": 0.445, "A/35-VAL": 0.589, "A/36-HIS": 0.357, "A/37-GLN": 0.438, "A/38-SER": 0.592, "A/39-ALA": 0.719, "A/40-VAL": 0.606, "A/41-LEU": 0.745, "A/42-LYS": 0.605, "A/43-LYS": 0.705, "A/44-ASP": 0.823, "A/45-ASP": 0.62, "A/46-VAL": 0.701, "A/47-SER": 0.677, "A/48-GLY": 0.654, "A/49-SER": 0.643, "A/50-GLU": 0.669, "A/51-ILE": 0.604, "A/52-LYS": 0.353, "A/53-PRO": 0.593, "A/54-GLU": 0.337, "A/55-GLY": 0.563, "A/56-ASP": 0.61, "A/57-VAL": 0.526, "A/58-ALA": 0.464, "A/59-ARG": 0.147, "A/60-TYR": 0.495, "A/61-LYS": 0.54, "A/62-ILE": 0.612, "A/63-ARG": 0.437, "A/64-LYS": 0.683, "A/65-VAL": 0.624, "A/66-MET": 0.68, "A/67-LEU": 0.676, "A/68-SER": 0.739, "A/69-CYS": 0.564, "A/70-THR": 0.76, "A/71-LEU": 0.685, "A/72-ARG": 0.743, "A/73-MET": 0.752, "A/74-ARG": 0.536, "A/75-PRO": 0.528, "A/76-GLY": 0.607, "A/77-GLU": 0.514, "A/78-LEU": 0.707, "A/79-VAL": 0.771, "A/80-ASN": 0.689, "A/81-TYR": 0.568, "A/82-LEU": 0.81, "A/83-ILE": 0.61, "A/84-VAL": 0.74, "A/85-LYS": 0.731, "A/86-CYS": 0.528, "A/87-SER": 0.439, "A/88-SER": 0.55, "A/89-PRO": 0.759, "A/90-ILE": 0.764, "A/91-VAL": 0.701, "A/92-ASN": 0.646, "A/93-TRP": 0.662, "A/94-SER": 0.651, "A/95-ALA": 0.655, "A/96-ALA": 0.786, "A/97-PHE": 0.786, "A/98-THR": 0.567, "A/99-ALA": 0.481, "A/100-PRO": 0.573, "A/101-ALA": 0.593, "A/102-LEU": 0.696, "A/103-MET": 0.547, "A/104-VAL": 0.747, "A/105-LYS": 0.74, "A/106-GLU": 0.796, "A/107-SER": 0.695, "A/108-CYS": 0.61, "A/109-GLN": 0.609, "A/110-ASP": 0.362, "A/111-MET": 0.537, "A/112-ILE": 0.699, "A/113-THR": 0.804, "A/114-ILE": 0.792, "A/115-ILE": 0.715, "A/116-GLY": 0.732, "A/117-LYS": 0.73, "A/118-GLY": 0.69, "A/119-LYS": 0.714, "A/120-VAL": 0.826, "A/121-GLU": 0.713, "A/122-SER": 0.74, "A/123-ASN": 0.633, "A/124-GLY": 0.797, "A/125-VAL": 0.772, "A/126-ALA": 0.725, "A/127-GLY": 0.743, "A/128-SER": 0.724, "A/129-ASP": 0.665, "A/130-CYS": 0.747, "A/131-THR": 0.676, "A/132-LYS": 0.853, "A/133-SER": 0.815, "A/134-PHE": 0.543, "A/135-ASN": 0.61, "A/136-LYS": 0.629, "A/137-PHE": 0.591, "A/138-ILE": 0.739, "A/139-ARG": 0.499, "A/140-LEU": 0.549, "A/141-GLY": 0.557, "A/142-ALA": 0.554, "A/143-GLY": 0.54, "A/144-ILE": 0.485, "A/145-SER": 0.548, "A/146-GLN": 0.366, "A/147-THR": 0.59, "A/148-GLN": 0.535, "A/149-HIS": 0.61, "A/150-LEU": 0.666, "A/151-TYR": 0.818, "A/152-VAL": 0.619, "A/153-VAL": 0.737, "A/154-MET": 0.627, "A/155-TYR": 0.718, "A/156-THR": 0.576, "A/157-SER": 0.461, "A/158-GLU": 0.762, "A/159-ALA": 0.584, "A/160-VAL": 0.61, "A/161-LYS": 0.579, "A/162-THR": 0.645, "A/163-VAL": 0.577, "A/164-LEU": 0.361, "A/165-GLU": 0.426, "A/166-HIS": 0.434, "A/167-ARG": 0.499, "A/168-VAL": 0.538, "A/169-TYR": 0.634, "A/170-ILE": 0.608, "A/171-GLU": 0.654, "A/172-VAL": 0.525}, "LoCoHD": {"A/27-ALA": 0.0940981317924363, "A/28-VAL": 0.16817558504215113, "A/29-PRO": 0.16898016230077625, "A/30-THR": 0.13012117374033422, "A/31-THR": 0.1519939133205994, "A/32-ARG": 0.3412995232816919, "A/33-VAL": 0.12125282494752693, "A/34-VAL": 0.08317845550550008, "A/35-VAL": 0.1440845443086016, "A/36-HIS": 0.22862094722997353, "A/37-GLN": 0.1851278171436721, "A/38-SER": 0.10807899146490747, "A/39-ALA": 0.09638867405547168, "A/40-VAL": 0.07865825084050158, "A/41-LEU": 0.14039420165865232, "A/42-LYS": 0.1489213355481048, "A/43-LYS": 0.11471256298352421, "A/44-ASP": 0.11548991089906663, "A/45-ASP": 0.10923399094809444, "A/46-VAL": 0.07990213360674342, "A/47-SER": 0.11606091886007305, "A/48-GLY": 0.17940461257147985, "A/49-SER": 0.10444003263667247, "A/50-GLU": 0.10881775024945857, "A/51-ILE": 0.10191979744594418, "A/52-LYS": 0.13229922909429934, "A/53-PRO": 0.1572522689191759, "A/54-GLU": 0.32755222294226183, "A/55-GLY": 0.11411376124313821, "A/56-ASP": 0.20278902728605372, "A/57-VAL": 0.14783202628383074, "A/58-ALA": 0.14920725825785106, "A/59-ARG": 0.18656095671849585, "A/60-TYR": 0.12474767464616894, "A/61-LYS": 0.12898831256331417, "A/62-ILE": 0.08003545282679293, "A/63-ARG": 0.18317244490166104, "A/64-LYS": 0.16794681281318935, "A/65-VAL": 0.06281578668860774, "A/66-MET": 0.08586911581876652, "A/67-LEU": 0.12256499344353682, "A/68-SER": 0.09918224112697546, "A/69-CYS": 0.11830466764285195, "A/70-THR": 0.10195451688206054, "A/71-LEU": 0.11277817181501534, "A/72-ARG": 0.2347484518805197, "A/73-MET": 0.16051132407145816, "A/74-ARG": 0.2123962122236381, "A/75-PRO": 0.09609743240729422, "A/76-GLY": 0.1354312685109595, "A/77-GLU": 0.1446268968885639, "A/78-LEU": 0.07056745986977973, "A/79-VAL": 0.08712448193734736, "A/80-ASN": 0.11526531744043814, "A/81-TYR": 0.1809191937852241, "A/82-LEU": 0.07197992306708877, "A/83-ILE": 0.06989244734347247, "A/84-VAL": 0.052196504707600296, "A/85-LYS": 0.12079939528979013, "A/86-CYS": 0.08366192855819901, "A/87-SER": 0.09108558230991501, "A/88-SER": 0.11777982785357698, "A/89-PRO": 0.07855300182636342, "A/90-ILE": 0.10247338188353962, "A/91-VAL": 0.15635507856743228, "A/92-ASN": 0.19394980294928638, "A/93-TRP": 0.18816596686366435, "A/94-SER": 0.10257349193876837, "A/95-ALA": 0.1073621487964631, "A/96-ALA": 0.08881738724821565, "A/97-PHE": 0.08135764423191033, "A/98-THR": 0.11933468212686615, "A/99-ALA": 0.14825745664130474, "A/100-PRO": 0.10083551910273673, "A/101-ALA": 0.09730610022563296, "A/102-LEU": 0.10024853996722531, "A/103-MET": 0.14614085588974118, "A/104-VAL": 0.07723477093446908, "A/105-LYS": 0.1639192421631272, "A/106-GLU": 0.16898111025445767, "A/107-SER": 0.06181476994814698, "A/108-CYS": 0.09770623690498192, "A/109-GLN": 0.18322800505828096, "A/110-ASP": 0.10958249776895594, "A/111-MET": 0.18722648666646327, "A/112-ILE": 0.09172718292397108, "A/113-THR": 0.07955866097452069, "A/114-ILE": 0.06668954882179856, "A/115-ILE": 0.06809061316799671, "A/116-GLY": 0.09669569376957604, "A/117-LYS": 0.1523033258740533, "A/118-GLY": 0.1393351243412103, "A/119-LYS": 0.13703299926817197, "A/120-VAL": 0.07699419415138854, "A/121-GLU": 0.0654756162726795, "A/122-SER": 0.06379408321420574, "A/123-ASN": 0.14036342268807203, "A/124-GLY": 0.04886372069779567, "A/125-VAL": 0.06655217164703496, "A/126-ALA": 0.07165984394866502, "A/127-GLY": 0.11920921379281159, "A/128-SER": 0.10469379622104794, "A/129-ASP": 0.10244347879595653, "A/130-CYS": 0.08400370377767802, "A/131-THR": 0.09758702391319035, "A/132-LYS": 0.12392436264215598, "A/133-SER": 0.07219775912392495, "A/134-PHE": 0.162596340753363, "A/135-ASN": 0.14047585754136122, "A/136-LYS": 0.16934615321596322, "A/137-PHE": 0.26236256205025343, "A/138-ILE": 0.10439526089824157, "A/139-ARG": 0.34327531304959963, "A/140-LEU": 0.08666655684075737, "A/141-GLY": 0.12038317438096012, "A/142-ALA": 0.12265162546634166, "A/143-GLY": 0.10935425476837282, "A/144-ILE": 0.14560637808401902, "A/145-SER": 0.11527765029060548, "A/146-GLN": 0.09208452178395223, "A/147-THR": 0.09245958769262404, "A/148-GLN": 0.12438073307415691, "A/149-HIS": 0.11257615782674792, "A/150-LEU": 0.12811305023111746, "A/151-TYR": 0.13384093484042897, "A/152-VAL": 0.08386162383155785, "A/153-VAL": 0.055683371792177576, "A/154-MET": 0.1319488688532098, "A/155-TYR": 0.11360672781659245, "A/156-THR": 0.07368662117014262, "A/157-SER": 0.1462008508912448, "A/158-GLU": 0.16993855402753102, "A/159-ALA": 0.13007763198060712, "A/160-VAL": 0.10645947447972125, "A/161-LYS": 0.19277851643652882, "A/162-THR": 0.08074897747929477, "A/163-VAL": 0.09157207805911649, "A/164-LEU": 0.14718692726425475, "A/165-GLU": 0.16918821284136754, "A/166-HIS": 0.15665443424122208, "A/167-ARG": 0.20285382683816938, "A/168-VAL": 0.07730381304107044, "A/169-TYR": 0.16659799379893006, "A/170-ILE": 0.1151792289855938, "A/171-GLU": 0.21832031567393612, "A/172-VAL": 0.1118425039039392}}}, "2": {"single": {"lddt": 0.6622555713349355, "rmsd": 3.1494765281677246, "cad_score": 0.605009, "gdtts": 0.6455479452054794, "tm_score": 0.8126704096794128, "LoCoHD": 0.12587712612157817}, "per_residue": {"lddt": {"A/27-ALA": 0.509, "A/28-VAL": 0.6, "A/29-PRO": 0.53, "A/30-THR": 0.497, "A/31-THR": 0.477, "A/32-ARG": 0.419, "A/33-VAL": 0.443, "A/34-VAL": 0.418, "A/35-VAL": 0.46, "A/36-HIS": 0.367, "A/37-GLN": 0.532, "A/38-SER": 0.631, "A/39-ALA": 0.69, "A/40-VAL": 0.687, "A/41-LEU": 0.649, "A/42-LYS": 0.678, "A/43-LYS": 0.638, "A/44-ASP": 0.63, "A/45-ASP": 0.569, "A/46-VAL": 0.579, "A/47-SER": 0.613, "A/48-GLY": 0.6, "A/49-SER": 0.617, "A/50-GLU": 0.639, "A/51-ILE": 0.578, "A/52-LYS": 0.581, "A/53-PRO": 0.58, "A/54-GLU": 0.48, "A/55-GLY": 0.556, "A/56-ASP": 0.452, "A/57-VAL": 0.515, "A/58-ALA": 0.501, "A/59-ARG": 0.468, "A/60-TYR": 0.668, "A/61-LYS": 0.659, "A/62-ILE": 0.719, "A/63-ARG": 0.629, "A/64-LYS": 0.691, "A/65-VAL": 0.737, "A/66-MET": 0.682, "A/67-LEU": 0.678, "A/68-SER": 0.712, "A/69-CYS": 0.728, "A/70-THR": 0.693, "A/71-LEU": 0.72, "A/72-ARG": 0.698, "A/73-MET": 0.715, "A/74-ARG": 0.663, "A/75-PRO": 0.693, "A/76-GLY": 0.705, "A/77-GLU": 0.606, "A/78-LEU": 0.745, "A/79-VAL": 0.789, "A/80-ASN": 0.735, "A/81-TYR": 0.598, "A/82-LEU": 0.759, "A/83-ILE": 0.761, "A/84-VAL": 0.799, "A/85-LYS": 0.749, "A/86-CYS": 0.736, "A/87-SER": 0.657, "A/88-SER": 0.679, "A/89-PRO": 0.729, "A/90-ILE": 0.732, "A/91-VAL": 0.644, "A/92-ASN": 0.707, "A/93-TRP": 0.573, "A/94-SER": 0.663, "A/95-ALA": 0.737, "A/96-ALA": 0.765, "A/97-PHE": 0.78, "A/98-THR": 0.579, "A/99-ALA": 0.626, "A/100-PRO": 0.518, "A/101-ALA": 0.611, "A/102-LEU": 0.735, "A/103-MET": 0.679, "A/104-VAL": 0.765, "A/105-LYS": 0.76, "A/106-GLU": 0.713, "A/107-SER": 0.77, "A/108-CYS": 0.774, "A/109-GLN": 0.571, "A/110-ASP": 0.679, "A/111-MET": 0.652, "A/112-ILE": 0.769, "A/113-THR": 0.811, "A/114-ILE": 0.791, "A/115-ILE": 0.768, "A/116-GLY": 0.771, "A/117-LYS": 0.741, "A/118-GLY": 0.81, "A/119-LYS": 0.778, "A/120-VAL": 0.814, "A/121-GLU": 0.802, "A/122-SER": 0.767, "A/123-ASN": 0.591, "A/124-GLY": 0.754, "A/125-VAL": 0.68, "A/126-ALA": 0.702, "A/127-GLY": 0.728, "A/128-SER": 0.74, "A/129-ASP": 0.703, "A/130-CYS": 0.718, "A/131-THR": 0.721, "A/132-LYS": 0.794, "A/133-SER": 0.762, "A/134-PHE": 0.67, "A/135-ASN": 0.679, "A/136-LYS": 0.728, "A/137-PHE": 0.653, "A/138-ILE": 0.762, "A/139-ARG": 0.609, "A/140-LEU": 0.713, "A/141-GLY": 0.523, "A/142-ALA": 0.533, "A/143-GLY": 0.531, "A/144-ILE": 0.547, "A/145-SER": 0.593, "A/146-GLN": 0.559, "A/147-THR": 0.636, "A/148-GLN": 0.68, "A/149-HIS": 0.73, "A/150-LEU": 0.763, "A/151-TYR": 0.754, "A/152-VAL": 0.696, "A/153-VAL": 0.724, "A/154-MET": 0.673, "A/155-TYR": 0.723, "A/156-THR": 0.701, "A/157-SER": 0.611, "A/158-GLU": 0.529, "A/159-ALA": 0.686, "A/160-VAL": 0.7, "A/161-LYS": 0.603, "A/162-THR": 0.7, "A/163-VAL": 0.652, "A/164-LEU": 0.547, "A/165-GLU": 0.597, "A/166-HIS": 0.505, "A/167-ARG": 0.605, "A/168-VAL": 0.633, "A/169-TYR": 0.669, "A/170-ILE": 0.61, "A/171-GLU": 0.58, "A/172-VAL": 0.594}, "cad_score": {"A/27-ALA": 0.682, "A/28-VAL": 0.742, "A/29-PRO": 0.467, "A/30-THR": 0.538, "A/31-THR": 0.507, "A/32-ARG": 0.298, "A/33-VAL": 0.455, "A/34-VAL": 0.429, "A/35-VAL": 0.518, "A/36-HIS": 0.312, "A/37-GLN": 0.414, "A/38-SER": 0.594, "A/39-ALA": 0.697, "A/40-VAL": 0.605, "A/41-LEU": 0.656, "A/42-LYS": 0.46, "A/43-LYS": 0.665, "A/44-ASP": 0.712, "A/45-ASP": 0.695, "A/46-VAL": 0.655, "A/47-SER": 0.72, "A/48-GLY": 0.496, "A/49-SER": 0.553, "A/50-GLU": 0.689, "A/51-ILE": 0.54, "A/52-LYS": 0.407, "A/53-PRO": 0.635, "A/54-GLU": 0.278, "A/55-GLY": 0.635, "A/56-ASP": 0.373, "A/57-VAL": 0.438, "A/58-ALA": 0.36, "A/59-ARG": 0.208, "A/60-TYR": 0.51, "A/61-LYS": 0.471, "A/62-ILE": 0.595, "A/63-ARG": 0.481, "A/64-LYS": 0.767, "A/65-VAL": 0.717, "A/66-MET": 0.649, "A/67-LEU": 0.704, "A/68-SER": 0.644, "A/69-CYS": 0.478, "A/70-THR": 0.693, "A/71-LEU": 0.624, "A/72-ARG": 0.778, "A/73-MET": 0.712, "A/74-ARG": 0.44, "A/75-PRO": 0.564, "A/76-GLY": 0.607, "A/77-GLU": 0.443, "A/78-LEU": 0.741, "A/79-VAL": 0.767, "A/80-ASN": 0.636, "A/81-TYR": 0.578, "A/82-LEU": 0.718, "A/83-ILE": 0.755, "A/84-VAL": 0.826, "A/85-LYS": 0.708, "A/86-CYS": 0.553, "A/87-SER": 0.248, "A/88-SER": 0.52, "A/89-PRO": 0.71, "A/90-ILE": 0.711, "A/91-VAL": 0.734, "A/92-ASN": 0.718, "A/93-TRP": 0.713, "A/94-SER": 0.583, "A/95-ALA": 0.721, "A/96-ALA": 0.717, "A/97-PHE": 0.829, "A/98-THR": 0.52, "A/99-ALA": 0.478, "A/100-PRO": 0.561, "A/101-ALA": 0.637, "A/102-LEU": 0.662, "A/103-MET": 0.46, "A/104-VAL": 0.786, "A/105-LYS": 0.757, "A/106-GLU": 0.762, "A/107-SER": 0.806, "A/108-CYS": 0.697, "A/109-GLN": 0.547, "A/110-ASP": 0.279, "A/111-MET": 0.577, "A/112-ILE": 0.724, "A/113-THR": 0.783, "A/114-ILE": 0.694, "A/115-ILE": 0.762, "A/116-GLY": 0.841, "A/117-LYS": 0.526, "A/118-GLY": 0.648, "A/119-LYS": 0.741, "A/120-VAL": 0.806, "A/121-GLU": 0.76, "A/122-SER": 0.709, "A/123-ASN": 0.497, "A/124-GLY": 0.682, "A/125-VAL": 0.81, "A/126-ALA": 0.765, "A/127-GLY": 0.776, "A/128-SER": 0.738, "A/129-ASP": 0.637, "A/130-CYS": 0.617, "A/131-THR": 0.667, "A/132-LYS": 0.792, "A/133-SER": 0.727, "A/134-PHE": 0.576, "A/135-ASN": 0.595, "A/136-LYS": 0.646, "A/137-PHE": 0.654, "A/138-ILE": 0.814, "A/139-ARG": 0.503, "A/140-LEU": 0.69, "A/141-GLY": 0.512, "A/142-ALA": 0.507, "A/143-GLY": 0.53, "A/144-ILE": 0.542, "A/145-SER": 0.551, "A/146-GLN": 0.277, "A/147-THR": 0.553, "A/148-GLN": 0.567, "A/149-HIS": 0.617, "A/150-LEU": 0.797, "A/151-TYR": 0.66, "A/152-VAL": 0.538, "A/153-VAL": 0.726, "A/154-MET": 0.643, "A/155-TYR": 0.625, "A/156-THR": 0.645, "A/157-SER": 0.537, "A/158-GLU": 0.486, "A/159-ALA": 0.628, "A/160-VAL": 0.537, "A/161-LYS": 0.593, "A/162-THR": 0.627, "A/163-VAL": 0.58, "A/164-LEU": 0.321, "A/165-GLU": 0.486, "A/166-HIS": 0.37, "A/167-ARG": 0.511, "A/168-VAL": 0.512, "A/169-TYR": 0.691, "A/170-ILE": 0.462, "A/171-GLU": 0.642, "A/172-VAL": 0.509}, "LoCoHD": {"A/27-ALA": 0.1189421502661125, "A/28-VAL": 0.16347420322884412, "A/29-PRO": 0.16595998475955204, "A/30-THR": 0.12419612677585566, "A/31-THR": 0.11795988447412854, "A/32-ARG": 0.3625137009918748, "A/33-VAL": 0.10490873261952545, "A/34-VAL": 0.11062285464704955, "A/35-VAL": 0.12308846158046294, "A/36-HIS": 0.2088738992583586, "A/37-GLN": 0.19772598728167592, "A/38-SER": 0.1216960904824701, "A/39-ALA": 0.09931558504364543, "A/40-VAL": 0.09913788585314036, "A/41-LEU": 0.1679776018759792, "A/42-LYS": 0.14434370310966874, "A/43-LYS": 0.1376772578423044, "A/44-ASP": 0.13150081819065101, "A/45-ASP": 0.12751286782499505, "A/46-VAL": 0.11029791752735964, "A/47-SER": 0.07766893061664625, "A/48-GLY": 0.13466415685763675, "A/49-SER": 0.08812297417748821, "A/50-GLU": 0.11376535474204083, "A/51-ILE": 0.13570323133080942, "A/52-LYS": 0.14048731921633326, "A/53-PRO": 0.1258299924068701, "A/54-GLU": 0.34646150565017503, "A/55-GLY": 0.08257866695026049, "A/56-ASP": 0.18756678946500632, "A/57-VAL": 0.1125382024489834, "A/58-ALA": 0.1353745345351678, "A/59-ARG": 0.169191672540722, "A/60-TYR": 0.09436605625097481, "A/61-LYS": 0.13138267842592358, "A/62-ILE": 0.0939132143771943, "A/63-ARG": 0.15776943094402027, "A/64-LYS": 0.16559540038898787, "A/65-VAL": 0.061976425597609096, "A/66-MET": 0.11129453840560889, "A/67-LEU": 0.14473365603481414, "A/68-SER": 0.11455834803862124, "A/69-CYS": 0.12247572227376148, "A/70-THR": 0.09367994021912404, "A/71-LEU": 0.09746679018402897, "A/72-ARG": 0.2582392286480235, "A/73-MET": 0.18090316765496495, "A/74-ARG": 0.20314101465036682, "A/75-PRO": 0.086283288037274, "A/76-GLY": 0.13634972529071795, "A/77-GLU": 0.13996787764577828, "A/78-LEU": 0.08231120330986715, "A/79-VAL": 0.06894084038752683, "A/80-ASN": 0.10439689063634909, "A/81-TYR": 0.17131032840296115, "A/82-LEU": 0.09777738463748888, "A/83-ILE": 0.1005514659996711, "A/84-VAL": 0.06133052873158947, "A/85-LYS": 0.09580722022112553, "A/86-CYS": 0.07347523608413023, "A/87-SER": 0.09699892212137319, "A/88-SER": 0.13224687672867533, "A/89-PRO": 0.10571035086787338, "A/90-ILE": 0.11224568062529619, "A/91-VAL": 0.14125852862046429, "A/92-ASN": 0.1482966112555336, "A/93-TRP": 0.19836937556764822, "A/94-SER": 0.14858110993423637, "A/95-ALA": 0.097067729129515, "A/96-ALA": 0.0641636617961127, "A/97-PHE": 0.09003618831123247, "A/98-THR": 0.13591813987018433, "A/99-ALA": 0.10340084199931478, "A/100-PRO": 0.08934323072569181, "A/101-ALA": 0.14009598046612595, "A/102-LEU": 0.08792043954580182, "A/103-MET": 0.09355523701056893, "A/104-VAL": 0.07823394372954952, "A/105-LYS": 0.1343349591455721, "A/106-GLU": 0.17762011412301965, "A/107-SER": 0.060806568719460115, "A/108-CYS": 0.08849347350438966, "A/109-GLN": 0.1979451074933471, "A/110-ASP": 0.12355151462769323, "A/111-MET": 0.1838384438057272, "A/112-ILE": 0.08360789635658476, "A/113-THR": 0.07398748923369358, "A/114-ILE": 0.07535152980993787, "A/115-ILE": 0.0662824079509591, "A/116-GLY": 0.10340965801918398, "A/117-LYS": 0.15187133869936614, "A/118-GLY": 0.13175279072834048, "A/119-LYS": 0.10380143582986891, "A/120-VAL": 0.06781653963625278, "A/121-GLU": 0.08104972093954287, "A/122-SER": 0.05422084113415916, "A/123-ASN": 0.1459382361079242, "A/124-GLY": 0.0746550774332202, "A/125-VAL": 0.10565942753215932, "A/126-ALA": 0.07747884455630873, "A/127-GLY": 0.12038515588412492, "A/128-SER": 0.14279743873333423, "A/129-ASP": 0.10657590860487459, "A/130-CYS": 0.09916769595257938, "A/131-THR": 0.11214547290688061, "A/132-LYS": 0.11609431905546713, "A/133-SER": 0.07953745207352732, "A/134-PHE": 0.15468896113301214, "A/135-ASN": 0.16135990548701454, "A/136-LYS": 0.19249332727079224, "A/137-PHE": 0.22467208116883766, "A/138-ILE": 0.08841038717507686, "A/139-ARG": 0.34956588817420226, "A/140-LEU": 0.10512977901971021, "A/141-GLY": 0.1084138225938794, "A/142-ALA": 0.11101537634777446, "A/143-GLY": 0.10043996383591927, "A/144-ILE": 0.1341506219790996, "A/145-SER": 0.12458121017826228, "A/146-GLN": 0.13601589949510026, "A/147-THR": 0.10286522967436217, "A/148-GLN": 0.12410069250785692, "A/149-HIS": 0.12397577815633104, "A/150-LEU": 0.07355619313475648, "A/151-TYR": 0.15271470109912966, "A/152-VAL": 0.11428237080390093, "A/153-VAL": 0.05794004044092129, "A/154-MET": 0.15995745423647847, "A/155-TYR": 0.1431309877538913, "A/156-THR": 0.08307117977031515, "A/157-SER": 0.13237607162268386, "A/158-GLU": 0.11869097819475463, "A/159-ALA": 0.09832958212694376, "A/160-VAL": 0.10654097292029467, "A/161-LYS": 0.1795576683559042, "A/162-THR": 0.06643309575480275, "A/163-VAL": 0.09286908618904004, "A/164-LEU": 0.16446188849124332, "A/165-GLU": 0.13657904161429646, "A/166-HIS": 0.11480685383823543, "A/167-ARG": 0.15751980431736198, "A/168-VAL": 0.0800369586870837, "A/169-TYR": 0.11969213034282847, "A/170-ILE": 0.12536715484687863, "A/171-GLU": 0.22407724180830124, "A/172-VAL": 0.0928936802501427}}}}, "T1027": {"4": {"single": {"lddt": 0.37031074992842755, "rmsd": 15.52227783203125, "cad_score": 0.35442, "gdtts": 0.05505952380952381, "tm_score": 0.4023299515247345, "LoCoHD": 0.17078156425400823}, "per_residue": {"lddt": {"A/1-LYS": 0.491, "A/2-PRO": 0.52, "A/3-THR": 0.281, "A/4-GLU": 0.23, "A/5-ASN": 0.285, "A/6-ASN": 0.314, "A/7-GLU": 0.294, "A/8-ASP": 0.191, "A/9-PHE": 0.329, "A/10-ASN": 0.363, "A/11-ILE": 0.404, "A/12-VAL": 0.415, "A/13-ALA": 0.443, "A/14-VAL": 0.384, "A/15-ALA": 0.429, "A/16-SER": 0.45, "A/17-ASN": 0.378, "A/18-PHE": 0.283, "A/19-ALA": 0.396, "A/20-THR": 0.289, "A/21-THR": 0.303, "A/22-ASP": 0.273, "A/23-LEU": 0.419, "A/24-ASP": 0.377, "A/25-ALA": 0.333, "A/26-ASP": 0.355, "A/27-ARG": 0.421, "A/28-GLY": 0.36, "A/29-LYS": 0.278, "A/30-LEU": 0.264, "A/31-PRO": 0.255, "A/32-GLY": 0.258, "A/33-LYS": 0.279, "A/34-LYS": 0.292, "A/35-LEU": 0.307, "A/36-PRO": 0.398, "A/37-LEU": 0.419, "A/38-GLU": 0.421, "A/39-VAL": 0.417, "A/40-LEU": 0.453, "A/41-LYS": 0.475, "A/42-GLU": 0.456, "A/43-MET": 0.453, "A/44-GLU": 0.466, "A/45-ALA": 0.633, "A/46-ASN": 0.602, "A/47-ALA": 0.617, "A/48-ARG": 0.567, "A/49-LYS": 0.494, "A/50-ALA": 0.522, "A/51-GLY": 0.647, "A/52-CYS": 0.604, "A/53-THR": 0.571, "A/54-ARG": 0.465, "A/55-GLY": 0.526, "A/56-CYS": 0.511, "A/57-LEU": 0.493, "A/58-ILE": 0.481, "A/59-CYS": 0.523, "A/60-LEU": 0.433, "A/61-SER": 0.44, "A/62-HIS": 0.416, "A/63-ILE": 0.537, "A/64-LYS": 0.565, "A/65-CYS": 0.547, "A/66-THR": 0.57, "A/67-PRO": 0.555, "A/68-LYS": 0.428, "A/69-MET": 0.419, "A/70-LYS": 0.381, "A/71-LYS": 0.395, "A/72-PHE": 0.237, "A/73-ILE": 0.279, "A/74-PRO": 0.322, "A/75-GLY": 0.313, "A/76-ARG": 0.267, "A/77-CYS": 0.371, "A/78-HIS": 0.341, "A/79-THR": 0.43, "A/80-TYR": 0.245, "A/81-GLU": 0.347, "A/82-GLY": 0.378, "A/83-ASP": 0.226, "A/84-LYS": 0.261, "A/85-GLU": 0.242, "A/86-SER": 0.204, "A/87-ALA": 0.126, "A/88-GLN": 0.089, "A/89-GLY": 0.138, "A/90-GLY": 0.088, "A/91-ILE": 0.073, "A/92-GLY": 0.173, "A/93-GLU": 0.243, "A/94-ALA": 0.275, "A/95-ILE": 0.294, "A/96-VAL": 0.383, "A/97-ASP": 0.375, "A/98-ILE": 0.425, "A/99-PRO": 0.328, "A/100-ALA": 0.401, "A/101-ILE": 0.464, "A/102-PRO": 0.654, "A/103-ARG": 0.33, "A/104-PHE": 0.543, "A/105-LYS": 0.594, "A/106-ASP": 0.573, "A/107-LEU": 0.454, "A/108-GLU": 0.392, "A/109-PRO": 0.393, "A/110-MET": 0.336, "A/111-GLU": 0.417, "A/112-GLN": 0.515, "A/113-PHE": 0.343, "A/114-ILE": 0.408, "A/115-ALA": 0.515, "A/116-GLN": 0.425, "A/117-VAL": 0.448, "A/118-ASP": 0.484, "A/119-LEU": 0.529, "A/120-CYS": 0.533, "A/121-VAL": 0.56, "A/122-ASP": 0.574, "A/123-CYS": 0.422, "A/124-THR": 0.375, "A/125-THR": 0.395, "A/126-GLY": 0.436, "A/127-CYS": 0.452, "A/128-LEU": 0.369, "A/129-LYS": 0.439, "A/130-GLY": 0.523, "A/131-LEU": 0.377, "A/132-ALA": 0.426, "A/133-ASN": 0.402, "A/134-VAL": 0.518, "A/135-GLN": 0.417, "A/136-CYS": 0.446, "A/137-SER": 0.41, "A/138-ASP": 0.318, "A/139-LEU": 0.255, "A/140-LEU": 0.372, "A/141-LYS": 0.35, "A/142-LYS": 0.242, "A/143-TRP": 0.208, "A/144-LEU": 0.266, "A/145-PRO": 0.268, "A/146-GLN": 0.266, "A/147-ARG": 0.25, "A/148-CYS": 0.212, "A/149-ALA": 0.21, "A/150-THR": 0.148, "A/151-PHE": 0.088, "A/152-ALA": 0.134, "A/153-SER": 0.141, "A/154-LYS": 0.105, "A/155-ILE": 0.104, "A/156-GLN": 0.127, "A/157-GLY": 0.139, "A/158-GLN": 0.094, "A/159-VAL": 0.12, "A/160-ASP": 0.183, "A/161-LYS": 0.19, "A/162-ILE": 0.193, "A/163-LYS": 0.196, "A/164-GLY": 0.316, "A/165-ALA": 0.232, "A/166-GLY": 0.256, "A/167-GLY": 0.195, "A/168-ASP": 0.164}, "cad_score": {"A/1-LYS": 0.81, "A/2-PRO": 0.693, "A/3-THR": 0.412, "A/4-GLU": 0.012, "A/5-ASN": 0.07, "A/6-ASN": 0.106, "A/7-GLU": 0.0, "A/8-ASP": 0.023, "A/9-PHE": 0.239, "A/10-ASN": 0.584, "A/11-ILE": 0.314, "A/12-VAL": 0.372, "A/13-ALA": 0.611, "A/14-VAL": 0.455, "A/15-ALA": 0.606, "A/16-SER": 0.659, "A/17-ASN": 0.433, "A/18-PHE": 0.288, "A/19-ALA": 0.555, "A/20-THR": 0.104, "A/21-THR": 0.026, "A/22-ASP": 0.162, "A/23-LEU": 0.32, "A/24-ASP": 0.59, "A/25-ALA": 0.247, "A/26-ASP": 0.221, "A/27-ARG": 0.706, "A/28-GLY": 0.628, "A/29-LYS": 0.256, "A/30-LEU": 0.21, "A/31-PRO": 0.473, "A/32-GLY": 0.246, "A/33-LYS": 0.178, "A/34-LYS": 0.113, "A/35-LEU": 0.267, "A/36-PRO": 0.593, "A/37-LEU": 0.513, "A/38-GLU": 0.571, "A/39-VAL": 0.474, "A/40-LEU": 0.284, "A/41-LYS": 0.63, "A/42-GLU": 0.397, "A/43-MET": 0.308, "A/44-GLU": 0.34, "A/45-ALA": 0.78, "A/46-ASN": 0.728, "A/47-ALA": 0.615, "A/48-ARG": 0.61, "A/49-LYS": 0.571, "A/50-ALA": 0.704, "A/51-GLY": 0.787, "A/52-CYS": 0.634, "A/53-THR": 0.492, "A/54-ARG": 0.467, "A/55-GLY": 0.672, "A/56-CYS": 0.716, "A/57-LEU": 0.406, "A/58-ILE": 0.478, "A/59-CYS": 0.74, "A/60-LEU": 0.449, "A/61-SER": 0.257, "A/62-HIS": 0.257, "A/63-ILE": 0.527, "A/64-LYS": 0.417, "A/65-CYS": 0.382, "A/66-THR": 0.558, "A/67-PRO": 0.516, "A/68-LYS": 0.294, "A/69-MET": 0.764, "A/70-LYS": 0.407, "A/71-LYS": 0.237, "A/72-PHE": 0.13, "A/73-ILE": 0.542, "A/74-PRO": 0.181, "A/75-GLY": 0.068, "A/76-ARG": 0.148, "A/77-CYS": 0.501, "A/78-HIS": 0.312, "A/79-THR": 0.349, "A/80-TYR": 0.215, "A/81-GLU": 0.198, "A/82-GLY": 0.04, "A/83-ASP": 0.144, "A/84-LYS": 0.062, "A/85-GLU": 0.339, "A/86-SER": 0.347, "A/87-ALA": 0.0, "A/88-GLN": 0.03, "A/89-GLY": 0.057, "A/90-GLY": 0.1, "A/91-ILE": 0.076, "A/92-GLY": 0.127, "A/93-GLU": 0.237, "A/94-ALA": 0.065, "A/95-ILE": 0.201, "A/96-VAL": 0.487, "A/97-ASP": 0.263, "A/98-ILE": 0.36, "A/99-PRO": 0.209, "A/100-ALA": 0.551, "A/101-ILE": 0.518, "A/102-PRO": 0.716, "A/103-ARG": 0.254, "A/104-PHE": 0.587, "A/105-LYS": 0.48, "A/106-ASP": 0.618, "A/107-LEU": 0.615, "A/108-GLU": 0.356, "A/109-PRO": 0.35, "A/110-MET": 0.163, "A/111-GLU": 0.725, "A/112-GLN": 0.676, "A/113-PHE": 0.339, "A/114-ILE": 0.327, "A/115-ALA": 0.591, "A/116-GLN": 0.444, "A/117-VAL": 0.497, "A/118-ASP": 0.325, "A/119-LEU": 0.353, "A/120-CYS": 0.669, "A/121-VAL": 0.602, "A/122-ASP": 0.511, "A/123-CYS": 0.469, "A/124-THR": 0.508, "A/125-THR": 0.542, "A/126-GLY": 0.723, "A/127-CYS": 0.631, "A/128-LEU": 0.328, "A/129-LYS": 0.814, "A/130-GLY": 0.647, "A/131-LEU": 0.33, "A/132-ALA": 0.485, "A/133-ASN": 0.368, "A/134-VAL": 0.438, "A/135-GLN": 0.273, "A/136-CYS": 0.47, "A/137-SER": 0.487, "A/138-ASP": 0.655, "A/139-LEU": 0.265, "A/140-LEU": 0.562, "A/141-LYS": 0.323, "A/142-LYS": 0.431, "A/143-TRP": 0.19, "A/144-LEU": 0.374, "A/145-PRO": 0.312, "A/146-GLN": 0.044, "A/147-ARG": 0.097, "A/148-CYS": 0.247, "A/149-ALA": 0.383, "A/150-THR": 0.005, "A/151-PHE": 0.0, "A/152-ALA": 0.128, "A/153-SER": 0.035, "A/154-LYS": 0.003, "A/155-ILE": 0.0, "A/156-GLN": 0.0, "A/157-GLY": 0.0, "A/158-GLN": 0.0, "A/159-VAL": 0.0, "A/160-ASP": 0.01, "A/161-LYS": 0.011, "A/162-ILE": 0.005, "A/163-LYS": 0.006, "A/164-GLY": 0.001, "A/165-ALA": 0.005, "A/166-GLY": 0.027, "A/167-GLY": 0.347, "A/168-ASP": 0.734}, "LoCoHD": {"A/1-LYS": 0.2331812483243662, "A/2-PRO": 0.12798570311283125, "A/3-THR": 0.11309436056552466, "A/4-GLU": 0.2293070785920392, "A/5-ASN": 0.13700149216333035, "A/6-ASN": 0.2234211282284743, "A/7-GLU": 0.26795985317215154, "A/8-ASP": 0.19857295409577783, "A/9-PHE": 0.19484766917711016, "A/10-ASN": 0.16472158805934736, "A/11-ILE": 0.20984590242502094, "A/12-VAL": 0.16175815736310198, "A/13-ALA": 0.1331406568701286, "A/14-VAL": 0.10406711836824244, "A/15-ALA": 0.12026226087415916, "A/16-SER": 0.25005562640117535, "A/17-ASN": 0.22683518680921194, "A/18-PHE": 0.17021887377931774, "A/19-ALA": 0.1467554875127216, "A/20-THR": 0.11523877320108301, "A/21-THR": 0.16290938983306674, "A/22-ASP": 0.1980891478362992, "A/23-LEU": 0.21701230042304911, "A/24-ASP": 0.17397866141458637, "A/25-ALA": 0.21855027200773408, "A/26-ASP": 0.2575440167755286, "A/27-ARG": 0.22225194012183, "A/28-GLY": 0.23222484469800442, "A/29-LYS": 0.34414313788080625, "A/30-LEU": 0.29954012000692803, "A/31-PRO": 0.12268738777186683, "A/32-GLY": 0.14345559257824753, "A/33-LYS": 0.21996235223012597, "A/34-LYS": 0.2782228612806658, "A/35-LEU": 0.165331380773595, "A/36-PRO": 0.2067159578820313, "A/37-LEU": 0.13407863464899972, "A/38-GLU": 0.2571170508599688, "A/39-VAL": 0.14845482149875475, "A/40-LEU": 0.19011659963500965, "A/41-LYS": 0.15307932087960638, "A/42-GLU": 0.1512907127422352, "A/43-MET": 0.13462159558421397, "A/44-GLU": 0.22986550005020479, "A/45-ALA": 0.09292787176996996, "A/46-ASN": 0.0880022848372408, "A/47-ALA": 0.06828859785072507, "A/48-ARG": 0.1774204692083677, "A/49-LYS": 0.155944614076677, "A/50-ALA": 0.06884209389579936, "A/51-GLY": 0.06351982935368629, "A/52-CYS": 0.07954668036528124, "A/53-THR": 0.10378028450917756, "A/54-ARG": 0.26716367984955414, "A/55-GLY": 0.09357596334814967, "A/56-CYS": 0.11260524745905204, "A/57-LEU": 0.23486608430563002, "A/58-ILE": 0.12815595476334815, "A/59-CYS": 0.0788899757976882, "A/60-LEU": 0.1496665729177781, "A/61-SER": 0.13745005719452205, "A/62-HIS": 0.17410762235578106, "A/63-ILE": 0.07859881755808266, "A/64-LYS": 0.14213932247318464, "A/65-CYS": 0.11270459084781535, "A/66-THR": 0.0897281224777953, "A/67-PRO": 0.10934377883197512, "A/68-LYS": 0.18352269206617985, "A/69-MET": 0.1395610168080607, "A/70-LYS": 0.2466736178793788, "A/71-LYS": 0.23793267940060892, "A/72-PHE": 0.17782644047312737, "A/73-ILE": 0.09499279836432983, "A/74-PRO": 0.15521562360241148, "A/75-GLY": 0.1862006477940872, "A/76-ARG": 0.2032755630783316, "A/77-CYS": 0.11562606816698706, "A/78-HIS": 0.20568122574912598, "A/79-THR": 0.11210938721110703, "A/80-TYR": 0.2475715271019342, "A/81-GLU": 0.2179226073762293, "A/82-GLY": 0.18608463019829355, "A/83-ASP": 0.15644000513691075, "A/84-LYS": 0.20228355093955708, "A/85-GLU": 0.26855105282523506, "A/86-SER": 0.13012689507518288, "A/87-ALA": 0.13388489303843812, "A/88-GLN": 0.29370987870648213, "A/89-GLY": 0.22723540802793854, "A/90-GLY": 0.19504648154078197, "A/91-ILE": 0.18507895363627042, "A/92-GLY": 0.16677043923551613, "A/93-GLU": 0.1541889459666732, "A/94-ALA": 0.12407823519007483, "A/95-ILE": 0.1819649399362807, "A/96-VAL": 0.14348281984020214, "A/97-ASP": 0.2295695553221995, "A/98-ILE": 0.17197232005327978, "A/99-PRO": 0.09276023464205166, "A/100-ALA": 0.09995359984054171, "A/101-ILE": 0.1682681698244157, "A/102-PRO": 0.090507534699822, "A/103-ARG": 0.262153499440827, "A/104-PHE": 0.207124301100256, "A/105-LYS": 0.1516364506504005, "A/106-ASP": 0.17916166736779707, "A/107-LEU": 0.10422135836459877, "A/108-GLU": 0.25790984985110665, "A/109-PRO": 0.15515884106401226, "A/110-MET": 0.1697208112319009, "A/111-GLU": 0.16303495504338084, "A/112-GLN": 0.17515050006130212, "A/113-PHE": 0.16034285051228236, "A/114-ILE": 0.12448739945495826, "A/115-ALA": 0.132672440378217, "A/116-GLN": 0.12965100725279458, "A/117-VAL": 0.1029516024875419, "A/118-ASP": 0.24757530392788052, "A/119-LEU": 0.15657093189121146, "A/120-CYS": 0.09026480239595351, "A/121-VAL": 0.09323408717221042, "A/122-ASP": 0.06399991127524898, "A/123-CYS": 0.09823828216740484, "A/124-THR": 0.12586086562524756, "A/125-THR": 0.11504540933697724, "A/126-GLY": 0.05788946212581626, "A/127-CYS": 0.10154313439383593, "A/128-LEU": 0.15077504436254638, "A/129-LYS": 0.11240838701036734, "A/130-GLY": 0.0683892565488244, "A/131-LEU": 0.1639753207568216, "A/132-ALA": 0.13426713467564105, "A/133-ASN": 0.11926904305326214, "A/134-VAL": 0.1634906821233625, "A/135-GLN": 0.27886756380220806, "A/136-CYS": 0.232422881178456, "A/137-SER": 0.14521769594035755, "A/138-ASP": 0.2148140539784215, "A/139-LEU": 0.18244911150849238, "A/140-LEU": 0.13969470162884007, "A/141-LYS": 0.2595996541328908, "A/142-LYS": 0.16574022092485127, "A/143-TRP": 0.24883191967749965, "A/144-LEU": 0.20797507033162724, "A/145-PRO": 0.1839210555460491, "A/146-GLN": 0.2789240895102411, "A/147-ARG": 0.3500093008888883, "A/148-CYS": 0.19367448030677395, "A/149-ALA": 0.11652284981076973, "A/150-THR": 0.2808430776664245, "A/151-PHE": 0.2631681039031797, "A/152-ALA": 0.10472323781954453, "A/153-SER": 0.13542754352494613, "A/154-LYS": 0.274971794617901, "A/155-ILE": 0.17945187953064615, "A/156-GLN": 0.298314488382571, "A/157-GLY": 0.2309683135518912, "A/158-GLN": 0.20052478769672064, "A/159-VAL": 0.1177689462217576, "A/160-ASP": 0.11667192257941482, "A/161-LYS": 0.1767930525253883, "A/162-ILE": 0.1209097693928004, "A/163-LYS": 0.22095465555495294, "A/164-GLY": 0.23214105571866095, "A/165-ALA": 0.19906040497247462, "A/166-GLY": 0.13717740810141651, "A/167-GLY": 0.15203165533168989, "A/168-ASP": 0.18970778200684602}}}, "1": {"single": {"lddt": 0.3194548034638408, "rmsd": 16.012094497680664, "cad_score": 0.320328, "gdtts": 0.052083333333333336, "tm_score": 0.3201237618923187, "LoCoHD": 0.17028726499133445}, "per_residue": {"lddt": {"A/1-LYS": 0.137, "A/2-PRO": 0.157, "A/3-THR": 0.165, "A/4-GLU": 0.241, "A/5-ASN": 0.229, "A/6-ASN": 0.293, "A/7-GLU": 0.355, "A/8-ASP": 0.38, "A/9-PHE": 0.25, "A/10-ASN": 0.427, "A/11-ILE": 0.376, "A/12-VAL": 0.504, "A/13-ALA": 0.469, "A/14-VAL": 0.317, "A/15-ALA": 0.41, "A/16-SER": 0.475, "A/17-ASN": 0.349, "A/18-PHE": 0.232, "A/19-ALA": 0.44, "A/20-THR": 0.309, "A/21-THR": 0.265, "A/22-ASP": 0.321, "A/23-LEU": 0.3, "A/24-ASP": 0.348, "A/25-ALA": 0.212, "A/26-ASP": 0.226, "A/27-ARG": 0.345, "A/28-GLY": 0.339, "A/29-LYS": 0.221, "A/30-LEU": 0.275, "A/31-PRO": 0.229, "A/32-GLY": 0.222, "A/33-LYS": 0.162, "A/34-LYS": 0.232, "A/35-LEU": 0.265, "A/36-PRO": 0.309, "A/37-LEU": 0.431, "A/38-GLU": 0.388, "A/39-VAL": 0.368, "A/40-LEU": 0.373, "A/41-LYS": 0.448, "A/42-GLU": 0.408, "A/43-MET": 0.333, "A/44-GLU": 0.44, "A/45-ALA": 0.551, "A/46-ASN": 0.445, "A/47-ALA": 0.475, "A/48-ARG": 0.49, "A/49-LYS": 0.523, "A/50-ALA": 0.457, "A/51-GLY": 0.449, "A/52-CYS": 0.401, "A/53-THR": 0.335, "A/54-ARG": 0.274, "A/55-GLY": 0.311, "A/56-CYS": 0.326, "A/57-LEU": 0.32, "A/58-ILE": 0.247, "A/59-CYS": 0.314, "A/60-LEU": 0.282, "A/61-SER": 0.394, "A/62-HIS": 0.336, "A/63-ILE": 0.443, "A/64-LYS": 0.493, "A/65-CYS": 0.466, "A/66-THR": 0.553, "A/67-PRO": 0.58, "A/68-LYS": 0.459, "A/69-MET": 0.454, "A/70-LYS": 0.467, "A/71-LYS": 0.385, "A/72-PHE": 0.242, "A/73-ILE": 0.299, "A/74-PRO": 0.22, "A/75-GLY": 0.289, "A/76-ARG": 0.233, "A/77-CYS": 0.365, "A/78-HIS": 0.371, "A/79-THR": 0.399, "A/80-TYR": 0.204, "A/81-GLU": 0.188, "A/82-GLY": 0.189, "A/83-ASP": 0.158, "A/84-LYS": 0.144, "A/85-GLU": 0.334, "A/86-SER": 0.327, "A/87-ALA": 0.222, "A/88-GLN": 0.16, "A/89-GLY": 0.149, "A/90-GLY": 0.111, "A/91-ILE": 0.068, "A/92-GLY": 0.151, "A/93-GLU": 0.21, "A/94-ALA": 0.201, "A/95-ILE": 0.252, "A/96-VAL": 0.243, "A/97-ASP": 0.304, "A/98-ILE": 0.388, "A/99-PRO": 0.596, "A/100-ALA": 0.571, "A/101-ILE": 0.476, "A/102-PRO": 0.57, "A/103-ARG": 0.371, "A/104-PHE": 0.429, "A/105-LYS": 0.594, "A/106-ASP": 0.563, "A/107-LEU": 0.486, "A/108-GLU": 0.33, "A/109-PRO": 0.38, "A/110-MET": 0.303, "A/111-GLU": 0.362, "A/112-GLN": 0.475, "A/113-PHE": 0.341, "A/114-ILE": 0.381, "A/115-ALA": 0.493, "A/116-GLN": 0.462, "A/117-VAL": 0.388, "A/118-ASP": 0.412, "A/119-LEU": 0.459, "A/120-CYS": 0.405, "A/121-VAL": 0.377, "A/122-ASP": 0.295, "A/123-CYS": 0.297, "A/124-THR": 0.213, "A/125-THR": 0.274, "A/126-GLY": 0.245, "A/127-CYS": 0.254, "A/128-LEU": 0.305, "A/129-LYS": 0.315, "A/130-GLY": 0.314, "A/131-LEU": 0.282, "A/132-ALA": 0.372, "A/133-ASN": 0.332, "A/134-VAL": 0.382, "A/135-GLN": 0.383, "A/136-CYS": 0.345, "A/137-SER": 0.383, "A/138-ASP": 0.313, "A/139-LEU": 0.259, "A/140-LEU": 0.349, "A/141-LYS": 0.344, "A/142-LYS": 0.259, "A/143-TRP": 0.227, "A/144-LEU": 0.325, "A/145-PRO": 0.383, "A/146-GLN": 0.294, "A/147-ARG": 0.253, "A/148-CYS": 0.181, "A/149-ALA": 0.267, "A/150-THR": 0.196, "A/151-PHE": 0.126, "A/152-ALA": 0.224, "A/153-SER": 0.205, "A/154-LYS": 0.145, "A/155-ILE": 0.15, "A/156-GLN": 0.15, "A/157-GLY": 0.163, "A/158-GLN": 0.108, "A/159-VAL": 0.089, "A/160-ASP": 0.127, "A/161-LYS": 0.133, "A/162-ILE": 0.122, "A/163-LYS": 0.11, "A/164-GLY": 0.147, "A/165-ALA": 0.132, "A/166-GLY": null, "A/167-GLY": 0.072, "A/168-ASP": null}, "cad_score": {"A/1-LYS": 0.329, "A/2-PRO": 0.431, "A/3-THR": 0.275, "A/4-GLU": 0.215, "A/5-ASN": 0.123, "A/6-ASN": 0.27, "A/7-GLU": 0.345, "A/8-ASP": 0.329, "A/9-PHE": 0.235, "A/10-ASN": 0.627, "A/11-ILE": 0.304, "A/12-VAL": 0.479, "A/13-ALA": 0.753, "A/14-VAL": 0.386, "A/15-ALA": 0.364, "A/16-SER": 0.633, "A/17-ASN": 0.318, "A/18-PHE": 0.171, "A/19-ALA": 0.514, "A/20-THR": 0.339, "A/21-THR": 0.184, "A/22-ASP": 0.375, "A/23-LEU": 0.231, "A/24-ASP": 0.52, "A/25-ALA": 0.158, "A/26-ASP": 0.206, "A/27-ARG": 0.515, "A/28-GLY": 0.547, "A/29-LYS": 0.199, "A/30-LEU": 0.032, "A/31-PRO": 0.233, "A/32-GLY": 0.237, "A/33-LYS": 0.03, "A/34-LYS": 0.016, "A/35-LEU": 0.184, "A/36-PRO": 0.35, "A/37-LEU": 0.498, "A/38-GLU": 0.424, "A/39-VAL": 0.422, "A/40-LEU": 0.373, "A/41-LYS": 0.651, "A/42-GLU": 0.52, "A/43-MET": 0.276, "A/44-GLU": 0.378, "A/45-ALA": 0.783, "A/46-ASN": 0.424, "A/47-ALA": 0.578, "A/48-ARG": 0.527, "A/49-LYS": 0.594, "A/50-ALA": 0.519, "A/51-GLY": 0.706, "A/52-CYS": 0.315, "A/53-THR": 0.125, "A/54-ARG": 0.193, "A/55-GLY": 0.281, "A/56-CYS": 0.465, "A/57-LEU": 0.242, "A/58-ILE": 0.203, "A/59-CYS": 0.351, "A/60-LEU": 0.14, "A/61-SER": 0.426, "A/62-HIS": 0.307, "A/63-ILE": 0.548, "A/64-LYS": 0.585, "A/65-CYS": 0.418, "A/66-THR": 0.652, "A/67-PRO": 0.605, "A/68-LYS": 0.308, "A/69-MET": 0.484, "A/70-LYS": 0.607, "A/71-LYS": 0.308, "A/72-PHE": 0.25, "A/73-ILE": 0.345, "A/74-PRO": 0.151, "A/75-GLY": 0.369, "A/76-ARG": 0.174, "A/77-CYS": 0.28, "A/78-HIS": 0.506, "A/79-THR": 0.618, "A/80-TYR": 0.225, "A/81-GLU": 0.109, "A/82-GLY": 0.073, "A/83-ASP": 0.082, "A/84-LYS": 0.227, "A/85-GLU": 0.605, "A/86-SER": 0.13, "A/87-ALA": 0.001, "A/88-GLN": 0.108, "A/89-GLY": 0.251, "A/90-GLY": 0.103, "A/91-ILE": 0.024, "A/92-GLY": 0.062, "A/93-GLU": 0.18, "A/94-ALA": 0.01, "A/95-ILE": 0.369, "A/96-VAL": 0.284, "A/97-ASP": 0.231, "A/98-ILE": 0.578, "A/99-PRO": 0.557, "A/100-ALA": 0.134, "A/101-ILE": 0.386, "A/102-PRO": 0.662, "A/103-ARG": 0.237, "A/104-PHE": 0.298, "A/105-LYS": 0.51, "A/106-ASP": 0.679, "A/107-LEU": 0.655, "A/108-GLU": 0.523, "A/109-PRO": 0.549, "A/110-MET": 0.22, "A/111-GLU": 0.534, "A/112-GLN": 0.608, "A/113-PHE": 0.393, "A/114-ILE": 0.395, "A/115-ALA": 0.735, "A/116-GLN": 0.539, "A/117-VAL": 0.384, "A/118-ASP": 0.443, "A/119-LEU": 0.433, "A/120-CYS": 0.255, "A/121-VAL": 0.35, "A/122-ASP": 0.277, "A/123-CYS": 0.368, "A/124-THR": 0.229, "A/125-THR": 0.651, "A/126-GLY": 0.372, "A/127-CYS": 0.371, "A/128-LEU": 0.371, "A/129-LYS": 0.669, "A/130-GLY": 0.531, "A/131-LEU": 0.335, "A/132-ALA": 0.291, "A/133-ASN": 0.322, "A/134-VAL": 0.348, "A/135-GLN": 0.106, "A/136-CYS": 0.395, "A/137-SER": 0.515, "A/138-ASP": 0.362, "A/139-LEU": 0.121, "A/140-LEU": 0.448, "A/141-LYS": 0.565, "A/142-LYS": 0.196, "A/143-TRP": 0.053, "A/144-LEU": 0.335, "A/145-PRO": 0.553, "A/146-GLN": 0.339, "A/147-ARG": 0.347, "A/148-CYS": 0.283, "A/149-ALA": 0.471, "A/150-THR": 0.098, "A/151-PHE": 0.0, "A/152-ALA": 0.22, "A/153-SER": 0.001, "A/154-LYS": 0.005, "A/155-ILE": 0.0, "A/156-GLN": 0.0, "A/157-GLY": 0.027, "A/158-GLN": 0.017, "A/159-VAL": 0.0, "A/160-ASP": 0.0, "A/161-LYS": 0.028, "A/162-ILE": 0.03, "A/163-LYS": 0.0, "A/164-GLY": 0.001, "A/165-ALA": 0.0, "A/166-GLY": 0.128, "A/167-GLY": 0.485, "A/168-ASP": 0.578}, "LoCoHD": {"A/1-LYS": 0.26273709377796894, "A/2-PRO": 0.12265556379277877, "A/3-THR": 0.18221024041073902, "A/4-GLU": 0.16073502784412036, "A/5-ASN": 0.1847797085264131, "A/6-ASN": 0.19207122125714104, "A/7-GLU": 0.24615085576204013, "A/8-ASP": 0.18828043564671454, "A/9-PHE": 0.17290409045777216, "A/10-ASN": 0.09228873126031333, "A/11-ILE": 0.14064954260280663, "A/12-VAL": 0.19103195718974933, "A/13-ALA": 0.11345925708720503, "A/14-VAL": 0.08859741532699279, "A/15-ALA": 0.0985494658716352, "A/16-SER": 0.2189326021014914, "A/17-ASN": 0.24803325878327728, "A/18-PHE": 0.1846654470409945, "A/19-ALA": 0.11027139929379381, "A/20-THR": 0.11215236615482589, "A/21-THR": 0.1655477421161151, "A/22-ASP": 0.13464793894740637, "A/23-LEU": 0.36646192122796567, "A/24-ASP": 0.18565623132211734, "A/25-ALA": 0.21536888600672707, "A/26-ASP": 0.21895445663445717, "A/27-ARG": 0.21382698000030348, "A/28-GLY": 0.09852024131483197, "A/29-LYS": 0.17440258207121975, "A/30-LEU": 0.2111542679113533, "A/31-PRO": 0.2180317610586525, "A/32-GLY": 0.09921114537483912, "A/33-LYS": 0.1960829893421692, "A/34-LYS": 0.2077078151081974, "A/35-LEU": 0.15629215869732496, "A/36-PRO": 0.15910457523618507, "A/37-LEU": 0.15210628901073317, "A/38-GLU": 0.22715400559224935, "A/39-VAL": 0.14103707322382986, "A/40-LEU": 0.16457235008497303, "A/41-LYS": 0.11973419867874514, "A/42-GLU": 0.10254731829134552, "A/43-MET": 0.09986207612761404, "A/44-GLU": 0.2328396170264491, "A/45-ALA": 0.08156178818005559, "A/46-ASN": 0.10500919222029405, "A/47-ALA": 0.07641424248989222, "A/48-ARG": 0.21422478030084613, "A/49-LYS": 0.14495624934056467, "A/50-ALA": 0.09618996817640003, "A/51-GLY": 0.08223928003834899, "A/52-CYS": 0.1471323299859995, "A/53-THR": 0.13858187605908956, "A/54-ARG": 0.3527393984535614, "A/55-GLY": 0.13202913173073622, "A/56-CYS": 0.12843487902967912, "A/57-LEU": 0.2207833694309966, "A/58-ILE": 0.19914564964504564, "A/59-CYS": 0.15620770188588937, "A/60-LEU": 0.12991268631739078, "A/61-SER": 0.10896582273978092, "A/62-HIS": 0.2063401052509487, "A/63-ILE": 0.11394512614155293, "A/64-LYS": 0.2096855130918717, "A/65-CYS": 0.15441969771455943, "A/66-THR": 0.1326701587231394, "A/67-PRO": 0.07159591435520896, "A/68-LYS": 0.18624595675484254, "A/69-MET": 0.12670849828037567, "A/70-LYS": 0.1562349980220674, "A/71-LYS": 0.3097580699709959, "A/72-PHE": 0.2255454185242199, "A/73-ILE": 0.16704784817683893, "A/74-PRO": 0.1288136151700402, "A/75-GLY": 0.1934031323187837, "A/76-ARG": 0.24176060353454268, "A/77-CYS": 0.150890251536391, "A/78-HIS": 0.2632948625146198, "A/79-THR": 0.14303682481770422, "A/80-TYR": 0.2611168893716183, "A/81-GLU": 0.23804218316236708, "A/82-GLY": 0.23544756159509517, "A/83-ASP": 0.18028046170672438, "A/84-LYS": 0.3298070259943463, "A/85-GLU": 0.22684340886164997, "A/86-SER": 0.12432292236791967, "A/87-ALA": 0.07115580071591086, "A/88-GLN": 0.17362684730565803, "A/89-GLY": 0.11950319343611812, "A/90-GLY": 0.14412542099247655, "A/91-ILE": 0.22190671604647189, "A/92-GLY": 0.14272345160463426, "A/93-GLU": 0.23655367368601418, "A/94-ALA": 0.20874166354043913, "A/95-ILE": 0.2214862432487235, "A/96-VAL": 0.14268418708985608, "A/97-ASP": 0.2071432009090511, "A/98-ILE": 0.20485065473702596, "A/99-PRO": 0.18022820240137624, "A/100-ALA": 0.20162030585443605, "A/101-ILE": 0.15100721003153728, "A/102-PRO": 0.09045850684803908, "A/103-ARG": 0.33287873602105955, "A/104-PHE": 0.20017192839253412, "A/105-LYS": 0.1513999000568986, "A/106-ASP": 0.18715467431382382, "A/107-LEU": 0.10841924328171146, "A/108-GLU": 0.08851070435317711, "A/109-PRO": 0.1337085696863126, "A/110-MET": 0.2691341537789923, "A/111-GLU": 0.2484272529245425, "A/112-GLN": 0.24453984099701834, "A/113-PHE": 0.19505246933394757, "A/114-ILE": 0.11002436961526951, "A/115-ALA": 0.0691670432479066, "A/116-GLN": 0.15087229666659643, "A/117-VAL": 0.11683227483388674, "A/118-ASP": 0.18016446552834614, "A/119-LEU": 0.12905160077124334, "A/120-CYS": 0.1374917654630849, "A/121-VAL": 0.1047475934451257, "A/122-ASP": 0.12143121236526647, "A/123-CYS": 0.09595347844974265, "A/124-THR": 0.17395058314955186, "A/125-THR": 0.09519934791161572, "A/126-GLY": 0.08931953428819571, "A/127-CYS": 0.09395259062988319, "A/128-LEU": 0.15515353338786422, "A/129-LYS": 0.13603625504994415, "A/130-GLY": 0.07333639075250872, "A/131-LEU": 0.11055483207618862, "A/132-ALA": 0.10528496219424674, "A/133-ASN": 0.08856671435065663, "A/134-VAL": 0.12147127223031504, "A/135-GLN": 0.17690669540333306, "A/136-CYS": 0.14842282965775014, "A/137-SER": 0.10627970191542867, "A/138-ASP": 0.20511599437349348, "A/139-LEU": 0.16988870468266756, "A/140-LEU": 0.13395274272651272, "A/141-LYS": 0.13940791254840812, "A/142-LYS": 0.22802493581433278, "A/143-TRP": 0.1906897680173682, "A/144-LEU": 0.21061278094569394, "A/145-PRO": 0.0838824982161021, "A/146-GLN": 0.2477222415098851, "A/147-ARG": 0.38264644012256166, "A/148-CYS": 0.21148074525842667, "A/149-ALA": 0.1056293393637406, "A/150-THR": 0.27845241636176643, "A/151-PHE": 0.29700794375179457, "A/152-ALA": 0.1307159001824306, "A/153-SER": 0.12254517287264242, "A/154-LYS": 0.22899719776311986, "A/155-ILE": 0.2078667248148752, "A/156-GLN": 0.3069702218104439, "A/157-GLY": 0.2277277389694333, "A/158-GLN": 0.23591855246776106, "A/159-VAL": 0.12472186293760118, "A/160-ASP": 0.12068298023619677, "A/161-LYS": 0.1802142461899867, "A/162-ILE": 0.14604107228068663, "A/163-LYS": 0.23202707090144986, "A/164-GLY": 0.1911342644563179, "A/165-ALA": 0.1743678926543861, "A/166-GLY": 0.16591149297488067, "A/167-GLY": 0.14999117253315256, "A/168-ASP": 0.14676270125676097}}}, "2": {"single": {"lddt": 0.3085056987026165, "rmsd": 15.843023300170898, "cad_score": 0.30612, "gdtts": 0.050595238095238096, "tm_score": 0.3216439187526703, "LoCoHD": 0.1689107375785689}, "per_residue": {"lddt": {"A/1-LYS": 0.169, "A/2-PRO": 0.162, "A/3-THR": 0.165, "A/4-GLU": 0.239, "A/5-ASN": 0.22, "A/6-ASN": 0.257, "A/7-GLU": 0.325, "A/8-ASP": 0.344, "A/9-PHE": 0.222, "A/10-ASN": 0.402, "A/11-ILE": 0.354, "A/12-VAL": 0.473, "A/13-ALA": 0.458, "A/14-VAL": 0.298, "A/15-ALA": 0.365, "A/16-SER": 0.446, "A/17-ASN": 0.347, "A/18-PHE": 0.209, "A/19-ALA": 0.409, "A/20-THR": 0.298, "A/21-THR": 0.253, "A/22-ASP": 0.291, "A/23-LEU": 0.285, "A/24-ASP": 0.336, "A/25-ALA": 0.209, "A/26-ASP": 0.23, "A/27-ARG": 0.355, "A/28-GLY": 0.347, "A/29-LYS": 0.236, "A/30-LEU": 0.263, "A/31-PRO": 0.227, "A/32-GLY": 0.216, "A/33-LYS": 0.164, "A/34-LYS": 0.231, "A/35-LEU": 0.264, "A/36-PRO": 0.302, "A/37-LEU": 0.419, "A/38-GLU": 0.36, "A/39-VAL": 0.349, "A/40-LEU": 0.363, "A/41-LYS": 0.429, "A/42-GLU": 0.364, "A/43-MET": 0.311, "A/44-GLU": 0.406, "A/45-ALA": 0.502, "A/46-ASN": 0.397, "A/47-ALA": 0.441, "A/48-ARG": 0.499, "A/49-LYS": 0.471, "A/50-ALA": 0.454, "A/51-GLY": 0.473, "A/52-CYS": 0.412, "A/53-THR": 0.317, "A/54-ARG": 0.326, "A/55-GLY": 0.31, "A/56-CYS": 0.303, "A/57-LEU": 0.309, "A/58-ILE": 0.298, "A/59-CYS": 0.356, "A/60-LEU": 0.304, "A/61-SER": 0.367, "A/62-HIS": 0.34, "A/63-ILE": 0.42, "A/64-LYS": 0.482, "A/65-CYS": 0.47, "A/66-THR": 0.566, "A/67-PRO": 0.578, "A/68-LYS": 0.389, "A/69-MET": 0.402, "A/70-LYS": 0.438, "A/71-LYS": 0.349, "A/72-PHE": 0.208, "A/73-ILE": 0.281, "A/74-PRO": 0.259, "A/75-GLY": 0.292, "A/76-ARG": 0.248, "A/77-CYS": 0.36, "A/78-HIS": 0.355, "A/79-THR": 0.397, "A/80-TYR": 0.219, "A/81-GLU": 0.186, "A/82-GLY": 0.196, "A/83-ASP": 0.155, "A/84-LYS": 0.144, "A/85-GLU": 0.348, "A/86-SER": 0.337, "A/87-ALA": 0.199, "A/88-GLN": 0.171, "A/89-GLY": 0.144, "A/90-GLY": 0.1, "A/91-ILE": 0.065, "A/92-GLY": 0.134, "A/93-GLU": 0.193, "A/94-ALA": 0.194, "A/95-ILE": 0.231, "A/96-VAL": 0.225, "A/97-ASP": 0.274, "A/98-ILE": 0.361, "A/99-PRO": 0.567, "A/100-ALA": 0.518, "A/101-ILE": 0.463, "A/102-PRO": 0.554, "A/103-ARG": 0.347, "A/104-PHE": 0.43, "A/105-LYS": 0.601, "A/106-ASP": 0.505, "A/107-LEU": 0.399, "A/108-GLU": 0.328, "A/109-PRO": 0.348, "A/110-MET": 0.296, "A/111-GLU": 0.353, "A/112-GLN": 0.454, "A/113-PHE": 0.324, "A/114-ILE": 0.38, "A/115-ALA": 0.482, "A/116-GLN": 0.418, "A/117-VAL": 0.387, "A/118-ASP": 0.426, "A/119-LEU": 0.428, "A/120-CYS": 0.406, "A/121-VAL": 0.372, "A/122-ASP": 0.311, "A/123-CYS": 0.297, "A/124-THR": 0.226, "A/125-THR": 0.285, "A/126-GLY": 0.232, "A/127-CYS": 0.244, "A/128-LEU": 0.324, "A/129-LYS": 0.288, "A/130-GLY": 0.302, "A/131-LEU": 0.267, "A/132-ALA": 0.348, "A/133-ASN": 0.316, "A/134-VAL": 0.367, "A/135-GLN": 0.382, "A/136-CYS": 0.336, "A/137-SER": 0.354, "A/138-ASP": 0.277, "A/139-LEU": 0.245, "A/140-LEU": 0.331, "A/141-LYS": 0.311, "A/142-LYS": 0.249, "A/143-TRP": 0.229, "A/144-LEU": 0.298, "A/145-PRO": 0.357, "A/146-GLN": 0.272, "A/147-ARG": 0.239, "A/148-CYS": 0.169, "A/149-ALA": 0.244, "A/150-THR": 0.188, "A/151-PHE": 0.132, "A/152-ALA": 0.227, "A/153-SER": 0.196, "A/154-LYS": 0.134, "A/155-ILE": 0.136, "A/156-GLN": 0.134, "A/157-GLY": 0.151, "A/158-GLN": 0.093, "A/159-VAL": 0.083, "A/160-ASP": 0.111, "A/161-LYS": 0.126, "A/162-ILE": 0.116, "A/163-LYS": 0.117, "A/164-GLY": 0.141, "A/165-ALA": 0.172, "A/166-GLY": 0.158, "A/167-GLY": 0.142, "A/168-ASP": 0.118}, "cad_score": {"A/1-LYS": 0.423, "A/2-PRO": 0.38, "A/3-THR": 0.176, "A/4-GLU": 0.119, "A/5-ASN": 0.064, "A/6-ASN": 0.163, "A/7-GLU": 0.316, "A/8-ASP": 0.391, "A/9-PHE": 0.194, "A/10-ASN": 0.581, "A/11-ILE": 0.278, "A/12-VAL": 0.475, "A/13-ALA": 0.735, "A/14-VAL": 0.42, "A/15-ALA": 0.349, "A/16-SER": 0.529, "A/17-ASN": 0.368, "A/18-PHE": 0.171, "A/19-ALA": 0.451, "A/20-THR": 0.361, "A/21-THR": 0.201, "A/22-ASP": 0.364, "A/23-LEU": 0.252, "A/24-ASP": 0.529, "A/25-ALA": 0.117, "A/26-ASP": 0.209, "A/27-ARG": 0.527, "A/28-GLY": 0.622, "A/29-LYS": 0.255, "A/30-LEU": 0.018, "A/31-PRO": 0.178, "A/32-GLY": 0.228, "A/33-LYS": 0.012, "A/34-LYS": 0.009, "A/35-LEU": 0.237, "A/36-PRO": 0.331, "A/37-LEU": 0.414, "A/38-GLU": 0.363, "A/39-VAL": 0.463, "A/40-LEU": 0.322, "A/41-LYS": 0.519, "A/42-GLU": 0.5, "A/43-MET": 0.24, "A/44-GLU": 0.319, "A/45-ALA": 0.719, "A/46-ASN": 0.421, "A/47-ALA": 0.607, "A/48-ARG": 0.565, "A/49-LYS": 0.607, "A/50-ALA": 0.417, "A/51-GLY": 0.701, "A/52-CYS": 0.354, "A/53-THR": 0.182, "A/54-ARG": 0.312, "A/55-GLY": 0.306, "A/56-CYS": 0.376, "A/57-LEU": 0.332, "A/58-ILE": 0.253, "A/59-CYS": 0.379, "A/60-LEU": 0.213, "A/61-SER": 0.333, "A/62-HIS": 0.254, "A/63-ILE": 0.364, "A/64-LYS": 0.42, "A/65-CYS": 0.377, "A/66-THR": 0.625, "A/67-PRO": 0.653, "A/68-LYS": 0.244, "A/69-MET": 0.486, "A/70-LYS": 0.633, "A/71-LYS": 0.374, "A/72-PHE": 0.229, "A/73-ILE": 0.407, "A/74-PRO": 0.257, "A/75-GLY": 0.5, "A/76-ARG": 0.149, "A/77-CYS": 0.281, "A/78-HIS": 0.545, "A/79-THR": 0.604, "A/80-TYR": 0.242, "A/81-GLU": 0.136, "A/82-GLY": 0.141, "A/83-ASP": 0.09, "A/84-LYS": 0.222, "A/85-GLU": 0.627, "A/86-SER": 0.139, "A/87-ALA": 0.005, "A/88-GLN": 0.206, "A/89-GLY": 0.372, "A/90-GLY": 0.121, "A/91-ILE": 0.041, "A/92-GLY": 0.116, "A/93-GLU": 0.239, "A/94-ALA": 0.067, "A/95-ILE": 0.32, "A/96-VAL": 0.218, "A/97-ASP": 0.185, "A/98-ILE": 0.503, "A/99-PRO": 0.576, "A/100-ALA": 0.084, "A/101-ILE": 0.417, "A/102-PRO": 0.642, "A/103-ARG": 0.212, "A/104-PHE": 0.305, "A/105-LYS": 0.518, "A/106-ASP": 0.623, "A/107-LEU": 0.617, "A/108-GLU": 0.353, "A/109-PRO": 0.461, "A/110-MET": 0.197, "A/111-GLU": 0.457, "A/112-GLN": 0.581, "A/113-PHE": 0.375, "A/114-ILE": 0.324, "A/115-ALA": 0.686, "A/116-GLN": 0.547, "A/117-VAL": 0.394, "A/118-ASP": 0.272, "A/119-LEU": 0.363, "A/120-CYS": 0.423, "A/121-VAL": 0.226, "A/122-ASP": 0.315, "A/123-CYS": 0.276, "A/124-THR": 0.215, "A/125-THR": 0.667, "A/126-GLY": 0.401, "A/127-CYS": 0.358, "A/128-LEU": 0.309, "A/129-LYS": 0.436, "A/130-GLY": 0.467, "A/131-LEU": 0.307, "A/132-ALA": 0.234, "A/133-ASN": 0.235, "A/134-VAL": 0.284, "A/135-GLN": 0.197, "A/136-CYS": 0.401, "A/137-SER": 0.399, "A/138-ASP": 0.354, "A/139-LEU": 0.147, "A/140-LEU": 0.445, "A/141-LYS": 0.502, "A/142-LYS": 0.216, "A/143-TRP": 0.066, "A/144-LEU": 0.312, "A/145-PRO": 0.599, "A/146-GLN": 0.309, "A/147-ARG": 0.309, "A/148-CYS": 0.265, "A/149-ALA": 0.454, "A/150-THR": 0.083, "A/151-PHE": 0.005, "A/152-ALA": 0.284, "A/153-SER": 0.046, "A/154-LYS": 0.002, "A/155-ILE": 0.0, "A/156-GLN": 0.0, "A/157-GLY": 0.0, "A/158-GLN": 0.0, "A/159-VAL": 0.0, "A/160-ASP": 0.0, "A/161-LYS": 0.034, "A/162-ILE": 0.053, "A/163-LYS": 0.015, "A/164-GLY": 0.001, "A/165-ALA": 0.0, "A/166-GLY": 0.0, "A/167-GLY": 0.253, "A/168-ASP": 0.366}, "LoCoHD": {"A/1-LYS": 0.13108282979424998, "A/2-PRO": 0.09461295296410463, "A/3-THR": 0.19668549732973648, "A/4-GLU": 0.13464195398423012, "A/5-ASN": 0.20222993421802898, "A/6-ASN": 0.1965473306421361, "A/7-GLU": 0.2370741631649459, "A/8-ASP": 0.18949828203480612, "A/9-PHE": 0.15967321393698042, "A/10-ASN": 0.10001623827744427, "A/11-ILE": 0.1282162585277612, "A/12-VAL": 0.18269888654729385, "A/13-ALA": 0.12503814282019093, "A/14-VAL": 0.11501575825017611, "A/15-ALA": 0.10130658081571556, "A/16-SER": 0.20481752442214124, "A/17-ASN": 0.26241840337589273, "A/18-PHE": 0.22292826764303614, "A/19-ALA": 0.1156562987845706, "A/20-THR": 0.09513244440458729, "A/21-THR": 0.16076448842882649, "A/22-ASP": 0.12839670421915372, "A/23-LEU": 0.3694697886247682, "A/24-ASP": 0.18062007556728535, "A/25-ALA": 0.20329057631628988, "A/26-ASP": 0.2329093405620046, "A/27-ARG": 0.21556919355640836, "A/28-GLY": 0.09230880769860543, "A/29-LYS": 0.15722383501449883, "A/30-LEU": 0.2224471953098868, "A/31-PRO": 0.2004895846366628, "A/32-GLY": 0.07909099655673127, "A/33-LYS": 0.23389808667704456, "A/34-LYS": 0.22674761170384128, "A/35-LEU": 0.16550745385540785, "A/36-PRO": 0.1544036584928207, "A/37-LEU": 0.15327509772082948, "A/38-GLU": 0.2415220751154404, "A/39-VAL": 0.12659510651260206, "A/40-LEU": 0.1776002168345809, "A/41-LYS": 0.1518516941238392, "A/42-GLU": 0.1273948553973054, "A/43-MET": 0.09489647522427029, "A/44-GLU": 0.22518959567292868, "A/45-ALA": 0.09864937226601407, "A/46-ASN": 0.10618029823154627, "A/47-ALA": 0.07242689980520023, "A/48-ARG": 0.13778137435137666, "A/49-LYS": 0.12449357664484514, "A/50-ALA": 0.10969279389954831, "A/51-GLY": 0.09009777740317183, "A/52-CYS": 0.13613846232872975, "A/53-THR": 0.15990531605376765, "A/54-ARG": 0.36257728974967346, "A/55-GLY": 0.09166610914997625, "A/56-CYS": 0.13315246232310038, "A/57-LEU": 0.21890292781038181, "A/58-ILE": 0.1682661186239352, "A/59-CYS": 0.13744570236702136, "A/60-LEU": 0.11379184308275143, "A/61-SER": 0.13108406516321378, "A/62-HIS": 0.16064855945526813, "A/63-ILE": 0.1318483510181771, "A/64-LYS": 0.22120794041777975, "A/65-CYS": 0.16331772510735548, "A/66-THR": 0.12312996875607043, "A/67-PRO": 0.05461361281757014, "A/68-LYS": 0.18279421202327226, "A/69-MET": 0.11770312241915921, "A/70-LYS": 0.18475436052700608, "A/71-LYS": 0.29790123193703877, "A/72-PHE": 0.27140924732647653, "A/73-ILE": 0.13383402622543283, "A/74-PRO": 0.12412860326956625, "A/75-GLY": 0.20426641967672246, "A/76-ARG": 0.2727206814672092, "A/77-CYS": 0.14596563346573052, "A/78-HIS": 0.22938615420393832, "A/79-THR": 0.14268749425730823, "A/80-TYR": 0.23686654878865196, "A/81-GLU": 0.23610661382325868, "A/82-GLY": 0.226262348156137, "A/83-ASP": 0.18479002221642712, "A/84-LYS": 0.3463801667785512, "A/85-GLU": 0.21204306409203427, "A/86-SER": 0.13850755147714128, "A/87-ALA": 0.08194269595779068, "A/88-GLN": 0.14113895833735524, "A/89-GLY": 0.11943906523407065, "A/90-GLY": 0.14034203979719193, "A/91-ILE": 0.20577936200623956, "A/92-GLY": 0.13887248878739922, "A/93-GLU": 0.2520099460252158, "A/94-ALA": 0.19860255720621708, "A/95-ILE": 0.2165547523046042, "A/96-VAL": 0.14327343918025362, "A/97-ASP": 0.208026480204249, "A/98-ILE": 0.20835174996391423, "A/99-PRO": 0.17486215138536138, "A/100-ALA": 0.2177750662922852, "A/101-ILE": 0.15440744431017356, "A/102-PRO": 0.09570311523299997, "A/103-ARG": 0.3381198199417756, "A/104-PHE": 0.20478865436602575, "A/105-LYS": 0.12401091565407928, "A/106-ASP": 0.17451061202218135, "A/107-LEU": 0.10453598085087235, "A/108-GLU": 0.18165887969784542, "A/109-PRO": 0.10786123135187481, "A/110-MET": 0.25460094421039153, "A/111-GLU": 0.24640290879737478, "A/112-GLN": 0.2546185992590308, "A/113-PHE": 0.19392380891120878, "A/114-ILE": 0.11265507575156154, "A/115-ALA": 0.06493344805274812, "A/116-GLN": 0.1545591361469309, "A/117-VAL": 0.10473458115331409, "A/118-ASP": 0.22901986171319824, "A/119-LEU": 0.1271942337437915, "A/120-CYS": 0.1104090614969377, "A/121-VAL": 0.10560531793455473, "A/122-ASP": 0.12780925343802982, "A/123-CYS": 0.10139685827307396, "A/124-THR": 0.16832335006625976, "A/125-THR": 0.08858340712510065, "A/126-GLY": 0.10944730903472223, "A/127-CYS": 0.09443001066348143, "A/128-LEU": 0.16770953200559335, "A/129-LYS": 0.14626316636519654, "A/130-GLY": 0.07753273961487768, "A/131-LEU": 0.11885812059157477, "A/132-ALA": 0.11051222475924878, "A/133-ASN": 0.07398430729924635, "A/134-VAL": 0.13294229098717453, "A/135-GLN": 0.18156543312767948, "A/136-CYS": 0.1565288444329414, "A/137-SER": 0.10070793099699456, "A/138-ASP": 0.20181228978550447, "A/139-LEU": 0.16760363745132317, "A/140-LEU": 0.14804425248422076, "A/141-LYS": 0.20389086448563315, "A/142-LYS": 0.20987163554510968, "A/143-TRP": 0.1972824152155126, "A/144-LEU": 0.19711893450748239, "A/145-PRO": 0.08871507546571977, "A/146-GLN": 0.24551791248161128, "A/147-ARG": 0.3514771789662246, "A/148-CYS": 0.20779032248370158, "A/149-ALA": 0.10420022076383414, "A/150-THR": 0.2025660466809699, "A/151-PHE": 0.22891928920960997, "A/152-ALA": 0.1274360175730734, "A/153-SER": 0.13146896868329963, "A/154-LYS": 0.234699783961083, "A/155-ILE": 0.2316819902604144, "A/156-GLN": 0.3020475781135425, "A/157-GLY": 0.23289473998602728, "A/158-GLN": 0.2489220076721577, "A/159-VAL": 0.13360584864569336, "A/160-ASP": 0.11041552870012963, "A/161-LYS": 0.19770125459036778, "A/162-ILE": 0.14428572754651933, "A/163-LYS": 0.22914750295879333, "A/164-GLY": 0.1900063987108984, "A/165-ALA": 0.16918164590857301, "A/166-GLY": 0.1737153086889805, "A/167-GLY": 0.14102480286289595, "A/168-ASP": 0.12386004603085463}}}, "3": {"single": {"lddt": 0.35618909921512404, "rmsd": 15.775017738342285, "cad_score": 0.337551, "gdtts": 0.052083333333333336, "tm_score": 0.40706995129585266, "LoCoHD": 0.17732419402557825}, "per_residue": {"lddt": {"A/1-LYS": 0.276, "A/2-PRO": 0.32, "A/3-THR": 0.247, "A/4-GLU": 0.212, "A/5-ASN": 0.257, "A/6-ASN": 0.26, "A/7-GLU": 0.219, "A/8-ASP": 0.164, "A/9-PHE": 0.234, "A/10-ASN": 0.246, "A/11-ILE": 0.263, "A/12-VAL": 0.294, "A/13-ALA": 0.319, "A/14-VAL": 0.318, "A/15-ALA": 0.327, "A/16-SER": 0.342, "A/17-ASN": 0.351, "A/18-PHE": 0.289, "A/19-ALA": 0.373, "A/20-THR": 0.331, "A/21-THR": 0.251, "A/22-ASP": 0.218, "A/23-LEU": 0.398, "A/24-ASP": 0.315, "A/25-ALA": 0.259, "A/26-ASP": 0.296, "A/27-ARG": 0.369, "A/28-GLY": 0.324, "A/29-LYS": 0.253, "A/30-LEU": 0.274, "A/31-PRO": 0.293, "A/32-GLY": 0.308, "A/33-LYS": 0.351, "A/34-LYS": 0.322, "A/35-LEU": 0.402, "A/36-PRO": 0.44, "A/37-LEU": 0.434, "A/38-GLU": 0.43, "A/39-VAL": 0.491, "A/40-LEU": 0.478, "A/41-LYS": 0.506, "A/42-GLU": 0.547, "A/43-MET": 0.528, "A/44-GLU": 0.503, "A/45-ALA": 0.663, "A/46-ASN": 0.616, "A/47-ALA": 0.585, "A/48-ARG": 0.596, "A/49-LYS": 0.605, "A/50-ALA": 0.52, "A/51-GLY": 0.598, "A/52-CYS": 0.523, "A/53-THR": 0.572, "A/54-ARG": 0.487, "A/55-GLY": 0.506, "A/56-CYS": 0.507, "A/57-LEU": 0.511, "A/58-ILE": 0.481, "A/59-CYS": 0.451, "A/60-LEU": 0.408, "A/61-SER": 0.415, "A/62-HIS": 0.397, "A/63-ILE": 0.47, "A/64-LYS": 0.501, "A/65-CYS": 0.54, "A/66-THR": 0.58, "A/67-PRO": 0.57, "A/68-LYS": 0.394, "A/69-MET": 0.427, "A/70-LYS": 0.421, "A/71-LYS": 0.407, "A/72-PHE": 0.231, "A/73-ILE": 0.258, "A/74-PRO": 0.3, "A/75-GLY": 0.336, "A/76-ARG": 0.224, "A/77-CYS": 0.37, "A/78-HIS": 0.411, "A/79-THR": 0.476, "A/80-TYR": 0.26, "A/81-GLU": 0.17, "A/82-GLY": 0.223, "A/83-ASP": 0.175, "A/84-LYS": 0.181, "A/85-GLU": 0.297, "A/86-SER": 0.207, "A/87-ALA": 0.142, "A/88-GLN": 0.149, "A/89-GLY": 0.158, "A/90-GLY": 0.114, "A/91-ILE": 0.073, "A/92-GLY": 0.152, "A/93-GLU": 0.287, "A/94-ALA": 0.246, "A/95-ILE": 0.237, "A/96-VAL": 0.305, "A/97-ASP": 0.409, "A/98-ILE": 0.419, "A/99-PRO": 0.3, "A/100-ALA": 0.339, "A/101-ILE": 0.473, "A/102-PRO": 0.609, "A/103-ARG": 0.629, "A/104-PHE": 0.505, "A/105-LYS": 0.663, "A/106-ASP": 0.657, "A/107-LEU": 0.564, "A/108-GLU": 0.428, "A/109-PRO": 0.419, "A/110-MET": 0.369, "A/111-GLU": 0.431, "A/112-GLN": 0.514, "A/113-PHE": 0.346, "A/114-ILE": 0.424, "A/115-ALA": 0.493, "A/116-GLN": 0.367, "A/117-VAL": 0.42, "A/118-ASP": 0.446, "A/119-LEU": 0.464, "A/120-CYS": 0.457, "A/121-VAL": 0.423, "A/122-ASP": 0.447, "A/123-CYS": 0.413, "A/124-THR": 0.382, "A/125-THR": 0.305, "A/126-GLY": 0.386, "A/127-CYS": 0.468, "A/128-LEU": 0.367, "A/129-LYS": 0.361, "A/130-GLY": 0.501, "A/131-LEU": 0.491, "A/132-ALA": 0.436, "A/133-ASN": 0.461, "A/134-VAL": 0.535, "A/135-GLN": 0.494, "A/136-CYS": 0.511, "A/137-SER": 0.454, "A/138-ASP": 0.397, "A/139-LEU": 0.298, "A/140-LEU": 0.423, "A/141-LYS": 0.417, "A/142-LYS": 0.255, "A/143-TRP": 0.18, "A/144-LEU": 0.252, "A/145-PRO": 0.267, "A/146-GLN": 0.247, "A/147-ARG": 0.21, "A/148-CYS": 0.187, "A/149-ALA": 0.191, "A/150-THR": 0.114, "A/151-PHE": 0.078, "A/152-ALA": 0.11, "A/153-SER": 0.1, "A/154-LYS": 0.092, "A/155-ILE": 0.083, "A/156-GLN": 0.08, "A/157-GLY": 0.125, "A/158-GLN": 0.138, "A/159-VAL": 0.119, "A/160-ASP": 0.196, "A/161-LYS": 0.247, "A/162-ILE": 0.266, "A/163-LYS": 0.222, "A/164-GLY": 0.228, "A/165-ALA": 0.165, "A/166-GLY": 0.15, "A/167-GLY": null, "A/168-ASP": null}, "cad_score": {"A/1-LYS": 0.42, "A/2-PRO": 0.519, "A/3-THR": 0.37, "A/4-GLU": 0.009, "A/5-ASN": 0.062, "A/6-ASN": 0.098, "A/7-GLU": 0.0, "A/8-ASP": 0.128, "A/9-PHE": 0.192, "A/10-ASN": 0.235, "A/11-ILE": 0.139, "A/12-VAL": 0.281, "A/13-ALA": 0.535, "A/14-VAL": 0.337, "A/15-ALA": 0.342, "A/16-SER": 0.616, "A/17-ASN": 0.564, "A/18-PHE": 0.38, "A/19-ALA": 0.612, "A/20-THR": 0.33, "A/21-THR": 0.057, "A/22-ASP": 0.171, "A/23-LEU": 0.581, "A/24-ASP": 0.163, "A/25-ALA": 0.268, "A/26-ASP": 0.509, "A/27-ARG": 0.64, "A/28-GLY": 0.337, "A/29-LYS": 0.346, "A/30-LEU": 0.315, "A/31-PRO": 0.306, "A/32-GLY": 0.351, "A/33-LYS": 0.223, "A/34-LYS": 0.082, "A/35-LEU": 0.163, "A/36-PRO": 0.523, "A/37-LEU": 0.491, "A/38-GLU": 0.603, "A/39-VAL": 0.448, "A/40-LEU": 0.272, "A/41-LYS": 0.608, "A/42-GLU": 0.547, "A/43-MET": 0.375, "A/44-GLU": 0.428, "A/45-ALA": 0.734, "A/46-ASN": 0.457, "A/47-ALA": 0.624, "A/48-ARG": 0.626, "A/49-LYS": 0.633, "A/50-ALA": 0.591, "A/51-GLY": 0.701, "A/52-CYS": 0.532, "A/53-THR": 0.475, "A/54-ARG": 0.802, "A/55-GLY": 0.559, "A/56-CYS": 0.487, "A/57-LEU": 0.547, "A/58-ILE": 0.604, "A/59-CYS": 0.372, "A/60-LEU": 0.368, "A/61-SER": 0.367, "A/62-HIS": 0.328, "A/63-ILE": 0.382, "A/64-LYS": 0.223, "A/65-CYS": 0.408, "A/66-THR": 0.603, "A/67-PRO": 0.566, "A/68-LYS": 0.322, "A/69-MET": 0.544, "A/70-LYS": 0.538, "A/71-LYS": 0.372, "A/72-PHE": 0.142, "A/73-ILE": 0.366, "A/74-PRO": 0.14, "A/75-GLY": 0.051, "A/76-ARG": 0.062, "A/77-CYS": 0.455, "A/78-HIS": 0.478, "A/79-THR": 0.58, "A/80-TYR": 0.216, "A/81-GLU": 0.144, "A/82-GLY": 0.084, "A/83-ASP": 0.138, "A/84-LYS": 0.015, "A/85-GLU": 0.207, "A/86-SER": 0.101, "A/87-ALA": 0.0, "A/88-GLN": 0.207, "A/89-GLY": 0.402, "A/90-GLY": 0.238, "A/91-ILE": 0.055, "A/92-GLY": 0.05, "A/93-GLU": 0.165, "A/94-ALA": 0.065, "A/95-ILE": 0.215, "A/96-VAL": 0.328, "A/97-ASP": 0.297, "A/98-ILE": 0.164, "A/99-PRO": 0.128, "A/100-ALA": 0.329, "A/101-ILE": 0.487, "A/102-PRO": 0.551, "A/103-ARG": 0.697, "A/104-PHE": 0.492, "A/105-LYS": 0.307, "A/106-ASP": 0.666, "A/107-LEU": 0.68, "A/108-GLU": 0.567, "A/109-PRO": 0.333, "A/110-MET": 0.319, "A/111-GLU": 0.772, "A/112-GLN": 0.627, "A/113-PHE": 0.29, "A/114-ILE": 0.412, "A/115-ALA": 0.582, "A/116-GLN": 0.413, "A/117-VAL": 0.355, "A/118-ASP": 0.408, "A/119-LEU": 0.348, "A/120-CYS": 0.524, "A/121-VAL": 0.398, "A/122-ASP": 0.451, "A/123-CYS": 0.332, "A/124-THR": 0.678, "A/125-THR": 0.353, "A/126-GLY": 0.598, "A/127-CYS": 0.692, "A/128-LEU": 0.27, "A/129-LYS": 0.385, "A/130-GLY": 0.685, "A/131-LEU": 0.46, "A/132-ALA": 0.525, "A/133-ASN": 0.688, "A/134-VAL": 0.437, "A/135-GLN": 0.477, "A/136-CYS": 0.663, "A/137-SER": 0.537, "A/138-ASP": 0.716, "A/139-LEU": 0.23, "A/140-LEU": 0.636, "A/141-LYS": 0.562, "A/142-LYS": 0.253, "A/143-TRP": 0.129, "A/144-LEU": 0.405, "A/145-PRO": 0.306, "A/146-GLN": 0.111, "A/147-ARG": 0.005, "A/148-CYS": 0.131, "A/149-ALA": 0.164, "A/150-THR": 0.0, "A/151-PHE": 0.0, "A/152-ALA": 0.042, "A/153-SER": 0.0, "A/154-LYS": 0.006, "A/155-ILE": 0.0, "A/156-GLN": 0.0, "A/157-GLY": 0.0, "A/158-GLN": 0.0, "A/159-VAL": 0.0, "A/160-ASP": 0.0, "A/161-LYS": 0.0, "A/162-ILE": 0.0, "A/163-LYS": 0.0, "A/164-GLY": 0.001, "A/165-ALA": 0.002, "A/166-GLY": 0.194, "A/167-GLY": 0.468, "A/168-ASP": 0.566}, "LoCoHD": {"A/1-LYS": 0.31802807993819987, "A/2-PRO": 0.1508738296539149, "A/3-THR": 0.13741679799742862, "A/4-GLU": 0.23536390212065447, "A/5-ASN": 0.2531497684610486, "A/6-ASN": 0.26344101806247006, "A/7-GLU": 0.28979612948545913, "A/8-ASP": 0.18400561771807586, "A/9-PHE": 0.26262055281484525, "A/10-ASN": 0.23100105264030102, "A/11-ILE": 0.20480121153657851, "A/12-VAL": 0.17914986214722478, "A/13-ALA": 0.09463044167285638, "A/14-VAL": 0.10951899214102145, "A/15-ALA": 0.14389995458887342, "A/16-SER": 0.24440362940996183, "A/17-ASN": 0.2490254882471555, "A/18-PHE": 0.21382469294473902, "A/19-ALA": 0.18448568898677326, "A/20-THR": 0.133850945331892, "A/21-THR": 0.14965961861565627, "A/22-ASP": 0.14753704552582547, "A/23-LEU": 0.16805633599671288, "A/24-ASP": 0.16754583585630817, "A/25-ALA": 0.11970569984451164, "A/26-ASP": 0.13278497851085436, "A/27-ARG": 0.18975409019431452, "A/28-GLY": 0.11584287015297792, "A/29-LYS": 0.21825831928409212, "A/30-LEU": 0.26634159166523586, "A/31-PRO": 0.16954021479495396, "A/32-GLY": 0.18353727511636098, "A/33-LYS": 0.17320399201340259, "A/34-LYS": 0.25764853695260975, "A/35-LEU": 0.17990461649517583, "A/36-PRO": 0.22759008654029206, "A/37-LEU": 0.13005669780314835, "A/38-GLU": 0.2504662063043835, "A/39-VAL": 0.15080852879753928, "A/40-LEU": 0.19647938198559664, "A/41-LYS": 0.12366491345781917, "A/42-GLU": 0.14069409158809104, "A/43-MET": 0.11217109834061398, "A/44-GLU": 0.2608015275867053, "A/45-ALA": 0.095646600390905, "A/46-ASN": 0.12722928904088623, "A/47-ALA": 0.08721575364362079, "A/48-ARG": 0.11481741914751244, "A/49-LYS": 0.1285631022110515, "A/50-ALA": 0.0883761440114536, "A/51-GLY": 0.054294367680136756, "A/52-CYS": 0.11099844602905908, "A/53-THR": 0.17152033775474687, "A/54-ARG": 0.28091594246975815, "A/55-GLY": 0.13369372192553264, "A/56-CYS": 0.12267796598619633, "A/57-LEU": 0.25433048690781473, "A/58-ILE": 0.12183508872130797, "A/59-CYS": 0.1366540465150229, "A/60-LEU": 0.20915120606826526, "A/61-SER": 0.14320401316157455, "A/62-HIS": 0.146288085090827, "A/63-ILE": 0.11214929952271577, "A/64-LYS": 0.26881474570727903, "A/65-CYS": 0.17617393276750623, "A/66-THR": 0.10707792169184097, "A/67-PRO": 0.07405520208666334, "A/68-LYS": 0.17100828059661727, "A/69-MET": 0.2213044705065796, "A/70-LYS": 0.2354864844605175, "A/71-LYS": 0.2961297808823599, "A/72-PHE": 0.2839002117689567, "A/73-ILE": 0.19358954991841498, "A/74-PRO": 0.1506112101269714, "A/75-GLY": 0.2093329248928999, "A/76-ARG": 0.24371868934691462, "A/77-CYS": 0.14757557120668946, "A/78-HIS": 0.23020752774367742, "A/79-THR": 0.1531052755615486, "A/80-TYR": 0.3023343760115543, "A/81-GLU": 0.2698197268956023, "A/82-GLY": 0.22261551339432514, "A/83-ASP": 0.21528014969305354, "A/84-LYS": 0.16269545450160558, "A/85-GLU": 0.2607503640186708, "A/86-SER": 0.2479741691369672, "A/87-ALA": 0.15175572315341626, "A/88-GLN": 0.15407891569753232, "A/89-GLY": 0.1302536753848747, "A/90-GLY": 0.14333225752474096, "A/91-ILE": 0.1646286344958047, "A/92-GLY": 0.10380854015068629, "A/93-GLU": 0.17076784423464506, "A/94-ALA": 0.11564375864376714, "A/95-ILE": 0.1600958822177208, "A/96-VAL": 0.1629548362897854, "A/97-ASP": 0.24972307329697785, "A/98-ILE": 0.17922486800523196, "A/99-PRO": 0.18758458663374608, "A/100-ALA": 0.16394150591390388, "A/101-ILE": 0.11010490708946713, "A/102-PRO": 0.10019847761825512, "A/103-ARG": 0.2934907602889756, "A/104-PHE": 0.1850835739570678, "A/105-LYS": 0.16442474685695843, "A/106-ASP": 0.1623926818328537, "A/107-LEU": 0.1177906097567626, "A/108-GLU": 0.22110801321850104, "A/109-PRO": 0.10327867885755171, "A/110-MET": 0.1356241583397738, "A/111-GLU": 0.1289698664102769, "A/112-GLN": 0.23160250348946376, "A/113-PHE": 0.29198471762190237, "A/114-ILE": 0.16356347938723803, "A/115-ALA": 0.12018061175591237, "A/116-GLN": 0.20798353383360912, "A/117-VAL": 0.16026983105951384, "A/118-ASP": 0.24258023491375516, "A/119-LEU": 0.10801114175131682, "A/120-CYS": 0.13064720615560668, "A/121-VAL": 0.1577717311755902, "A/122-ASP": 0.12717250014767664, "A/123-CYS": 0.12761679910127485, "A/124-THR": 0.1328929189336744, "A/125-THR": 0.11190937212850534, "A/126-GLY": 0.0551288591570114, "A/127-CYS": 0.08329526417793033, "A/128-LEU": 0.17254469988207405, "A/129-LYS": 0.13248448845805902, "A/130-GLY": 0.09357064101462724, "A/131-LEU": 0.20501792271649702, "A/132-ALA": 0.12662614678057021, "A/133-ASN": 0.15300113589171993, "A/134-VAL": 0.07283801062474357, "A/135-GLN": 0.1131149767479584, "A/136-CYS": 0.14734217354894674, "A/137-SER": 0.09186877832818305, "A/138-ASP": 0.2077845107503728, "A/139-LEU": 0.1707067932782352, "A/140-LEU": 0.1548054502807143, "A/141-LYS": 0.13597814044439505, "A/142-LYS": 0.2656787666940193, "A/143-TRP": 0.3118407826982979, "A/144-LEU": 0.17141815374006558, "A/145-PRO": 0.1694797071835652, "A/146-GLN": 0.23117381311306667, "A/147-ARG": 0.3375507291751873, "A/148-CYS": 0.19013839731231844, "A/149-ALA": 0.15451705351837894, "A/150-THR": 0.3003744970221775, "A/151-PHE": 0.2811114850397684, "A/152-ALA": 0.11420891118010858, "A/153-SER": 0.15296201559424608, "A/154-LYS": 0.2495418979074917, "A/155-ILE": 0.18732306265557436, "A/156-GLN": 0.314199722714933, "A/157-GLY": 0.22939422852422428, "A/158-GLN": 0.23208201265245204, "A/159-VAL": 0.10446359481580063, "A/160-ASP": 0.13406379334361426, "A/161-LYS": 0.17508569589341902, "A/162-ILE": 0.13040463239247793, "A/163-LYS": 0.2293508174999231, "A/164-GLY": 0.22379870275833189, "A/165-ALA": 0.1995586371090971, "A/166-GLY": 0.14683394616539544, "A/167-GLY": 0.1542191003150655, "A/168-ASP": 0.21067123135353247}}}, "5": {"single": {"lddt": 0.30880459856518, "rmsd": 15.022497177124023, "cad_score": 0.327489, "gdtts": 0.05505952380952381, "tm_score": 0.32182326912879944, "LoCoHD": 0.17276362603142867}, "per_residue": {"lddt": {"A/1-LYS": 0.419, "A/2-PRO": 0.453, "A/3-THR": 0.287, "A/4-GLU": 0.384, "A/5-ASN": 0.314, "A/6-ASN": 0.291, "A/7-GLU": 0.323, "A/8-ASP": 0.227, "A/9-PHE": 0.334, "A/10-ASN": 0.364, "A/11-ILE": 0.358, "A/12-VAL": 0.372, "A/13-ALA": 0.412, "A/14-VAL": 0.34, "A/15-ALA": 0.339, "A/16-SER": 0.405, "A/17-ASN": 0.328, "A/18-PHE": 0.241, "A/19-ALA": 0.354, "A/20-THR": 0.264, "A/21-THR": 0.253, "A/22-ASP": 0.243, "A/23-LEU": 0.335, "A/24-ASP": 0.334, "A/25-ALA": 0.438, "A/26-ASP": 0.357, "A/27-ARG": 0.305, "A/28-GLY": 0.302, "A/29-LYS": 0.331, "A/30-LEU": 0.272, "A/31-PRO": 0.188, "A/32-GLY": 0.185, "A/33-LYS": 0.164, "A/34-LYS": 0.209, "A/35-LEU": 0.251, "A/36-PRO": 0.282, "A/37-LEU": 0.309, "A/38-GLU": 0.321, "A/39-VAL": 0.324, "A/40-LEU": 0.327, "A/41-LYS": 0.397, "A/42-GLU": 0.346, "A/43-MET": 0.313, "A/44-GLU": 0.411, "A/45-ALA": 0.479, "A/46-ASN": 0.383, "A/47-ALA": 0.423, "A/48-ARG": 0.473, "A/49-LYS": 0.353, "A/50-ALA": 0.425, "A/51-GLY": 0.457, "A/52-CYS": 0.406, "A/53-THR": 0.337, "A/54-ARG": 0.283, "A/55-GLY": 0.317, "A/56-CYS": 0.319, "A/57-LEU": 0.327, "A/58-ILE": 0.318, "A/59-CYS": 0.37, "A/60-LEU": 0.359, "A/61-SER": 0.357, "A/62-HIS": 0.381, "A/63-ILE": 0.463, "A/64-LYS": 0.526, "A/65-CYS": 0.422, "A/66-THR": 0.462, "A/67-PRO": 0.434, "A/68-LYS": 0.349, "A/69-MET": 0.368, "A/70-LYS": 0.343, "A/71-LYS": 0.311, "A/72-PHE": 0.214, "A/73-ILE": 0.29, "A/74-PRO": 0.294, "A/75-GLY": 0.293, "A/76-ARG": 0.242, "A/77-CYS": 0.337, "A/78-HIS": 0.324, "A/79-THR": 0.383, "A/80-TYR": 0.195, "A/81-GLU": 0.225, "A/82-GLY": 0.312, "A/83-ASP": 0.213, "A/84-LYS": 0.219, "A/85-GLU": 0.422, "A/86-SER": 0.202, "A/87-ALA": 0.137, "A/88-GLN": 0.096, "A/89-GLY": 0.092, "A/90-GLY": 0.124, "A/91-ILE": 0.094, "A/92-GLY": 0.129, "A/93-GLU": 0.167, "A/94-ALA": 0.215, "A/95-ILE": 0.239, "A/96-VAL": 0.325, "A/97-ASP": 0.306, "A/98-ILE": 0.259, "A/99-PRO": 0.348, "A/100-ALA": 0.425, "A/101-ILE": 0.379, "A/102-PRO": 0.491, "A/103-ARG": 0.329, "A/104-PHE": 0.455, "A/105-LYS": 0.449, "A/106-ASP": 0.457, "A/107-LEU": 0.467, "A/108-GLU": 0.325, "A/109-PRO": 0.345, "A/110-MET": 0.308, "A/111-GLU": 0.397, "A/112-GLN": 0.444, "A/113-PHE": 0.316, "A/114-ILE": 0.386, "A/115-ALA": 0.466, "A/116-GLN": 0.4, "A/117-VAL": 0.419, "A/118-ASP": 0.428, "A/119-LEU": 0.459, "A/120-CYS": 0.431, "A/121-VAL": 0.436, "A/122-ASP": 0.376, "A/123-CYS": 0.369, "A/124-THR": 0.255, "A/125-THR": 0.355, "A/126-GLY": 0.3, "A/127-CYS": 0.269, "A/128-LEU": 0.338, "A/129-LYS": 0.29, "A/130-GLY": 0.328, "A/131-LEU": 0.278, "A/132-ALA": 0.327, "A/133-ASN": 0.269, "A/134-VAL": 0.344, "A/135-GLN": 0.344, "A/136-CYS": 0.32, "A/137-SER": 0.316, "A/138-ASP": 0.277, "A/139-LEU": 0.292, "A/140-LEU": 0.312, "A/141-LYS": 0.312, "A/142-LYS": 0.277, "A/143-TRP": 0.239, "A/144-LEU": 0.293, "A/145-PRO": 0.394, "A/146-GLN": 0.291, "A/147-ARG": 0.234, "A/148-CYS": 0.187, "A/149-ALA": 0.24, "A/150-THR": 0.192, "A/151-PHE": 0.146, "A/152-ALA": 0.23, "A/153-SER": 0.198, "A/154-LYS": 0.141, "A/155-ILE": 0.126, "A/156-GLN": 0.128, "A/157-GLY": 0.152, "A/158-GLN": 0.097, "A/159-VAL": 0.081, "A/160-ASP": 0.116, "A/161-LYS": 0.132, "A/162-ILE": 0.176, "A/163-LYS": 0.168, "A/164-GLY": 0.17, "A/165-ALA": 0.18, "A/166-GLY": 0.202, "A/167-GLY": 0.261, "A/168-ASP": 0.151}, "cad_score": {"A/1-LYS": 0.541, "A/2-PRO": 0.745, "A/3-THR": 0.566, "A/4-GLU": 0.377, "A/5-ASN": 0.207, "A/6-ASN": 0.163, "A/7-GLU": 0.046, "A/8-ASP": 0.095, "A/9-PHE": 0.244, "A/10-ASN": 0.509, "A/11-ILE": 0.204, "A/12-VAL": 0.253, "A/13-ALA": 0.616, "A/14-VAL": 0.412, "A/15-ALA": 0.329, "A/16-SER": 0.509, "A/17-ASN": 0.393, "A/18-PHE": 0.161, "A/19-ALA": 0.423, "A/20-THR": 0.331, "A/21-THR": 0.382, "A/22-ASP": 0.438, "A/23-LEU": 0.305, "A/24-ASP": 0.347, "A/25-ALA": 0.417, "A/26-ASP": 0.407, "A/27-ARG": 0.234, "A/28-GLY": 0.646, "A/29-LYS": 0.348, "A/30-LEU": 0.252, "A/31-PRO": 0.382, "A/32-GLY": 0.164, "A/33-LYS": 0.177, "A/34-LYS": 0.267, "A/35-LEU": 0.31, "A/36-PRO": 0.415, "A/37-LEU": 0.475, "A/38-GLU": 0.269, "A/39-VAL": 0.43, "A/40-LEU": 0.241, "A/41-LYS": 0.479, "A/42-GLU": 0.437, "A/43-MET": 0.261, "A/44-GLU": 0.33, "A/45-ALA": 0.705, "A/46-ASN": 0.435, "A/47-ALA": 0.595, "A/48-ARG": 0.548, "A/49-LYS": 0.319, "A/50-ALA": 0.323, "A/51-GLY": 0.794, "A/52-CYS": 0.5, "A/53-THR": 0.306, "A/54-ARG": 0.168, "A/55-GLY": 0.283, "A/56-CYS": 0.359, "A/57-LEU": 0.31, "A/58-ILE": 0.171, "A/59-CYS": 0.325, "A/60-LEU": 0.326, "A/61-SER": 0.194, "A/62-HIS": 0.364, "A/63-ILE": 0.52, "A/64-LYS": 0.461, "A/65-CYS": 0.449, "A/66-THR": 0.507, "A/67-PRO": 0.406, "A/68-LYS": 0.1, "A/69-MET": 0.654, "A/70-LYS": 0.299, "A/71-LYS": 0.087, "A/72-PHE": 0.211, "A/73-ILE": 0.49, "A/74-PRO": 0.21, "A/75-GLY": 0.059, "A/76-ARG": 0.055, "A/77-CYS": 0.334, "A/78-HIS": 0.237, "A/79-THR": 0.446, "A/80-TYR": 0.268, "A/81-GLU": 0.267, "A/82-GLY": 0.027, "A/83-ASP": 0.145, "A/84-LYS": 0.09, "A/85-GLU": 0.448, "A/86-SER": 0.17, "A/87-ALA": 0.013, "A/88-GLN": 0.143, "A/89-GLY": 0.301, "A/90-GLY": 0.303, "A/91-ILE": 0.252, "A/92-GLY": 0.769, "A/93-GLU": 0.498, "A/94-ALA": 0.123, "A/95-ILE": 0.344, "A/96-VAL": 0.446, "A/97-ASP": 0.481, "A/98-ILE": 0.199, "A/99-PRO": 0.678, "A/100-ALA": 0.789, "A/101-ILE": 0.345, "A/102-PRO": 0.716, "A/103-ARG": 0.259, "A/104-PHE": 0.341, "A/105-LYS": 0.454, "A/106-ASP": 0.635, "A/107-LEU": 0.587, "A/108-GLU": 0.383, "A/109-PRO": 0.37, "A/110-MET": 0.238, "A/111-GLU": 0.618, "A/112-GLN": 0.541, "A/113-PHE": 0.382, "A/114-ILE": 0.459, "A/115-ALA": 0.685, "A/116-GLN": 0.536, "A/117-VAL": 0.439, "A/118-ASP": 0.492, "A/119-LEU": 0.379, "A/120-CYS": 0.433, "A/121-VAL": 0.502, "A/122-ASP": 0.541, "A/123-CYS": 0.248, "A/124-THR": 0.244, "A/125-THR": 0.641, "A/126-GLY": 0.491, "A/127-CYS": 0.42, "A/128-LEU": 0.293, "A/129-LYS": 0.399, "A/130-GLY": 0.617, "A/131-LEU": 0.304, "A/132-ALA": 0.242, "A/133-ASN": 0.221, "A/134-VAL": 0.351, "A/135-GLN": 0.123, "A/136-CYS": 0.377, "A/137-SER": 0.337, "A/138-ASP": 0.468, "A/139-LEU": 0.479, "A/140-LEU": 0.456, "A/141-LYS": 0.573, "A/142-LYS": 0.461, "A/143-TRP": 0.16, "A/144-LEU": 0.319, "A/145-PRO": 0.547, "A/146-GLN": 0.287, "A/147-ARG": 0.209, "A/148-CYS": 0.232, "A/149-ALA": 0.428, "A/150-THR": 0.09, "A/151-PHE": 0.011, "A/152-ALA": 0.278, "A/153-SER": 0.062, "A/154-LYS": 0.013, "A/155-ILE": 0.0, "A/156-GLN": 0.0, "A/157-GLY": 0.0, "A/158-GLN": 0.0, "A/159-VAL": 0.0, "A/160-ASP": 0.0, "A/161-LYS": 0.052, "A/162-ILE": 0.04, "A/163-LYS": 0.0, "A/164-GLY": 0.0, "A/165-ALA": 0.169, "A/166-GLY": 0.489, "A/167-GLY": 0.931, "A/168-ASP": 0.658}, "LoCoHD": {"A/1-LYS": 0.3097999120692459, "A/2-PRO": 0.1252718237816655, "A/3-THR": 0.1586687480042544, "A/4-GLU": 0.17552765122837655, "A/5-ASN": 0.11303015590003415, "A/6-ASN": 0.23373822750819628, "A/7-GLU": 0.2533897711543449, "A/8-ASP": 0.18146809790199517, "A/9-PHE": 0.19438065234778906, "A/10-ASN": 0.18683146237659773, "A/11-ILE": 0.2167467678325228, "A/12-VAL": 0.1538542364686938, "A/13-ALA": 0.15125728781754563, "A/14-VAL": 0.17748139179289324, "A/15-ALA": 0.1500263186369037, "A/16-SER": 0.2532556733016718, "A/17-ASN": 0.2777714396100817, "A/18-PHE": 0.2005196069255677, "A/19-ALA": 0.11394475120524954, "A/20-THR": 0.1027783845432785, "A/21-THR": 0.18477712312603292, "A/22-ASP": 0.21735925202847645, "A/23-LEU": 0.2070030277521814, "A/24-ASP": 0.15239223266580265, "A/25-ALA": 0.11896173264524962, "A/26-ASP": 0.20857453374434456, "A/27-ARG": 0.24865900711478417, "A/28-GLY": 0.10588401226912748, "A/29-LYS": 0.18928967866719704, "A/30-LEU": 0.24078628209885186, "A/31-PRO": 0.17813397662130723, "A/32-GLY": 0.09988838626601586, "A/33-LYS": 0.24932693799288438, "A/34-LYS": 0.219809548454163, "A/35-LEU": 0.14526236683719992, "A/36-PRO": 0.12084660495613476, "A/37-LEU": 0.19873520966223113, "A/38-GLU": 0.19586245818575423, "A/39-VAL": 0.09276123385566919, "A/40-LEU": 0.2159323695356177, "A/41-LYS": 0.18349980715425374, "A/42-GLU": 0.16156499026091295, "A/43-MET": 0.12042577517058314, "A/44-GLU": 0.21857502429541695, "A/45-ALA": 0.08312740820209781, "A/46-ASN": 0.07947644317912389, "A/47-ALA": 0.07195968189392636, "A/48-ARG": 0.1522110346154811, "A/49-LYS": 0.16182719072299245, "A/50-ALA": 0.10869273329016879, "A/51-GLY": 0.09996904647010026, "A/52-CYS": 0.1129690051404206, "A/53-THR": 0.10578586538605589, "A/54-ARG": 0.35086487346058115, "A/55-GLY": 0.15751865810648005, "A/56-CYS": 0.13474089946445172, "A/57-LEU": 0.20299907303251535, "A/58-ILE": 0.1216889673938437, "A/59-CYS": 0.1801900810055009, "A/60-LEU": 0.11941485439940017, "A/61-SER": 0.141758374568368, "A/62-HIS": 0.3075928203815427, "A/63-ILE": 0.1239770960526639, "A/64-LYS": 0.25323743619055195, "A/65-CYS": 0.10595819182400702, "A/66-THR": 0.12343022831576016, "A/67-PRO": 0.10134414672049842, "A/68-LYS": 0.13055130968039155, "A/69-MET": 0.1794507824071212, "A/70-LYS": 0.18363637287671042, "A/71-LYS": 0.22909365380448835, "A/72-PHE": 0.2656861292812538, "A/73-ILE": 0.12098350839351797, "A/74-PRO": 0.12988300546849285, "A/75-GLY": 0.1237568083132223, "A/76-ARG": 0.2998114212783732, "A/77-CYS": 0.1393803261722396, "A/78-HIS": 0.221633366124169, "A/79-THR": 0.15829706947474487, "A/80-TYR": 0.16888152344431617, "A/81-GLU": 0.24444592257345094, "A/82-GLY": 0.2258111155726245, "A/83-ASP": 0.18897872282647538, "A/84-LYS": 0.21584423333849875, "A/85-GLU": 0.3004088608548296, "A/86-SER": 0.12955994374926103, "A/87-ALA": 0.16728226027143622, "A/88-GLN": 0.18477051426644692, "A/89-GLY": 0.1657517162338336, "A/90-GLY": 0.18172071507033638, "A/91-ILE": 0.24267585849139475, "A/92-GLY": 0.18039702865638996, "A/93-GLU": 0.13435212338437527, "A/94-ALA": 0.14165436899166003, "A/95-ILE": 0.11206957989812298, "A/96-VAL": 0.16874866049004386, "A/97-ASP": 0.19157759126489593, "A/98-ILE": 0.2503905274969086, "A/99-PRO": 0.13193738635882998, "A/100-ALA": 0.12546961221344305, "A/101-ILE": 0.16103572136433278, "A/102-PRO": 0.08862381903772555, "A/103-ARG": 0.4370848517657394, "A/104-PHE": 0.22755731070524987, "A/105-LYS": 0.15430971674336363, "A/106-ASP": 0.1802224792946787, "A/107-LEU": 0.10687335069298293, "A/108-GLU": 0.19344826689837838, "A/109-PRO": 0.10217534265163086, "A/110-MET": 0.1927836484348609, "A/111-GLU": 0.19769972133641806, "A/112-GLN": 0.19275582751504433, "A/113-PHE": 0.20546832604772156, "A/114-ILE": 0.10597651074532137, "A/115-ALA": 0.1165383460703716, "A/116-GLN": 0.15324219199269684, "A/117-VAL": 0.09438068223042291, "A/118-ASP": 0.21847217407680297, "A/119-LEU": 0.14240451417262381, "A/120-CYS": 0.14825431555247606, "A/121-VAL": 0.13541040816217412, "A/122-ASP": 0.1815396504661026, "A/123-CYS": 0.086883040214351, "A/124-THR": 0.15002117835798473, "A/125-THR": 0.08320483786833284, "A/126-GLY": 0.11000248285718466, "A/127-CYS": 0.1065592821093675, "A/128-LEU": 0.15901822327163623, "A/129-LYS": 0.1462562710119648, "A/130-GLY": 0.07527922361203994, "A/131-LEU": 0.10248250346075279, "A/132-ALA": 0.11726786062485146, "A/133-ASN": 0.12858032976523018, "A/134-VAL": 0.1158294929669594, "A/135-GLN": 0.17101225262139116, "A/136-CYS": 0.1639236851833209, "A/137-SER": 0.13985105455456875, "A/138-ASP": 0.19485429718960595, "A/139-LEU": 0.23031335203412578, "A/140-LEU": 0.2004049278227088, "A/141-LYS": 0.18607255504346204, "A/142-LYS": 0.21885242728300422, "A/143-TRP": 0.2961375343549261, "A/144-LEU": 0.2000109348441185, "A/145-PRO": 0.08024003652425354, "A/146-GLN": 0.24245190788918905, "A/147-ARG": 0.2878207497241219, "A/148-CYS": 0.21700033815586295, "A/149-ALA": 0.09845926031113741, "A/150-THR": 0.20673628795824964, "A/151-PHE": 0.2425850257883939, "A/152-ALA": 0.11275780621937802, "A/153-SER": 0.12393258347295368, "A/154-LYS": 0.21892600106366944, "A/155-ILE": 0.23338470571320857, "A/156-GLN": 0.2985712457941881, "A/157-GLY": 0.23152355085664636, "A/158-GLN": 0.2368357059673401, "A/159-VAL": 0.12837431207066127, "A/160-ASP": 0.11273199255999351, "A/161-LYS": 0.17197097685288815, "A/162-ILE": 0.14264829503376966, "A/163-LYS": 0.22393235890336813, "A/164-GLY": 0.1930693224083532, "A/165-ALA": 0.17583125299322827, "A/166-GLY": 0.150141689094081, "A/167-GLY": 0.12753492654589746, "A/168-ASP": 0.2080738580642474}}}}, "T1029": {"3": {"single": {"lddt": 0.3890114739629303, "rmsd": 7.4254984855651855, "cad_score": 0.42783, "gdtts": 0.274, "tm_score": 0.5008878707885742, "LoCoHD": 0.16866907357128508}, "per_residue": {"lddt": {"A/1-MET": 0.197, "A/2-ARG": 0.227, "A/3-ILE": 0.207, "A/4-ASP": 0.217, "A/5-GLU": 0.326, "A/6-LEU": 0.299, "A/7-VAL": 0.34, "A/8-PRO": 0.313, "A/9-ALA": 0.338, "A/10-ASP": 0.415, "A/11-PRO": 0.402, "A/12-ARG": 0.465, "A/13-ALA": 0.427, "A/14-VAL": 0.378, "A/15-SER": 0.457, "A/16-LEU": 0.499, "A/17-TYR": 0.368, "A/18-THR": 0.434, "A/19-PRO": 0.524, "A/20-TYR": 0.4, "A/21-TYR": 0.434, "A/22-SER": 0.513, "A/23-GLN": 0.428, "A/24-ALA": 0.424, "A/25-ASN": 0.278, "A/26-ARG": 0.226, "A/27-ARG": 0.378, "A/28-ARG": 0.286, "A/29-TYR": 0.303, "A/30-LEU": 0.378, "A/31-PRO": 0.371, "A/32-TYR": 0.305, "A/33-ALA": 0.403, "A/34-LEU": 0.373, "A/35-SER": 0.392, "A/36-LEU": 0.384, "A/37-TYR": 0.344, "A/38-GLN": 0.369, "A/39-GLY": 0.479, "A/40-SER": 0.27, "A/41-SER": 0.4, "A/42-ILE": 0.344, "A/43-GLU": 0.331, "A/44-GLY": 0.37, "A/45-SER": 0.385, "A/46-ARG": 0.287, "A/47-ALA": 0.381, "A/48-VAL": 0.421, "A/49-GLU": 0.296, "A/50-GLY": 0.457, "A/51-GLY": 0.458, "A/52-ALA": 0.503, "A/53-PRO": 0.482, "A/54-ILE": 0.451, "A/55-SER": 0.459, "A/56-PHE": 0.336, "A/57-VAL": 0.4, "A/58-ALA": 0.409, "A/59-THR": 0.419, "A/60-TRP": 0.367, "A/61-THR": 0.406, "A/62-VAL": 0.27, "A/63-THR": 0.385, "A/64-PRO": 0.299, "A/65-LEU": 0.332, "A/66-PRO": 0.235, "A/67-ALA": 0.352, "A/68-ASP": 0.548, "A/69-MET": 0.571, "A/70-THR": 0.502, "A/71-ARG": 0.535, "A/72-CYS": 0.462, "A/73-HIS": 0.398, "A/74-LEU": 0.456, "A/75-GLN": 0.463, "A/76-PHE": 0.471, "A/77-ASN": 0.399, "A/78-ASN": 0.478, "A/79-ASP": 0.549, "A/80-ALA": 0.543, "A/81-GLU": 0.63, "A/82-LEU": 0.573, "A/83-THR": 0.564, "A/84-TYR": 0.543, "A/85-GLU": 0.638, "A/86-ILE": 0.521, "A/87-LEU": 0.575, "A/88-LEU": 0.526, "A/89-PRO": 0.573, "A/90-ASN": 0.501, "A/91-HIS": 0.439, "A/92-GLU": 0.464, "A/93-PHE": 0.425, "A/94-LEU": 0.408, "A/95-GLU": 0.44, "A/96-TYR": 0.388, "A/97-LEU": 0.366, "A/98-ILE": 0.39, "A/99-ASP": 0.424, "A/100-MET": 0.332, "A/101-LEU": 0.336, "A/102-MET": 0.418, "A/103-GLY": 0.413, "A/104-TYR": 0.27, "A/105-GLN": 0.345, "A/106-ARG": 0.402, "A/107-MET": 0.501, "A/108-GLN": 0.389, "A/109-LYS": 0.347, "A/110-THR": 0.256, "A/111-ASP": 0.27, "A/112-PHE": 0.254, "A/113-PRO": 0.347, "A/114-GLY": 0.406, "A/115-ALA": 0.399, "A/116-PHE": 0.336, "A/117-TYR": 0.384, "A/118-ARG": 0.452, "A/119-ARG": 0.416, "A/120-LEU": 0.406, "A/121-LEU": 0.362, "A/122-GLY": 0.589, "A/123-TYR": 0.251, "A/124-ASP": 0.216, "A/125-SER": 0.529}, "cad_score": {"A/1-MET": 0.282, "A/2-ARG": 0.704, "A/3-ILE": 0.343, "A/4-ASP": 0.394, "A/5-GLU": 0.681, "A/6-LEU": 0.333, "A/7-VAL": 0.496, "A/8-PRO": 0.496, "A/9-ALA": 0.371, "A/10-ASP": 0.666, "A/11-PRO": 0.789, "A/12-ARG": 0.612, "A/13-ALA": 0.568, "A/14-VAL": 0.445, "A/15-SER": 0.713, "A/16-LEU": 0.38, "A/17-TYR": 0.285, "A/18-THR": 0.34, "A/19-PRO": 0.604, "A/20-TYR": 0.418, "A/21-TYR": 0.286, "A/22-SER": 0.616, "A/23-GLN": 0.276, "A/24-ALA": 0.496, "A/25-ASN": 0.123, "A/26-ARG": 0.0, "A/27-ARG": 0.415, "A/28-ARG": 0.214, "A/29-TYR": 0.214, "A/30-LEU": 0.333, "A/31-PRO": 0.326, "A/32-TYR": 0.337, "A/33-ALA": 0.21, "A/34-LEU": 0.37, "A/35-SER": 0.296, "A/36-LEU": 0.228, "A/37-TYR": 0.293, "A/38-GLN": 0.381, "A/39-GLY": 0.515, "A/40-SER": 0.138, "A/41-SER": 0.387, "A/42-ILE": 0.474, "A/43-GLU": 0.562, "A/44-GLY": 0.402, "A/45-SER": 0.415, "A/46-ARG": 0.317, "A/47-ALA": 0.129, "A/48-VAL": 0.488, "A/49-GLU": 0.364, "A/50-GLY": 0.814, "A/51-GLY": 0.654, "A/52-ALA": 0.84, "A/53-PRO": 0.654, "A/54-ILE": 0.64, "A/55-SER": 0.429, "A/56-PHE": 0.515, "A/57-VAL": 0.433, "A/58-ALA": 0.395, "A/59-THR": 0.339, "A/60-TRP": 0.509, "A/61-THR": 0.411, "A/62-VAL": 0.304, "A/63-THR": 0.413, "A/64-PRO": 0.397, "A/65-LEU": 0.387, "A/66-PRO": 0.196, "A/67-ALA": 0.37, "A/68-ASP": 0.575, "A/69-MET": 0.71, "A/70-THR": 0.52, "A/71-ARG": 0.347, "A/72-CYS": 0.461, "A/73-HIS": 0.262, "A/74-LEU": 0.501, "A/75-GLN": 0.416, "A/76-PHE": 0.554, "A/77-ASN": 0.268, "A/78-ASN": 0.594, "A/79-ASP": 0.726, "A/80-ALA": 0.61, "A/81-GLU": 0.757, "A/82-LEU": 0.681, "A/83-THR": 0.557, "A/84-TYR": 0.574, "A/85-GLU": 0.751, "A/86-ILE": 0.687, "A/87-LEU": 0.582, "A/88-LEU": 0.574, "A/89-PRO": 0.78, "A/90-ASN": 0.409, "A/91-HIS": 0.365, "A/92-GLU": 0.479, "A/93-PHE": 0.429, "A/94-LEU": 0.213, "A/95-GLU": 0.399, "A/96-TYR": 0.378, "A/97-LEU": 0.168, "A/98-ILE": 0.383, "A/99-ASP": 0.516, "A/100-MET": 0.238, "A/101-LEU": 0.209, "A/102-MET": 0.41, "A/103-GLY": 0.487, "A/104-TYR": 0.307, "A/105-GLN": 0.43, "A/106-ARG": 0.761, "A/107-MET": 0.812, "A/108-GLN": 0.573, "A/109-LYS": 0.64, "A/110-THR": 0.261, "A/111-ASP": 0.364, "A/112-PHE": 0.28, "A/113-PRO": 0.396, "A/114-GLY": 0.495, "A/115-ALA": 0.323, "A/116-PHE": 0.387, "A/117-TYR": 0.377, "A/118-ARG": 0.324, "A/119-ARG": 0.227, "A/120-LEU": 0.461, "A/121-LEU": 0.66, "A/122-GLY": 0.645, "A/123-TYR": 0.523, "A/124-ASP": 0.331, "A/125-SER": 0.706}, "LoCoHD": {"A/1-MET": 0.24469269868612226, "A/2-ARG": 0.2078583536779571, "A/3-ILE": 0.11040518249237284, "A/4-ASP": 0.20297117552451535, "A/5-GLU": 0.08664808680626272, "A/6-LEU": 0.19296537684833107, "A/7-VAL": 0.18054410124965242, "A/8-PRO": 0.2364914416572946, "A/9-ALA": 0.1475946886258744, "A/10-ASP": 0.12408424494080171, "A/11-PRO": 0.10957637174643102, "A/12-ARG": 0.20435554274900988, "A/13-ALA": 0.11045047311859096, "A/14-VAL": 0.09233275169924363, "A/15-SER": 0.13175949975252532, "A/16-LEU": 0.13553374643353167, "A/17-TYR": 0.2670624108557704, "A/18-THR": 0.13835207819334647, "A/19-PRO": 0.1447399493034457, "A/20-TYR": 0.16758198071310806, "A/21-TYR": 0.20404703349779524, "A/22-SER": 0.16879472511869947, "A/23-GLN": 0.17474993558095397, "A/24-ALA": 0.11645423591815252, "A/25-ASN": 0.1925123803968261, "A/26-ARG": 0.21294553447193054, "A/27-ARG": 0.26217534063520304, "A/28-ARG": 0.3510486033818314, "A/29-TYR": 0.23886608435850795, "A/30-LEU": 0.11633630780891834, "A/31-PRO": 0.13569308884331527, "A/32-TYR": 0.22834351927338575, "A/33-ALA": 0.13393396378965175, "A/34-LEU": 0.08452007560106073, "A/35-SER": 0.09060922757133327, "A/36-LEU": 0.13407954827583934, "A/37-TYR": 0.10570745016298852, "A/38-GLN": 0.13292797252444574, "A/39-GLY": 0.1336435152456785, "A/40-SER": 0.1936810776686451, "A/41-SER": 0.1569129620205195, "A/42-ILE": 0.15084459203243555, "A/43-GLU": 0.1760870543294683, "A/44-GLY": 0.16988688193382895, "A/45-SER": 0.1307895748848042, "A/46-ARG": 0.20931859731441613, "A/47-ALA": 0.12328550402390989, "A/48-VAL": 0.08881343521278283, "A/49-GLU": 0.241246881760855, "A/50-GLY": 0.08184359289788594, "A/51-GLY": 0.08285808824208638, "A/52-ALA": 0.07231572545488266, "A/53-PRO": 0.08658926560021955, "A/54-ILE": 0.2393651001168037, "A/55-SER": 0.13771234647067873, "A/56-PHE": 0.28795737293335577, "A/57-VAL": 0.12256338598290534, "A/58-ALA": 0.13975922976549696, "A/59-THR": 0.14907393428052326, "A/60-TRP": 0.22276975578737132, "A/61-THR": 0.11453860021688601, "A/62-VAL": 0.1855654115371714, "A/63-THR": 0.182117085139755, "A/64-PRO": 0.23683929063556017, "A/65-LEU": 0.23342194147809148, "A/66-PRO": 0.2596608628505433, "A/67-ALA": 0.1970919980489387, "A/68-ASP": 0.11992476380934805, "A/69-MET": 0.12584806187625253, "A/70-THR": 0.1358182034960361, "A/71-ARG": 0.205104964001489, "A/72-CYS": 0.13830307263247935, "A/73-HIS": 0.21816274445312797, "A/74-LEU": 0.1777249785040003, "A/75-GLN": 0.11256454308178053, "A/76-PHE": 0.19068561762995564, "A/77-ASN": 0.1606438497680122, "A/78-ASN": 0.07097580983602139, "A/79-ASP": 0.11493090367633753, "A/80-ALA": 0.0793929478361878, "A/81-GLU": 0.09609169330055839, "A/82-LEU": 0.16856545748424073, "A/83-THR": 0.06882282109904021, "A/84-TYR": 0.10507892608356034, "A/85-GLU": 0.12897918918993012, "A/86-ILE": 0.1336173341505544, "A/87-LEU": 0.1193670456854856, "A/88-LEU": 0.1478776231082662, "A/89-PRO": 0.11046930625329006, "A/90-ASN": 0.08570703512323227, "A/91-HIS": 0.17790698760422555, "A/92-GLU": 0.23222946195537814, "A/93-PHE": 0.24257183745770428, "A/94-LEU": 0.12108165213701444, "A/95-GLU": 0.17516696089851327, "A/96-TYR": 0.20740594148503672, "A/97-LEU": 0.08610908172930583, "A/98-ILE": 0.11024029808986772, "A/99-ASP": 0.15162423918563703, "A/100-MET": 0.15985571684947564, "A/101-LEU": 0.21125146373150855, "A/102-MET": 0.21987159190508143, "A/103-GLY": 0.11428220694499869, "A/104-TYR": 0.24776983042851702, "A/105-GLN": 0.3355952978557099, "A/106-ARG": 0.24599383543704537, "A/107-MET": 0.1401227304501923, "A/108-GLN": 0.28409514275043335, "A/109-LYS": 0.17823269763372168, "A/110-THR": 0.1331417898721313, "A/111-ASP": 0.15690510863033363, "A/112-PHE": 0.292001289169349, "A/113-PRO": 0.11700921183334416, "A/114-GLY": 0.11286730382196068, "A/115-ALA": 0.1576694528218087, "A/116-PHE": 0.175973022654042, "A/117-TYR": 0.23488620917017133, "A/118-ARG": 0.268590473549272, "A/119-ARG": 0.33374080696619063, "A/120-LEU": 0.1827473667579476, "A/121-LEU": 0.20547470492312045, "A/122-GLY": 0.14560376086467441, "A/123-TYR": 0.27821923731749104, "A/124-ASP": 0.23532528222563967, "A/125-SER": 0.27111706307308076}}}, "2": {"single": {"lddt": 0.3914194491723878, "rmsd": 7.436264514923096, "cad_score": 0.419414, "gdtts": 0.272, "tm_score": 0.49963098764419556, "LoCoHD": 0.1667839307202165}, "per_residue": {"lddt": {"A/1-MET": 0.175, "A/2-ARG": 0.175, "A/3-ILE": 0.171, "A/4-ASP": 0.186, "A/5-GLU": 0.279, "A/6-LEU": 0.267, "A/7-VAL": 0.312, "A/8-PRO": 0.305, "A/9-ALA": 0.333, "A/10-ASP": 0.403, "A/11-PRO": 0.412, "A/12-ARG": 0.456, "A/13-ALA": 0.428, "A/14-VAL": 0.383, "A/15-SER": 0.458, "A/16-LEU": 0.494, "A/17-TYR": 0.365, "A/18-THR": 0.43, "A/19-PRO": 0.533, "A/20-TYR": 0.405, "A/21-TYR": 0.428, "A/22-SER": 0.498, "A/23-GLN": 0.425, "A/24-ALA": 0.41, "A/25-ASN": 0.275, "A/26-ARG": 0.224, "A/27-ARG": 0.379, "A/28-ARG": 0.323, "A/29-TYR": 0.313, "A/30-LEU": 0.385, "A/31-PRO": 0.38, "A/32-TYR": 0.305, "A/33-ALA": 0.393, "A/34-LEU": 0.367, "A/35-SER": 0.376, "A/36-LEU": 0.374, "A/37-TYR": 0.384, "A/38-GLN": 0.373, "A/39-GLY": 0.476, "A/40-SER": 0.283, "A/41-SER": 0.421, "A/42-ILE": 0.397, "A/43-GLU": 0.378, "A/44-GLY": 0.449, "A/45-SER": 0.428, "A/46-ARG": 0.343, "A/47-ALA": 0.376, "A/48-VAL": 0.36, "A/49-GLU": 0.258, "A/50-GLY": 0.352, "A/51-GLY": 0.376, "A/52-ALA": 0.477, "A/53-PRO": 0.461, "A/54-ILE": 0.416, "A/55-SER": 0.468, "A/56-PHE": 0.364, "A/57-VAL": 0.404, "A/58-ALA": 0.409, "A/59-THR": 0.401, "A/60-TRP": 0.38, "A/61-THR": 0.435, "A/62-VAL": 0.277, "A/63-THR": 0.381, "A/64-PRO": 0.298, "A/65-LEU": 0.319, "A/66-PRO": 0.233, "A/67-ALA": 0.336, "A/68-ASP": 0.54, "A/69-MET": 0.553, "A/70-THR": 0.496, "A/71-ARG": 0.468, "A/72-CYS": 0.46, "A/73-HIS": 0.402, "A/74-LEU": 0.419, "A/75-GLN": 0.44, "A/76-PHE": 0.461, "A/77-ASN": 0.47, "A/78-ASN": 0.546, "A/79-ASP": 0.653, "A/80-ALA": 0.644, "A/81-GLU": 0.624, "A/82-LEU": 0.591, "A/83-THR": 0.592, "A/84-TYR": 0.519, "A/85-GLU": 0.57, "A/86-ILE": 0.498, "A/87-LEU": 0.544, "A/88-LEU": 0.485, "A/89-PRO": 0.576, "A/90-ASN": 0.512, "A/91-HIS": 0.448, "A/92-GLU": 0.501, "A/93-PHE": 0.427, "A/94-LEU": 0.418, "A/95-GLU": 0.441, "A/96-TYR": 0.401, "A/97-LEU": 0.38, "A/98-ILE": 0.401, "A/99-ASP": 0.46, "A/100-MET": 0.392, "A/101-LEU": 0.354, "A/102-MET": 0.455, "A/103-GLY": 0.484, "A/104-TYR": 0.305, "A/105-GLN": 0.366, "A/106-ARG": 0.42, "A/107-MET": 0.534, "A/108-GLN": 0.469, "A/109-LYS": 0.411, "A/110-THR": 0.319, "A/111-ASP": 0.294, "A/112-PHE": 0.278, "A/113-PRO": 0.348, "A/114-GLY": 0.406, "A/115-ALA": 0.393, "A/116-PHE": 0.337, "A/117-TYR": 0.326, "A/118-ARG": 0.437, "A/119-ARG": 0.408, "A/120-LEU": 0.404, "A/121-LEU": 0.337, "A/122-GLY": 0.496, "A/123-TYR": 0.29, "A/124-ASP": 0.202, "A/125-SER": 0.179}, "cad_score": {"A/1-MET": 0.173, "A/2-ARG": 0.487, "A/3-ILE": 0.304, "A/4-ASP": 0.452, "A/5-GLU": 0.587, "A/6-LEU": 0.262, "A/7-VAL": 0.444, "A/8-PRO": 0.49, "A/9-ALA": 0.344, "A/10-ASP": 0.573, "A/11-PRO": 0.791, "A/12-ARG": 0.615, "A/13-ALA": 0.511, "A/14-VAL": 0.454, "A/15-SER": 0.698, "A/16-LEU": 0.366, "A/17-TYR": 0.273, "A/18-THR": 0.343, "A/19-PRO": 0.589, "A/20-TYR": 0.453, "A/21-TYR": 0.335, "A/22-SER": 0.533, "A/23-GLN": 0.284, "A/24-ALA": 0.347, "A/25-ASN": 0.105, "A/26-ARG": 0.022, "A/27-ARG": 0.42, "A/28-ARG": 0.265, "A/29-TYR": 0.235, "A/30-LEU": 0.325, "A/31-PRO": 0.309, "A/32-TYR": 0.376, "A/33-ALA": 0.193, "A/34-LEU": 0.49, "A/35-SER": 0.286, "A/36-LEU": 0.372, "A/37-TYR": 0.286, "A/38-GLN": 0.347, "A/39-GLY": 0.518, "A/40-SER": 0.122, "A/41-SER": 0.343, "A/42-ILE": 0.414, "A/43-GLU": 0.26, "A/44-GLY": 0.438, "A/45-SER": 0.661, "A/46-ARG": 0.204, "A/47-ALA": 0.254, "A/48-VAL": 0.443, "A/49-GLU": 0.346, "A/50-GLY": 0.459, "A/51-GLY": 0.568, "A/52-ALA": 0.798, "A/53-PRO": 0.758, "A/54-ILE": 0.821, "A/55-SER": 0.469, "A/56-PHE": 0.417, "A/57-VAL": 0.479, "A/58-ALA": 0.546, "A/59-THR": 0.35, "A/60-TRP": 0.324, "A/61-THR": 0.439, "A/62-VAL": 0.312, "A/63-THR": 0.434, "A/64-PRO": 0.366, "A/65-LEU": 0.194, "A/66-PRO": 0.202, "A/67-ALA": 0.405, "A/68-ASP": 0.39, "A/69-MET": 0.741, "A/70-THR": 0.416, "A/71-ARG": 0.403, "A/72-CYS": 0.534, "A/73-HIS": 0.336, "A/74-LEU": 0.6, "A/75-GLN": 0.399, "A/76-PHE": 0.521, "A/77-ASN": 0.547, "A/78-ASN": 0.65, "A/79-ASP": 0.923, "A/80-ALA": 0.69, "A/81-GLU": 0.724, "A/82-LEU": 0.593, "A/83-THR": 0.661, "A/84-TYR": 0.536, "A/85-GLU": 0.773, "A/86-ILE": 0.638, "A/87-LEU": 0.707, "A/88-LEU": 0.423, "A/89-PRO": 0.75, "A/90-ASN": 0.464, "A/91-HIS": 0.347, "A/92-GLU": 0.516, "A/93-PHE": 0.365, "A/94-LEU": 0.209, "A/95-GLU": 0.381, "A/96-TYR": 0.471, "A/97-LEU": 0.293, "A/98-ILE": 0.411, "A/99-ASP": 0.659, "A/100-MET": 0.357, "A/101-LEU": 0.163, "A/102-MET": 0.534, "A/103-GLY": 0.588, "A/104-TYR": 0.319, "A/105-GLN": 0.432, "A/106-ARG": 0.676, "A/107-MET": 0.805, "A/108-GLN": 0.607, "A/109-LYS": 0.558, "A/110-THR": 0.224, "A/111-ASP": 0.289, "A/112-PHE": 0.197, "A/113-PRO": 0.348, "A/114-GLY": 0.367, "A/115-ALA": 0.417, "A/116-PHE": 0.51, "A/117-TYR": 0.276, "A/118-ARG": 0.343, "A/119-ARG": 0.214, "A/120-LEU": 0.405, "A/121-LEU": 0.586, "A/122-GLY": 0.369, "A/123-TYR": 0.686, "A/124-ASP": 0.229, "A/125-SER": 0.118}, "LoCoHD": {"A/1-MET": 0.23280722653976904, "A/2-ARG": 0.29662010268004807, "A/3-ILE": 0.1038492346570135, "A/4-ASP": 0.1887583583422506, "A/5-GLU": 0.13461218530309793, "A/6-LEU": 0.18762248361452002, "A/7-VAL": 0.1945637921142982, "A/8-PRO": 0.24499085168895376, "A/9-ALA": 0.14732202586480697, "A/10-ASP": 0.11722168276397889, "A/11-PRO": 0.10642232267135875, "A/12-ARG": 0.20685998298147323, "A/13-ALA": 0.10563198964312642, "A/14-VAL": 0.08545284627080858, "A/15-SER": 0.12713128900807738, "A/16-LEU": 0.12763158755118084, "A/17-TYR": 0.259937346042135, "A/18-THR": 0.13155092654302966, "A/19-PRO": 0.14451803036089325, "A/20-TYR": 0.15556879785119299, "A/21-TYR": 0.24025894153817617, "A/22-SER": 0.1904128455163433, "A/23-GLN": 0.17693518165370486, "A/24-ALA": 0.1506495375533074, "A/25-ASN": 0.1586814941630131, "A/26-ARG": 0.24461527575235756, "A/27-ARG": 0.2532879637425603, "A/28-ARG": 0.3101265291992212, "A/29-TYR": 0.2650444118637738, "A/30-LEU": 0.12411540148907825, "A/31-PRO": 0.13244624557512366, "A/32-TYR": 0.21504840026271257, "A/33-ALA": 0.1159298917438664, "A/34-LEU": 0.061332439497544036, "A/35-SER": 0.07706214621625199, "A/36-LEU": 0.13038452205005438, "A/37-TYR": 0.1432503823898537, "A/38-GLN": 0.13669403145809933, "A/39-GLY": 0.10081631485452977, "A/40-SER": 0.14992620919453042, "A/41-SER": 0.12478520555883395, "A/42-ILE": 0.13155136781772722, "A/43-GLU": 0.24130174541721802, "A/44-GLY": 0.2234435183682709, "A/45-SER": 0.18396700863268745, "A/46-ARG": 0.22648125811861342, "A/47-ALA": 0.13941748524689784, "A/48-VAL": 0.10604402022903656, "A/49-GLU": 0.20951580878423348, "A/50-GLY": 0.1530264138986902, "A/51-GLY": 0.11725772277770767, "A/52-ALA": 0.07580128090756792, "A/53-PRO": 0.06852844401661891, "A/54-ILE": 0.13633793318943244, "A/55-SER": 0.08468092473855444, "A/56-PHE": 0.33086182177378254, "A/57-VAL": 0.11572634095716017, "A/58-ALA": 0.08773813346675179, "A/59-THR": 0.11496473698093482, "A/60-TRP": 0.1964745159871649, "A/61-THR": 0.10656462738531806, "A/62-VAL": 0.19905435899084103, "A/63-THR": 0.19765096508479926, "A/64-PRO": 0.23970501099989475, "A/65-LEU": 0.2832429911339675, "A/66-PRO": 0.26965221133478706, "A/67-ALA": 0.16554614966983222, "A/68-ASP": 0.0987195788034469, "A/69-MET": 0.1785108247221589, "A/70-THR": 0.14477726065173105, "A/71-ARG": 0.2542193890489482, "A/72-CYS": 0.14046250328580062, "A/73-HIS": 0.2241509891662182, "A/74-LEU": 0.16070395432460458, "A/75-GLN": 0.1709268660855035, "A/76-PHE": 0.1922507647944596, "A/77-ASN": 0.08073640491719415, "A/78-ASN": 0.043314155006717134, "A/79-ASP": 0.04906267880843485, "A/80-ALA": 0.06370227160972587, "A/81-GLU": 0.14227485219011476, "A/82-LEU": 0.08773825109449973, "A/83-THR": 0.084312279814947, "A/84-TYR": 0.1023458370272642, "A/85-GLU": 0.20187069539457192, "A/86-ILE": 0.18525002946368713, "A/87-LEU": 0.16242722550638414, "A/88-LEU": 0.15487703721391516, "A/89-PRO": 0.12462348587764378, "A/90-ASN": 0.08249937556632739, "A/91-HIS": 0.1919399550331296, "A/92-GLU": 0.21438821490304902, "A/93-PHE": 0.2127018957107907, "A/94-LEU": 0.08831361615148964, "A/95-GLU": 0.18063090694547612, "A/96-TYR": 0.2340312420191528, "A/97-LEU": 0.08330530535357851, "A/98-ILE": 0.08198621692836328, "A/99-ASP": 0.15592410620348368, "A/100-MET": 0.13413038712301564, "A/101-LEU": 0.19649041381266852, "A/102-MET": 0.19496054084878975, "A/103-GLY": 0.09443451104847564, "A/104-TYR": 0.23224968782224117, "A/105-GLN": 0.3056801446711232, "A/106-ARG": 0.2346657476975364, "A/107-MET": 0.10766407189738743, "A/108-GLN": 0.2527461870169371, "A/109-LYS": 0.21352731806971967, "A/110-THR": 0.16668175012998426, "A/111-ASP": 0.18663928645206843, "A/112-PHE": 0.25410377576191145, "A/113-PRO": 0.12188494230766975, "A/114-GLY": 0.20295053824658138, "A/115-ALA": 0.14559026734143443, "A/116-PHE": 0.24510619625425245, "A/117-TYR": 0.1960126344266583, "A/118-ARG": 0.28470871549575305, "A/119-ARG": 0.16923789700649544, "A/120-LEU": 0.16082744476185773, "A/121-LEU": 0.18759348279744073, "A/122-GLY": 0.0913662444888677, "A/123-TYR": 0.2192167567448751, "A/124-ASP": 0.21490291963221866, "A/125-SER": 0.2562280788748496}}}, "4": {"single": {"lddt": 0.4036626738995768, "rmsd": 7.417216777801514, "cad_score": 0.429244, "gdtts": 0.274, "tm_score": 0.5085599422454834, "LoCoHD": 0.1618487109680716}, "per_residue": {"lddt": {"A/1-MET": 0.168, "A/2-ARG": 0.187, "A/3-ILE": 0.173, "A/4-ASP": 0.189, "A/5-GLU": 0.284, "A/6-LEU": 0.286, "A/7-VAL": 0.305, "A/8-PRO": 0.304, "A/9-ALA": 0.334, "A/10-ASP": 0.39, "A/11-PRO": 0.412, "A/12-ARG": 0.453, "A/13-ALA": 0.431, "A/14-VAL": 0.382, "A/15-SER": 0.447, "A/16-LEU": 0.485, "A/17-TYR": 0.364, "A/18-THR": 0.426, "A/19-PRO": 0.523, "A/20-TYR": 0.396, "A/21-TYR": 0.435, "A/22-SER": 0.497, "A/23-GLN": 0.424, "A/24-ALA": 0.427, "A/25-ASN": 0.283, "A/26-ARG": 0.223, "A/27-ARG": 0.385, "A/28-ARG": 0.324, "A/29-TYR": 0.332, "A/30-LEU": 0.383, "A/31-PRO": 0.383, "A/32-TYR": 0.311, "A/33-ALA": 0.407, "A/34-LEU": 0.376, "A/35-SER": 0.401, "A/36-LEU": 0.385, "A/37-TYR": 0.394, "A/38-GLN": 0.393, "A/39-GLY": 0.485, "A/40-SER": 0.29, "A/41-SER": 0.424, "A/42-ILE": 0.394, "A/43-GLU": 0.411, "A/44-GLY": 0.476, "A/45-SER": 0.458, "A/46-ARG": 0.358, "A/47-ALA": 0.382, "A/48-VAL": 0.365, "A/49-GLU": 0.259, "A/50-GLY": 0.358, "A/51-GLY": 0.38, "A/52-ALA": 0.467, "A/53-PRO": 0.469, "A/54-ILE": 0.432, "A/55-SER": 0.495, "A/56-PHE": 0.419, "A/57-VAL": 0.4, "A/58-ALA": 0.393, "A/59-THR": 0.404, "A/60-TRP": 0.358, "A/61-THR": 0.419, "A/62-VAL": 0.283, "A/63-THR": 0.366, "A/64-PRO": 0.288, "A/65-LEU": 0.319, "A/66-PRO": 0.237, "A/67-ALA": 0.345, "A/68-ASP": 0.582, "A/69-MET": 0.586, "A/70-THR": 0.514, "A/71-ARG": 0.564, "A/72-CYS": 0.464, "A/73-HIS": 0.397, "A/74-LEU": 0.448, "A/75-GLN": 0.465, "A/76-PHE": 0.478, "A/77-ASN": 0.499, "A/78-ASN": 0.538, "A/79-ASP": 0.661, "A/80-ALA": 0.661, "A/81-GLU": 0.647, "A/82-LEU": 0.621, "A/83-THR": 0.622, "A/84-TYR": 0.538, "A/85-GLU": 0.623, "A/86-ILE": 0.51, "A/87-LEU": 0.572, "A/88-LEU": 0.517, "A/89-PRO": 0.585, "A/90-ASN": 0.507, "A/91-HIS": 0.45, "A/92-GLU": 0.496, "A/93-PHE": 0.413, "A/94-LEU": 0.417, "A/95-GLU": 0.442, "A/96-TYR": 0.39, "A/97-LEU": 0.384, "A/98-ILE": 0.41, "A/99-ASP": 0.462, "A/100-MET": 0.405, "A/101-LEU": 0.374, "A/102-MET": 0.411, "A/103-GLY": 0.512, "A/104-TYR": 0.326, "A/105-GLN": 0.349, "A/106-ARG": 0.41, "A/107-MET": 0.511, "A/108-GLN": 0.452, "A/109-LYS": 0.406, "A/110-THR": 0.35, "A/111-ASP": 0.284, "A/112-PHE": 0.357, "A/113-PRO": 0.359, "A/114-GLY": 0.435, "A/115-ALA": 0.403, "A/116-PHE": 0.359, "A/117-TYR": 0.427, "A/118-ARG": 0.438, "A/119-ARG": 0.447, "A/120-LEU": 0.427, "A/121-LEU": 0.361, "A/122-GLY": 0.507, "A/123-TYR": 0.397, "A/124-ASP": 0.19, "A/125-SER": 0.177}, "cad_score": {"A/1-MET": 0.206, "A/2-ARG": 0.609, "A/3-ILE": 0.309, "A/4-ASP": 0.398, "A/5-GLU": 0.63, "A/6-LEU": 0.268, "A/7-VAL": 0.486, "A/8-PRO": 0.485, "A/9-ALA": 0.369, "A/10-ASP": 0.675, "A/11-PRO": 0.741, "A/12-ARG": 0.553, "A/13-ALA": 0.583, "A/14-VAL": 0.407, "A/15-SER": 0.591, "A/16-LEU": 0.334, "A/17-TYR": 0.334, "A/18-THR": 0.342, "A/19-PRO": 0.584, "A/20-TYR": 0.432, "A/21-TYR": 0.328, "A/22-SER": 0.579, "A/23-GLN": 0.322, "A/24-ALA": 0.395, "A/25-ASN": 0.106, "A/26-ARG": 0.0, "A/27-ARG": 0.42, "A/28-ARG": 0.275, "A/29-TYR": 0.26, "A/30-LEU": 0.327, "A/31-PRO": 0.318, "A/32-TYR": 0.326, "A/33-ALA": 0.194, "A/34-LEU": 0.514, "A/35-SER": 0.261, "A/36-LEU": 0.256, "A/37-TYR": 0.376, "A/38-GLN": 0.528, "A/39-GLY": 0.581, "A/40-SER": 0.21, "A/41-SER": 0.232, "A/42-ILE": 0.4, "A/43-GLU": 0.427, "A/44-GLY": 0.836, "A/45-SER": 0.696, "A/46-ARG": 0.284, "A/47-ALA": 0.184, "A/48-VAL": 0.373, "A/49-GLU": 0.319, "A/50-GLY": 0.395, "A/51-GLY": 0.52, "A/52-ALA": 0.709, "A/53-PRO": 0.682, "A/54-ILE": 0.717, "A/55-SER": 0.634, "A/56-PHE": 0.589, "A/57-VAL": 0.508, "A/58-ALA": 0.512, "A/59-THR": 0.387, "A/60-TRP": 0.268, "A/61-THR": 0.412, "A/62-VAL": 0.334, "A/63-THR": 0.449, "A/64-PRO": 0.334, "A/65-LEU": 0.324, "A/66-PRO": 0.202, "A/67-ALA": 0.373, "A/68-ASP": 0.526, "A/69-MET": 0.79, "A/70-THR": 0.439, "A/71-ARG": 0.539, "A/72-CYS": 0.542, "A/73-HIS": 0.381, "A/74-LEU": 0.499, "A/75-GLN": 0.418, "A/76-PHE": 0.478, "A/77-ASN": 0.596, "A/78-ASN": 0.733, "A/79-ASP": 0.939, "A/80-ALA": 0.736, "A/81-GLU": 0.805, "A/82-LEU": 0.614, "A/83-THR": 0.709, "A/84-TYR": 0.57, "A/85-GLU": 0.733, "A/86-ILE": 0.557, "A/87-LEU": 0.797, "A/88-LEU": 0.367, "A/89-PRO": 0.777, "A/90-ASN": 0.439, "A/91-HIS": 0.35, "A/92-GLU": 0.457, "A/93-PHE": 0.302, "A/94-LEU": 0.153, "A/95-GLU": 0.358, "A/96-TYR": 0.382, "A/97-LEU": 0.411, "A/98-ILE": 0.477, "A/99-ASP": 0.51, "A/100-MET": 0.338, "A/101-LEU": 0.181, "A/102-MET": 0.422, "A/103-GLY": 0.476, "A/104-TYR": 0.319, "A/105-GLN": 0.447, "A/106-ARG": 0.7, "A/107-MET": 0.734, "A/108-GLN": 0.579, "A/109-LYS": 0.504, "A/110-THR": 0.24, "A/111-ASP": 0.169, "A/112-PHE": 0.19, "A/113-PRO": 0.378, "A/114-GLY": 0.424, "A/115-ALA": 0.496, "A/116-PHE": 0.545, "A/117-TYR": 0.4, "A/118-ARG": 0.366, "A/119-ARG": 0.256, "A/120-LEU": 0.396, "A/121-LEU": 0.492, "A/122-GLY": 0.438, "A/123-TYR": 0.669, "A/124-ASP": 0.335, "A/125-SER": 0.159}, "LoCoHD": {"A/1-MET": 0.25644745084948073, "A/2-ARG": 0.18765043220345054, "A/3-ILE": 0.0920295744150875, "A/4-ASP": 0.16346900997850916, "A/5-GLU": 0.12724881625499876, "A/6-LEU": 0.23169831652281106, "A/7-VAL": 0.1782728637762502, "A/8-PRO": 0.24229610152354458, "A/9-ALA": 0.14584578700645773, "A/10-ASP": 0.12438924983227205, "A/11-PRO": 0.10469073963574616, "A/12-ARG": 0.20474403404358654, "A/13-ALA": 0.08955300806500671, "A/14-VAL": 0.08319176082743088, "A/15-SER": 0.13509973490854718, "A/16-LEU": 0.13189870360099298, "A/17-TYR": 0.2605216065665772, "A/18-THR": 0.13380562762459935, "A/19-PRO": 0.1528880190840082, "A/20-TYR": 0.17391558373875596, "A/21-TYR": 0.21893537279104228, "A/22-SER": 0.17842158528593316, "A/23-GLN": 0.19065674898252283, "A/24-ALA": 0.1405032004944019, "A/25-ASN": 0.14551511405216033, "A/26-ARG": 0.24792743439348025, "A/27-ARG": 0.2654381586556606, "A/28-ARG": 0.33013473018202183, "A/29-TYR": 0.2808167297084027, "A/30-LEU": 0.13147784612827373, "A/31-PRO": 0.13882478071589502, "A/32-TYR": 0.209959565982972, "A/33-ALA": 0.12068174004528617, "A/34-LEU": 0.06151161362862044, "A/35-SER": 0.1026106096357762, "A/36-LEU": 0.14805582238807305, "A/37-TYR": 0.1319787036643654, "A/38-GLN": 0.14717428371156405, "A/39-GLY": 0.11715071155318602, "A/40-SER": 0.14661351230595088, "A/41-SER": 0.1294066223567189, "A/42-ILE": 0.1678649306623023, "A/43-GLU": 0.21091306545323232, "A/44-GLY": 0.10316291867991798, "A/45-SER": 0.0714355749295161, "A/46-ARG": 0.21060455668122424, "A/47-ALA": 0.1615284335680911, "A/48-VAL": 0.13257490234661395, "A/49-GLU": 0.2277519676340034, "A/50-GLY": 0.1648866405778471, "A/51-GLY": 0.13877899276528544, "A/52-ALA": 0.09613656309754448, "A/53-PRO": 0.08749469462179688, "A/54-ILE": 0.17359231182724136, "A/55-SER": 0.09327096155715756, "A/56-PHE": 0.23333400802472737, "A/57-VAL": 0.09891550335760356, "A/58-ALA": 0.09075817860423119, "A/59-THR": 0.11643766437056727, "A/60-TRP": 0.1696179366395471, "A/61-THR": 0.10310939483690713, "A/62-VAL": 0.2201320333949379, "A/63-THR": 0.20215963213726362, "A/64-PRO": 0.23600940516578467, "A/65-LEU": 0.2625969178153124, "A/66-PRO": 0.2641825050253601, "A/67-ALA": 0.1934599115333302, "A/68-ASP": 0.11900330217588007, "A/69-MET": 0.11875536645931709, "A/70-THR": 0.13054315144695122, "A/71-ARG": 0.1309485136719638, "A/72-CYS": 0.11766875099294732, "A/73-HIS": 0.19655733644006257, "A/74-LEU": 0.10788792995143204, "A/75-GLN": 0.15742974751948133, "A/76-PHE": 0.1413127457930178, "A/77-ASN": 0.06113467496708504, "A/78-ASN": 0.04204386754028782, "A/79-ASP": 0.0501068273929417, "A/80-ALA": 0.06958565629884333, "A/81-GLU": 0.13090742197823993, "A/82-LEU": 0.08307866958878062, "A/83-THR": 0.07253553985314451, "A/84-TYR": 0.10864572955001915, "A/85-GLU": 0.1462429501812991, "A/86-ILE": 0.17567842731477354, "A/87-LEU": 0.13625707801952663, "A/88-LEU": 0.13234991036892646, "A/89-PRO": 0.09518853735668112, "A/90-ASN": 0.0944754374042458, "A/91-HIS": 0.18769217621969775, "A/92-GLU": 0.2150300872630879, "A/93-PHE": 0.23571368495640732, "A/94-LEU": 0.11040521491681986, "A/95-GLU": 0.20623236961663113, "A/96-TYR": 0.21465500877825994, "A/97-LEU": 0.08501993864279196, "A/98-ILE": 0.10679106236719761, "A/99-ASP": 0.1541684265043521, "A/100-MET": 0.19413573007066642, "A/101-LEU": 0.17244369426717296, "A/102-MET": 0.23653213197201792, "A/103-GLY": 0.10909756255558017, "A/104-TYR": 0.24403680407101747, "A/105-GLN": 0.31378555468350794, "A/106-ARG": 0.26267530269319517, "A/107-MET": 0.11618534145177747, "A/108-GLN": 0.24788755250097216, "A/109-LYS": 0.19459687847367083, "A/110-THR": 0.15417984174970556, "A/111-ASP": 0.17838947961114066, "A/112-PHE": 0.21868851477297588, "A/113-PRO": 0.13089154873022352, "A/114-GLY": 0.19679579514739898, "A/115-ALA": 0.1403287891698795, "A/116-PHE": 0.18959520290653115, "A/117-TYR": 0.20422251361520258, "A/118-ARG": 0.3049816362547392, "A/119-ARG": 0.15938328736460775, "A/120-LEU": 0.16009893562468447, "A/121-LEU": 0.1964430245440074, "A/122-GLY": 0.06579128340332346, "A/123-TYR": 0.20562113077329086, "A/124-ASP": 0.21453795769670633, "A/125-SER": 0.25155692294608956}}}, "5": {"single": {"lddt": 0.3974334131905299, "rmsd": 7.3570146560668945, "cad_score": 0.444068, "gdtts": 0.27, "tm_score": 0.5032743811607361, "LoCoHD": 0.16480655825624368}, "per_residue": {"lddt": {"A/1-MET": 0.199, "A/2-ARG": 0.243, "A/3-ILE": 0.208, "A/4-ASP": 0.224, "A/5-GLU": 0.326, "A/6-LEU": 0.301, "A/7-VAL": 0.339, "A/8-PRO": 0.308, "A/9-ALA": 0.338, "A/10-ASP": 0.406, "A/11-PRO": 0.398, "A/12-ARG": 0.459, "A/13-ALA": 0.422, "A/14-VAL": 0.373, "A/15-SER": 0.45, "A/16-LEU": 0.491, "A/17-TYR": 0.37, "A/18-THR": 0.434, "A/19-PRO": 0.525, "A/20-TYR": 0.385, "A/21-TYR": 0.438, "A/22-SER": 0.506, "A/23-GLN": 0.435, "A/24-ALA": 0.423, "A/25-ASN": 0.277, "A/26-ARG": 0.23, "A/27-ARG": 0.381, "A/28-ARG": 0.288, "A/29-TYR": 0.313, "A/30-LEU": 0.387, "A/31-PRO": 0.378, "A/32-TYR": 0.312, "A/33-ALA": 0.408, "A/34-LEU": 0.375, "A/35-SER": 0.397, "A/36-LEU": 0.4, "A/37-TYR": 0.36, "A/38-GLN": 0.366, "A/39-GLY": 0.494, "A/40-SER": 0.286, "A/41-SER": 0.424, "A/42-ILE": 0.4, "A/43-GLU": 0.398, "A/44-GLY": 0.435, "A/45-SER": 0.425, "A/46-ARG": 0.328, "A/47-ALA": 0.436, "A/48-VAL": 0.425, "A/49-GLU": 0.308, "A/50-GLY": 0.478, "A/51-GLY": 0.502, "A/52-ALA": 0.556, "A/53-PRO": 0.522, "A/54-ILE": 0.474, "A/55-SER": 0.512, "A/56-PHE": 0.426, "A/57-VAL": 0.403, "A/58-ALA": 0.409, "A/59-THR": 0.43, "A/60-TRP": 0.385, "A/61-THR": 0.415, "A/62-VAL": 0.296, "A/63-THR": 0.422, "A/64-PRO": 0.32, "A/65-LEU": 0.344, "A/66-PRO": 0.234, "A/67-ALA": 0.347, "A/68-ASP": 0.552, "A/69-MET": 0.586, "A/70-THR": 0.527, "A/71-ARG": 0.575, "A/72-CYS": 0.467, "A/73-HIS": 0.393, "A/74-LEU": 0.445, "A/75-GLN": 0.46, "A/76-PHE": 0.454, "A/77-ASN": 0.397, "A/78-ASN": 0.486, "A/79-ASP": 0.539, "A/80-ALA": 0.533, "A/81-GLU": 0.614, "A/82-LEU": 0.524, "A/83-THR": 0.553, "A/84-TYR": 0.517, "A/85-GLU": 0.599, "A/86-ILE": 0.493, "A/87-LEU": 0.58, "A/88-LEU": 0.529, "A/89-PRO": 0.589, "A/90-ASN": 0.492, "A/91-HIS": 0.454, "A/92-GLU": 0.497, "A/93-PHE": 0.435, "A/94-LEU": 0.407, "A/95-GLU": 0.435, "A/96-TYR": 0.387, "A/97-LEU": 0.365, "A/98-ILE": 0.379, "A/99-ASP": 0.424, "A/100-MET": 0.347, "A/101-LEU": 0.344, "A/102-MET": 0.431, "A/103-GLY": 0.429, "A/104-TYR": 0.272, "A/105-GLN": 0.338, "A/106-ARG": 0.382, "A/107-MET": 0.48, "A/108-GLN": 0.378, "A/109-LYS": 0.332, "A/110-THR": 0.244, "A/111-ASP": 0.283, "A/112-PHE": 0.271, "A/113-PRO": 0.362, "A/114-GLY": 0.425, "A/115-ALA": 0.428, "A/116-PHE": 0.344, "A/117-TYR": 0.402, "A/118-ARG": 0.43, "A/119-ARG": 0.434, "A/120-LEU": 0.409, "A/121-LEU": 0.333, "A/122-GLY": 0.511, "A/123-TYR": 0.26, "A/124-ASP": 0.232, "A/125-SER": 0.466}, "cad_score": {"A/1-MET": 0.329, "A/2-ARG": 0.651, "A/3-ILE": 0.339, "A/4-ASP": 0.386, "A/5-GLU": 0.637, "A/6-LEU": 0.298, "A/7-VAL": 0.423, "A/8-PRO": 0.467, "A/9-ALA": 0.367, "A/10-ASP": 0.655, "A/11-PRO": 0.778, "A/12-ARG": 0.602, "A/13-ALA": 0.561, "A/14-VAL": 0.417, "A/15-SER": 0.73, "A/16-LEU": 0.371, "A/17-TYR": 0.29, "A/18-THR": 0.349, "A/19-PRO": 0.603, "A/20-TYR": 0.402, "A/21-TYR": 0.301, "A/22-SER": 0.658, "A/23-GLN": 0.261, "A/24-ALA": 0.481, "A/25-ASN": 0.118, "A/26-ARG": 0.0, "A/27-ARG": 0.408, "A/28-ARG": 0.224, "A/29-TYR": 0.208, "A/30-LEU": 0.329, "A/31-PRO": 0.325, "A/32-TYR": 0.345, "A/33-ALA": 0.214, "A/34-LEU": 0.402, "A/35-SER": 0.305, "A/36-LEU": 0.335, "A/37-TYR": 0.317, "A/38-GLN": 0.383, "A/39-GLY": 0.671, "A/40-SER": 0.201, "A/41-SER": 0.396, "A/42-ILE": 0.505, "A/43-GLU": 0.77, "A/44-GLY": 0.822, "A/45-SER": 0.506, "A/46-ARG": 0.366, "A/47-ALA": 0.393, "A/48-VAL": 0.496, "A/49-GLU": 0.362, "A/50-GLY": 0.832, "A/51-GLY": 0.696, "A/52-ALA": 0.857, "A/53-PRO": 0.743, "A/54-ILE": 0.694, "A/55-SER": 0.463, "A/56-PHE": 0.62, "A/57-VAL": 0.526, "A/58-ALA": 0.402, "A/59-THR": 0.35, "A/60-TRP": 0.462, "A/61-THR": 0.316, "A/62-VAL": 0.276, "A/63-THR": 0.476, "A/64-PRO": 0.427, "A/65-LEU": 0.397, "A/66-PRO": 0.21, "A/67-ALA": 0.36, "A/68-ASP": 0.57, "A/69-MET": 0.713, "A/70-THR": 0.569, "A/71-ARG": 0.613, "A/72-CYS": 0.435, "A/73-HIS": 0.374, "A/74-LEU": 0.468, "A/75-GLN": 0.419, "A/76-PHE": 0.53, "A/77-ASN": 0.304, "A/78-ASN": 0.586, "A/79-ASP": 0.732, "A/80-ALA": 0.636, "A/81-GLU": 0.753, "A/82-LEU": 0.657, "A/83-THR": 0.596, "A/84-TYR": 0.483, "A/85-GLU": 0.719, "A/86-ILE": 0.64, "A/87-LEU": 0.807, "A/88-LEU": 0.522, "A/89-PRO": 0.8, "A/90-ASN": 0.406, "A/91-HIS": 0.382, "A/92-GLU": 0.47, "A/93-PHE": 0.49, "A/94-LEU": 0.199, "A/95-GLU": 0.371, "A/96-TYR": 0.376, "A/97-LEU": 0.287, "A/98-ILE": 0.373, "A/99-ASP": 0.456, "A/100-MET": 0.236, "A/101-LEU": 0.17, "A/102-MET": 0.324, "A/103-GLY": 0.447, "A/104-TYR": 0.291, "A/105-GLN": 0.431, "A/106-ARG": 0.674, "A/107-MET": 0.76, "A/108-GLN": 0.56, "A/109-LYS": 0.684, "A/110-THR": 0.354, "A/111-ASP": 0.395, "A/112-PHE": 0.3, "A/113-PRO": 0.481, "A/114-GLY": 0.625, "A/115-ALA": 0.518, "A/116-PHE": 0.397, "A/117-TYR": 0.388, "A/118-ARG": 0.392, "A/119-ARG": 0.276, "A/120-LEU": 0.411, "A/121-LEU": 0.666, "A/122-GLY": 0.671, "A/123-TYR": 0.511, "A/124-ASP": 0.317, "A/125-SER": 0.644}, "LoCoHD": {"A/1-MET": 0.21563752553544474, "A/2-ARG": 0.17664431706065883, "A/3-ILE": 0.1019652404898219, "A/4-ASP": 0.19954720672922557, "A/5-GLU": 0.10566158228308403, "A/6-LEU": 0.19940482805026702, "A/7-VAL": 0.1815775474121995, "A/8-PRO": 0.2382321885554895, "A/9-ALA": 0.14534429961238668, "A/10-ASP": 0.1220396926807645, "A/11-PRO": 0.10908247913903353, "A/12-ARG": 0.20435678139646482, "A/13-ALA": 0.10968821480077444, "A/14-VAL": 0.09631325245901004, "A/15-SER": 0.1338112911172139, "A/16-LEU": 0.1367007406166509, "A/17-TYR": 0.27180967591607746, "A/18-THR": 0.13849191742200515, "A/19-PRO": 0.149234683606492, "A/20-TYR": 0.2089621312946589, "A/21-TYR": 0.1993651529149429, "A/22-SER": 0.16298858149166337, "A/23-GLN": 0.15810855671765708, "A/24-ALA": 0.1128166755893179, "A/25-ASN": 0.1885553539886959, "A/26-ARG": 0.2160150828252653, "A/27-ARG": 0.2612767592798195, "A/28-ARG": 0.3568883509363215, "A/29-TYR": 0.23764896418164783, "A/30-LEU": 0.11120815608148053, "A/31-PRO": 0.13301217172448007, "A/32-TYR": 0.22319477231527557, "A/33-ALA": 0.1296084296106131, "A/34-LEU": 0.08260779295667856, "A/35-SER": 0.08420913585963045, "A/36-LEU": 0.1159201790975682, "A/37-TYR": 0.09896697040271574, "A/38-GLN": 0.12702074215117615, "A/39-GLY": 0.09711901767487963, "A/40-SER": 0.17376283764840136, "A/41-SER": 0.15795330775812555, "A/42-ILE": 0.18892939935574496, "A/43-GLU": 0.15643026808913674, "A/44-GLY": 0.0873165717916202, "A/45-SER": 0.13652808083380563, "A/46-ARG": 0.24345903975533711, "A/47-ALA": 0.1332372764862677, "A/48-VAL": 0.11487066272829581, "A/49-GLU": 0.2887592721893689, "A/50-GLY": 0.08457021529801176, "A/51-GLY": 0.07977953627866516, "A/52-ALA": 0.07081157271191746, "A/53-PRO": 0.07341468615231984, "A/54-ILE": 0.16388244348018108, "A/55-SER": 0.10581298387497798, "A/56-PHE": 0.20421673310740465, "A/57-VAL": 0.11981312224715843, "A/58-ALA": 0.14306693347928945, "A/59-THR": 0.13745189947434389, "A/60-TRP": 0.21087824937257865, "A/61-THR": 0.10699742996444349, "A/62-VAL": 0.17591027969354325, "A/63-THR": 0.1840681898366749, "A/64-PRO": 0.24285474932242407, "A/65-LEU": 0.2384176695273359, "A/66-PRO": 0.26202528577207324, "A/67-ALA": 0.1990861206549165, "A/68-ASP": 0.13529790780792764, "A/69-MET": 0.10247281089491277, "A/70-THR": 0.10764560880162741, "A/71-ARG": 0.12965002252472624, "A/72-CYS": 0.11096777389369387, "A/73-HIS": 0.18045799091183723, "A/74-LEU": 0.17546919379543666, "A/75-GLN": 0.11809831170520435, "A/76-PHE": 0.1530439465495252, "A/77-ASN": 0.16050025162529272, "A/78-ASN": 0.06433235714856886, "A/79-ASP": 0.11203839749768946, "A/80-ALA": 0.08729196212484108, "A/81-GLU": 0.10062149875749324, "A/82-LEU": 0.16787966123135162, "A/83-THR": 0.06619988690018097, "A/84-TYR": 0.11303884948333548, "A/85-GLU": 0.1343616111361012, "A/86-ILE": 0.13698054284800473, "A/87-LEU": 0.08789082004895003, "A/88-LEU": 0.16466990820402977, "A/89-PRO": 0.11409499620942014, "A/90-ASN": 0.08671021878435604, "A/91-HIS": 0.18519730168959944, "A/92-GLU": 0.23378969225138452, "A/93-PHE": 0.23682876667306724, "A/94-LEU": 0.12218244470688225, "A/95-GLU": 0.17791399729496118, "A/96-TYR": 0.2065396017924224, "A/97-LEU": 0.09547652261131792, "A/98-ILE": 0.12470125348295873, "A/99-ASP": 0.16826407154746909, "A/100-MET": 0.17611812077608976, "A/101-LEU": 0.1962130203686066, "A/102-MET": 0.23227689032277177, "A/103-GLY": 0.12164807652083245, "A/104-TYR": 0.25456994060605803, "A/105-GLN": 0.3330778294086986, "A/106-ARG": 0.24357455984134543, "A/107-MET": 0.12250595865771276, "A/108-GLN": 0.2781880381236232, "A/109-LYS": 0.20812549759932608, "A/110-THR": 0.14094477498423133, "A/111-ASP": 0.1473516507797889, "A/112-PHE": 0.23997273751780482, "A/113-PRO": 0.10017722022399504, "A/114-GLY": 0.1879882190680197, "A/115-ALA": 0.13396738319178647, "A/116-PHE": 0.17401769752135626, "A/117-TYR": 0.32855797338939735, "A/118-ARG": 0.2921001342118467, "A/119-ARG": 0.17443781624893018, "A/120-LEU": 0.1691889541777133, "A/121-LEU": 0.23765476450971418, "A/122-GLY": 0.12662587570581865, "A/123-TYR": 0.2974254687481385, "A/124-ASP": 0.21583241602330663, "A/125-SER": 0.2823293237070618}}}, "1": {"single": {"lddt": 0.39970842761542535, "rmsd": 7.483654499053955, "cad_score": 0.43785, "gdtts": 0.272, "tm_score": 0.5094521641731262, "LoCoHD": 0.17253714185376048}, "per_residue": {"lddt": {"A/1-MET": 0.169, "A/2-ARG": 0.196, "A/3-ILE": 0.172, "A/4-ASP": 0.195, "A/5-GLU": 0.303, "A/6-LEU": 0.266, "A/7-VAL": 0.319, "A/8-PRO": 0.299, "A/9-ALA": 0.344, "A/10-ASP": 0.413, "A/11-PRO": 0.436, "A/12-ARG": 0.457, "A/13-ALA": 0.439, "A/14-VAL": 0.398, "A/15-SER": 0.468, "A/16-LEU": 0.48, "A/17-TYR": 0.382, "A/18-THR": 0.455, "A/19-PRO": 0.543, "A/20-TYR": 0.38, "A/21-TYR": 0.418, "A/22-SER": 0.444, "A/23-GLN": 0.434, "A/24-ALA": 0.431, "A/25-ASN": 0.27, "A/26-ARG": 0.231, "A/27-ARG": 0.38, "A/28-ARG": 0.314, "A/29-TYR": 0.31, "A/30-LEU": 0.392, "A/31-PRO": 0.384, "A/32-TYR": 0.303, "A/33-ALA": 0.392, "A/34-LEU": 0.372, "A/35-SER": 0.363, "A/36-LEU": 0.346, "A/37-TYR": 0.379, "A/38-GLN": 0.345, "A/39-GLY": 0.423, "A/40-SER": 0.264, "A/41-SER": 0.387, "A/42-ILE": 0.389, "A/43-GLU": 0.415, "A/44-GLY": 0.457, "A/45-SER": 0.459, "A/46-ARG": 0.309, "A/47-ALA": 0.4, "A/48-VAL": 0.367, "A/49-GLU": 0.278, "A/50-GLY": 0.363, "A/51-GLY": 0.412, "A/52-ALA": 0.534, "A/53-PRO": 0.5, "A/54-ILE": 0.475, "A/55-SER": 0.507, "A/56-PHE": 0.377, "A/57-VAL": 0.399, "A/58-ALA": 0.408, "A/59-THR": 0.405, "A/60-TRP": 0.417, "A/61-THR": 0.441, "A/62-VAL": 0.349, "A/63-THR": 0.36, "A/64-PRO": 0.328, "A/65-LEU": 0.345, "A/66-PRO": 0.264, "A/67-ALA": 0.345, "A/68-ASP": 0.559, "A/69-MET": 0.588, "A/70-THR": 0.529, "A/71-ARG": 0.511, "A/72-CYS": 0.474, "A/73-HIS": 0.409, "A/74-LEU": 0.463, "A/75-GLN": 0.461, "A/76-PHE": 0.497, "A/77-ASN": 0.482, "A/78-ASN": 0.549, "A/79-ASP": 0.64, "A/80-ALA": 0.697, "A/81-GLU": 0.696, "A/82-LEU": 0.577, "A/83-THR": 0.629, "A/84-TYR": 0.54, "A/85-GLU": 0.604, "A/86-ILE": 0.537, "A/87-LEU": 0.584, "A/88-LEU": 0.52, "A/89-PRO": 0.606, "A/90-ASN": 0.519, "A/91-HIS": 0.498, "A/92-GLU": 0.532, "A/93-PHE": 0.44, "A/94-LEU": 0.416, "A/95-GLU": 0.458, "A/96-TYR": 0.399, "A/97-LEU": 0.372, "A/98-ILE": 0.392, "A/99-ASP": 0.429, "A/100-MET": 0.375, "A/101-LEU": 0.344, "A/102-MET": 0.384, "A/103-GLY": 0.444, "A/104-TYR": 0.287, "A/105-GLN": 0.342, "A/106-ARG": 0.384, "A/107-MET": 0.499, "A/108-GLN": 0.392, "A/109-LYS": 0.406, "A/110-THR": 0.292, "A/111-ASP": 0.287, "A/112-PHE": 0.256, "A/113-PRO": 0.328, "A/114-GLY": 0.42, "A/115-ALA": 0.427, "A/116-PHE": 0.356, "A/117-TYR": 0.328, "A/118-ARG": 0.483, "A/119-ARG": 0.474, "A/120-LEU": 0.433, "A/121-LEU": 0.384, "A/122-GLY": 0.553, "A/123-TYR": 0.314, "A/124-ASP": 0.211, "A/125-SER": null}, "cad_score": {"A/1-MET": 0.211, "A/2-ARG": 0.756, "A/3-ILE": 0.324, "A/4-ASP": 0.587, "A/5-GLU": 0.536, "A/6-LEU": 0.242, "A/7-VAL": 0.496, "A/8-PRO": 0.492, "A/9-ALA": 0.367, "A/10-ASP": 0.703, "A/11-PRO": 0.79, "A/12-ARG": 0.566, "A/13-ALA": 0.573, "A/14-VAL": 0.469, "A/15-SER": 0.802, "A/16-LEU": 0.4, "A/17-TYR": 0.327, "A/18-THR": 0.387, "A/19-PRO": 0.642, "A/20-TYR": 0.443, "A/21-TYR": 0.381, "A/22-SER": 0.5, "A/23-GLN": 0.265, "A/24-ALA": 0.442, "A/25-ASN": 0.097, "A/26-ARG": 0.0, "A/27-ARG": 0.378, "A/28-ARG": 0.284, "A/29-TYR": 0.253, "A/30-LEU": 0.357, "A/31-PRO": 0.357, "A/32-TYR": 0.333, "A/33-ALA": 0.239, "A/34-LEU": 0.431, "A/35-SER": 0.257, "A/36-LEU": 0.158, "A/37-TYR": 0.321, "A/38-GLN": 0.389, "A/39-GLY": 0.482, "A/40-SER": 0.134, "A/41-SER": 0.26, "A/42-ILE": 0.351, "A/43-GLU": 0.548, "A/44-GLY": 0.6, "A/45-SER": 0.771, "A/46-ARG": 0.379, "A/47-ALA": 0.255, "A/48-VAL": 0.407, "A/49-GLU": 0.38, "A/50-GLY": 0.435, "A/51-GLY": 0.586, "A/52-ALA": 0.705, "A/53-PRO": 0.721, "A/54-ILE": 0.659, "A/55-SER": 0.475, "A/56-PHE": 0.503, "A/57-VAL": 0.522, "A/58-ALA": 0.475, "A/59-THR": 0.427, "A/60-TRP": 0.371, "A/61-THR": 0.406, "A/62-VAL": 0.367, "A/63-THR": 0.413, "A/64-PRO": 0.459, "A/65-LEU": 0.256, "A/66-PRO": 0.183, "A/67-ALA": 0.433, "A/68-ASP": 0.446, "A/69-MET": 0.73, "A/70-THR": 0.408, "A/71-ARG": 0.488, "A/72-CYS": 0.544, "A/73-HIS": 0.344, "A/74-LEU": 0.522, "A/75-GLN": 0.517, "A/76-PHE": 0.437, "A/77-ASN": 0.467, "A/78-ASN": 0.663, "A/79-ASP": 0.844, "A/80-ALA": 0.828, "A/81-GLU": 0.847, "A/82-LEU": 0.594, "A/83-THR": 0.678, "A/84-TYR": 0.53, "A/85-GLU": 0.713, "A/86-ILE": 0.635, "A/87-LEU": 0.704, "A/88-LEU": 0.49, "A/89-PRO": 0.801, "A/90-ASN": 0.524, "A/91-HIS": 0.325, "A/92-GLU": 0.657, "A/93-PHE": 0.587, "A/94-LEU": 0.319, "A/95-GLU": 0.528, "A/96-TYR": 0.451, "A/97-LEU": 0.443, "A/98-ILE": 0.418, "A/99-ASP": 0.531, "A/100-MET": 0.373, "A/101-LEU": 0.119, "A/102-MET": 0.274, "A/103-GLY": 0.234, "A/104-TYR": 0.308, "A/105-GLN": 0.462, "A/106-ARG": 0.485, "A/107-MET": 0.761, "A/108-GLN": 0.517, "A/109-LYS": 0.727, "A/110-THR": 0.329, "A/111-ASP": 0.24, "A/112-PHE": 0.24, "A/113-PRO": 0.396, "A/114-GLY": 0.466, "A/115-ALA": 0.402, "A/116-PHE": 0.475, "A/117-TYR": 0.389, "A/118-ARG": 0.325, "A/119-ARG": 0.254, "A/120-LEU": 0.465, "A/121-LEU": 0.573, "A/122-GLY": 0.561, "A/123-TYR": 0.68, "A/124-ASP": 0.296, "A/125-SER": 0.275}, "LoCoHD": {"A/1-MET": 0.2650588703408286, "A/2-ARG": 0.23593236444954843, "A/3-ILE": 0.13012392007694706, "A/4-ASP": 0.17692786345881015, "A/5-GLU": 0.18940882737950843, "A/6-LEU": 0.21793589696066074, "A/7-VAL": 0.20566689473103572, "A/8-PRO": 0.24636564713555442, "A/9-ALA": 0.13797765670006426, "A/10-ASP": 0.12597578275376012, "A/11-PRO": 0.10297145785036702, "A/12-ARG": 0.21062373050228986, "A/13-ALA": 0.09537984841162225, "A/14-VAL": 0.06940860171230234, "A/15-SER": 0.11824127500568164, "A/16-LEU": 0.18288096607619153, "A/17-TYR": 0.20658725242555112, "A/18-THR": 0.13219888919326334, "A/19-PRO": 0.13774697561339735, "A/20-TYR": 0.26864382286232863, "A/21-TYR": 0.22174357138657896, "A/22-SER": 0.21207776823220925, "A/23-GLN": 0.28499687272757235, "A/24-ALA": 0.12945257132936638, "A/25-ASN": 0.1507520860874917, "A/26-ARG": 0.2726762707664782, "A/27-ARG": 0.3158709339044805, "A/28-ARG": 0.3110784864482284, "A/29-TYR": 0.29894638794546724, "A/30-LEU": 0.11414096583723314, "A/31-PRO": 0.12353711544733911, "A/32-TYR": 0.18028710954776195, "A/33-ALA": 0.1695755596462832, "A/34-LEU": 0.05225255524621402, "A/35-SER": 0.07531354127059181, "A/36-LEU": 0.15939893129077798, "A/37-TYR": 0.17817123774891025, "A/38-GLN": 0.203854837818697, "A/39-GLY": 0.16050413749028786, "A/40-SER": 0.24933126665076885, "A/41-SER": 0.19057692572035861, "A/42-ILE": 0.18211507191628581, "A/43-GLU": 0.1704012034357348, "A/44-GLY": 0.2231431194441596, "A/45-SER": 0.1566916770314934, "A/46-ARG": 0.18852661209671487, "A/47-ALA": 0.1259813983417417, "A/48-VAL": 0.11974805643465389, "A/49-GLU": 0.18988973356424035, "A/50-GLY": 0.14238784470072038, "A/51-GLY": 0.07956957229583464, "A/52-ALA": 0.06470647733318594, "A/53-PRO": 0.06691471488068527, "A/54-ILE": 0.14109267767274794, "A/55-SER": 0.11907687691356186, "A/56-PHE": 0.3232069694846044, "A/57-VAL": 0.1566614668920598, "A/58-ALA": 0.13708027206565984, "A/59-THR": 0.1273370643191503, "A/60-TRP": 0.18514140288535155, "A/61-THR": 0.13490685475029016, "A/62-VAL": 0.24719022293725693, "A/63-THR": 0.2333029871040384, "A/64-PRO": 0.22637218369347684, "A/65-LEU": 0.2630740456228707, "A/66-PRO": 0.291591161056316, "A/67-ALA": 0.17463690816465682, "A/68-ASP": 0.10073193741684099, "A/69-MET": 0.18242073818748408, "A/70-THR": 0.16706603984961169, "A/71-ARG": 0.22837538499428278, "A/72-CYS": 0.08271838797211865, "A/73-HIS": 0.22857540644097774, "A/74-LEU": 0.1588530940979488, "A/75-GLN": 0.16092042997113748, "A/76-PHE": 0.20872611563922325, "A/77-ASN": 0.06572106046365697, "A/78-ASN": 0.03957054325536021, "A/79-ASP": 0.057695521951217195, "A/80-ALA": 0.06909836642083071, "A/81-GLU": 0.09435425987499463, "A/82-LEU": 0.10299908138464646, "A/83-THR": 0.0729909438287552, "A/84-TYR": 0.09848239567073695, "A/85-GLU": 0.16075247818582453, "A/86-ILE": 0.21741219007206417, "A/87-LEU": 0.1979199507733005, "A/88-LEU": 0.1277219925744459, "A/89-PRO": 0.08307894601346263, "A/90-ASN": 0.07853317643609313, "A/91-HIS": 0.2402230491477959, "A/92-GLU": 0.17604594013564018, "A/93-PHE": 0.11124479441755025, "A/94-LEU": 0.12402779129328204, "A/95-GLU": 0.19323838787535524, "A/96-TYR": 0.20511948316307302, "A/97-LEU": 0.16417638295771209, "A/98-ILE": 0.10577467240005954, "A/99-ASP": 0.15776398460612007, "A/100-MET": 0.16791787715321158, "A/101-LEU": 0.20303535678130388, "A/102-MET": 0.2263551727057963, "A/103-GLY": 0.1281636495759419, "A/104-TYR": 0.1816354754135871, "A/105-GLN": 0.325186642608552, "A/106-ARG": 0.19927829797315919, "A/107-MET": 0.11428043312415098, "A/108-GLN": 0.29889963782070045, "A/109-LYS": 0.20067782867324246, "A/110-THR": 0.1601860464393745, "A/111-ASP": 0.18361508099182444, "A/112-PHE": 0.24562927422433994, "A/113-PRO": 0.09335706517925794, "A/114-GLY": 0.1487916155374219, "A/115-ALA": 0.1520621830305231, "A/116-PHE": 0.22767584388400483, "A/117-TYR": 0.18069574435240654, "A/118-ARG": 0.2848053883144887, "A/119-ARG": 0.21102996472699756, "A/120-LEU": 0.14019285828904635, "A/121-LEU": 0.1765310240799157, "A/122-GLY": 0.10488662419379963, "A/123-TYR": 0.24634831398593685, "A/124-ASP": 0.23314524998331482, "A/125-SER": 0.28908490398585485}}}}, "T1030": {"4": {"single": {"lddt": 0.5977304112541962, "rmsd": 18.969589233398438, "cad_score": 0.590687, "gdtts": 0.07417582417582418, "tm_score": 0.4676457643508911, "LoCoHD": 0.1333719704413553}, "per_residue": {"lddt": {"A/1-ASP": 0.598, "A/2-GLN": 0.614, "A/3-GLU": 0.608, "A/4-LEU": 0.569, "A/5-GLY": 0.639, "A/6-LYS": 0.656, "A/7-GLN": 0.615, "A/8-SER": 0.607, "A/9-ARG": 0.652, "A/10-ARG": 0.525, "A/11-SER": 0.618, "A/12-GLN": 0.55, "A/13-ASP": 0.706, "A/14-ILE": 0.712, "A/15-ILE": 0.576, "A/16-LYS": 0.584, "A/17-SER": 0.661, "A/18-LEU": 0.513, "A/19-GLY": 0.516, "A/20-PHE": 0.399, "A/21-LEU": 0.565, "A/22-SER": 0.682, "A/23-SER": 0.699, "A/24-ASP": 0.764, "A/25-GLN": 0.677, "A/26-LYS": 0.527, "A/27-ASP": 0.577, "A/28-ILE": 0.65, "A/29-LEU": 0.562, "A/30-VAL": 0.549, "A/31-LYS": 0.575, "A/32-SER": 0.596, "A/33-ILE": 0.546, "A/34-SER": 0.558, "A/35-SER": 0.585, "A/36-SER": 0.538, "A/37-LYS": 0.482, "A/38-ASP": 0.414, "A/39-SER": 0.485, "A/40-GLN": 0.57, "A/41-LEU": 0.704, "A/42-ILE": 0.531, "A/43-LEU": 0.604, "A/44-LYS": 0.672, "A/45-PHE": 0.567, "A/46-VAL": 0.655, "A/47-THR": 0.767, "A/48-GLN": 0.696, "A/49-ALA": 0.695, "A/50-THR": 0.691, "A/51-GLN": 0.725, "A/52-LEU": 0.694, "A/53-ASN": 0.589, "A/54-ASN": 0.749, "A/55-ALA": 0.782, "A/56-GLU": 0.696, "A/57-SER": 0.645, "A/58-THR": 0.736, "A/59-LYS": 0.668, "A/60-ALA": 0.656, "A/61-LYS": 0.634, "A/62-GLN": 0.647, "A/63-MET": 0.321, "A/64-ALA": 0.629, "A/65-GLN": 0.584, "A/66-ASN": 0.524, "A/67-ASP": 0.534, "A/68-VAL": 0.532, "A/69-ALA": 0.455, "A/70-LEU": 0.391, "A/71-ILE": 0.486, "A/72-LYS": 0.378, "A/73-ASN": 0.444, "A/74-ILE": 0.603, "A/75-SER": 0.601, "A/76-PRO": 0.622, "A/77-GLU": 0.637, "A/78-VAL": 0.672, "A/79-LEU": 0.656, "A/80-GLU": 0.695, "A/81-GLU": 0.692, "A/82-TYR": 0.556, "A/83-LYS": 0.655, "A/84-GLU": 0.792, "A/85-LYS": 0.777, "A/86-ILE": 0.676, "A/87-GLN": 0.623, "A/88-ARG": 0.803, "A/89-ALA": 0.783, "A/90-SER": 0.705, "A/91-THR": 0.651, "A/92-LYS": 0.65, "A/93-SER": 0.727, "A/94-GLN": 0.814, "A/95-VAL": 0.779, "A/96-ASP": 0.696, "A/97-GLU": 0.815, "A/98-PHE": 0.825, "A/99-VAL": 0.708, "A/100-ALA": 0.75, "A/101-GLU": 0.729, "A/102-ALA": 0.728, "A/103-LYS": 0.598, "A/104-LYS": 0.758, "A/105-VAL": 0.697, "A/106-VAL": 0.623, "A/107-ASN": 0.628, "A/108-SER": 0.757, "A/109-ASN": 0.633, "A/110-LYS": 0.595, "A/111-GLU": 0.754, "A/112-THR": 0.714, "A/113-LEU": 0.668, "A/114-VAL": 0.83, "A/115-ASN": 0.856, "A/116-GLN": 0.606, "A/117-ALA": 0.772, "A/118-ASN": 0.748, "A/119-GLY": 0.735, "A/120-LYS": 0.627, "A/121-LYS": 0.64, "A/122-GLN": 0.69, "A/123-GLU": 0.548, "A/124-ILE": 0.586, "A/125-ALA": 0.581, "A/126-LYS": 0.603, "A/127-LEU": 0.633, "A/128-GLU": 0.507, "A/129-ASN": 0.57, "A/130-LEU": 0.671, "A/131-SER": 0.698, "A/132-ASN": 0.706, "A/133-ASP": 0.647, "A/134-GLU": 0.697, "A/135-MET": 0.388, "A/136-LEU": 0.702, "A/137-ARG": 0.646, "A/138-TYR": 0.572, "A/139-ASN": 0.732, "A/140-THR": 0.781, "A/141-ALA": 0.773, "A/142-ILE": 0.787, "A/143-ASP": 0.715, "A/144-ASN": 0.795, "A/145-VAL": 0.813, "A/146-VAL": 0.764, "A/147-LYS": 0.707, "A/148-GLN": 0.756, "A/149-TYR": 0.657, "A/150-ASN": 0.609, "A/151-GLU": 0.637, "A/152-GLY": 0.555, "A/153-LYS": 0.635, "A/154-LEU": 0.642, "A/155-ASN": 0.537, "A/156-ILE": 0.475, "A/157-THR": 0.673, "A/158-ALA": 0.687, "A/159-ALA": 0.63, "A/160-MET": 0.329, "A/161-ASN": 0.762, "A/162-ALA": 0.768, "A/163-LEU": 0.665, "A/164-ASN": 0.743, "A/165-SER": 0.742, "A/166-ILE": 0.829, "A/167-LYS": 0.682, "A/168-GLN": 0.782, "A/169-ALA": 0.757, "A/170-ALA": 0.745, "A/171-GLN": 0.719, "A/172-GLU": 0.711, "A/173-VAL": 0.678, "A/174-ALA": 0.7, "A/175-GLN": 0.708, "A/176-LYS": 0.64, "A/177-ASN": 0.639, "A/178-LEU": 0.653, "A/179-GLN": 0.72, "A/180-LYS": 0.681, "A/181-GLN": 0.597, "A/182-TYR": 0.612, "A/183-ALA": 0.827, "A/184-LYS": 0.676, "A/185-LYS": 0.51, "A/186-ILE": 0.711, "A/187-GLU": 0.617, "A/188-ARG": 0.556, "A/189-ILE": 0.567, "A/190-SER": 0.638, "A/191-SER": 0.591, "A/192-LYS": 0.496, "A/193-GLY": 0.572, "A/194-LEU": 0.59, "A/195-ALA": 0.567, "A/196-LEU": 0.504, "A/197-SER": 0.643, "A/198-LYS": 0.645, "A/199-LYS": 0.529, "A/200-ALA": 0.692, "A/201-LYS": 0.687, "A/202-GLU": 0.536, "A/203-ILE": 0.53, "A/204-TYR": 0.442, "A/205-GLU": 0.544, "A/206-LYS": 0.321, "A/207-HIS": 0.433, "A/208-LYS": 0.494, "A/209-SER": 0.318, "A/210-ILE": 0.273, "A/211-LEU": 0.389, "A/212-PRO": 0.371, "A/213-THR": 0.593, "A/214-PRO": 0.608, "A/215-GLY": 0.76, "A/216-TYR": 0.573, "A/217-TYR": 0.395, "A/218-ALA": 0.653, "A/219-ASP": 0.74, "A/220-SER": 0.571, "A/221-VAL": 0.538, "A/222-GLY": 0.631, "A/223-THR": 0.618, "A/224-TYR": 0.431, "A/225-LEU": 0.565, "A/226-ASN": 0.631, "A/227-ARG": 0.55, "A/228-PHE": 0.415, "A/229-ARG": 0.557, "A/230-ASP": 0.587, "A/231-LYS": 0.437, "A/232-GLN": 0.424, "A/233-THR": 0.437, "A/234-PHE": 0.398, "A/235-GLY": 0.492, "A/236-ASN": 0.328, "A/237-ARG": 0.482, "A/238-SER": 0.471, "A/239-VAL": 0.466, "A/240-TRP": 0.348, "A/241-THR": 0.37, "A/242-GLY": 0.305, "A/243-GLN": 0.269, "A/244-SER": 0.464, "A/245-GLY": 0.392, "A/246-LEU": 0.38, "A/247-ASP": 0.47, "A/248-GLU": 0.429, "A/249-ALA": 0.422, "A/250-LYS": 0.458, "A/251-LYS": 0.51, "A/252-MET": 0.249, "A/253-LEU": 0.431, "A/254-ASP": 0.556, "A/255-GLU": 0.53, "A/256-VAL": 0.513, "A/257-LYS": 0.579, "A/258-LYS": 0.626, "A/259-LEU": 0.574, "A/260-LEU": 0.594, "A/261-LYS": 0.756, "A/262-GLU": 0.571, "A/263-LEU": 0.548, "A/264-GLN": 0.643, "A/265-ASP": 0.575, "A/266-LEU": 0.44, "A/267-THR": 0.462, "A/268-ARG": 0.476, "A/269-GLY": 0.261, "A/270-THR": 0.305, "A/271-LYS": 0.184, "A/272-GLU": 0.213, "A/273-ASP": 0.165}, "cad_score": {"A/1-ASP": 0.729, "A/2-GLN": 0.607, "A/3-GLU": 0.504, "A/4-LEU": 0.461, "A/5-GLY": 0.609, "A/6-LYS": 0.527, "A/7-GLN": 0.686, "A/8-SER": 0.549, "A/9-ARG": 0.76, "A/10-ARG": 0.482, "A/11-SER": 0.6, "A/12-GLN": 0.527, "A/13-ASP": 0.674, "A/14-ILE": 0.742, "A/15-ILE": 0.5, "A/16-LYS": 0.492, "A/17-SER": 0.859, "A/18-LEU": 0.484, "A/19-GLY": 0.482, "A/20-PHE": 0.504, "A/21-LEU": 0.564, "A/22-SER": 0.886, "A/23-SER": 0.688, "A/24-ASP": 0.865, "A/25-GLN": 0.786, "A/26-LYS": 0.599, "A/27-ASP": 0.586, "A/28-ILE": 0.867, "A/29-LEU": 0.619, "A/30-VAL": 0.641, "A/31-LYS": 0.592, "A/32-SER": 0.649, "A/33-ILE": 0.51, "A/34-SER": 0.562, "A/35-SER": 0.529, "A/36-SER": 0.369, "A/37-LYS": 0.479, "A/38-ASP": 0.382, "A/39-SER": 0.304, "A/40-GLN": 0.483, "A/41-LEU": 0.482, "A/42-ILE": 0.416, "A/43-LEU": 0.536, "A/44-LYS": 0.774, "A/45-PHE": 0.659, "A/46-VAL": 0.671, "A/47-THR": 0.838, "A/48-GLN": 0.776, "A/49-ALA": 0.651, "A/50-THR": 0.802, "A/51-GLN": 0.762, "A/52-LEU": 0.778, "A/53-ASN": 0.567, "A/54-ASN": 0.765, "A/55-ALA": 0.844, "A/56-GLU": 0.65, "A/57-SER": 0.612, "A/58-THR": 0.8, "A/59-LYS": 0.545, "A/60-ALA": 0.574, "A/61-LYS": 0.716, "A/62-GLN": 0.784, "A/63-MET": 0.359, "A/64-ALA": 0.564, "A/65-GLN": 0.797, "A/66-ASN": 0.747, "A/67-ASP": 0.418, "A/68-VAL": 0.565, "A/69-ALA": 0.465, "A/70-LEU": 0.298, "A/71-ILE": 0.42, "A/72-LYS": 0.076, "A/73-ASN": 0.293, "A/74-ILE": 0.538, "A/75-SER": 0.751, "A/76-PRO": 0.617, "A/77-GLU": 0.722, "A/78-VAL": 0.79, "A/79-LEU": 0.524, "A/80-GLU": 0.629, "A/81-GLU": 0.751, "A/82-TYR": 0.401, "A/83-LYS": 0.563, "A/84-GLU": 0.823, "A/85-LYS": 0.779, "A/86-ILE": 0.623, "A/87-GLN": 0.539, "A/88-ARG": 0.785, "A/89-ALA": 0.821, "A/90-SER": 0.854, "A/91-THR": 0.749, "A/92-LYS": 0.518, "A/93-SER": 0.895, "A/94-GLN": 0.868, "A/95-VAL": 0.721, "A/96-ASP": 0.659, "A/97-GLU": 0.776, "A/98-PHE": 0.83, "A/99-VAL": 0.56, "A/100-ALA": 0.885, "A/101-GLU": 0.752, "A/102-ALA": 0.687, "A/103-LYS": 0.519, "A/104-LYS": 0.819, "A/105-VAL": 0.699, "A/106-VAL": 0.589, "A/107-ASN": 0.754, "A/108-SER": 0.907, "A/109-ASN": 0.655, "A/110-LYS": 0.59, "A/111-GLU": 0.735, "A/112-THR": 0.622, "A/113-LEU": 0.645, "A/114-VAL": 0.719, "A/115-ASN": 0.767, "A/116-GLN": 0.611, "A/117-ALA": 0.779, "A/118-ASN": 0.831, "A/119-GLY": 0.746, "A/120-LYS": 0.474, "A/121-LYS": 0.665, "A/122-GLN": 0.841, "A/123-GLU": 0.548, "A/124-ILE": 0.635, "A/125-ALA": 0.63, "A/126-LYS": 0.779, "A/127-LEU": 0.478, "A/128-GLU": 0.194, "A/129-ASN": 0.49, "A/130-LEU": 0.596, "A/131-SER": 0.831, "A/132-ASN": 0.736, "A/133-ASP": 0.57, "A/134-GLU": 0.593, "A/135-MET": 0.701, "A/136-LEU": 0.78, "A/137-ARG": 0.602, "A/138-TYR": 0.512, "A/139-ASN": 0.678, "A/140-THR": 0.912, "A/141-ALA": 0.912, "A/142-ILE": 0.748, "A/143-ASP": 0.689, "A/144-ASN": 0.809, "A/145-VAL": 0.749, "A/146-VAL": 0.774, "A/147-LYS": 0.582, "A/148-GLN": 0.734, "A/149-TYR": 0.512, "A/150-ASN": 0.494, "A/151-GLU": 0.841, "A/152-GLY": 0.338, "A/153-LYS": 0.653, "A/154-LEU": 0.692, "A/155-ASN": 0.737, "A/156-ILE": 0.449, "A/157-THR": 0.79, "A/158-ALA": 0.818, "A/159-ALA": 0.592, "A/160-MET": 0.746, "A/161-ASN": 0.941, "A/162-ALA": 0.864, "A/163-LEU": 0.708, "A/164-ASN": 0.878, "A/165-SER": 0.924, "A/166-ILE": 0.775, "A/167-LYS": 0.779, "A/168-GLN": 0.8, "A/169-ALA": 0.895, "A/170-ALA": 0.63, "A/171-GLN": 0.822, "A/172-GLU": 0.71, "A/173-VAL": 0.616, "A/174-ALA": 0.723, "A/175-GLN": 0.728, "A/176-LYS": 0.668, "A/177-ASN": 0.698, "A/178-LEU": 0.538, "A/179-GLN": 0.754, "A/180-LYS": 0.662, "A/181-GLN": 0.589, "A/182-TYR": 0.443, "A/183-ALA": 0.726, "A/184-LYS": 0.729, "A/185-LYS": 0.398, "A/186-ILE": 0.495, "A/187-GLU": 0.74, "A/188-ARG": 0.778, "A/189-ILE": 0.484, "A/190-SER": 0.657, "A/191-SER": 0.834, "A/192-LYS": 0.467, "A/193-GLY": 0.601, "A/194-LEU": 0.729, "A/195-ALA": 0.587, "A/196-LEU": 0.291, "A/197-SER": 0.602, "A/198-LYS": 0.79, "A/199-LYS": 0.343, "A/200-ALA": 0.658, "A/201-LYS": 0.572, "A/202-GLU": 0.361, "A/203-ILE": 0.572, "A/204-TYR": 0.342, "A/205-GLU": 0.544, "A/206-LYS": 0.074, "A/207-HIS": 0.346, "A/208-LYS": 0.633, "A/209-SER": 0.248, "A/210-ILE": 0.247, "A/211-LEU": 0.588, "A/212-PRO": 0.463, "A/213-THR": 0.681, "A/214-PRO": 0.822, "A/215-GLY": 0.841, "A/216-TYR": 0.523, "A/217-TYR": 0.339, "A/218-ALA": 0.731, "A/219-ASP": 0.948, "A/220-SER": 0.835, "A/221-VAL": 0.558, "A/222-GLY": 0.915, "A/223-THR": 0.882, "A/224-TYR": 0.402, "A/225-LEU": 0.602, "A/226-ASN": 0.809, "A/227-ARG": 0.67, "A/228-PHE": 0.187, "A/229-ARG": 0.623, "A/230-ASP": 0.31, "A/231-LYS": 0.253, "A/232-GLN": 0.283, "A/233-THR": 0.229, "A/234-PHE": 0.175, "A/235-GLY": 0.363, "A/236-ASN": 0.263, "A/237-ARG": 0.325, "A/238-SER": 0.226, "A/239-VAL": 0.389, "A/240-TRP": 0.312, "A/241-THR": 0.498, "A/242-GLY": 0.28, "A/243-GLN": 0.108, "A/244-SER": 0.648, "A/245-GLY": 0.699, "A/246-LEU": 0.256, "A/247-ASP": 0.54, "A/248-GLU": 0.673, "A/249-ALA": 0.45, "A/250-LYS": 0.715, "A/251-LYS": 0.407, "A/252-MET": 0.344, "A/253-LEU": 0.327, "A/254-ASP": 0.68, "A/255-GLU": 0.447, "A/256-VAL": 0.461, "A/257-LYS": 0.714, "A/258-LYS": 0.842, "A/259-LEU": 0.354, "A/260-LEU": 0.531, "A/261-LYS": 0.94, "A/262-GLU": 0.618, "A/263-LEU": 0.533, "A/264-GLN": 0.824, "A/265-ASP": 0.804, "A/266-LEU": 0.287, "A/267-THR": 0.354, "A/268-ARG": 0.347, "A/269-GLY": 0.104, "A/270-THR": 0.146, "A/271-LYS": 0.364, "A/272-GLU": 0.24, "A/273-ASP": 0.279}, "LoCoHD": {"A/1-ASP": 0.1793811162188644, "A/2-GLN": 0.17282435835846902, "A/3-GLU": 0.14463779871844007, "A/4-LEU": 0.11098856821534259, "A/5-GLY": 0.0734182833655739, "A/6-LYS": 0.18317875102718661, "A/7-GLN": 0.14131472971033623, "A/8-SER": 0.06396927037385436, "A/9-ARG": 0.1663901439107519, "A/10-ARG": 0.2059768554937462, "A/11-SER": 0.06902665936841061, "A/12-GLN": 0.1306317944714389, "A/13-ASP": 0.08836461117872818, "A/14-ILE": 0.06947163691073882, "A/15-ILE": 0.06565924805740195, "A/16-LYS": 0.1752902673707495, "A/17-SER": 0.11995713676238141, "A/18-LEU": 0.18374348033598653, "A/19-GLY": 0.10031936662567784, "A/20-PHE": 0.14745973288722422, "A/21-LEU": 0.12092448769965695, "A/22-SER": 0.08244575283333899, "A/23-SER": 0.08669335353955822, "A/24-ASP": 0.08060166995255366, "A/25-GLN": 0.07618930016377351, "A/26-LYS": 0.13116998508559793, "A/27-ASP": 0.16892466549559051, "A/28-ILE": 0.10651943936687577, "A/29-LEU": 0.11666503578479982, "A/30-VAL": 0.07428272361994492, "A/31-LYS": 0.196862737465215, "A/32-SER": 0.21580360141025973, "A/33-ILE": 0.1550238929821889, "A/34-SER": 0.12911008607467406, "A/35-SER": 0.17479968122702455, "A/36-SER": 0.1482469269466037, "A/37-LYS": 0.22258366459919263, "A/38-ASP": 0.16315519813856896, "A/39-SER": 0.14800850328259202, "A/40-GLN": 0.19693098559636033, "A/41-LEU": 0.14146332030577952, "A/42-ILE": 0.07821473123444367, "A/43-LEU": 0.10121890185403253, "A/44-LYS": 0.119734653873693, "A/45-PHE": 0.10147992697893454, "A/46-VAL": 0.058875722055844494, "A/47-THR": 0.05747824724819397, "A/48-GLN": 0.10597526869474014, "A/49-ALA": 0.06710351758561307, "A/50-THR": 0.045535902615755686, "A/51-GLN": 0.07183427565475774, "A/52-LEU": 0.11655255001743225, "A/53-ASN": 0.1409186289593498, "A/54-ASN": 0.09758384242650134, "A/55-ALA": 0.09675116861003023, "A/56-GLU": 0.20815559707487602, "A/57-SER": 0.2132449121806877, "A/58-THR": 0.10518465287872802, "A/59-LYS": 0.18194389758596105, "A/60-ALA": 0.16129881188543696, "A/61-LYS": 0.1708990815421748, "A/62-GLN": 0.11893611502759918, "A/63-MET": 0.09480142823193598, "A/64-ALA": 0.12863668145126436, "A/65-GLN": 0.09683559932053415, "A/66-ASN": 0.08029445163206753, "A/67-ASP": 0.14971374102903956, "A/68-VAL": 0.11193705258723653, "A/69-ALA": 0.08722864187117989, "A/70-LEU": 0.13095334318212293, "A/71-ILE": 0.1516966954623169, "A/72-LYS": 0.12678072932471504, "A/73-ASN": 0.23726796157241486, "A/74-ILE": 0.11932556365008681, "A/75-SER": 0.12520576499071945, "A/76-PRO": 0.12290083400981335, "A/77-GLU": 0.14784901797242084, "A/78-VAL": 0.13456165566477526, "A/79-LEU": 0.07798410508518121, "A/80-GLU": 0.171951834073084, "A/81-GLU": 0.2677526096541721, "A/82-TYR": 0.20874875463969253, "A/83-LYS": 0.15220231645374066, "A/84-GLU": 0.09849684513659726, "A/85-LYS": 0.11732397591742544, "A/86-ILE": 0.10889832664823423, "A/87-GLN": 0.20756412567741905, "A/88-ARG": 0.18712853507270347, "A/89-ALA": 0.09560902946407389, "A/90-SER": 0.15907382116600327, "A/91-THR": 0.15872222594316054, "A/92-LYS": 0.2322516789541959, "A/93-SER": 0.07398391889146934, "A/94-GLN": 0.1059010848101121, "A/95-VAL": 0.07064864183977683, "A/96-ASP": 0.08504429368943153, "A/97-GLU": 0.08437267213357495, "A/98-PHE": 0.11604435018285968, "A/99-VAL": 0.12451136739404711, "A/100-ALA": 0.05516024866560595, "A/101-GLU": 0.18508252417495663, "A/102-ALA": 0.08016416693662147, "A/103-LYS": 0.17057149412030062, "A/104-LYS": 0.076600284471825, "A/105-VAL": 0.11500937027883427, "A/106-VAL": 0.07699534590842291, "A/107-ASN": 0.10226630629821601, "A/108-SER": 0.042872653569204285, "A/109-ASN": 0.09491821956968838, "A/110-LYS": 0.17042033503278464, "A/111-GLU": 0.1032666587216736, "A/112-THR": 0.12553924356647916, "A/113-LEU": 0.11577937681756775, "A/114-VAL": 0.06895502236477075, "A/115-ASN": 0.07962525698527959, "A/116-GLN": 0.1456338923691912, "A/117-ALA": 0.09503337079365581, "A/118-ASN": 0.0756356984202628, "A/119-GLY": 0.09728771281545608, "A/120-LYS": 0.24038497555868296, "A/121-LYS": 0.14079030076606758, "A/122-GLN": 0.11037130061684479, "A/123-GLU": 0.22157932512057368, "A/124-ILE": 0.13544162400069507, "A/125-ALA": 0.1446863030192223, "A/126-LYS": 0.09384771600700882, "A/127-LEU": 0.08626107328959573, "A/128-GLU": 0.12213644316408839, "A/129-ASN": 0.15429530863808155, "A/130-LEU": 0.148768208612184, "A/131-SER": 0.13883722697751003, "A/132-ASN": 0.09868475443136213, "A/133-ASP": 0.2114471185282753, "A/134-GLU": 0.17945375760123025, "A/135-MET": 0.0810163631168136, "A/136-LEU": 0.12219080476183643, "A/137-ARG": 0.31915505122556587, "A/138-TYR": 0.20396447541822926, "A/139-ASN": 0.14451474228081712, "A/140-THR": 0.058795540785486065, "A/141-ALA": 0.0630221400929014, "A/142-ILE": 0.11366223887681852, "A/143-ASP": 0.11434915176079292, "A/144-ASN": 0.06938590525153844, "A/145-VAL": 0.04472111530751319, "A/146-VAL": 0.0932503491855616, "A/147-LYS": 0.15554406178514263, "A/148-GLN": 0.09582587289589013, "A/149-TYR": 0.13262572833736064, "A/150-ASN": 0.09703661856516468, "A/151-GLU": 0.07766540669172245, "A/152-GLY": 0.08803234057843545, "A/153-LYS": 0.10440897983786628, "A/154-LEU": 0.12386993197551564, "A/155-ASN": 0.18661215709941043, "A/156-ILE": 0.1526755483916542, "A/157-THR": 0.08931690268584404, "A/158-ALA": 0.07828634506372875, "A/159-ALA": 0.06572967763971035, "A/160-MET": 0.10402544677351676, "A/161-ASN": 0.03606818360349316, "A/162-ALA": 0.04011633507578933, "A/163-LEU": 0.08399718928302638, "A/164-ASN": 0.0740393621150192, "A/165-SER": 0.052939310549421914, "A/166-ILE": 0.09494477185727564, "A/167-LYS": 0.11741378282659758, "A/168-GLN": 0.0674267330701531, "A/169-ALA": 0.06748550685589312, "A/170-ALA": 0.10033458859930758, "A/171-GLN": 0.0715305287848746, "A/172-GLU": 0.11139262000188373, "A/173-VAL": 0.09612597951141612, "A/174-ALA": 0.06092852045266826, "A/175-GLN": 0.11254995440265612, "A/176-LYS": 0.09295753798314152, "A/177-ASN": 0.10199352262426169, "A/178-LEU": 0.19722419870883015, "A/179-GLN": 0.12677780075269177, "A/180-LYS": 0.10623405185842578, "A/181-GLN": 0.19478890801532228, "A/182-TYR": 0.18345987291311752, "A/183-ALA": 0.11212947161370458, "A/184-LYS": 0.20101996213108486, "A/185-LYS": 0.17786251874309575, "A/186-ILE": 0.10545781021648695, "A/187-GLU": 0.1651479816664035, "A/188-ARG": 0.14707863405189311, "A/189-ILE": 0.13940054252879036, "A/190-SER": 0.22685295741430855, "A/191-SER": 0.11646083074827969, "A/192-LYS": 0.14406500144465514, "A/193-GLY": 0.22485816540926218, "A/194-LEU": 0.1990192497322564, "A/195-ALA": 0.08285668373651094, "A/196-LEU": 0.11315850466746581, "A/197-SER": 0.0774480488290369, "A/198-LYS": 0.11392080756282894, "A/199-LYS": 0.16271249100652357, "A/200-ALA": 0.14943561527751262, "A/201-LYS": 0.19849651768107213, "A/202-GLU": 0.08878407601115268, "A/203-ILE": 0.07519698979409536, "A/204-TYR": 0.2561163892858506, "A/205-GLU": 0.20263763969266985, "A/206-LYS": 0.21761397039205657, "A/207-HIS": 0.19246734866111948, "A/208-LYS": 0.19007796833342416, "A/209-SER": 0.11814763972681512, "A/210-ILE": 0.16405319464562668, "A/211-LEU": 0.11464932982944649, "A/212-PRO": 0.09877681778559635, "A/213-THR": 0.1282517247542562, "A/214-PRO": 0.09134587318330437, "A/215-GLY": 0.0666179294097182, "A/216-TYR": 0.1866793730577649, "A/217-TYR": 0.27340569065416226, "A/218-ALA": 0.06278719403597804, "A/219-ASP": 0.02863939427890306, "A/220-SER": 0.07198775627596603, "A/221-VAL": 0.10308605193089002, "A/222-GLY": 0.0390121904554568, "A/223-THR": 0.05980412960278118, "A/224-TYR": 0.21718853337495397, "A/225-LEU": 0.0870694287606466, "A/226-ASN": 0.07608885896743674, "A/227-ARG": 0.17982362216301953, "A/228-PHE": 0.27583109860588895, "A/229-ARG": 0.18453313242443922, "A/230-ASP": 0.18291166441990375, "A/231-LYS": 0.1412915212002869, "A/232-GLN": 0.16077795030426398, "A/233-THR": 0.21913611476004152, "A/234-PHE": 0.2149137062241028, "A/235-GLY": 0.15699532189299648, "A/236-ASN": 0.12968314447859658, "A/237-ARG": 0.17836588193304745, "A/238-SER": 0.1288276092185336, "A/239-VAL": 0.11281310242113995, "A/240-TRP": 0.18825645707101, "A/241-THR": 0.12069683922491233, "A/242-GLY": 0.11913450887786495, "A/243-GLN": 0.20980359338451704, "A/244-SER": 0.08242224122872444, "A/245-GLY": 0.10113634681404776, "A/246-LEU": 0.11314261859200472, "A/247-ASP": 0.1647464960453599, "A/248-GLU": 0.2008981184245598, "A/249-ALA": 0.12134045761869357, "A/250-LYS": 0.1965236593518611, "A/251-LYS": 0.24462504213207073, "A/252-MET": 0.2750462040255757, "A/253-LEU": 0.1823721172484068, "A/254-ASP": 0.11468748634966262, "A/255-GLU": 0.2624956453377173, "A/256-VAL": 0.14798427066774883, "A/257-LYS": 0.0947193402288333, "A/258-LYS": 0.1218003472216461, "A/259-LEU": 0.2076461393457152, "A/260-LEU": 0.13142482923607146, "A/261-LYS": 0.06335794020827142, "A/262-GLU": 0.2666354963037402, "A/263-LEU": 0.17888879527766194, "A/264-GLN": 0.06293244923628442, "A/265-ASP": 0.06063719906958568, "A/266-LEU": 0.12936952346413094, "A/267-THR": 0.14316715013299247, "A/268-ARG": 0.24234927630302125, "A/269-GLY": 0.16963841314011976, "A/270-THR": 0.17372507921247457, "A/271-LYS": 0.2251505139056629, "A/272-GLU": 0.2652341578978345, "A/273-ASP": 0.3230403443655447}}}, "3": {"single": {"lddt": 0.6014338501084424, "rmsd": 18.431747436523438, "cad_score": 0.597618, "gdtts": 0.08882783882783883, "tm_score": 0.4775497317314148, "LoCoHD": 0.13492954240354485}, "per_residue": {"lddt": {"A/1-ASP": 0.447, "A/2-GLN": 0.591, "A/3-GLU": 0.558, "A/4-LEU": 0.553, "A/5-GLY": 0.645, "A/6-LYS": 0.648, "A/7-GLN": 0.605, "A/8-SER": 0.616, "A/9-ARG": 0.69, "A/10-ARG": 0.686, "A/11-SER": 0.624, "A/12-GLN": 0.582, "A/13-ASP": 0.746, "A/14-ILE": 0.778, "A/15-ILE": 0.62, "A/16-LYS": 0.641, "A/17-SER": 0.655, "A/18-LEU": 0.514, "A/19-GLY": 0.42, "A/20-PHE": 0.481, "A/21-LEU": 0.622, "A/22-SER": 0.755, "A/23-SER": 0.757, "A/24-ASP": 0.78, "A/25-GLN": 0.711, "A/26-LYS": 0.672, "A/27-ASP": 0.589, "A/28-ILE": 0.634, "A/29-LEU": 0.582, "A/30-VAL": 0.57, "A/31-LYS": 0.549, "A/32-SER": 0.577, "A/33-ILE": 0.497, "A/34-SER": 0.507, "A/35-SER": 0.469, "A/36-SER": 0.482, "A/37-LYS": 0.475, "A/38-ASP": 0.43, "A/39-SER": 0.514, "A/40-GLN": 0.602, "A/41-LEU": 0.708, "A/42-ILE": 0.556, "A/43-LEU": 0.604, "A/44-LYS": 0.682, "A/45-PHE": 0.574, "A/46-VAL": 0.684, "A/47-THR": 0.778, "A/48-GLN": 0.714, "A/49-ALA": 0.713, "A/50-THR": 0.719, "A/51-GLN": 0.752, "A/52-LEU": 0.703, "A/53-ASN": 0.608, "A/54-ASN": 0.763, "A/55-ALA": 0.786, "A/56-GLU": 0.69, "A/57-SER": 0.649, "A/58-THR": 0.74, "A/59-LYS": 0.667, "A/60-ALA": 0.664, "A/61-LYS": 0.649, "A/62-GLN": 0.656, "A/63-MET": 0.328, "A/64-ALA": 0.663, "A/65-GLN": 0.614, "A/66-ASN": 0.558, "A/67-ASP": 0.547, "A/68-VAL": 0.541, "A/69-ALA": 0.488, "A/70-LEU": 0.4, "A/71-ILE": 0.5, "A/72-LYS": 0.397, "A/73-ASN": 0.461, "A/74-ILE": 0.579, "A/75-SER": 0.583, "A/76-PRO": 0.595, "A/77-GLU": 0.619, "A/78-VAL": 0.651, "A/79-LEU": 0.58, "A/80-GLU": 0.689, "A/81-GLU": 0.696, "A/82-TYR": 0.513, "A/83-LYS": null, "A/84-GLU": 0.776, "A/85-LYS": 0.77, "A/86-ILE": 0.676, "A/87-GLN": 0.615, "A/88-ARG": 0.778, "A/89-ALA": 0.76, "A/90-SER": 0.691, "A/91-THR": 0.646, "A/92-LYS": 0.65, "A/93-SER": 0.73, "A/94-GLN": 0.808, "A/95-VAL": 0.776, "A/96-ASP": 0.695, "A/97-GLU": 0.801, "A/98-PHE": 0.814, "A/99-VAL": 0.723, "A/100-ALA": 0.763, "A/101-GLU": 0.744, "A/102-ALA": 0.746, "A/103-LYS": 0.62, "A/104-LYS": 0.77, "A/105-VAL": 0.71, "A/106-VAL": 0.645, "A/107-ASN": 0.641, "A/108-SER": 0.752, "A/109-ASN": 0.671, "A/110-LYS": 0.65, "A/111-GLU": 0.746, "A/112-THR": 0.743, "A/113-LEU": 0.684, "A/114-VAL": 0.828, "A/115-ASN": 0.853, "A/116-GLN": 0.593, "A/117-ALA": 0.769, "A/118-ASN": 0.757, "A/119-GLY": 0.733, "A/120-LYS": 0.623, "A/121-LYS": 0.644, "A/122-GLN": 0.694, "A/123-GLU": 0.55, "A/124-ILE": 0.586, "A/125-ALA": 0.582, "A/126-LYS": 0.602, "A/127-LEU": 0.636, "A/128-GLU": 0.522, "A/129-ASN": 0.573, "A/130-LEU": 0.676, "A/131-SER": 0.696, "A/132-ASN": 0.711, "A/133-ASP": 0.649, "A/134-GLU": 0.703, "A/135-MET": 0.402, "A/136-LEU": 0.716, "A/137-ARG": 0.65, "A/138-TYR": 0.571, "A/139-ASN": 0.733, "A/140-THR": 0.78, "A/141-ALA": 0.768, "A/142-ILE": 0.777, "A/143-ASP": 0.705, "A/144-ASN": 0.788, "A/145-VAL": 0.814, "A/146-VAL": 0.771, "A/147-LYS": 0.71, "A/148-GLN": 0.746, "A/149-TYR": 0.546, "A/150-ASN": 0.625, "A/151-GLU": 0.65, "A/152-GLY": 0.562, "A/153-LYS": 0.642, "A/154-LEU": 0.649, "A/155-ASN": 0.602, "A/156-ILE": 0.506, "A/157-THR": 0.709, "A/158-ALA": 0.721, "A/159-ALA": 0.63, "A/160-MET": 0.334, "A/161-ASN": 0.776, "A/162-ALA": 0.762, "A/163-LEU": 0.652, "A/164-ASN": 0.737, "A/165-SER": 0.733, "A/166-ILE": 0.82, "A/167-LYS": 0.676, "A/168-GLN": 0.785, "A/169-ALA": 0.763, "A/170-ALA": 0.743, "A/171-GLN": 0.713, "A/172-GLU": 0.717, "A/173-VAL": 0.684, "A/174-ALA": 0.7, "A/175-GLN": 0.708, "A/176-LYS": 0.648, "A/177-ASN": 0.641, "A/178-LEU": 0.647, "A/179-GLN": 0.721, "A/180-LYS": 0.691, "A/181-GLN": 0.593, "A/182-TYR": 0.598, "A/183-ALA": 0.821, "A/184-LYS": 0.669, "A/185-LYS": 0.483, "A/186-ILE": 0.689, "A/187-GLU": 0.617, "A/188-ARG": 0.517, "A/189-ILE": 0.558, "A/190-SER": 0.644, "A/191-SER": 0.586, "A/192-LYS": 0.458, "A/193-GLY": 0.575, "A/194-LEU": 0.571, "A/195-ALA": 0.545, "A/196-LEU": 0.514, "A/197-SER": 0.636, "A/198-LYS": 0.617, "A/199-LYS": 0.516, "A/200-ALA": 0.711, "A/201-LYS": 0.731, "A/202-GLU": 0.482, "A/203-ILE": 0.504, "A/204-TYR": 0.436, "A/205-GLU": 0.477, "A/206-LYS": 0.325, "A/207-HIS": 0.337, "A/208-LYS": 0.432, "A/209-SER": 0.291, "A/210-ILE": 0.209, "A/211-LEU": null, "A/212-PRO": null, "A/213-THR": 0.586, "A/214-PRO": 0.619, "A/215-GLY": 0.768, "A/216-TYR": 0.543, "A/217-TYR": 0.399, "A/218-ALA": 0.671, "A/219-ASP": 0.734, "A/220-SER": 0.564, "A/221-VAL": 0.554, "A/222-GLY": 0.631, "A/223-THR": 0.586, "A/224-TYR": 0.446, "A/225-LEU": 0.588, "A/226-ASN": 0.615, "A/227-ARG": 0.541, "A/228-PHE": 0.449, "A/229-ARG": 0.588, "A/230-ASP": 0.596, "A/231-LYS": 0.45, "A/232-GLN": 0.374, "A/233-THR": 0.459, "A/234-PHE": 0.445, "A/235-GLY": 0.413, "A/236-ASN": 0.386, "A/237-ARG": 0.481, "A/238-SER": 0.462, "A/239-VAL": 0.479, "A/240-TRP": 0.344, "A/241-THR": 0.381, "A/242-GLY": 0.312, "A/243-GLN": 0.287, "A/244-SER": 0.452, "A/245-GLY": 0.41, "A/246-LEU": 0.395, "A/247-ASP": 0.498, "A/248-GLU": 0.431, "A/249-ALA": 0.435, "A/250-LYS": 0.439, "A/251-LYS": 0.563, "A/252-MET": 0.268, "A/253-LEU": 0.459, "A/254-ASP": 0.574, "A/255-GLU": 0.546, "A/256-VAL": 0.526, "A/257-LYS": 0.612, "A/258-LYS": 0.624, "A/259-LEU": 0.578, "A/260-LEU": 0.602, "A/261-LYS": 0.749, "A/262-GLU": 0.562, "A/263-LEU": 0.538, "A/264-GLN": 0.641, "A/265-ASP": 0.562, "A/266-LEU": 0.426, "A/267-THR": 0.45, "A/268-ARG": 0.468, "A/269-GLY": 0.255, "A/270-THR": 0.295, "A/271-LYS": 0.183, "A/272-GLU": 0.213, "A/273-ASP": 0.138}, "cad_score": {"A/1-ASP": 0.654, "A/2-GLN": 0.393, "A/3-GLU": 0.57, "A/4-LEU": 0.444, "A/5-GLY": 0.577, "A/6-LYS": 0.656, "A/7-GLN": 0.576, "A/8-SER": 0.536, "A/9-ARG": 0.719, "A/10-ARG": 0.748, "A/11-SER": 0.574, "A/12-GLN": 0.782, "A/13-ASP": 0.811, "A/14-ILE": 0.771, "A/15-ILE": 0.591, "A/16-LYS": 0.786, "A/17-SER": 0.864, "A/18-LEU": 0.588, "A/19-GLY": 0.419, "A/20-PHE": 0.589, "A/21-LEU": 0.642, "A/22-SER": 0.922, "A/23-SER": 0.701, "A/24-ASP": 0.87, "A/25-GLN": 0.74, "A/26-LYS": 0.805, "A/27-ASP": 0.561, "A/28-ILE": 0.853, "A/29-LEU": 0.54, "A/30-VAL": 0.658, "A/31-LYS": 0.609, "A/32-SER": 0.567, "A/33-ILE": 0.463, "A/34-SER": 0.52, "A/35-SER": 0.483, "A/36-SER": 0.506, "A/37-LYS": 0.383, "A/38-ASP": 0.373, "A/39-SER": 0.284, "A/40-GLN": 0.483, "A/41-LEU": 0.415, "A/42-ILE": 0.455, "A/43-LEU": 0.608, "A/44-LYS": 0.74, "A/45-PHE": 0.66, "A/46-VAL": 0.691, "A/47-THR": 0.831, "A/48-GLN": 0.777, "A/49-ALA": 0.66, "A/50-THR": 0.84, "A/51-GLN": 0.761, "A/52-LEU": 0.778, "A/53-ASN": 0.634, "A/54-ASN": 0.757, "A/55-ALA": 0.844, "A/56-GLU": 0.65, "A/57-SER": 0.613, "A/58-THR": 0.797, "A/59-LYS": 0.544, "A/60-ALA": 0.57, "A/61-LYS": 0.717, "A/62-GLN": 0.787, "A/63-MET": 0.348, "A/64-ALA": 0.59, "A/65-GLN": 0.796, "A/66-ASN": 0.788, "A/67-ASP": 0.409, "A/68-VAL": 0.529, "A/69-ALA": 0.498, "A/70-LEU": 0.354, "A/71-ILE": 0.452, "A/72-LYS": 0.086, "A/73-ASN": 0.271, "A/74-ILE": 0.594, "A/75-SER": 0.712, "A/76-PRO": 0.525, "A/77-GLU": 0.757, "A/78-VAL": 0.79, "A/79-LEU": 0.467, "A/80-GLU": 0.777, "A/81-GLU": 0.73, "A/82-TYR": 0.446, "A/83-LYS": 0.382, "A/84-GLU": 0.827, "A/85-LYS": 0.713, "A/86-ILE": 0.631, "A/87-GLN": 0.51, "A/88-ARG": 0.832, "A/89-ALA": 0.831, "A/90-SER": 0.855, "A/91-THR": 0.751, "A/92-LYS": 0.522, "A/93-SER": 0.887, "A/94-GLN": 0.876, "A/95-VAL": 0.697, "A/96-ASP": 0.645, "A/97-GLU": 0.769, "A/98-PHE": 0.821, "A/99-VAL": 0.537, "A/100-ALA": 0.879, "A/101-GLU": 0.757, "A/102-ALA": 0.745, "A/103-LYS": 0.511, "A/104-LYS": 0.846, "A/105-VAL": 0.704, "A/106-VAL": 0.629, "A/107-ASN": 0.804, "A/108-SER": 0.892, "A/109-ASN": 0.599, "A/110-LYS": 0.785, "A/111-GLU": 0.707, "A/112-THR": 0.62, "A/113-LEU": 0.642, "A/114-VAL": 0.795, "A/115-ASN": 0.744, "A/116-GLN": 0.578, "A/117-ALA": 0.793, "A/118-ASN": 0.809, "A/119-GLY": 0.738, "A/120-LYS": 0.472, "A/121-LYS": 0.653, "A/122-GLN": 0.852, "A/123-GLU": 0.541, "A/124-ILE": 0.647, "A/125-ALA": 0.621, "A/126-LYS": 0.77, "A/127-LEU": 0.474, "A/128-GLU": 0.393, "A/129-ASN": 0.653, "A/130-LEU": 0.563, "A/131-SER": 0.819, "A/132-ASN": 0.679, "A/133-ASP": 0.567, "A/134-GLU": 0.566, "A/135-MET": 0.698, "A/136-LEU": 0.774, "A/137-ARG": 0.607, "A/138-TYR": 0.51, "A/139-ASN": 0.709, "A/140-THR": 0.91, "A/141-ALA": 0.909, "A/142-ILE": 0.724, "A/143-ASP": 0.67, "A/144-ASN": 0.811, "A/145-VAL": 0.783, "A/146-VAL": 0.762, "A/147-LYS": 0.568, "A/148-GLN": 0.732, "A/149-TYR": 0.469, "A/150-ASN": 0.401, "A/151-GLU": 0.823, "A/152-GLY": 0.348, "A/153-LYS": 0.64, "A/154-LEU": 0.737, "A/155-ASN": 0.817, "A/156-ILE": 0.536, "A/157-THR": 0.894, "A/158-ALA": 0.914, "A/159-ALA": 0.733, "A/160-MET": 0.712, "A/161-ASN": 0.942, "A/162-ALA": 0.851, "A/163-LEU": 0.668, "A/164-ASN": 0.877, "A/165-SER": 0.925, "A/166-ILE": 0.776, "A/167-LYS": 0.791, "A/168-GLN": 0.819, "A/169-ALA": 0.886, "A/170-ALA": 0.633, "A/171-GLN": 0.828, "A/172-GLU": 0.727, "A/173-VAL": 0.589, "A/174-ALA": 0.727, "A/175-GLN": 0.724, "A/176-LYS": 0.68, "A/177-ASN": 0.707, "A/178-LEU": 0.535, "A/179-GLN": 0.757, "A/180-LYS": 0.668, "A/181-GLN": 0.591, "A/182-TYR": 0.43, "A/183-ALA": 0.752, "A/184-LYS": 0.576, "A/185-LYS": 0.354, "A/186-ILE": 0.502, "A/187-GLU": 0.747, "A/188-ARG": 0.384, "A/189-ILE": 0.414, "A/190-SER": 0.66, "A/191-SER": 0.825, "A/192-LYS": 0.358, "A/193-GLY": 0.597, "A/194-LEU": 0.748, "A/195-ALA": 0.526, "A/196-LEU": 0.259, "A/197-SER": 0.676, "A/198-LYS": 0.799, "A/199-LYS": 0.341, "A/200-ALA": 0.66, "A/201-LYS": 0.725, "A/202-GLU": 0.372, "A/203-ILE": 0.461, "A/204-TYR": 0.335, "A/205-GLU": 0.407, "A/206-LYS": 0.089, "A/207-HIS": 0.328, "A/208-LYS": 0.326, "A/209-SER": 0.166, "A/210-ILE": 0.177, "A/211-LEU": 0.567, "A/212-PRO": 0.398, "A/213-THR": 0.607, "A/214-PRO": 0.812, "A/215-GLY": 0.828, "A/216-TYR": 0.483, "A/217-TYR": 0.315, "A/218-ALA": 0.72, "A/219-ASP": 0.926, "A/220-SER": 0.799, "A/221-VAL": 0.616, "A/222-GLY": 0.894, "A/223-THR": 0.849, "A/224-TYR": 0.347, "A/225-LEU": 0.647, "A/226-ASN": 0.831, "A/227-ARG": 0.526, "A/228-PHE": 0.244, "A/229-ARG": 0.591, "A/230-ASP": 0.314, "A/231-LYS": 0.343, "A/232-GLN": 0.217, "A/233-THR": 0.576, "A/234-PHE": 0.499, "A/235-GLY": 0.188, "A/236-ASN": 0.174, "A/237-ARG": 0.55, "A/238-SER": 0.396, "A/239-VAL": 0.339, "A/240-TRP": 0.377, "A/241-THR": 0.392, "A/242-GLY": 0.312, "A/243-GLN": 0.41, "A/244-SER": 0.45, "A/245-GLY": 0.539, "A/246-LEU": 0.294, "A/247-ASP": 0.814, "A/248-GLU": 0.607, "A/249-ALA": 0.416, "A/250-LYS": 0.58, "A/251-LYS": 0.802, "A/252-MET": 0.424, "A/253-LEU": 0.504, "A/254-ASP": 0.708, "A/255-GLU": 0.631, "A/256-VAL": 0.415, "A/257-LYS": 0.748, "A/258-LYS": 0.855, "A/259-LEU": 0.317, "A/260-LEU": 0.547, "A/261-LYS": 0.934, "A/262-GLU": 0.611, "A/263-LEU": 0.496, "A/264-GLN": 0.819, "A/265-ASP": 0.802, "A/266-LEU": 0.237, "A/267-THR": 0.369, "A/268-ARG": 0.323, "A/269-GLY": 0.035, "A/270-THR": 0.168, "A/271-LYS": 0.353, "A/272-GLU": 0.372, "A/273-ASP": 0.141}, "LoCoHD": {"A/1-ASP": 0.1623094942911408, "A/2-GLN": 0.2115732730403784, "A/3-GLU": 0.19367789006652741, "A/4-LEU": 0.12870078785401257, "A/5-GLY": 0.08279522079954262, "A/6-LYS": 0.15715922859167714, "A/7-GLN": 0.15091921683706383, "A/8-SER": 0.0633220930898178, "A/9-ARG": 0.14011037687696906, "A/10-ARG": 0.15131378435922616, "A/11-SER": 0.06444452918281675, "A/12-GLN": 0.12230112250557279, "A/13-ASP": 0.09779129682970099, "A/14-ILE": 0.04238933777510794, "A/15-ILE": 0.06231957003530963, "A/16-LYS": 0.08195589036582128, "A/17-SER": 0.10691474816781507, "A/18-LEU": 0.12494772820626673, "A/19-GLY": 0.07639613299753999, "A/20-PHE": 0.13319464672385836, "A/21-LEU": 0.08902838024434748, "A/22-SER": 0.05957231607196942, "A/23-SER": 0.0861671386592467, "A/24-ASP": 0.07468838201286887, "A/25-GLN": 0.06834508057421154, "A/26-LYS": 0.08029629932693094, "A/27-ASP": 0.1662370337165787, "A/28-ILE": 0.10157905887744216, "A/29-LEU": 0.10818124664221979, "A/30-VAL": 0.0793856431844679, "A/31-LYS": 0.20029529932193962, "A/32-SER": 0.21822971227375132, "A/33-ILE": 0.18959666501408615, "A/34-SER": 0.12860774455139615, "A/35-SER": 0.19019883045384384, "A/36-SER": 0.16124064549005093, "A/37-LYS": 0.2104661297496322, "A/38-ASP": 0.1489588967795446, "A/39-SER": 0.15382833483574132, "A/40-GLN": 0.2007767620703973, "A/41-LEU": 0.14998270800914956, "A/42-ILE": 0.07961575599058436, "A/43-LEU": 0.09202485744565286, "A/44-LYS": 0.12185600250949145, "A/45-PHE": 0.10205863219105313, "A/46-VAL": 0.03160327618628499, "A/47-THR": 0.030850715660490077, "A/48-GLN": 0.10618773920115791, "A/49-ALA": 0.05309989424872076, "A/50-THR": 0.03781247747752192, "A/51-GLN": 0.07098104413697855, "A/52-LEU": 0.11772967579849809, "A/53-ASN": 0.16394032625984825, "A/54-ASN": 0.09790275162681242, "A/55-ALA": 0.09734224983077945, "A/56-GLU": 0.2086138334976688, "A/57-SER": 0.21367742752150362, "A/58-THR": 0.10415369814243566, "A/59-LYS": 0.18262398733458957, "A/60-ALA": 0.16077904579313165, "A/61-LYS": 0.1677406010388345, "A/62-GLN": 0.12073603112171648, "A/63-MET": 0.10030331872505288, "A/64-ALA": 0.13641462821451372, "A/65-GLN": 0.09228010816168578, "A/66-ASN": 0.0883744987819927, "A/67-ASP": 0.15974165786216482, "A/68-VAL": 0.12060245233968266, "A/69-ALA": 0.09236856116192646, "A/70-LEU": 0.1198541766262984, "A/71-ILE": 0.15135253496748616, "A/72-LYS": 0.12009516786343381, "A/73-ASN": 0.17470444649427982, "A/74-ILE": 0.10147542438323132, "A/75-SER": 0.12917734000594788, "A/76-PRO": 0.12344994465693111, "A/77-GLU": 0.1517691215056517, "A/78-VAL": 0.13221200625914536, "A/79-LEU": 0.1298680083726046, "A/80-GLU": 0.16054518167562573, "A/81-GLU": 0.25732436030174033, "A/82-TYR": 0.2163289591246196, "A/83-LYS": 0.22679615337345063, "A/84-GLU": 0.09543675794716935, "A/85-LYS": 0.12894661051179523, "A/86-ILE": 0.10534063786449449, "A/87-GLN": 0.18848786362454273, "A/88-ARG": 0.18759870401020198, "A/89-ALA": 0.09488276205664328, "A/90-SER": 0.15774248900547455, "A/91-THR": 0.1573510441379975, "A/92-LYS": 0.22687114052015422, "A/93-SER": 0.07435466085491213, "A/94-GLN": 0.10373350915292298, "A/95-VAL": 0.07018877520976416, "A/96-ASP": 0.08597791545308914, "A/97-GLU": 0.08669241805278578, "A/98-PHE": 0.10966787223280085, "A/99-VAL": 0.13388652150406705, "A/100-ALA": 0.05563158252619473, "A/101-GLU": 0.1859096588580134, "A/102-ALA": 0.07995717240416933, "A/103-LYS": 0.16958764786254224, "A/104-LYS": 0.08142903996211726, "A/105-VAL": 0.1153390135011981, "A/106-VAL": 0.09270131650225871, "A/107-ASN": 0.10602407919132803, "A/108-SER": 0.0534562146126851, "A/109-ASN": 0.13561950794695607, "A/110-LYS": 0.19582895300952496, "A/111-GLU": 0.10633508298081779, "A/112-THR": 0.11800029392917434, "A/113-LEU": 0.11347112143214716, "A/114-VAL": 0.07372080301011674, "A/115-ASN": 0.07968212104644389, "A/116-GLN": 0.15624293637307765, "A/117-ALA": 0.09274241937903428, "A/118-ASN": 0.07735183037587741, "A/119-GLY": 0.09716393649573937, "A/120-LYS": 0.24358549283769443, "A/121-LYS": 0.14209350881698113, "A/122-GLN": 0.10891230193024157, "A/123-GLU": 0.22417628411048704, "A/124-ILE": 0.13962617341425398, "A/125-ALA": 0.14239293219030086, "A/126-LYS": 0.10016368648884946, "A/127-LEU": 0.08811318666453198, "A/128-GLU": 0.09048991879976975, "A/129-ASN": 0.1381430189388937, "A/130-LEU": 0.16134512967584852, "A/131-SER": 0.14918084631505169, "A/132-ASN": 0.11141706535175722, "A/133-ASP": 0.21159995742206003, "A/134-GLU": 0.1797036712273496, "A/135-MET": 0.10002533265517918, "A/136-LEU": 0.12209839749042402, "A/137-ARG": 0.31822765644438383, "A/138-TYR": 0.20526708186461393, "A/139-ASN": 0.15411549077579925, "A/140-THR": 0.05879940550370111, "A/141-ALA": 0.06302636011099581, "A/142-ILE": 0.11583853926267774, "A/143-ASP": 0.11490368513868339, "A/144-ASN": 0.0782675294832927, "A/145-VAL": 0.11357907503258163, "A/146-VAL": 0.09666979937309639, "A/147-LYS": 0.15303954226133437, "A/148-GLN": 0.11359962648206587, "A/149-TYR": 0.1761155112738499, "A/150-ASN": 0.15258836285409577, "A/151-GLU": 0.09414061553298911, "A/152-GLY": 0.09158444208078863, "A/153-LYS": 0.10035048699658045, "A/154-LEU": 0.1368000791993174, "A/155-ASN": 0.14796685704598092, "A/156-ILE": 0.12366067486713282, "A/157-THR": 0.07408552062497664, "A/158-ALA": 0.052465952517194665, "A/159-ALA": 0.06885571790112675, "A/160-MET": 0.12493656054028912, "A/161-ASN": 0.036956537607612194, "A/162-ALA": 0.05306666989934167, "A/163-LEU": 0.1163502905399667, "A/164-ASN": 0.0793324455962147, "A/165-SER": 0.05442777527850399, "A/166-ILE": 0.09478926592248622, "A/167-LYS": 0.12060097858705658, "A/168-GLN": 0.06798864027854133, "A/169-ALA": 0.07064809107602288, "A/170-ALA": 0.10111864672939139, "A/171-GLN": 0.07081812173089945, "A/172-GLU": 0.1126838454121027, "A/173-VAL": 0.10243023514974674, "A/174-ALA": 0.0610567071902765, "A/175-GLN": 0.11124785416342639, "A/176-LYS": 0.08690923496733544, "A/177-ASN": 0.10470266898124732, "A/178-LEU": 0.19689420714118652, "A/179-GLN": 0.12714484546514312, "A/180-LYS": 0.0996899208964973, "A/181-GLN": 0.1954485473607714, "A/182-TYR": 0.1874964965877915, "A/183-ALA": 0.11521294158708331, "A/184-LYS": 0.22969830687832876, "A/185-LYS": 0.1922901775194567, "A/186-ILE": 0.1081094826125373, "A/187-GLU": 0.1709296296423062, "A/188-ARG": 0.21349798213031673, "A/189-ILE": 0.14760684445395061, "A/190-SER": 0.22798787342490648, "A/191-SER": 0.12108322286757064, "A/192-LYS": 0.14940185194740616, "A/193-GLY": 0.22508450112230935, "A/194-LEU": 0.19982755489143603, "A/195-ALA": 0.08508648881005176, "A/196-LEU": 0.12004301462283255, "A/197-SER": 0.08527167526727605, "A/198-LYS": 0.13285940099448412, "A/199-LYS": 0.17165778408026044, "A/200-ALA": 0.15168772731250404, "A/201-LYS": 0.14625261608649248, "A/202-GLU": 0.1702252266542908, "A/203-ILE": 0.06951266179290133, "A/204-TYR": 0.2603552670658119, "A/205-GLU": 0.2342847350667595, "A/206-LYS": 0.23200655226581066, "A/207-HIS": 0.26111300403702203, "A/208-LYS": 0.2407068668425303, "A/209-SER": 0.11213027612292, "A/210-ILE": 0.24378118438646623, "A/211-LEU": 0.17374625373609767, "A/212-PRO": 0.12889846912211925, "A/213-THR": 0.15455276613189578, "A/214-PRO": 0.10499390406772022, "A/215-GLY": 0.0725377182710847, "A/216-TYR": 0.16968616350669516, "A/217-TYR": 0.24167673586898789, "A/218-ALA": 0.07715522540672408, "A/219-ASP": 0.03135570459461003, "A/220-SER": 0.06321439529376555, "A/221-VAL": 0.08858038529062999, "A/222-GLY": 0.04072555288080377, "A/223-THR": 0.06655071435654311, "A/224-TYR": 0.18983091465389118, "A/225-LEU": 0.08193590171087571, "A/226-ASN": 0.06967822305619185, "A/227-ARG": 0.15430078455381246, "A/228-PHE": 0.29429857193633363, "A/229-ARG": 0.17591282833757194, "A/230-ASP": 0.19192141711913632, "A/231-LYS": 0.22374926032303985, "A/232-GLN": 0.15395441325759837, "A/233-THR": 0.22747654361768305, "A/234-PHE": 0.2362869672872545, "A/235-GLY": 0.10928920976073435, "A/236-ASN": 0.17660029244745076, "A/237-ARG": 0.21371175553416658, "A/238-SER": 0.08372950816001366, "A/239-VAL": 0.1049267940988262, "A/240-TRP": 0.21164476937825064, "A/241-THR": 0.19667572001600178, "A/242-GLY": 0.1897401836034862, "A/243-GLN": 0.2115830847934574, "A/244-SER": 0.1359448334943189, "A/245-GLY": 0.13900845870126136, "A/246-LEU": 0.07610228307379745, "A/247-ASP": 0.0864456372870242, "A/248-GLU": 0.15089711548308893, "A/249-ALA": 0.08142034042953017, "A/250-LYS": 0.14982467165275576, "A/251-LYS": 0.16248427931384976, "A/252-MET": 0.2397151864680491, "A/253-LEU": 0.18755792029520088, "A/254-ASP": 0.10317500997860679, "A/255-GLU": 0.2520657771199583, "A/256-VAL": 0.17017935951162377, "A/257-LYS": 0.08701653982375313, "A/258-LYS": 0.1084579868742, "A/259-LEU": 0.21826574568885104, "A/260-LEU": 0.10078555158628233, "A/261-LYS": 0.06224153050978974, "A/262-GLU": 0.26472332210532945, "A/263-LEU": 0.177816722636534, "A/264-GLN": 0.06106738841388043, "A/265-ASP": 0.058443764057616754, "A/266-LEU": 0.13441512473328707, "A/267-THR": 0.14142888562972772, "A/268-ARG": 0.22481612975751483, "A/269-GLY": 0.18710134925658067, "A/270-THR": 0.1781616777223098, "A/271-LYS": 0.22271333737591398, "A/272-GLU": 0.2353027903474118, "A/273-ASP": 0.3158857062560025}}}, "1": {"single": {"lddt": 0.6032305252814008, "rmsd": 18.7044677734375, "cad_score": 0.591173, "gdtts": 0.08608058608058608, "tm_score": 0.4883881211280823, "LoCoHD": 0.13487220082594964}, "per_residue": {"lddt": {"A/1-ASP": 0.446, "A/2-GLN": 0.574, "A/3-GLU": 0.553, "A/4-LEU": 0.543, "A/5-GLY": 0.627, "A/6-LYS": 0.632, "A/7-GLN": 0.594, "A/8-SER": 0.612, "A/9-ARG": 0.665, "A/10-ARG": 0.662, "A/11-SER": 0.602, "A/12-GLN": 0.569, "A/13-ASP": 0.728, "A/14-ILE": 0.745, "A/15-ILE": 0.605, "A/16-LYS": 0.649, "A/17-SER": 0.663, "A/18-LEU": 0.527, "A/19-GLY": 0.475, "A/20-PHE": 0.356, "A/21-LEU": 0.561, "A/22-SER": 0.718, "A/23-SER": 0.619, "A/24-ASP": 0.611, "A/25-GLN": 0.651, "A/26-LYS": 0.567, "A/27-ASP": 0.453, "A/28-ILE": 0.535, "A/29-LEU": 0.495, "A/30-VAL": 0.497, "A/31-LYS": 0.49, "A/32-SER": 0.541, "A/33-ILE": 0.47, "A/34-SER": 0.474, "A/35-SER": 0.451, "A/36-SER": 0.479, "A/37-LYS": 0.473, "A/38-ASP": 0.445, "A/39-SER": 0.521, "A/40-GLN": 0.599, "A/41-LEU": 0.704, "A/42-ILE": 0.561, "A/43-LEU": 0.599, "A/44-LYS": 0.681, "A/45-PHE": 0.572, "A/46-VAL": 0.682, "A/47-THR": 0.776, "A/48-GLN": 0.701, "A/49-ALA": 0.711, "A/50-THR": 0.711, "A/51-GLN": 0.744, "A/52-LEU": 0.705, "A/53-ASN": 0.59, "A/54-ASN": 0.776, "A/55-ALA": 0.807, "A/56-GLU": 0.709, "A/57-SER": 0.66, "A/58-THR": 0.741, "A/59-LYS": 0.668, "A/60-ALA": 0.657, "A/61-LYS": 0.632, "A/62-GLN": 0.645, "A/63-MET": 0.322, "A/64-ALA": 0.634, "A/65-GLN": 0.588, "A/66-ASN": 0.522, "A/67-ASP": 0.533, "A/68-VAL": 0.537, "A/69-ALA": 0.455, "A/70-LEU": 0.383, "A/71-ILE": 0.478, "A/72-LYS": 0.363, "A/73-ASN": 0.417, "A/74-ILE": 0.57, "A/75-SER": 0.593, "A/76-PRO": 0.632, "A/77-GLU": 0.641, "A/78-VAL": 0.669, "A/79-LEU": 0.645, "A/80-GLU": 0.698, "A/81-GLU": 0.733, "A/82-TYR": 0.562, "A/83-LYS": 0.654, "A/84-GLU": 0.791, "A/85-LYS": 0.798, "A/86-ILE": 0.687, "A/87-GLN": 0.622, "A/88-ARG": 0.797, "A/89-ALA": 0.787, "A/90-SER": 0.732, "A/91-THR": 0.706, "A/92-LYS": 0.667, "A/93-SER": 0.752, "A/94-GLN": 0.822, "A/95-VAL": 0.784, "A/96-ASP": 0.708, "A/97-GLU": 0.827, "A/98-PHE": 0.831, "A/99-VAL": 0.717, "A/100-ALA": 0.764, "A/101-GLU": 0.756, "A/102-ALA": 0.741, "A/103-LYS": 0.603, "A/104-LYS": 0.775, "A/105-VAL": 0.724, "A/106-VAL": 0.634, "A/107-ASN": 0.629, "A/108-SER": 0.758, "A/109-ASN": 0.686, "A/110-LYS": 0.639, "A/111-GLU": 0.711, "A/112-THR": 0.753, "A/113-LEU": 0.709, "A/114-VAL": 0.766, "A/115-ASN": 0.817, "A/116-GLN": 0.622, "A/117-ALA": 0.806, "A/118-ASN": 0.832, "A/119-GLY": 0.785, "A/120-LYS": 0.687, "A/121-LYS": 0.777, "A/122-GLN": 0.739, "A/123-GLU": 0.599, "A/124-ILE": 0.618, "A/125-ALA": 0.688, "A/126-LYS": 0.633, "A/127-LEU": 0.625, "A/128-GLU": 0.555, "A/129-ASN": 0.612, "A/130-LEU": 0.666, "A/131-SER": 0.678, "A/132-ASN": 0.704, "A/133-ASP": 0.715, "A/134-GLU": 0.69, "A/135-MET": 0.398, "A/136-LEU": 0.736, "A/137-ARG": 0.658, "A/138-TYR": 0.578, "A/139-ASN": 0.793, "A/140-THR": 0.823, "A/141-ALA": 0.804, "A/142-ILE": 0.833, "A/143-ASP": 0.851, "A/144-ASN": 0.829, "A/145-VAL": 0.822, "A/146-VAL": 0.78, "A/147-LYS": 0.728, "A/148-GLN": 0.751, "A/149-TYR": 0.654, "A/150-ASN": 0.62, "A/151-GLU": 0.66, "A/152-GLY": 0.573, "A/153-LYS": 0.653, "A/154-LEU": 0.636, "A/155-ASN": 0.517, "A/156-ILE": 0.494, "A/157-THR": 0.637, "A/158-ALA": 0.686, "A/159-ALA": 0.619, "A/160-MET": 0.323, "A/161-ASN": 0.753, "A/162-ALA": 0.792, "A/163-LEU": 0.696, "A/164-ASN": 0.743, "A/165-SER": 0.759, "A/166-ILE": 0.821, "A/167-LYS": 0.707, "A/168-GLN": 0.783, "A/169-ALA": 0.711, "A/170-ALA": 0.749, "A/171-GLN": 0.743, "A/172-GLU": 0.69, "A/173-VAL": 0.662, "A/174-ALA": 0.715, "A/175-GLN": 0.715, "A/176-LYS": 0.632, "A/177-ASN": 0.578, "A/178-LEU": 0.66, "A/179-GLN": 0.729, "A/180-LYS": 0.704, "A/181-GLN": 0.624, "A/182-TYR": 0.632, "A/183-ALA": 0.841, "A/184-LYS": 0.67, "A/185-LYS": 0.586, "A/186-ILE": 0.711, "A/187-GLU": 0.612, "A/188-ARG": 0.533, "A/189-ILE": 0.574, "A/190-SER": 0.644, "A/191-SER": 0.587, "A/192-LYS": 0.475, "A/193-GLY": 0.577, "A/194-LEU": 0.571, "A/195-ALA": 0.555, "A/196-LEU": 0.503, "A/197-SER": 0.623, "A/198-LYS": 0.559, "A/199-LYS": 0.514, "A/200-ALA": 0.694, "A/201-LYS": 0.688, "A/202-GLU": 0.495, "A/203-ILE": 0.525, "A/204-TYR": 0.45, "A/205-GLU": 0.552, "A/206-LYS": 0.328, "A/207-HIS": 0.442, "A/208-LYS": 0.501, "A/209-SER": 0.316, "A/210-ILE": 0.279, "A/211-LEU": 0.386, "A/212-PRO": 0.348, "A/213-THR": 0.667, "A/214-PRO": 0.64, "A/215-GLY": 0.803, "A/216-TYR": 0.636, "A/217-TYR": 0.416, "A/218-ALA": 0.683, "A/219-ASP": 0.742, "A/220-SER": 0.56, "A/221-VAL": 0.558, "A/222-GLY": 0.618, "A/223-THR": 0.562, "A/224-TYR": 0.443, "A/225-LEU": 0.58, "A/226-ASN": 0.596, "A/227-ARG": 0.533, "A/228-PHE": 0.451, "A/229-ARG": 0.569, "A/230-ASP": 0.577, "A/231-LYS": 0.477, "A/232-GLN": 0.363, "A/233-THR": 0.452, "A/234-PHE": 0.364, "A/235-GLY": 0.452, "A/236-ASN": 0.362, "A/237-ARG": 0.448, "A/238-SER": 0.431, "A/239-VAL": 0.46, "A/240-TRP": 0.332, "A/241-THR": 0.354, "A/242-GLY": 0.309, "A/243-GLN": 0.294, "A/244-SER": 0.443, "A/245-GLY": 0.396, "A/246-LEU": 0.407, "A/247-ASP": 0.484, "A/248-GLU": 0.417, "A/249-ALA": 0.447, "A/250-LYS": 0.523, "A/251-LYS": 0.521, "A/252-MET": 0.247, "A/253-LEU": 0.473, "A/254-ASP": 0.518, "A/255-GLU": 0.503, "A/256-VAL": 0.52, "A/257-LYS": 0.617, "A/258-LYS": 0.625, "A/259-LEU": 0.568, "A/260-LEU": 0.602, "A/261-LYS": 0.738, "A/262-GLU": 0.563, "A/263-LEU": 0.535, "A/264-GLN": 0.638, "A/265-ASP": 0.556, "A/266-LEU": 0.428, "A/267-THR": 0.457, "A/268-ARG": 0.467, "A/269-GLY": 0.254, "A/270-THR": 0.306, "A/271-LYS": 0.179, "A/272-GLU": 0.227, "A/273-ASP": 0.164}, "cad_score": {"A/1-ASP": 0.657, "A/2-GLN": 0.392, "A/3-GLU": 0.571, "A/4-LEU": 0.406, "A/5-GLY": 0.561, "A/6-LYS": 0.639, "A/7-GLN": 0.56, "A/8-SER": 0.442, "A/9-ARG": 0.683, "A/10-ARG": 0.753, "A/11-SER": 0.571, "A/12-GLN": 0.7, "A/13-ASP": 0.821, "A/14-ILE": 0.775, "A/15-ILE": 0.587, "A/16-LYS": 0.696, "A/17-SER": 0.845, "A/18-LEU": 0.571, "A/19-GLY": 0.483, "A/20-PHE": 0.485, "A/21-LEU": 0.551, "A/22-SER": 0.832, "A/23-SER": 0.686, "A/24-ASP": 0.719, "A/25-GLN": 0.646, "A/26-LYS": 0.658, "A/27-ASP": 0.412, "A/28-ILE": 0.626, "A/29-LEU": 0.486, "A/30-VAL": 0.524, "A/31-LYS": 0.659, "A/32-SER": 0.575, "A/33-ILE": 0.469, "A/34-SER": 0.485, "A/35-SER": 0.487, "A/36-SER": 0.503, "A/37-LYS": 0.383, "A/38-ASP": 0.359, "A/39-SER": 0.293, "A/40-GLN": 0.478, "A/41-LEU": 0.402, "A/42-ILE": 0.464, "A/43-LEU": 0.612, "A/44-LYS": 0.734, "A/45-PHE": 0.662, "A/46-VAL": 0.681, "A/47-THR": 0.844, "A/48-GLN": 0.772, "A/49-ALA": 0.663, "A/50-THR": 0.805, "A/51-GLN": 0.761, "A/52-LEU": 0.778, "A/53-ASN": 0.598, "A/54-ASN": 0.764, "A/55-ALA": 0.844, "A/56-GLU": 0.65, "A/57-SER": 0.62, "A/58-THR": 0.8, "A/59-LYS": 0.548, "A/60-ALA": 0.589, "A/61-LYS": 0.723, "A/62-GLN": 0.787, "A/63-MET": 0.357, "A/64-ALA": 0.565, "A/65-GLN": 0.796, "A/66-ASN": 0.759, "A/67-ASP": 0.421, "A/68-VAL": 0.556, "A/69-ALA": 0.46, "A/70-LEU": 0.306, "A/71-ILE": 0.422, "A/72-LYS": 0.077, "A/73-ASN": 0.238, "A/74-ILE": 0.548, "A/75-SER": 0.777, "A/76-PRO": 0.603, "A/77-GLU": 0.885, "A/78-VAL": 0.807, "A/79-LEU": 0.503, "A/80-GLU": 0.659, "A/81-GLU": 0.732, "A/82-TYR": 0.409, "A/83-LYS": 0.564, "A/84-GLU": 0.826, "A/85-LYS": 0.752, "A/86-ILE": 0.619, "A/87-GLN": 0.537, "A/88-ARG": 0.784, "A/89-ALA": 0.8, "A/90-SER": 0.809, "A/91-THR": 0.775, "A/92-LYS": 0.551, "A/93-SER": 0.865, "A/94-GLN": 0.884, "A/95-VAL": 0.737, "A/96-ASP": 0.654, "A/97-GLU": 0.797, "A/98-PHE": 0.819, "A/99-VAL": 0.563, "A/100-ALA": 0.882, "A/101-GLU": 0.769, "A/102-ALA": 0.703, "A/103-LYS": 0.524, "A/104-LYS": 0.861, "A/105-VAL": 0.725, "A/106-VAL": 0.606, "A/107-ASN": 0.761, "A/108-SER": 0.874, "A/109-ASN": 0.675, "A/110-LYS": 0.687, "A/111-GLU": 0.693, "A/112-THR": 0.645, "A/113-LEU": 0.59, "A/114-VAL": 0.743, "A/115-ASN": 0.737, "A/116-GLN": 0.571, "A/117-ALA": 0.746, "A/118-ASN": 0.826, "A/119-GLY": 0.72, "A/120-LYS": 0.462, "A/121-LYS": 0.766, "A/122-GLN": 0.871, "A/123-GLU": 0.605, "A/124-ILE": 0.627, "A/125-ALA": 0.592, "A/126-LYS": 0.809, "A/127-LEU": 0.563, "A/128-GLU": 0.438, "A/129-ASN": 0.402, "A/130-LEU": 0.621, "A/131-SER": 0.752, "A/132-ASN": 0.818, "A/133-ASP": 0.674, "A/134-GLU": 0.579, "A/135-MET": 0.732, "A/136-LEU": 0.772, "A/137-ARG": 0.614, "A/138-TYR": 0.529, "A/139-ASN": 0.718, "A/140-THR": 0.906, "A/141-ALA": 0.902, "A/142-ILE": 0.822, "A/143-ASP": 0.794, "A/144-ASN": 0.866, "A/145-VAL": 0.764, "A/146-VAL": 0.779, "A/147-LYS": 0.716, "A/148-GLN": 0.741, "A/149-TYR": 0.557, "A/150-ASN": 0.563, "A/151-GLU": 0.841, "A/152-GLY": 0.357, "A/153-LYS": 0.639, "A/154-LEU": 0.673, "A/155-ASN": 0.718, "A/156-ILE": 0.429, "A/157-THR": 0.862, "A/158-ALA": 0.832, "A/159-ALA": 0.553, "A/160-MET": 0.744, "A/161-ASN": 0.935, "A/162-ALA": 0.876, "A/163-LEU": 0.68, "A/164-ASN": 0.865, "A/165-SER": 0.909, "A/166-ILE": 0.78, "A/167-LYS": 0.821, "A/168-GLN": 0.787, "A/169-ALA": 0.889, "A/170-ALA": 0.646, "A/171-GLN": 0.827, "A/172-GLU": 0.712, "A/173-VAL": 0.55, "A/174-ALA": 0.719, "A/175-GLN": 0.723, "A/176-LYS": 0.633, "A/177-ASN": 0.404, "A/178-LEU": 0.501, "A/179-GLN": 0.736, "A/180-LYS": 0.575, "A/181-GLN": 0.559, "A/182-TYR": 0.576, "A/183-ALA": 0.742, "A/184-LYS": 0.547, "A/185-LYS": 0.532, "A/186-ILE": 0.505, "A/187-GLU": 0.726, "A/188-ARG": 0.329, "A/189-ILE": 0.449, "A/190-SER": 0.649, "A/191-SER": 0.839, "A/192-LYS": 0.371, "A/193-GLY": 0.599, "A/194-LEU": 0.599, "A/195-ALA": 0.549, "A/196-LEU": 0.306, "A/197-SER": 0.606, "A/198-LYS": 0.521, "A/199-LYS": 0.321, "A/200-ALA": 0.656, "A/201-LYS": 0.579, "A/202-GLU": 0.322, "A/203-ILE": 0.573, "A/204-TYR": 0.348, "A/205-GLU": 0.549, "A/206-LYS": 0.074, "A/207-HIS": 0.347, "A/208-LYS": 0.701, "A/209-SER": 0.319, "A/210-ILE": 0.25, "A/211-LEU": 0.585, "A/212-PRO": 0.534, "A/213-THR": 0.583, "A/214-PRO": 0.66, "A/215-GLY": 0.835, "A/216-TYR": 0.497, "A/217-TYR": 0.395, "A/218-ALA": 0.663, "A/219-ASP": 0.83, "A/220-SER": 0.789, "A/221-VAL": 0.603, "A/222-GLY": 0.883, "A/223-THR": 0.845, "A/224-TYR": 0.451, "A/225-LEU": 0.692, "A/226-ASN": 0.824, "A/227-ARG": 0.498, "A/228-PHE": 0.236, "A/229-ARG": 0.521, "A/230-ASP": 0.232, "A/231-LYS": 0.367, "A/232-GLN": 0.23, "A/233-THR": 0.575, "A/234-PHE": 0.373, "A/235-GLY": 0.568, "A/236-ASN": 0.372, "A/237-ARG": 0.374, "A/238-SER": 0.207, "A/239-VAL": 0.307, "A/240-TRP": 0.287, "A/241-THR": 0.36, "A/242-GLY": 0.219, "A/243-GLN": 0.224, "A/244-SER": 0.672, "A/245-GLY": 0.421, "A/246-LEU": 0.484, "A/247-ASP": 0.547, "A/248-GLU": 0.5, "A/249-ALA": 0.475, "A/250-LYS": 0.766, "A/251-LYS": 0.419, "A/252-MET": 0.448, "A/253-LEU": 0.601, "A/254-ASP": 0.539, "A/255-GLU": 0.284, "A/256-VAL": 0.414, "A/257-LYS": 0.738, "A/258-LYS": 0.733, "A/259-LEU": 0.31, "A/260-LEU": 0.545, "A/261-LYS": 0.94, "A/262-GLU": 0.593, "A/263-LEU": 0.536, "A/264-GLN": 0.824, "A/265-ASP": 0.798, "A/266-LEU": 0.276, "A/267-THR": 0.363, "A/268-ARG": 0.326, "A/269-GLY": 0.065, "A/270-THR": 0.182, "A/271-LYS": 0.407, "A/272-GLU": 0.426, "A/273-ASP": 0.238}, "LoCoHD": {"A/1-ASP": 0.16311707466439834, "A/2-GLN": 0.21281638625450874, "A/3-GLU": 0.19495748205385183, "A/4-LEU": 0.1310795386975262, "A/5-GLY": 0.08444408063512245, "A/6-LYS": 0.1582331756169468, "A/7-GLN": 0.1560779669410062, "A/8-SER": 0.046390256597994554, "A/9-ARG": 0.14426869898090489, "A/10-ARG": 0.1484075843870782, "A/11-SER": 0.06624317068423448, "A/12-GLN": 0.12802460320632106, "A/13-ASP": 0.09717204536778822, "A/14-ILE": 0.04054298445208448, "A/15-ILE": 0.08417048804932675, "A/16-LYS": 0.08047798907190612, "A/17-SER": 0.09544872615137964, "A/18-LEU": 0.11165305424822232, "A/19-GLY": 0.13464555437582132, "A/20-PHE": 0.23602925159063673, "A/21-LEU": 0.1532927438058217, "A/22-SER": 0.08983783987081183, "A/23-SER": 0.10224981600141134, "A/24-ASP": 0.14447519001401526, "A/25-GLN": 0.13985453230804776, "A/26-LYS": 0.1435523964127924, "A/27-ASP": 0.16209597427770933, "A/28-ILE": 0.13113324027962928, "A/29-LEU": 0.13785986672941702, "A/30-VAL": 0.1180721748263104, "A/31-LYS": 0.17889928939801217, "A/32-SER": 0.22097570466488436, "A/33-ILE": 0.1883714794312609, "A/34-SER": 0.13312677723419372, "A/35-SER": 0.19236414232352397, "A/36-SER": 0.1612860228675458, "A/37-LYS": 0.20900730754613286, "A/38-ASP": 0.1468061928897309, "A/39-SER": 0.15451702803209438, "A/40-GLN": 0.19983484598187923, "A/41-LEU": 0.1517326775779718, "A/42-ILE": 0.07979144668371314, "A/43-LEU": 0.09214703082459744, "A/44-LYS": 0.12068418729001171, "A/45-PHE": 0.10113814320676255, "A/46-VAL": 0.03156584229886745, "A/47-THR": 0.030861802285472285, "A/48-GLN": 0.1085167233691385, "A/49-ALA": 0.05628580589615313, "A/50-THR": 0.03813060901109803, "A/51-GLN": 0.0719666187149507, "A/52-LEU": 0.11766490866002458, "A/53-ASN": 0.19216617082180473, "A/54-ASN": 0.09773684632193035, "A/55-ALA": 0.09688376369520031, "A/56-GLU": 0.2084226470466078, "A/57-SER": 0.21325417635382557, "A/58-THR": 0.10470056473876502, "A/59-LYS": 0.1826979435018558, "A/60-ALA": 0.1636759953466974, "A/61-LYS": 0.16941516853240018, "A/62-GLN": 0.11992884398893074, "A/63-MET": 0.09465838216574601, "A/64-ALA": 0.12731567000557165, "A/65-GLN": 0.09391134380988812, "A/66-ASN": 0.07981633046308541, "A/67-ASP": 0.15063377994107052, "A/68-VAL": 0.11136216674643604, "A/69-ALA": 0.08757815560045071, "A/70-LEU": 0.12516924298600962, "A/71-ILE": 0.1538103363247532, "A/72-LYS": 0.1325249392246869, "A/73-ASN": 0.25629971237080723, "A/74-ILE": 0.12609229993743667, "A/75-SER": 0.1278051270839811, "A/76-PRO": 0.12501595099876137, "A/77-GLU": 0.149625202149785, "A/78-VAL": 0.13593833007377545, "A/79-LEU": 0.08143497406654672, "A/80-GLU": 0.17474374413587024, "A/81-GLU": 0.21610897030145346, "A/82-TYR": 0.21240928083053578, "A/83-LYS": 0.15205159588682432, "A/84-GLU": 0.09894218041917945, "A/85-LYS": 0.1045031999122079, "A/86-ILE": 0.11098556075738954, "A/87-GLN": 0.20893567018126674, "A/88-ARG": 0.1891987486663079, "A/89-ALA": 0.0967425012172892, "A/90-SER": 0.16210547773115133, "A/91-THR": 0.1593571343128505, "A/92-LYS": 0.2280093786025998, "A/93-SER": 0.0710898509145855, "A/94-GLN": 0.0891131234594693, "A/95-VAL": 0.06813681019256387, "A/96-ASP": 0.08549267741110754, "A/97-GLU": 0.07791122788676613, "A/98-PHE": 0.11350901051235782, "A/99-VAL": 0.1248657776077252, "A/100-ALA": 0.055296622132556504, "A/101-GLU": 0.17581976406329342, "A/102-ALA": 0.07752600943447632, "A/103-LYS": 0.17070734042341754, "A/104-LYS": 0.07708477976262866, "A/105-VAL": 0.10977696072106637, "A/106-VAL": 0.0698712908883744, "A/107-ASN": 0.10256507785909928, "A/108-SER": 0.047571176483638296, "A/109-ASN": 0.08517946297664782, "A/110-LYS": 0.13598679002292818, "A/111-GLU": 0.1185396861713746, "A/112-THR": 0.11771413937338986, "A/113-LEU": 0.11356870768690094, "A/114-VAL": 0.07657006366057552, "A/115-ASN": 0.0832521845954521, "A/116-GLN": 0.14802982685816662, "A/117-ALA": 0.07459166326062179, "A/118-ASN": 0.047218163404648045, "A/119-GLY": 0.10413889886759445, "A/120-LYS": 0.23581728815332828, "A/121-LYS": 0.16003247071405144, "A/122-GLN": 0.11745657868034413, "A/123-GLU": 0.2441820193598483, "A/124-ILE": 0.15619272887390998, "A/125-ALA": 0.12702522811642178, "A/126-LYS": 0.0924555551268082, "A/127-LEU": 0.09971751143662344, "A/128-GLU": 0.14356653003163716, "A/129-ASN": 0.13777154229459954, "A/130-LEU": 0.14919273580598696, "A/131-SER": 0.12891630456351072, "A/132-ASN": 0.07101444973836732, "A/133-ASP": 0.14907844060275946, "A/134-GLU": 0.17972132809831737, "A/135-MET": 0.0728140958465618, "A/136-LEU": 0.11161131625594294, "A/137-ARG": 0.34378532297405145, "A/138-TYR": 0.22155495975901873, "A/139-ASN": 0.11579729467375252, "A/140-THR": 0.04676009255781096, "A/141-ALA": 0.04791783797396242, "A/142-ILE": 0.09206072735184323, "A/143-ASP": 0.06277764172430186, "A/144-ASN": 0.0650730845499171, "A/145-VAL": 0.0440150832823503, "A/146-VAL": 0.08582556018149022, "A/147-LYS": 0.14573070562862875, "A/148-GLN": 0.09498218082414621, "A/149-TYR": 0.1428186745282177, "A/150-ASN": 0.10399797917071077, "A/151-GLU": 0.08366520685414806, "A/152-GLY": 0.08118974031543263, "A/153-LYS": 0.10027047313397479, "A/154-LEU": 0.12070145478101024, "A/155-ASN": 0.18671663206454944, "A/156-ILE": 0.14708210261960045, "A/157-THR": 0.08442074522110606, "A/158-ALA": 0.07881266845094521, "A/159-ALA": 0.05966297275888253, "A/160-MET": 0.10102977322942701, "A/161-ASN": 0.03509587394211167, "A/162-ALA": 0.03687062806957585, "A/163-LEU": 0.0903326136457103, "A/164-ASN": 0.06716070730781243, "A/165-SER": 0.051249939243007726, "A/166-ILE": 0.08503021496661181, "A/167-LYS": 0.1079528273169763, "A/168-GLN": 0.06330147366572855, "A/169-ALA": 0.06591125287599979, "A/170-ALA": 0.08761587002941483, "A/171-GLN": 0.07226028355203468, "A/172-GLU": 0.12432249907302749, "A/173-VAL": 0.09551423195451364, "A/174-ALA": 0.06233781002647235, "A/175-GLN": 0.11193143837235993, "A/176-LYS": 0.09165855537549847, "A/177-ASN": 0.16454209236283898, "A/178-LEU": 0.19480765066114722, "A/179-GLN": 0.13298035204704406, "A/180-LYS": 0.08725730972820836, "A/181-GLN": 0.19485482671524315, "A/182-TYR": 0.16496386439574592, "A/183-ALA": 0.11610137816993658, "A/184-LYS": 0.23232208040739197, "A/185-LYS": 0.16005188722707903, "A/186-ILE": 0.09915795918839462, "A/187-GLU": 0.17723571321273981, "A/188-ARG": 0.15448041729574272, "A/189-ILE": 0.1470795471220599, "A/190-SER": 0.22586750320469437, "A/191-SER": 0.11881324805614447, "A/192-LYS": 0.13331596488023065, "A/193-GLY": 0.22450658200446869, "A/194-LEU": 0.2113578562772231, "A/195-ALA": 0.0827331167442873, "A/196-LEU": 0.11544178432173259, "A/197-SER": 0.08779760351621424, "A/198-LYS": 0.22748165258988032, "A/199-LYS": 0.18604913292204472, "A/200-ALA": 0.1512221926134412, "A/201-LYS": 0.19358297777364664, "A/202-GLU": 0.15273950788407364, "A/203-ILE": 0.08269141154642132, "A/204-TYR": 0.25570638558607034, "A/205-GLU": 0.20407409073809757, "A/206-LYS": 0.20116374495687708, "A/207-HIS": 0.18988566963067366, "A/208-LYS": 0.1888416286109543, "A/209-SER": 0.10787190822535736, "A/210-ILE": 0.18108598747904264, "A/211-LEU": 0.15305049650829025, "A/212-PRO": 0.08997923760219478, "A/213-THR": 0.1259779089755826, "A/214-PRO": 0.09465559943763402, "A/215-GLY": 0.07769251946699442, "A/216-TYR": 0.21494193344307977, "A/217-TYR": 0.27026858217838307, "A/218-ALA": 0.07226595829344352, "A/219-ASP": 0.05009367168685188, "A/220-SER": 0.06590690454071096, "A/221-VAL": 0.09457640231017864, "A/222-GLY": 0.03779051966098458, "A/223-THR": 0.06734678625336482, "A/224-TYR": 0.17360800860252681, "A/225-LEU": 0.08707389466204148, "A/226-ASN": 0.07751539018434966, "A/227-ARG": 0.17247346916804934, "A/228-PHE": 0.28020419171898703, "A/229-ARG": 0.18933277466726087, "A/230-ASP": 0.2150605955296393, "A/231-LYS": 0.2717940045060468, "A/232-GLN": 0.1527591149026444, "A/233-THR": 0.23075235505515104, "A/234-PHE": 0.2742842168313656, "A/235-GLY": 0.12000578637948257, "A/236-ASN": 0.1531484042936022, "A/237-ARG": 0.24822477619871014, "A/238-SER": 0.15129083195860657, "A/239-VAL": 0.08965582974129195, "A/240-TRP": 0.2005825650624029, "A/241-THR": 0.1361433818663132, "A/242-GLY": 0.17604863694387174, "A/243-GLN": 0.18295931424873987, "A/244-SER": 0.10250563587261598, "A/245-GLY": 0.12033854217745828, "A/246-LEU": 0.0877711357853102, "A/247-ASP": 0.16546984587241, "A/248-GLU": 0.14740218284769685, "A/249-ALA": 0.09970759926748197, "A/250-LYS": 0.09390309843486783, "A/251-LYS": 0.247572390204183, "A/252-MET": 0.2519571391841762, "A/253-LEU": 0.22471416019671844, "A/254-ASP": 0.15360410415670137, "A/255-GLU": 0.2740123071871067, "A/256-VAL": 0.1427525810578267, "A/257-LYS": 0.07861050862881558, "A/258-LYS": 0.15343624359418964, "A/259-LEU": 0.20272889815898487, "A/260-LEU": 0.12235011090461687, "A/261-LYS": 0.06149928262139697, "A/262-GLU": 0.2682747971457139, "A/263-LEU": 0.1789920470754283, "A/264-GLN": 0.06287943630414668, "A/265-ASP": 0.059203627929229, "A/266-LEU": 0.12919609728816386, "A/267-THR": 0.14346255805133773, "A/268-ARG": 0.22436572006437316, "A/269-GLY": 0.1810460662412605, "A/270-THR": 0.17824248664870004, "A/271-LYS": 0.22251825297654473, "A/272-GLU": 0.23317251952237772, "A/273-ASP": 0.315738034761135}}}, "5": {"single": {"lddt": 0.6003585887368351, "rmsd": 18.72608757019043, "cad_score": 0.59192, "gdtts": 0.07967032967032966, "tm_score": 0.48076605796813965, "LoCoHD": 0.1347143658670422}, "per_residue": {"lddt": {"A/1-ASP": 0.57, "A/2-GLN": 0.595, "A/3-GLU": 0.583, "A/4-LEU": 0.567, "A/5-GLY": 0.621, "A/6-LYS": 0.63, "A/7-GLN": 0.6, "A/8-SER": 0.603, "A/9-ARG": 0.66, "A/10-ARG": 0.525, "A/11-SER": 0.618, "A/12-GLN": 0.571, "A/13-ASP": 0.698, "A/14-ILE": 0.717, "A/15-ILE": 0.585, "A/16-LYS": 0.642, "A/17-SER": 0.69, "A/18-LEU": 0.538, "A/19-GLY": 0.52, "A/20-PHE": 0.4, "A/21-LEU": 0.583, "A/22-SER": 0.698, "A/23-SER": 0.709, "A/24-ASP": 0.774, "A/25-GLN": 0.666, "A/26-LYS": 0.531, "A/27-ASP": 0.572, "A/28-ILE": 0.65, "A/29-LEU": 0.563, "A/30-VAL": 0.546, "A/31-LYS": 0.562, "A/32-SER": 0.581, "A/33-ILE": 0.544, "A/34-SER": 0.543, "A/35-SER": 0.565, "A/36-SER": 0.53, "A/37-LYS": 0.465, "A/38-ASP": 0.425, "A/39-SER": 0.486, "A/40-GLN": 0.565, "A/41-LEU": 0.705, "A/42-ILE": 0.523, "A/43-LEU": 0.597, "A/44-LYS": 0.67, "A/45-PHE": 0.556, "A/46-VAL": 0.654, "A/47-THR": 0.761, "A/48-GLN": 0.685, "A/49-ALA": 0.685, "A/50-THR": 0.683, "A/51-GLN": 0.725, "A/52-LEU": 0.702, "A/53-ASN": 0.585, "A/54-ASN": 0.75, "A/55-ALA": 0.786, "A/56-GLU": 0.696, "A/57-SER": 0.644, "A/58-THR": 0.733, "A/59-LYS": 0.667, "A/60-ALA": 0.653, "A/61-LYS": 0.633, "A/62-GLN": 0.65, "A/63-MET": 0.321, "A/64-ALA": 0.626, "A/65-GLN": 0.594, "A/66-ASN": 0.53, "A/67-ASP": 0.53, "A/68-VAL": 0.512, "A/69-ALA": 0.442, "A/70-LEU": 0.381, "A/71-ILE": 0.49, "A/72-LYS": 0.377, "A/73-ASN": 0.42, "A/74-ILE": 0.556, "A/75-SER": 0.594, "A/76-PRO": 0.628, "A/77-GLU": 0.632, "A/78-VAL": 0.661, "A/79-LEU": 0.601, "A/80-GLU": 0.706, "A/81-GLU": 0.741, "A/82-TYR": 0.563, "A/83-LYS": 0.647, "A/84-GLU": 0.794, "A/85-LYS": 0.798, "A/86-ILE": 0.686, "A/87-GLN": 0.635, "A/88-ARG": 0.808, "A/89-ALA": 0.782, "A/90-SER": 0.71, "A/91-THR": 0.689, "A/92-LYS": 0.649, "A/93-SER": 0.736, "A/94-GLN": 0.816, "A/95-VAL": 0.776, "A/96-ASP": 0.699, "A/97-GLU": 0.82, "A/98-PHE": 0.828, "A/99-VAL": 0.719, "A/100-ALA": 0.757, "A/101-GLU": 0.757, "A/102-ALA": 0.735, "A/103-LYS": 0.609, "A/104-LYS": 0.765, "A/105-VAL": 0.729, "A/106-VAL": 0.633, "A/107-ASN": 0.638, "A/108-SER": 0.759, "A/109-ASN": 0.676, "A/110-LYS": 0.644, "A/111-GLU": 0.712, "A/112-THR": 0.714, "A/113-LEU": 0.684, "A/114-VAL": 0.755, "A/115-ASN": 0.772, "A/116-GLN": 0.591, "A/117-ALA": 0.775, "A/118-ASN": 0.788, "A/119-GLY": 0.756, "A/120-LYS": 0.666, "A/121-LYS": 0.716, "A/122-GLN": 0.737, "A/123-GLU": 0.564, "A/124-ILE": 0.632, "A/125-ALA": 0.595, "A/126-LYS": 0.615, "A/127-LEU": 0.651, "A/128-GLU": 0.58, "A/129-ASN": 0.603, "A/130-LEU": 0.671, "A/131-SER": 0.686, "A/132-ASN": 0.69, "A/133-ASP": 0.626, "A/134-GLU": 0.7, "A/135-MET": 0.413, "A/136-LEU": 0.716, "A/137-ARG": 0.648, "A/138-TYR": 0.576, "A/139-ASN": 0.758, "A/140-THR": 0.789, "A/141-ALA": 0.764, "A/142-ILE": 0.804, "A/143-ASP": 0.723, "A/144-ASN": 0.787, "A/145-VAL": 0.788, "A/146-VAL": 0.768, "A/147-LYS": 0.729, "A/148-GLN": 0.735, "A/149-TYR": 0.626, "A/150-ASN": 0.629, "A/151-GLU": 0.653, "A/152-GLY": 0.559, "A/153-LYS": 0.63, "A/154-LEU": 0.63, "A/155-ASN": 0.517, "A/156-ILE": 0.47, "A/157-THR": 0.628, "A/158-ALA": 0.681, "A/159-ALA": 0.632, "A/160-MET": 0.325, "A/161-ASN": 0.741, "A/162-ALA": 0.799, "A/163-LEU": 0.708, "A/164-ASN": 0.735, "A/165-SER": 0.745, "A/166-ILE": 0.798, "A/167-LYS": 0.713, "A/168-GLN": 0.777, "A/169-ALA": 0.715, "A/170-ALA": 0.733, "A/171-GLN": 0.73, "A/172-GLU": 0.7, "A/173-VAL": 0.687, "A/174-ALA": 0.716, "A/175-GLN": 0.718, "A/176-LYS": 0.639, "A/177-ASN": 0.672, "A/178-LEU": 0.667, "A/179-GLN": 0.729, "A/180-LYS": 0.675, "A/181-GLN": 0.632, "A/182-TYR": 0.608, "A/183-ALA": 0.827, "A/184-LYS": 0.668, "A/185-LYS": 0.51, "A/186-ILE": 0.697, "A/187-GLU": 0.609, "A/188-ARG": 0.542, "A/189-ILE": 0.566, "A/190-SER": 0.639, "A/191-SER": 0.59, "A/192-LYS": 0.457, "A/193-GLY": 0.58, "A/194-LEU": 0.584, "A/195-ALA": 0.555, "A/196-LEU": 0.514, "A/197-SER": 0.634, "A/198-LYS": 0.623, "A/199-LYS": 0.518, "A/200-ALA": 0.693, "A/201-LYS": 0.679, "A/202-GLU": 0.501, "A/203-ILE": 0.523, "A/204-TYR": 0.455, "A/205-GLU": 0.541, "A/206-LYS": 0.325, "A/207-HIS": 0.421, "A/208-LYS": 0.501, "A/209-SER": 0.32, "A/210-ILE": 0.268, "A/211-LEU": 0.381, "A/212-PRO": 0.338, "A/213-THR": 0.659, "A/214-PRO": 0.636, "A/215-GLY": 0.799, "A/216-TYR": 0.611, "A/217-TYR": 0.413, "A/218-ALA": 0.69, "A/219-ASP": 0.746, "A/220-SER": 0.561, "A/221-VAL": 0.57, "A/222-GLY": 0.639, "A/223-THR": 0.567, "A/224-TYR": 0.447, "A/225-LEU": 0.605, "A/226-ASN": 0.627, "A/227-ARG": 0.519, "A/228-PHE": 0.467, "A/229-ARG": 0.616, "A/230-ASP": 0.611, "A/231-LYS": 0.437, "A/232-GLN": 0.362, "A/233-THR": 0.421, "A/234-PHE": 0.403, "A/235-GLY": 0.498, "A/236-ASN": 0.513, "A/237-ARG": 0.472, "A/238-SER": 0.461, "A/239-VAL": 0.419, "A/240-TRP": 0.381, "A/241-THR": 0.416, "A/242-GLY": 0.325, "A/243-GLN": 0.297, "A/244-SER": 0.475, "A/245-GLY": 0.423, "A/246-LEU": 0.335, "A/247-ASP": 0.475, "A/248-GLU": 0.438, "A/249-ALA": 0.44, "A/250-LYS": 0.45, "A/251-LYS": 0.509, "A/252-MET": 0.239, "A/253-LEU": 0.449, "A/254-ASP": 0.558, "A/255-GLU": 0.508, "A/256-VAL": 0.506, "A/257-LYS": 0.598, "A/258-LYS": 0.525, "A/259-LEU": 0.567, "A/260-LEU": 0.592, "A/261-LYS": 0.741, "A/262-GLU": 0.548, "A/263-LEU": 0.536, "A/264-GLN": 0.636, "A/265-ASP": 0.564, "A/266-LEU": 0.426, "A/267-THR": 0.453, "A/268-ARG": 0.465, "A/269-GLY": 0.263, "A/270-THR": 0.303, "A/271-LYS": 0.18, "A/272-GLU": 0.213, "A/273-ASP": 0.162}, "cad_score": {"A/1-ASP": 0.827, "A/2-GLN": 0.604, "A/3-GLU": 0.502, "A/4-LEU": 0.508, "A/5-GLY": 0.633, "A/6-LYS": 0.556, "A/7-GLN": 0.659, "A/8-SER": 0.5, "A/9-ARG": 0.777, "A/10-ARG": 0.479, "A/11-SER": 0.628, "A/12-GLN": 0.639, "A/13-ASP": 0.817, "A/14-ILE": 0.753, "A/15-ILE": 0.565, "A/16-LYS": 0.726, "A/17-SER": 0.828, "A/18-LEU": 0.459, "A/19-GLY": 0.444, "A/20-PHE": 0.522, "A/21-LEU": 0.617, "A/22-SER": 0.889, "A/23-SER": 0.692, "A/24-ASP": 0.869, "A/25-GLN": 0.761, "A/26-LYS": 0.669, "A/27-ASP": 0.589, "A/28-ILE": 0.863, "A/29-LEU": 0.61, "A/30-VAL": 0.657, "A/31-LYS": 0.571, "A/32-SER": 0.613, "A/33-ILE": 0.551, "A/34-SER": 0.542, "A/35-SER": 0.579, "A/36-SER": 0.498, "A/37-LYS": 0.367, "A/38-ASP": 0.361, "A/39-SER": 0.298, "A/40-GLN": 0.466, "A/41-LEU": 0.403, "A/42-ILE": 0.442, "A/43-LEU": 0.542, "A/44-LYS": 0.752, "A/45-PHE": 0.66, "A/46-VAL": 0.672, "A/47-THR": 0.836, "A/48-GLN": 0.781, "A/49-ALA": 0.661, "A/50-THR": 0.799, "A/51-GLN": 0.761, "A/52-LEU": 0.777, "A/53-ASN": 0.585, "A/54-ASN": 0.763, "A/55-ALA": 0.845, "A/56-GLU": 0.644, "A/57-SER": 0.615, "A/58-THR": 0.798, "A/59-LYS": 0.539, "A/60-ALA": 0.58, "A/61-LYS": 0.716, "A/62-GLN": 0.783, "A/63-MET": 0.344, "A/64-ALA": 0.557, "A/65-GLN": 0.796, "A/66-ASN": 0.773, "A/67-ASP": 0.43, "A/68-VAL": 0.595, "A/69-ALA": 0.475, "A/70-LEU": 0.324, "A/71-ILE": 0.452, "A/72-LYS": 0.076, "A/73-ASN": 0.253, "A/74-ILE": 0.566, "A/75-SER": 0.777, "A/76-PRO": 0.544, "A/77-GLU": 0.787, "A/78-VAL": 0.805, "A/79-LEU": 0.494, "A/80-GLU": 0.677, "A/81-GLU": 0.741, "A/82-TYR": 0.401, "A/83-LYS": 0.457, "A/84-GLU": 0.835, "A/85-LYS": 0.739, "A/86-ILE": 0.636, "A/87-GLN": 0.507, "A/88-ARG": 0.774, "A/89-ALA": 0.8, "A/90-SER": 0.806, "A/91-THR": 0.769, "A/92-LYS": 0.546, "A/93-SER": 0.875, "A/94-GLN": 0.886, "A/95-VAL": 0.733, "A/96-ASP": 0.639, "A/97-GLU": 0.805, "A/98-PHE": 0.819, "A/99-VAL": 0.56, "A/100-ALA": 0.856, "A/101-GLU": 0.775, "A/102-ALA": 0.71, "A/103-LYS": 0.507, "A/104-LYS": 0.837, "A/105-VAL": 0.722, "A/106-VAL": 0.615, "A/107-ASN": 0.782, "A/108-SER": 0.868, "A/109-ASN": 0.662, "A/110-LYS": 0.688, "A/111-GLU": 0.734, "A/112-THR": 0.617, "A/113-LEU": 0.581, "A/114-VAL": 0.751, "A/115-ASN": 0.691, "A/116-GLN": 0.526, "A/117-ALA": 0.78, "A/118-ASN": 0.775, "A/119-GLY": 0.728, "A/120-LYS": 0.479, "A/121-LYS": 0.686, "A/122-GLN": 0.789, "A/123-GLU": 0.562, "A/124-ILE": 0.667, "A/125-ALA": 0.577, "A/126-LYS": 0.817, "A/127-LEU": 0.569, "A/128-GLU": 0.459, "A/129-ASN": 0.483, "A/130-LEU": 0.748, "A/131-SER": 0.798, "A/132-ASN": 0.678, "A/133-ASP": 0.571, "A/134-GLU": 0.638, "A/135-MET": 0.702, "A/136-LEU": 0.718, "A/137-ARG": 0.574, "A/138-TYR": 0.514, "A/139-ASN": 0.716, "A/140-THR": 0.874, "A/141-ALA": 0.886, "A/142-ILE": 0.831, "A/143-ASP": 0.684, "A/144-ASN": 0.799, "A/145-VAL": 0.732, "A/146-VAL": 0.789, "A/147-LYS": 0.569, "A/148-GLN": 0.695, "A/149-TYR": 0.561, "A/150-ASN": 0.543, "A/151-GLU": 0.823, "A/152-GLY": 0.344, "A/153-LYS": 0.637, "A/154-LEU": 0.688, "A/155-ASN": 0.708, "A/156-ILE": 0.394, "A/157-THR": 0.788, "A/158-ALA": 0.833, "A/159-ALA": 0.567, "A/160-MET": 0.721, "A/161-ASN": 0.942, "A/162-ALA": 0.842, "A/163-LEU": 0.714, "A/164-ASN": 0.867, "A/165-SER": 0.874, "A/166-ILE": 0.728, "A/167-LYS": 0.808, "A/168-GLN": 0.778, "A/169-ALA": 0.893, "A/170-ALA": 0.611, "A/171-GLN": 0.846, "A/172-GLU": 0.725, "A/173-VAL": 0.708, "A/174-ALA": 0.68, "A/175-GLN": 0.768, "A/176-LYS": 0.647, "A/177-ASN": 0.598, "A/178-LEU": 0.553, "A/179-GLN": 0.758, "A/180-LYS": 0.638, "A/181-GLN": 0.604, "A/182-TYR": 0.445, "A/183-ALA": 0.73, "A/184-LYS": 0.561, "A/185-LYS": 0.407, "A/186-ILE": 0.494, "A/187-GLU": 0.739, "A/188-ARG": 0.448, "A/189-ILE": 0.438, "A/190-SER": 0.649, "A/191-SER": 0.822, "A/192-LYS": 0.374, "A/193-GLY": 0.599, "A/194-LEU": 0.742, "A/195-ALA": 0.525, "A/196-LEU": 0.259, "A/197-SER": 0.611, "A/198-LYS": 0.786, "A/199-LYS": 0.341, "A/200-ALA": 0.658, "A/201-LYS": 0.59, "A/202-GLU": 0.364, "A/203-ILE": 0.581, "A/204-TYR": 0.387, "A/205-GLU": 0.53, "A/206-LYS": 0.061, "A/207-HIS": 0.362, "A/208-LYS": 0.77, "A/209-SER": 0.387, "A/210-ILE": 0.281, "A/211-LEU": 0.58, "A/212-PRO": 0.537, "A/213-THR": 0.58, "A/214-PRO": 0.693, "A/215-GLY": 0.841, "A/216-TYR": 0.514, "A/217-TYR": 0.406, "A/218-ALA": 0.665, "A/219-ASP": 0.853, "A/220-SER": 0.794, "A/221-VAL": 0.608, "A/222-GLY": 0.873, "A/223-THR": 0.819, "A/224-TYR": 0.416, "A/225-LEU": 0.709, "A/226-ASN": 0.809, "A/227-ARG": 0.49, "A/228-PHE": 0.24, "A/229-ARG": 0.568, "A/230-ASP": 0.275, "A/231-LYS": 0.282, "A/232-GLN": 0.278, "A/233-THR": 0.403, "A/234-PHE": 0.232, "A/235-GLY": 0.359, "A/236-ASN": 0.669, "A/237-ARG": 0.313, "A/238-SER": 0.163, "A/239-VAL": 0.312, "A/240-TRP": 0.412, "A/241-THR": 0.32, "A/242-GLY": 0.139, "A/243-GLN": 0.216, "A/244-SER": 0.717, "A/245-GLY": 0.485, "A/246-LEU": 0.284, "A/247-ASP": 0.489, "A/248-GLU": 0.594, "A/249-ALA": 0.458, "A/250-LYS": 0.597, "A/251-LYS": 0.399, "A/252-MET": 0.417, "A/253-LEU": 0.515, "A/254-ASP": 0.574, "A/255-GLU": 0.336, "A/256-VAL": 0.427, "A/257-LYS": 0.759, "A/258-LYS": 0.537, "A/259-LEU": 0.333, "A/260-LEU": 0.536, "A/261-LYS": 0.952, "A/262-GLU": 0.523, "A/263-LEU": 0.528, "A/264-GLN": 0.816, "A/265-ASP": 0.806, "A/266-LEU": 0.225, "A/267-THR": 0.358, "A/268-ARG": 0.343, "A/269-GLY": 0.13, "A/270-THR": 0.183, "A/271-LYS": 0.387, "A/272-GLU": 0.248, "A/273-ASP": 0.273}, "LoCoHD": {"A/1-ASP": 0.17543654980925424, "A/2-GLN": 0.17039431703517838, "A/3-GLU": 0.13936315608312824, "A/4-LEU": 0.097359058674769, "A/5-GLY": 0.07135982065322856, "A/6-LYS": 0.18088040124896862, "A/7-GLN": 0.14880174757390327, "A/8-SER": 0.059438393251972844, "A/9-ARG": 0.15807219954040613, "A/10-ARG": 0.2085264381109018, "A/11-SER": 0.06804627621918996, "A/12-GLN": 0.11698408622611772, "A/13-ASP": 0.0721999222230704, "A/14-ILE": 0.07449617911471959, "A/15-ILE": 0.05822271750138669, "A/16-LYS": 0.08297046364536391, "A/17-SER": 0.13899383611451877, "A/18-LEU": 0.20305189053523479, "A/19-GLY": 0.10194209237509987, "A/20-PHE": 0.12995996783018157, "A/21-LEU": 0.11187908870834816, "A/22-SER": 0.08170560740463248, "A/23-SER": 0.08742974825042715, "A/24-ASP": 0.08793052088601377, "A/25-GLN": 0.08485951947253412, "A/26-LYS": 0.12824373752886628, "A/27-ASP": 0.1724703695326735, "A/28-ILE": 0.10552628783390652, "A/29-LEU": 0.12424933154403489, "A/30-VAL": 0.07644571500807043, "A/31-LYS": 0.19359680894483985, "A/32-SER": 0.21282095041941018, "A/33-ILE": 0.1549006077736649, "A/34-SER": 0.12455352779266128, "A/35-SER": 0.16249250353953038, "A/36-SER": 0.1576744842041891, "A/37-LYS": 0.20590245452164563, "A/38-ASP": 0.16205602951815415, "A/39-SER": 0.14768464625691186, "A/40-GLN": 0.20629132450478951, "A/41-LEU": 0.14649545351187468, "A/42-ILE": 0.08321714806171085, "A/43-LEU": 0.1019743531065821, "A/44-LYS": 0.1223699767608911, "A/45-PHE": 0.10094167685811979, "A/46-VAL": 0.060122266148865636, "A/47-THR": 0.057426849457836424, "A/48-GLN": 0.10656871954353019, "A/49-ALA": 0.07635928216689436, "A/50-THR": 0.05374031400568506, "A/51-GLN": 0.07146649680942294, "A/52-LEU": 0.11665966947680342, "A/53-ASN": 0.13507232568290534, "A/54-ASN": 0.09761215205961932, "A/55-ALA": 0.09691999455997179, "A/56-GLU": 0.20852141744219696, "A/57-SER": 0.21340614966458168, "A/58-THR": 0.10537997114843652, "A/59-LYS": 0.1843467538823464, "A/60-ALA": 0.16433140019943618, "A/61-LYS": 0.17128308673604647, "A/62-GLN": 0.12057473472154491, "A/63-MET": 0.09525464945252653, "A/64-ALA": 0.12531295289289143, "A/65-GLN": 0.09557870763487228, "A/66-ASN": 0.08013751864188005, "A/67-ASP": 0.1478987084962815, "A/68-VAL": 0.11035908824304937, "A/69-ALA": 0.08569302030323771, "A/70-LEU": 0.12018268496506342, "A/71-ILE": 0.1507197389613445, "A/72-LYS": 0.12743188854022328, "A/73-ASN": 0.25161026156472016, "A/74-ILE": 0.12277405969001949, "A/75-SER": 0.12466196120575092, "A/76-PRO": 0.12381443947675573, "A/77-GLU": 0.13648291271767155, "A/78-VAL": 0.13305655781074874, "A/79-LEU": 0.11608004890330222, "A/80-GLU": 0.16979666803368912, "A/81-GLU": 0.2157147077458304, "A/82-TYR": 0.2115314968140921, "A/83-LYS": 0.15867822593876452, "A/84-GLU": 0.09997391078975246, "A/85-LYS": 0.10328572482007732, "A/86-ILE": 0.11112796376373926, "A/87-GLN": 0.2092516895162376, "A/88-ARG": 0.1875858232268314, "A/89-ALA": 0.0968309979485595, "A/90-SER": 0.16178591417457897, "A/91-THR": 0.15147344070459262, "A/92-LYS": 0.23041627702629447, "A/93-SER": 0.06764152499800115, "A/94-GLN": 0.0824648325338265, "A/95-VAL": 0.06900338133362705, "A/96-ASP": 0.08825472289930188, "A/97-GLU": 0.07477183073443237, "A/98-PHE": 0.12209928438886522, "A/99-VAL": 0.1222841498405322, "A/100-ALA": 0.05866879997469957, "A/101-GLU": 0.1821308570618548, "A/102-ALA": 0.07884150346376849, "A/103-LYS": 0.16885872336463056, "A/104-LYS": 0.07593120401769017, "A/105-VAL": 0.11357420089764, "A/106-VAL": 0.06187395877867966, "A/107-ASN": 0.0962752712077704, "A/108-SER": 0.04587855838600753, "A/109-ASN": 0.08281655243599402, "A/110-LYS": 0.12176885355617305, "A/111-GLU": 0.11533212333411837, "A/112-THR": 0.1303762802180761, "A/113-LEU": 0.13757060462758383, "A/114-VAL": 0.08182884832087851, "A/115-ASN": 0.08740643284950447, "A/116-GLN": 0.15098108631826246, "A/117-ALA": 0.08347803360712054, "A/118-ASN": 0.06984553910304826, "A/119-GLY": 0.09974382569650755, "A/120-LYS": 0.22000456596050588, "A/121-LYS": 0.14976456615514774, "A/122-GLN": 0.10520075103891363, "A/123-GLU": 0.21752522420886938, "A/124-ILE": 0.1312331739935325, "A/125-ALA": 0.13627352507495513, "A/126-LYS": 0.11651006550791355, "A/127-LEU": 0.10315492575607119, "A/128-GLU": 0.06217476137348377, "A/129-ASN": 0.15846867888235566, "A/130-LEU": 0.13617076888274512, "A/131-SER": 0.13795822153193166, "A/132-ASN": 0.1171579844102812, "A/133-ASP": 0.2131211447465636, "A/134-GLU": 0.1731863045599781, "A/135-MET": 0.09869628482022914, "A/136-LEU": 0.1361292711029077, "A/137-ARG": 0.3181014911949227, "A/138-TYR": 0.20096822246159254, "A/139-ASN": 0.13047331741887783, "A/140-THR": 0.05945413958543771, "A/141-ALA": 0.06371706611243522, "A/142-ILE": 0.10736760102914894, "A/143-ASP": 0.13043751090794173, "A/144-ASN": 0.07366520682117532, "A/145-VAL": 0.0476731872872248, "A/146-VAL": 0.07934017778702138, "A/147-LYS": 0.16533029263208648, "A/148-GLN": 0.10178983607937926, "A/149-TYR": 0.14676112078379192, "A/150-ASN": 0.10683988310723377, "A/151-GLU": 0.08358173895210748, "A/152-GLY": 0.09392772388875648, "A/153-LYS": 0.11439994405901643, "A/154-LEU": 0.1202063287988542, "A/155-ASN": 0.18748442595878265, "A/156-ILE": 0.15434471553359974, "A/157-THR": 0.09076432733248167, "A/158-ALA": 0.0781813028917876, "A/159-ALA": 0.05685427785654538, "A/160-MET": 0.10075489780530462, "A/161-ASN": 0.03248582817019523, "A/162-ALA": 0.03772759625488474, "A/163-LEU": 0.07771025640241333, "A/164-ASN": 0.06550559880435684, "A/165-SER": 0.05565067231870817, "A/166-ILE": 0.10283327823602918, "A/167-LYS": 0.13171876124160314, "A/168-GLN": 0.0627277782453789, "A/169-ALA": 0.06131902779498643, "A/170-ALA": 0.09849859661231912, "A/171-GLN": 0.06924898606271893, "A/172-GLU": 0.11610955907946378, "A/173-VAL": 0.10227554792249621, "A/174-ALA": 0.06727268491073954, "A/175-GLN": 0.10898984519793505, "A/176-LYS": 0.11103911209049543, "A/177-ASN": 0.08504800306150394, "A/178-LEU": 0.1967403401996915, "A/179-GLN": 0.12650612655548257, "A/180-LYS": 0.1123671860754514, "A/181-GLN": 0.19250809722871853, "A/182-TYR": 0.1833528047640179, "A/183-ALA": 0.1148857555568876, "A/184-LYS": 0.22975373816215747, "A/185-LYS": 0.17569859507147353, "A/186-ILE": 0.10514679348884085, "A/187-GLU": 0.17585163481349986, "A/188-ARG": 0.13693118338514124, "A/189-ILE": 0.14067379110047795, "A/190-SER": 0.22678442119945755, "A/191-SER": 0.12152737425774036, "A/192-LYS": 0.1364645442468926, "A/193-GLY": 0.22492995456347942, "A/194-LEU": 0.19768386210622385, "A/195-ALA": 0.08451752434342748, "A/196-LEU": 0.12097477366572348, "A/197-SER": 0.08866750637098214, "A/198-LYS": 0.1199512618310924, "A/199-LYS": 0.16577996701768424, "A/200-ALA": 0.14120403790918068, "A/201-LYS": 0.17934860550310863, "A/202-GLU": 0.1485484376324918, "A/203-ILE": 0.07765798868239292, "A/204-TYR": 0.24591445387164376, "A/205-GLU": 0.20736288840584108, "A/206-LYS": 0.20535762137025523, "A/207-HIS": 0.19423101651309302, "A/208-LYS": 0.18288670269711862, "A/209-SER": 0.10868294387598917, "A/210-ILE": 0.1810958309112733, "A/211-LEU": 0.1513684071219805, "A/212-PRO": 0.08897424606645608, "A/213-THR": 0.12283418087933541, "A/214-PRO": 0.09252156313420871, "A/215-GLY": 0.0777080075888189, "A/216-TYR": 0.21518390040215815, "A/217-TYR": 0.27207482985412607, "A/218-ALA": 0.07520059749881804, "A/219-ASP": 0.04617560850129748, "A/220-SER": 0.06777186891469769, "A/221-VAL": 0.0933126095449726, "A/222-GLY": 0.034196414022869284, "A/223-THR": 0.06277189110056788, "A/224-TYR": 0.17147328003866966, "A/225-LEU": 0.08807470224011639, "A/226-ASN": 0.07369504443650209, "A/227-ARG": 0.15668077986263063, "A/228-PHE": 0.27074757055155413, "A/229-ARG": 0.17538741728418192, "A/230-ASP": 0.181299918751807, "A/231-LYS": 0.2739278181293629, "A/232-GLN": 0.1495980862801039, "A/233-THR": 0.2508711312372498, "A/234-PHE": 0.2759471346049857, "A/235-GLY": 0.1009933077994785, "A/236-ASN": 0.13906342188251467, "A/237-ARG": 0.1277931648031911, "A/238-SER": 0.10821747098431282, "A/239-VAL": 0.18960363667157765, "A/240-TRP": 0.20775878792087082, "A/241-THR": 0.10992831307356424, "A/242-GLY": 0.19912664128907842, "A/243-GLN": 0.27880579983166814, "A/244-SER": 0.11003463780692721, "A/245-GLY": 0.14223157254496874, "A/246-LEU": 0.14683753368882113, "A/247-ASP": 0.1614596010959472, "A/248-GLU": 0.16082846261954756, "A/249-ALA": 0.0966944298736635, "A/250-LYS": 0.1620012098607248, "A/251-LYS": 0.24944247403305542, "A/252-MET": 0.25599059512149536, "A/253-LEU": 0.20875861331281262, "A/254-ASP": 0.11596595049731925, "A/255-GLU": 0.26695983149793806, "A/256-VAL": 0.13827685958536368, "A/257-LYS": 0.07252950882089765, "A/258-LYS": 0.26730413414340637, "A/259-LEU": 0.20775801771344665, "A/260-LEU": 0.1295129854283245, "A/261-LYS": 0.05611555777649385, "A/262-GLU": 0.28544516890541866, "A/263-LEU": 0.18504415035229094, "A/264-GLN": 0.06514078111818074, "A/265-ASP": 0.05952765743768592, "A/266-LEU": 0.13735550582121328, "A/267-THR": 0.1429514384694375, "A/268-ARG": 0.2430201427173554, "A/269-GLY": 0.17161022583784397, "A/270-THR": 0.1685934665557175, "A/271-LYS": 0.21932799751543566, "A/272-GLU": 0.26216155382993406, "A/273-ASP": 0.33355042197289747}}}, "2": {"single": {"lddt": 0.5976050580455987, "rmsd": 18.495927810668945, "cad_score": 0.588737, "gdtts": 0.08333333333333333, "tm_score": 0.4763200283050537, "LoCoHD": 0.13695011861798742}, "per_residue": {"lddt": {"A/1-ASP": 0.569, "A/2-GLN": 0.588, "A/3-GLU": 0.57, "A/4-LEU": 0.536, "A/5-GLY": 0.623, "A/6-LYS": 0.627, "A/7-GLN": 0.589, "A/8-SER": 0.589, "A/9-ARG": 0.645, "A/10-ARG": 0.504, "A/11-SER": 0.577, "A/12-GLN": 0.567, "A/13-ASP": 0.74, "A/14-ILE": 0.718, "A/15-ILE": 0.589, "A/16-LYS": 0.592, "A/17-SER": 0.672, "A/18-LEU": 0.539, "A/19-GLY": 0.467, "A/20-PHE": 0.415, "A/21-LEU": 0.573, "A/22-SER": 0.676, "A/23-SER": 0.685, "A/24-ASP": 0.723, "A/25-GLN": 0.633, "A/26-LYS": 0.526, "A/27-ASP": 0.551, "A/28-ILE": 0.609, "A/29-LEU": 0.545, "A/30-VAL": 0.541, "A/31-LYS": 0.536, "A/32-SER": 0.557, "A/33-ILE": 0.492, "A/34-SER": 0.51, "A/35-SER": 0.52, "A/36-SER": 0.506, "A/37-LYS": 0.485, "A/38-ASP": 0.423, "A/39-SER": 0.483, "A/40-GLN": 0.584, "A/41-LEU": 0.688, "A/42-ILE": 0.537, "A/43-LEU": 0.589, "A/44-LYS": 0.666, "A/45-PHE": 0.562, "A/46-VAL": 0.654, "A/47-THR": 0.766, "A/48-GLN": 0.692, "A/49-ALA": 0.694, "A/50-THR": 0.691, "A/51-GLN": 0.727, "A/52-LEU": 0.694, "A/53-ASN": 0.58, "A/54-ASN": 0.771, "A/55-ALA": 0.81, "A/56-GLU": 0.705, "A/57-SER": 0.656, "A/58-THR": 0.739, "A/59-LYS": 0.669, "A/60-ALA": 0.655, "A/61-LYS": 0.627, "A/62-GLN": 0.648, "A/63-MET": 0.322, "A/64-ALA": 0.639, "A/65-GLN": 0.582, "A/66-ASN": 0.522, "A/67-ASP": 0.533, "A/68-VAL": 0.531, "A/69-ALA": 0.457, "A/70-LEU": 0.389, "A/71-ILE": 0.475, "A/72-LYS": 0.376, "A/73-ASN": 0.439, "A/74-ILE": 0.586, "A/75-SER": 0.601, "A/76-PRO": 0.632, "A/77-GLU": 0.633, "A/78-VAL": 0.67, "A/79-LEU": 0.669, "A/80-GLU": 0.697, "A/81-GLU": 0.696, "A/82-TYR": 0.563, "A/83-LYS": 0.68, "A/84-GLU": 0.796, "A/85-LYS": 0.783, "A/86-ILE": 0.692, "A/87-GLN": 0.626, "A/88-ARG": 0.802, "A/89-ALA": 0.785, "A/90-SER": 0.717, "A/91-THR": 0.693, "A/92-LYS": 0.656, "A/93-SER": 0.742, "A/94-GLN": 0.824, "A/95-VAL": 0.788, "A/96-ASP": 0.705, "A/97-GLU": 0.826, "A/98-PHE": 0.827, "A/99-VAL": 0.712, "A/100-ALA": 0.758, "A/101-GLU": 0.739, "A/102-ALA": 0.736, "A/103-LYS": 0.6, "A/104-LYS": 0.755, "A/105-VAL": 0.708, "A/106-VAL": 0.627, "A/107-ASN": 0.62, "A/108-SER": 0.756, "A/109-ASN": 0.64, "A/110-LYS": 0.593, "A/111-GLU": 0.741, "A/112-THR": 0.695, "A/113-LEU": 0.656, "A/114-VAL": 0.834, "A/115-ASN": 0.826, "A/116-GLN": 0.588, "A/117-ALA": 0.793, "A/118-ASN": 0.797, "A/119-GLY": 0.756, "A/120-LYS": 0.67, "A/121-LYS": 0.717, "A/122-GLN": 0.711, "A/123-GLU": 0.562, "A/124-ILE": 0.593, "A/125-ALA": 0.587, "A/126-LYS": 0.606, "A/127-LEU": 0.627, "A/128-GLU": 0.482, "A/129-ASN": 0.564, "A/130-LEU": 0.68, "A/131-SER": 0.701, "A/132-ASN": 0.713, "A/133-ASP": 0.654, "A/134-GLU": 0.702, "A/135-MET": 0.403, "A/136-LEU": 0.722, "A/137-ARG": 0.65, "A/138-TYR": 0.574, "A/139-ASN": 0.751, "A/140-THR": 0.794, "A/141-ALA": 0.786, "A/142-ILE": 0.807, "A/143-ASP": 0.725, "A/144-ASN": 0.792, "A/145-VAL": 0.806, "A/146-VAL": 0.774, "A/147-LYS": 0.719, "A/148-GLN": 0.743, "A/149-TYR": 0.651, "A/150-ASN": 0.603, "A/151-GLU": 0.636, "A/152-GLY": 0.554, "A/153-LYS": 0.639, "A/154-LEU": 0.651, "A/155-ASN": 0.555, "A/156-ILE": 0.466, "A/157-THR": 0.662, "A/158-ALA": 0.691, "A/159-ALA": 0.623, "A/160-MET": 0.328, "A/161-ASN": 0.748, "A/162-ALA": 0.78, "A/163-LEU": 0.663, "A/164-ASN": 0.723, "A/165-SER": 0.747, "A/166-ILE": 0.818, "A/167-LYS": 0.679, "A/168-GLN": 0.715, "A/169-ALA": 0.742, "A/170-ALA": 0.729, "A/171-GLN": 0.714, "A/172-GLU": 0.707, "A/173-VAL": 0.67, "A/174-ALA": 0.683, "A/175-GLN": 0.706, "A/176-LYS": 0.624, "A/177-ASN": 0.635, "A/178-LEU": 0.65, "A/179-GLN": 0.719, "A/180-LYS": 0.691, "A/181-GLN": 0.59, "A/182-TYR": 0.599, "A/183-ALA": 0.822, "A/184-LYS": 0.665, "A/185-LYS": 0.483, "A/186-ILE": 0.691, "A/187-GLU": 0.615, "A/188-ARG": 0.517, "A/189-ILE": 0.557, "A/190-SER": 0.634, "A/191-SER": 0.581, "A/192-LYS": 0.457, "A/193-GLY": 0.566, "A/194-LEU": 0.557, "A/195-ALA": 0.543, "A/196-LEU": 0.505, "A/197-SER": 0.624, "A/198-LYS": 0.56, "A/199-LYS": 0.518, "A/200-ALA": 0.69, "A/201-LYS": 0.687, "A/202-GLU": 0.495, "A/203-ILE": 0.524, "A/204-TYR": 0.45, "A/205-GLU": 0.556, "A/206-LYS": 0.315, "A/207-HIS": 0.445, "A/208-LYS": 0.506, "A/209-SER": 0.318, "A/210-ILE": 0.283, "A/211-LEU": 0.389, "A/212-PRO": 0.358, "A/213-THR": 0.675, "A/214-PRO": 0.642, "A/215-GLY": 0.795, "A/216-TYR": 0.605, "A/217-TYR": 0.411, "A/218-ALA": 0.675, "A/219-ASP": 0.726, "A/220-SER": 0.546, "A/221-VAL": 0.552, "A/222-GLY": 0.642, "A/223-THR": 0.561, "A/224-TYR": 0.427, "A/225-LEU": 0.609, "A/226-ASN": 0.624, "A/227-ARG": 0.461, "A/228-PHE": 0.466, "A/229-ARG": 0.602, "A/230-ASP": 0.568, "A/231-LYS": 0.431, "A/232-GLN": 0.382, "A/233-THR": 0.475, "A/234-PHE": 0.44, "A/235-GLY": 0.478, "A/236-ASN": 0.463, "A/237-ARG": 0.509, "A/238-SER": 0.464, "A/239-VAL": 0.483, "A/240-TRP": 0.331, "A/241-THR": 0.372, "A/242-GLY": 0.357, "A/243-GLN": 0.277, "A/244-SER": 0.439, "A/245-GLY": 0.402, "A/246-LEU": 0.354, "A/247-ASP": 0.492, "A/248-GLU": 0.46, "A/249-ALA": 0.428, "A/250-LYS": 0.446, "A/251-LYS": 0.522, "A/252-MET": 0.254, "A/253-LEU": 0.457, "A/254-ASP": 0.59, "A/255-GLU": 0.534, "A/256-VAL": 0.52, "A/257-LYS": 0.617, "A/258-LYS": 0.629, "A/259-LEU": 0.572, "A/260-LEU": 0.601, "A/261-LYS": 0.748, "A/262-GLU": 0.564, "A/263-LEU": 0.541, "A/264-GLN": 0.638, "A/265-ASP": 0.558, "A/266-LEU": 0.423, "A/267-THR": 0.451, "A/268-ARG": 0.467, "A/269-GLY": 0.254, "A/270-THR": 0.296, "A/271-LYS": 0.182, "A/272-GLU": 0.212, "A/273-ASP": 0.137}, "cad_score": {"A/1-ASP": 0.815, "A/2-GLN": 0.605, "A/3-GLU": 0.505, "A/4-LEU": 0.479, "A/5-GLY": 0.619, "A/6-LYS": 0.551, "A/7-GLN": 0.612, "A/8-SER": 0.446, "A/9-ARG": 0.77, "A/10-ARG": 0.465, "A/11-SER": 0.57, "A/12-GLN": 0.561, "A/13-ASP": 0.678, "A/14-ILE": 0.736, "A/15-ILE": 0.543, "A/16-LYS": 0.432, "A/17-SER": 0.871, "A/18-LEU": 0.546, "A/19-GLY": 0.364, "A/20-PHE": 0.456, "A/21-LEU": 0.563, "A/22-SER": 0.87, "A/23-SER": 0.686, "A/24-ASP": 0.868, "A/25-GLN": 0.755, "A/26-LYS": 0.604, "A/27-ASP": 0.563, "A/28-ILE": 0.844, "A/29-LEU": 0.561, "A/30-VAL": 0.625, "A/31-LYS": 0.598, "A/32-SER": 0.604, "A/33-ILE": 0.445, "A/34-SER": 0.471, "A/35-SER": 0.669, "A/36-SER": 0.421, "A/37-LYS": 0.403, "A/38-ASP": 0.377, "A/39-SER": 0.332, "A/40-GLN": 0.467, "A/41-LEU": 0.438, "A/42-ILE": 0.456, "A/43-LEU": 0.528, "A/44-LYS": 0.726, "A/45-PHE": 0.668, "A/46-VAL": 0.666, "A/47-THR": 0.823, "A/48-GLN": 0.774, "A/49-ALA": 0.655, "A/50-THR": 0.805, "A/51-GLN": 0.764, "A/52-LEU": 0.77, "A/53-ASN": 0.537, "A/54-ASN": 0.77, "A/55-ALA": 0.851, "A/56-GLU": 0.638, "A/57-SER": 0.614, "A/58-THR": 0.8, "A/59-LYS": 0.544, "A/60-ALA": 0.574, "A/61-LYS": 0.715, "A/62-GLN": 0.785, "A/63-MET": 0.349, "A/64-ALA": 0.542, "A/65-GLN": 0.794, "A/66-ASN": 0.76, "A/67-ASP": 0.415, "A/68-VAL": 0.61, "A/69-ALA": 0.469, "A/70-LEU": 0.292, "A/71-ILE": 0.435, "A/72-LYS": 0.077, "A/73-ASN": 0.301, "A/74-ILE": 0.538, "A/75-SER": 0.724, "A/76-PRO": 0.608, "A/77-GLU": 0.74, "A/78-VAL": 0.798, "A/79-LEU": 0.456, "A/80-GLU": 0.614, "A/81-GLU": 0.746, "A/82-TYR": 0.403, "A/83-LYS": 0.508, "A/84-GLU": 0.827, "A/85-LYS": 0.78, "A/86-ILE": 0.618, "A/87-GLN": 0.514, "A/88-ARG": 0.783, "A/89-ALA": 0.806, "A/90-SER": 0.81, "A/91-THR": 0.781, "A/92-LYS": 0.548, "A/93-SER": 0.867, "A/94-GLN": 0.881, "A/95-VAL": 0.724, "A/96-ASP": 0.661, "A/97-GLU": 0.796, "A/98-PHE": 0.819, "A/99-VAL": 0.564, "A/100-ALA": 0.896, "A/101-GLU": 0.763, "A/102-ALA": 0.707, "A/103-LYS": 0.515, "A/104-LYS": 0.838, "A/105-VAL": 0.707, "A/106-VAL": 0.604, "A/107-ASN": 0.738, "A/108-SER": 0.91, "A/109-ASN": 0.643, "A/110-LYS": 0.567, "A/111-GLU": 0.751, "A/112-THR": 0.599, "A/113-LEU": 0.648, "A/114-VAL": 0.733, "A/115-ASN": 0.751, "A/116-GLN": 0.547, "A/117-ALA": 0.83, "A/118-ASN": 0.872, "A/119-GLY": 0.757, "A/120-LYS": 0.529, "A/121-LYS": 0.732, "A/122-GLN": 0.883, "A/123-GLU": 0.568, "A/124-ILE": 0.626, "A/125-ALA": 0.615, "A/126-LYS": 0.784, "A/127-LEU": 0.483, "A/128-GLU": 0.167, "A/129-ASN": 0.487, "A/130-LEU": 0.558, "A/131-SER": 0.822, "A/132-ASN": 0.686, "A/133-ASP": 0.565, "A/134-GLU": 0.584, "A/135-MET": 0.64, "A/136-LEU": 0.768, "A/137-ARG": 0.616, "A/138-TYR": 0.529, "A/139-ASN": 0.712, "A/140-THR": 0.887, "A/141-ALA": 0.912, "A/142-ILE": 0.843, "A/143-ASP": 0.672, "A/144-ASN": 0.814, "A/145-VAL": 0.755, "A/146-VAL": 0.82, "A/147-LYS": 0.573, "A/148-GLN": 0.718, "A/149-TYR": 0.521, "A/150-ASN": 0.494, "A/151-GLU": 0.835, "A/152-GLY": 0.333, "A/153-LYS": 0.658, "A/154-LEU": 0.721, "A/155-ASN": 0.739, "A/156-ILE": 0.579, "A/157-THR": 0.878, "A/158-ALA": 0.888, "A/159-ALA": 0.636, "A/160-MET": 0.731, "A/161-ASN": 0.915, "A/162-ALA": 0.85, "A/163-LEU": 0.716, "A/164-ASN": 0.739, "A/165-SER": 0.893, "A/166-ILE": 0.738, "A/167-LYS": 0.842, "A/168-GLN": 0.691, "A/169-ALA": 0.875, "A/170-ALA": 0.627, "A/171-GLN": 0.865, "A/172-GLU": 0.679, "A/173-VAL": 0.578, "A/174-ALA": 0.718, "A/175-GLN": 0.71, "A/176-LYS": 0.651, "A/177-ASN": 0.691, "A/178-LEU": 0.54, "A/179-GLN": 0.762, "A/180-LYS": 0.672, "A/181-GLN": 0.592, "A/182-TYR": 0.431, "A/183-ALA": 0.754, "A/184-LYS": 0.574, "A/185-LYS": 0.358, "A/186-ILE": 0.503, "A/187-GLU": 0.746, "A/188-ARG": 0.381, "A/189-ILE": 0.416, "A/190-SER": 0.656, "A/191-SER": 0.826, "A/192-LYS": 0.355, "A/193-GLY": 0.598, "A/194-LEU": 0.6, "A/195-ALA": 0.519, "A/196-LEU": 0.26, "A/197-SER": 0.607, "A/198-LYS": 0.521, "A/199-LYS": 0.329, "A/200-ALA": 0.661, "A/201-LYS": 0.581, "A/202-GLU": 0.325, "A/203-ILE": 0.571, "A/204-TYR": 0.338, "A/205-GLU": 0.552, "A/206-LYS": 0.073, "A/207-HIS": 0.365, "A/208-LYS": 0.687, "A/209-SER": 0.246, "A/210-ILE": 0.247, "A/211-LEU": 0.576, "A/212-PRO": 0.539, "A/213-THR": 0.583, "A/214-PRO": 0.659, "A/215-GLY": 0.833, "A/216-TYR": 0.494, "A/217-TYR": 0.393, "A/218-ALA": 0.654, "A/219-ASP": 0.831, "A/220-SER": 0.795, "A/221-VAL": 0.589, "A/222-GLY": 0.89, "A/223-THR": 0.828, "A/224-TYR": 0.315, "A/225-LEU": 0.72, "A/226-ASN": 0.825, "A/227-ARG": 0.317, "A/228-PHE": 0.235, "A/229-ARG": 0.528, "A/230-ASP": 0.262, "A/231-LYS": 0.281, "A/232-GLN": 0.273, "A/233-THR": 0.461, "A/234-PHE": 0.585, "A/235-GLY": 0.567, "A/236-ASN": 0.513, "A/237-ARG": 0.541, "A/238-SER": 0.253, "A/239-VAL": 0.517, "A/240-TRP": 0.216, "A/241-THR": 0.54, "A/242-GLY": 0.365, "A/243-GLN": 0.316, "A/244-SER": 0.373, "A/245-GLY": 0.543, "A/246-LEU": 0.32, "A/247-ASP": 0.723, "A/248-GLU": 0.787, "A/249-ALA": 0.48, "A/250-LYS": 0.575, "A/251-LYS": 0.654, "A/252-MET": 0.349, "A/253-LEU": 0.427, "A/254-ASP": 0.677, "A/255-GLU": 0.479, "A/256-VAL": 0.46, "A/257-LYS": 0.722, "A/258-LYS": 0.869, "A/259-LEU": 0.349, "A/260-LEU": 0.544, "A/261-LYS": 0.938, "A/262-GLU": 0.599, "A/263-LEU": 0.507, "A/264-GLN": 0.82, "A/265-ASP": 0.793, "A/266-LEU": 0.245, "A/267-THR": 0.364, "A/268-ARG": 0.318, "A/269-GLY": 0.034, "A/270-THR": 0.163, "A/271-LYS": 0.353, "A/272-GLU": 0.369, "A/273-ASP": 0.139}, "LoCoHD": {"A/1-ASP": 0.17617037342211006, "A/2-GLN": 0.16995268986647444, "A/3-GLU": 0.14073793839401874, "A/4-LEU": 0.09543847726904386, "A/5-GLY": 0.0728415091078136, "A/6-LYS": 0.17937647154012137, "A/7-GLN": 0.14423469360659533, "A/8-SER": 0.05041935396516923, "A/9-ARG": 0.16971237922308113, "A/10-ARG": 0.20930888917282228, "A/11-SER": 0.06826178448337192, "A/12-GLN": 0.1367094769543006, "A/13-ASP": 0.085401097412601, "A/14-ILE": 0.07346282173259057, "A/15-ILE": 0.06307529997748847, "A/16-LYS": 0.1712848771262775, "A/17-SER": 0.0944534349339519, "A/18-LEU": 0.11249497052145244, "A/19-GLY": 0.15059588618722233, "A/20-PHE": 0.23375495964465284, "A/21-LEU": 0.1751210697725658, "A/22-SER": 0.11314628777132639, "A/23-SER": 0.08049356464332633, "A/24-ASP": 0.08768998566392233, "A/25-GLN": 0.11726361246823916, "A/26-LYS": 0.13181170530067549, "A/27-ASP": 0.17152624452171836, "A/28-ILE": 0.10333117882927333, "A/29-LEU": 0.11894439372113035, "A/30-VAL": 0.09396276753067512, "A/31-LYS": 0.19465987518827937, "A/32-SER": 0.21938032489844675, "A/33-ILE": 0.18350483051640534, "A/34-SER": 0.1231653766766938, "A/35-SER": 0.1819664636967717, "A/36-SER": 0.16085525874667791, "A/37-LYS": 0.20849609119690765, "A/38-ASP": 0.1411601764849748, "A/39-SER": 0.1446108610147858, "A/40-GLN": 0.20733857598829564, "A/41-LEU": 0.14970462028488313, "A/42-ILE": 0.07647957493243747, "A/43-LEU": 0.11380571458860486, "A/44-LYS": 0.12693112403787793, "A/45-PHE": 0.10123792154545248, "A/46-VAL": 0.06049467656849895, "A/47-THR": 0.06077796165352029, "A/48-GLN": 0.1090140053178814, "A/49-ALA": 0.0548069451242547, "A/50-THR": 0.039779033533883144, "A/51-GLN": 0.07126628708573836, "A/52-LEU": 0.11592796969130462, "A/53-ASN": 0.19257194725244098, "A/54-ASN": 0.09843972477569615, "A/55-ALA": 0.09680377064552348, "A/56-GLU": 0.2081380994602563, "A/57-SER": 0.21343641416760317, "A/58-THR": 0.10515312296320192, "A/59-LYS": 0.18165091538541225, "A/60-ALA": 0.1612378384009561, "A/61-LYS": 0.168741367125917, "A/62-GLN": 0.11961594692523078, "A/63-MET": 0.09808322701114225, "A/64-ALA": 0.13553932065804447, "A/65-GLN": 0.09846557056220144, "A/66-ASN": 0.08456063631805916, "A/67-ASP": 0.15643681433671325, "A/68-VAL": 0.11318296444610507, "A/69-ALA": 0.08807443846764305, "A/70-LEU": 0.1337082832334581, "A/71-ILE": 0.15192669543748466, "A/72-LYS": 0.12377417788550288, "A/73-ASN": 0.2405791706596576, "A/74-ILE": 0.12649662820624538, "A/75-SER": 0.12593082431864963, "A/76-PRO": 0.12558297523356787, "A/77-GLU": 0.1410408519824663, "A/78-VAL": 0.13572011778526408, "A/79-LEU": 0.07882281135286787, "A/80-GLU": 0.16667391624154804, "A/81-GLU": 0.25995229464542874, "A/82-TYR": 0.20564140389037988, "A/83-LYS": 0.1509820147522949, "A/84-GLU": 0.10221167117007081, "A/85-LYS": 0.11636753941786332, "A/86-ILE": 0.1090507649428808, "A/87-GLN": 0.20824191712744738, "A/88-ARG": 0.1877977925875915, "A/89-ALA": 0.09646352941374299, "A/90-SER": 0.16223027966658987, "A/91-THR": 0.15894744711829267, "A/92-LYS": 0.22582868976177922, "A/93-SER": 0.07045585059055418, "A/94-GLN": 0.09069281389383495, "A/95-VAL": 0.06714409320865532, "A/96-ASP": 0.08382370560756963, "A/97-GLU": 0.07928216242733595, "A/98-PHE": 0.11636824139292357, "A/99-VAL": 0.12706944512697702, "A/100-ALA": 0.056071226279964706, "A/101-GLU": 0.18365346534016475, "A/102-ALA": 0.08075127450639011, "A/103-LYS": 0.1705721252709864, "A/104-LYS": 0.07986723763564885, "A/105-VAL": 0.11464326439909196, "A/106-VAL": 0.07894250313141742, "A/107-ASN": 0.09866064265233689, "A/108-SER": 0.044360780802512545, "A/109-ASN": 0.09443168850229064, "A/110-LYS": 0.1648708268167196, "A/111-GLU": 0.10108874145627786, "A/112-THR": 0.13127433808957534, "A/113-LEU": 0.12520399768997123, "A/114-VAL": 0.07064286934607072, "A/115-ASN": 0.0817826873033527, "A/116-GLN": 0.15751542670770882, "A/117-ALA": 0.08476217151654201, "A/118-ASN": 0.062241008476656846, "A/119-GLY": 0.09621724510930214, "A/120-LYS": 0.22310419847062718, "A/121-LYS": 0.15616992748327788, "A/122-GLN": 0.11542040189621511, "A/123-GLU": 0.22145366812972292, "A/124-ILE": 0.14564871997813844, "A/125-ALA": 0.1458999642877114, "A/126-LYS": 0.0945935770712809, "A/127-LEU": 0.08576946894079816, "A/128-GLU": 0.14347193779659767, "A/129-ASN": 0.15842940423096896, "A/130-LEU": 0.16771167482052307, "A/131-SER": 0.15032823929339914, "A/132-ASN": 0.1083561758810414, "A/133-ASP": 0.2110619369583676, "A/134-GLU": 0.18375121697391203, "A/135-MET": 0.10390376423612038, "A/136-LEU": 0.12303497469507331, "A/137-ARG": 0.3172597159652384, "A/138-TYR": 0.21045590788518428, "A/139-ASN": 0.145231121518234, "A/140-THR": 0.060117514547432464, "A/141-ALA": 0.062283737835377585, "A/142-ILE": 0.11137113800747436, "A/143-ASP": 0.13029871895286313, "A/144-ASN": 0.07219646818454244, "A/145-VAL": 0.043006585196086126, "A/146-VAL": 0.08665091974337537, "A/147-LYS": 0.16891157898005582, "A/148-GLN": 0.09907928418172739, "A/149-TYR": 0.14373562002599846, "A/150-ASN": 0.09
[truncated: 1,850,227 more chars]
