# Supplementary material for: LoCoHD: a metric for comparing local environments of proteins
Source: Nat Commun. 2024 May 13;15:4029. doi: 10.1038/s41467-024-48225-0 (PMC11091161; doi:10.1038/s41467-024-48225-0)
Supplement: Supplementary file 4 — Source Data [file 41467_2024_48225_MOESM4_ESM.zip › Fig3_SFig9/T1064TS427_1_lchd_blabelled.pdb]

ATOM      1  N   GLN     3      10.028  11.100   0.667  1.00  0.08           N  
ATOM      2  CA  GLN     3       8.688  11.240   1.223  1.00  0.08           C  
ATOM      3  C   GLN     3       8.481  10.075   2.195  1.00  0.08           C  
ATOM      4  CB  GLN     3       7.663  11.327   0.077  1.00  0.08           C  
ATOM      5  O   GLN     3       8.172   8.965   1.790  1.00  0.08           O  
ATOM      6  N   GLU     4       8.730  10.291   3.487  1.00  0.06           N  
ATOM      7  CA  GLU     4       8.602   9.219   4.492  1.00  0.06           C  
ATOM      8  C   GLU     4       7.135   8.831   4.762  1.00  0.06           C  
ATOM      9  CB  GLU     4       9.275   9.643   5.807  1.00  0.06           C  
ATOM     10  O   GLU     4       6.856   7.792   5.366  1.00  0.06           O  
ATOM     11  N   CYS     5       6.188   9.673   4.331  1.00  0.05           N  
ATOM     12  CA  CYS     5       4.767   9.522   4.605  1.00  0.05           C  
ATOM     13  C   CYS     5       3.900  10.068   3.458  1.00  0.05           C  
ATOM     14  CB  CYS     5       4.472  10.252   5.922  1.00  0.05           C  
ATOM     15  O   CYS     5       4.154  11.167   2.964  1.00  0.05           O  
ATOM     16  SG  CYS     5       2.859   9.746   6.579  1.00  0.05           S  
ATOM     17  N   SER     6       2.850   9.331   3.096  1.00  0.03           N  
ATOM     18  CA  SER     6       1.766   9.740   2.198  1.00  0.03           C  
ATOM     19  C   SER     6       0.446   9.682   2.967  1.00  0.03           C  
ATOM     20  CB  SER     6       1.738   8.832   0.964  1.00  0.03           C  
ATOM     21  O   SER     6       0.108   8.641   3.528  1.00  0.03           O  
ATOM     22  OG  SER     6       0.683   9.205   0.101  1.00  0.03           O  
ATOM     23  N   LEU     7      -0.267  10.806   3.050  1.00  0.08           N  
ATOM     24  CA  LEU     7      -1.570  10.904   3.710  1.00  0.08           C  
ATOM     25  C   LEU     7      -2.665  10.868   2.645  1.00  0.08           C  
ATOM     26  CB  LEU     7      -1.631  12.194   4.549  1.00  0.08           C  
ATOM     27  O   LEU     7      -2.637  11.676   1.720  1.00  0.08           O  
ATOM     28  CG  LEU     7      -2.936  12.363   5.355  1.00  0.08           C  
ATOM     29  CD1 LEU     7      -3.030  11.356   6.502  1.00  0.08           C  
ATOM     30  CD2 LEU     7      -2.983  13.768   5.954  1.00  0.08           C  
ATOM     31  N   GLN     8      -3.617   9.953   2.795  1.00  0.07           N  
ATOM     32  CA  GLN     8      -4.736   9.769   1.873  1.00  0.07           C  
ATOM     33  C   GLN     8      -6.026   9.596   2.679  1.00  0.07           C  
ATOM     34  CB  GLN     8      -4.476   8.553   0.972  1.00  0.07           C  
ATOM     35  O   GLN     8      -5.995   8.998   3.752  1.00  0.07           O  
ATOM     36  CG  GLN     8      -3.223   8.709   0.093  1.00  0.07           C  
ATOM     37  CD  GLN     8      -2.978   7.506  -0.810  1.00  0.07           C  
ATOM     38  NE2 GLN     8      -1.731   7.183  -1.072  1.00  0.07           N  
ATOM     39  OE1 GLN     8      -3.881   6.826  -1.262  1.00  0.07           O  
ATOM     40  N   SER     9      -7.148  10.116   2.186  1.00  0.06           N  
ATOM     41  CA  SER     9      -8.443  10.045   2.875  1.00  0.06           C  
ATOM     42  C   SER     9      -9.367   9.054   2.178  1.00  0.06           C  
ATOM     43  CB  SER     9      -9.113  11.418   2.959  1.00  0.06           C  
ATOM     44  O   SER     9      -9.479   9.063   0.954  1.00  0.06           O  
ATOM     45  OG  SER     9      -8.286  12.344   3.639  1.00  0.06           O  
ATOM     46  N   CYS    10     -10.056   8.226   2.957  1.00  0.09           N  
ATOM     47  CA  CYS    10     -10.959   7.199   2.451  1.00  0.09           C  
ATOM     48  C   CYS    10     -12.201   7.059   3.333  1.00  0.09           C  
ATOM     49  CB  CYS    10     -10.213   5.871   2.378  1.00  0.09           C  
ATOM     50  O   CYS    10     -12.141   7.219   4.551  1.00  0.09           O  
ATOM     51  SG  CYS    10      -9.478   5.387   3.951  1.00  0.09           S  
ATOM     52  N   THR    11     -13.327   6.717   2.710  1.00  0.06           N  
ATOM     53  CA  THR    11     -14.595   6.510   3.414  1.00  0.06           C  
ATOM     54  C   THR    11     -14.614   5.166   4.130  1.00  0.06           C  
ATOM     55  CB  THR    11     -15.779   6.633   2.449  1.00  0.06           C  
ATOM     56  O   THR    11     -14.264   4.129   3.556  1.00  0.06           O  
ATOM     57  CG2 THR    11     -17.134   6.554   3.146  1.00  0.06           C  
ATOM     58  OG1 THR    11     -15.717   7.891   1.819  1.00  0.06           O  
ATOM     59  N   GLN    12     -15.055   5.171   5.387  1.00  0.15           N  
ATOM     60  CA  GLN    12     -15.141   3.953   6.189  1.00  0.15           C  
ATOM     61  C   GLN    12     -16.049   2.894   5.531  1.00  0.15           C  
ATOM     62  CB  GLN    12     -15.611   4.305   7.607  1.00  0.15           C  
ATOM     63  O   GLN    12     -17.132   3.189   5.028  1.00  0.15           O  
ATOM     64  CG  GLN    12     -15.233   3.218   8.627  1.00  0.15           C  
ATOM     65  CD  GLN    12     -15.794   3.487  10.022  1.00  0.15           C  
ATOM     66  NE2 GLN    12     -15.525   2.635  10.985  1.00  0.15           N  
ATOM     67  OE1 GLN    12     -16.505   4.440  10.281  1.00  0.15           O  
ATOM     68  N   HIS    13     -15.607   1.637   5.563  1.00  0.09           N  
ATOM     69  CA  HIS    13     -16.267   0.452   5.006  1.00  0.09           C  
ATOM     70  C   HIS    13     -16.492   0.467   3.486  1.00  0.09           C  
ATOM     71  CB  HIS    13     -17.553   0.128   5.781  1.00  0.09           C  
ATOM     72  O   HIS    13     -17.228  -0.377   2.975  1.00  0.09           O  
ATOM     73  CG  HIS    13     -17.370   0.087   7.273  1.00  0.09           C  
ATOM     74  CD2 HIS    13     -16.612  -0.806   7.982  1.00  0.09           C  
ATOM     75  ND1 HIS    13     -17.928   0.959   8.177  1.00  0.09           N  
ATOM     76  CE1 HIS    13     -17.527   0.594   9.405  1.00  0.09           C  
ATOM     77  NE2 HIS    13     -16.709  -0.469   9.335  1.00  0.09           N  
ATOM     78  N   GLN    14     -15.848   1.375   2.750  1.00  0.06           N  
ATOM     79  CA  GLN    14     -15.890   1.389   1.290  1.00  0.06           C  
ATOM     80  C   GLN    14     -14.543   0.957   0.694  1.00  0.06           C  
ATOM     81  CB  GLN    14     -16.340   2.760   0.774  1.00  0.06           C  
ATOM     82  O   GLN    14     -13.494   1.285   1.259  1.00  0.06           O  
ATOM     83  CG  GLN    14     -17.775   3.072   1.231  1.00  0.06           C  
ATOM     84  CD  GLN    14     -18.395   4.268   0.520  1.00  0.06           C  
ATOM     85  NE2 GLN    14     -19.624   4.609   0.836  1.00  0.06           N  
ATOM     86  OE1 GLN    14     -17.819   4.910  -0.340  1.00  0.06           O  
ATOM     87  N   PRO    15     -14.540   0.219  -0.435  1.00  0.05           N  
ATOM     88  CA  PRO    15     -13.325  -0.012  -1.205  1.00  0.05           C  
ATOM     89  C   PRO    15     -12.731   1.321  -1.668  1.00  0.05           C  
ATOM     90  CB  PRO    15     -13.732  -0.890  -2.397  1.00  0.05           C  
ATOM     91  O   PRO    15     -13.415   2.128  -2.295  1.00  0.05           O  
ATOM     92  CG  PRO    15     -15.037  -1.538  -1.942  1.00  0.05           C  
ATOM     93  CD  PRO    15     -15.664  -0.466  -1.055  1.00  0.05           C  
ATOM     94  N   TYR    16     -11.454   1.533  -1.379  1.00  0.08           N  
ATOM     95  CA  TYR    16     -10.703   2.720  -1.757  1.00  0.08           C  
ATOM     96  C   TYR    16      -9.516   2.319  -2.631  1.00  0.08           C  
ATOM     97  CB  TYR    16     -10.267   3.451  -0.484  1.00  0.08           C  
ATOM     98  O   TYR    16      -8.777   1.396  -2.286  1.00  0.08           O  
ATOM     99  CG  TYR    16      -9.419   4.674  -0.753  1.00  0.08           C  
ATOM    100  CD1 TYR    16      -8.047   4.661  -0.439  1.00  0.08           C  
ATOM    101  CD2 TYR    16     -10.004   5.822  -1.321  1.00  0.08           C  
ATOM    102  CE1 TYR    16      -7.257   5.798  -0.691  1.00  0.08           C  
ATOM    103  CE2 TYR    16      -9.210   6.951  -1.596  1.00  0.08           C  
ATOM    104  OH  TYR    16      -7.061   8.025  -1.540  1.00  0.08           O  
ATOM    105  CZ  TYR    16      -7.834   6.939  -1.284  1.00  0.08           C  
ATOM    106  N   VAL    17      -9.348   2.995  -3.768  1.00  0.08           N  
ATOM    107  CA  VAL    17      -8.155   2.861  -4.614  1.00  0.08           C  
ATOM    108  C   VAL    17      -7.060   3.703  -3.973  1.00  0.08           C  
ATOM    109  CB  VAL    17      -8.418   3.328  -6.061  1.00  0.08           C  
ATOM    110  O   VAL    17      -7.208   4.918  -3.891  1.00  0.08           O  
ATOM    111  CG1 VAL    17      -7.177   3.108  -6.935  1.00  0.08           C  
ATOM    112  CG2 VAL    17      -9.589   2.593  -6.733  1.00  0.08           C  
ATOM    113  N   VAL    18      -5.995   3.061  -3.494  1.00  0.06           N  
ATOM    114  CA  VAL    18      -4.878   3.771  -2.859  1.00  0.06           C  
ATOM    115  C   VAL    18      -3.965   4.310  -3.949  1.00  0.06           C  
ATOM    116  CB  VAL    18      -4.081   2.873  -1.897  1.00  0.06           C  
ATOM    117  O   VAL    18      -3.535   3.555  -4.824  1.00  0.06           O  
ATOM    118  CG1 VAL    18      -3.079   3.656  -1.048  1.00  0.06           C  
ATOM    119  CG2 VAL    18      -4.986   2.112  -0.918  1.00  0.06           C  
ATOM    120  N   ASP    19      -3.636   5.595  -3.874  1.00  0.11           N  
ATOM    121  CA  ASP    19      -2.653   6.191  -4.771  1.00  0.11           C  
ATOM    122  C   ASP    19      -1.273   5.606  -4.467  1.00  0.11           C  
ATOM    123  CB  ASP    19      -2.632   7.720  -4.641  1.00  0.11           C  
ATOM    124  O   ASP    19      -0.850   5.564  -3.306  1.00  0.11           O  
ATOM    125  CG  ASP    19      -3.915   8.398  -5.128  1.00  0.11           C  
ATOM    126  OD1 ASP    19      -4.487   7.921  -6.134  1.00  0.11           O  
ATOM    127  OD2 ASP    19      -4.269   9.440  -4.529  1.00  0.11           O  
ATOM    128  N   ASP    20      -0.559   5.173  -5.506  1.00  0.08           N  
ATOM    129  CA  ASP    20       0.821   4.710  -5.382  1.00  0.08           C  
ATOM    130  C   ASP    20       1.749   5.923  -5.191  1.00  0.08           C  
ATOM    131  CB  ASP    20       1.207   3.850  -6.599  1.00  0.08           C  
ATOM    132  O   ASP    20       1.898   6.729  -6.113  1.00  0.08           O  
ATOM    133  CG  ASP    20       2.498   3.055  -6.369  1.00  0.08           C  
ATOM    134  OD1 ASP    20       3.300   3.454  -5.494  1.00  0.08           O  
ATOM    135  OD2 ASP    20       2.653   1.994  -7.020  1.00  0.08           O  
ATOM    136  N   PRO    21       2.358   6.113  -4.005  1.00  0.04           N  
ATOM    137  CA  PRO    21       3.238   7.244  -3.754  1.00  0.04           C  
ATOM    138  C   PRO    21       4.647   7.031  -4.329  1.00  0.04           C  
ATOM    139  CB  PRO    21       3.258   7.376  -2.233  1.00  0.04           C  
ATOM    140  O   PRO    21       5.491   7.918  -4.185  1.00  0.04           O  
ATOM    141  CG  PRO    21       3.246   5.915  -1.806  1.00  0.04           C  
ATOM    142  CD  PRO    21       2.303   5.265  -2.824  1.00  0.04           C  
ATOM    143  N   CYS    22       4.946   5.871  -4.926  1.00  0.04           N  
ATOM    144  CA  CYS    22       6.231   5.653  -5.570  1.00  0.04           C  
ATOM    145  C   CYS    22       6.400   6.583  -6.788  1.00  0.04           C  
ATOM    146  CB  CYS    22       6.399   4.178  -5.956  1.00  0.04           C  
ATOM    147  O   CYS    22       5.435   6.864  -7.502  1.00  0.04           O  
ATOM    148  SG  CYS    22       6.408   3.001  -4.574  1.00  0.04           S  
ATOM    149  N   PRO    23       7.624   7.069  -7.071  1.00  0.03           N  
ATOM    150  CA  PRO    23       7.872   7.861  -8.271  1.00  0.03           C  
ATOM    151  C   PRO    23       7.519   7.093  -9.552  1.00  0.03           C  
ATOM    152  CB  PRO    23       9.357   8.235  -8.230  1.00  0.03           C  
ATOM    153  O   PRO    23       7.586   5.867  -9.605  1.00  0.03           O  
ATOM    154  CG  PRO    23       9.736   8.086  -6.757  1.00  0.03           C  
ATOM    155  CD  PRO    23       8.831   6.960  -6.268  1.00  0.03           C  
ATOM    156  N   ILE    24       7.213   7.823 -10.624  1.00  0.07           N  
ATOM    157  CA  ILE    24       6.968   7.222 -11.942  1.00  0.07           C  
ATOM    158  C   ILE    24       8.175   6.351 -12.340  1.00  0.07           C  
ATOM    159  CB  ILE    24       6.664   8.307 -13.004  1.00  0.07           C  
ATOM    160  O   ILE    24       9.322   6.740 -12.117  1.00  0.07           O  
ATOM    161  CG1 ILE    24       5.506   9.231 -12.549  1.00  0.07           C  
ATOM    162  CG2 ILE    24       6.300   7.665 -14.356  1.00  0.07           C  
ATOM    163  CD1 ILE    24       5.217  10.400 -13.499  1.00  0.07           C  
ATOM    164  N   HIS    25       7.901   5.191 -12.945  1.00  0.05           N  
ATOM    165  CA  HIS    25       8.870   4.153 -13.334  1.00  0.05           C  
ATOM    166  C   HIS    25       9.458   3.319 -12.187  1.00  0.05           C  
ATOM    167  CB  HIS    25       9.979   4.710 -14.247  1.00  0.05           C  
ATOM    168  O   HIS    25      10.284   2.451 -12.455  1.00  0.05           O  
ATOM    169  CG  HIS    25       9.480   5.575 -15.372  1.00  0.05           C  
ATOM    170  CD2 HIS    25       9.657   6.925 -15.512  1.00  0.05           C  
ATOM    171  ND1 HIS    25       8.745   5.144 -16.449  1.00  0.05           N  
ATOM    172  CE1 HIS    25       8.485   6.208 -17.224  1.00  0.05           C  
ATOM    173  NE2 HIS    25       9.019   7.320 -16.695  1.00  0.05           N  
ATOM    174  N   PHE    26       9.043   3.538 -10.937  1.00  0.05           N  
ATOM    175  CA  PHE    26       9.414   2.655  -9.834  1.00  0.05           C  
ATOM    176  C   PHE    26       8.440   1.478  -9.739  1.00  0.05           C  
ATOM    177  CB  PHE    26       9.508   3.422  -8.505  1.00  0.05           C  
ATOM    178  O   PHE    26       7.241   1.617  -9.976  1.00  0.05           O  
ATOM    179  CG  PHE    26      10.774   4.246  -8.323  1.00  0.05           C  
ATOM    180  CD1 PHE    26      11.567   4.048  -7.177  1.00  0.05           C  
ATOM    181  CD2 PHE    26      11.188   5.187  -9.288  1.00  0.05           C  
ATOM    182  CE1 PHE    26      12.772   4.751  -7.011  1.00  0.05           C  
ATOM    183  CE2 PHE    26      12.391   5.894  -9.123  1.00  0.05           C  
ATOM    184  CZ  PHE    26      13.188   5.671  -7.988  1.00  0.05           C  
ATOM    185  N   TYR    27       8.965   0.325  -9.339  1.00  0.05           N  
ATOM    186  CA  TYR    27       8.186  -0.819  -8.894  1.00  0.05           C  
ATOM    187  C   TYR    27       7.718  -0.601  -7.455  1.00  0.05           C  
ATOM    188  CB  TYR    27       9.023  -2.100  -9.005  1.00  0.05           C  
ATOM    189  O   TYR    27       8.476  -0.110  -6.608  1.00  0.05           O  
ATOM    190  CG  TYR    27       9.501  -2.400 -10.409  1.00  0.05           C  
ATOM    191  CD1 TYR    27       8.655  -3.072 -11.312  1.00  0.05           C  
ATOM    192  CD2 TYR    27      10.786  -1.991 -10.817  1.00  0.05           C  
ATOM    193  CE1 TYR    27       9.089  -3.328 -12.625  1.00  0.05           C  
ATOM    194  CE2 TYR    27      11.223  -2.245 -12.129  1.00  0.05           C  
ATOM    195  OH  TYR    27      10.782  -3.147 -14.309  1.00  0.05           O  
ATOM    196  CZ  TYR    27      10.371  -2.912 -13.037  1.00  0.05           C  
ATOM    197  N   SER    28       6.486  -1.020  -7.169  1.00  0.06           N  
ATOM    198  CA  SER    28       5.888  -0.963  -5.838  1.00  0.06           C  
ATOM    199  C   SER    28       5.561  -2.355  -5.298  1.00  0.06           C  
ATOM    200  CB  SER    28       4.675  -0.026  -5.826  1.00  0.06           C  
ATOM    201  O   SER    28       4.929  -3.187  -5.965  1.00  0.06           O  
ATOM    202  OG  SER    28       3.665  -0.408  -6.738  1.00  0.06           O  
ATOM    203  N   LYS    29       5.978  -2.606  -4.054  1.00  0.06           N  
ATOM    204  CA  LYS    29       5.535  -3.749  -3.244  1.00  0.06           C  
ATOM    205  C   LYS    29       4.796  -3.249  -2.015  1.00  0.06           C  
ATOM    206  CB  LYS    29       6.705  -4.666  -2.869  1.00  0.06           C  
ATOM    207  O   LYS    29       5.301  -2.402  -1.280  1.00  0.06           O  
ATOM    208  CG  LYS    29       7.054  -5.607  -4.023  1.00  0.06           C  
ATOM    209  CD  LYS    29       8.193  -6.554  -3.637  1.00  0.06           C  
ATOM    210  CE  LYS    29       8.465  -7.480  -4.822  1.00  0.06           C  
ATOM    211  NZ  LYS    29       9.488  -8.500  -4.506  1.00  0.06           N  
ATOM    212  N   TRP    30       3.594  -3.768  -1.810  1.00  0.07           N  
ATOM    213  CA  TRP    30       2.684  -3.308  -0.767  1.00  0.07           C  
ATOM    214  C   TRP    30       2.734  -4.235   0.436  1.00  0.07           C  
ATOM    215  CB  TRP    30       1.272  -3.184  -1.336  1.00  0.07           C  
ATOM    216  O   TRP    30       2.628  -5.451   0.297  1.00  0.07           O  
ATOM    217  CG  TRP    30       1.108  -2.037  -2.280  1.00  0.07           C  
ATOM    218  CD1 TRP    30       1.315  -2.063  -3.617  1.00  0.07           C  
ATOM    219  CD2 TRP    30       0.735  -0.663  -1.960  1.00  0.07           C  
ATOM    220  CE2 TRP    30       0.701   0.086  -3.172  1.00  0.07           C  
ATOM    221  CE3 TRP    30       0.440   0.030  -0.764  1.00  0.07           C  
ATOM    222  NE1 TRP    30       1.091  -0.806  -4.145  1.00  0.07           N  
ATOM    223  CH2 TRP    30       0.053   2.102  -2.006  1.00  0.07           C  
ATOM    224  CZ2 TRP    30       0.355   1.441  -3.206  1.00  0.07           C  
ATOM    225  CZ3 TRP    30       0.108   1.399  -0.788  1.00  0.07           C  
ATOM    226  N   TYR    31       2.860  -3.643   1.618  1.00  0.04           N  
ATOM    227  CA  TYR    31       2.975  -4.347   2.883  1.00  0.04           C  
ATOM    228  C   TYR    31       2.054  -3.750   3.938  1.00  0.04           C  
ATOM    229  CB  TYR    31       4.418  -4.298   3.403  1.00  0.04           C  
ATOM    230  O   TYR    31       1.831  -2.540   3.990  1.00  0.04           O  
ATOM    231  CG  TYR    31       5.447  -4.931   2.493  1.00  0.04           C  
ATOM    232  CD1 TYR    31       5.759  -6.297   2.622  1.00  0.04           C  
ATOM    233  CD2 TYR    31       6.085  -4.154   1.507  1.00  0.04           C  
ATOM    234  CE1 TYR    31       6.671  -6.902   1.738  1.00  0.04           C  
ATOM    235  CE2 TYR    31       7.015  -4.753   0.639  1.00  0.04           C  
ATOM    236  OH  TYR    31       8.141  -6.723  -0.144  1.00  0.04           O  
ATOM    237  CZ  TYR    31       7.290  -6.133   0.733  1.00  0.04           C  
ATOM    238  N   ILE    32       1.613  -4.587   4.870  1.00  0.10           N  
ATOM    239  CA  ILE    32       1.058  -4.139   6.142  1.00  0.10           C  
ATOM    240  C   ILE    32       2.043  -4.438   7.269  1.00  0.10           C  
ATOM    241  CB  ILE    32      -0.360  -4.695   6.353  1.00  0.10           C  
ATOM    242  O   ILE    32       2.547  -5.550   7.411  1.00  0.10           O  
ATOM    243  CG1 ILE    32      -1.036  -4.008   7.556  1.00  0.10           C  
ATOM    244  CG2 ILE    32      -0.394  -6.226   6.498  1.00  0.10           C  
ATOM    245  CD1 ILE    32      -2.560  -3.979   7.404  1.00  0.10           C  
ATOM    246  N   ARG    33       2.337  -3.424   8.084  1.00  0.12           N  
ATOM    247  CA  ARG    33       3.105  -3.591   9.319  1.00  0.12           C  
ATOM    248  C   ARG    33       2.155  -3.909  10.463  1.00  0.12           C  
ATOM    249  CB  ARG    33       3.923  -2.329   9.594  1.00  0.12           C  
ATOM    250  O   ARG    33       1.400  -3.028  10.876  1.00  0.12           O  
ATOM    251  CG  ARG    33       4.828  -2.522  10.817  1.00  0.12           C  
ATOM    252  CD  ARG    33       5.655  -1.269  11.099  1.00  0.12           C  
ATOM    253  NE  ARG    33       6.688  -1.060  10.069  1.00  0.12           N  
ATOM    254  NH1 ARG    33       7.055   1.167  10.441  1.00  0.12           N  
ATOM    255  NH2 ARG    33       8.170   0.124   8.808  1.00  0.12           N  
ATOM    256  CZ  ARG    33       7.306   0.069   9.782  1.00  0.12           C  
ATOM    257  N   VAL    34       2.223  -5.127  10.992  1.00  0.13           N  
ATOM    258  CA  VAL    34       1.326  -5.590  12.063  1.00  0.13           C  
ATOM    259  C   VAL    34       1.953  -5.313  13.428  1.00  0.13           C  
ATOM    260  CB  VAL    34       0.943  -7.070  11.878  1.00  0.13           C  
ATOM    261  O   VAL    34       2.881  -5.994  13.858  1.00  0.13           O  
ATOM    262  CG1 VAL    34      -0.052  -7.518  12.956  1.00  0.13           C  
ATOM    263  CG2 VAL    34       0.280  -7.278  10.512  1.00  0.13           C  
ATOM    264  N   GLY    35       1.448  -4.287  14.115  1.00  0.07           N  
ATOM    265  CA  GLY    35       1.922  -3.850  15.431  1.00  0.07           C  
ATOM    266  C   GLY    35       2.501  -2.430  15.451  1.00  0.07           C  
ATOM    267  O   GLY    35       2.780  -1.818  14.425  1.00  0.07           O  
ATOM    268  N   ALA    36       2.683  -1.885  16.657  1.00  0.09           N  
ATOM    269  CA  ALA    36       3.026  -0.470  16.853  1.00  0.09           C  
ATOM    270  C   ALA    36       4.523  -0.135  16.688  1.00  0.09           C  
ATOM    271  CB  ALA    36       2.523  -0.062  18.244  1.00  0.09           C  
ATOM    272  O   ALA    36       4.893   1.031  16.546  1.00  0.09           O  
ATOM    273  N   ARG    37       5.413  -1.132  16.752  1.00  0.17           N  
ATOM    274  CA  ARG    37       6.869  -0.910  16.717  1.00  0.17           C  
ATOM    275  C   ARG    37       7.351  -0.765  15.275  1.00  0.17           C  
ATOM    276  CB  ARG    37       7.609  -2.042  17.451  1.00  0.17           C  
ATOM    277  O   ARG    37       6.906  -1.499  14.404  1.00  0.17           O  
ATOM    278  CG  ARG    37       7.255  -2.094  18.948  1.00  0.17           C  
ATOM    279  CD  ARG    37       8.057  -3.187  19.662  1.00  0.17           C  
ATOM    280  NE  ARG    37       7.717  -3.259  21.096  1.00  0.17           N  
ATOM    281  NH1 ARG    37       9.210  -4.906  21.679  1.00  0.17           N  
ATOM    282  NH2 ARG    37       7.860  -4.048  23.231  1.00  0.17           N  
ATOM    283  CZ  ARG    37       8.262  -4.067  21.992  1.00  0.17           C  
ATOM    284  N   LYS    38       8.337   0.108  15.024  1.00  0.14           N  
ATOM    285  CA  LYS    38       8.986   0.219  13.698  1.00  0.14           C  
ATOM    286  C   LYS    38       9.591  -1.108  13.214  1.00  0.14           C  
ATOM    287  CB  LYS    38      10.080   1.303  13.700  1.00  0.14           C  
ATOM    288  O   LYS    38       9.635  -1.336  12.014  1.00  0.14           O  
ATOM    289  CG  LYS    38       9.533   2.740  13.697  1.00  0.14           C  
ATOM    290  CD  LYS    38      10.673   3.752  13.467  1.00  0.14           C  
ATOM    291  CE  LYS    38      10.150   5.196  13.379  1.00  0.14           C  
ATOM    292  NZ  LYS    38      11.218   6.163  12.996  1.00  0.14           N  
ATOM    293  N   SER    39      10.026  -1.959  14.144  1.00  0.08           N  
ATOM    294  CA  SER    39      10.596  -3.286  13.885  1.00  0.08           C  
ATOM    295  C   SER    39       9.558  -4.403  13.746  1.00  0.08           C  
ATOM    296  CB  SER    39      11.568  -3.633  15.016  1.00  0.08           C  
ATOM    297  O   SER    39       9.936  -5.570  13.686  1.00  0.08           O  
ATOM    298  OG  SER    39      10.889  -3.664  16.265  1.00  0.08           O  
ATOM    299  N   ALA    40       8.263  -4.082  13.774  1.00  0.06           N  
ATOM    300  CA  ALA    40       7.226  -5.080  13.579  1.00  0.06           C  
ATOM    301  C   ALA    40       7.315  -5.703  12.169  1.00  0.06           C  
ATOM    302  CB  ALA    40       5.865  -4.440  13.838  1.00  0.06           C  
ATOM    303  O   ALA    40       7.707  -5.002  11.228  1.00  0.06           O  
ATOM    304  N   PRO    41       6.947  -6.988  12.012  1.00  0.14           N  
ATOM    305  CA  PRO    41       6.973  -7.665  10.722  1.00  0.14           C  
ATOM    306  C   PRO    41       6.156  -6.928   9.655  1.00  0.14           C  
ATOM    307  CB  PRO    41       6.421  -9.073  10.972  1.00  0.14           C  
ATOM    308  O   PRO    41       5.090  -6.373   9.942  1.00  0.14           O  
ATOM    309  CG  PRO    41       6.688  -9.305  12.457  1.00  0.14           C  
ATOM    310  CD  PRO    41       6.522  -7.912  13.054  1.00  0.14           C  
ATOM    311  N   LEU    42       6.668  -6.948   8.424  1.00  0.11           N  
ATOM    312  CA  LEU    42       5.937  -6.549   7.227  1.00  0.11           C  
ATOM    313  C   LEU    42       5.344  -7.801   6.584  1.00  0.11           C  
ATOM    314  CB  LEU    42       6.873  -5.820   6.245  1.00  0.11           C  
ATOM    315  O   LEU    42       6.069  -8.757   6.319  1.00  0.11           O  
ATOM    316  CG  LEU    42       7.406  -4.456   6.715  1.00  0.11           C  
ATOM    317  CD1 LEU    42       8.294  -3.848   5.629  1.00  0.11           C  
ATOM    318  CD2 LEU    42       6.282  -3.464   7.020  1.00  0.11           C  
ATOM    319  N   ILE    43       4.041  -7.777   6.332  1.00  0.08           N  
ATOM    320  CA  ILE    43       3.324  -8.822   5.602  1.00  0.08           C  
ATOM    321  C   ILE    43       3.029  -8.281   4.209  1.00  0.08           C  
ATOM    322  CB  ILE    43       2.041  -9.230   6.354  1.00  0.08           C  
ATOM    323  O   ILE    43       2.410  -7.224   4.091  1.00  0.08           O  
ATOM    324  CG1 ILE    43       2.369  -9.703   7.789  1.00  0.08           C  
ATOM    325  CG2 ILE    43       1.289 -10.312   5.563  1.00  0.08           C  
ATOM    326  CD1 ILE    43       1.136 -10.134   8.590  1.00  0.08           C  
ATOM    327  N   GLU    44       3.505  -8.965   3.173  1.00  0.09           N  
ATOM    328  CA  GLU    44       3.242  -8.598   1.778  1.00  0.09           C  
ATOM    329  C   GLU    44       1.756  -8.794   1.455  1.00  0.09           C  
ATOM    330  CB  GLU    44       4.175  -9.406   0.862  1.00  0.09           C  
ATOM    331  O   GLU    44       1.143  -9.772   1.878  1.00  0.09           O  
ATOM    332  CG  GLU    44       4.199  -8.911  -0.597  1.00  0.09           C  
ATOM    333  CD  GLU    44       5.389  -9.470  -1.409  1.00  0.09           C  
ATOM    334  OE1 GLU    44       5.594  -9.019  -2.559  1.00  0.09           O  
ATOM    335  OE2 GLU    44       6.200 -10.236  -0.840  1.00  0.09           O  
ATOM    336  N   LEU    45       1.161  -7.833   0.750  1.00  0.08           N  
ATOM    337  CA  LEU    45      -0.274  -7.813   0.451  1.00  0.08           C  
ATOM    338  C   LEU    45      -0.594  -8.347  -0.947  1.00  0.08           C  
ATOM    339  CB  LEU    45      -0.798  -6.375   0.622  1.00  0.08           C  
ATOM    340  O   LEU    45      -1.704  -8.819  -1.180  1.00  0.08           O  
ATOM    341  CG  LEU    45      -0.748  -5.851   2.067  1.00  0.08           C  
ATOM    342  CD1 LEU    45      -1.207  -4.396   2.104  1.00  0.08           C  
ATOM    343  CD2 LEU    45      -1.657  -6.653   3.001  1.00  0.08           C  
ATOM    344  N   CYS    46       0.366  -8.271  -1.866  1.00  0.10           N  
ATOM    345  CA  CYS    46       0.212  -8.643  -3.266  1.00  0.10           C  
ATOM    346  C   CYS    46       1.485  -9.315  -3.761  1.00  0.10           C  
ATOM    347  CB  CYS    46      -0.031  -7.379  -4.098  1.00  0.10           C  
ATOM    348  O   CYS    46       2.561  -8.776  -3.524  1.00  0.10           O  
ATOM    349  SG  CYS    46      -1.584  -6.524  -3.758  1.00  0.10           S  
ATOM    350  N   VAL    47       1.358 -10.415  -4.498  1.00  0.09           N  
ATOM    351  CA  VAL    47       2.486 -11.085  -5.160  1.00  0.09           C  
ATOM    352  C   VAL    47       2.292 -11.089  -6.661  1.00  0.09           C  
ATOM    353  CB  VAL    47       2.715 -12.519  -4.652  1.00  0.09           C  
ATOM    354  O   VAL    47       1.166 -11.164  -7.150  1.00  0.09           O  
ATOM    355  CG1 VAL    47       3.343 -12.457  -3.262  1.00  0.09           C  
ATOM    356  CG2 VAL    47       1.441 -13.370  -4.624  1.00  0.09           C  
ATOM    357  N   ASP    48       3.398 -11.003  -7.389  1.00  0.17           N  
ATOM    358  CA  ASP    48       3.401 -11.196  -8.831  1.00  0.17           C  
ATOM    359  C   ASP    48       3.276 -12.696  -9.131  1.00  0.17           C  
ATOM    360  CB  ASP    48       4.656 -10.559  -9.448  1.00  0.17           C  
ATOM    361  O   ASP    48       4.180 -13.490  -8.869  1.00  0.17           O  
ATOM    362  N   GLU    49       2.135 -13.087  -9.684  1.00  0.15           N  
ATOM    363  CA  GLU    49       1.935 -14.367 -10.353  1.00  0.15           C  
ATOM    364  C   GLU    49       2.046 -14.162 -11.869  1.00  0.15           C  
ATOM    365  CB  GLU    49       0.594 -14.990  -9.939  1.00  0.15           C  
ATOM    366  O   GLU    49       1.972 -13.040 -12.365  1.00  0.15           O  
ATOM    367  CG  GLU    49       0.634 -15.484  -8.483  1.00  0.15           C  
ATOM    368  CD  GLU    49      -0.658 -16.194  -8.053  1.00  0.15           C  
ATOM    369  OE1 GLU    49      -0.898 -16.260  -6.826  1.00  0.15           O  
ATOM    370  OE2 GLU    49      -1.423 -16.653  -8.930  1.00  0.15           O  
ATOM    371  N   SER    52      -0.038 -11.480 -13.678  1.00  0.15           N  
ATOM    372  CA  SER    52      -0.987 -10.758 -12.813  1.00  0.15           C  
ATOM    373  C   SER    52      -0.513 -10.640 -11.361  1.00  0.15           C  
ATOM    374  CB  SER    52      -2.367 -11.434 -12.857  1.00  0.15           C  
ATOM    375  O   SER    52       0.072 -11.578 -10.835  1.00  0.15           O  
ATOM    376  N   LYS    53      -0.846  -9.543 -10.669  1.00  0.16           N  
ATOM    377  CA  LYS    53      -0.721  -9.469  -9.204  1.00  0.16           C  
ATOM    378  C   LYS    53      -1.945 -10.075  -8.525  1.00  0.16           C  
ATOM    379  CB  LYS    53      -0.484  -8.040  -8.687  1.00  0.16           C  
ATOM    380  O   LYS    53      -3.062  -9.608  -8.759  1.00  0.16           O  
ATOM    381  N   SER    54      -1.732 -11.037  -7.633  1.00  0.18           N  
ATOM    382  CA  SER    54      -2.777 -11.641  -6.802  1.00  0.18           C  
ATOM    383  C   SER    54      -2.670 -11.153  -5.348  1.00  0.18           C  
ATOM    384  CB  SER    54      -2.729 -13.174  -6.898  1.00  0.18           C  
ATOM    385  O   SER    54      -1.562 -10.933  -4.845  1.00  0.18           O  
ATOM    386  OG  SER    54      -1.518 -13.657  -6.365  1.00  0.18           O  
ATOM    387  N   PRO    55      -3.800 -10.928  -4.649  1.00  0.17           N  
ATOM    388  CA  PRO    55      -3.776 -10.612  -3.227  1.00  0.17           C  
ATOM    389  C   PRO    55      -3.378 -11.846  -2.418  1.00  0.17           C  
ATOM    390  CB  PRO    55      -5.185 -10.118  -2.891  1.00  0.17           C  
ATOM    391  O   PRO    55      -3.914 -12.936  -2.633  1.00  0.17           O  
ATOM    392  CG  PRO    55      -6.065 -10.851  -3.904  1.00  0.17           C  
ATOM    393  CD  PRO    55      -5.171 -10.972  -5.139  1.00  0.17           C  
ATOM    394  N   ILE    56      -2.485 -11.672  -1.442  1.00  0.15           N  
ATOM    395  CA  ILE    56      -2.146 -12.762  -0.526  1.00  0.15           C  
ATOM    396  C   ILE    56      -3.238 -12.869   0.536  1.00  0.15           C  
ATOM    397  CB  ILE    56      -0.750 -12.634   0.111  1.00  0.15           C  
ATOM    398  O   ILE    56      -3.488 -11.935   1.299  1.00  0.15           O  
ATOM    399  CG1 ILE    56       0.356 -12.395  -0.936  1.00  0.15           C  
ATOM    400  CG2 ILE    56      -0.475 -13.956   0.860  1.00  0.15           C  
ATOM    401  CD1 ILE    56       1.723 -12.123  -0.294  1.00  0.15           C  
ATOM    402  N   GLN    57      -3.881 -14.031   0.610  1.00  0.17           N  
ATOM    403  CA  GLN    57      -4.848 -14.324   1.661  1.00  0.17           C  
ATOM    404  C   GLN    57      -4.114 -14.769   2.929  1.00  0.17           C  
ATOM    405  CB  GLN    57      -5.860 -15.373   1.176  1.00  0.17           C  
ATOM    406  O   GLN    57      -3.785 -15.943   3.087  1.00  0.17           O  
ATOM    407  CG  GLN    57      -6.732 -14.851   0.024  1.00  0.17           C  
ATOM    408  CD  GLN    57      -7.832 -15.827  -0.381  1.00  0.17           C  
ATOM    409  NE2 GLN    57      -8.635 -15.480  -1.362  1.00  0.17           N  
ATOM    410  OE1 GLN    57      -8.011 -16.905   0.163  1.00  0.17           O  
ATOM    411  N   TYR    58      -3.865 -13.837   3.850  1.00  0.13           N  
ATOM    412  CA  TYR    58      -3.488 -14.183   5.221  1.00  0.13           C  
ATOM    413  C   TYR    58      -4.712 -14.153   6.137  1.00  0.13           C  
ATOM    414  CB  TYR    58      -2.347 -13.299   5.743  1.00  0.13           C  
ATOM    415  O   TYR    58      -5.533 -13.240   6.078  1.00  0.13           O  
ATOM    416  CG  TYR    58      -0.997 -13.622   5.143  1.00  0.13           C  
ATOM    417  CD1 TYR    58      -0.277 -14.743   5.603  1.00  0.13           C  
ATOM    418  CD2 TYR    58      -0.450 -12.795   4.147  1.00  0.13           C  
ATOM    419  CE1 TYR    58       0.977 -15.055   5.045  1.00  0.13           C  
ATOM    420  CE2 TYR    58       0.823 -13.079   3.625  1.00  0.13           C  
ATOM    421  OH  TYR    58       2.735 -14.516   3.500  1.00  0.13           O  
ATOM    422  CZ  TYR    58       1.527 -14.223   4.047  1.00  0.13           C  
ATOM    423  N   ILE    59      -4.798 -15.131   7.040  1.00  0.12           N  
ATOM    424  CA  ILE    59      -5.818 -15.186   8.104  1.00  0.12           C  
ATOM    425  C   ILE    59      -5.735 -13.930   8.994  1.00  0.12           C  
ATOM    426  CB  ILE    59      -5.636 -16.497   8.912  1.00  0.12           C  
ATOM    427  O   ILE    59      -6.740 -13.458   9.522  1.00  0.12           O  
ATOM    428  CG1 ILE    59      -5.785 -17.732   7.983  1.00  0.12           C  
ATOM    429  CG2 ILE    59      -6.637 -16.581  10.079  1.00  0.12           C  
ATOM    430  CD1 ILE    59      -5.457 -19.078   8.642  1.00  0.12           C  
ATOM    431  N   ASP    60      -4.543 -13.341   9.091  1.00  0.16           N  
ATOM    432  CA  ASP    60      -4.262 -12.207   9.963  1.00  0.16           C  
ATOM    433  C   ASP    60      -4.665 -10.848   9.383  1.00  0.16           C  
ATOM    434  CB  ASP    60      -2.776 -12.222  10.345  1.00  0.16           C  
ATOM    435  O   ASP    60      -4.633  -9.871  10.127  1.00  0.16           O  
ATOM    436  CG  ASP    60      -2.386 -13.451  11.173  1.00  0.16           C  
ATOM    437  OD1 ASP    60      -3.253 -13.983  11.902  1.00  0.16           O  
ATOM    438  OD2 ASP    60      -1.207 -13.852  11.063  1.00  0.16           O  
ATOM    439  N   ILE    61      -5.081 -10.742   8.108  1.00  0.22           N  
ATOM    440  CA  ILE    61      -5.522  -9.442   7.564  1.00  0.22           C  
ATOM    441  C   ILE    61      -6.935  -9.062   8.051  1.00  0.22           C  
ATOM    442  CB  ILE    61      -5.324  -9.229   6.039  1.00  0.22           C  
ATOM    443  O   ILE    61      -7.459  -8.024   7.673  1.00  0.22           O  
ATOM    444  CG1 ILE    61      -4.182 -10.077   5.453  1.00  0.22           C  
ATOM    445  CG2 ILE    61      -4.982  -7.746   5.760  1.00  0.22           C  
ATOM    446  CD1 ILE    61      -3.949  -9.904   3.949  1.00  0.22           C  
ATOM    447  N   GLY    62      -7.579  -9.859   8.908  1.00  0.15           N  
ATOM    448  CA  GLY    62      -8.922  -9.570   9.418  1.00  0.15           C  
ATOM    449  C   GLY    62      -9.948  -9.401   8.291  1.00  0.15           C  
ATOM    450  O   GLY    62      -9.920 -10.119   7.298  1.00  0.15           O  
ATOM    451  N   ASN    63     -10.843  -8.420   8.418  1.00  0.21           N  
ATOM    452  CA  ASN    63     -11.859  -8.118   7.402  1.00  0.21           C  
ATOM    453  C   ASN    63     -11.309  -7.296   6.219  1.00  0.21           C  
ATOM    454  CB  ASN    63     -13.043  -7.412   8.090  1.00  0.21           C  
ATOM    455  O   ASN    63     -12.086  -6.664   5.500  1.00  0.21           O  
ATOM    456  CG  ASN    63     -13.868  -8.307   8.989  1.00  0.21           C  
ATOM    457  ND2 ASN    63     -14.669  -7.718   9.844  1.00  0.21           N  
ATOM    458  OD1 ASN    63     -13.824  -9.523   8.945  1.00  0.21           O  
ATOM    459  N   TYR    64      -9.986  -7.161   6.059  1.00  0.22           N  
ATOM    460  CA  TYR    64      -9.435  -6.342   4.980  1.00  0.22           C  
ATOM    461  C   TYR    64      -9.586  -7.062   3.640  1.00  0.22           C  
ATOM    462  CB  TYR    64      -7.999  -5.887   5.254  1.00  0.22           C  
ATOM    463  O   TYR    64      -9.121  -8.182   3.457  1.00  0.22           O  
ATOM    464  CG  TYR    64      -7.830  -4.738   6.249  1.00  0.22           C  
ATOM    465  CD1 TYR    64      -7.692  -3.426   5.765  1.00  0.22           C  
ATOM    466  CD2 TYR    64      -7.867  -4.937   7.645  1.00  0.22           C  
ATOM    467  CE1 TYR    64      -7.530  -2.342   6.648  1.00  0.22           C  
ATOM    468  CE2 TYR    64      -7.762  -3.858   8.539  1.00  0.22           C  
ATOM    469  OH  TYR    64      -7.544  -1.507   8.892  1.00  0.22           O  
ATOM    470  CZ  TYR    64      -7.576  -2.558   8.038  1.00  0.22           C  
ATOM    471  N   THR    65     -10.232  -6.397   2.689  1.00  0.20           N  
ATOM    472  CA  THR    65     -10.328  -6.832   1.298  1.00  0.20           C  
ATOM    473  C   THR    65      -9.275  -6.091   0.501  1.00  0.20           C  
ATOM    474  CB  THR    65     -11.721  -6.570   0.707  1.00  0.20           C  
ATOM    475  O   THR    65      -9.336  -4.865   0.414  1.00  0.20           O  
ATOM    476  CG2 THR    65     -12.791  -7.409   1.401  1.00  0.20           C  
ATOM    477  OG1 THR    65     -12.080  -5.211   0.833  1.00  0.20           O  
ATOM    478  N   VAL    66      -8.330  -6.829  -0.076  1.00  0.13           N  
ATOM    479  CA  VAL    66      -7.281  -6.283  -0.939  1.00  0.13           C  
ATOM    480  C   VAL    66      -7.525  -6.738  -2.374  1.00  0.13           C  
ATOM    481  CB  VAL    66      -5.876  -6.674  -0.438  1.00  0.13           C  
ATOM    482  O   VAL    66      -7.720  -7.927  -2.618  1.00  0.13           O  
ATOM    483  CG1 VAL    66      -4.775  -6.113  -1.347  1.00  0.13           C  
ATOM    484  CG2 VAL    66      -5.630  -6.139   0.981  1.00  0.13           C  
ATOM    485  N   SER    67      -7.484  -5.805  -3.325  1.00  0.06           N  
ATOM    486  CA  SER    67      -7.267  -6.116  -4.747  1.00  0.06           C  
ATOM    487  C   SER    67      -5.946  -5.500  -5.179  1.00  0.06           C  
ATOM    488  CB  SER    67      -8.386  -5.600  -5.656  1.00  0.06           C  
ATOM    489  O   SER    67      -5.581  -4.452  -4.662  1.00  0.06           O  
ATOM    490  OG  SER    67      -9.657  -5.870  -5.105  1.00  0.06           O  
ATOM    491  N   CYS    68      -5.225  -6.125  -6.108  1.00  0.06           N  
ATOM    492  CA  CYS    68      -3.879  -5.676  -6.487  1.00  0.06           C  
ATOM    493  C   CYS    68      -3.804  -4.976  -7.852  1.00  0.06           C  
ATOM    494  CB  CYS    68      -2.944  -6.877  -6.418  1.00  0.06           C  
ATOM    495  O   CYS    68      -2.767  -4.405  -8.182  1.00  0.06           O  
ATOM    496  SG  CYS    68      -2.899  -7.657  -4.790  1.00  0.06           S  
ATOM    497  N   LEU    69      -4.885  -5.006  -8.639  1.00  0.12           N  
ATOM    498  CA  LEU    69      -4.989  -4.414  -9.976  1.00  0.12           C  
ATOM    499  C   LEU    69      -6.389  -3.791 -10.181  1.00  0.12           C  
ATOM    500  CB  LEU    69      -4.699  -5.518 -11.018  1.00  0.12           C  
ATOM    501  O   LEU    69      -7.300  -4.497 -10.614  1.00  0.12           O  
ATOM    502  CG  LEU    69      -3.201  -5.684 -11.337  1.00  0.12           C  
ATOM    503  CD1 LEU    69      -2.828  -7.154 -11.476  1.00  0.12           C  
ATOM    504  CD2 LEU    69      -2.840  -4.988 -12.650  1.00  0.12           C  
ATOM    505  N   PRO    70      -6.590  -2.487  -9.890  1.00  0.05           N  
ATOM    506  CA  PRO    70      -5.682  -1.577  -9.176  1.00  0.05           C  
ATOM    507  C   PRO    70      -5.546  -1.949  -7.689  1.00  0.05           C  
ATOM    508  CB  PRO    70      -6.317  -0.192  -9.349  1.00  0.05           C  
ATOM    509  O   PRO    70      -6.309  -2.779  -7.190  1.00  0.05           O  
ATOM    510  CG  PRO    70      -7.813  -0.494  -9.392  1.00  0.05           C  
ATOM    511  CD  PRO    70      -7.871  -1.832 -10.127  1.00  0.05           C  
ATOM    512  N   PHE    71      -4.592  -1.337  -6.975  1.00  0.08           N  
ATOM    513  CA  PHE    71      -4.449  -1.572  -5.537  1.00  0.08           C  
ATOM    514  C   PHE    71      -5.630  -0.951  -4.775  1.00  0.08           C  
ATOM    515  CB  PHE    71      -3.086  -1.117  -5.001  1.00  0.08           C  
ATOM    516  O   PHE    71      -5.730   0.272  -4.653  1.00  0.08           O  
ATOM    517  CG  PHE    71      -2.839  -1.603  -3.581  1.00  0.08           C  
ATOM    518  CD1 PHE    71      -3.230  -0.809  -2.491  1.00  0.08           C  
ATOM    519  CD2 PHE    71      -2.282  -2.873  -3.341  1.00  0.08           C  
ATOM    520  CE1 PHE    71      -3.036  -1.250  -1.172  1.00  0.08           C  
ATOM    521  CE2 PHE    71      -2.104  -3.329  -2.022  1.00  0.08           C  
ATOM    522  CZ  PHE    71      -2.472  -2.513  -0.939  1.00  0.08           C  
ATOM    523  N   THR    72      -6.544  -1.788  -4.283  1.00  0.05           N  
ATOM    524  CA  THR    72      -7.712  -1.358  -3.508  1.00  0.05           C  
ATOM    525  C   THR    72      -7.723  -1.982  -2.127  1.00  0.05           C  
ATOM    526  CB  THR    72      -9.061  -1.600  -4.203  1.00  0.05           C  
ATOM    527  O   THR    72      -7.353  -3.143  -1.960  1.00  0.05           O  
ATOM    528  CG2 THR    72      -9.104  -1.025  -5.611  1.00  0.05           C  
ATOM    529  OG1 THR    72      -9.374  -2.965  -4.317  1.00  0.05           O  
ATOM    530  N   ILE    73      -8.163  -1.206  -1.138  1.00  0.10           N  
ATOM    531  CA  ILE    73      -8.319  -1.644   0.248  1.00  0.10           C  
ATOM    532  C   ILE    73      -9.590  -1.043   0.851  1.00  0.10           C  
ATOM    533  CB  ILE    73      -7.043  -1.319   1.052  1.00  0.10           C  
ATOM    534  O   ILE    73      -9.950   0.089   0.540  1.00  0.10           O  
ATOM    535  CG1 ILE    73      -7.019  -2.117   2.370  1.00  0.10           C  
ATOM    536  CG2 ILE    73      -6.880   0.189   1.308  1.00  0.10           C  
ATOM    537  CD1 ILE    73      -5.662  -2.054   3.084  1.00  0.10           C  
ATOM    538  N   ASN    74     -10.286  -1.774   1.717  1.00  0.10           N  
ATOM    539  CA  ASN    74     -11.383  -1.215   2.505  1.00  0.10           C  
ATOM    540  C   ASN    74     -10.851  -0.531   3.775  1.00  0.10           C  
ATOM    541  CB  ASN    74     -12.456  -2.280   2.796  1.00  0.10           C  
ATOM    542  O   ASN    74     -10.123  -1.120   4.577  1.00  0.10           O  
ATOM    543  CG  ASN    74     -11.944  -3.486   3.562  1.00  0.10           C  
ATOM    544  ND2 ASN    74     -12.824  -4.248   4.167  1.00  0.10           N  
ATOM    545  OD1 ASN    74     -10.763  -3.784   3.589  1.00  0.10           O  
ATOM    546  N   CYS    75     -11.238   0.725   3.983  1.00  0.10           N  
ATOM    547  CA  CYS    75     -10.871   1.458   5.189  1.00  0.10           C  
ATOM    548  C   CYS    75     -11.767   1.053   6.355  1.00  0.10           C  
ATOM    549  CB  CYS    75     -10.920   2.950   4.890  1.00  0.10           C  
ATOM    550  O   CYS    75     -12.984   1.185   6.277  1.00  0.10           O  
ATOM    551  SG  CYS    75      -9.506   3.388   3.862  1.00  0.10           S  
ATOM    552  N   GLN    76     -11.187   0.535   7.436  1.00  0.15           N  
ATOM    553  CA  GLN    76     -11.967   0.028   8.565  1.00  0.15           C  
ATOM    554  C   GLN    76     -11.243   0.159   9.902  1.00  0.15           C  
ATOM    555  CB  GLN    76     -12.383  -1.424   8.303  1.00  0.15           C  
ATOM    556  O   GLN    76     -10.011   0.142   9.977  1.00  0.15           O  
ATOM    557  CG  GLN    76     -11.187  -2.378   8.224  1.00  0.15           C  
ATOM    558  CD  GLN    76     -11.622  -3.748   7.756  1.00  0.15           C  
ATOM    559  NE2 GLN    76     -10.763  -4.442   7.076  1.00  0.15           N  
ATOM    560  OE1 GLN    76     -12.729  -4.214   7.967  1.00  0.15           O  
ATOM    561  N   GLU    77     -12.043   0.241  10.964  1.00  0.15           N  
ATOM    562  CA  GLU    77     -11.585   0.254  12.349  1.00  0.15           C  
ATOM    563  C   GLU    77     -11.850  -1.093  13.043  1.00  0.15           C  
ATOM    564  CB  GLU    77     -12.245   1.385  13.147  1.00  0.15           C  
ATOM    565  O   GLU    77     -12.903  -1.692  12.822  1.00  0.15           O  
ATOM    566  CG  GLU    77     -11.704   2.750  12.718  1.00  0.15           C  
ATOM    567  CD  GLU    77     -12.098   3.895  13.656  1.00  0.15           C  
ATOM    568  OE1 GLU    77     -11.442   4.952  13.531  1.00  0.15           O  
ATOM    569  OE2 GLU    77     -12.974   3.680  14.523  1.00  0.15           O  
ATOM    570  N   PRO    78     -10.938  -1.560  13.918  1.00  0.16           N  
ATOM    571  CA  PRO    78      -9.624  -0.984  14.196  1.00  0.16           C  
ATOM    572  C   PRO    78      -8.644  -1.188  13.029  1.00  0.16           C  
ATOM    573  CB  PRO    78      -9.144  -1.681  15.472  1.00  0.16           C  
ATOM    574  O   PRO    78      -8.718  -2.162  12.276  1.00  0.16           O  
ATOM    575  CG  PRO    78      -9.809  -3.055  15.389  1.00  0.16           C  
ATOM    576  CD  PRO    78     -11.146  -2.762  14.710  1.00  0.16           C  
ATOM    577  N   LYS    79      -7.676  -0.274  12.898  1.00  0.37           N  
ATOM    578  CA  LYS    79      -6.550  -0.467  11.977  1.00  0.37           C  
ATOM    579  C   LYS    79      -5.767  -1.707  12.411  1.00  0.37           C  
ATOM    580  CB  LYS    79      -5.656   0.785  11.905  1.00  0.37           C  
ATOM    581  O   LYS    79      -5.268  -1.737  13.533  1.00  0.37           O  
ATOM    582  CG  LYS    79      -6.374   1.931  11.176  1.00  0.37           C  
ATOM    583  CD  LYS    79      -5.558   3.233  11.111  1.00  0.37           C  
ATOM    584  CE  LYS    79      -6.397   4.269  10.346  1.00  0.37           C  
ATOM    585  NZ  LYS    79      -5.808   5.627  10.294  1.00  0.37           N  
ATOM    586  N   LEU    80      -5.623  -2.700  11.531  1.00  0.12           N  
ATOM    587  CA  LEU    80      -4.773  -3.868  11.809  1.00  0.12           C  
ATOM    588  C   LEU    80      -3.296  -3.460  11.959  1.00  0.12           C  
ATOM    589  CB  LEU    80      -4.951  -4.878  10.667  1.00  0.12           C  
ATOM    590  O   LEU    80      -2.537  -4.054  12.724  1.00  0.12           O  
ATOM    591  CG  LEU    80      -4.099  -6.150  10.831  1.00  0.12           C  
ATOM    592  CD1 LEU    80      -4.642  -7.060  11.933  1.00  0.12           C  
ATOM    593  CD2 LEU    80      -4.120  -6.890   9.515  1.00  0.12           C  
ATOM    594  N   GLY    81      -2.885  -2.426  11.226  1.00  0.11           N  
ATOM    595  CA  GLY    81      -1.500  -1.997  11.151  1.00  0.11           C  
ATOM    596  C   GLY    81      -1.322  -0.711  10.354  1.00  0.11           C  
ATOM    597  O   GLY    81      -2.280   0.018  10.094  1.00  0.11           O  
ATOM    598  N   SER    82      -0.081  -0.426   9.958  1.00  0.09           N  
ATOM    599  CA  SER    82       0.226   0.678   9.039  1.00  0.09           C  
ATOM    600  C   SER    82       0.581   0.151   7.656  1.00  0.09           C  
ATOM    601  CB  SER    82       1.340   1.574   9.584  1.00  0.09           C  
ATOM    602  O   SER    82       1.445  -0.722   7.553  1.00  0.09           O  
ATOM    603  OG  SER    82       2.560   0.879   9.725  1.00  0.09           O  
ATOM    604  N   LEU    83      -0.034   0.720   6.620  1.00  0.08           N  
ATOM    605  CA  LEU    83       0.291   0.428   5.229  1.00  0.08           C  
ATOM    606  C   LEU    83       1.673   1.010   4.904  1.00  0.08           C  
ATOM    607  CB  LEU    83      -0.843   0.978   4.340  1.00  0.08           C  
ATOM    608  O   LEU    83       1.997   2.146   5.265  1.00  0.08           O  
ATOM    609  CG  LEU    83      -0.821   0.541   2.862  1.00  0.08           C  
ATOM    610  CD1 LEU    83      -1.055  -0.961   2.710  1.00  0.08           C  
ATOM    611  CD2 LEU    83      -1.958   1.228   2.104  1.00  0.08           C  
ATOM    612  N   VAL    84       2.511   0.202   4.274  1.00  0.04           N  
ATOM    613  CA  VAL    84       3.855   0.567   3.839  1.00  0.04           C  
ATOM    614  C   VAL    84       3.989   0.123   2.398  1.00  0.04           C  
ATOM    615  CB  VAL    84       4.941  -0.085   4.718  1.00  0.04           C  
ATOM    616  O   VAL    84       3.698  -1.025   2.076  1.00  0.04           O  
ATOM    617  CG1 VAL    84       6.346   0.304   4.244  1.00  0.04           C  
ATOM    618  CG2 VAL    84       4.816   0.341   6.190  1.00  0.04           C  
ATOM    619  N   VAL    85       4.447   1.016   1.537  1.00  0.04           N  
ATOM    620  CA  VAL    85       4.823   0.665   0.173  1.00  0.04           C  
ATOM    621  C   VAL    85       6.323   0.808   0.033  1.00  0.04           C  
ATOM    622  CB  VAL    85       4.023   1.457  -0.858  1.00  0.04           C  
ATOM    623  O   VAL    85       6.922   1.802   0.442  1.00  0.04           O  
ATOM    624  CG1 VAL    85       4.262   2.952  -0.754  1.00  0.04           C  
ATOM    625  CG2 VAL    85       4.310   0.988  -2.284  1.00  0.04           C  
ATOM    626  N   ARG    86       6.935  -0.237  -0.500  1.00  0.07           N  
ATOM    627  CA  ARG    86       8.345  -0.267  -0.829  1.00  0.07           C  
ATOM    628  C   ARG    86       8.498   0.126  -2.283  1.00  0.07           C  
ATOM    629  CB  ARG    86       8.869  -1.664  -0.538  1.00  0.07           C  
ATOM    630  O   ARG    86       7.942  -0.542  -3.150  1.00  0.07           O  
ATOM    631  CG  ARG    86      10.368  -1.725  -0.810  1.00  0.07           C  
ATOM    632  CD  ARG    86      10.946  -3.016  -0.246  1.00  0.07           C  
ATOM    633  NE  ARG    86      10.941  -2.923   1.218  1.00  0.07           N  
ATOM    634  NH1 ARG    86      11.751  -5.008   1.690  1.00  0.07           N  
ATOM    635  NH2 ARG    86      11.336  -3.528   3.342  1.00  0.07           N  
ATOM    636  CZ  ARG    86      11.341  -3.829   2.075  1.00  0.07           C  
ATOM    637  N   CYS    87       9.267   1.176  -2.521  1.00  0.05           N  
ATOM    638  CA  CYS    87       9.534   1.710  -3.844  1.00  0.05           C  
ATOM    639  C   CYS    87      10.961   1.357  -4.254  1.00  0.05           C  
ATOM    640  CB  CYS    87       9.322   3.224  -3.806  1.00  0.05           C  
ATOM    641  O   CYS    87      11.913   1.684  -3.536  1.00  0.05           O  
ATOM    642  SG  CYS    87       7.703   3.763  -3.209  1.00  0.05           S  
ATOM    643  N   SER    88      11.123   0.731  -5.417  1.00  0.04           N  
ATOM    644  CA  SER    88      12.436   0.466  -6.007  1.00  0.04           C  
ATOM    645  C   SER    88      12.449   0.803  -7.487  1.00  0.04           C  
ATOM    646  CB  SER    88      12.852  -0.989  -5.814  1.00  0.04           C  
ATOM    647  O   SER    88      11.459   0.622  -8.187  1.00  0.04           O  
ATOM    648  OG  SER    88      14.185  -1.133  -6.257  1.00  0.04           O  
ATOM    649  N   PHE    89      13.587   1.291  -7.970  1.00  0.14           N  
ATOM    650  CA  PHE    89      13.819   1.418  -9.404  1.00  0.14           C  
ATOM    651  C   PHE    89      14.103   0.051 -10.056  1.00  0.14           C  
ATOM    652  CB  PHE    89      14.973   2.402  -9.606  1.00  0.14           C  
ATOM    653  O   PHE    89      13.893  -0.119 -11.253  1.00  0.14           O  
ATOM    654  CG  PHE    89      15.177   2.784 -11.053  1.00  0.14           C  
ATOM    655  CD1 PHE    89      16.211   2.194 -11.803  1.00  0.14           C  
ATOM    656  CD2 PHE    89      14.298   3.697 -11.665  1.00  0.14           C  
ATOM    657  CE1 PHE    89      16.370   2.525 -13.159  1.00  0.14           C  
ATOM    658  CE2 PHE    89      14.459   4.030 -13.021  1.00  0.14           C  
ATOM    659  CZ  PHE    89      15.496   3.443 -13.768  1.00  0.14           C  
ATOM    660  N   TYR    90      14.551  -0.930  -9.266  1.00  0.12           N  
ATOM    661  CA  TYR    90      14.901  -2.274  -9.714  1.00  0.12           C  
ATOM    662  C   TYR    90      13.825  -3.285  -9.299  1.00  0.12           C  
ATOM    663  CB  TYR    90      16.278  -2.661  -9.155  1.00  0.12           C  
ATOM    664  O   TYR    90      13.288  -3.230  -8.195  1.00  0.12           O  
ATOM    665  CG  TYR    90      17.396  -1.682  -9.475  1.00  0.12           C  
ATOM    666  CD1 TYR    90      17.913  -1.599 -10.784  1.00  0.12           C  
ATOM    667  CD2 TYR    90      17.930  -0.867  -8.458  1.00  0.12           C  
ATOM    668  CE1 TYR    90      18.967  -0.709 -11.072  1.00  0.12           C  
ATOM    669  CE2 TYR    90      18.988   0.019  -8.738  1.00  0.12           C  
ATOM    670  OH  TYR    90      20.542   0.937 -10.312  1.00  0.12           O  
ATOM    671  CZ  TYR    90      19.510   0.094 -10.047  1.00  0.12           C  
ATOM    672  N   GLU    91      13.524  -4.240 -10.176  1.00  0.10           N  
ATOM    673  CA  GLU    91      12.493  -5.264  -9.941  1.00  0.10           C  
ATOM    674  C   GLU    91      12.872  -6.250  -8.818  1.00  0.10           C  
ATOM    675  CB  GLU    91      12.271  -5.996 -11.270  1.00  0.10           C  
ATOM    676  O   GLU    91      12.006  -6.845  -8.178  1.00  0.10           O  
ATOM    677  CG  GLU    91      11.068  -6.950 -11.263  1.00  0.10           C  
ATOM    678  CD  GLU    91      10.836  -7.615 -12.630  1.00  0.10           C  
ATOM    679  OE1 GLU    91       9.745  -8.199 -12.807  1.00  0.10           O  
ATOM    680  OE2 GLU    91      11.748  -7.555 -13.489  1.00  0.10           O  
ATOM    681  N   ASP    92      14.168  -6.394  -8.532  1.00  0.04           N  
ATOM    682  CA  ASP    92      14.687  -7.245  -7.458  1.00  0.04           C  
ATOM    683  C   ASP    92      14.583  -6.611  -6.060  1.00  0.04           C  
ATOM    684  CB  ASP    92      16.127  -7.668  -7.788  1.00  0.04           C  
ATOM    685  O   ASP    92      14.754  -7.307  -5.056  1.00  0.04           O  
ATOM    686  CG  ASP    92      17.135  -6.516  -7.895  1.00  0.04           C  
ATOM    687  OD1 ASP    92      16.849  -5.398  -7.402  1.00  0.04           O  
ATOM    688  OD2 ASP    92      18.216  -6.773  -8.464  1.00  0.04           O  
ATOM    689  N   PHE    93      14.263  -5.314  -5.978  1.00  0.07           N  
ATOM    690  CA  PHE    93      14.214  -4.546  -4.736  1.00  0.07           C  
ATOM    691  C   PHE    93      15.504  -4.651  -3.897  1.00  0.07           C  
ATOM    692  CB  PHE    93      12.936  -4.887  -3.942  1.00  0.07           C  
ATOM    693  O   PHE    93      15.431  -4.634  -2.667  1.00  0.07           O  
ATOM    694  CG  PHE    93      11.646  -4.449  -4.600  1.00  0.07           C  
ATOM    695  CD1 PHE    93      11.034  -3.255  -4.194  1.00  0.07           C  
ATOM    696  CD2 PHE    93      11.072  -5.206  -5.633  1.00  0.07           C  
ATOM    697  CE1 PHE    93       9.849  -2.820  -4.809  1.00  0.07           C  
ATOM    698  CE2 PHE    93       9.904  -4.760  -6.274  1.00  0.07           C  
ATOM    699  CZ  PHE    93       9.284  -3.573  -5.849  1.00  0.07           C  
ATOM    700  N   LEU    94      16.689  -4.737  -4.520  1.00  0.07           N  
ATOM    701  CA  LEU    94      17.966  -4.674  -3.788  1.00  0.07           C  
ATOM    702  C   LEU    94      18.207  -3.290  -3.170  1.00  0.07           C  
ATOM    703  CB  LEU    94      19.130  -5.045  -4.724  1.00  0.07           C  
ATOM    704  O   LEU    94      18.662  -3.181  -2.031  1.00  0.07           O  
ATOM    705  CG  LEU    94      19.228  -6.538  -5.079  1.00  0.07           C  
ATOM    706  CD1 LEU    94      20.387  -6.741  -6.055  1.00  0.07           C  
ATOM    707  CD2 LEU    94      19.499  -7.420  -3.854  1.00  0.07           C  
ATOM    708  N   GLU    95      17.844  -2.236  -3.900  1.00  0.08           N  
ATOM    709  CA  GLU    95      17.853  -0.853  -3.424  1.00  0.08           C  
ATOM    710  C   GLU    95      16.424  -0.319  -3.382  1.00  0.08           C  
ATOM    711  CB  GLU    95      18.727   0.035  -4.317  1.00  0.08           C  
ATOM    712  O   GLU    95      15.751  -0.220  -4.408  1.00  0.08           O  
ATOM    713  CG  GLU    95      20.220  -0.313  -4.223  1.00  0.08           C  
ATOM    714  CD  GLU    95      21.109   0.645  -5.033  1.00  0.08           C  
ATOM    715  OE1 GLU    95      22.346   0.461  -4.975  1.00  0.08           O  
ATOM    716  OE2 GLU    95      20.569   1.569  -5.687  1.00  0.08           O  
ATOM    717  N   TYR    96      15.936   0.030  -2.195  1.00  0.07           N  
ATOM    718  CA  TYR    96      14.570   0.506  -2.014  1.00  0.07           C  
ATOM    719  C   TYR    96      14.471   1.570  -0.927  1.00  0.07           C  
ATOM    720  CB  TYR    96      13.643  -0.674  -1.696  1.00  0.07           C  
ATOM    721  O   TYR    96      15.359   1.734  -0.091  1.00  0.07           O  
ATOM    722  CG  TYR    96      13.938  -1.367  -0.377  1.00  0.07           C  
ATOM    723  CD1 TYR    96      14.802  -2.473  -0.365  1.00  0.07           C  
ATOM    724  CD2 TYR    96      13.367  -0.918   0.831  1.00  0.07           C  
ATOM    725  CE1 TYR    96      15.058  -3.173   0.825  1.00  0.07           C  
ATOM    726  CE2 TYR    96      13.640  -1.596   2.035  1.00  0.07           C  
ATOM    727  OH  TYR    96      14.695  -3.435   3.175  1.00  0.07           O  
ATOM    728  CZ  TYR    96      14.469  -2.738   2.029  1.00  0.07           C  
ATOM    729  N   HIS    97      13.338   2.263  -0.916  1.00  0.07           N  
ATOM    730  CA  HIS    97      12.902   3.060   0.221  1.00  0.07           C  
ATOM    731  C   HIS    97      11.450   2.730   0.551  1.00  0.07           C  
ATOM    732  CB  HIS    97      13.121   4.553  -0.043  1.00  0.07           C  
ATOM    733  O   HIS    97      10.644   2.446  -0.333  1.00  0.07           O  
ATOM    734  CG  HIS    97      12.368   5.086  -1.236  1.00  0.07           C  
ATOM    735  CD2 HIS    97      11.215   5.823  -1.217  1.00  0.07           C  
ATOM    736  ND1 HIS    97      12.725   4.925  -2.556  1.00  0.07           N  
ATOM    737  CE1 HIS    97      11.823   5.568  -3.313  1.00  0.07           C  
ATOM    738  NE2 HIS    97      10.893   6.145  -2.539  1.00  0.07           N  
ATOM    739  N   ASP    98      11.130   2.764   1.838  1.00  0.06           N  
ATOM    740  CA  ASP    98       9.778   2.526   2.322  1.00  0.06           C  
ATOM    741  C   ASP    98       9.061   3.873   2.503  1.00  0.06           C  
ATOM    742  CB  ASP    98       9.821   1.710   3.627  1.00  0.06           C  
ATOM    743  O   ASP    98       9.588   4.790   3.139  1.00  0.06           O  
ATOM    744  CG  ASP    98      10.229   0.226   3.485  1.00  0.06           C  
ATOM    745  OD1 ASP    98      10.319  -0.321   2.362  1.00  0.06           O  
ATOM    746  OD2 ASP    98      10.445  -0.412   4.542  1.00  0.06           O  
ATOM    747  N   VAL    99       7.840   3.974   1.983  1.00  0.05           N  
ATOM    748  CA  VAL    99       6.916   5.089   2.206  1.00  0.05           C  
ATOM    749  C   VAL    99       5.767   4.581   3.066  1.00  0.05           C  
ATOM    750  CB  VAL    99       6.399   5.682   0.881  1.00  0.05           C  
ATOM    751  O   VAL    99       5.104   3.596   2.734  1.00  0.05           O  
ATOM    752  CG1 VAL    99       5.485   6.888   1.145  1.00  0.05           C  
ATOM    753  CG2 VAL    99       7.549   6.102  -0.042  1.00  0.05           C  
ATOM    754  N   ARG   100       5.505   5.238   4.198  1.00  0.17           N  
ATOM    755  CA  ARG   100       4.327   4.918   5.009  1.00  0.17           C  
ATOM    756  C   ARG   100       3.093   5.550   4.374  1.00  0.17           C  
ATOM    757  CB  ARG   100       4.547   5.400   6.443  1.00  0.17           C  
ATOM    758  O   ARG   100       3.064   6.761   4.192  1.00  0.17           O  
ATOM    759  CG  ARG   100       3.374   5.007   7.347  1.00  0.17           C  
ATOM    760  CD  ARG   100       3.600   5.591   8.740  1.00  0.17           C  
ATOM    761  NE  ARG   100       2.447   5.331   9.617  1.00  0.17           N  
ATOM    762  NH1 ARG   100       2.933   6.913  11.205  1.00  0.17           N  
ATOM    763  NH2 ARG   100       1.090   5.673  11.412  1.00  0.17           N  
ATOM    764  CZ  ARG   100       2.164   5.969  10.737  1.00  0.17           C  
ATOM    765  N   VAL   101       2.051   4.766   4.131  1.00  0.07           N  
ATOM    766  CA  VAL   101       0.755   5.281   3.679  1.00  0.07           C  
ATOM    767  C   VAL   101      -0.195   5.340   4.872  1.00  0.07           C  
ATOM    768  CB  VAL   101       0.204   4.486   2.486  1.00  0.07           C  
ATOM    769  O   VAL   101      -0.471   4.340   5.539  1.00  0.07           O  
ATOM    770  CG1 VAL   101      -1.096   5.118   1.979  1.00  0.07           C  
ATOM    771  CG2 VAL   101       1.221   4.466   1.338  1.00  0.07           C  
ATOM    772  N   VAL   102      -0.649   6.544   5.199  1.00  0.13           N  
ATOM    773  CA  VAL   102      -1.599   6.812   6.276  1.00  0.13           C  
ATOM    774  C   VAL   102      -2.959   7.052   5.644  1.00  0.13           C  
ATOM    775  CB  VAL   102      -1.153   7.997   7.152  1.00  0.13           C  
ATOM    776  O   VAL   102      -3.166   8.063   4.983  1.00  0.13           O  
ATOM    777  CG1 VAL   102      -2.157   8.252   8.286  1.00  0.13           C  
ATOM    778  CG2 VAL   102       0.203   7.703   7.810  1.00  0.13           C  
ATOM    779  N   LEU   103      -3.873   6.114   5.877  1.00  0.19           N  
ATOM    780  CA  LEU   103      -5.274   6.238   5.491  1.00  0.19           C  
ATOM    781  C   LEU   103      -6.043   6.943   6.614  1.00  0.19           C  
ATOM    782  CB  LEU   103      -5.838   4.844   5.164  1.00  0.19           C  
ATOM    783  O   LEU   103      -6.095   6.429   7.738  1.00  0.19           O  
ATOM    784  CG  LEU   103      -5.114   4.115   4.013  1.00  0.19           C  
ATOM    785  CD1 LEU   103      -5.719   2.729   3.805  1.00  0.19           C  
ATOM    786  CD2 LEU   103      -5.181   4.877   2.692  1.00  0.19           C  
ATOM    787  N   ASP   104      -6.579   8.122   6.332  1.00  0.17           N  
ATOM    788  CA  ASP   104      -7.449   8.891   7.219  1.00  0.17           C  
ATOM    789  C   ASP   104      -8.915   8.556   6.932  1.00  0.17           C  
ATOM    790  CB  ASP   104      -7.158  10.391   7.071  1.00  0.17           C  
ATOM    791  O   ASP   104      -9.335   8.545   5.774  1.00  0.17           O  
ATOM    792  CG  ASP   104      -7.755  11.212   8.218  1.00  0.17           C  
ATOM    793  OD1 ASP   104      -7.991  10.606   9.290  1.00  0.17           O  
ATOM    794  OD2 ASP   104      -7.871  12.441   8.032  1.00  0.17           O  
ATOM    795  N   PHE   105      -9.668   8.214   7.976  1.00  0.16           N  
ATOM    796  CA  PHE   105     -11.033   7.708   7.840  1.00  0.16           C  
ATOM    797  C   PHE   105     -12.007   8.879   7.932  1.00  0.16           C  
ATOM    798  CB  PHE   105     -11.307   6.619   8.893  1.00  0.16           C  
ATOM    799  O   PHE   105     -12.097   9.516   8.982  1.00  0.16           O  
ATOM    800  CG  PHE   105     -10.407   5.387   8.868  1.00  0.16           C  
ATOM    801  CD1 PHE   105      -9.640   5.044   7.734  1.00  0.16           C  
ATOM    802  CD2 PHE   105     -10.371   4.546   9.995  1.00  0.16           C  
ATOM    803  CE1 PHE   105      -8.875   3.865   7.716  1.00  0.16           C  
ATOM    804  CE2 PHE   105      -9.620   3.357   9.968  1.00  0.16           C  
ATOM    805  CZ  PHE   105      -8.889   3.005   8.823  1.00  0.16           C  
ATOM    806  N   ILE   106     -12.704   9.159   6.828  1.00  0.11           N  
ATOM    807  CA  ILE   106     -13.727  10.212   6.724  1.00  0.11           C  
ATOM    808  C   ILE   106     -15.141   9.642   6.648  1.00  0.11           C  
ATOM    809  CB  ILE   106     -13.433  11.200   5.577  1.00  0.11           C  
ATOM    810  O   ILE   106     -15.310   8.504   6.139  1.00  0.11           O  
TER     811      ILE   106                                                       
END   
