# Supplementary material for: LoCoHD: a metric for comparing local environments of proteins
Source: Nat Commun. 2024 May 13;15:4029. doi: 10.1038/s41467-024-48225-0 (PMC11091161; doi:10.1038/s41467-024-48225-0)
Supplement: Supplementary file 4 — Source Data [file 41467_2024_48225_MOESM4_ESM.zip › Fig3_SFig9/T1064TS427_1_primitiveStructure.pdb]

ATOM      1    E GLN 0   1       8.606  10.541   1.190  1.00  1.00          Pr  
ATOM      2    B GLN 0   1       8.172   8.965   1.790  1.00  1.00          Pr  
ATOM      3    C GLN 0   1      10.028  11.100   0.667  1.00  1.00          Pr  
ATOM      4    A GLN 0   1       8.688  11.240   1.223  1.00  1.00          Pr  
ATOM      5    A GLN 0   1       8.481  10.075   2.195  1.00  1.00          Pr  
ATOM      6    A GLN 0   1       7.663  11.327   0.077  1.00  1.00          Pr  
ATOM      7    E GLU 0   2       8.120   9.155   4.783  1.00  1.00          Pr  
ATOM      8    B GLU 0   2       6.856   7.792   5.366  1.00  1.00          Pr  
ATOM      9    C GLU 0   2       8.730  10.291   3.487  1.00  1.00          Pr  
ATOM     10    A GLU 0   2       8.602   9.219   4.492  1.00  1.00          Pr  
ATOM     11    A GLU 0   2       7.135   8.831   4.762  1.00  1.00          Pr  
ATOM     12    A GLU 0   2       9.275   9.643   5.807  1.00  1.00          Pr  
ATOM     13    E CYS 0   3       4.390  10.071   4.643  1.00  1.00          Pr  
ATOM     14    B CYS 0   3       4.154  11.167   2.964  1.00  1.00          Pr  
ATOM     15    C CYS 0   3       6.188   9.673   4.331  1.00  1.00          Pr  
ATOM     16    A CYS 0   3       4.767   9.522   4.605  1.00  1.00          Pr  
ATOM     17    A CYS 0   3       3.900  10.068   3.458  1.00  1.00          Pr  
ATOM     18    A CYS 0   3       4.472  10.252   5.922  1.00  1.00          Pr  
ATOM     19    H CYS 0   3       2.859   9.746   6.579  1.00  1.00          Pr  
ATOM     20    E SER 0   4       1.265   9.238   2.142  1.00  1.00          Pr  
ATOM     21    B SER 0   4       0.108   8.641   3.528  1.00  1.00          Pr  
ATOM     22    B SER 0   4       0.683   9.205   0.101  1.00  1.00          Pr  
ATOM     23    C SER 0   4       2.850   9.331   3.096  1.00  1.00          Pr  
ATOM     24    A SER 0   4       1.766   9.740   2.198  1.00  1.00          Pr  
ATOM     25    A SER 0   4       0.446   9.682   2.967  1.00  1.00          Pr  
ATOM     26    A SER 0   4       1.738   8.832   0.964  1.00  1.00          Pr  
ATOM     27    E LEU 0   5      -2.215  11.742   4.186  1.00  1.00          Pr  
ATOM     28    B LEU 0   5      -2.637  11.676   1.720  1.00  1.00          Pr  
ATOM     29    C LEU 0   5      -0.267  10.806   3.050  1.00  1.00          Pr  
ATOM     30    A LEU 0   5      -1.570  10.904   3.710  1.00  1.00          Pr  
ATOM     31    A LEU 0   5      -2.665  10.868   2.645  1.00  1.00          Pr  
ATOM     32    A LEU 0   5      -1.631  12.194   4.549  1.00  1.00          Pr  
ATOM     33    A LEU 0   5      -2.936  12.363   5.355  1.00  1.00          Pr  
ATOM     34    A LEU 0   5      -3.030  11.356   6.502  1.00  1.00          Pr  
ATOM     35    A LEU 0   5      -2.983  13.768   5.954  1.00  1.00          Pr  
ATOM     36    E GLN 0   6      -4.074   8.566   1.002  1.00  1.00          Pr  
ATOM     37    B GLN 0   6      -5.995   8.998   3.752  1.00  1.00          Pr  
ATOM     38    B GLN 0   6      -3.881   6.826  -1.262  1.00  1.00          Pr  
ATOM     39    C GLN 0   6      -3.617   9.953   2.795  1.00  1.00          Pr  
ATOM     40    C GLN 0   6      -1.731   7.183  -1.072  1.00  1.00          Pr  
ATOM     41    A GLN 0   6      -4.736   9.769   1.873  1.00  1.00          Pr  
ATOM     42    A GLN 0   6      -6.026   9.596   2.679  1.00  1.00          Pr  
ATOM     43    A GLN 0   6      -4.476   8.553   0.972  1.00  1.00          Pr  
ATOM     44    A GLN 0   6      -3.223   8.709   0.093  1.00  1.00          Pr  
ATOM     45    A GLN 0   6      -2.978   7.506  -0.810  1.00  1.00          Pr  
ATOM     46    E SER 0   7      -8.639  10.340   2.465  1.00  1.00          Pr  
ATOM     47    B SER 0   7      -9.479   9.063   0.954  1.00  1.00          Pr  
ATOM     48    B SER 0   7      -8.286  12.344   3.639  1.00  1.00          Pr  
ATOM     49    C SER 0   7      -7.148  10.116   2.186  1.00  1.00          Pr  
ATOM     50    A SER 0   7      -8.443  10.045   2.875  1.00  1.00          Pr  
ATOM     51    A SER 0   7      -9.367   9.054   2.178  1.00  1.00          Pr  
ATOM     52    A SER 0   7      -9.113  11.418   2.959  1.00  1.00          Pr  
ATOM     53    E CYS 0   8     -10.841   6.827   3.270  1.00  1.00          Pr  
ATOM     54    B CYS 0   8     -12.141   7.219   4.551  1.00  1.00          Pr  
ATOM     55    C CYS 0   8     -10.056   8.226   2.957  1.00  1.00          Pr  
ATOM     56    A CYS 0   8     -10.959   7.199   2.451  1.00  1.00          Pr  
ATOM     57    A CYS 0   8     -12.201   7.059   3.333  1.00  1.00          Pr  
ATOM     58    A CYS 0   8     -10.213   5.871   2.378  1.00  1.00          Pr  
ATOM     59    H CYS 0   8      -9.478   5.387   3.951  1.00  1.00          Pr  
ATOM     60    E THR 0   9     -15.061   6.229   3.032  1.00  1.00          Pr  
ATOM     61    B THR 0   9     -14.264   4.129   3.556  1.00  1.00          Pr  
ATOM     62    B THR 0   9     -15.717   7.891   1.819  1.00  1.00          Pr  
ATOM     63    C THR 0   9     -13.327   6.717   2.710  1.00  1.00          Pr  
ATOM     64    A THR 0   9     -14.595   6.510   3.414  1.00  1.00          Pr  
ATOM     65    A THR 0   9     -14.614   5.166   4.130  1.00  1.00          Pr  
ATOM     66    A THR 0   9     -15.779   6.633   2.449  1.00  1.00          Pr  
ATOM     67    A THR 0   9     -17.134   6.554   3.146  1.00  1.00          Pr  
ATOM     68    E GLN 0  10     -15.783   3.699   7.740  1.00  1.00          Pr  
ATOM     69    B GLN 0  10     -17.132   3.189   5.028  1.00  1.00          Pr  
ATOM     70    B GLN 0  10     -16.505   4.440  10.281  1.00  1.00          Pr  
ATOM     71    C GLN 0  10     -15.055   5.171   5.387  1.00  1.00          Pr  
ATOM     72    C GLN 0  10     -15.525   2.635  10.985  1.00  1.00          Pr  
ATOM     73    A GLN 0  10     -15.141   3.953   6.189  1.00  1.00          Pr  
ATOM     74    A GLN 0  10     -16.049   2.894   5.531  1.00  1.00          Pr  
ATOM     75    A GLN 0  10     -15.611   4.305   7.607  1.00  1.00          Pr  
ATOM     76    A GLN 0  10     -15.233   3.218   8.627  1.00  1.00          Pr  
ATOM     77    A GLN 0  10     -15.794   3.487  10.022  1.00  1.00          Pr  
ATOM     78    E HIS 0  11     -16.929   0.267   6.498  1.00  1.00          Pr  
ATOM     79    B HIS 0  11     -17.228  -0.377   2.975  1.00  1.00          Pr  
ATOM     80    C HIS 0  11     -15.607   1.637   5.563  1.00  1.00          Pr  
ATOM     81    C HIS 0  11     -17.928   0.959   8.177  1.00  1.00          Pr  
ATOM     82    C HIS 0  11     -16.709  -0.469   9.335  1.00  1.00          Pr  
ATOM     83    A HIS 0  11     -16.267   0.452   5.006  1.00  1.00          Pr  
ATOM     84    A HIS 0  11     -16.492   0.467   3.486  1.00  1.00          Pr  
ATOM     85    A HIS 0  11     -17.553   0.128   5.781  1.00  1.00          Pr  
ATOM     86    D HIS 0  11     -17.370   0.087   7.273  1.00  1.00          Pr  
ATOM     87    D HIS 0  11     -16.612  -0.806   7.982  1.00  1.00          Pr  
ATOM     88    D HIS 0  11     -17.527   0.594   9.405  1.00  1.00          Pr  
ATOM     89    E GLN 0  12     -16.636   2.736   1.002  1.00  1.00          Pr  
ATOM     90    B GLN 0  12     -13.494   1.285   1.259  1.00  1.00          Pr  
ATOM     91    B GLN 0  12     -17.819   4.910  -0.340  1.00  1.00          Pr  
ATOM     92    C GLN 0  12     -15.848   1.375   2.750  1.00  1.00          Pr  
ATOM     93    C GLN 0  12     -19.624   4.609   0.836  1.00  1.00          Pr  
ATOM     94    A GLN 0  12     -15.890   1.389   1.290  1.00  1.00          Pr  
ATOM     95    A GLN 0  12     -14.543   0.957   0.694  1.00  1.00          Pr  
ATOM     96    A GLN 0  12     -16.340   2.760   0.774  1.00  1.00          Pr  
ATOM     97    A GLN 0  12     -17.775   3.072   1.231  1.00  1.00          Pr  
ATOM     98    A GLN 0  12     -18.395   4.268   0.520  1.00  1.00          Pr  
ATOM     99    E PRO 0  13     -14.063   0.109  -1.571  1.00  1.00          Pr  
ATOM    100    B PRO 0  13     -13.415   2.128  -2.295  1.00  1.00          Pr  
ATOM    101    C PRO 0  13     -14.540   0.219  -0.435  1.00  1.00          Pr  
ATOM    102    A PRO 0  13     -13.325  -0.012  -1.205  1.00  1.00          Pr  
ATOM    103    A PRO 0  13     -12.731   1.321  -1.668  1.00  1.00          Pr  
ATOM    104    A PRO 0  13     -13.732  -0.890  -2.397  1.00  1.00          Pr  
ATOM    105    A PRO 0  13     -15.037  -1.538  -1.942  1.00  1.00          Pr  
ATOM    106    A PRO 0  13     -15.664  -0.466  -1.055  1.00  1.00          Pr  
ATOM    107    E TYR 0  14      -9.129   4.524  -1.347  1.00  1.00          Pr  
ATOM    108    B TYR 0  14      -8.777   1.396  -2.286  1.00  1.00          Pr  
ATOM    109    B TYR 0  14      -7.061   8.025  -1.540  1.00  1.00          Pr  
ATOM    110    C TYR 0  14     -11.454   1.533  -1.379  1.00  1.00          Pr  
ATOM    111    A TYR 0  14     -10.703   2.720  -1.757  1.00  1.00          Pr  
ATOM    112    A TYR 0  14      -9.516   2.319  -2.631  1.00  1.00          Pr  
ATOM    113    A TYR 0  14     -10.267   3.451  -0.484  1.00  1.00          Pr  
ATOM    114    D TYR 0  14      -9.419   4.674  -0.753  1.00  1.00          Pr  
ATOM    115    D TYR 0  14      -8.047   4.661  -0.439  1.00  1.00          Pr  
ATOM    116    D TYR 0  14     -10.004   5.822  -1.321  1.00  1.00          Pr  
ATOM    117    D TYR 0  14      -7.257   5.798  -0.691  1.00  1.00          Pr  
ATOM    118    D TYR 0  14      -9.210   6.951  -1.596  1.00  1.00          Pr  
ATOM    119    D TYR 0  14      -7.834   6.939  -1.284  1.00  1.00          Pr  
ATOM    120    E VAL 0  15      -8.136   3.358  -5.139  1.00  1.00          Pr  
ATOM    121    B VAL 0  15      -7.208   4.918  -3.891  1.00  1.00          Pr  
ATOM    122    C VAL 0  15      -9.348   2.995  -3.768  1.00  1.00          Pr  
ATOM    123    A VAL 0  15      -8.155   2.861  -4.614  1.00  1.00          Pr  
ATOM    124    A VAL 0  15      -7.060   3.703  -3.973  1.00  1.00          Pr  
ATOM    125    A VAL 0  15      -8.418   3.328  -6.061  1.00  1.00          Pr  
ATOM    126    A VAL 0  15      -7.177   3.108  -6.935  1.00  1.00          Pr  
ATOM    127    A VAL 0  15      -9.589   2.593  -6.733  1.00  1.00          Pr  
ATOM    128    E VAL 0  16      -4.360   3.334  -2.713  1.00  1.00          Pr  
ATOM    129    B VAL 0  16      -3.535   3.555  -4.824  1.00  1.00          Pr  
ATOM    130    C VAL 0  16      -5.995   3.061  -3.494  1.00  1.00          Pr  
ATOM    131    A VAL 0  16      -4.878   3.771  -2.859  1.00  1.00          Pr  
ATOM    132    A VAL 0  16      -3.965   4.310  -3.949  1.00  1.00          Pr  
ATOM    133    A VAL 0  16      -4.081   2.873  -1.897  1.00  1.00          Pr  
ATOM    134    A VAL 0  16      -3.079   3.656  -1.048  1.00  1.00          Pr  
ATOM    135    A VAL 0  16      -4.986   2.112  -0.918  1.00  1.00          Pr  
ATOM    136    E ASP 0  17      -2.964   7.054  -4.606  1.00  1.00          Pr  
ATOM    137    F ASP 0  17      -4.487   7.921  -6.134  1.00  1.00          Pr  
ATOM    138    F ASP 0  17      -4.269   9.440  -4.529  1.00  1.00          Pr  
ATOM    139    B ASP 0  17      -0.850   5.564  -3.306  1.00  1.00          Pr  
ATOM    140    C ASP 0  17      -3.636   5.595  -3.874  1.00  1.00          Pr  
ATOM    141    A ASP 0  17      -2.653   6.191  -4.771  1.00  1.00          Pr  
ATOM    142    A ASP 0  17      -1.273   5.606  -4.467  1.00  1.00          Pr  
ATOM    143    A ASP 0  17      -2.632   7.720  -4.641  1.00  1.00          Pr  
ATOM    144    A ASP 0  17      -3.915   8.398  -5.128  1.00  1.00          Pr  
ATOM    145    E ASP 0  18       1.696   4.361  -5.959  1.00  1.00          Pr  
ATOM    146    F ASP 0  18       3.300   3.454  -5.494  1.00  1.00          Pr  
ATOM    147    F ASP 0  18       2.653   1.994  -7.020  1.00  1.00          Pr  
ATOM    148    B ASP 0  18       1.898   6.729  -6.113  1.00  1.00          Pr  
ATOM    149    C ASP 0  18      -0.559   5.173  -5.506  1.00  1.00          Pr  
ATOM    150    A ASP 0  18       0.821   4.710  -5.382  1.00  1.00          Pr  
ATOM    151    A ASP 0  18       1.749   5.923  -5.191  1.00  1.00          Pr  
ATOM    152    A ASP 0  18       1.207   3.850  -6.599  1.00  1.00          Pr  
ATOM    153    A ASP 0  18       2.498   3.055  -6.369  1.00  1.00          Pr  
ATOM    154    E PRO 0  19       3.506   6.695  -3.305  1.00  1.00          Pr  
ATOM    155    B PRO 0  19       5.491   7.918  -4.185  1.00  1.00          Pr  
ATOM    156    C PRO 0  19       2.358   6.113  -4.005  1.00  1.00          Pr  
ATOM    157    A PRO 0  19       3.238   7.244  -3.754  1.00  1.00          Pr  
ATOM    158    A PRO 0  19       4.647   7.031  -4.329  1.00  1.00          Pr  
ATOM    159    A PRO 0  19       3.258   7.376  -2.233  1.00  1.00          Pr  
ATOM    160    A PRO 0  19       3.246   5.915  -1.806  1.00  1.00          Pr  
ATOM    161    A PRO 0  19       2.303   5.265  -2.824  1.00  1.00          Pr  
ATOM    162    E CYS 0  20       5.970   5.358  -5.886  1.00  1.00          Pr  
ATOM    163    B CYS 0  20       5.435   6.864  -7.502  1.00  1.00          Pr  
ATOM    164    C CYS 0  20       4.946   5.871  -4.926  1.00  1.00          Pr  
ATOM    165    A CYS 0  20       6.231   5.653  -5.570  1.00  1.00          Pr  
ATOM    166    A CYS 0  20       6.400   6.583  -6.788  1.00  1.00          Pr  
ATOM    167    A CYS 0  20       6.399   4.178  -5.956  1.00  1.00          Pr  
ATOM    168    H CYS 0  20       6.408   3.001  -4.574  1.00  1.00          Pr  
ATOM    169    E PRO 0  21       8.361   7.310  -7.965  1.00  1.00          Pr  
ATOM    170    B PRO 0  21       7.586   5.867  -9.605  1.00  1.00          Pr  
ATOM    171    C PRO 0  21       7.624   7.069  -7.071  1.00  1.00          Pr  
ATOM    172    A PRO 0  21       7.872   7.861  -8.271  1.00  1.00          Pr  
ATOM    173    A PRO 0  21       7.519   7.093  -9.552  1.00  1.00          Pr  
ATOM    174    A PRO 0  21       9.357   8.235  -8.230  1.00  1.00          Pr  
ATOM    175    A PRO 0  21       9.736   8.086  -6.757  1.00  1.00          Pr  
ATOM    176    A PRO 0  21       8.831   6.960  -6.268  1.00  1.00          Pr  
ATOM    177    E ILE 0  22       6.921   7.967 -12.554  1.00  1.00          Pr  
ATOM    178    B ILE 0  22       9.322   6.740 -12.117  1.00  1.00          Pr  
ATOM    179    C ILE 0  22       7.213   7.823 -10.624  1.00  1.00          Pr  
ATOM    180    A ILE 0  22       6.968   7.222 -11.942  1.00  1.00          Pr  
ATOM    181    A ILE 0  22       8.175   6.351 -12.340  1.00  1.00          Pr  
ATOM    182    A ILE 0  22       6.664   8.307 -13.004  1.00  1.00          Pr  
ATOM    183    A ILE 0  22       5.506   9.231 -12.549  1.00  1.00          Pr  
ATOM    184    A ILE 0  22       6.300   7.665 -14.356  1.00  1.00          Pr  
ATOM    185    A ILE 0  22       5.217  10.400 -13.499  1.00  1.00          Pr  
ATOM    186    E HIS 0  23       9.188   5.100 -14.642  1.00  1.00          Pr  
ATOM    187    B HIS 0  23      10.284   2.451 -12.455  1.00  1.00          Pr  
ATOM    188    C HIS 0  23       7.901   5.191 -12.945  1.00  1.00          Pr  
ATOM    189    C HIS 0  23       8.745   5.144 -16.449  1.00  1.00          Pr  
ATOM    190    C HIS 0  23       9.019   7.320 -16.695  1.00  1.00          Pr  
ATOM    191    A HIS 0  23       8.870   4.153 -13.334  1.00  1.00          Pr  
ATOM    192    A HIS 0  23       9.458   3.319 -12.187  1.00  1.00          Pr  
ATOM    193    A HIS 0  23       9.979   4.710 -14.247  1.00  1.00          Pr  
ATOM    194    D HIS 0  23       9.480   5.575 -15.372  1.00  1.00          Pr  
ATOM    195    D HIS 0  23       9.657   6.925 -15.512  1.00  1.00          Pr  
ATOM    196    D HIS 0  23       8.485   6.208 -17.224  1.00  1.00          Pr  
ATOM    197    E PHE 0  24      10.502   3.864  -8.900  1.00  1.00          Pr  
ATOM    198    B PHE 0  24       7.241   1.617  -9.976  1.00  1.00          Pr  
ATOM    199    C PHE 0  24       9.043   3.538 -10.937  1.00  1.00          Pr  
ATOM    200    A PHE 0  24       9.414   2.655  -9.834  1.00  1.00          Pr  
ATOM    201    A PHE 0  24       8.440   1.478  -9.739  1.00  1.00          Pr  
ATOM    202    A PHE 0  24       9.508   3.422  -8.505  1.00  1.00          Pr  
ATOM    203    D PHE 0  24      10.774   4.246  -8.323  1.00  1.00          Pr  
ATOM    204    D PHE 0  24      11.567   4.048  -7.177  1.00  1.00          Pr  
ATOM    205    D PHE 0  24      11.188   5.187  -9.288  1.00  1.00          Pr  
ATOM    206    D PHE 0  24      12.772   4.751  -7.011  1.00  1.00          Pr  
ATOM    207    D PHE 0  24      12.391   5.894  -9.123  1.00  1.00          Pr  
ATOM    208    D PHE 0  24      13.188   5.671  -7.988  1.00  1.00          Pr  
ATOM    209    E TYR 0  25       9.398  -1.867 -10.495  1.00  1.00          Pr  
ATOM    210    B TYR 0  25       8.476  -0.110  -6.608  1.00  1.00          Pr  
ATOM    211    B TYR 0  25      10.782  -3.147 -14.309  1.00  1.00          Pr  
ATOM    212    C TYR 0  25       8.965   0.325  -9.339  1.00  1.00          Pr  
ATOM    213    A TYR 0  25       8.186  -0.819  -8.894  1.00  1.00          Pr  
ATOM    214    A TYR 0  25       7.718  -0.601  -7.455  1.00  1.00          Pr  
ATOM    215    A TYR 0  25       9.023  -2.100  -9.005  1.00  1.00          Pr  
ATOM    216    D TYR 0  25       9.501  -2.400 -10.409  1.00  1.00          Pr  
ATOM    217    D TYR 0  25       8.655  -3.072 -11.312  1.00  1.00          Pr  
ATOM    218    D TYR 0  25      10.786  -1.991 -10.817  1.00  1.00          Pr  
ATOM    219    D TYR 0  25       9.089  -3.328 -12.625  1.00  1.00          Pr  
ATOM    220    D TYR 0  25      11.223  -2.245 -12.129  1.00  1.00          Pr  
ATOM    221    D TYR 0  25      10.371  -2.912 -13.037  1.00  1.00          Pr  
ATOM    222    E SER 0  26       5.201  -1.327  -6.139  1.00  1.00          Pr  
ATOM    223    B SER 0  26       4.929  -3.187  -5.965  1.00  1.00          Pr  
ATOM    224    B SER 0  26       3.665  -0.408  -6.738  1.00  1.00          Pr  
ATOM    225    C SER 0  26       6.486  -1.020  -7.169  1.00  1.00          Pr  
ATOM    226    A SER 0  26       5.888  -0.963  -5.838  1.00  1.00          Pr  
ATOM    227    A SER 0  26       5.561  -2.355  -5.298  1.00  1.00          Pr  
ATOM    228    A SER 0  26       4.675  -0.026  -5.826  1.00  1.00          Pr  
ATOM    229    E LYS 0  27       6.835  -4.979  -3.383  1.00  1.00          Pr  
ATOM    230    B LYS 0  27       5.301  -2.402  -1.280  1.00  1.00          Pr  
ATOM    231    G LYS 0  27       9.488  -8.500  -4.506  1.00  1.00          Pr  
ATOM    232    C LYS 0  27       5.978  -2.606  -4.054  1.00  1.00          Pr  
ATOM    233    A LYS 0  27       5.535  -3.749  -3.244  1.00  1.00          Pr  
ATOM    234    A LYS 0  27       4.796  -3.249  -2.015  1.00  1.00          Pr  
ATOM    235    A LYS 0  27       6.705  -4.666  -2.869  1.00  1.00          Pr  
ATOM    236    A LYS 0  27       7.054  -5.607  -4.023  1.00  1.00          Pr  
ATOM    237    A LYS 0  27       8.193  -6.554  -3.637  1.00  1.00          Pr  
ATOM    238    A LYS 0  27       8.465  -7.480  -4.822  1.00  1.00          Pr  
ATOM    239    E TRP 0  28       1.344  -1.461  -1.794  1.00  1.00          Pr  
ATOM    240    B TRP 0  28       2.628  -5.451   0.297  1.00  1.00          Pr  
ATOM    241    C TRP 0  28       3.594  -3.768  -1.810  1.00  1.00          Pr  
ATOM    242    C TRP 0  28       1.091  -0.806  -4.145  1.00  1.00          Pr  
ATOM    243    A TRP 0  28       2.684  -3.308  -0.767  1.00  1.00          Pr  
ATOM    244    A TRP 0  28       2.734  -4.235   0.436  1.00  1.00          Pr  
ATOM    245    A TRP 0  28       1.272  -3.184  -1.336  1.00  1.00          Pr  
ATOM    246    D TRP 0  28       1.108  -2.037  -2.280  1.00  1.00          Pr  
ATOM    247    D TRP 0  28       1.315  -2.063  -3.617  1.00  1.00          Pr  
ATOM    248    D TRP 0  28       0.735  -0.663  -1.960  1.00  1.00          Pr  
ATOM    249    D TRP 0  28       0.701   0.086  -3.172  1.00  1.00          Pr  
ATOM    250    D TRP 0  28       0.440   0.030  -0.764  1.00  1.00          Pr  
ATOM    251    D TRP 0  28       0.355   1.441  -3.206  1.00  1.00          Pr  
ATOM    252    D TRP 0  28       0.108   1.399  -0.788  1.00  1.00          Pr  
ATOM    253    D TRP 0  28       0.053   2.102  -2.006  1.00  1.00          Pr  
ATOM    254    E TYR 0  29       5.046  -4.873   2.118  1.00  1.00          Pr  
ATOM    255    B TYR 0  29       1.831  -2.540   3.990  1.00  1.00          Pr  
ATOM    256    B TYR 0  29       8.141  -6.723  -0.144  1.00  1.00          Pr  
ATOM    257    C TYR 0  29       2.860  -3.643   1.618  1.00  1.00          Pr  
ATOM    258    A TYR 0  29       2.975  -4.347   2.883  1.00  1.00          Pr  
ATOM    259    A TYR 0  29       2.054  -3.750   3.938  1.00  1.00          Pr  
ATOM    260    A TYR 0  29       4.418  -4.298   3.403  1.00  1.00          Pr  
ATOM    261    D TYR 0  29       5.447  -4.931   2.493  1.00  1.00          Pr  
ATOM    262    D TYR 0  29       5.759  -6.297   2.622  1.00  1.00          Pr  
ATOM    263    D TYR 0  29       6.085  -4.154   1.507  1.00  1.00          Pr  
ATOM    264    D TYR 0  29       6.671  -6.902   1.738  1.00  1.00          Pr  
ATOM    265    D TYR 0  29       7.015  -4.753   0.639  1.00  1.00          Pr  
ATOM    266    D TYR 0  29       7.290  -6.133   0.733  1.00  1.00          Pr  
ATOM    267    E ILE 0  30       0.364  -4.703   6.688  1.00  1.00          Pr  
ATOM    268    B ILE 0  30       2.547  -5.550   7.411  1.00  1.00          Pr  
ATOM    269    C ILE 0  30       1.613  -4.587   4.870  1.00  1.00          Pr  
ATOM    270    A ILE 0  30       1.058  -4.139   6.142  1.00  1.00          Pr  
ATOM    271    A ILE 0  30       2.043  -4.438   7.269  1.00  1.00          Pr  
ATOM    272    A ILE 0  30      -0.360  -4.695   6.353  1.00  1.00          Pr  
ATOM    273    A ILE 0  30      -1.036  -4.008   7.556  1.00  1.00          Pr  
ATOM    274    A ILE 0  30      -0.394  -6.226   6.498  1.00  1.00          Pr  
ATOM    275    A ILE 0  30      -2.560  -3.979   7.404  1.00  1.00          Pr  
ATOM    276    E ARG 0  31       4.784  -1.797   9.941  1.00  1.00          Pr  
ATOM    277    B ARG 0  31       1.400  -3.028  10.876  1.00  1.00          Pr  
ATOM    278    G ARG 0  31       6.688  -1.060  10.069  1.00  1.00          Pr  
ATOM    279    G ARG 0  31       7.055   1.167  10.441  1.00  1.00          Pr  
ATOM    280    G ARG 0  31       8.170   0.124   8.808  1.00  1.00          Pr  
ATOM    281    C ARG 0  31       2.337  -3.424   8.084  1.00  1.00          Pr  
ATOM    282    A ARG 0  31       3.105  -3.591   9.319  1.00  1.00          Pr  
ATOM    283    A ARG 0  31       2.155  -3.909  10.463  1.00  1.00          Pr  
ATOM    284    A ARG 0  31       3.923  -2.329   9.594  1.00  1.00          Pr  
ATOM    285    A ARG 0  31       4.828  -2.522  10.817  1.00  1.00          Pr  
ATOM    286    A ARG 0  31       5.655  -1.269  11.099  1.00  1.00          Pr  
ATOM    287    A ARG 0  31       7.306   0.069   9.782  1.00  1.00          Pr  
ATOM    288    E VAL 0  32       1.365  -6.270  12.241  1.00  1.00          Pr  
ATOM    289    B VAL 0  32       2.881  -5.994  13.858  1.00  1.00          Pr  
ATOM    290    C VAL 0  32       2.223  -5.127  10.992  1.00  1.00          Pr  
ATOM    291    A VAL 0  32       1.326  -5.590  12.063  1.00  1.00          Pr  
ATOM    292    A VAL 0  32       1.953  -5.313  13.428  1.00  1.00          Pr  
ATOM    293    A VAL 0  32       0.943  -7.070  11.878  1.00  1.00          Pr  
ATOM    294    A VAL 0  32      -0.052  -7.518  12.956  1.00  1.00          Pr  
ATOM    295    A VAL 0  32       0.280  -7.278  10.512  1.00  1.00          Pr  
ATOM    296    E GLY 0  33       2.163  -3.096  14.856  1.00  1.00          Pr  
ATOM    297    B GLY 0  33       2.780  -1.818  14.425  1.00  1.00          Pr  
ATOM    298    C GLY 0  33       1.448  -4.287  14.115  1.00  1.00          Pr  
ATOM    299    A GLY 0  33       1.922  -3.850  15.431  1.00  1.00          Pr  
ATOM    300    A GLY 0  33       2.501  -2.430  15.451  1.00  1.00          Pr  
ATOM    301    E ALA 0  34       3.530  -0.304  16.998  1.00  1.00          Pr  
ATOM    302    B ALA 0  34       4.893   1.031  16.546  1.00  1.00          Pr  
ATOM    303    C ALA 0  34       2.683  -1.885  16.657  1.00  1.00          Pr  
ATOM    304    A ALA 0  34       3.026  -0.470  16.853  1.00  1.00          Pr  
ATOM    305    A ALA 0  34       4.523  -0.135  16.688  1.00  1.00          Pr  
ATOM    306    A ALA 0  34       2.523  -0.062  18.244  1.00  1.00          Pr  
ATOM    307    E ARG 0  35       7.501  -2.537  18.837  1.00  1.00          Pr  
ATOM    308    B ARG 0  35       6.906  -1.499  14.404  1.00  1.00          Pr  
ATOM    309    G ARG 0  35       7.717  -3.259  21.096  1.00  1.00          Pr  
ATOM    310    G ARG 0  35       9.210  -4.906  21.679  1.00  1.00          Pr  
ATOM    311    G ARG 0  35       7.860  -4.048  23.231  1.00  1.00          Pr  
ATOM    312    C ARG 0  35       5.413  -1.132  16.752  1.00  1.00          Pr  
ATOM    313    A ARG 0  35       6.869  -0.910  16.717  1.00  1.00          Pr  
ATOM    314    A ARG 0  35       7.351  -0.765  15.275  1.00  1.00          Pr  
ATOM    315    A ARG 0  35       7.609  -2.042  17.451  1.00  1.00          Pr  
ATOM    316    A ARG 0  35       7.255  -2.094  18.948  1.00  1.00          Pr  
ATOM    317    A ARG 0  35       8.057  -3.187  19.662  1.00  1.00          Pr  
ATOM    318    A ARG 0  35       8.262  -4.067  21.992  1.00  1.00          Pr  
ATOM    319    E LYS 0  36       9.800   1.893  13.465  1.00  1.00          Pr  
ATOM    320    B LYS 0  36       9.635  -1.336  12.014  1.00  1.00          Pr  
ATOM    321    G LYS 0  36      11.218   6.163  12.996  1.00  1.00          Pr  
ATOM    322    C LYS 0  36       8.337   0.108  15.024  1.00  1.00          Pr  
ATOM    323    A LYS 0  36       8.986   0.219  13.698  1.00  1.00          Pr  
ATOM    324    A LYS 0  36       9.591  -1.108  13.214  1.00  1.00          Pr  
ATOM    325    A LYS 0  36      10.080   1.303  13.700  1.00  1.00          Pr  
ATOM    326    A LYS 0  36       9.533   2.740  13.697  1.00  1.00          Pr  
ATOM    327    A LYS 0  36      10.673   3.752  13.467  1.00  1.00          Pr  
ATOM    328    A LYS 0  36      10.150   5.196  13.379  1.00  1.00          Pr  
ATOM    329    E SER 0  37      10.429  -3.752  14.457  1.00  1.00          Pr  
ATOM    330    B SER 0  37       9.936  -5.570  13.686  1.00  1.00          Pr  
ATOM    331    B SER 0  37      10.889  -3.664  16.265  1.00  1.00          Pr  
ATOM    332    C SER 0  37      10.026  -1.959  14.144  1.00  1.00          Pr  
ATOM    333    A SER 0  37      10.596  -3.286  13.885  1.00  1.00          Pr  
ATOM    334    A SER 0  37       9.558  -4.403  13.746  1.00  1.00          Pr  
ATOM    335    A SER 0  37      11.568  -3.633  15.016  1.00  1.00          Pr  
ATOM    336    E ALA 0  38       7.275  -4.861  12.918  1.00  1.00          Pr  
ATOM    337    B ALA 0  38       7.707  -5.002  11.228  1.00  1.00          Pr  
ATOM    338    C ALA 0  38       8.263  -4.082  13.774  1.00  1.00          Pr  
ATOM    339    A ALA 0  38       7.226  -5.080  13.579  1.00  1.00          Pr  
ATOM    340    A ALA 0  38       7.315  -5.703  12.169  1.00  1.00          Pr  
ATOM    341    A ALA 0  38       5.865  -4.440  13.838  1.00  1.00          Pr  
ATOM    342    E PRO 0  39       6.400  -7.749  11.259  1.00  1.00          Pr  
ATOM    343    B PRO 0  39       5.090  -6.373   9.942  1.00  1.00          Pr  
ATOM    344    C PRO 0  39       6.947  -6.988  12.012  1.00  1.00          Pr  
ATOM    345    A PRO 0  39       6.973  -7.665  10.722  1.00  1.00          Pr  
ATOM    346    A PRO 0  39       6.156  -6.928   9.655  1.00  1.00          Pr  
ATOM    347    A PRO 0  39       6.421  -9.073  10.972  1.00  1.00          Pr  
ATOM    348    A PRO 0  39       6.688  -9.305  12.457  1.00  1.00          Pr  
ATOM    349    A PRO 0  39       6.522  -7.912  13.054  1.00  1.00          Pr  
ATOM    350    E LEU 0  40       6.609  -5.955   6.770  1.00  1.00          Pr  
ATOM    351    B LEU 0  40       6.069  -8.757   6.319  1.00  1.00          Pr  
ATOM    352    C LEU 0  40       6.668  -6.948   8.424  1.00  1.00          Pr  
ATOM    353    A LEU 0  40       5.937  -6.549   7.227  1.00  1.00          Pr  
ATOM    354    A LEU 0  40       5.344  -7.801   6.584  1.00  1.00          Pr  
ATOM    355    A LEU 0  40       6.873  -5.820   6.245  1.00  1.00          Pr  
ATOM    356    A LEU 0  40       7.406  -4.456   6.715  1.00  1.00          Pr  
ATOM    357    A LEU 0  40       8.294  -3.848   5.629  1.00  1.00          Pr  
ATOM    358    A LEU 0  40       6.282  -3.464   7.020  1.00  1.00          Pr  
ATOM    359    E ILE 0  41       2.455  -8.935   6.066  1.00  1.00          Pr  
ATOM    360    B ILE 0  41       2.410  -7.224   4.091  1.00  1.00          Pr  
ATOM    361    C ILE 0  41       4.041  -7.777   6.332  1.00  1.00          Pr  
ATOM    362    A ILE 0  41       3.324  -8.822   5.602  1.00  1.00          Pr  
ATOM    363    A ILE 0  41       3.029  -8.281   4.209  1.00  1.00          Pr  
ATOM    364    A ILE 0  41       2.041  -9.230   6.354  1.00  1.00          Pr  
ATOM    365    A ILE 0  41       2.369  -9.703   7.789  1.00  1.00          Pr  
ATOM    366    A ILE 0  41       1.289 -10.312   5.563  1.00  1.00          Pr  
ATOM    367    A ILE 0  41       1.136 -10.134   8.590  1.00  1.00          Pr  
ATOM    368    E GLU 0  42       3.911  -9.241   0.416  1.00  1.00          Pr  
ATOM    369    F GLU 0  42       5.594  -9.019  -2.559  1.00  1.00          Pr  
ATOM    370    F GLU 0  42       6.200 -10.236  -0.840  1.00  1.00          Pr  
ATOM    371    B GLU 0  42       1.143  -9.772   1.878  1.00  1.00          Pr  
ATOM    372    C GLU 0  42       3.505  -8.965   3.173  1.00  1.00          Pr  
ATOM    373    A GLU 0  42       3.242  -8.598   1.778  1.00  1.00          Pr  
ATOM    374    A GLU 0  42       1.756  -8.794   1.455  1.00  1.00          Pr  
ATOM    375    A GLU 0  42       4.175  -9.406   0.862  1.00  1.00          Pr  
ATOM    376    A GLU 0  42       4.199  -8.911  -0.597  1.00  1.00          Pr  
ATOM    377    A GLU 0  42       5.389  -9.470  -1.409  1.00  1.00          Pr  
ATOM    378    E LEU 0  43      -0.728  -7.011   0.859  1.00  1.00          Pr  
ATOM    379    B LEU 0  43      -1.704  -8.819  -1.180  1.00  1.00          Pr  
ATOM    380    C LEU 0  43       1.161  -7.833   0.750  1.00  1.00          Pr  
ATOM    381    A LEU 0  43      -0.274  -7.813   0.451  1.00  1.00          Pr  
ATOM    382    A LEU 0  43      -0.594  -8.347  -0.947  1.00  1.00          Pr  
ATOM    383    A LEU 0  43      -0.798  -6.375   0.622  1.00  1.00          Pr  
ATOM    384    A LEU 0  43      -0.748  -5.851   2.067  1.00  1.00          Pr  
ATOM    385    A LEU 0  43      -1.207  -4.396   2.104  1.00  1.00          Pr  
ATOM    386    A LEU 0  43      -1.657  -6.653   3.001  1.00  1.00          Pr  
ATOM    387    E CYS 0  44       0.502  -8.151  -3.379  1.00  1.00          Pr  
ATOM    388    B CYS 0  44       2.561  -8.776  -3.524  1.00  1.00          Pr  
ATOM    389    C CYS 0  44       0.366  -8.271  -1.866  1.00  1.00          Pr  
ATOM    390    A CYS 0  44       0.212  -8.643  -3.266  1.00  1.00          Pr  
ATOM    391    A CYS 0  44       1.485  -9.315  -3.761  1.00  1.00          Pr  
ATOM    392    A CYS 0  44      -0.031  -7.379  -4.098  1.00  1.00          Pr  
ATOM    393    H CYS 0  44      -1.584  -6.524  -3.758  1.00  1.00          Pr  
ATOM    394    E VAL 0  45       2.114 -11.728  -5.144  1.00  1.00          Pr  
ATOM    395    B VAL 0  45       1.166 -11.164  -7.150  1.00  1.00          Pr  
ATOM    396    C VAL 0  45       1.358 -10.415  -4.498  1.00  1.00          Pr  
ATOM    397    A VAL 0  45       2.486 -11.085  -5.160  1.00  1.00          Pr  
ATOM    398    A VAL 0  45       2.292 -11.089  -6.661  1.00  1.00          Pr  
ATOM    399    A VAL 0  45       2.715 -12.519  -4.652  1.00  1.00          Pr  
ATOM    400    A VAL 0  45       3.343 -12.457  -3.262  1.00  1.00          Pr  
ATOM    401    A VAL 0  45       1.441 -13.370  -4.624  1.00  1.00          Pr  
ATOM    402    E ASP 0  46       3.782 -11.789  -8.734  1.00  1.00          Pr  
ATOM    403    B ASP 0  46       4.180 -13.490  -8.869  1.00  1.00          Pr  
ATOM    404    C ASP 0  46       3.398 -11.003  -7.389  1.00  1.00          Pr  
ATOM    405    A ASP 0  46       3.401 -11.196  -8.831  1.00  1.00          Pr  
ATOM    406    A ASP 0  46       3.276 -12.696  -9.131  1.00  1.00          Pr  
ATOM    407    A ASP 0  46       4.656 -10.559  -9.448  1.00  1.00          Pr  
ATOM    408    E GLU 0  47       0.704 -14.915  -9.611  1.00  1.00          Pr  
ATOM    409    F GLU 0  47      -0.898 -16.260  -6.826  1.00  1.00          Pr  
ATOM    410    F GLU 0  47      -1.423 -16.653  -8.930  1.00  1.00          Pr  
ATOM    411    B GLU 0  47       1.972 -13.040 -12.365  1.00  1.00          Pr  
ATOM    412    C GLU 0  47       2.135 -13.087  -9.684  1.00  1.00          Pr  
ATOM    413    A GLU 0  47       1.935 -14.367 -10.353  1.00  1.00          Pr  
ATOM    414    A GLU 0  47       2.046 -14.162 -11.869  1.00  1.00          Pr  
ATOM    415    A GLU 0  47       0.594 -14.990  -9.939  1.00  1.00          Pr  
ATOM    416    A GLU 0  47       0.634 -15.484  -8.483  1.00  1.00          Pr  
ATOM    417    A GLU 0  47      -0.658 -16.194  -8.053  1.00  1.00          Pr  
ATOM    418    E SER 0  48      -0.767 -11.178 -12.309  1.00  1.00          Pr  
ATOM    419    B SER 0  48       0.072 -11.578 -10.835  1.00  1.00          Pr  
ATOM    420    C SER 0  48      -0.038 -11.480 -13.678  1.00  1.00          Pr  
ATOM    421    A SER 0  48      -0.987 -10.758 -12.813  1.00  1.00          Pr  
ATOM    422    A SER 0  48      -0.513 -10.640 -11.361  1.00  1.00          Pr  
ATOM    423    A SER 0  48      -2.367 -11.434 -12.857  1.00  1.00          Pr  
ATOM    424    E LYS 0  49      -1.412  -9.347  -9.169  1.00  1.00          Pr  
ATOM    425    B LYS 0  49      -3.062  -9.608  -8.759  1.00  1.00          Pr  
ATOM    426    C LYS 0  49      -0.846  -9.543 -10.669  1.00  1.00          Pr  
ATOM    427    A LYS 0  49      -0.721  -9.469  -9.204  1.00  1.00          Pr  
ATOM    428    A LYS 0  49      -1.945 -10.075  -8.525  1.00  1.00          Pr  
ATOM    429    A LYS 0  49      -0.484  -8.040  -8.687  1.00  1.00          Pr  
ATOM    430    E SER 0  50      -2.165 -11.932  -6.315  1.00  1.00          Pr  
ATOM    431    B SER 0  50      -1.562 -10.933  -4.845  1.00  1.00          Pr  
ATOM    432    B SER 0  50      -1.518 -13.657  -6.365  1.00  1.00          Pr  
ATOM    433    C SER 0  50      -1.732 -11.037  -7.633  1.00  1.00          Pr  
ATOM    434    A SER 0  50      -2.777 -11.641  -6.802  1.00  1.00          Pr  
ATOM    435    A SER 0  50      -2.670 -11.153  -5.348  1.00  1.00          Pr  
ATOM    436    A SER 0  50      -2.729 -13.174  -6.898  1.00  1.00          Pr  
ATOM    437    E PRO 0  51      -4.470 -11.180  -3.552  1.00  1.00          Pr  
ATOM    438    B PRO 0  51      -3.914 -12.936  -2.633  1.00  1.00          Pr  
ATOM    439    C PRO 0  51      -3.800 -10.928  -4.649  1.00  1.00          Pr  
ATOM    440    A PRO 0  51      -3.776 -10.612  -3.227  1.00  1.00          Pr  
ATOM    441    A PRO 0  51      -3.378 -11.846  -2.418  1.00  1.00          Pr  
ATOM    442    A PRO 0  51      -5.185 -10.118  -2.891  1.00  1.00          Pr  
ATOM    443    A PRO 0  51      -6.065 -10.851  -3.904  1.00  1.00          Pr  
ATOM    444    A PRO 0  51      -5.171 -10.972  -5.139  1.00  1.00          Pr  
ATOM    445    E ILE 0  52      -1.313 -12.543  -0.049  1.00  1.00          Pr  
ATOM    446    B ILE 0  52      -3.488 -11.935   1.299  1.00  1.00          Pr  
ATOM    447    C ILE 0  52      -2.485 -11.672  -1.442  1.00  1.00          Pr  
ATOM    448    A ILE 0  52      -2.146 -12.762  -0.526  1.00  1.00          Pr  
ATOM    449    A ILE 0  52      -3.238 -12.869   0.536  1.00  1.00          Pr  
ATOM    450    A ILE 0  52      -0.750 -12.634   0.111  1.00  1.00          Pr  
ATOM    451    A ILE 0  52       0.356 -12.395  -0.936  1.00  1.00          Pr  
ATOM    452    A ILE 0  52      -0.475 -13.956   0.860  1.00  1.00          Pr  
ATOM    453    A ILE 0  52       1.723 -12.123  -0.294  1.00  1.00          Pr  
ATOM    454    E GLN 0  53      -5.966 -15.278   0.879  1.00  1.00          Pr  
ATOM    455    B GLN 0  53      -3.785 -15.943   3.087  1.00  1.00          Pr  
ATOM    456    B GLN 0  53      -8.011 -16.905   0.163  1.00  1.00          Pr  
ATOM    457    C GLN 0  53      -3.881 -14.031   0.610  1.00  1.00          Pr  
ATOM    458    C GLN 0  53      -8.635 -15.480  -1.362  1.00  1.00          Pr  
ATOM    459    A GLN 0  53      -4.848 -14.324   1.661  1.00  1.00          Pr  
ATOM    460    A GLN 0  53      -4.114 -14.769   2.929  1.00  1.00          Pr  
ATOM    461    A GLN 0  53      -5.860 -15.373   1.176  1.00  1.00          Pr  
ATOM    462    A GLN 0  53      -6.732 -14.851   0.024  1.00  1.00          Pr  
ATOM    463    A GLN 0  53      -7.832 -15.827  -0.381  1.00  1.00          Pr  
ATOM    464    E TYR 0  54      -1.301 -13.895   4.845  1.00  1.00          Pr  
ATOM    465    B TYR 0  54      -5.533 -13.240   6.078  1.00  1.00          Pr  
ATOM    466    B TYR 0  54       2.735 -14.516   3.500  1.00  1.00          Pr  
ATOM    467    C TYR 0  54      -3.865 -13.837   3.850  1.00  1.00          Pr  
ATOM    468    A TYR 0  54      -3.488 -14.183   5.221  1.00  1.00          Pr  
ATOM    469    A TYR 0  54      -4.712 -14.153   6.137  1.00  1.00          Pr  
ATOM    470    A TYR 0  54      -2.347 -13.299   5.743  1.00  1.00          Pr  
ATOM    471    D TYR 0  54      -0.997 -13.622   5.143  1.00  1.00          Pr  
ATOM    472    D TYR 0  54      -0.277 -14.743   5.603  1.00  1.00          Pr  
ATOM    473    D TYR 0  54      -0.450 -12.795   4.147  1.00  1.00          Pr  
ATOM    474    D TYR 0  54       0.977 -15.055   5.045  1.00  1.00          Pr  
ATOM    475    D TYR 0  54       0.823 -13.079   3.625  1.00  1.00          Pr  
ATOM    476    D TYR 0  54       1.527 -14.223   4.047  1.00  1.00          Pr  
ATOM    477    E ILE 0  55      -5.826 -15.949   8.660  1.00  1.00          Pr  
ATOM    478    B ILE 0  55      -6.740 -13.458   9.522  1.00  1.00          Pr  
ATOM    479    C ILE 0  55      -4.798 -15.131   7.040  1.00  1.00          Pr  
ATOM    480    A ILE 0  55      -5.818 -15.186   8.104  1.00  1.00          Pr  
ATOM    481    A ILE 0  55      -5.735 -13.930   8.994  1.00  1.00          Pr  
ATOM    482    A ILE 0  55      -5.636 -16.497   8.912  1.00  1.00          Pr  
ATOM    483    A ILE 0  55      -5.785 -17.732   7.983  1.00  1.00          Pr  
ATOM    484    A ILE 0  55      -6.637 -16.581  10.079  1.00  1.00          Pr  
ATOM    485    A ILE 0  55      -5.457 -19.078   8.642  1.00  1.00          Pr  
ATOM    486    E ASP 0  56      -3.466 -12.472  10.381  1.00  1.00          Pr  
ATOM    487    F ASP 0  56      -3.253 -13.983  11.902  1.00  1.00          Pr  
ATOM    488    F ASP 0  56      -1.207 -13.852  11.063  1.00  1.00          Pr  
ATOM    489    B ASP 0  56      -4.633  -9.871  10.127  1.00  1.00          Pr  
ATOM    490    C ASP 0  56      -4.543 -13.341   9.091  1.00  1.00          Pr  
ATOM    491    A ASP 0  56      -4.262 -12.207   9.963  1.00  1.00          Pr  
ATOM    492    A ASP 0  56      -4.665 -10.848   9.383  1.00  1.00          Pr  
ATOM    493    A ASP 0  56      -2.776 -12.222  10.345  1.00  1.00          Pr  
ATOM    494    A ASP 0  56      -2.386 -13.451  11.173  1.00  1.00          Pr  
ATOM    495    E ILE 0  57      -5.429  -9.278   6.575  1.00  1.00          Pr  
ATOM    496    B ILE 0  57      -7.459  -8.024   7.673  1.00  1.00          Pr  
ATOM    497    C ILE 0  57      -5.081 -10.742   8.108  1.00  1.00          Pr  
ATOM    498    A ILE 0  57      -5.522  -9.442   7.564  1.00  1.00          Pr  
ATOM    499    A ILE 0  57      -6.935  -9.062   8.051  1.00  1.00          Pr  
ATOM    500    A ILE 0  57      -5.324  -9.229   6.039  1.00  1.00          Pr  
ATOM    501    A ILE 0  57      -4.182 -10.077   5.453  1.00  1.00          Pr  
ATOM    502    A ILE 0  57      -4.982  -7.746   5.760  1.00  1.00          Pr  
ATOM    503    A ILE 0  57      -3.949  -9.904   3.949  1.00  1.00          Pr  
ATOM    504    E GLY 0  58      -9.092  -9.737   8.479  1.00  1.00          Pr  
ATOM    505    B GLY 0  58      -9.920 -10.119   7.298  1.00  1.00          Pr  
ATOM    506    C GLY 0  58      -7.579  -9.859   8.908  1.00  1.00          Pr  
ATOM    507    A GLY 0  58      -8.922  -9.570   9.418  1.00  1.00          Pr  
ATOM    508    A GLY 0  58      -9.948  -9.401   8.291  1.00  1.00          Pr  
ATOM    509    E ASN 0  59     -12.688  -7.932   7.926  1.00  1.00          Pr  
ATOM    510    B ASN 0  59     -12.086  -6.664   5.500  1.00  1.00          Pr  
ATOM    511    B ASN 0  59     -13.824  -9.523   8.945  1.00  1.00          Pr  
ATOM    512    C ASN 0  59     -10.843  -8.420   8.418  1.00  1.00          Pr  
ATOM    513    C ASN 0  59     -14.669  -7.718   9.844  1.00  1.00          Pr  
ATOM    514    A ASN 0  59     -11.859  -8.118   7.402  1.00  1.00          Pr  
ATOM    515    A ASN 0  59     -11.309  -7.296   6.219  1.00  1.00          Pr  
ATOM    516    A ASN 0  59     -13.043  -7.412   8.090  1.00  1.00          Pr  
ATOM    517    A ASN 0  59     -13.868  -8.307   8.989  1.00  1.00          Pr  
ATOM    518    E TYR 0  60      -8.327  -4.833   6.264  1.00  1.00          Pr  
ATOM    519    B TYR 0  60      -9.121  -8.182   3.457  1.00  1.00          Pr  
ATOM    520    B TYR 0  60      -7.544  -1.507   8.892  1.00  1.00          Pr  
ATOM    521    C TYR 0  60      -9.986  -7.161   6.059  1.00  1.00          Pr  
ATOM    522    A TYR 0  60      -9.435  -6.342   4.980  1.00  1.00          Pr  
ATOM    523    A TYR 0  60      -9.586  -7.062   3.640  1.00  1.00          Pr  
ATOM    524    A TYR 0  60      -7.999  -5.887   5.254  1.00  1.00          Pr  
ATOM    525    D TYR 0  60      -7.830  -4.738   6.249  1.00  1.00          Pr  
ATOM    526    D TYR 0  60      -7.692  -3.426   5.765  1.00  1.00          Pr  
ATOM    527    D TYR 0  60      -7.867  -4.937   7.645  1.00  1.00          Pr  
ATOM    528    D TYR 0  60      -7.530  -2.342   6.648  1.00  1.00          Pr  
ATOM    529    D TYR 0  60      -7.762  -3.858   8.539  1.00  1.00          Pr  
ATOM    530    D TYR 0  60      -7.576  -2.558   8.038  1.00  1.00          Pr  
ATOM    531    E THR 0  61     -10.823  -6.196   1.120  1.00  1.00          Pr  
ATOM    532    B THR 0  61      -9.336  -4.865   0.414  1.00  1.00          Pr  
ATOM    533    B THR 0  61     -12.080  -5.211   0.833  1.00  1.00          Pr  
ATOM    534    C THR 0  61     -10.232  -6.397   2.689  1.00  1.00          Pr  
ATOM    535    A THR 0  61     -10.328  -6.832   1.298  1.00  1.00          Pr  
ATOM    536    A THR 0  61      -9.275  -6.091   0.501  1.00  1.00          Pr  
ATOM    537    A THR 0  61     -11.721  -6.570   0.707  1.00  1.00          Pr  
ATOM    538    A THR 0  61     -12.791  -7.409   1.401  1.00  1.00          Pr  
ATOM    539    E VAL 0  62      -6.734  -6.672  -0.973  1.00  1.00          Pr  
ATOM    540    B VAL 0  62      -7.720  -7.927  -2.618  1.00  1.00          Pr  
ATOM    541    C VAL 0  62      -8.330  -6.829  -0.076  1.00  1.00          Pr  
ATOM    542    A VAL 0  62      -7.281  -6.283  -0.939  1.00  1.00          Pr  
ATOM    543    A VAL 0  62      -7.525  -6.738  -2.374  1.00  1.00          Pr  
ATOM    544    A VAL 0  62      -5.876  -6.674  -0.438  1.00  1.00          Pr  
ATOM    545    A VAL 0  62      -4.775  -6.113  -1.347  1.00  1.00          Pr  
ATOM    546    A VAL 0  62      -5.630  -6.139   0.981  1.00  1.00          Pr  
ATOM    547    E SER 0  63      -7.387  -5.557  -4.779  1.00  1.00          Pr  
ATOM    548    B SER 0  63      -5.581  -4.452  -4.662  1.00  1.00          Pr  
ATOM    549    B SER 0  63      -9.657  -5.870  -5.105  1.00  1.00          Pr  
ATOM    550    C SER 0  63      -7.484  -5.805  -3.325  1.00  1.00          Pr  
ATOM    551    A SER 0  63      -7.267  -6.116  -4.747  1.00  1.00          Pr  
ATOM    552    A SER 0  63      -5.946  -5.500  -5.179  1.00  1.00          Pr  
ATOM    553    A SER 0  63      -8.386  -5.600  -5.656  1.00  1.00          Pr  
ATOM    554    E CYS 0  64      -3.586  -5.953  -6.639  1.00  1.00          Pr  
ATOM    555    B CYS 0  64      -2.767  -4.405  -8.182  1.00  1.00          Pr  
ATOM    556    C CYS 0  64      -5.225  -6.125  -6.108  1.00  1.00          Pr  
ATOM    557    A CYS 0  64      -3.879  -5.676  -6.487  1.00  1.00          Pr  
ATOM    558    A CYS 0  64      -3.804  -4.976  -7.852  1.00  1.00          Pr  
ATOM    559    A CYS 0  64      -2.944  -6.877  -6.418  1.00  1.00          Pr  
ATOM    560    H CYS 0  64      -2.899  -7.657  -4.790  1.00  1.00          Pr  
ATOM    561    E LEU 0  65      -4.641  -5.131 -10.736  1.00  1.00          Pr  
ATOM    562    B LEU 0  65      -7.300  -4.497 -10.614  1.00  1.00          Pr  
ATOM    563    C LEU 0  65      -4.885  -5.006  -8.639  1.00  1.00          Pr  
ATOM    564    A LEU 0  65      -4.989  -4.414  -9.976  1.00  1.00          Pr  
ATOM    565    A LEU 0  65      -6.389  -3.791 -10.181  1.00  1.00          Pr  
ATOM    566    A LEU 0  65      -4.699  -5.518 -11.018  1.00  1.00          Pr  
ATOM    567    A LEU 0  65      -3.201  -5.684 -11.337  1.00  1.00          Pr  
ATOM    568    A LEU 0  65      -2.828  -7.154 -11.476  1.00  1.00          Pr  
ATOM    569    A LEU 0  65      -2.840  -4.988 -12.650  1.00  1.00          Pr  
ATOM    570    E PRO 0  66      -6.590  -1.616  -8.973  1.00  1.00          Pr  
ATOM    571    B PRO 0  66      -6.309  -2.779  -7.190  1.00  1.00          Pr  
ATOM    572    C PRO 0  66      -6.590  -2.487  -9.890  1.00  1.00          Pr  
ATOM    573    A PRO 0  66      -5.682  -1.577  -9.176  1.00  1.00          Pr  
ATOM    574    A PRO 0  66      -5.546  -1.949  -7.689  1.00  1.00          Pr  
ATOM    575    A PRO 0  66      -6.317  -0.192  -9.349  1.00  1.00          Pr  
ATOM    576    A PRO 0  66      -7.813  -0.494  -9.392  1.00  1.00          Pr  
ATOM    577    A PRO 0  66      -7.871  -1.832 -10.127  1.00  1.00          Pr  
ATOM    578    E PHE 0  67      -3.586  -1.553  -3.681  1.00  1.00          Pr  
ATOM    579    B PHE 0  67      -5.730   0.272  -4.653  1.00  1.00          Pr  
ATOM    580    C PHE 0  67      -4.592  -1.337  -6.975  1.00  1.00          Pr  
ATOM    581    A PHE 0  67      -4.449  -1.572  -5.537  1.00  1.00          Pr  
ATOM    582    A PHE 0  67      -5.630  -0.951  -4.775  1.00  1.00          Pr  
ATOM    583    A PHE 0  67      -3.086  -1.117  -5.001  1.00  1.00          Pr  
ATOM    584    D PHE 0  67      -2.839  -1.603  -3.581  1.00  1.00          Pr  
ATOM    585    D PHE 0  67      -3.230  -0.809  -2.491  1.00  1.00          Pr  
ATOM    586    D PHE 0  67      -2.282  -2.873  -3.341  1.00  1.00          Pr  
ATOM    587    D PHE 0  67      -3.036  -1.250  -1.172  1.00  1.00          Pr  
ATOM    588    D PHE 0  67      -2.104  -3.329  -2.022  1.00  1.00          Pr  
ATOM    589    D PHE 0  67      -2.472  -2.513  -0.939  1.00  1.00          Pr  
ATOM    590    E THR 0  68      -8.124  -1.980  -3.716  1.00  1.00          Pr  
ATOM    591    B THR 0  68      -7.353  -3.143  -1.960  1.00  1.00          Pr  
ATOM    592    B THR 0  68      -9.374  -2.965  -4.317  1.00  1.00          Pr  
ATOM    593    C THR 0  68      -6.544  -1.788  -4.283  1.00  1.00          Pr  
ATOM    594    A THR 0  68      -7.712  -1.358  -3.508  1.00  1.00          Pr  
ATOM    595    A THR 0  68      -7.723  -1.982  -2.127  1.00  1.00          Pr  
ATOM    596    A THR 0  68      -9.061  -1.600  -4.203  1.00  1.00          Pr  
ATOM    597    A THR 0  68      -9.104  -1.025  -5.611  1.00  1.00          Pr  
ATOM    598    E ILE 0  69      -7.828  -1.138   1.039  1.00  1.00          Pr  
ATOM    599    B ILE 0  69      -9.950   0.089   0.540  1.00  1.00          Pr  
ATOM    600    C ILE 0  69      -8.163  -1.206  -1.138  1.00  1.00          Pr  
ATOM    601    A ILE 0  69      -8.319  -1.644   0.248  1.00  1.00          Pr  
ATOM    602    A ILE 0  69      -9.590  -1.043   0.851  1.00  1.00          Pr  
ATOM    603    A ILE 0  69      -7.043  -1.319   1.052  1.00  1.00          Pr  
ATOM    604    A ILE 0  69      -7.019  -2.117   2.370  1.00  1.00          Pr  
ATOM    605    A ILE 0  69      -6.880   0.189   1.308  1.00  1.00          Pr  
ATOM    606    A ILE 0  69      -5.662  -2.054   3.084  1.00  1.00          Pr  
ATOM    607    E ASN 0  70     -11.329  -2.305   3.336  1.00  1.00          Pr  
ATOM    608    B ASN 0  70     -10.123  -1.120   4.577  1.00  1.00          Pr  
ATOM    609    B ASN 0  70     -10.763  -3.784   3.589  1.00  1.00          Pr  
ATOM    610    C ASN 0  70     -10.286  -1.774   1.717  1.00  1.00          Pr  
ATOM    611    C ASN 0  70     -12.824  -4.248   4.167  1.00  1.00          Pr  
ATOM    612    A ASN 0  70     -11.383  -1.215   2.505  1.00  1.00          Pr  
ATOM    613    A ASN 0  70     -10.851  -0.531   3.775  1.00  1.00          Pr  
ATOM    614    A ASN 0  70     -12.456  -2.280   2.796  1.00  1.00          Pr  
ATOM    615    A ASN 0  70     -11.944  -3.486   3.562  1.00  1.00          Pr  
ATOM    616    E CYS 0  71     -11.214   1.793   5.093  1.00  1.00          Pr  
ATOM    617    B CYS 0  71     -12.984   1.185   6.277  1.00  1.00          Pr  
ATOM    618    C CYS 0  71     -11.238   0.725   3.983  1.00  1.00          Pr  
ATOM    619    A CYS 0  71     -10.871   1.458   5.189  1.00  1.00          Pr  
ATOM    620    A CYS 0  71     -11.767   1.053   6.355  1.00  1.00          Pr  
ATOM    621    A CYS 0  71     -10.920   2.950   4.890  1.00  1.00          Pr  
ATOM    622    H CYS 0  71      -9.506   3.388   3.862  1.00  1.00          Pr  
ATOM    623    E GLN 0  72     -11.455  -1.705   8.356  1.00  1.00          Pr  
ATOM    624    B GLN 0  72     -10.011   0.142   9.977  1.00  1.00          Pr  
ATOM    625    B GLN 0  72     -12.729  -4.214   7.967  1.00  1.00          Pr  
ATOM    626    C GLN 0  72     -11.187   0.535   7.436  1.00  1.00          Pr  
ATOM    627    C GLN 0  72     -10.763  -4.442   7.076  1.00  1.00          Pr  
ATOM    628    A GLN 0  72     -11.967   0.028   8.565  1.00  1.00          Pr  
ATOM    629    A GLN 0  72     -11.243   0.159   9.902  1.00  1.00          Pr  
ATOM    630    A GLN 0  72     -12.383  -1.424   8.303  1.00  1.00          Pr  
ATOM    631    A GLN 0  72     -11.187  -2.378   8.224  1.00  1.00          Pr  
ATOM    632    A GLN 0  72     -11.622  -3.748   7.756  1.00  1.00          Pr  
ATOM    633    E GLU 0  73     -12.094   1.597  12.973  1.00  1.00          Pr  
ATOM    634    F GLU 0  73     -11.442   4.952  13.531  1.00  1.00          Pr  
ATOM    635    F GLU 0  73     -12.974   3.680  14.523  1.00  1.00          Pr  
ATOM    636    B GLU 0  73     -12.903  -1.692  12.822  1.00  1.00          Pr  
ATOM    637    C GLU 0  73     -12.043   0.241  10.964  1.00  1.00          Pr  
ATOM    638    A GLU 0  73     -11.585   0.254  12.349  1.00  1.00          Pr  
ATOM    639    A GLU 0  73     -11.850  -1.093  13.043  1.00  1.00          Pr  
ATOM    640    A GLU 0  73     -12.245   1.385  13.147  1.00  1.00          Pr  
ATOM    641    A GLU 0  73     -11.704   2.750  12.718  1.00  1.00          Pr  
ATOM    642    A GLU 0  73     -12.098   3.895  13.656  1.00  1.00          Pr  
ATOM    643    E PRO 0  74      -9.718  -1.913  14.141  1.00  1.00          Pr  
ATOM    644    B PRO 0  74      -8.718  -2.162  12.276  1.00  1.00          Pr  
ATOM    645    C PRO 0  74     -10.938  -1.560  13.918  1.00  1.00          Pr  
ATOM    646    A PRO 0  74      -9.624  -0.984  14.196  1.00  1.00          Pr  
ATOM    647    A PRO 0  74      -8.644  -1.188  13.029  1.00  1.00          Pr  
ATOM    648    A PRO 0  74      -9.144  -1.681  15.472  1.00  1.00          Pr  
ATOM    649    A PRO 0  74      -9.809  -3.055  15.389  1.00  1.00          Pr  
ATOM    650    A PRO 0  74     -11.146  -2.762  14.710  1.00  1.00          Pr  
ATOM    651    E LYS 0  75      -6.117   1.296  11.739  1.00  1.00          Pr  
ATOM    652    B LYS 0  75      -5.268  -1.737  13.533  1.00  1.00          Pr  
ATOM    653    G LYS 0  75      -5.808   5.627  10.294  1.00  1.00          Pr  
ATOM    654    C LYS 0  75      -7.676  -0.274  12.898  1.00  1.00          Pr  
ATOM    655    A LYS 0  75      -6.550  -0.467  11.977  1.00  1.00          Pr  
ATOM    656    A LYS 0  75      -5.767  -1.707  12.411  1.00  1.00          Pr  
ATOM    657    A LYS 0  75      -5.656   0.785  11.905  1.00  1.00          Pr  
ATOM    658    A LYS 0  75      -6.374   1.931  11.176  1.00  1.00          Pr  
ATOM    659    A LYS 0  75      -5.558   3.233  11.111  1.00  1.00          Pr  
ATOM    660    A LYS 0  75      -6.397   4.269  10.346  1.00  1.00          Pr  
ATOM    661    E LEU 0  76      -4.255  -4.882  11.371  1.00  1.00          Pr  
ATOM    662    B LEU 0  76      -2.537  -4.054  12.724  1.00  1.00          Pr  
ATOM    663    C LEU 0  76      -5.623  -2.700  11.531  1.00  1.00          Pr  
ATOM    664    A LEU 0  76      -4.773  -3.868  11.809  1.00  1.00          Pr  
ATOM    665    A LEU 0  76      -3.296  -3.460  11.959  1.00  1.00          Pr  
ATOM    666    A LEU 0  76      -4.951  -4.878  10.667  1.00  1.00          Pr  
ATOM    667    A LEU 0  76      -4.099  -6.150  10.831  1.00  1.00          Pr  
ATOM    668    A LEU 0  76      -4.642  -7.060  11.933  1.00  1.00          Pr  
ATOM    669    A LEU 0  76      -4.120  -6.890   9.515  1.00  1.00          Pr  
ATOM    670    E GLY 0  77      -1.997  -1.279  10.706  1.00  1.00          Pr  
ATOM    671    B GLY 0  77      -2.280   0.018  10.094  1.00  1.00          Pr  
ATOM    672    C GLY 0  77      -2.885  -2.426  11.226  1.00  1.00          Pr  
ATOM    673    A GLY 0  77      -1.500  -1.997  11.151  1.00  1.00          Pr  
ATOM    674    A GLY 0  77      -1.322  -0.711  10.354  1.00  1.00          Pr  
ATOM    675    E SER 0  78       1.012   0.356   8.919  1.00  1.00          Pr  
ATOM    676    B SER 0  78       1.445  -0.722   7.553  1.00  1.00          Pr  
ATOM    677    B SER 0  78       2.560   0.879   9.725  1.00  1.00          Pr  
ATOM    678    C SER 0  78      -0.081  -0.426   9.958  1.00  1.00          Pr  
ATOM    679    A SER 0  78       0.226   0.678   9.039  1.00  1.00          Pr  
ATOM    680    A SER 0  78       0.581   0.151   7.656  1.00  1.00          Pr  
ATOM    681    A SER 0  78       1.340   1.574   9.584  1.00  1.00          Pr  
ATOM    682    E LEU 0  79      -0.094   0.761   4.254  1.00  1.00          Pr  
ATOM    683    B LEU 0  79       1.997   2.146   5.265  1.00  1.00          Pr  
ATOM    684    C LEU 0  79      -0.034   0.720   6.620  1.00  1.00          Pr  
ATOM    685    A LEU 0  79       0.291   0.428   5.229  1.00  1.00          Pr  
ATOM    686    A LEU 0  79       1.673   1.010   4.904  1.00  1.00          Pr  
ATOM    687    A LEU 0  79      -0.843   0.978   4.340  1.00  1.00          Pr  
ATOM    688    A LEU 0  79      -0.821   0.541   2.862  1.00  1.00          Pr  
ATOM    689    A LEU 0  79      -1.055  -0.961   2.710  1.00  1.00          Pr  
ATOM    690    A LEU 0  79      -1.958   1.228   2.104  1.00  1.00          Pr  
ATOM    691    E VAL 0  80       4.308   0.061   3.963  1.00  1.00          Pr  
ATOM    692    B VAL 0  80       3.698  -1.025   2.076  1.00  1.00          Pr  
ATOM    693    C VAL 0  80       2.511   0.202   4.274  1.00  1.00          Pr  
ATOM    694    A VAL 0  80       3.855   0.567   3.839  1.00  1.00          Pr  
ATOM    695    A VAL 0  80       3.989   0.123   2.398  1.00  1.00          Pr  
ATOM    696    A VAL 0  80       4.941  -0.085   4.718  1.00  1.00          Pr  
ATOM    697    A VAL 0  80       6.346   0.304   4.244  1.00  1.00          Pr  
ATOM    698    A VAL 0  80       4.816   0.341   6.190  1.00  1.00          Pr  
ATOM    699    E VAL 0  81       5.016   1.384  -0.244  1.00  1.00          Pr  
ATOM    700    B VAL 0  81       6.922   1.802   0.442  1.00  1.00          Pr  
ATOM    701    C VAL 0  81       4.447   1.016   1.537  1.00  1.00          Pr  
ATOM    702    A VAL 0  81       4.823   0.665   0.173  1.00  1.00          Pr  
ATOM    703    A VAL 0  81       6.323   0.808   0.033  1.00  1.00          Pr  
ATOM    704    A VAL 0  81       4.023   1.457  -0.858  1.00  1.00          Pr  
ATOM    705    A VAL 0  81       4.262   2.952  -0.754  1.00  1.00          Pr  
ATOM    706    A VAL 0  81       4.310   0.988  -2.284  1.00  1.00          Pr  
ATOM    707    E ARG 0  82       9.752  -2.056  -0.003  1.00  1.00          Pr  
ATOM    708    B ARG 0  82       7.942  -0.542  -3.150  1.00  1.00          Pr  
ATOM    709    G ARG 0  82      10.941  -2.923   1.218  1.00  1.00          Pr  
ATOM    710    G ARG 0  82      11.751  -5.008   1.690  1.00  1.00          Pr  
ATOM    711    G ARG 0  82      11.336  -3.528   3.342  1.00  1.00          Pr  
ATOM    712    C ARG 0  82       6.935  -0.237  -0.500  1.00  1.00          Pr  
ATOM    713    A ARG 0  82       8.345  -0.267  -0.829  1.00  1.00          Pr  
ATOM    714    A ARG 0  82       8.498   0.126  -2.283  1.00  1.00          Pr  
ATOM    715    A ARG 0  82       8.869  -1.664  -0.538  1.00  1.00          Pr  
ATOM    716    A ARG 0  82      10.368  -1.725  -0.810  1.00  1.00          Pr  
ATOM    717    A ARG 0  82      10.946  -3.016  -0.246  1.00  1.00          Pr  
ATOM    718    A ARG 0  82      11.341  -3.829   2.075  1.00  1.00          Pr  
ATOM    719    E CYS 0  83       9.783   2.152  -3.528  1.00  1.00          Pr  
ATOM    720    B CYS 0  83      11.913   1.684  -3.536  1.00  1.00          Pr  
ATOM    721    C CYS 0  83       9.267   1.176  -2.521  1.00  1.00          Pr  
ATOM    722    A CYS 0  83       9.534   1.710  -3.844  1.00  1.00          Pr  
ATOM    723    A CYS 0  83      10.961   1.357  -4.254  1.00  1.00          Pr  
ATOM    724    A CYS 0  83       9.322   3.224  -3.806  1.00  1.00          Pr  
ATOM    725    H CYS 0  83       7.703   3.763  -3.209  1.00  1.00          Pr  
ATOM    726    E SER 0  84      12.417   0.083  -6.528  1.00  1.00          Pr  
ATOM    727    B SER 0  84      11.459   0.622  -8.187  1.00  1.00          Pr  
ATOM    728    B SER 0  84      14.185  -1.133  -6.257  1.00  1.00          Pr  
ATOM    729    C SER 0  84      11.123   0.731  -5.417  1.00  1.00          Pr  
ATOM    730    A SER 0  84      12.436   0.466  -6.007  1.00  1.00          Pr  
ATOM    731    A SER 0  84      12.449   0.803  -7.487  1.00  1.00          Pr  
ATOM    732    A SER 0  84      12.852  -0.989  -5.814  1.00  1.00          Pr  
ATOM    733    E PHE 0  85      14.762   2.156 -11.160  1.00  1.00          Pr  
ATOM    734    B PHE 0  85      13.893  -0.119 -11.253  1.00  1.00          Pr  
ATOM    735    C PHE 0  85      13.587   1.291  -7.970  1.00  1.00          Pr  
ATOM    736    A PHE 0  85      13.819   1.418  -9.404  1.00  1.00          Pr  
ATOM    737    A PHE 0  85      14.103   0.051 -10.056  1.00  1.00          Pr  
ATOM    738    A PHE 0  85      14.973   2.402  -9.606  1.00  1.00          Pr  
ATOM    739    D PHE 0  85      15.177   2.784 -11.053  1.00  1.00          Pr  
ATOM    740    D PHE 0  85      16.211   2.194 -11.803  1.00  1.00          Pr  
ATOM    741    D PHE 0  85      14.298   3.697 -11.665  1.00  1.00          Pr  
ATOM    742    D PHE 0  85      16.370   2.525 -13.159  1.00  1.00          Pr  
ATOM    743    D PHE 0  85      14.459   4.030 -13.021  1.00  1.00          Pr  
ATOM    744    D PHE 0  85      15.496   3.443 -13.768  1.00  1.00          Pr  
ATOM    745    E TYR 0  86      17.007  -1.349  -9.543  1.00  1.00          Pr  
ATOM    746    B TYR 0  86      13.288  -3.230  -8.195  1.00  1.00          Pr  
ATOM    747    B TYR 0  86      20.542   0.937 -10.312  1.00  1.00          Pr  
ATOM    748    C TYR 0  86      14.551  -0.930  -9.266  1.00  1.00          Pr  
ATOM    749    A TYR 0  86      14.901  -2.274  -9.714  1.00  1.00          Pr  
ATOM    750    A TYR 0  86      13.825  -3.285  -9.299  1.00  1.00          Pr  
ATOM    751    A TYR 0  86      16.278  -2.661  -9.155  1.00  1.00          Pr  
ATOM    752    D TYR 0  86      17.396  -1.682  -9.475  1.00  1.00          Pr  
ATOM    753    D TYR 0  86      17.913  -1.599 -10.784  1.00  1.00          Pr  
ATOM    754    D TYR 0  86      17.930  -0.867  -8.458  1.00  1.00          Pr  
ATOM    755    D TYR 0  86      18.967  -0.709 -11.072  1.00  1.00          Pr  
ATOM    756    D TYR 0  86      18.988   0.019  -8.738  1.00  1.00          Pr  
ATOM    757    D TYR 0  86      19.510   0.094 -10.047  1.00  1.00          Pr  
ATOM    758    E GLU 0  87      11.840  -6.546 -10.952  1.00  1.00          Pr  
ATOM    759    F GLU 0  87       9.745  -8.199 -12.807  1.00  1.00          Pr  
ATOM    760    F GLU 0  87      11.748  -7.555 -13.489  1.00  1.00          Pr  
ATOM    761    B GLU 0  87      12.006  -6.845  -8.178  1.00  1.00          Pr  
ATOM    762    C GLU 0  87      13.524  -4.240 -10.176  1.00  1.00          Pr  
ATOM    763    A GLU 0  87      12.493  -5.264  -9.941  1.00  1.00          Pr  
ATOM    764    A GLU 0  87      12.872  -6.250  -8.818  1.00  1.00          Pr  
ATOM    765    A GLU 0  87      12.271  -5.996 -11.270  1.00  1.00          Pr  
ATOM    766    A GLU 0  87      11.068  -6.950 -11.263  1.00  1.00          Pr  
ATOM    767    A GLU 0  87      10.836  -7.615 -12.630  1.00  1.00          Pr  
ATOM    768    E ASP 0  88      15.815  -6.739  -7.332  1.00  1.00          Pr  
ATOM    769    F ASP 0  88      16.849  -5.398  -7.402  1.00  1.00          Pr  
ATOM    770    F ASP 0  88      18.216  -6.773  -8.464  1.00  1.00          Pr  
ATOM    771    B ASP 0  88      14.754  -7.307  -5.056  1.00  1.00          Pr  
ATOM    772    C ASP 0  88      14.168  -6.394  -8.532  1.00  1.00          Pr  
ATOM    773    A ASP 0  88      14.687  -7.245  -7.458  1.00  1.00          Pr  
ATOM    774    A ASP 0  88      14.583  -6.611  -6.060  1.00  1.00          Pr  
ATOM    775    A ASP 0  88      16.127  -7.668  -7.788  1.00  1.00          Pr  
ATOM    776    A ASP 0  88      17.135  -6.516  -7.895  1.00  1.00          Pr  
ATOM    777    E PHE 0  89      12.285  -4.372  -4.780  1.00  1.00          Pr  
ATOM    778    B PHE 0  89      15.431  -4.634  -2.667  1.00  1.00          Pr  
ATOM    779    C PHE 0  89      14.263  -5.314  -5.978  1.00  1.00          Pr  
ATOM    780    A PHE 0  89      14.214  -4.546  -4.736  1.00  1.00          Pr  
ATOM    781    A PHE 0  89      15.504  -4.651  -3.897  1.00  1.00          Pr  
ATOM    782    A PHE 0  89      12.936  -4.887  -3.942  1.00  1.00          Pr  
ATOM    783    D PHE 0  89      11.646  -4.449  -4.600  1.00  1.00          Pr  
ATOM    784    D PHE 0  89      11.034  -3.255  -4.194  1.00  1.00          Pr  
ATOM    785    D PHE 0  89      11.072  -5.206  -5.633  1.00  1.00          Pr  
ATOM    786    D PHE 0  89       9.849  -2.820  -4.809  1.00  1.00          Pr  
ATOM    787    D PHE 0  89       9.904  -4.760  -6.274  1.00  1.00          Pr  
ATOM    788    D PHE 0  89       9.284  -3.573  -5.849  1.00  1.00          Pr  
ATOM    789    E LEU 0  90      18.721  -5.203  -4.153  1.00  1.00          Pr  
ATOM    790    B LEU 0  90      18.662  -3.181  -2.031  1.00  1.00          Pr  
ATOM    791    C LEU 0  90      16.689  -4.737  -4.520  1.00  1.00          Pr  
ATOM    792    A LEU 0  90      17.966  -4.674  -3.788  1.00  1.00          Pr  
ATOM    793    A LEU 0  90      18.207  -3.290  -3.170  1.00  1.00          Pr  
ATOM    794    A LEU 0  90      19.130  -5.045  -4.724  1.00  1.00          Pr  
ATOM    795    A LEU 0  90      19.228  -6.538  -5.079  1.00  1.00          Pr  
ATOM    796    A LEU 0  90      20.387  -6.741  -6.055  1.00  1.00          Pr  
ATOM    797    A LEU 0  90      19.499  -7.420  -3.854  1.00  1.00          Pr  
ATOM    798    E GLU 0  91      18.983  -0.137  -4.372  1.00  1.00          Pr  
ATOM    799    F GLU 0  91      22.346   0.461  -4.975  1.00  1.00          Pr  
ATOM    800    F GLU 0  91      20.569   1.569  -5.687  1.00  1.00          Pr  
ATOM    801    B GLU 0  91      15.751  -0.220  -4.408  1.00  1.00          Pr  
ATOM    802    C GLU 0  91      17.844  -2.236  -3.900  1.00  1.00          Pr  
ATOM    803    A GLU 0  91      17.853  -0.853  -3.424  1.00  1.00          Pr  
ATOM    804    A GLU 0  91      16.424  -0.319  -3.382  1.00  1.00          Pr  
ATOM    805    A GLU 0  91      18.727   0.035  -4.317  1.00  1.00          Pr  
ATOM    806    A GLU 0  91      20.220  -0.313  -4.223  1.00  1.00          Pr  
ATOM    807    A GLU 0  91      21.109   0.645  -5.033  1.00  1.00          Pr  
ATOM    808    E TYR 0  92      14.496  -1.044   0.102  1.00  1.00          Pr  
ATOM    809    B TYR 0  92      15.359   1.734  -0.091  1.00  1.00          Pr  
ATOM    810    B TYR 0  92      14.695  -3.435   3.175  1.00  1.00          Pr  
ATOM    811    C TYR 0  92      15.936   0.030  -2.195  1.00  1.00          Pr  
ATOM    812    A TYR 0  92      14.570   0.506  -2.014  1.00  1.00          Pr  
ATOM    813    A TYR 0  92      14.471   1.570  -0.927  1.00  1.00          Pr  
ATOM    814    A TYR 0  92      13.643  -0.674  -1.696  1.00  1.00          Pr  
ATOM    815    D TYR 0  92      13.938  -1.367  -0.377  1.00  1.00          Pr  
ATOM    816    D TYR 0  92      14.802  -2.473  -0.365  1.00  1.00          Pr  
ATOM    817    D TYR 0  92      13.367  -0.918   0.831  1.00  1.00          Pr  
ATOM    818    D TYR 0  92      15.058  -3.173   0.825  1.00  1.00          Pr  
ATOM    819    D TYR 0  92      13.640  -1.596   2.035  1.00  1.00          Pr  
ATOM    820    D TYR 0  92      14.469  -2.738   2.029  1.00  1.00          Pr  
ATOM    821    E HIS 0  93      12.048   4.260  -1.138  1.00  1.00          Pr  
ATOM    822    B HIS 0  93      10.644   2.446  -0.333  1.00  1.00          Pr  
ATOM    823    C HIS 0  93      13.338   2.263  -0.916  1.00  1.00          Pr  
ATOM    824    C HIS 0  93      12.725   4.925  -2.556  1.00  1.00          Pr  
ATOM    825    C HIS 0  93      10.893   6.145  -2.539  1.00  1.00          Pr  
ATOM    826    A HIS 0  93      12.902   3.060   0.221  1.00  1.00          Pr  
ATOM    827    A HIS 0  93      11.450   2.730   0.551  1.00  1.00          Pr  
ATOM    828    A HIS 0  93      13.121   4.553  -0.043  1.00  1.00          Pr  
ATOM    829    D HIS 0  93      12.368   5.086  -1.236  1.00  1.00          Pr  
ATOM    830    D HIS 0  93      11.215   5.823  -1.217  1.00  1.00          Pr  
ATOM    831    D HIS 0  93      11.823   5.568  -3.313  1.00  1.00          Pr  
ATOM    832    E ASP 0  94      10.046   1.895   2.977  1.00  1.00          Pr  
ATOM    833    F ASP 0  94      10.319  -0.321   2.362  1.00  1.00          Pr  
ATOM    834    F ASP 0  94      10.445  -0.412   4.542  1.00  1.00          Pr  
ATOM    835    B ASP 0  94       9.588   4.790   3.139  1.00  1.00          Pr  
ATOM    836    C ASP 0  94      11.130   2.764   1.838  1.00  1.00          Pr  
ATOM    837    A ASP 0  94       9.778   2.526   2.322  1.00  1.00          Pr  
ATOM    838    A ASP 0  94       9.061   3.873   2.503  1.00  1.00          Pr  
ATOM    839    A ASP 0  94       9.821   1.710   3.627  1.00  1.00          Pr  
ATOM    840    A ASP 0  94      10.229   0.226   3.485  1.00  1.00          Pr  
ATOM    841    E VAL 0  95       6.437   5.130   1.710  1.00  1.00          Pr  
ATOM    842    B VAL 0  95       5.104   3.596   2.734  1.00  1.00          Pr  
ATOM    843    C VAL 0  95       7.840   3.974   1.983  1.00  1.00          Pr  
ATOM    844    A VAL 0  95       6.916   5.089   2.206  1.00  1.00          Pr  
ATOM    845    A VAL 0  95       5.767   4.581   3.066  1.00  1.00          Pr  
ATOM    846    A VAL 0  95       6.399   5.682   0.881  1.00  1.00          Pr  
ATOM    847    A VAL 0  95       5.485   6.888   1.145  1.00  1.00          Pr  
ATOM    848    A VAL 0  95       7.549   6.102  -0.042  1.00  1.00          Pr  
ATOM    849    E ARG 0  96       3.286   5.668   7.570  1.00  1.00          Pr  
ATOM    850    B ARG 0  96       3.064   6.761   4.192  1.00  1.00          Pr  
ATOM    851    G ARG 0  96       2.447   5.331   9.617  1.00  1.00          Pr  
ATOM    852    G ARG 0  96       2.933   6.913  11.205  1.00  1.00          Pr  
ATOM    853    G ARG 0  96       1.090   5.673  11.412  1.00  1.00          Pr  
ATOM    854    C ARG 0  96       5.505   5.238   4.198  1.00  1.00          Pr  
ATOM    855    A ARG 0  96       4.327   4.918   5.009  1.00  1.00          Pr  
ATOM    856    A ARG 0  96       3.093   5.550   4.374  1.00  1.00          Pr  
ATOM    857    A ARG 0  96       4.547   5.400   6.443  1.00  1.00          Pr  
ATOM    858    A ARG 0  96       3.374   5.007   7.347  1.00  1.00          Pr  
ATOM    859    A ARG 0  96       3.600   5.591   8.740  1.00  1.00          Pr  
ATOM    860    A ARG 0  96       2.164   5.969  10.737  1.00  1.00          Pr  
ATOM    861    E VAL 0  97       0.353   4.828   3.432  1.00  1.00          Pr  
ATOM    862    B VAL 0  97      -0.471   4.340   5.539  1.00  1.00          Pr  
ATOM    863    C VAL 0  97       2.051   4.766   4.131  1.00  1.00          Pr  
ATOM    864    A VAL 0  97       0.755   5.281   3.679  1.00  1.00          Pr  
ATOM    865    A VAL 0  97      -0.195   5.340   4.872  1.00  1.00          Pr  
ATOM    866    A VAL 0  97       0.204   4.486   2.486  1.00  1.00          Pr  
ATOM    867    A VAL 0  97      -1.096   5.118   1.979  1.00  1.00          Pr  
ATOM    868    A VAL 0  97       1.221   4.466   1.338  1.00  1.00          Pr  
ATOM    869    E VAL 0  98      -1.640   7.489   6.479  1.00  1.00          Pr  
ATOM    870    B VAL 0  98      -3.166   8.063   4.983  1.00  1.00          Pr  
ATOM    871    C VAL 0  98      -0.649   6.544   5.199  1.00  1.00          Pr  
ATOM    872    A VAL 0  98      -1.599   6.812   6.276  1.00  1.00          Pr  
ATOM    873    A VAL 0  98      -2.959   7.052   5.644  1.00  1.00          Pr  
ATOM    874    A VAL 0  98      -1.153   7.997   7.152  1.00  1.00          Pr  
ATOM    875    A VAL 0  98      -2.157   8.252   8.286  1.00  1.00          Pr  
ATOM    876    A VAL 0  98       0.203   7.703   7.810  1.00  1.00          Pr  
ATOM    877    E LEU 0  99      -5.392   5.286   5.174  1.00  1.00          Pr  
ATOM    878    B LEU 0  99      -6.095   6.429   7.738  1.00  1.00          Pr  
ATOM    879    C LEU 0  99      -3.873   6.114   5.877  1.00  1.00          Pr  
ATOM    880    A LEU 0  99      -5.274   6.238   5.491  1.00  1.00          Pr  
ATOM    881    A LEU 0  99      -6.043   6.943   6.614  1.00  1.00          Pr  
ATOM    882    A LEU 0  99      -5.838   4.844   5.164  1.00  1.00          Pr  
ATOM    883    A LEU 0  99      -5.114   4.115   4.013  1.00  1.00          Pr  
ATOM    884    A LEU 0  99      -5.719   2.729   3.805  1.00  1.00          Pr  
ATOM    885    A LEU 0  99      -5.181   4.877   2.692  1.00  1.00          Pr  
ATOM    886    E ASP 0 100      -7.882   9.845   7.359  1.00  1.00          Pr  
ATOM    887    F ASP 0 100      -7.991  10.606   9.290  1.00  1.00          Pr  
ATOM    888    F ASP 0 100      -7.871  12.441   8.032  1.00  1.00          Pr  
ATOM    889    B ASP 0 100      -9.335   8.545   5.774  1.00  1.00          Pr  
ATOM    890    C ASP 0 100      -6.579   8.122   6.332  1.00  1.00          Pr  
ATOM    891    A ASP 0 100      -7.449   8.891   7.219  1.00  1.00          Pr  
ATOM    892    A ASP 0 100      -8.915   8.556   6.932  1.00  1.00          Pr  
ATOM    893    A ASP 0 100      -7.158  10.391   7.071  1.00  1.00          Pr  
ATOM    894    A ASP 0 100      -7.755  11.212   8.218  1.00  1.00          Pr  
ATOM    895    E PHE 0 101     -10.356   6.013   8.612  1.00  1.00          Pr  
ATOM    896    B PHE 0 101     -12.097   9.516   8.982  1.00  1.00          Pr  
ATOM    897    C PHE 0 101      -9.668   8.214   7.976  1.00  1.00          Pr  
ATOM    898    A PHE 0 101     -11.033   7.708   7.840  1.00  1.00          Pr  
ATOM    899    A PHE 0 101     -12.007   8.879   7.932  1.00  1.00          Pr  
ATOM    900    A PHE 0 101     -11.307   6.619   8.893  1.00  1.00          Pr  
ATOM    901    D PHE 0 101     -10.407   5.387   8.868  1.00  1.00          Pr  
ATOM    902    D PHE 0 101      -9.640   5.044   7.734  1.00  1.00          Pr  
ATOM    903    D PHE 0 101     -10.371   4.546   9.995  1.00  1.00          Pr  
ATOM    904    D PHE 0 101      -8.875   3.865   7.716  1.00  1.00          Pr  
ATOM    905    D PHE 0 101      -9.620   3.357   9.968  1.00  1.00          Pr  
ATOM    906    D PHE 0 101      -8.889   3.005   8.823  1.00  1.00          Pr  
ATOM    907    E ILE 0 102     -14.063   9.743   6.383  1.00  1.00          Pr  
ATOM    908    B ILE 0 102     -15.310   8.504   6.139  1.00  1.00          Pr  
ATOM    909    C ILE 0 102     -12.704   9.159   6.828  1.00  1.00          Pr  
ATOM    910    A ILE 0 102     -13.727  10.212   6.724  1.00  1.00          Pr  
ATOM    911    A ILE 0 102     -15.141   9.642   6.648  1.00  1.00          Pr  
ATOM    912    A ILE 0 102     -13.433  11.200   5.577  1.00  1.00          Pr  
