# Supplementary material for: LoCoHD: a metric for comparing local environments of proteins
Source: Nat Commun. 2024 May 13;15:4029. doi: 10.1038/s41467-024-48225-0 (PMC11091161; doi:10.1038/s41467-024-48225-0)
Supplement: Supplementary file 4 — Source Data [file 41467_2024_48225_MOESM4_ESM.zip › Fig3_SFig9/T1064TS427_5_lchd_blabelled.pdb]

ATOM      1  N   GLN     3      -3.720   8.459 -12.078  1.00  0.18           N  
ATOM      2  CA  GLN     3      -4.324   7.183 -12.437  1.00  0.18           C  
ATOM      3  C   GLN     3      -4.920   6.602 -11.152  1.00  0.18           C  
ATOM      4  CB  GLN     3      -3.277   6.291 -13.136  1.00  0.18           C  
ATOM      5  O   GLN     3      -4.196   6.163 -10.261  1.00  0.18           O  
ATOM      6  N   GLU     4      -6.241   6.700 -11.007  1.00  0.11           N  
ATOM      7  CA  GLU     4      -6.963   5.939  -9.989  1.00  0.11           C  
ATOM      8  C   GLU     4      -7.177   4.532 -10.548  1.00  0.11           C  
ATOM      9  CB  GLU     4      -8.290   6.620  -9.593  1.00  0.11           C  
ATOM     10  O   GLU     4      -8.009   4.323 -11.429  1.00  0.11           O  
ATOM     11  N   CYS     5      -6.394   3.569 -10.066  1.00  0.09           N  
ATOM     12  CA  CYS     5      -6.679   2.159 -10.297  1.00  0.09           C  
ATOM     13  C   CYS     5      -7.714   1.723  -9.253  1.00  0.09           C  
ATOM     14  CB  CYS     5      -5.379   1.345 -10.263  1.00  0.09           C  
ATOM     15  O   CYS     5      -7.419   1.652  -8.057  1.00  0.09           O  
ATOM     16  SG  CYS     5      -4.359   1.777 -11.707  1.00  0.09           S  
ATOM     17  N   SER     6      -8.948   1.490  -9.700  1.00  0.12           N  
ATOM     18  CA  SER     6     -10.027   0.932  -8.890  1.00  0.12           C  
ATOM     19  C   SER     6      -9.763  -0.548  -8.644  1.00  0.12           C  
ATOM     20  CB  SER     6     -11.386   1.145  -9.572  1.00  0.12           C  
ATOM     21  O   SER     6      -9.631  -1.333  -9.585  1.00  0.12           O  
ATOM     22  OG  SER     6     -11.294   1.034 -10.984  1.00  0.12           O  
ATOM     23  N   LEU     7      -9.663  -0.928  -7.371  1.00  0.21           N  
ATOM     24  CA  LEU     7      -9.361  -2.296  -6.993  1.00  0.21           C  
ATOM     25  C   LEU     7     -10.618  -3.097  -6.689  1.00  0.21           C  
ATOM     26  CB  LEU     7      -8.310  -2.316  -5.881  1.00  0.21           C  
ATOM     27  O   LEU     7     -11.589  -2.609  -6.116  1.00  0.21           O  
ATOM     28  CG  LEU     7      -7.112  -3.181  -6.298  1.00  0.21           C  
ATOM     29  CD1 LEU     7      -5.825  -2.564  -5.821  1.00  0.21           C  
ATOM     30  CD2 LEU     7      -7.215  -4.606  -5.802  1.00  0.21           C  
ATOM     31  N   GLN     8     -10.561  -4.331  -7.171  1.00  0.22           N  
ATOM     32  CA  GLN     8     -11.632  -5.305  -7.232  1.00  0.22           C  
ATOM     33  C   GLN     8     -11.921  -5.889  -5.845  1.00  0.22           C  
ATOM     34  CB  GLN     8     -11.226  -6.385  -8.250  1.00  0.22           C  
ATOM     35  O   GLN     8     -11.025  -6.027  -5.015  1.00  0.22           O  
ATOM     36  CG  GLN     8     -11.086  -5.817  -9.678  1.00  0.22           C  
ATOM     37  CD  GLN     8     -10.648  -6.856 -10.707  1.00  0.22           C  
ATOM     38  NE2 GLN     8     -10.640  -6.514 -11.976  1.00  0.22           N  
ATOM     39  OE1 GLN     8     -10.297  -7.982 -10.407  1.00  0.22           O  
ATOM     40  N   SER     9     -13.189  -6.227  -5.617  1.00  0.12           N  
ATOM     41  CA  SER     9     -13.711  -6.846  -4.396  1.00  0.12           C  
ATOM     42  C   SER     9     -12.822  -7.987  -3.894  1.00  0.12           C  
ATOM     43  CB  SER     9     -15.101  -7.419  -4.708  1.00  0.12           C  
ATOM     44  O   SER     9     -12.559  -8.931  -4.641  1.00  0.12           O  
ATOM     45  OG  SER     9     -15.030  -8.255  -5.854  1.00  0.12           O  
ATOM     46  N   CYS    10     -12.423  -7.948  -2.626  1.00  0.11           N  
ATOM     47  CA  CYS    10     -11.930  -9.139  -1.943  1.00  0.11           C  
ATOM     48  C   CYS    10     -13.109  -9.911  -1.343  1.00  0.11           C  
ATOM     49  CB  CYS    10     -10.936  -8.753  -0.857  1.00  0.11           C  
ATOM     50  O   CYS    10     -14.074  -9.324  -0.858  1.00  0.11           O  
ATOM     51  SG  CYS    10     -11.706  -7.716   0.394  1.00  0.11           S  
ATOM     52  N   THR    11     -13.032 -11.236  -1.348  1.00  0.09           N  
ATOM     53  CA  THR    11     -13.988 -12.077  -0.627  1.00  0.09           C  
ATOM     54  C   THR    11     -13.628 -12.090   0.857  1.00  0.09           C  
ATOM     55  CB  THR    11     -14.020 -13.516  -1.174  1.00  0.09           C  
ATOM     56  O   THR    11     -12.458 -12.253   1.212  1.00  0.09           O  
ATOM     57  CG2 THR    11     -15.448 -14.057  -1.203  1.00  0.09           C  
ATOM     58  OG1 THR    11     -13.516 -13.608  -2.491  1.00  0.09           O  
ATOM     59  N   GLN    12     -14.622 -11.959   1.739  1.00  0.16           N  
ATOM     60  CA  GLN    12     -14.421 -12.051   3.187  1.00  0.16           C  
ATOM     61  C   GLN    12     -13.658 -13.344   3.545  1.00  0.16           C  
ATOM     62  CB  GLN    12     -15.794 -11.972   3.883  1.00  0.16           C  
ATOM     63  O   GLN    12     -14.008 -14.426   3.073  1.00  0.16           O  
ATOM     64  CG  GLN    12     -15.748 -11.247   5.237  1.00  0.16           C  
ATOM     65  CD  GLN    12     -17.132 -11.141   5.881  1.00  0.16           C  
ATOM     66  NE2 GLN    12     -17.359 -10.165   6.731  1.00  0.16           N  
ATOM     67  OE1 GLN    12     -18.021 -11.947   5.658  1.00  0.16           O  
ATOM     68  N   HIS    13     -12.615 -13.233   4.375  1.00  0.12           N  
ATOM     69  CA  HIS    13     -11.728 -14.335   4.795  1.00  0.12           C  
ATOM     70  C   HIS    13     -10.847 -14.979   3.708  1.00  0.12           C  
ATOM     71  CB  HIS    13     -12.499 -15.401   5.593  1.00  0.12           C  
ATOM     72  O   HIS    13     -10.307 -16.063   3.941  1.00  0.12           O  
ATOM     73  CG  HIS    13     -13.366 -14.838   6.680  1.00  0.12           C  
ATOM     74  CD2 HIS    13     -12.944 -14.368   7.892  1.00  0.12           C  
ATOM     75  ND1 HIS    13     -14.732 -14.687   6.631  1.00  0.12           N  
ATOM     76  CE1 HIS    13     -15.125 -14.138   7.792  1.00  0.12           C  
ATOM     77  NE2 HIS    13     -14.068 -13.924   8.592  1.00  0.12           N  
ATOM     78  N   GLN    14     -10.650 -14.339   2.551  1.00  0.07           N  
ATOM     79  CA  GLN    14      -9.652 -14.785   1.576  1.00  0.07           C  
ATOM     80  C   GLN    14      -8.448 -13.837   1.506  1.00  0.07           C  
ATOM     81  CB  GLN    14     -10.279 -15.004   0.196  1.00  0.07           C  
ATOM     82  O   GLN    14      -8.629 -12.618   1.493  1.00  0.07           O  
ATOM     83  CG  GLN    14     -11.130 -16.281   0.193  1.00  0.07           C  
ATOM     84  CD  GLN    14     -11.631 -16.650  -1.197  1.00  0.07           C  
ATOM     85  NE2 GLN    14     -12.017 -17.888  -1.410  1.00  0.07           N  
ATOM     86  OE1 GLN    14     -11.713 -15.846  -2.111  1.00  0.07           O  
ATOM     87  N   PRO    15      -7.217 -14.379   1.433  1.00  0.07           N  
ATOM     88  CA  PRO    15      -6.032 -13.570   1.202  1.00  0.07           C  
ATOM     89  C   PRO    15      -6.110 -12.915  -0.184  1.00  0.07           C  
ATOM     90  CB  PRO    15      -4.853 -14.545   1.329  1.00  0.07           C  
ATOM     91  O   PRO    15      -6.281 -13.606  -1.187  1.00  0.07           O  
ATOM     92  CG  PRO    15      -5.440 -15.895   0.940  1.00  0.07           C  
ATOM     93  CD  PRO    15      -6.872 -15.796   1.455  1.00  0.07           C  
ATOM     94  N   TYR    16      -5.969 -11.590  -0.244  1.00  0.14           N  
ATOM     95  CA  TYR    16      -5.868 -10.850  -1.502  1.00  0.14           C  
ATOM     96  C   TYR    16      -4.414 -10.446  -1.769  1.00  0.14           C  
ATOM     97  CB  TYR    16      -6.813  -9.640  -1.491  1.00  0.14           C  
ATOM     98  O   TYR    16      -3.792  -9.789  -0.932  1.00  0.14           O  
ATOM     99  CG  TYR    16      -6.875  -8.960  -2.843  1.00  0.14           C  
ATOM    100  CD1 TYR    16      -6.009  -7.892  -3.138  1.00  0.14           C  
ATOM    101  CD2 TYR    16      -7.733  -9.467  -3.837  1.00  0.14           C  
ATOM    102  CE1 TYR    16      -5.979  -7.357  -4.440  1.00  0.14           C  
ATOM    103  CE2 TYR    16      -7.711  -8.927  -5.136  1.00  0.14           C  
ATOM    104  OH  TYR    16      -6.741  -7.423  -6.720  1.00  0.14           O  
ATOM    105  CZ  TYR    16      -6.818  -7.883  -5.445  1.00  0.14           C  
ATOM    106  N   VAL    17      -3.882 -10.822  -2.936  1.00  0.11           N  
ATOM    107  CA  VAL    17      -2.545 -10.417  -3.393  1.00  0.11           C  
ATOM    108  C   VAL    17      -2.702  -9.208  -4.305  1.00  0.11           C  
ATOM    109  CB  VAL    17      -1.800 -11.567  -4.101  1.00  0.11           C  
ATOM    110  O   VAL    17      -3.285  -9.312  -5.379  1.00  0.11           O  
ATOM    111  CG1 VAL    17      -0.387 -11.135  -4.521  1.00  0.11           C  
ATOM    112  CG2 VAL    17      -1.658 -12.785  -3.175  1.00  0.11           C  
ATOM    113  N   VAL    18      -2.198  -8.056  -3.863  1.00  0.09           N  
ATOM    114  CA  VAL    18      -2.191  -6.832  -4.671  1.00  0.09           C  
ATOM    115  C   VAL    18      -0.981  -6.860  -5.603  1.00  0.09           C  
ATOM    116  CB  VAL    18      -2.185  -5.558  -3.800  1.00  0.09           C  
ATOM    117  O   VAL    18       0.159  -6.929  -5.129  1.00  0.09           O  
ATOM    118  CG1 VAL    18      -2.497  -4.323  -4.649  1.00  0.09           C  
ATOM    119  CG2 VAL    18      -3.221  -5.569  -2.667  1.00  0.09           C  
ATOM    120  N   ASP    19      -1.229  -6.789  -6.910  1.00  0.12           N  
ATOM    121  CA  ASP    19      -0.182  -6.580  -7.913  1.00  0.12           C  
ATOM    122  C   ASP    19       0.475  -5.207  -7.727  1.00  0.12           C  
ATOM    123  CB  ASP    19      -0.748  -6.715  -9.335  1.00  0.12           C  
ATOM    124  O   ASP    19      -0.174  -4.251  -7.301  1.00  0.12           O  
ATOM    125  CG  ASP    19      -1.129  -8.153  -9.701  1.00  0.12           C  
ATOM    126  OD1 ASP    19      -0.454  -9.082  -9.200  1.00  0.12           O  
ATOM    127  OD2 ASP    19      -2.079  -8.304 -10.500  1.00  0.12           O  
ATOM    128  N   ASP    20       1.769  -5.099  -8.037  1.00  0.08           N  
ATOM    129  CA  ASP    20       2.466  -3.815  -7.967  1.00  0.08           C  
ATOM    130  C   ASP    20       1.946  -2.868  -9.057  1.00  0.08           C  
ATOM    131  CB  ASP    20       3.987  -4.019  -8.031  1.00  0.08           C  
ATOM    132  O   ASP    20       2.111  -3.161 -10.243  1.00  0.08           O  
ATOM    133  CG  ASP    20       4.789  -2.748  -7.713  1.00  0.08           C  
ATOM    134  OD1 ASP    20       4.189  -1.650  -7.637  1.00  0.08           O  
ATOM    135  OD2 ASP    20       6.001  -2.908  -7.472  1.00  0.08           O  
ATOM    136  N   PRO    21       1.287  -1.751  -8.694  1.00  0.06           N  
ATOM    137  CA  PRO    21       0.731  -0.831  -9.674  1.00  0.06           C  
ATOM    138  C   PRO    21       1.800   0.081 -10.296  1.00  0.06           C  
ATOM    139  CB  PRO    21      -0.284  -0.018  -8.874  1.00  0.06           C  
ATOM    140  O   PRO    21       1.471   0.866 -11.190  1.00  0.06           O  
ATOM    141  CG  PRO    21       0.463   0.151  -7.555  1.00  0.06           C  
ATOM    142  CD  PRO    21       1.025  -1.250  -7.347  1.00  0.06           C  
ATOM    143  N   CYS    22       3.043   0.063  -9.800  1.00  0.05           N  
ATOM    144  CA  CYS    22       4.098   0.920 -10.317  1.00  0.05           C  
ATOM    145  C   CYS    22       4.559   0.459 -11.713  1.00  0.05           C  
ATOM    146  CB  CYS    22       5.263   0.994  -9.323  1.00  0.05           C  
ATOM    147  O   CYS    22       4.701  -0.740 -11.959  1.00  0.05           O  
ATOM    148  SG  CYS    22       4.879   1.799  -7.742  1.00  0.05           S  
ATOM    149  N   PRO    23       4.830   1.391 -12.649  1.00  0.05           N  
ATOM    150  CA  PRO    23       5.426   1.040 -13.933  1.00  0.05           C  
ATOM    151  C   PRO    23       6.797   0.365 -13.769  1.00  0.05           C  
ATOM    152  CB  PRO    23       5.529   2.350 -14.723  1.00  0.05           C  
ATOM    153  O   PRO    23       7.502   0.584 -12.783  1.00  0.05           O  
ATOM    154  CG  PRO    23       4.514   3.271 -14.048  1.00  0.05           C  
ATOM    155  CD  PRO    23       4.541   2.815 -12.593  1.00  0.05           C  
ATOM    156  N   ILE    24       7.208  -0.415 -14.773  1.00  0.07           N  
ATOM    157  CA  ILE    24       8.526  -1.069 -14.799  1.00  0.07           C  
ATOM    158  C   ILE    24       9.628  -0.010 -14.601  1.00  0.07           C  
ATOM    159  CB  ILE    24       8.732  -1.870 -16.112  1.00  0.07           C  
ATOM    160  O   ILE    24       9.557   1.070 -15.188  1.00  0.07           O  
ATOM    161  CG1 ILE    24       7.560  -2.850 -16.376  1.00  0.07           C  
ATOM    162  CG2 ILE    24      10.050  -2.666 -16.071  1.00  0.07           C  
ATOM    163  CD1 ILE    24       7.645  -3.597 -17.714  1.00  0.07           C  
ATOM    164  N   HIS    25      10.646  -0.340 -13.799  1.00  0.09           N  
ATOM    165  CA  HIS    25      11.772   0.529 -13.408  1.00  0.09           C  
ATOM    166  C   HIS    25      11.457   1.618 -12.369  1.00  0.09           C  
ATOM    167  CB  HIS    25      12.511   1.106 -14.631  1.00  0.09           C  
ATOM    168  O   HIS    25      12.319   2.449 -12.093  1.00  0.09           O  
ATOM    169  CG  HIS    25      12.815   0.098 -15.703  1.00  0.09           C  
ATOM    170  CD2 HIS    25      12.229   0.010 -16.938  1.00  0.09           C  
ATOM    171  ND1 HIS    25      13.738  -0.916 -15.613  1.00  0.09           N  
ATOM    172  CE1 HIS    25      13.711  -1.602 -16.767  1.00  0.09           C  
ATOM    173  NE2 HIS    25      12.804  -1.079 -17.607  1.00  0.09           N  
ATOM    174  N   PHE    26      10.270   1.612 -11.761  1.00  0.08           N  
ATOM    175  CA  PHE    26       9.971   2.452 -10.602  1.00  0.08           C  
ATOM    176  C   PHE    26      10.121   1.656  -9.302  1.00  0.08           C  
ATOM    177  CB  PHE    26       8.577   3.082 -10.734  1.00  0.08           C  
ATOM    178  O   PHE    26       9.764   0.482  -9.229  1.00  0.08           O  
ATOM    179  CG  PHE    26       8.493   4.191 -11.768  1.00  0.08           C  
ATOM    180  CD1 PHE    26       8.345   5.528 -11.352  1.00  0.08           C  
ATOM    181  CD2 PHE    26       8.586   3.902 -13.142  1.00  0.08           C  
ATOM    182  CE1 PHE    26       8.301   6.566 -12.299  1.00  0.08           C  
ATOM    183  CE2 PHE    26       8.545   4.937 -14.091  1.00  0.08           C  
ATOM    184  CZ  PHE    26       8.402   6.270 -13.670  1.00  0.08           C  
ATOM    185  N   TYR    27      10.615   2.314  -8.257  1.00  0.19           N  
ATOM    186  CA  TYR    27      10.582   1.814  -6.889  1.00  0.19           C  
ATOM    187  C   TYR    27       9.190   2.001  -6.290  1.00  0.19           C  
ATOM    188  CB  TYR    27      11.611   2.565  -6.041  1.00  0.19           C  
ATOM    189  O   TYR    27       8.657   3.112  -6.307  1.00  0.19           O  
ATOM    190  CG  TYR    27      13.050   2.214  -6.336  1.00  0.19           C  
ATOM    191  CD1 TYR    27      13.521   0.931  -5.997  1.00  0.19           C  
ATOM    192  CD2 TYR    27      13.933   3.180  -6.857  1.00  0.19           C  
ATOM    193  CE1 TYR    27      14.883   0.619  -6.134  1.00  0.19           C  
ATOM    194  CE2 TYR    27      15.302   2.870  -6.967  1.00  0.19           C  
ATOM    195  OH  TYR    27      17.111   1.348  -6.585  1.00  0.19           O  
ATOM    196  CZ  TYR    27      15.779   1.603  -6.590  1.00  0.19           C  
ATOM    197  N   SER    28       8.628   0.937  -5.715  1.00  0.10           N  
ATOM    198  CA  SER    28       7.354   0.976  -4.994  1.00  0.10           C  
ATOM    199  C   SER    28       7.588   1.077  -3.481  1.00  0.10           C  
ATOM    200  CB  SER    28       6.507  -0.256  -5.355  1.00  0.10           C  
ATOM    201  O   SER    28       8.208   0.189  -2.891  1.00  0.10           O  
ATOM    202  OG  SER    28       6.997  -1.416  -4.702  1.00  0.10           O  
ATOM    203  N   LYS    29       7.050   2.110  -2.830  1.00  0.14           N  
ATOM    204  CA  LYS    29       6.891   2.163  -1.371  1.00  0.14           C  
ATOM    205  C   LYS    29       5.424   2.024  -1.014  1.00  0.14           C  
ATOM    206  CB  LYS    29       7.468   3.452  -0.784  1.00  0.14           C  
ATOM    207  O   LYS    29       4.587   2.790  -1.488  1.00  0.14           O  
ATOM    208  CG  LYS    29       8.999   3.447  -0.760  1.00  0.14           C  
ATOM    209  CD  LYS    29       9.476   4.605   0.120  1.00  0.14           C  
ATOM    210  CE  LYS    29      10.982   4.527   0.373  1.00  0.14           C  
ATOM    211  NZ  LYS    29      11.273   4.927   1.769  1.00  0.14           N  
ATOM    212  N   TRP    30       5.112   1.057  -0.167  1.00  0.18           N  
ATOM    213  CA  TRP    30       3.737   0.743   0.192  1.00  0.18           C  
ATOM    214  C   TRP    30       3.410   1.336   1.554  1.00  0.18           C  
ATOM    215  CB  TRP    30       3.531  -0.768   0.137  1.00  0.18           C  
ATOM    216  O   TRP    30       4.220   1.278   2.472  1.00  0.18           O  
ATOM    217  CG  TRP    30       3.652  -1.374  -1.217  1.00  0.18           C  
ATOM    218  CD1 TRP    30       4.793  -1.501  -1.934  1.00  0.18           C  
ATOM    219  CD2 TRP    30       2.593  -1.946  -2.037  1.00  0.18           C  
ATOM    220  CE2 TRP    30       3.174  -2.376  -3.262  1.00  0.18           C  
ATOM    221  CE3 TRP    30       1.203  -2.133  -1.881  1.00  0.18           C  
ATOM    222  NE1 TRP    30       4.510  -2.067  -3.158  1.00  0.18           N  
ATOM    223  CH2 TRP    30       1.045  -3.135  -4.106  1.00  0.18           C  
ATOM    224  CZ2 TRP    30       2.427  -2.976  -4.272  1.00  0.18           C  
ATOM    225  CZ3 TRP    30       0.436  -2.707  -2.917  1.00  0.18           C  
ATOM    226  N   TYR    31       2.215   1.896   1.691  1.00  0.06           N  
ATOM    227  CA  TYR    31       1.749   2.518   2.919  1.00  0.06           C  
ATOM    228  C   TYR    31       0.338   2.057   3.251  1.00  0.06           C  
ATOM    229  CB  TYR    31       1.778   4.046   2.807  1.00  0.06           C  
ATOM    230  O   TYR    31      -0.529   2.021   2.376  1.00  0.06           O  
ATOM    231  CG  TYR    31       3.144   4.650   2.563  1.00  0.06           C  
ATOM    232  CD1 TYR    31       3.942   5.038   3.655  1.00  0.06           C  
ATOM    233  CD2 TYR    31       3.627   4.801   1.248  1.00  0.06           C  
ATOM    234  CE1 TYR    31       5.238   5.536   3.438  1.00  0.06           C  
ATOM    235  CE2 TYR    31       4.921   5.312   1.032  1.00  0.06           C  
ATOM    236  OH  TYR    31       7.024   6.053   1.940  1.00  0.06           O  
ATOM    237  CZ  TYR    31       5.740   5.652   2.128  1.00  0.06           C  
ATOM    238  N   ILE    32       0.072   1.798   4.528  1.00  0.12           N  
ATOM    239  CA  ILE    32      -1.292   1.651   5.034  1.00  0.12           C  
ATOM    240  C   ILE    32      -1.739   2.961   5.685  1.00  0.12           C  
ATOM    241  CB  ILE    32      -1.434   0.393   5.917  1.00  0.12           C  
ATOM    242  O   ILE    32      -1.073   3.501   6.569  1.00  0.12           O  
ATOM    243  CG1 ILE    32      -2.923   0.117   6.211  1.00  0.12           C  
ATOM    244  CG2 ILE    32      -0.599   0.461   7.204  1.00  0.12           C  
ATOM    245  CD1 ILE    32      -3.177  -1.270   6.816  1.00  0.12           C  
ATOM    246  N   ARG    33      -2.871   3.500   5.227  1.00  0.14           N  
ATOM    247  CA  ARG    33      -3.531   4.649   5.852  1.00  0.14           C  
ATOM    248  C   ARG    33      -4.498   4.152   6.914  1.00  0.14           C  
ATOM    249  CB  ARG    33      -4.259   5.472   4.781  1.00  0.14           C  
ATOM    250  O   ARG    33      -5.486   3.532   6.542  1.00  0.14           O  
ATOM    251  CG  ARG    33      -4.982   6.661   5.426  1.00  0.14           C  
ATOM    252  CD  ARG    33      -5.678   7.536   4.387  1.00  0.14           C  
ATOM    253  NE  ARG    33      -4.716   8.398   3.682  1.00  0.14           N  
ATOM    254  NH1 ARG    33      -6.036   8.891   1.883  1.00  0.14           N  
ATOM    255  NH2 ARG    33      -3.957   9.709   1.988  1.00  0.14           N  
ATOM    256  CZ  ARG    33      -4.907   8.999   2.527  1.00  0.14           C  
ATOM    257  N   VAL    34      -4.277   4.476   8.184  1.00  0.09           N  
ATOM    258  CA  VAL    34      -5.118   3.986   9.293  1.00  0.09           C  
ATOM    259  C   VAL    34      -6.259   4.961   9.595  1.00  0.09           C  
ATOM    260  CB  VAL    34      -4.272   3.695  10.544  1.00  0.09           C  
ATOM    261  O   VAL    34      -6.059   6.003  10.222  1.00  0.09           O  
ATOM    262  CG1 VAL    34      -5.132   3.087  11.661  1.00  0.09           C  
ATOM    263  CG2 VAL    34      -3.137   2.715  10.224  1.00  0.09           C  
ATOM    264  N   GLY    35      -7.471   4.613   9.162  1.00  0.07           N  
ATOM    265  CA  GLY    35      -8.691   5.400   9.360  1.00  0.07           C  
ATOM    266  C   GLY    35      -9.256   6.053   8.092  1.00  0.07           C  
ATOM    267  O   GLY    35      -8.611   6.153   7.050  1.00  0.07           O  
ATOM    268  N   ALA    36     -10.506   6.519   8.187  1.00  0.09           N  
ATOM    269  CA  ALA    36     -11.298   6.965   7.034  1.00  0.09           C  
ATOM    270  C   ALA    36     -10.935   8.362   6.489  1.00  0.09           C  
ATOM    271  CB  ALA    36     -12.775   6.910   7.448  1.00  0.09           C  
ATOM    272  O   ALA    36     -11.333   8.731   5.383  1.00  0.09           O  
ATOM    273  N   ARG    37     -10.215   9.184   7.261  1.00  0.17           N  
ATOM    274  CA  ARG    37      -9.901  10.570   6.876  1.00  0.17           C  
ATOM    275  C   ARG    37      -8.689  10.606   5.945  1.00  0.17           C  
ATOM    276  CB  ARG    37      -9.696  11.447   8.124  1.00  0.17           C  
ATOM    277  O   ARG    37      -7.726   9.885   6.162  1.00  0.17           O  
ATOM    278  CG  ARG    37     -10.973  11.552   8.977  1.00  0.17           C  
ATOM    279  CD  ARG    37     -10.763  12.500  10.163  1.00  0.17           C  
ATOM    280  NE  ARG    37     -11.964  12.576  11.020  1.00  0.17           N  
ATOM    281  NH1 ARG    37     -11.196  14.183  12.472  1.00  0.17           N  
ATOM    282  NH2 ARG    37     -13.231  13.323  12.762  1.00  0.17           N  
ATOM    283  CZ  ARG    37     -12.124  13.357  12.076  1.00  0.17           C  
ATOM    284  N   LYS    38      -8.667  11.513   4.959  1.00  0.15           N  
ATOM    285  CA  LYS    38      -7.486  11.720   4.087  1.00  0.15           C  
ATOM    286  C   LYS    38      -6.207  12.062   4.868  1.00  0.15           C  
ATOM    287  CB  LYS    38      -7.752  12.822   3.046  1.00  0.15           C  
ATOM    288  O   LYS    38      -5.123  11.735   4.406  1.00  0.15           O  
ATOM    289  CG  LYS    38      -8.681  12.380   1.903  1.00  0.15           C  
ATOM    290  CD  LYS    38      -8.771  13.476   0.825  1.00  0.15           C  
ATOM    291  CE  LYS    38      -9.648  13.026  -0.355  1.00  0.15           C  
ATOM    292  NZ  LYS    38      -9.696  14.043  -1.442  1.00  0.15           N  
ATOM    293  N   SER    39      -6.352  12.695   6.034  1.00  0.08           N  
ATOM    294  CA  SER    39      -5.266  13.077   6.945  1.00  0.08           C  
ATOM    295  C   SER    39      -4.836  11.965   7.907  1.00  0.08           C  
ATOM    296  CB  SER    39      -5.718  14.298   7.753  1.00  0.08           C  
ATOM    297  O   SER    39      -4.085  12.235   8.840  1.00  0.08           O  
ATOM    298  OG  SER    39      -6.791  13.927   8.607  1.00  0.08           O  
ATOM    299  N   ALA    40      -5.376  10.754   7.766  1.00  0.06           N  
ATOM    300  CA  ALA    40      -4.976   9.632   8.597  1.00  0.06           C  
ATOM    301  C   ALA    40      -3.476   9.322   8.413  1.00  0.06           C  
ATOM    302  CB  ALA    40      -5.844   8.425   8.256  1.00  0.06           C  
ATOM    303  O   ALA    40      -2.972   9.451   7.291  1.00  0.06           O  
ATOM    304  N   PRO    41      -2.777   8.901   9.483  1.00  0.14           N  
ATOM    305  CA  PRO    41      -1.373   8.514   9.411  1.00  0.14           C  
ATOM    306  C   PRO    41      -1.131   7.443   8.342  1.00  0.14           C  
ATOM    307  CB  PRO    41      -1.009   8.000  10.809  1.00  0.14           C  
ATOM    308  O   PRO    41      -1.933   6.518   8.194  1.00  0.14           O  
ATOM    309  CG  PRO    41      -2.021   8.687  11.722  1.00  0.14           C  
ATOM    310  CD  PRO    41      -3.267   8.769  10.849  1.00  0.14           C  
ATOM    311  N   LEU    42      -0.022   7.583   7.612  1.00  0.14           N  
ATOM    312  CA  LEU    42       0.510   6.569   6.705  1.00  0.14           C  
ATOM    313  C   LEU    42       1.616   5.803   7.428  1.00  0.14           C  
ATOM    314  CB  LEU    42       1.059   7.227   5.423  1.00  0.14           C  
ATOM    315  O   LEU    42       2.526   6.420   7.978  1.00  0.14           O  
ATOM    316  CG  LEU    42       0.004   7.859   4.501  1.00  0.14           C  
ATOM    317  CD1 LEU    42       0.691   8.617   3.365  1.00  0.14           C  
ATOM    318  CD2 LEU    42      -0.915   6.815   3.867  1.00  0.14           C  
ATOM    319  N   ILE    43       1.544   4.477   7.407  1.00  0.13           N  
ATOM    320  CA  ILE    43       2.576   3.594   7.958  1.00  0.13           C  
ATOM    321  C   ILE    43       3.246   2.885   6.785  1.00  0.13           C  
ATOM    322  CB  ILE    43       1.960   2.615   8.979  1.00  0.13           C  
ATOM    323  O   ILE    43       2.557   2.223   6.011  1.00  0.13           O  
ATOM    324  CG1 ILE    43       1.289   3.383  10.141  1.00  0.13           C  
ATOM    325  CG2 ILE    43       3.027   1.638   9.505  1.00  0.13           C  
ATOM    326  CD1 ILE    43       0.450   2.487  11.053  1.00  0.13           C  
ATOM    327  N   GLU    44       4.559   3.069   6.636  1.00  0.11           N  
ATOM    328  CA  GLU    44       5.362   2.431   5.584  1.00  0.11           C  
ATOM    329  C   GLU    44       5.456   0.918   5.819  1.00  0.11           C  
ATOM    330  CB  GLU    44       6.759   3.089   5.507  1.00  0.11           C  
ATOM    331  O   GLU    44       5.637   0.462   6.947  1.00  0.11           O  
ATOM    332  CG  GLU    44       7.552   2.710   4.236  1.00  0.11           C  
ATOM    333  CD  GLU    44       8.721   3.669   3.909  1.00  0.11           C  
ATOM    334  OE1 GLU    44       9.756   3.236   3.349  1.00  0.11           O  
ATOM    335  OE2 GLU    44       8.559   4.904   4.060  1.00  0.11           O  
ATOM    336  N   LEU    45       5.324   0.147   4.745  1.00  0.12           N  
ATOM    337  CA  LEU    45       5.495  -1.302   4.699  1.00  0.12           C  
ATOM    338  C   LEU    45       6.873  -1.599   4.079  1.00  0.12           C  
ATOM    339  CB  LEU    45       4.339  -1.920   3.887  1.00  0.12           C  
ATOM    340  O   LEU    45       7.249  -0.960   3.096  1.00  0.12           O  
ATOM    341  CG  LEU    45       2.911  -1.550   4.347  1.00  0.12           C  
ATOM    342  CD1 LEU    45       1.878  -2.080   3.354  1.00  0.12           C  
ATOM    343  CD2 LEU    45       2.572  -2.128   5.719  1.00  0.12           C  
ATOM    344  N   CYS    46       7.642  -2.541   4.640  1.00  0.18           N  
ATOM    345  CA  CYS    46       9.024  -2.778   4.210  1.00  0.18           C  
ATOM    346  C   CYS    46       9.056  -3.563   2.910  1.00  0.18           C  
ATOM    347  CB  CYS    46       9.927  -3.498   5.230  1.00  0.18           C  
ATOM    348  O   CYS    46       8.383  -4.580   2.745  1.00  0.18           O  
ATOM    349  SG  CYS    46      10.596  -2.329   6.456  1.00  0.18           S  
ATOM    350  N   VAL    47       9.950  -3.111   2.044  1.00  0.17           N  
ATOM    351  CA  VAL    47      10.503  -3.858   0.922  1.00  0.17           C  
ATOM    352  C   VAL    47      11.976  -4.061   1.273  1.00  0.17           C  
ATOM    353  CB  VAL    47      10.305  -3.064  -0.384  1.00  0.17           C  
ATOM    354  O   VAL    47      12.619  -3.101   1.702  1.00  0.17           O  
ATOM    355  CG1 VAL    47      10.755  -3.884  -1.594  1.00  0.17           C  
ATOM    356  CG2 VAL    47       8.830  -2.675  -0.596  1.00  0.17           C  
ATOM    357  N   ASP    48      12.498  -5.285   1.199  1.00  0.18           N  
ATOM    358  CA  ASP    48      13.929  -5.501   1.430  1.00  0.18           C  
ATOM    359  C   ASP    48      14.769  -5.114   0.202  1.00  0.18           C  
ATOM    360  CB  ASP    48      14.223  -6.915   1.955  1.00  0.18           C  
ATOM    361  O   ASP    48      14.256  -4.890  -0.897  1.00  0.18           O  
ATOM    362  N   GLU    49      16.085  -5.011   0.402  1.00  0.25           N  
ATOM    363  CA  GLU    49      17.045  -4.581  -0.624  1.00  0.25           C  
ATOM    364  C   GLU    49      17.097  -5.507  -1.851  1.00  0.25           C  
ATOM    365  CB  GLU    49      18.451  -4.490  -0.006  1.00  0.25           C  
ATOM    366  O   GLU    49      17.543  -5.085  -2.916  1.00  0.25           O  
ATOM    367  CG  GLU    49      18.569  -3.414   1.086  1.00  0.25           C  
ATOM    368  CD  GLU    49      20.004  -3.255   1.623  1.00  0.25           C  
ATOM    369  OE1 GLU    49      20.245  -2.234   2.305  1.00  0.25           O  
ATOM    370  OE2 GLU    49      20.841  -4.156   1.383  1.00  0.25           O  
ATOM    371  N   SER    52      12.751  -8.468  -2.538  1.00  0.07           N  
ATOM    372  CA  SER    52      11.935  -9.417  -1.821  1.00  0.07           C  
ATOM    373  C   SER    52      11.078  -8.597  -0.862  1.00  0.07           C  
ATOM    374  CB  SER    52      12.774 -10.539  -1.195  1.00  0.07           C  
ATOM    375  O   SER    52      11.475  -7.640  -0.195  1.00  0.07           O  
ATOM    376  N   LYS    53       9.787  -8.887  -0.877  1.00  0.09           N  
ATOM    377  CA  LYS    53       8.925  -8.388   0.184  1.00  0.09           C  
ATOM    378  C   LYS    53       9.438  -9.139   1.407  1.00  0.09           C  
ATOM    379  CB  LYS    53       7.455  -8.620  -0.205  1.00  0.09           C  
ATOM    380  O   LYS    53       9.547 -10.350   1.317  1.00  0.09           O  
ATOM    381  N   SER    54       9.824  -8.455   2.476  1.00  0.11           N  
ATOM    382  CA  SER    54      10.185  -9.061   3.762  1.00  0.11           C  
ATOM    383  C   SER    54       9.173  -8.586   4.788  1.00  0.11           C  
ATOM    384  CB  SER    54      11.592  -8.674   4.211  1.00  0.11           C  
ATOM    385  O   SER    54       8.732  -7.435   4.709  1.00  0.11           O  
ATOM    386  OG  SER    54      12.530  -9.608   3.748  1.00  0.11           O  
ATOM    387  N   PRO    55       8.778  -9.403   5.777  1.00  0.12           N  
ATOM    388  CA  PRO    55       7.781  -8.965   6.710  1.00  0.12           C  
ATOM    389  C   PRO    55       8.440  -7.915   7.620  1.00  0.12           C  
ATOM    390  CB  PRO    55       7.290 -10.216   7.456  1.00  0.12           C  
ATOM    391  O   PRO    55       9.306  -8.282   8.409  1.00  0.12           O  
ATOM    392  CG  PRO    55       8.320 -11.306   7.126  1.00  0.12           C  
ATOM    393  CD  PRO    55       9.412 -10.580   6.336  1.00  0.12           C  
ATOM    394  N   ILE    56       8.033  -6.636   7.599  1.00  0.25           N  
ATOM    395  CA  ILE    56       8.069  -5.875   8.852  1.00  0.25           C  
ATOM    396  C   ILE    56       7.353  -6.728   9.880  1.00  0.25           C  
ATOM    397  CB  ILE    56       7.415  -4.477   8.852  1.00  0.25           C  
ATOM    398  O   ILE    56       6.200  -7.129   9.689  1.00  0.25           O  
ATOM    399  CG1 ILE    56       7.912  -3.663   7.675  1.00  0.25           C  
ATOM    400  CG2 ILE    56       7.813  -3.760  10.161  1.00  0.25           C  
ATOM    401  CD1 ILE    56       7.543  -2.168   7.721  1.00  0.25           C  
ATOM    402  N   GLN    57       8.103  -7.038  10.927  1.00  0.17           N  
ATOM    403  CA  GLN    57       7.622  -7.626  12.155  1.00  0.17           C  
ATOM    404  C   GLN    57       6.302  -6.963  12.535  1.00  0.17           C  
ATOM    405  CB  GLN    57       8.673  -7.353  13.239  1.00  0.17           C  
ATOM    406  O   GLN    57       6.252  -5.746  12.665  1.00  0.17           O  
ATOM    407  CG  GLN    57       9.968  -8.151  13.022  1.00  0.17           C  
ATOM    408  CD  GLN    57      11.083  -7.728  13.972  1.00  0.17           C  
ATOM    409  NE2 GLN    57      12.034  -8.592  14.246  1.00  0.17           N  
ATOM    410  OE1 GLN    57      11.150  -6.620  14.470  1.00  0.17           O  
ATOM    411  N   TYR    58       5.255  -7.776  12.641  1.00  0.22           N  
ATOM    412  CA  TYR    58       4.023  -7.517  13.379  1.00  0.22           C  
ATOM    413  C   TYR    58       3.880  -6.083  13.907  1.00  0.22           C  
ATOM    414  CB  TYR    58       3.983  -8.521  14.539  1.00  0.22           C  
ATOM    415  O   TYR    58       4.455  -5.733  14.938  1.00  0.22           O  
ATOM    416  CG  TYR    58       3.513  -9.896  14.113  1.00  0.22           C  
ATOM    417  CD1 TYR    58       2.186 -10.262  14.384  1.00  0.22           C  
ATOM    418  CD2 TYR    58       4.368 -10.799  13.449  1.00  0.22           C  
ATOM    419  CE1 TYR    58       1.687 -11.503  13.949  1.00  0.22           C  
ATOM    420  CE2 TYR    58       3.874 -12.046  13.015  1.00  0.22           C  
ATOM    421  OH  TYR    58       2.032 -13.586  12.840  1.00  0.22           O  
ATOM    422  CZ  TYR    58       2.526 -12.392  13.256  1.00  0.22           C  
ATOM    423  N   ILE    59       3.088  -5.267  13.212  1.00  0.12           N  
ATOM    424  CA  ILE    59       2.619  -4.002  13.775  1.00  0.12           C  
ATOM    425  C   ILE    59       1.186  -4.228  14.243  1.00  0.12           C  
ATOM    426  CB  ILE    59       2.772  -2.817  12.798  1.00  0.12           C  
ATOM    427  O   ILE    59       0.291  -4.438  13.419  1.00  0.12           O  
ATOM    428  CG1 ILE    59       4.230  -2.701  12.289  1.00  0.12           C  
ATOM    429  CG2 ILE    59       2.359  -1.514  13.514  1.00  0.12           C  
ATOM    430  CD1 ILE    59       4.465  -1.530  11.325  1.00  0.12           C  
ATOM    431  N   ASP    60       0.989  -4.178  15.560  1.00  0.14           N  
ATOM    432  CA  ASP    60      -0.339  -4.110  16.163  1.00  0.14           C  
ATOM    433  C   ASP    60      -0.850  -2.668  16.073  1.00  0.14           C  
ATOM    434  CB  ASP    60      -0.336  -4.634  17.607  1.00  0.14           C  
ATOM    435  O   ASP    60      -0.355  -1.746  16.727  1.00  0.14           O  
ATOM    436  CG  ASP    60      -0.264  -6.166  17.701  1.00  0.14           C  
ATOM    437  OD1 ASP    60      -0.740  -6.854  16.762  1.00  0.14           O  
ATOM    438  OD2 ASP    60       0.257  -6.636  18.737  1.00  0.14           O  
ATOM    439  N   ILE    61      -1.849  -2.469  15.219  1.00  0.20           N  
ATOM    440  CA  ILE    61      -2.533  -1.195  15.009  1.00  0.20           C  
ATOM    441  C   ILE    61      -3.926  -1.333  15.619  1.00  0.20           C  
ATOM    442  CB  ILE    61      -2.557  -0.819  13.511  1.00  0.20           C  
ATOM    443  O   ILE    61      -4.891  -1.687  14.945  1.00  0.20           O  
ATOM    444  CG1 ILE    61      -1.139  -0.790  12.897  1.00  0.20           C  
ATOM    445  CG2 ILE    61      -3.234   0.554  13.337  1.00  0.20           C  
ATOM    446  CD1 ILE    61      -1.126  -0.623  11.374  1.00  0.20           C  
ATOM    447  N   GLY    62      -4.047  -1.086  16.923  1.00  0.14           N  
ATOM    448  CA  GLY    62      -5.297  -1.347  17.640  1.00  0.14           C  
ATOM    449  C   GLY    62      -5.610  -2.846  17.668  1.00  0.14           C  
ATOM    450  O   GLY    62      -4.832  -3.612  18.220  1.00  0.14           O  
ATOM    451  N   ASN    63      -6.726  -3.262  17.060  1.00  0.26           N  
ATOM    452  CA  ASN    63      -7.127  -4.676  16.966  1.00  0.26           C  
ATOM    453  C   ASN    63      -6.604  -5.377  15.702  1.00  0.26           C  
ATOM    454  CB  ASN    63      -8.661  -4.780  17.045  1.00  0.26           C  
ATOM    455  O   ASN    63      -7.053  -6.475  15.378  1.00  0.26           O  
ATOM    456  CG  ASN    63      -9.237  -4.410  18.394  1.00  0.26           C  
ATOM    457  ND2 ASN    63     -10.538  -4.263  18.465  1.00  0.26           N  
ATOM    458  OD1 ASN    63      -8.565  -4.245  19.394  1.00  0.26           O  
ATOM    459  N   TYR    64      -5.722  -4.725  14.947  1.00  0.27           N  
ATOM    460  CA  TYR    64      -5.311  -5.199  13.639  1.00  0.27           C  
ATOM    461  C   TYR    64      -3.842  -5.555  13.612  1.00  0.27           C  
ATOM    462  CB  TYR    64      -5.621  -4.141  12.601  1.00  0.27           C  
ATOM    463  O   TYR    64      -2.998  -4.768  14.030  1.00  0.27           O  
ATOM    464  CG  TYR    64      -7.092  -3.768  12.563  1.00  0.27           C  
ATOM    465  CD1 TYR    64      -8.031  -4.635  11.972  1.00  0.27           C  
ATOM    466  CD2 TYR    64      -7.518  -2.542  13.112  1.00  0.27           C  
ATOM    467  CE1 TYR    64      -9.380  -4.245  11.867  1.00  0.27           C  
ATOM    468  CE2 TYR    64      -8.864  -2.149  13.017  1.00  0.27           C  
ATOM    469  OH  TYR    64     -11.070  -2.584  12.206  1.00  0.27           O  
ATOM    470  CZ  TYR    64      -9.794  -2.998  12.379  1.00  0.27           C  
ATOM    471  N   THR    65      -3.556  -6.711  13.034  1.00  0.12           N  
ATOM    472  CA  THR    65      -2.203  -7.226  12.902  1.00  0.12           C  
ATOM    473  C   THR    65      -1.818  -7.222  11.431  1.00  0.12           C  
ATOM    474  CB  THR    65      -2.126  -8.626  13.509  1.00  0.12           C  
ATOM    475  O   THR    65      -2.449  -7.894  10.613  1.00  0.12           O  
ATOM    476  CG2 THR    65      -0.691  -9.096  13.613  1.00  0.12           C  
ATOM    477  OG1 THR    65      -2.658  -8.640  14.815  1.00  0.12           O  
ATOM    478  N   VAL    66      -0.792  -6.448  11.082  1.00  0.13           N  
ATOM    479  CA  VAL    66      -0.250  -6.404   9.717  1.00  0.13           C  
ATOM    480  C   VAL    66       1.026  -7.240   9.669  1.00  0.13           C  
ATOM    481  CB  VAL    66      -0.021  -4.955   9.243  1.00  0.13           C  
ATOM    482  O   VAL    66       1.965  -6.985  10.422  1.00  0.13           O  
ATOM    483  CG1 VAL    66       0.480  -4.918   7.791  1.00  0.13           C  
ATOM    484  CG2 VAL    66      -1.322  -4.139   9.304  1.00  0.13           C  
ATOM    485  N   SER    67       1.066  -8.226   8.767  1.00  0.09           N  
ATOM    486  CA  SER    67       2.278  -8.985   8.440  1.00  0.09           C  
ATOM    487  C   SER    67       2.687  -8.680   7.002  1.00  0.09           C  
ATOM    488  CB  SER    67       2.104 -10.487   8.701  1.00  0.09           C  
ATOM    489  O   SER    67       1.858  -8.668   6.093  1.00  0.09           O  
ATOM    490  OG  SER    67       1.370 -11.132   7.680  1.00  0.09           O  
ATOM    491  N   CYS    68       3.963  -8.379   6.790  1.00  0.14           N  
ATOM    492  CA  CYS    68       4.440  -7.903   5.491  1.00  0.14           C  
ATOM    493  C   CYS    68       4.974  -9.037   4.578  1.00  0.14           C  
ATOM    494  CB  CYS    68       5.403  -6.736   5.748  1.00  0.14           C  
ATOM    495  O   CYS    68       5.657  -8.753   3.600  1.00  0.14           O  
ATOM    496  SG  CYS    68       4.589  -5.213   6.270  1.00  0.14           S  
ATOM    497  N   LEU    69       4.671 -10.318   4.851  1.00  0.10           N  
ATOM    498  CA  LEU    69       5.053 -11.430   3.964  1.00  0.10           C  
ATOM    499  C   LEU    69       4.292 -12.745   4.250  1.00  0.10           C  
ATOM    500  CB  LEU    69       6.555 -11.709   4.123  1.00  0.10           C  
ATOM    501  O   LEU    69       4.475 -13.314   5.328  1.00  0.10           O  
ATOM    502  CG  LEU    69       7.449 -11.536   2.901  1.00  0.10           C  
ATOM    503  CD1 LEU    69       8.691 -12.379   3.181  1.00  0.10           C  
ATOM    504  CD2 LEU    69       6.893 -12.042   1.573  1.00  0.10           C  
ATOM    505  N   PRO    70       3.518 -13.284   3.287  1.00  0.07           N  
ATOM    506  CA  PRO    70       2.928 -12.565   2.157  1.00  0.07           C  
ATOM    507  C   PRO    70       2.054 -11.412   2.668  1.00  0.07           C  
ATOM    508  CB  PRO    70       2.103 -13.610   1.395  1.00  0.07           C  
ATOM    509  O   PRO    70       1.334 -11.576   3.655  1.00  0.07           O  
ATOM    510  CG  PRO    70       1.740 -14.641   2.464  1.00  0.07           C  
ATOM    511  CD  PRO    70       2.946 -14.617   3.398  1.00  0.07           C  
ATOM    512  N   PHE    71       2.112 -10.246   2.011  1.00  0.17           N  
ATOM    513  CA  PHE    71       1.234  -9.132   2.368  1.00  0.17           C  
ATOM    514  C   PHE    71      -0.215  -9.561   2.158  1.00  0.17           C  
ATOM    515  CB  PHE    71       1.546  -7.864   1.569  1.00  0.17           C  
ATOM    516  O   PHE    71      -0.681  -9.696   1.028  1.00  0.17           O  
ATOM    517  CG  PHE    71       0.687  -6.692   2.008  1.00  0.17           C  
ATOM    518  CD1 PHE    71      -0.391  -6.246   1.218  1.00  0.17           C  
ATOM    519  CD2 PHE    71       0.962  -6.062   3.235  1.00  0.17           C  
ATOM    520  CE1 PHE    71      -1.139  -5.129   1.627  1.00  0.17           C  
ATOM    521  CE2 PHE    71       0.192  -4.971   3.660  1.00  0.17           C  
ATOM    522  CZ  PHE    71      -0.835  -4.486   2.843  1.00  0.17           C  
ATOM    523  N   THR    72      -0.894  -9.813   3.267  1.00  0.08           N  
ATOM    524  CA  THR    72      -2.259 -10.310   3.284  1.00  0.08           C  
ATOM    525  C   THR    72      -3.067  -9.335   4.113  1.00  0.08           C  
ATOM    526  CB  THR    72      -2.329 -11.722   3.882  1.00  0.08           C  
ATOM    527  O   THR    72      -2.876  -9.251   5.326  1.00  0.08           O  
ATOM    528  CG2 THR    72      -3.694 -12.327   3.598  1.00  0.08           C  
ATOM    529  OG1 THR    72      -1.363 -12.575   3.309  1.00  0.08           O  
ATOM    530  N   ILE    73      -3.956  -8.579   3.470  1.00  0.13           N  
ATOM    531  CA  ILE    73      -4.961  -7.812   4.204  1.00  0.13           C  
ATOM    532  C   ILE    73      -6.215  -8.670   4.278  1.00  0.13           C  
ATOM    533  CB  ILE    73      -5.246  -6.427   3.596  1.00  0.13           C  
ATOM    534  O   ILE    73      -6.826  -8.973   3.255  1.00  0.13           O  
ATOM    535  CG1 ILE    73      -3.972  -5.563   3.497  1.00  0.13           C  
ATOM    536  CG2 ILE    73      -6.291  -5.736   4.498  1.00  0.13           C  
ATOM    537  CD1 ILE    73      -4.220  -4.318   2.634  1.00  0.13           C  
ATOM    538  N   ASN    74      -6.605  -9.038   5.494  1.00  0.16           N  
ATOM    539  CA  ASN    74      -7.918  -9.616   5.726  1.00  0.16           C  
ATOM    540  C   ASN    74      -8.954  -8.493   5.708  1.00  0.16           C  
ATOM    541  CB  ASN    74      -7.922 -10.405   7.042  1.00  0.16           C  
ATOM    542  O   ASN    74      -8.889  -7.558   6.507  1.00  0.16           O  
ATOM    543  CG  ASN    74      -7.158 -11.712   6.929  1.00  0.16           C  
ATOM    544  ND2 ASN    74      -6.612 -12.200   8.016  1.00  0.16           N  
ATOM    545  OD1 ASN    74      -7.061 -12.326   5.883  1.00  0.16           O  
ATOM    546  N   CYS    75      -9.912  -8.601   4.797  1.00  0.10           N  
ATOM    547  CA  CYS    75     -11.039  -7.688   4.702  1.00  0.10           C  
ATOM    548  C   CYS    75     -11.937  -7.897   5.925  1.00  0.10           C  
ATOM    549  CB  CYS    75     -11.745  -7.952   3.371  1.00  0.10           C  
ATOM    550  O   CYS    75     -12.643  -8.901   6.019  1.00  0.10           O  
ATOM    551  SG  CYS    75     -10.559  -8.021   2.007  1.00  0.10           S  
ATOM    552  N   GLN    76     -11.841  -6.993   6.899  1.00  0.15           N  
ATOM    553  CA  GLN    76     -12.658  -6.994   8.110  1.00  0.15           C  
ATOM    554  C   GLN    76     -13.462  -5.697   8.198  1.00  0.15           C  
ATOM    555  CB  GLN    76     -11.794  -7.205   9.366  1.00  0.15           C  
ATOM    556  O   GLN    76     -12.984  -4.625   7.819  1.00  0.15           O  
ATOM    557  CG  GLN    76     -11.225  -8.631   9.451  1.00  0.15           C  
ATOM    558  CD  GLN    76     -10.528  -8.920  10.779  1.00  0.15           C  
ATOM    559  NE2 GLN    76     -10.315 -10.174  11.115  1.00  0.15           N  
ATOM    560  OE1 GLN    76     -10.153  -8.047  11.540  1.00  0.15           O  
ATOM    561  N   GLU    77     -14.683  -5.803   8.719  1.00  0.23           N  
ATOM    562  CA  GLU    77     -15.457  -4.650   9.164  1.00  0.23           C  
ATOM    563  C   GLU    77     -15.108  -4.321  10.626  1.00  0.23           C  
ATOM    564  CB  GLU    77     -16.965  -4.901   9.039  1.00  0.23           C  
ATOM    565  O   GLU    77     -15.045  -5.234  11.453  1.00  0.23           O  
ATOM    566  CG  GLU    77     -17.476  -4.839   7.593  1.00  0.23           C  
ATOM    567  CD  GLU    77     -19.014  -4.821   7.542  1.00  0.23           C  
ATOM    568  OE1 GLU    77     -19.554  -4.159   6.631  1.00  0.23           O  
ATOM    569  OE2 GLU    77     -19.641  -5.399   8.461  1.00  0.23           O  
ATOM    570  N   PRO    78     -14.929  -3.036  10.987  1.00  0.11           N  
ATOM    571  CA  PRO    78     -14.985  -1.850  10.128  1.00  0.11           C  
ATOM    572  C   PRO    78     -13.713  -1.656   9.285  1.00  0.11           C  
ATOM    573  CB  PRO    78     -15.188  -0.686  11.102  1.00  0.11           C  
ATOM    574  O   PRO    78     -12.630  -2.085   9.670  1.00  0.11           O  
ATOM    575  CG  PRO    78     -14.453  -1.149  12.360  1.00  0.11           C  
ATOM    576  CD  PRO    78     -14.678  -2.658  12.367  1.00  0.11           C  
ATOM    577  N   LYS    79     -13.828  -0.921   8.166  1.00  0.27           N  
ATOM    578  CA  LYS    79     -12.686  -0.566   7.304  1.00  0.27           C  
ATOM    579  C   LYS    79     -11.531   0.023   8.125  1.00  0.27           C  
ATOM    580  CB  LYS    79     -13.095   0.428   6.197  1.00  0.27           C  
ATOM    581  O   LYS    79     -11.610   1.143   8.631  1.00  0.27           O  
ATOM    582  CG  LYS    79     -13.981  -0.194   5.108  1.00  0.27           C  
ATOM    583  CD  LYS    79     -14.295   0.813   3.983  1.00  0.27           C  
ATOM    584  CE  LYS    79     -15.048   0.074   2.871  1.00  0.27           C  
ATOM    585  NZ  LYS    79     -15.374   0.897   1.676  1.00  0.27           N  
ATOM    586  N   LEU    80     -10.436  -0.723   8.179  1.00  0.19           N  
ATOM    587  CA  LEU    80      -9.159  -0.348   8.788  1.00  0.19           C  
ATOM    588  C   LEU    80      -8.541   0.912   8.177  1.00  0.19           C  
ATOM    589  CB  LEU    80      -8.214  -1.524   8.508  1.00  0.19           C  
ATOM    590  O   LEU    80      -7.890   1.709   8.858  1.00  0.19           O  
ATOM    591  CG  LEU    80      -7.645  -2.163   9.758  1.00  0.19           C  
ATOM    592  CD1 LEU    80      -7.106  -3.511   9.289  1.00  0.19           C  
ATOM    593  CD2 LEU    80      -6.584  -1.267  10.405  1.00  0.19           C  
ATOM    594  N   GLY    81      -8.695   1.059   6.861  1.00  0.14           N  
ATOM    595  CA  GLY    81      -7.815   1.919   6.098  1.00  0.14           C  
ATOM    596  C   GLY    81      -7.850   1.697   4.595  1.00  0.14           C  
ATOM    597  O   GLY    81      -8.673   0.947   4.082  1.00  0.14           O  
ATOM    598  N   SER    82      -6.924   2.356   3.899  1.00  0.12           N  
ATOM    599  CA  SER    82      -6.672   2.167   2.462  1.00  0.12           C  
ATOM    600  C   SER    82      -5.182   1.961   2.223  1.00  0.12           C  
ATOM    601  CB  SER    82      -7.214   3.338   1.625  1.00  0.12           C  
ATOM    602  O   SER    82      -4.359   2.511   2.961  1.00  0.12           O  
ATOM    603  OG  SER    82      -6.744   4.588   2.109  1.00  0.12           O  
ATOM    604  N   LEU    83      -4.844   1.180   1.202  1.00  0.10           N  
ATOM    605  CA  LEU    83      -3.468   0.992   0.765  1.00  0.10           C  
ATOM    606  C   LEU    83      -3.061   2.154  -0.149  1.00  0.10           C  
ATOM    607  CB  LEU    83      -3.371  -0.384   0.095  1.00  0.10           C  
ATOM    608  O   LEU    83      -3.868   2.697  -0.900  1.00  0.10           O  
ATOM    609  CG  LEU    83      -1.963  -0.989  -0.027  1.00  0.10           C  
ATOM    610  CD1 LEU    83      -1.328  -1.267   1.336  1.00  0.10           C  
ATOM    611  CD2 LEU    83      -2.132  -2.336  -0.717  1.00  0.10           C  
ATOM    612  N   VAL    84      -1.816   2.590  -0.064  1.00  0.07           N  
ATOM    613  CA  VAL    84      -1.266   3.631  -0.934  1.00  0.07           C  
ATOM    614  C   VAL    84       0.086   3.145  -1.419  1.00  0.07           C  
ATOM    615  CB  VAL    84      -1.160   4.986  -0.206  1.00  0.07           C  
ATOM    616  O   VAL    84       0.893   2.697  -0.609  1.00  0.07           O  
ATOM    617  CG1 VAL    84      -0.613   6.073  -1.140  1.00  0.07           C  
ATOM    618  CG2 VAL    84      -2.518   5.469   0.329  1.00  0.07           C  
ATOM    619  N   VAL    85       0.337   3.238  -2.722  1.00  0.09           N  
ATOM    620  CA  VAL    85       1.625   2.867  -3.309  1.00  0.09           C  
ATOM    621  C   VAL    85       2.260   4.119  -3.888  1.00  0.09           C  
ATOM    622  CB  VAL    85       1.491   1.751  -4.356  1.00  0.09           C  
ATOM    623  O   VAL    85       1.704   4.783  -4.758  1.00  0.09           O  
ATOM    624  CG1 VAL    85       2.881   1.287  -4.803  1.00  0.09           C  
ATOM    625  CG2 VAL    85       0.771   0.551  -3.739  1.00  0.09           C  
ATOM    626  N   ARG    86       3.428   4.480  -3.375  1.00  0.10           N  
ATOM    627  CA  ARG    86       4.241   5.567  -3.909  1.00  0.10           C  
ATOM    628  C   ARG    86       5.245   4.981  -4.887  1.00  0.10           C  
ATOM    629  CB  ARG    86       4.897   6.307  -2.745  1.00  0.10           C  
ATOM    630  O   ARG    86       6.048   4.144  -4.490  1.00  0.10           O  
ATOM    631  CG  ARG    86       5.852   7.412  -3.222  1.00  0.10           C  
ATOM    632  CD  ARG    86       6.217   8.348  -2.066  1.00  0.10           C  
ATOM    633  NE  ARG    86       5.050   9.164  -1.708  1.00  0.10           N  
ATOM    634  NH1 ARG    86       5.801  10.170   0.194  1.00  0.10           N  
ATOM    635  NH2 ARG    86       3.771  10.679  -0.640  1.00  0.10           N  
ATOM    636  CZ  ARG    86       4.882  10.000  -0.715  1.00  0.10           C  
ATOM    637  N   CYS    87       5.206   5.447  -6.130  1.00  0.09           N  
ATOM    638  CA  CYS    87       6.130   5.037  -7.180  1.00  0.09           C  
ATOM    639  C   CYS    87       7.175   6.141  -7.404  1.00  0.09           C  
ATOM    640  CB  CYS    87       5.335   4.727  -8.453  1.00  0.09           C  
ATOM    641  O   CYS    87       6.801   7.299  -7.609  1.00  0.09           O  
ATOM    642  SG  CYS    87       3.974   3.551  -8.229  1.00  0.09           S  
ATOM    643  N   SER    88       8.467   5.812  -7.383  1.00  0.08           N  
ATOM    644  CA  SER    88       9.568   6.767  -7.615  1.00  0.08           C  
ATOM    645  C   SER    88      10.602   6.239  -8.612  1.00  0.08           C  
ATOM    646  CB  SER    88      10.242   7.158  -6.292  1.00  0.08           C  
ATOM    647  O   SER    88      10.871   5.042  -8.639  1.00  0.08           O  
ATOM    648  OG  SER    88      10.691   6.033  -5.563  1.00  0.08           O  
ATOM    649  N   PHE    89      11.191   7.122  -9.422  1.00  0.14           N  
ATOM    650  CA  PHE    89      12.292   6.775 -10.333  1.00  0.14           C  
ATOM    651  C   PHE    89      13.636   6.711  -9.579  1.00  0.14           C  
ATOM    652  CB  PHE    89      12.308   7.759 -11.513  1.00  0.14           C  
ATOM    653  O   PHE    89      13.729   7.136  -8.430  1.00  0.14           O  
ATOM    654  CG  PHE    89      12.984   7.224 -12.763  1.00  0.14           C  
ATOM    655  CD1 PHE    89      14.312   7.577 -13.071  1.00  0.14           C  
ATOM    656  CD2 PHE    89      12.273   6.369 -13.628  1.00  0.14           C  
ATOM    657  CE1 PHE    89      14.924   7.077 -14.235  1.00  0.14           C  
ATOM    658  CE2 PHE    89      12.881   5.879 -14.798  1.00  0.14           C  
ATOM    659  CZ  PHE    89      14.207   6.233 -15.101  1.00  0.14           C  
ATOM    660  N   TYR    90      14.671   6.153 -10.200  1.00  0.24           N  
ATOM    661  CA  TYR    90      15.734   5.456  -9.476  1.00  0.24           C  
ATOM    662  C   TYR    90      16.710   6.276  -8.608  1.00  0.24           C  
ATOM    663  CB  TYR    90      16.476   4.521 -10.449  1.00  0.24           C  
ATOM    664  O   TYR    90      17.005   5.829  -7.510  1.00  0.24           O  
ATOM    665  CG  TYR    90      16.331   3.046 -10.119  1.00  0.24           C  
ATOM    666  CD1 TYR    90      17.440   2.319  -9.649  1.00  0.24           C  
ATOM    667  CD2 TYR    90      15.091   2.399 -10.283  1.00  0.24           C  
ATOM    668  CE1 TYR    90      17.316   0.946  -9.364  1.00  0.24           C  
ATOM    669  CE2 TYR    90      14.950   1.036  -9.952  1.00  0.24           C  
ATOM    670  OH  TYR    90      15.922  -0.992  -9.114  1.00  0.24           O  
ATOM    671  CZ  TYR    90      16.061   0.311  -9.478  1.00  0.24           C  
ATOM    672  N   GLU    91      17.266   7.412  -9.025  1.00  0.28           N  
ATOM    673  CA  GLU    91      18.505   7.868  -8.353  1.00  0.28           C  
ATOM    674  C   GLU    91      18.339   8.867  -7.196  1.00  0.28           C  
ATOM    675  CB  GLU    91      19.563   8.268  -9.393  1.00  0.28           C  
ATOM    676  O   GLU    91      19.148   8.819  -6.277  1.00  0.28           O  
ATOM    677  CG  GLU    91      20.299   7.000  -9.877  1.00  0.28           C  
ATOM    678  CD  GLU    91      21.369   7.262 -10.947  1.00  0.28           C  
ATOM    679  OE1 GLU    91      22.351   6.483 -10.985  1.00  0.28           O  
ATOM    680  OE2 GLU    91      21.169   8.180 -11.774  1.00  0.28           O  
ATOM    681  N   ASP    92      17.283   9.690  -7.143  1.00  0.16           N  
ATOM    682  CA  ASP    92      17.262  10.819  -6.187  1.00  0.16           C  
ATOM    683  C   ASP    92      15.953  11.029  -5.398  1.00  0.16           C  
ATOM    684  CB  ASP    92      17.662  12.103  -6.931  1.00  0.16           C  
ATOM    685  O   ASP    92      15.853  11.980  -4.626  1.00  0.16           O  
ATOM    686  CG  ASP    92      19.123  12.134  -7.391  1.00  0.16           C  
ATOM    687  OD1 ASP    92      20.003  11.792  -6.572  1.00  0.16           O  
ATOM    688  OD2 ASP    92      19.342  12.605  -8.528  1.00  0.16           O  
ATOM    689  N   PHE    93      14.913  10.201  -5.577  1.00  0.15           N  
ATOM    690  CA  PHE    93      13.564  10.411  -4.991  1.00  0.15           C  
ATOM    691  C   PHE    93      12.943  11.810  -5.235  1.00  0.15           C  
ATOM    692  CB  PHE    93      13.546  10.063  -3.489  1.00  0.15           C  
ATOM    693  O   PHE    93      11.920  12.148  -4.636  1.00  0.15           O  
ATOM    694  CG  PHE    93      13.849   8.619  -3.159  1.00  0.15           C  
ATOM    695  CD1 PHE    93      12.827   7.653  -3.227  1.00  0.15           C  
ATOM    696  CD2 PHE    93      15.150   8.240  -2.785  1.00  0.15           C  
ATOM    697  CE1 PHE    93      13.107   6.308  -2.927  1.00  0.15           C  
ATOM    698  CE2 PHE    93      15.429   6.896  -2.483  1.00  0.15           C  
ATOM    699  CZ  PHE    93      14.410   5.931  -2.555  1.00  0.15           C  
ATOM    700  N   LEU    94      13.534  12.626  -6.113  1.00  0.18           N  
ATOM    701  CA  LEU    94      13.113  14.005  -6.365  1.00  0.18           C  
ATOM    702  C   LEU    94      11.780  14.073  -7.117  1.00  0.18           C  
ATOM    703  CB  LEU    94      14.235  14.737  -7.125  1.00  0.18           C  
ATOM    704  O   LEU    94      10.999  14.997  -6.896  1.00  0.18           O  
ATOM    705  CG  LEU    94      15.414  15.166  -6.230  1.00  0.18           C  
ATOM    706  CD1 LEU    94      16.613  15.563  -7.088  1.00  0.18           C  
ATOM    707  CD2 LEU    94      15.053  16.372  -5.356  1.00  0.18           C  
ATOM    708  N   GLU    95      11.486  13.068  -7.942  1.00  0.17           N  
ATOM    709  CA  GLU    95      10.204  12.923  -8.626  1.00  0.17           C  
ATOM    710  C   GLU    95       9.533  11.603  -8.230  1.00  0.17           C  
ATOM    711  CB  GLU    95      10.370  13.074 -10.146  1.00  0.17           C  
ATOM    712  O   GLU    95      10.002  10.505  -8.541  1.00  0.17           O  
ATOM    713  CG  GLU    95      10.722  14.524 -10.531  1.00  0.17           C  
ATOM    714  CD  GLU    95      10.685  14.788 -12.046  1.00  0.17           C  
ATOM    715  OE1 GLU    95      10.687  15.985 -12.415  1.00  0.17           O  
ATOM    716  OE2 GLU    95      10.614  13.811 -12.825  1.00  0.17           O  
ATOM    717  N   TYR    96       8.412  11.721  -7.514  1.00  0.13           N  
ATOM    718  CA  TYR    96       7.539  10.608  -7.160  1.00  0.13           C  
ATOM    719  C   TYR    96       6.108  10.881  -7.617  1.00  0.13           C  
ATOM    720  CB  TYR    96       7.614  10.290  -5.656  1.00  0.13           C  
ATOM    721  O   TYR    96       5.643  12.023  -7.700  1.00  0.13           O  
ATOM    722  CG  TYR    96       7.138  11.398  -4.731  1.00  0.13           C  
ATOM    723  CD1 TYR    96       8.052  12.378  -4.298  1.00  0.13           C  
ATOM    724  CD2 TYR    96       5.793  11.455  -4.307  1.00  0.13           C  
ATOM    725  CE1 TYR    96       7.626  13.422  -3.457  1.00  0.13           C  
ATOM    726  CE2 TYR    96       5.364  12.497  -3.461  1.00  0.13           C  
ATOM    727  OH  TYR    96       5.872  14.493  -2.224  1.00  0.13           O  
ATOM    728  CZ  TYR    96       6.280  13.485  -3.039  1.00  0.13           C  
ATOM    729  N   HIS    97       5.388   9.799  -7.879  1.00  0.19           N  
ATOM    730  CA  HIS    97       3.965   9.827  -8.155  1.00  0.19           C  
ATOM    731  C   HIS    97       3.250   8.897  -7.182  1.00  0.19           C  
ATOM    732  CB  HIS    97       3.711   9.483  -9.626  1.00  0.19           C  
ATOM    733  O   HIS    97       3.547   7.706  -7.086  1.00  0.19           O  
ATOM    734  CG  HIS    97       4.271  10.512 -10.582  1.00  0.19           C  
ATOM    735  CD2 HIS    97       4.992  10.261 -11.717  1.00  0.19           C  
ATOM    736  ND1 HIS    97       4.193  11.883 -10.448  1.00  0.19           N  
ATOM    737  CE1 HIS    97       4.842  12.436 -11.486  1.00  0.19           C  
ATOM    738  NE2 HIS    97       5.314  11.488 -12.302  1.00  0.19           N  
ATOM    739  N   ASP    98       2.293   9.461  -6.449  1.00  0.08           N  
ATOM    740  CA  ASP    98       1.432   8.682  -5.572  1.00  0.08           C  
ATOM    741  C   ASP    98       0.377   7.977  -6.425  1.00  0.08           C  
ATOM    742  CB  ASP    98       0.823   9.572  -4.473  1.00  0.08           C  
ATOM    743  O   ASP    98      -0.536   8.613  -6.967  1.00  0.08           O  
ATOM    744  CG  ASP    98       1.834   9.961  -3.385  1.00  0.08           C  
ATOM    745  OD1 ASP    98       2.954   9.416  -3.370  1.00  0.08           O  
ATOM    746  OD2 ASP    98       1.510  10.781  -2.498  1.00  0.08           O  
ATOM    747  N   VAL    99       0.503   6.655  -6.533  1.00  0.10           N  
ATOM    748  CA  VAL    99      -0.534   5.795  -7.092  1.00  0.10           C  
ATOM    749  C   VAL    99      -1.445   5.374  -5.950  1.00  0.10           C  
ATOM    750  CB  VAL    99       0.030   4.601  -7.876  1.00  0.10           C  
ATOM    751  O   VAL    99      -1.098   4.618  -5.037  1.00  0.10           O  
ATOM    752  CG1 VAL    99      -1.132   3.796  -8.471  1.00  0.10           C  
ATOM    753  CG2 VAL    99       0.906   5.091  -9.037  1.00  0.10           C  
ATOM    754  N   ARG   100      -2.661   5.910  -5.974  1.00  0.25           N  
ATOM    755  CA  ARG   100      -3.652   5.564  -4.968  1.00  0.25           C  
ATOM    756  C   ARG   100      -4.311   4.246  -5.350  1.00  0.25           C  
ATOM    757  CB  ARG   100      -4.639   6.710  -4.781  1.00  0.25           C  
ATOM    758  O   ARG   100      -5.132   4.189  -6.257  1.00  0.25           O  
ATOM    759  CG  ARG   100      -5.493   6.426  -3.543  1.00  0.25           C  
ATOM    760  CD  ARG   100      -6.506   7.551  -3.376  1.00  0.25           C  
ATOM    761  NE  ARG   100      -7.411   7.273  -2.248  1.00  0.25           N  
ATOM    762  NH1 ARG   100      -9.146   8.578  -2.999  1.00  0.25           N  
ATOM    763  NH2 ARG   100      -9.418   7.283  -1.190  1.00  0.25           N  
ATOM    764  CZ  ARG   100      -8.649   7.717  -2.150  1.00  0.25           C  
ATOM    765  N   VAL   101      -3.976   3.214  -4.593  1.00  0.12           N  
ATOM    766  CA  VAL   101      -4.554   1.877  -4.695  1.00  0.12           C  
ATOM    767  C   VAL   101      -5.744   1.794  -3.744  1.00  0.12           C  
ATOM    768  CB  VAL   101      -3.453   0.859  -4.371  1.00  0.12           C  
ATOM    769  O   VAL   101      -5.608   1.464  -2.568  1.00  0.12           O  
ATOM    770  CG1 VAL   101      -3.913  -0.586  -4.396  1.00  0.12           C  
ATOM    771  CG2 VAL   101      -2.335   0.952  -5.407  1.00  0.12           C  
ATOM    772  N   VAL   102      -6.938   2.152  -4.216  1.00  0.13           N  
ATOM    773  CA  VAL   102      -8.131   2.091  -3.359  1.00  0.13           C  
ATOM    774  C   VAL   102      -8.586   0.641  -3.234  1.00  0.13           C  
ATOM    775  CB  VAL   102      -9.265   3.020  -3.829  1.00  0.13           C  
ATOM    776  O   VAL   102      -9.331   0.143  -4.070  1.00  0.13           O  
ATOM    777  CG1 VAL   102     -10.417   3.018  -2.811  1.00  0.13           C  
ATOM    778  CG2 VAL   102      -8.767   4.468  -3.944  1.00  0.13           C  
ATOM    779  N   LEU   103      -8.143  -0.025  -2.167  1.00  0.20           N  
ATOM    780  CA  LEU   103      -8.780  -1.242  -1.678  1.00  0.20           C  
ATOM    781  C   LEU   103     -10.080  -0.856  -0.973  1.00  0.20           C  
ATOM    782  CB  LEU   103      -7.831  -2.017  -0.746  1.00  0.20           C  
ATOM    783  O   LEU   103     -10.082  -0.527   0.215  1.00  0.20           O  
ATOM    784  CG  LEU   103      -6.584  -2.601  -1.424  1.00  0.20           C  
ATOM    785  CD1 LEU   103      -5.728  -3.330  -0.403  1.00  0.20           C  
ATOM    786  CD2 LEU   103      -6.951  -3.631  -2.474  1.00  0.20           C  
ATOM    787  N   ASP   104     -11.183  -0.844  -1.718  1.00  0.18           N  
ATOM    788  CA  ASP   104     -12.506  -0.820  -1.110  1.00  0.18           C  
ATOM    789  C   ASP   104     -12.860  -2.240  -0.674  1.00  0.18           C  
ATOM    790  CB  ASP   104     -13.558  -0.165  -2.025  1.00  0.18           C  
ATOM    791  O   ASP   104     -13.328  -3.070  -1.448  1.00  0.18           O  
ATOM    792  CG  ASP   104     -13.802   1.308  -1.668  1.00  0.18           C  
ATOM    793  OD1 ASP   104     -13.841   1.626  -0.448  1.00  0.18           O  
ATOM    794  OD2 ASP   104     -14.021   2.119  -2.590  1.00  0.18           O  
ATOM    795  N   PHE   105     -12.596  -2.515   0.599  1.00  0.15           N  
ATOM    796  CA  PHE   105     -13.097  -3.703   1.272  1.00  0.15           C  
ATOM    797  C   PHE   105     -14.627  -3.589   1.370  1.00  0.15           C  
ATOM    798  CB  PHE   105     -12.399  -3.805   2.640  1.00  0.15           C  
ATOM    799  O   PHE   105     -15.124  -2.693   2.059  1.00  0.15           O  
ATOM    800  CG  PHE   105     -10.878  -3.783   2.560  1.00  0.15           C  
ATOM    801  CD1 PHE   105     -10.217  -4.813   1.886  1.00  0.15           C  
ATOM    802  CD2 PHE   105     -10.120  -2.722   3.086  1.00  0.15           C  
ATOM    803  CE1 PHE   105      -8.819  -4.861   1.796  1.00  0.15           C  
ATOM    804  CE2 PHE   105      -8.718  -2.726   2.955  1.00  0.15           C  
ATOM    805  CZ  PHE   105      -8.070  -3.801   2.324  1.00  0.15           C  
ATOM    806  N   ILE   106     -15.357  -4.423   0.628  1.00  0.16           N  
ATOM    807  CA  ILE   106     -16.799  -4.655   0.811  1.00  0.16           C  
ATOM    808  C   ILE   106     -16.941  -5.946   1.608  1.00  0.16           C  
ATOM    809  CB  ILE   106     -17.577  -4.709  -0.524  1.00  0.16           C  
ATOM    810  O   ILE   106     -16.218  -6.908   1.266  1.00  0.16           O  
TER     811      ILE   106                                                       
END   
