# Supplementary material for: LoCoHD: a metric for comparing local environments of proteins
Source: Nat Commun. 2024 May 13;15:4029. doi: 10.1038/s41467-024-48225-0 (PMC11091161; doi:10.1038/s41467-024-48225-0)
Supplement: Supplementary file 4 — Source Data [file 41467_2024_48225_MOESM4_ESM.zip › Fig3_SFig9/T1064TS427_5_primitiveStructure.pdb]

ATOM      1    E GLN 0   1      -4.087   6.940 -11.813  1.00  1.00          Pr  
ATOM      2    B GLN 0   1      -4.196   6.163 -10.261  1.00  1.00          Pr  
ATOM      3    C GLN 0   1      -3.720   8.459 -12.078  1.00  1.00          Pr  
ATOM      4    A GLN 0   1      -4.324   7.183 -12.437  1.00  1.00          Pr  
ATOM      5    A GLN 0   1      -4.920   6.602 -11.152  1.00  1.00          Pr  
ATOM      6    A GLN 0   1      -3.277   6.291 -13.136  1.00  1.00          Pr  
ATOM      7    E GLU 0   2      -7.336   5.623 -10.513  1.00  1.00          Pr  
ATOM      8    B GLU 0   2      -8.009   4.323 -11.429  1.00  1.00          Pr  
ATOM      9    C GLU 0   2      -6.241   6.700 -11.007  1.00  1.00          Pr  
ATOM     10    A GLU 0   2      -6.963   5.939  -9.989  1.00  1.00          Pr  
ATOM     11    A GLU 0   2      -7.177   4.532 -10.548  1.00  1.00          Pr  
ATOM     12    A GLU 0   2      -8.290   6.620  -9.593  1.00  1.00          Pr  
ATOM     13    E CYS 0   3      -6.324   2.038  -9.940  1.00  1.00          Pr  
ATOM     14    B CYS 0   3      -7.419   1.652  -8.057  1.00  1.00          Pr  
ATOM     15    C CYS 0   3      -6.394   3.569 -10.066  1.00  1.00          Pr  
ATOM     16    A CYS 0   3      -6.679   2.159 -10.297  1.00  1.00          Pr  
ATOM     17    A CYS 0   3      -7.714   1.723  -9.253  1.00  1.00          Pr  
ATOM     18    A CYS 0   3      -5.379   1.345 -10.263  1.00  1.00          Pr  
ATOM     19    H CYS 0   3      -4.359   1.777 -11.707  1.00  1.00          Pr  
ATOM     20    E SER 0   4     -10.175   0.453  -9.562  1.00  1.00          Pr  
ATOM     21    B SER 0   4      -9.631  -1.333  -9.585  1.00  1.00          Pr  
ATOM     22    B SER 0   4     -11.294   1.034 -10.984  1.00  1.00          Pr  
ATOM     23    C SER 0   4      -8.948   1.490  -9.700  1.00  1.00          Pr  
ATOM     24    A SER 0   4     -10.027   0.932  -8.890  1.00  1.00          Pr  
ATOM     25    A SER 0   4      -9.763  -0.548  -8.644  1.00  1.00          Pr  
ATOM     26    A SER 0   4     -11.386   1.145  -9.572  1.00  1.00          Pr  
ATOM     27    E LEU 0   5      -8.712  -2.700  -6.371  1.00  1.00          Pr  
ATOM     28    B LEU 0   5     -11.589  -2.609  -6.116  1.00  1.00          Pr  
ATOM     29    C LEU 0   5      -9.663  -0.928  -7.371  1.00  1.00          Pr  
ATOM     30    A LEU 0   5      -9.361  -2.296  -6.993  1.00  1.00          Pr  
ATOM     31    A LEU 0   5     -10.618  -3.097  -6.689  1.00  1.00          Pr  
ATOM     32    A LEU 0   5      -8.310  -2.316  -5.881  1.00  1.00          Pr  
ATOM     33    A LEU 0   5      -7.112  -3.181  -6.298  1.00  1.00          Pr  
ATOM     34    A LEU 0   5      -5.825  -2.564  -5.821  1.00  1.00          Pr  
ATOM     35    A LEU 0   5      -7.215  -4.606  -5.802  1.00  1.00          Pr  
ATOM     36    E GLN 0   6     -11.004  -6.123  -8.476  1.00  1.00          Pr  
ATOM     37    B GLN 0   6     -11.025  -6.027  -5.015  1.00  1.00          Pr  
ATOM     38    B GLN 0   6     -10.297  -7.982 -10.407  1.00  1.00          Pr  
ATOM     39    C GLN 0   6     -10.561  -4.331  -7.171  1.00  1.00          Pr  
ATOM     40    C GLN 0   6     -10.640  -6.514 -11.976  1.00  1.00          Pr  
ATOM     41    A GLN 0   6     -11.632  -5.305  -7.232  1.00  1.00          Pr  
ATOM     42    A GLN 0   6     -11.921  -5.889  -5.845  1.00  1.00          Pr  
ATOM     43    A GLN 0   6     -11.226  -6.385  -8.250  1.00  1.00          Pr  
ATOM     44    A GLN 0   6     -11.086  -5.817  -9.678  1.00  1.00          Pr  
ATOM     45    A GLN 0   6     -10.648  -6.856 -10.707  1.00  1.00          Pr  
ATOM     46    E SER 0   7     -13.735  -7.611  -4.852  1.00  1.00          Pr  
ATOM     47    B SER 0   7     -12.559  -8.931  -4.641  1.00  1.00          Pr  
ATOM     48    B SER 0   7     -15.030  -8.255  -5.854  1.00  1.00          Pr  
ATOM     49    C SER 0   7     -13.189  -6.227  -5.617  1.00  1.00          Pr  
ATOM     50    A SER 0   7     -13.711  -6.846  -4.396  1.00  1.00          Pr  
ATOM     51    A SER 0   7     -12.822  -7.987  -3.894  1.00  1.00          Pr  
ATOM     52    A SER 0   7     -15.101  -7.419  -4.708  1.00  1.00          Pr  
ATOM     53    E CYS 0   8     -12.363  -8.799  -1.205  1.00  1.00          Pr  
ATOM     54    B CYS 0   8     -14.074  -9.324  -0.858  1.00  1.00          Pr  
ATOM     55    C CYS 0   8     -12.423  -7.948  -2.626  1.00  1.00          Pr  
ATOM     56    A CYS 0   8     -11.930  -9.139  -1.943  1.00  1.00          Pr  
ATOM     57    A CYS 0   8     -13.109  -9.911  -1.343  1.00  1.00          Pr  
ATOM     58    A CYS 0   8     -10.936  -8.753  -0.857  1.00  1.00          Pr  
ATOM     59    H CYS 0   8     -11.706  -7.716   0.394  1.00  1.00          Pr  
ATOM     60    E THR 0   9     -13.727 -12.691  -0.682  1.00  1.00          Pr  
ATOM     61    B THR 0   9     -12.458 -12.253   1.212  1.00  1.00          Pr  
ATOM     62    B THR 0   9     -13.516 -13.608  -2.491  1.00  1.00          Pr  
ATOM     63    C THR 0   9     -13.032 -11.236  -1.348  1.00  1.00          Pr  
ATOM     64    A THR 0   9     -13.988 -12.077  -0.627  1.00  1.00          Pr  
ATOM     65    A THR 0   9     -13.628 -12.090   0.857  1.00  1.00          Pr  
ATOM     66    A THR 0   9     -14.020 -13.516  -1.174  1.00  1.00          Pr  
ATOM     67    A THR 0   9     -15.448 -14.057  -1.203  1.00  1.00          Pr  
ATOM     68    E GLN 0  10     -15.640 -12.028   4.326  1.00  1.00          Pr  
ATOM     69    B GLN 0  10     -14.008 -14.426   3.073  1.00  1.00          Pr  
ATOM     70    B GLN 0  10     -18.021 -11.947   5.658  1.00  1.00          Pr  
ATOM     71    C GLN 0  10     -14.622 -11.959   1.739  1.00  1.00          Pr  
ATOM     72    C GLN 0  10     -17.359 -10.165   6.731  1.00  1.00          Pr  
ATOM     73    A GLN 0  10     -14.421 -12.051   3.187  1.00  1.00          Pr  
ATOM     74    A GLN 0  10     -13.658 -13.344   3.545  1.00  1.00          Pr  
ATOM     75    A GLN 0  10     -15.794 -11.972   3.883  1.00  1.00          Pr  
ATOM     76    A GLN 0  10     -15.748 -11.247   5.237  1.00  1.00          Pr  
ATOM     77    A GLN 0  10     -17.132 -11.141   5.881  1.00  1.00          Pr  
ATOM     78    E HIS 0  11     -12.823 -14.597   6.000  1.00  1.00          Pr  
ATOM     79    B HIS 0  11     -10.307 -16.063   3.941  1.00  1.00          Pr  
ATOM     80    C HIS 0  11     -12.615 -13.233   4.375  1.00  1.00          Pr  
ATOM     81    C HIS 0  11     -14.732 -14.687   6.631  1.00  1.00          Pr  
ATOM     82    C HIS 0  11     -14.068 -13.924   8.592  1.00  1.00          Pr  
ATOM     83    A HIS 0  11     -11.728 -14.335   4.795  1.00  1.00          Pr  
ATOM     84    A HIS 0  11     -10.847 -14.979   3.708  1.00  1.00          Pr  
ATOM     85    A HIS 0  11     -12.499 -15.401   5.593  1.00  1.00          Pr  
ATOM     86    D HIS 0  11     -13.366 -14.838   6.680  1.00  1.00          Pr  
ATOM     87    D HIS 0  11     -12.944 -14.368   7.892  1.00  1.00          Pr  
ATOM     88    D HIS 0  11     -15.125 -14.138   7.792  1.00  1.00          Pr  
ATOM     89    E GLN 0  12     -10.461 -15.250   0.311  1.00  1.00          Pr  
ATOM     90    B GLN 0  12      -8.629 -12.618   1.493  1.00  1.00          Pr  
ATOM     91    B GLN 0  12     -11.713 -15.846  -2.111  1.00  1.00          Pr  
ATOM     92    C GLN 0  12     -10.650 -14.339   2.551  1.00  1.00          Pr  
ATOM     93    C GLN 0  12     -12.017 -17.888  -1.410  1.00  1.00          Pr  
ATOM     94    A GLN 0  12      -9.652 -14.785   1.576  1.00  1.00          Pr  
ATOM     95    A GLN 0  12      -8.448 -13.837   1.506  1.00  1.00          Pr  
ATOM     96    A GLN 0  12     -10.279 -15.004   0.196  1.00  1.00          Pr  
ATOM     97    A GLN 0  12     -11.130 -16.281   0.193  1.00  1.00          Pr  
ATOM     98    A GLN 0  12     -11.631 -16.650  -1.197  1.00  1.00          Pr  
ATOM     99    E PRO 0  13      -6.115 -14.387   0.713  1.00  1.00          Pr  
ATOM    100    B PRO 0  13      -6.281 -13.606  -1.187  1.00  1.00          Pr  
ATOM    101    C PRO 0  13      -7.217 -14.379   1.433  1.00  1.00          Pr  
ATOM    102    A PRO 0  13      -6.032 -13.570   1.202  1.00  1.00          Pr  
ATOM    103    A PRO 0  13      -6.110 -12.915  -0.184  1.00  1.00          Pr  
ATOM    104    A PRO 0  13      -4.853 -14.545   1.329  1.00  1.00          Pr  
ATOM    105    A PRO 0  13      -5.440 -15.895   0.940  1.00  1.00          Pr  
ATOM    106    A PRO 0  13      -6.872 -15.796   1.455  1.00  1.00          Pr  
ATOM    107    E TYR 0  14      -6.227  -9.185  -3.125  1.00  1.00          Pr  
ATOM    108    B TYR 0  14      -3.792  -9.789  -0.932  1.00  1.00          Pr  
ATOM    109    B TYR 0  14      -6.741  -7.423  -6.720  1.00  1.00          Pr  
ATOM    110    C TYR 0  14      -5.969 -11.590  -0.244  1.00  1.00          Pr  
ATOM    111    A TYR 0  14      -5.868 -10.850  -1.502  1.00  1.00          Pr  
ATOM    112    A TYR 0  14      -4.414 -10.446  -1.769  1.00  1.00          Pr  
ATOM    113    A TYR 0  14      -6.813  -9.640  -1.491  1.00  1.00          Pr  
ATOM    114    D TYR 0  14      -6.875  -8.960  -2.843  1.00  1.00          Pr  
ATOM    115    D TYR 0  14      -6.009  -7.892  -3.138  1.00  1.00          Pr  
ATOM    116    D TYR 0  14      -7.733  -9.467  -3.837  1.00  1.00          Pr  
ATOM    117    D TYR 0  14      -5.979  -7.357  -4.440  1.00  1.00          Pr  
ATOM    118    D TYR 0  14      -7.711  -8.927  -5.136  1.00  1.00          Pr  
ATOM    119    D TYR 0  14      -6.818  -7.883  -5.445  1.00  1.00          Pr  
ATOM    120    E VAL 0  15      -2.323 -10.749  -3.973  1.00  1.00          Pr  
ATOM    121    B VAL 0  15      -3.285  -9.312  -5.379  1.00  1.00          Pr  
ATOM    122    C VAL 0  15      -3.882 -10.822  -2.936  1.00  1.00          Pr  
ATOM    123    A VAL 0  15      -2.545 -10.417  -3.393  1.00  1.00          Pr  
ATOM    124    A VAL 0  15      -2.702  -9.208  -4.305  1.00  1.00          Pr  
ATOM    125    A VAL 0  15      -1.800 -11.567  -4.101  1.00  1.00          Pr  
ATOM    126    A VAL 0  15      -0.387 -11.135  -4.521  1.00  1.00          Pr  
ATOM    127    A VAL 0  15      -1.658 -12.785  -3.175  1.00  1.00          Pr  
ATOM    128    E VAL 0  16      -1.873  -6.304  -4.340  1.00  1.00          Pr  
ATOM    129    B VAL 0  16       0.159  -6.929  -5.129  1.00  1.00          Pr  
ATOM    130    C VAL 0  16      -2.198  -8.056  -3.863  1.00  1.00          Pr  
ATOM    131    A VAL 0  16      -2.191  -6.832  -4.671  1.00  1.00          Pr  
ATOM    132    A VAL 0  16      -0.981  -6.860  -5.603  1.00  1.00          Pr  
ATOM    133    A VAL 0  16      -2.185  -5.558  -3.800  1.00  1.00          Pr  
ATOM    134    A VAL 0  16      -2.497  -4.323  -4.649  1.00  1.00          Pr  
ATOM    135    A VAL 0  16      -3.221  -5.569  -2.667  1.00  1.00          Pr  
ATOM    136    E ASP 0  17      -0.690  -6.885  -8.573  1.00  1.00          Pr  
ATOM    137    F ASP 0  17      -0.454  -9.082  -9.200  1.00  1.00          Pr  
ATOM    138    F ASP 0  17      -2.079  -8.304 -10.500  1.00  1.00          Pr  
ATOM    139    B ASP 0  17      -0.174  -4.251  -7.301  1.00  1.00          Pr  
ATOM    140    C ASP 0  17      -1.229  -6.789  -6.910  1.00  1.00          Pr  
ATOM    141    A ASP 0  17      -0.182  -6.580  -7.913  1.00  1.00          Pr  
ATOM    142    A ASP 0  17       0.475  -5.207  -7.727  1.00  1.00          Pr  
ATOM    143    A ASP 0  17      -0.748  -6.715  -9.335  1.00  1.00          Pr  
ATOM    144    A ASP 0  17      -1.129  -8.153  -9.701  1.00  1.00          Pr  
ATOM    145    E ASP 0  18       3.407  -3.283  -8.270  1.00  1.00          Pr  
ATOM    146    F ASP 0  18       4.189  -1.650  -7.637  1.00  1.00          Pr  
ATOM    147    F ASP 0  18       6.001  -2.908  -7.472  1.00  1.00          Pr  
ATOM    148    B ASP 0  18       2.111  -3.161 -10.243  1.00  1.00          Pr  
ATOM    149    C ASP 0  18       1.769  -5.099  -8.037  1.00  1.00          Pr  
ATOM    150    A ASP 0  18       2.466  -3.815  -7.967  1.00  1.00          Pr  
ATOM    151    A ASP 0  18       1.946  -2.868  -9.057  1.00  1.00          Pr  
ATOM    152    A ASP 0  18       3.987  -4.019  -8.031  1.00  1.00          Pr  
ATOM    153    A ASP 0  18       4.789  -2.748  -7.713  1.00  1.00          Pr  
ATOM    154    E PRO 0  19       0.928  -0.393  -9.090  1.00  1.00          Pr  
ATOM    155    B PRO 0  19       1.471   0.866 -11.190  1.00  1.00          Pr  
ATOM    156    C PRO 0  19       1.287  -1.751  -8.694  1.00  1.00          Pr  
ATOM    157    A PRO 0  19       0.731  -0.831  -9.674  1.00  1.00          Pr  
ATOM    158    A PRO 0  19       1.800   0.081 -10.296  1.00  1.00          Pr  
ATOM    159    A PRO 0  19      -0.284  -0.018  -8.874  1.00  1.00          Pr  
ATOM    160    A PRO 0  19       0.463   0.151  -7.555  1.00  1.00          Pr  
ATOM    161    A PRO 0  19       1.025  -1.250  -7.347  1.00  1.00          Pr  
ATOM    162    E CYS 0  20       4.424   0.583 -10.142  1.00  1.00          Pr  
ATOM    163    B CYS 0  20       4.701  -0.740 -11.959  1.00  1.00          Pr  
ATOM    164    C CYS 0  20       3.043   0.063  -9.800  1.00  1.00          Pr  
ATOM    165    A CYS 0  20       4.098   0.920 -10.317  1.00  1.00          Pr  
ATOM    166    A CYS 0  20       4.559   0.459 -11.713  1.00  1.00          Pr  
ATOM    167    A CYS 0  20       5.263   0.994  -9.323  1.00  1.00          Pr  
ATOM    168    H CYS 0  20       4.879   1.799  -7.742  1.00  1.00          Pr  
ATOM    169    E PRO 0  21       5.591   1.688 -13.500  1.00  1.00          Pr  
ATOM    170    B PRO 0  21       7.502   0.584 -12.783  1.00  1.00          Pr  
ATOM    171    C PRO 0  21       4.830   1.391 -12.649  1.00  1.00          Pr  
ATOM    172    A PRO 0  21       5.426   1.040 -13.933  1.00  1.00          Pr  
ATOM    173    A PRO 0  21       6.797   0.365 -13.769  1.00  1.00          Pr  
ATOM    174    A PRO 0  21       5.529   2.350 -14.723  1.00  1.00          Pr  
ATOM    175    A PRO 0  21       4.514   3.271 -14.048  1.00  1.00          Pr  
ATOM    176    A PRO 0  21       4.541   2.815 -12.593  1.00  1.00          Pr  
ATOM    177    E ILE 0  22       8.613  -1.426 -15.704  1.00  1.00          Pr  
ATOM    178    B ILE 0  22       9.557   1.070 -15.188  1.00  1.00          Pr  
ATOM    179    C ILE 0  22       7.208  -0.415 -14.773  1.00  1.00          Pr  
ATOM    180    A ILE 0  22       8.526  -1.069 -14.799  1.00  1.00          Pr  
ATOM    181    A ILE 0  22       9.628  -0.010 -14.601  1.00  1.00          Pr  
ATOM    182    A ILE 0  22       8.732  -1.870 -16.112  1.00  1.00          Pr  
ATOM    183    A ILE 0  22       7.560  -2.850 -16.376  1.00  1.00          Pr  
ATOM    184    A ILE 0  22      10.050  -2.666 -16.071  1.00  1.00          Pr  
ATOM    185    A ILE 0  22       7.645  -3.597 -17.714  1.00  1.00          Pr  
ATOM    186    E HIS 0  23      12.400   0.187 -14.893  1.00  1.00          Pr  
ATOM    187    B HIS 0  23      12.319   2.449 -12.093  1.00  1.00          Pr  
ATOM    188    C HIS 0  23      10.646  -0.340 -13.799  1.00  1.00          Pr  
ATOM    189    C HIS 0  23      13.738  -0.916 -15.613  1.00  1.00          Pr  
ATOM    190    C HIS 0  23      12.804  -1.079 -17.607  1.00  1.00          Pr  
ATOM    191    A HIS 0  23      11.772   0.529 -13.408  1.00  1.00          Pr  
ATOM    192    A HIS 0  23      11.457   1.618 -12.369  1.00  1.00          Pr  
ATOM    193    A HIS 0  23      12.511   1.106 -14.631  1.00  1.00          Pr  
ATOM    194    D HIS 0  23      12.815   0.098 -15.703  1.00  1.00          Pr  
ATOM    195    D HIS 0  23      12.229   0.010 -16.938  1.00  1.00          Pr  
ATOM    196    D HIS 0  23      13.711  -1.602 -16.767  1.00  1.00          Pr  
ATOM    197    E PHE 0  24       9.034   3.698 -11.632  1.00  1.00          Pr  
ATOM    198    B PHE 0  24       9.764   0.482  -9.229  1.00  1.00          Pr  
ATOM    199    C PHE 0  24      10.270   1.612 -11.761  1.00  1.00          Pr  
ATOM    200    A PHE 0  24       9.971   2.452 -10.602  1.00  1.00          Pr  
ATOM    201    A PHE 0  24      10.121   1.656  -9.302  1.00  1.00          Pr  
ATOM    202    A PHE 0  24       8.577   3.082 -10.734  1.00  1.00          Pr  
ATOM    203    D PHE 0  24       8.493   4.191 -11.768  1.00  1.00          Pr  
ATOM    204    D PHE 0  24       8.345   5.528 -11.352  1.00  1.00          Pr  
ATOM    205    D PHE 0  24       8.586   3.902 -13.142  1.00  1.00          Pr  
ATOM    206    D PHE 0  24       8.301   6.566 -12.299  1.00  1.00          Pr  
ATOM    207    D PHE 0  24       8.545   4.937 -14.091  1.00  1.00          Pr  
ATOM    208    D PHE 0  24       8.402   6.270 -13.670  1.00  1.00          Pr  
ATOM    209    E TYR 0  25      12.853   2.048  -6.604  1.00  1.00          Pr  
ATOM    210    B TYR 0  25       8.657   3.112  -6.307  1.00  1.00          Pr  
ATOM    211    B TYR 0  25      17.111   1.348  -6.585  1.00  1.00          Pr  
ATOM    212    C TYR 0  25      10.615   2.314  -8.257  1.00  1.00          Pr  
ATOM    213    A TYR 0  25      10.582   1.814  -6.889  1.00  1.00          Pr  
ATOM    214    A TYR 0  25       9.190   2.001  -6.290  1.00  1.00          Pr  
ATOM    215    A TYR 0  25      11.611   2.565  -6.041  1.00  1.00          Pr  
ATOM    216    D TYR 0  25      13.050   2.214  -6.336  1.00  1.00          Pr  
ATOM    217    D TYR 0  25      13.521   0.931  -5.997  1.00  1.00          Pr  
ATOM    218    D TYR 0  25      13.933   3.180  -6.857  1.00  1.00          Pr  
ATOM    219    D TYR 0  25      14.883   0.619  -6.134  1.00  1.00          Pr  
ATOM    220    D TYR 0  25      15.302   2.870  -6.967  1.00  1.00          Pr  
ATOM    221    D TYR 0  25      15.779   1.603  -6.590  1.00  1.00          Pr  
ATOM    222    E SER 0  26       7.547   0.251  -4.523  1.00  1.00          Pr  
ATOM    223    B SER 0  26       8.208   0.189  -2.891  1.00  1.00          Pr  
ATOM    224    B SER 0  26       6.997  -1.416  -4.702  1.00  1.00          Pr  
ATOM    225    C SER 0  26       8.628   0.937  -5.715  1.00  1.00          Pr  
ATOM    226    A SER 0  26       7.354   0.976  -4.994  1.00  1.00          Pr  
ATOM    227    A SER 0  26       7.588   1.077  -3.481  1.00  1.00          Pr  
ATOM    228    A SER 0  26       6.507  -0.256  -5.355  1.00  1.00          Pr  
ATOM    229    E LYS 0  27       8.017   3.338  -0.665  1.00  1.00          Pr  
ATOM    230    B LYS 0  27       4.587   2.790  -1.488  1.00  1.00          Pr  
ATOM    231    G LYS 0  27      11.273   4.927   1.769  1.00  1.00          Pr  
ATOM    232    C LYS 0  27       7.050   2.110  -2.830  1.00  1.00          Pr  
ATOM    233    A LYS 0  27       6.891   2.163  -1.371  1.00  1.00          Pr  
ATOM    234    A LYS 0  27       5.424   2.024  -1.014  1.00  1.00          Pr  
ATOM    235    A LYS 0  27       7.468   3.452  -0.784  1.00  1.00          Pr  
ATOM    236    A LYS 0  27       8.999   3.447  -0.760  1.00  1.00          Pr  
ATOM    237    A LYS 0  27       9.476   4.605   0.120  1.00  1.00          Pr  
ATOM    238    A LYS 0  27      10.982   4.527   0.373  1.00  1.00          Pr  
ATOM    239    E TRP 0  28       3.132  -1.184  -1.471  1.00  1.00          Pr  
ATOM    240    B TRP 0  28       4.220   1.278   2.472  1.00  1.00          Pr  
ATOM    241    C TRP 0  28       5.112   1.057  -0.167  1.00  1.00          Pr  
ATOM    242    C TRP 0  28       4.510  -2.067  -3.158  1.00  1.00          Pr  
ATOM    243    A TRP 0  28       3.737   0.743   0.192  1.00  1.00          Pr  
ATOM    244    A TRP 0  28       3.410   1.336   1.554  1.00  1.00          Pr  
ATOM    245    A TRP 0  28       3.531  -0.768   0.137  1.00  1.00          Pr  
ATOM    246    D TRP 0  28       3.652  -1.374  -1.217  1.00  1.00          Pr  
ATOM    247    D TRP 0  28       4.793  -1.501  -1.934  1.00  1.00          Pr  
ATOM    248    D TRP 0  28       2.593  -1.946  -2.037  1.00  1.00          Pr  
ATOM    249    D TRP 0  28       3.174  -2.376  -3.262  1.00  1.00          Pr  
ATOM    250    D TRP 0  28       1.203  -2.133  -1.881  1.00  1.00          Pr  
ATOM    251    D TRP 0  28       2.427  -2.976  -4.272  1.00  1.00          Pr  
ATOM    252    D TRP 0  28       0.436  -2.707  -2.917  1.00  1.00          Pr  
ATOM    253    D TRP 0  28       1.045  -3.135  -4.106  1.00  1.00          Pr  
ATOM    254    E TYR 0  29       3.266   4.132   2.421  1.00  1.00          Pr  
ATOM    255    B TYR 0  29      -0.529   2.021   2.376  1.00  1.00          Pr  
ATOM    256    B TYR 0  29       7.024   6.053   1.940  1.00  1.00          Pr  
ATOM    257    C TYR 0  29       2.215   1.896   1.691  1.00  1.00          Pr  
ATOM    258    A TYR 0  29       1.749   2.518   2.919  1.00  1.00          Pr  
ATOM    259    A TYR 0  29       0.338   2.057   3.251  1.00  1.00          Pr  
ATOM    260    A TYR 0  29       1.778   4.046   2.807  1.00  1.00          Pr  
ATOM    261    D TYR 0  29       3.144   4.650   2.563  1.00  1.00          Pr  
ATOM    262    D TYR 0  29       3.942   5.038   3.655  1.00  1.00          Pr  
ATOM    263    D TYR 0  29       3.627   4.801   1.248  1.00  1.00          Pr  
ATOM    264    D TYR 0  29       5.238   5.536   3.438  1.00  1.00          Pr  
ATOM    265    D TYR 0  29       4.921   5.312   1.032  1.00  1.00          Pr  
ATOM    266    D TYR 0  29       5.740   5.652   2.128  1.00  1.00          Pr  
ATOM    267    E ILE 0  30      -1.521   1.201   5.995  1.00  1.00          Pr  
ATOM    268    B ILE 0  30      -1.073   3.501   6.569  1.00  1.00          Pr  
ATOM    269    C ILE 0  30       0.072   1.798   4.528  1.00  1.00          Pr  
ATOM    270    A ILE 0  30      -1.292   1.651   5.034  1.00  1.00          Pr  
ATOM    271    A ILE 0  30      -1.739   2.961   5.685  1.00  1.00          Pr  
ATOM    272    A ILE 0  30      -1.434   0.393   5.917  1.00  1.00          Pr  
ATOM    273    A ILE 0  30      -2.923   0.117   6.211  1.00  1.00          Pr  
ATOM    274    A ILE 0  30      -0.599   0.461   7.204  1.00  1.00          Pr  
ATOM    275    A ILE 0  30      -3.177  -1.270   6.816  1.00  1.00          Pr  
ATOM    276    E ARG 0  31      -4.629   6.500   4.474  1.00  1.00          Pr  
ATOM    277    B ARG 0  31      -5.486   3.532   6.542  1.00  1.00          Pr  
ATOM    278    G ARG 0  31      -4.716   8.398   3.682  1.00  1.00          Pr  
ATOM    279    G ARG 0  31      -6.036   8.891   1.883  1.00  1.00          Pr  
ATOM    280    G ARG 0  31      -3.957   9.709   1.988  1.00  1.00          Pr  
ATOM    281    C ARG 0  31      -2.871   3.500   5.227  1.00  1.00          Pr  
ATOM    282    A ARG 0  31      -3.531   4.649   5.852  1.00  1.00          Pr  
ATOM    283    A ARG 0  31      -4.498   4.152   6.914  1.00  1.00          Pr  
ATOM    284    A ARG 0  31      -4.259   5.472   4.781  1.00  1.00          Pr  
ATOM    285    A ARG 0  31      -4.982   6.661   5.426  1.00  1.00          Pr  
ATOM    286    A ARG 0  31      -5.678   7.536   4.387  1.00  1.00          Pr  
ATOM    287    A ARG 0  31      -4.907   8.999   2.527  1.00  1.00          Pr  
ATOM    288    E VAL 0  32      -4.893   4.132   9.960  1.00  1.00          Pr  
ATOM    289    B VAL 0  32      -6.059   6.003  10.222  1.00  1.00          Pr  
ATOM    290    C VAL 0  32      -4.277   4.476   8.184  1.00  1.00          Pr  
ATOM    291    A VAL 0  32      -5.118   3.986   9.293  1.00  1.00          Pr  
ATOM    292    A VAL 0  32      -6.259   4.961   9.595  1.00  1.00          Pr  
ATOM    293    A VAL 0  32      -4.272   3.695  10.544  1.00  1.00          Pr  
ATOM    294    A VAL 0  32      -5.132   3.087  11.661  1.00  1.00          Pr  
ATOM    295    A VAL 0  32      -3.137   2.715  10.224  1.00  1.00          Pr  
ATOM    296    E GLY 0  33      -8.507   5.555   8.416  1.00  1.00          Pr  
ATOM    297    B GLY 0  33      -8.611   6.153   7.050  1.00  1.00          Pr  
ATOM    298    C GLY 0  33      -7.471   4.613   9.162  1.00  1.00          Pr  
ATOM    299    A GLY 0  33      -8.691   5.400   9.360  1.00  1.00          Pr  
ATOM    300    A GLY 0  33      -9.256   6.053   8.092  1.00  1.00          Pr  
ATOM    301    E ALA 0  34     -11.369   7.497   6.908  1.00  1.00          Pr  
ATOM    302    B ALA 0  34     -11.333   8.731   5.383  1.00  1.00          Pr  
ATOM    303    C ALA 0  34     -10.506   6.519   8.187  1.00  1.00          Pr  
ATOM    304    A ALA 0  34     -11.298   6.965   7.034  1.00  1.00          Pr  
ATOM    305    A ALA 0  34     -10.935   8.362   6.489  1.00  1.00          Pr  
ATOM    306    A ALA 0  34     -12.775   6.910   7.448  1.00  1.00          Pr  
ATOM    307    E ARG 0  35     -10.589  11.744   9.258  1.00  1.00          Pr  
ATOM    308    B ARG 0  35      -7.726   9.885   6.162  1.00  1.00          Pr  
ATOM    309    G ARG 0  35     -11.964  12.576  11.020  1.00  1.00          Pr  
ATOM    310    G ARG 0  35     -11.196  14.183  12.472  1.00  1.00          Pr  
ATOM    311    G ARG 0  35     -13.231  13.323  12.762  1.00  1.00          Pr  
ATOM    312    C ARG 0  35     -10.215   9.184   7.261  1.00  1.00          Pr  
ATOM    313    A ARG 0  35      -9.901  10.570   6.876  1.00  1.00          Pr  
ATOM    314    A ARG 0  35      -8.689  10.606   5.945  1.00  1.00          Pr  
ATOM    315    A ARG 0  35      -9.696  11.447   8.124  1.00  1.00          Pr  
ATOM    316    A ARG 0  35     -10.973  11.552   8.977  1.00  1.00          Pr  
ATOM    317    A ARG 0  35     -10.763  12.500  10.163  1.00  1.00          Pr  
ATOM    318    A ARG 0  35     -12.124  13.357  12.076  1.00  1.00          Pr  
ATOM    319    E LYS 0  36      -8.003  12.531   2.477  1.00  1.00          Pr  
ATOM    320    B LYS 0  36      -5.123  11.735   4.406  1.00  1.00          Pr  
ATOM    321    G LYS 0  36      -9.696  14.043  -1.442  1.00  1.00          Pr  
ATOM    322    C LYS 0  36      -8.667  11.513   4.959  1.00  1.00          Pr  
ATOM    323    A LYS 0  36      -7.486  11.720   4.087  1.00  1.00          Pr  
ATOM    324    A LYS 0  36      -6.207  12.062   4.868  1.00  1.00          Pr  
ATOM    325    A LYS 0  36      -7.752  12.822   3.046  1.00  1.00          Pr  
ATOM    326    A LYS 0  36      -8.681  12.380   1.903  1.00  1.00          Pr  
ATOM    327    A LYS 0  36      -8.771  13.476   0.825  1.00  1.00          Pr  
ATOM    328    A LYS 0  36      -9.648  13.026  -0.355  1.00  1.00          Pr  
ATOM    329    E SER 0  37      -5.508  13.033   7.681  1.00  1.00          Pr  
ATOM    330    B SER 0  37      -4.085  12.235   8.840  1.00  1.00          Pr  
ATOM    331    B SER 0  37      -6.791  13.927   8.607  1.00  1.00          Pr  
ATOM    332    C SER 0  37      -6.352  12.695   6.034  1.00  1.00          Pr  
ATOM    333    A SER 0  37      -5.266  13.077   6.945  1.00  1.00          Pr  
ATOM    334    A SER 0  37      -4.836  11.965   7.907  1.00  1.00          Pr  
ATOM    335    A SER 0  37      -5.718  14.298   7.753  1.00  1.00          Pr  
ATOM    336    E ALA 0  38      -4.529   9.517   8.065  1.00  1.00          Pr  
ATOM    337    B ALA 0  38      -2.972   9.451   7.291  1.00  1.00          Pr  
ATOM    338    C ALA 0  38      -5.376  10.754   7.766  1.00  1.00          Pr  
ATOM    339    A ALA 0  38      -4.976   9.632   8.597  1.00  1.00          Pr  
ATOM    340    A ALA 0  38      -3.476   9.322   8.413  1.00  1.00          Pr  
ATOM    341    A ALA 0  38      -5.844   8.425   8.256  1.00  1.00          Pr  
ATOM    342    E PRO 0  39      -1.930   8.119   9.830  1.00  1.00          Pr  
ATOM    343    B PRO 0  39      -1.933   6.518   8.194  1.00  1.00          Pr  
ATOM    344    C PRO 0  39      -2.777   8.901   9.483  1.00  1.00          Pr  
ATOM    345    A PRO 0  39      -1.373   8.514   9.411  1.00  1.00          Pr  
ATOM    346    A PRO 0  39      -1.131   7.443   8.342  1.00  1.00          Pr  
ATOM    347    A PRO 0  39      -1.009   8.000  10.809  1.00  1.00          Pr  
ATOM    348    A PRO 0  39      -2.021   8.687  11.722  1.00  1.00          Pr  
ATOM    349    A PRO 0  39      -3.267   8.769  10.849  1.00  1.00          Pr  
ATOM    350    E LEU 0  40       0.684   7.112   5.860  1.00  1.00          Pr  
ATOM    351    B LEU 0  40       2.526   6.420   7.978  1.00  1.00          Pr  
ATOM    352    C LEU 0  40      -0.022   7.583   7.612  1.00  1.00          Pr  
ATOM    353    A LEU 0  40       0.510   6.569   6.705  1.00  1.00          Pr  
ATOM    354    A LEU 0  40       1.616   5.803   7.428  1.00  1.00          Pr  
ATOM    355    A LEU 0  40       1.059   7.227   5.423  1.00  1.00          Pr  
ATOM    356    A LEU 0  40       0.004   7.859   4.501  1.00  1.00          Pr  
ATOM    357    A LEU 0  40       0.691   8.617   3.365  1.00  1.00          Pr  
ATOM    358    A LEU 0  40      -0.915   6.815   3.867  1.00  1.00          Pr  
ATOM    359    E ILE 0  41       2.081   2.913   8.480  1.00  1.00          Pr  
ATOM    360    B ILE 0  41       2.557   2.223   6.011  1.00  1.00          Pr  
ATOM    361    C ILE 0  41       1.544   4.477   7.407  1.00  1.00          Pr  
ATOM    362    A ILE 0  41       2.576   3.594   7.958  1.00  1.00          Pr  
ATOM    363    A ILE 0  41       3.246   2.885   6.785  1.00  1.00          Pr  
ATOM    364    A ILE 0  41       1.960   2.615   8.979  1.00  1.00          Pr  
ATOM    365    A ILE 0  41       1.289   3.383  10.141  1.00  1.00          Pr  
ATOM    366    A ILE 0  41       3.027   1.638   9.505  1.00  1.00          Pr  
ATOM    367    A ILE 0  41       0.450   2.487  11.053  1.00  1.00          Pr  
ATOM    368    E GLU 0  42       6.929   2.721   5.116  1.00  1.00          Pr  
ATOM    369    F GLU 0  42       9.756   3.236   3.349  1.00  1.00          Pr  
ATOM    370    F GLU 0  42       8.559   4.904   4.060  1.00  1.00          Pr  
ATOM    371    B GLU 0  42       5.637   0.462   6.947  1.00  1.00          Pr  
ATOM    372    C GLU 0  42       4.559   3.069   6.636  1.00  1.00          Pr  
ATOM    373    A GLU 0  42       5.362   2.431   5.584  1.00  1.00          Pr  
ATOM    374    A GLU 0  42       5.456   0.918   5.819  1.00  1.00          Pr  
ATOM    375    A GLU 0  42       6.759   3.089   5.507  1.00  1.00          Pr  
ATOM    376    A GLU 0  42       7.552   2.710   4.236  1.00  1.00          Pr  
ATOM    377    A GLU 0  42       8.721   3.669   3.909  1.00  1.00          Pr  
ATOM    378    E LEU 0  43       4.580  -1.424   4.241  1.00  1.00          Pr  
ATOM    379    B LEU 0  43       7.249  -0.960   3.096  1.00  1.00          Pr  
ATOM    380    C LEU 0  43       5.324   0.147   4.745  1.00  1.00          Pr  
ATOM    381    A LEU 0  43       5.495  -1.302   4.699  1.00  1.00          Pr  
ATOM    382    A LEU 0  43       6.873  -1.599   4.079  1.00  1.00          Pr  
ATOM    383    A LEU 0  43       4.339  -1.920   3.887  1.00  1.00          Pr  
ATOM    384    A LEU 0  43       2.911  -1.550   4.347  1.00  1.00          Pr  
ATOM    385    A LEU 0  43       1.878  -2.080   3.354  1.00  1.00          Pr  
ATOM    386    A LEU 0  43       2.572  -2.128   5.719  1.00  1.00          Pr  
ATOM    387    E CYS 0  44       9.105  -3.215   4.365  1.00  1.00          Pr  
ATOM    388    B CYS 0  44       8.383  -4.580   2.745  1.00  1.00          Pr  
ATOM    389    C CYS 0  44       7.642  -2.541   4.640  1.00  1.00          Pr  
ATOM    390    A CYS 0  44       9.024  -2.778   4.210  1.00  1.00          Pr  
ATOM    391    A CYS 0  44       9.056  -3.563   2.910  1.00  1.00          Pr  
ATOM    392    A CYS 0  44       9.927  -3.498   5.230  1.00  1.00          Pr  
ATOM    393    H CYS 0  44      10.596  -2.329   6.456  1.00  1.00          Pr  
ATOM    394    E VAL 0  45      10.705  -3.393   0.481  1.00  1.00          Pr  
ATOM    395    B VAL 0  45      12.619  -3.101   1.702  1.00  1.00          Pr  
ATOM    396    C VAL 0  45       9.950  -3.111   2.044  1.00  1.00          Pr  
ATOM    397    A VAL 0  45      10.503  -3.858   0.922  1.00  1.00          Pr  
ATOM    398    A VAL 0  45      11.976  -4.061   1.273  1.00  1.00          Pr  
ATOM    399    A VAL 0  45      10.305  -3.064  -0.384  1.00  1.00          Pr  
ATOM    400    A VAL 0  45      10.755  -3.884  -1.594  1.00  1.00          Pr  
ATOM    401    A VAL 0  45       8.830  -2.675  -0.596  1.00  1.00          Pr  
ATOM    402    E ASP 0  46      13.935  -5.541   0.778  1.00  1.00          Pr  
ATOM    403    B ASP 0  46      14.256  -4.890  -0.897  1.00  1.00          Pr  
ATOM    404    C ASP 0  46      12.498  -5.285   1.199  1.00  1.00          Pr  
ATOM    405    A ASP 0  46      13.929  -5.501   1.430  1.00  1.00          Pr  
ATOM    406    A ASP 0  46      14.769  -5.114   0.202  1.00  1.00          Pr  
ATOM    407    A ASP 0  46      14.223  -6.915   1.955  1.00  1.00          Pr  
ATOM    408    E GLU 0  47      18.431  -4.193   0.156  1.00  1.00          Pr  
ATOM    409    F GLU 0  47      20.245  -2.234   2.305  1.00  1.00          Pr  
ATOM    410    F GLU 0  47      20.841  -4.156   1.383  1.00  1.00          Pr  
ATOM    411    B GLU 0  47      17.543  -5.085  -2.916  1.00  1.00          Pr  
ATOM    412    C GLU 0  47      16.085  -5.011   0.402  1.00  1.00          Pr  
ATOM    413    A GLU 0  47      17.045  -4.581  -0.624  1.00  1.00          Pr  
ATOM    414    A GLU 0  47      17.097  -5.507  -1.851  1.00  1.00          Pr  
ATOM    415    A GLU 0  47      18.451  -4.490  -0.006  1.00  1.00          Pr  
ATOM    416    A GLU 0  47      18.569  -3.414   1.086  1.00  1.00          Pr  
ATOM    417    A GLU 0  47      20.004  -3.255   1.623  1.00  1.00          Pr  
ATOM    418    E SER 0  48      12.003  -8.932  -1.322  1.00  1.00          Pr  
ATOM    419    B SER 0  48      11.475  -7.640  -0.195  1.00  1.00          Pr  
ATOM    420    C SER 0  48      12.751  -8.468  -2.538  1.00  1.00          Pr  
ATOM    421    A SER 0  48      11.935  -9.417  -1.821  1.00  1.00          Pr  
ATOM    422    A SER 0  48      11.078  -8.597  -0.862  1.00  1.00          Pr  
ATOM    423    A SER 0  48      12.774 -10.539  -1.195  1.00  1.00          Pr  
ATOM    424    E LYS 0  49       9.030  -9.077   0.365  1.00  1.00          Pr  
ATOM    425    B LYS 0  49       9.547 -10.350   1.317  1.00  1.00          Pr  
ATOM    426    C LYS 0  49       9.787  -8.887  -0.877  1.00  1.00          Pr  
ATOM    427    A LYS 0  49       8.925  -8.388   0.184  1.00  1.00          Pr  
ATOM    428    A LYS 0  49       9.438  -9.139   1.407  1.00  1.00          Pr  
ATOM    429    A LYS 0  49       7.455  -8.620  -0.205  1.00  1.00          Pr  
ATOM    430    E SER 0  50      10.339  -8.637   3.949  1.00  1.00          Pr  
ATOM    431    B SER 0  50       8.732  -7.435   4.709  1.00  1.00          Pr  
ATOM    432    B SER 0  50      12.530  -9.608   3.748  1.00  1.00          Pr  
ATOM    433    C SER 0  50       9.824  -8.455   2.476  1.00  1.00          Pr  
ATOM    434    A SER 0  50      10.185  -9.061   3.762  1.00  1.00          Pr  
ATOM    435    A SER 0  50       9.173  -8.586   4.788  1.00  1.00          Pr  
ATOM    436    A SER 0  50      11.592  -8.674   4.211  1.00  1.00          Pr  
ATOM    437    E PRO 0  51       8.475  -9.524   7.062  1.00  1.00          Pr  
ATOM    438    B PRO 0  51       9.306  -8.282   8.409  1.00  1.00          Pr  
ATOM    439    C PRO 0  51       8.778  -9.403   5.777  1.00  1.00          Pr  
ATOM    440    A PRO 0  51       7.781  -8.965   6.710  1.00  1.00          Pr  
ATOM    441    A PRO 0  51       8.440  -7.915   7.620  1.00  1.00          Pr  
ATOM    442    A PRO 0  51       7.290 -10.216   7.456  1.00  1.00          Pr  
ATOM    443    A PRO 0  51       8.320 -11.306   7.126  1.00  1.00          Pr  
ATOM    444    A PRO 0  51       9.412 -10.580   6.336  1.00  1.00          Pr  
ATOM    445    E ILE 0  52       7.542  -5.054   8.804  1.00  1.00          Pr  
ATOM    446    B ILE 0  52       6.200  -7.129   9.689  1.00  1.00          Pr  
ATOM    447    C ILE 0  52       8.033  -6.636   7.599  1.00  1.00          Pr  
ATOM    448    A ILE 0  52       8.069  -5.875   8.852  1.00  1.00          Pr  
ATOM    449    A ILE 0  52       7.353  -6.728   9.880  1.00  1.00          Pr  
ATOM    450    A ILE 0  52       7.415  -4.477   8.852  1.00  1.00          Pr  
ATOM    451    A ILE 0  52       7.912  -3.663   7.675  1.00  1.00          Pr  
ATOM    452    A ILE 0  52       7.813  -3.760  10.161  1.00  1.00          Pr  
ATOM    453    A ILE 0  52       7.543  -2.168   7.721  1.00  1.00          Pr  
ATOM    454    E GLN 0  53       9.021  -7.313  13.026  1.00  1.00          Pr  
ATOM    455    B GLN 0  53       6.252  -5.746  12.665  1.00  1.00          Pr  
ATOM    456    B GLN 0  53      11.150  -6.620  14.470  1.00  1.00          Pr  
ATOM    457    C GLN 0  53       8.103  -7.038  10.927  1.00  1.00          Pr  
ATOM    458    C GLN 0  53      12.034  -8.592  14.246  1.00  1.00          Pr  
ATOM    459    A GLN 0  53       7.622  -7.626  12.155  1.00  1.00          Pr  
ATOM    460    A GLN 0  53       6.302  -6.963  12.535  1.00  1.00          Pr  
ATOM    461    A GLN 0  53       8.673  -7.353  13.239  1.00  1.00          Pr  
ATOM    462    A GLN 0  53       9.968  -8.151  13.022  1.00  1.00          Pr  
ATOM    463    A GLN 0  53      11.083  -7.728  13.972  1.00  1.00          Pr  
ATOM    464    E TYR 0  54       3.482  -9.676  13.701  1.00  1.00          Pr  
ATOM    465    B TYR 0  54       4.455  -5.733  14.938  1.00  1.00          Pr  
ATOM    466    B TYR 0  54       2.032 -13.586  12.840  1.00  1.00          Pr  
ATOM    467    C TYR 0  54       5.255  -7.776  12.641  1.00  1.00          Pr  
ATOM    468    A TYR 0  54       4.023  -7.517  13.379  1.00  1.00          Pr  
ATOM    469    A TYR 0  54       3.880  -6.083  13.907  1.00  1.00          Pr  
ATOM    470    A TYR 0  54       3.983  -8.521  14.539  1.00  1.00          Pr  
ATOM    471    D TYR 0  54       3.513  -9.896  14.113  1.00  1.00          Pr  
ATOM    472    D TYR 0  54       2.186 -10.262  14.384  1.00  1.00          Pr  
ATOM    473    D TYR 0  54       4.368 -10.799  13.449  1.00  1.00          Pr  
ATOM    474    D TYR 0  54       1.687 -11.503  13.949  1.00  1.00          Pr  
ATOM    475    D TYR 0  54       3.874 -12.046  13.015  1.00  1.00          Pr  
ATOM    476    D TYR 0  54       2.526 -12.392  13.256  1.00  1.00          Pr  
ATOM    477    E ILE 0  55       2.626  -3.312  13.072  1.00  1.00          Pr  
ATOM    478    B ILE 0  55       0.291  -4.438  13.419  1.00  1.00          Pr  
ATOM    479    C ILE 0  55       3.088  -5.267  13.212  1.00  1.00          Pr  
ATOM    480    A ILE 0  55       2.619  -4.002  13.775  1.00  1.00          Pr  
ATOM    481    A ILE 0  55       1.186  -4.228  14.243  1.00  1.00          Pr  
ATOM    482    A ILE 0  55       2.772  -2.817  12.798  1.00  1.00          Pr  
ATOM    483    A ILE 0  55       4.230  -2.701  12.289  1.00  1.00          Pr  
ATOM    484    A ILE 0  55       2.359  -1.514  13.514  1.00  1.00          Pr  
ATOM    485    A ILE 0  55       4.465  -1.530  11.325  1.00  1.00          Pr  
ATOM    486    E ASP 0  56      -0.205  -4.624  16.916  1.00  1.00          Pr  
ATOM    487    F ASP 0  56      -0.740  -6.854  16.762  1.00  1.00          Pr  
ATOM    488    F ASP 0  56       0.257  -6.636  18.737  1.00  1.00          Pr  
ATOM    489    B ASP 0  56      -0.355  -1.746  16.727  1.00  1.00          Pr  
ATOM    490    C ASP 0  56       0.989  -4.178  15.560  1.00  1.00          Pr  
ATOM    491    A ASP 0  56      -0.339  -4.110  16.163  1.00  1.00          Pr  
ATOM    492    A ASP 0  56      -0.850  -2.668  16.073  1.00  1.00          Pr  
ATOM    493    A ASP 0  56      -0.336  -4.634  17.607  1.00  1.00          Pr  
ATOM    494    A ASP 0  56      -0.264  -6.166  17.701  1.00  1.00          Pr  
ATOM    495    E ILE 0  57      -2.657  -1.045  13.989  1.00  1.00          Pr  
ATOM    496    B ILE 0  57      -4.891  -1.687  14.945  1.00  1.00          Pr  
ATOM    497    C ILE 0  57      -1.849  -2.469  15.219  1.00  1.00          Pr  
ATOM    498    A ILE 0  57      -2.533  -1.195  15.009  1.00  1.00          Pr  
ATOM    499    A ILE 0  57      -3.926  -1.333  15.619  1.00  1.00          Pr  
ATOM    500    A ILE 0  57      -2.557  -0.819  13.511  1.00  1.00          Pr  
ATOM    501    A ILE 0  57      -1.139  -0.790  12.897  1.00  1.00          Pr  
ATOM    502    A ILE 0  57      -3.234   0.554  13.337  1.00  1.00          Pr  
ATOM    503    A ILE 0  57      -1.126  -0.623  11.374  1.00  1.00          Pr  
ATOM    504    E GLY 0  58      -4.946  -2.223  17.613  1.00  1.00          Pr  
ATOM    505    B GLY 0  58      -4.832  -3.612  18.220  1.00  1.00          Pr  
ATOM    506    C GLY 0  58      -4.047  -1.086  16.923  1.00  1.00          Pr  
ATOM    507    A GLY 0  58      -5.297  -1.347  17.640  1.00  1.00          Pr  
ATOM    508    A GLY 0  58      -5.610  -2.846  17.668  1.00  1.00          Pr  
ATOM    509    E ASN 0  59      -8.064  -4.686  17.300  1.00  1.00          Pr  
ATOM    510    B ASN 0  59      -7.053  -6.475  15.378  1.00  1.00          Pr  
ATOM    511    B ASN 0  59      -8.565  -4.245  19.394  1.00  1.00          Pr  
ATOM    512    C ASN 0  59      -6.726  -3.262  17.060  1.00  1.00          Pr  
ATOM    513    C ASN 0  59     -10.538  -4.263  18.465  1.00  1.00          Pr  
ATOM    514    A ASN 0  59      -7.127  -4.676  16.966  1.00  1.00          Pr  
ATOM    515    A ASN 0  59      -6.604  -5.377  15.702  1.00  1.00          Pr  
ATOM    516    A ASN 0  59      -8.661  -4.780  17.045  1.00  1.00          Pr  
ATOM    517    A ASN 0  59      -9.237  -4.410  18.394  1.00  1.00          Pr  
ATOM    518    E TYR 0  60      -7.104  -3.942  12.995  1.00  1.00          Pr  
ATOM    519    B TYR 0  60      -2.998  -4.768  14.030  1.00  1.00          Pr  
ATOM    520    B TYR 0  60     -11.070  -2.584  12.206  1.00  1.00          Pr  
ATOM    521    C TYR 0  60      -5.722  -4.725  14.947  1.00  1.00          Pr  
ATOM    522    A TYR 0  60      -5.311  -5.199  13.639  1.00  1.00          Pr  
ATOM    523    A TYR 0  60      -3.842  -5.555  13.612  1.00  1.00          Pr  
ATOM    524    A TYR 0  60      -5.621  -4.141  12.601  1.00  1.00          Pr  
ATOM    525    D TYR 0  60      -7.092  -3.768  12.563  1.00  1.00          Pr  
ATOM    526    D TYR 0  60      -8.031  -4.635  11.972  1.00  1.00          Pr  
ATOM    527    D TYR 0  60      -7.518  -2.542  13.112  1.00  1.00          Pr  
ATOM    528    D TYR 0  60      -9.380  -4.245  11.867  1.00  1.00          Pr  
ATOM    529    D TYR 0  60      -8.864  -2.149  13.017  1.00  1.00          Pr  
ATOM    530    D TYR 0  60      -9.794  -2.998  12.379  1.00  1.00          Pr  
ATOM    531    E THR 0  61      -2.214  -7.916  12.845  1.00  1.00          Pr  
ATOM    532    B THR 0  61      -2.449  -7.894  10.613  1.00  1.00          Pr  
ATOM    533    B THR 0  61      -2.658  -8.640  14.815  1.00  1.00          Pr  
ATOM    534    C THR 0  61      -3.556  -6.711  13.034  1.00  1.00          Pr  
ATOM    535    A THR 0  61      -2.203  -7.226  12.902  1.00  1.00          Pr  
ATOM    536    A THR 0  61      -1.818  -7.222  11.431  1.00  1.00          Pr  
ATOM    537    A THR 0  61      -2.126  -8.626  13.509  1.00  1.00          Pr  
ATOM    538    A THR 0  61      -0.691  -9.096  13.613  1.00  1.00          Pr  
ATOM    539    E VAL 0  62       0.155  -5.870   9.604  1.00  1.00          Pr  
ATOM    540    B VAL 0  62       1.965  -6.985  10.422  1.00  1.00          Pr  
ATOM    541    C VAL 0  62      -0.792  -6.448  11.082  1.00  1.00          Pr  
ATOM    542    A VAL 0  62      -0.250  -6.404   9.717  1.00  1.00          Pr  
ATOM    543    A VAL 0  62       1.026  -7.240   9.669  1.00  1.00          Pr  
ATOM    544    A VAL 0  62      -0.021  -4.955   9.243  1.00  1.00          Pr  
ATOM    545    A VAL 0  62       0.480  -4.918   7.791  1.00  1.00          Pr  
ATOM    546    A VAL 0  62      -1.322  -4.139   9.304  1.00  1.00          Pr  
ATOM    547    E SER 0  63       1.894  -9.363   7.780  1.00  1.00          Pr  
ATOM    548    B SER 0  63       1.858  -8.668   6.093  1.00  1.00          Pr  
ATOM    549    B SER 0  63       1.370 -11.132   7.680  1.00  1.00          Pr  
ATOM    550    C SER 0  63       1.066  -8.226   8.767  1.00  1.00          Pr  
ATOM    551    A SER 0  63       2.278  -8.985   8.440  1.00  1.00          Pr  
ATOM    552    A SER 0  63       2.687  -8.680   7.002  1.00  1.00          Pr  
ATOM    553    A SER 0  63       2.104 -10.487   8.701  1.00  1.00          Pr  
ATOM    554    E CYS 0  64       4.838  -7.670   5.413  1.00  1.00          Pr  
ATOM    555    B CYS 0  64       5.657  -8.753   3.600  1.00  1.00          Pr  
ATOM    556    C CYS 0  64       3.963  -8.379   6.790  1.00  1.00          Pr  
ATOM    557    A CYS 0  64       4.440  -7.903   5.491  1.00  1.00          Pr  
ATOM    558    A CYS 0  64       4.974  -9.037   4.578  1.00  1.00          Pr  
ATOM    559    A CYS 0  64       5.403  -6.736   5.748  1.00  1.00          Pr  
ATOM    560    H CYS 0  64       4.589  -5.213   6.270  1.00  1.00          Pr  
ATOM    561    E LEU 0  65       6.010 -11.934   3.771  1.00  1.00          Pr  
ATOM    562    B LEU 0  65       4.475 -13.314   5.328  1.00  1.00          Pr  
ATOM    563    C LEU 0  65       4.671 -10.318   4.851  1.00  1.00          Pr  
ATOM    564    A LEU 0  65       5.053 -11.430   3.964  1.00  1.00          Pr  
ATOM    565    A LEU 0  65       4.292 -12.745   4.250  1.00  1.00          Pr  
ATOM    566    A LEU 0  65       6.555 -11.709   4.123  1.00  1.00          Pr  
ATOM    567    A LEU 0  65       7.449 -11.536   2.901  1.00  1.00          Pr  
ATOM    568    A LEU 0  65       8.691 -12.379   3.181  1.00  1.00          Pr  
ATOM    569    A LEU 0  65       6.893 -12.042   1.573  1.00  1.00          Pr  
ATOM    570    E PRO 0  66       2.375 -13.101   2.718  1.00  1.00          Pr  
ATOM    571    B PRO 0  66       1.334 -11.576   3.655  1.00  1.00          Pr  
ATOM    572    C PRO 0  66       3.518 -13.284   3.287  1.00  1.00          Pr  
ATOM    573    A PRO 0  66       2.928 -12.565   2.157  1.00  1.00          Pr  
ATOM    574    A PRO 0  66       2.054 -11.412   2.668  1.00  1.00          Pr  
ATOM    575    A PRO 0  66       2.103 -13.610   1.395  1.00  1.00          Pr  
ATOM    576    A PRO 0  66       1.740 -14.641   2.464  1.00  1.00          Pr  
ATOM    577    A PRO 0  66       2.946 -14.617   3.398  1.00  1.00          Pr  
ATOM    578    E PHE 0  67       0.316  -7.280   2.157  1.00  1.00          Pr  
ATOM    579    B PHE 0  67      -0.681  -9.696   1.028  1.00  1.00          Pr  
ATOM    580    C PHE 0  67       2.112 -10.246   2.011  1.00  1.00          Pr  
ATOM    581    A PHE 0  67       1.234  -9.132   2.368  1.00  1.00          Pr  
ATOM    582    A PHE 0  67      -0.215  -9.561   2.158  1.00  1.00          Pr  
ATOM    583    A PHE 0  67       1.546  -7.864   1.569  1.00  1.00          Pr  
ATOM    584    D PHE 0  67       0.687  -6.692   2.008  1.00  1.00          Pr  
ATOM    585    D PHE 0  67      -0.391  -6.246   1.218  1.00  1.00          Pr  
ATOM    586    D PHE 0  67       0.962  -6.062   3.235  1.00  1.00          Pr  
ATOM    587    D PHE 0  67      -1.139  -5.129   1.627  1.00  1.00          Pr  
ATOM    588    D PHE 0  67       0.192  -4.971   3.660  1.00  1.00          Pr  
ATOM    589    D PHE 0  67      -0.835  -4.486   2.843  1.00  1.00          Pr  
ATOM    590    E THR 0  68      -2.355 -10.762   3.826  1.00  1.00          Pr  
ATOM    591    B THR 0  68      -2.876  -9.251   5.326  1.00  1.00          Pr  
ATOM    592    B THR 0  68      -1.363 -12.575   3.309  1.00  1.00          Pr  
ATOM    593    C THR 0  68      -0.894  -9.813   3.267  1.00  1.00          Pr  
ATOM    594    A THR 0  68      -2.259 -10.310   3.284  1.00  1.00          Pr  
ATOM    595    A THR 0  68      -3.067  -9.335   4.113  1.00  1.00          Pr  
ATOM    596    A THR 0  68      -2.329 -11.722   3.882  1.00  1.00          Pr  
ATOM    597    A THR 0  68      -3.694 -12.327   3.598  1.00  1.00          Pr  
ATOM    598    E ILE 0  69      -5.211  -7.010   3.679  1.00  1.00          Pr  
ATOM    599    B ILE 0  69      -6.826  -8.973   3.255  1.00  1.00          Pr  
ATOM    600    C ILE 0  69      -3.956  -8.579   3.470  1.00  1.00          Pr  
ATOM    601    A ILE 0  69      -4.961  -7.812   4.204  1.00  1.00          Pr  
ATOM    602    A ILE 0  69      -6.215  -8.670   4.278  1.00  1.00          Pr  
ATOM    603    A ILE 0  69      -5.246  -6.427   3.596  1.00  1.00          Pr  
ATOM    604    A ILE 0  69      -3.972  -5.563   3.497  1.00  1.00          Pr  
ATOM    605    A ILE 0  69      -6.291  -5.736   4.498  1.00  1.00          Pr  
ATOM    606    A ILE 0  69      -4.220  -4.318   2.634  1.00  1.00          Pr  
ATOM    607    E ASN 0  70      -7.640 -10.168   6.413  1.00  1.00          Pr  
ATOM    608    B ASN 0  70      -8.889  -7.558   6.507  1.00  1.00          Pr  
ATOM    609    B ASN 0  70      -7.061 -12.326   5.883  1.00  1.00          Pr  
ATOM    610    C ASN 0  70      -6.605  -9.038   5.494  1.00  1.00          Pr  
ATOM    611    C ASN 0  70      -6.612 -12.200   8.016  1.00  1.00          Pr  
ATOM    612    A ASN 0  70      -7.918  -9.616   5.726  1.00  1.00          Pr  
ATOM    613    A ASN 0  70      -8.954  -8.493   5.708  1.00  1.00          Pr  
ATOM    614    A ASN 0  70      -7.922 -10.405   7.042  1.00  1.00          Pr  
ATOM    615    A ASN 0  70      -7.158 -11.712   6.929  1.00  1.00          Pr  
ATOM    616    E CYS 0  71     -11.306  -8.177   4.470  1.00  1.00          Pr  
ATOM    617    B CYS 0  71     -12.643  -8.901   6.019  1.00  1.00          Pr  
ATOM    618    C CYS 0  71      -9.912  -8.601   4.797  1.00  1.00          Pr  
ATOM    619    A CYS 0  71     -11.039  -7.688   4.702  1.00  1.00          Pr  
ATOM    620    A CYS 0  71     -11.937  -7.897   5.925  1.00  1.00          Pr  
ATOM    621    A CYS 0  71     -11.745  -7.952   3.371  1.00  1.00          Pr  
ATOM    622    H CYS 0  71     -10.559  -8.021   2.007  1.00  1.00          Pr  
ATOM    623    E GLN 0  72     -11.662  -7.476   9.253  1.00  1.00          Pr  
ATOM    624    B GLN 0  72     -12.984  -4.625   7.819  1.00  1.00          Pr  
ATOM    625    B GLN 0  72     -10.153  -8.047  11.540  1.00  1.00          Pr  
ATOM    626    C GLN 0  72     -11.841  -6.993   6.899  1.00  1.00          Pr  
ATOM    627    C GLN 0  72     -10.315 -10.174  11.115  1.00  1.00          Pr  
ATOM    628    A GLN 0  72     -12.658  -6.994   8.110  1.00  1.00          Pr  
ATOM    629    A GLN 0  72     -13.462  -5.697   8.198  1.00  1.00          Pr  
ATOM    630    A GLN 0  72     -11.794  -7.205   9.366  1.00  1.00          Pr  
ATOM    631    A GLN 0  72     -11.225  -8.631   9.451  1.00  1.00          Pr  
ATOM    632    A GLN 0  72     -10.528  -8.920  10.779  1.00  1.00          Pr  
ATOM    633    E GLU 0  73     -16.994  -4.903   8.803  1.00  1.00          Pr  
ATOM    634    F GLU 0  73     -19.554  -4.159   6.631  1.00  1.00          Pr  
ATOM    635    F GLU 0  73     -19.641  -5.399   8.461  1.00  1.00          Pr  
ATOM    636    B GLU 0  73     -15.045  -5.234  11.453  1.00  1.00          Pr  
ATOM    637    C GLU 0  73     -14.683  -5.803   8.719  1.00  1.00          Pr  
ATOM    638    A GLU 0  73     -15.457  -4.650   9.164  1.00  1.00          Pr  
ATOM    639    A GLU 0  73     -15.108  -4.321  10.626  1.00  1.00          Pr  
ATOM    640    A GLU 0  73     -16.965  -4.901   9.039  1.00  1.00          Pr  
ATOM    641    A GLU 0  73     -17.476  -4.839   7.593  1.00  1.00          Pr  
ATOM    642    A GLU 0  73     -19.014  -4.821   7.542  1.00  1.00          Pr  
ATOM    643    E PRO 0  74     -14.368  -1.874  10.843  1.00  1.00          Pr  
ATOM    644    B PRO 0  74     -12.630  -2.085   9.670  1.00  1.00          Pr  
ATOM    645    C PRO 0  74     -14.929  -3.036  10.987  1.00  1.00          Pr  
ATOM    646    A PRO 0  74     -14.985  -1.850  10.128  1.00  1.00          Pr  
ATOM    647    A PRO 0  74     -13.713  -1.656   9.285  1.00  1.00          Pr  
ATOM    648    A PRO 0  74     -15.188  -0.686  11.102  1.00  1.00          Pr  
ATOM    649    A PRO 0  74     -14.453  -1.149  12.360  1.00  1.00          Pr  
ATOM    650    A PRO 0  74     -14.678  -2.658  12.367  1.00  1.00          Pr  
ATOM    651    E LYS 0  75     -13.494   0.189   5.785  1.00  1.00          Pr  
ATOM    652    B LYS 0  75     -11.610   1.143   8.631  1.00  1.00          Pr  
ATOM    653    G LYS 0  75     -15.374   0.897   1.676  1.00  1.00          Pr  
ATOM    654    C LYS 0  75     -13.828  -0.921   8.166  1.00  1.00          Pr  
ATOM    655    A LYS 0  75     -12.686  -0.566   7.304  1.00  1.00          Pr  
ATOM    656    A LYS 0  75     -11.531   0.023   8.125  1.00  1.00          Pr  
ATOM    657    A LYS 0  75     -13.095   0.428   6.197  1.00  1.00          Pr  
ATOM    658    A LYS 0  75     -13.981  -0.194   5.108  1.00  1.00          Pr  
ATOM    659    A LYS 0  75     -14.295   0.813   3.983  1.00  1.00          Pr  
ATOM    660    A LYS 0  75     -15.048   0.074   2.871  1.00  1.00          Pr  
ATOM    661    E LEU 0  76      -8.197  -0.864   8.995  1.00  1.00          Pr  
ATOM    662    B LEU 0  76      -7.890   1.709   8.858  1.00  1.00          Pr  
ATOM    663    C LEU 0  76     -10.436  -0.723   8.179  1.00  1.00          Pr  
ATOM    664    A LEU 0  76      -9.159  -0.348   8.788  1.00  1.00          Pr  
ATOM    665    A LEU 0  76      -8.541   0.912   8.177  1.00  1.00          Pr  
ATOM    666    A LEU 0  76      -8.214  -1.524   8.508  1.00  1.00          Pr  
ATOM    667    A LEU 0  76      -7.645  -2.163   9.758  1.00  1.00          Pr  
ATOM    668    A LEU 0  76      -7.106  -3.511   9.289  1.00  1.00          Pr  
ATOM    669    A LEU 0  76      -6.584  -1.267  10.405  1.00  1.00          Pr  
ATOM    670    E GLY 0  77      -8.258   1.406   5.409  1.00  1.00          Pr  
ATOM    671    B GLY 0  77      -8.673   0.947   4.082  1.00  1.00          Pr  
ATOM    672    C GLY 0  77      -8.695   1.059   6.861  1.00  1.00          Pr  
ATOM    673    A GLY 0  77      -7.815   1.919   6.098  1.00  1.00          Pr  
ATOM    674    A GLY 0  77      -7.850   1.697   4.595  1.00  1.00          Pr  
ATOM    675    E SER 0  78      -6.183   2.820   2.546  1.00  1.00          Pr  
ATOM    676    B SER 0  78      -4.359   2.511   2.961  1.00  1.00          Pr  
ATOM    677    B SER 0  78      -6.744   4.588   2.109  1.00  1.00          Pr  
ATOM    678    C SER 0  78      -6.924   2.356   3.899  1.00  1.00          Pr  
ATOM    679    A SER 0  78      -6.672   2.167   2.462  1.00  1.00          Pr  
ATOM    680    A SER 0  78      -5.182   1.961   2.223  1.00  1.00          Pr  
ATOM    681    A SER 0  78      -7.214   3.338   1.625  1.00  1.00          Pr  
ATOM    682    E LEU 0  79      -3.004   0.256   0.201  1.00  1.00          Pr  
ATOM    683    B LEU 0  79      -3.868   2.697  -0.900  1.00  1.00          Pr  
ATOM    684    C LEU 0  79      -4.844   1.180   1.202  1.00  1.00          Pr  
ATOM    685    A LEU 0  79      -3.468   0.992   0.765  1.00  1.00          Pr  
ATOM    686    A LEU 0  79      -3.061   2.154  -0.149  1.00  1.00          Pr  
ATOM    687    A LEU 0  79      -3.371  -0.384   0.095  1.00  1.00          Pr  
ATOM    688    A LEU 0  79      -1.963  -0.989  -0.027  1.00  1.00          Pr  
ATOM    689    A LEU 0  79      -1.328  -1.267   1.336  1.00  1.00          Pr  
ATOM    690    A LEU 0  79      -2.132  -2.336  -0.717  1.00  1.00          Pr  
ATOM    691    E VAL 0  80      -0.913   4.084  -0.578  1.00  1.00          Pr  
ATOM    692    B VAL 0  80       0.893   2.697  -0.609  1.00  1.00          Pr  
ATOM    693    C VAL 0  80      -1.816   2.590  -0.064  1.00  1.00          Pr  
ATOM    694    A VAL 0  80      -1.266   3.631  -0.934  1.00  1.00          Pr  
ATOM    695    A VAL 0  80       0.086   3.145  -1.419  1.00  1.00          Pr  
ATOM    696    A VAL 0  80      -1.160   4.986  -0.206  1.00  1.00          Pr  
ATOM    697    A VAL 0  80      -0.613   6.073  -1.140  1.00  1.00          Pr  
ATOM    698    A VAL 0  80      -2.518   5.469   0.329  1.00  1.00          Pr  
ATOM    699    E VAL 0  81       1.581   2.657  -3.939  1.00  1.00          Pr  
ATOM    700    B VAL 0  81       1.704   4.783  -4.758  1.00  1.00          Pr  
ATOM    701    C VAL 0  81       0.337   3.238  -2.722  1.00  1.00          Pr  
ATOM    702    A VAL 0  81       1.625   2.867  -3.309  1.00  1.00          Pr  
ATOM    703    A VAL 0  81       2.260   4.119  -3.888  1.00  1.00          Pr  
ATOM    704    A VAL 0  81       1.491   1.751  -4.356  1.00  1.00          Pr  
ATOM    705    A VAL 0  81       2.881   1.287  -4.803  1.00  1.00          Pr  
ATOM    706    A VAL 0  81       0.771   0.551  -3.739  1.00  1.00          Pr  
ATOM    707    E ARG 0  82       5.039   7.387  -2.506  1.00  1.00          Pr  
ATOM    708    B ARG 0  82       6.048   4.144  -4.490  1.00  1.00          Pr  
ATOM    709    G ARG 0  82       5.050   9.164  -1.708  1.00  1.00          Pr  
ATOM    710    G ARG 0  82       5.801  10.170   0.194  1.00  1.00          Pr  
ATOM    711    G ARG 0  82       3.771  10.679  -0.640  1.00  1.00          Pr  
ATOM    712    C ARG 0  82       3.428   4.480  -3.375  1.00  1.00          Pr  
ATOM    713    A ARG 0  82       4.241   5.567  -3.909  1.00  1.00          Pr  
ATOM    714    A ARG 0  82       5.245   4.981  -4.887  1.00  1.00          Pr  
ATOM    715    A ARG 0  82       4.897   6.307  -2.745  1.00  1.00          Pr  
ATOM    716    A ARG 0  82       5.852   7.412  -3.222  1.00  1.00          Pr  
ATOM    717    A ARG 0  82       6.217   8.348  -2.066  1.00  1.00          Pr  
ATOM    718    A ARG 0  82       4.882  10.000  -0.715  1.00  1.00          Pr  
ATOM    719    E CYS 0  83       5.770   5.367  -7.501  1.00  1.00          Pr  
ATOM    720    B CYS 0  83       6.801   7.299  -7.609  1.00  1.00          Pr  
ATOM    721    C CYS 0  83       5.206   5.447  -6.130  1.00  1.00          Pr  
ATOM    722    A CYS 0  83       6.130   5.037  -7.180  1.00  1.00          Pr  
ATOM    723    A CYS 0  83       7.175   6.141  -7.404  1.00  1.00          Pr  
ATOM    724    A CYS 0  83       5.335   4.727  -8.453  1.00  1.00          Pr  
ATOM    725    H CYS 0  83       3.974   3.551  -8.229  1.00  1.00          Pr  
ATOM    726    E SER 0  84      10.074   6.175  -7.351  1.00  1.00          Pr  
ATOM    727    B SER 0  84      10.871   5.042  -8.639  1.00  1.00          Pr  
ATOM    728    B SER 0  84      10.691   6.033  -5.563  1.00  1.00          Pr  
ATOM    729    C SER 0  84       8.467   5.812  -7.383  1.00  1.00          Pr  
ATOM    730    A SER 0  84       9.568   6.767  -7.615  1.00  1.00          Pr  
ATOM    731    A SER 0  84      10.602   6.239  -8.612  1.00  1.00          Pr  
ATOM    732    A SER 0  84      10.242   7.158  -6.292  1.00  1.00          Pr  
ATOM    733    E PHE 0  85      13.158   6.897 -12.079  1.00  1.00          Pr  
ATOM    734    B PHE 0  85      13.729   7.136  -8.430  1.00  1.00          Pr  
ATOM    735    C PHE 0  85      11.191   7.122  -9.422  1.00  1.00          Pr  
ATOM    736    A PHE 0  85      12.292   6.775 -10.333  1.00  1.00          Pr  
ATOM    737    A PHE 0  85      13.636   6.711  -9.579  1.00  1.00          Pr  
ATOM    738    A PHE 0  85      12.308   7.759 -11.513  1.00  1.00          Pr  
ATOM    739    D PHE 0  85      12.984   7.224 -12.763  1.00  1.00          Pr  
ATOM    740    D PHE 0  85      14.312   7.577 -13.071  1.00  1.00          Pr  
ATOM    741    D PHE 0  85      12.273   6.369 -13.628  1.00  1.00          Pr  
ATOM    742    D PHE 0  85      14.924   7.077 -14.235  1.00  1.00          Pr  
ATOM    743    D PHE 0  85      12.881   5.879 -14.798  1.00  1.00          Pr  
ATOM    744    D PHE 0  85      14.207   6.233 -15.101  1.00  1.00          Pr  
ATOM    745    E TYR 0  86      16.142   3.108  -9.517  1.00  1.00          Pr  
ATOM    746    B TYR 0  86      17.005   5.829  -7.510  1.00  1.00          Pr  
ATOM    747    B TYR 0  86      15.922  -0.992  -9.114  1.00  1.00          Pr  
ATOM    748    C TYR 0  86      14.671   6.153 -10.200  1.00  1.00          Pr  
ATOM    749    A TYR 0  86      15.734   5.456  -9.476  1.00  1.00          Pr  
ATOM    750    A TYR 0  86      16.710   6.276  -8.608  1.00  1.00          Pr  
ATOM    751    A TYR 0  86      16.476   4.521 -10.449  1.00  1.00          Pr  
ATOM    752    D TYR 0  86      16.331   3.046 -10.119  1.00  1.00          Pr  
ATOM    753    D TYR 0  86      17.440   2.319  -9.649  1.00  1.00          Pr  
ATOM    754    D TYR 0  86      15.091   2.399 -10.283  1.00  1.00          Pr  
ATOM    755    D TYR 0  86      17.316   0.946  -9.364  1.00  1.00          Pr  
ATOM    756    D TYR 0  86      14.950   1.036  -9.952  1.00  1.00          Pr  
ATOM    757    D TYR 0  86      16.061   0.311  -9.478  1.00  1.00          Pr  
ATOM    758    E GLU 0  87      19.779   7.795  -9.314  1.00  1.00          Pr  
ATOM    759    F GLU 0  87      22.351   6.483 -10.985  1.00  1.00          Pr  
ATOM    760    F GLU 0  87      21.169   8.180 -11.774  1.00  1.00          Pr  
ATOM    761    B GLU 0  87      19.148   8.819  -6.277  1.00  1.00          Pr  
ATOM    762    C GLU 0  87      17.266   7.412  -9.025  1.00  1.00          Pr  
ATOM    763    A GLU 0  87      18.505   7.868  -8.353  1.00  1.00          Pr  
ATOM    764    A GLU 0  87      18.339   8.867  -7.196  1.00  1.00          Pr  
ATOM    765    A GLU 0  87      19.563   8.268  -9.393  1.00  1.00          Pr  
ATOM    766    A GLU 0  87      20.299   7.000  -9.877  1.00  1.00          Pr  
ATOM    767    A GLU 0  87      21.369   7.262 -10.947  1.00  1.00          Pr  
ATOM    768    E ASP 0  88      17.810  11.519  -6.597  1.00  1.00          Pr  
ATOM    769    F ASP 0  88      20.003  11.792  -6.572  1.00  1.00          Pr  
ATOM    770    F ASP 0  88      19.342  12.605  -8.528  1.00  1.00          Pr  
ATOM    771    B ASP 0  88      15.853  11.980  -4.626  1.00  1.00          Pr  
ATOM    772    C ASP 0  88      17.283   9.690  -7.143  1.00  1.00          Pr  
ATOM    773    A ASP 0  88      17.262  10.819  -6.187  1.00  1.00          Pr  
ATOM    774    A ASP 0  88      15.953  11.029  -5.398  1.00  1.00          Pr  
ATOM    775    A ASP 0  88      17.662  12.103  -6.931  1.00  1.00          Pr  
ATOM    776    A ASP 0  88      19.123  12.134  -7.391  1.00  1.00          Pr  
ATOM    777    E PHE 0  89      13.787   8.935  -3.733  1.00  1.00          Pr  
ATOM    778    B PHE 0  89      11.920  12.148  -4.636  1.00  1.00          Pr  
ATOM    779    C PHE 0  89      14.913  10.201  -5.577  1.00  1.00          Pr  
ATOM    780    A PHE 0  89      13.564  10.411  -4.991  1.00  1.00          Pr  
ATOM    781    A PHE 0  89      12.943  11.810  -5.235  1.00  1.00          Pr  
ATOM    782    A PHE 0  89      13.546  10.063  -3.489  1.00  1.00          Pr  
ATOM    783    D PHE 0  89      13.849   8.619  -3.159  1.00  1.00          Pr  
ATOM    784    D PHE 0  89      12.827   7.653  -3.227  1.00  1.00          Pr  
ATOM    785    D PHE 0  89      15.150   8.240  -2.785  1.00  1.00          Pr  
ATOM    786    D PHE 0  89      13.107   6.308  -2.927  1.00  1.00          Pr  
ATOM    787    D PHE 0  89      15.429   6.896  -2.483  1.00  1.00          Pr  
ATOM    788    D PHE 0  89      14.410   5.931  -2.555  1.00  1.00          Pr  
ATOM    789    E LEU 0  90      13.843  14.692  -6.536  1.00  1.00          Pr  
ATOM    790    B LEU 0  90      10.999  14.997  -6.896  1.00  1.00          Pr  
ATOM    791    C LEU 0  90      13.534  12.626  -6.113  1.00  1.00          Pr  
ATOM    792    A LEU 0  90      13.113  14.005  -6.365  1.00  1.00          Pr  
ATOM    793    A LEU 0  90      11.780  14.073  -7.117  1.00  1.00          Pr  
ATOM    794    A LEU 0  90      14.235  14.737  -7.125  1.00  1.00          Pr  
ATOM    795    A LEU 0  90      15.414  15.166  -6.230  1.00  1.00          Pr  
ATOM    796    A LEU 0  90      16.613  15.563  -7.088  1.00  1.00          Pr  
ATOM    797    A LEU 0  90      15.053  16.372  -5.356  1.00  1.00          Pr  
ATOM    798    E GLU 0  91      10.478  13.365 -10.145  1.00  1.00          Pr  
ATOM    799    F GLU 0  91      10.687  15.985 -12.415  1.00  1.00          Pr  
ATOM    800    F GLU 0  91      10.614  13.811 -12.825  1.00  1.00          Pr  
ATOM    801    B GLU 0  91      10.002  10.505  -8.541  1.00  1.00          Pr  
ATOM    802    C GLU 0  91      11.486  13.068  -7.942  1.00  1.00          Pr  
ATOM    803    A GLU 0  91      10.204  12.923  -8.626  1.00  1.00          Pr  
ATOM    804    A GLU 0  91       9.533  11.603  -8.230  1.00  1.00          Pr  
ATOM    805    A GLU 0  91      10.370  13.074 -10.146  1.00  1.00          Pr  
ATOM    806    A GLU 0  91      10.722  14.524 -10.531  1.00  1.00          Pr  
ATOM    807    A GLU 0  91      10.685  14.788 -12.046  1.00  1.00          Pr  
ATOM    808    E TYR 0  92       6.787  12.054  -5.097  1.00  1.00          Pr  
ATOM    809    B TYR 0  92       5.643  12.023  -7.700  1.00  1.00          Pr  
ATOM    810    B TYR 0  92       5.872  14.493  -2.224  1.00  1.00          Pr  
ATOM    811    C TYR 0  92       8.412  11.721  -7.514  1.00  1.00          Pr  
ATOM    812    A TYR 0  92       7.539  10.608  -7.160  1.00  1.00          Pr  
ATOM    813    A TYR 0  92       6.108  10.881  -7.617  1.00  1.00          Pr  
ATOM    814    A TYR 0  92       7.614  10.290  -5.656  1.00  1.00          Pr  
ATOM    815    D TYR 0  92       7.138  11.398  -4.731  1.00  1.00          Pr  
ATOM    816    D TYR 0  92       8.052  12.378  -4.298  1.00  1.00          Pr  
ATOM    817    D TYR 0  92       5.793  11.455  -4.307  1.00  1.00          Pr  
ATOM    818    D TYR 0  92       7.626  13.422  -3.457  1.00  1.00          Pr  
ATOM    819    D TYR 0  92       5.364  12.497  -3.461  1.00  1.00          Pr  
ATOM    820    D TYR 0  92       6.280  13.485  -3.039  1.00  1.00          Pr  
ATOM    821    E HIS 0  93       4.347  10.229  -9.646  1.00  1.00          Pr  
ATOM    822    B HIS 0  93       3.547   7.706  -7.086  1.00  1.00          Pr  
ATOM    823    C HIS 0  93       5.388   9.799  -7.879  1.00  1.00          Pr  
ATOM    824    C HIS 0  93       4.193  11.883 -10.448  1.00  1.00          Pr  
ATOM    825    C HIS 0  93       5.314  11.488 -12.302  1.00  1.00          Pr  
ATOM    826    A HIS 0  93       3.965   9.827  -8.155  1.00  1.00          Pr  
ATOM    827    A HIS 0  93       3.250   8.897  -7.182  1.00  1.00          Pr  
ATOM    828    A HIS 0  93       3.711   9.483  -9.626  1.00  1.00          Pr  
ATOM    829    D HIS 0  93       4.271  10.512 -10.582  1.00  1.00          Pr  
ATOM    830    D HIS 0  93       4.992  10.261 -11.717  1.00  1.00          Pr  
ATOM    831    D HIS 0  93       4.842  12.436 -11.486  1.00  1.00          Pr  
ATOM    832    E ASP 0  94       1.336   9.308  -4.892  1.00  1.00          Pr  
ATOM    833    F ASP 0  94       2.954   9.416  -3.370  1.00  1.00          Pr  
ATOM    834    F ASP 0  94       1.510  10.781  -2.498  1.00  1.00          Pr  
ATOM    835    B ASP 0  94      -0.536   8.613  -6.967  1.00  1.00          Pr  
ATOM    836    C ASP 0  94       2.293   9.461  -6.449  1.00  1.00          Pr  
ATOM    837    A ASP 0  94       1.432   8.682  -5.572  1.00  1.00          Pr  
ATOM    838    A ASP 0  94       0.377   7.977  -6.425  1.00  1.00          Pr  
ATOM    839    A ASP 0  94       0.823   9.572  -4.473  1.00  1.00          Pr  
ATOM    840    A ASP 0  94       1.834   9.961  -3.385  1.00  1.00          Pr  
ATOM    841    E VAL 0  95      -0.396   5.133  -7.142  1.00  1.00          Pr  
ATOM    842    B VAL 0  95      -1.098   4.618  -5.037  1.00  1.00          Pr  
ATOM    843    C VAL 0  95       0.503   6.655  -6.533  1.00  1.00          Pr  
ATOM    844    A VAL 0  95      -0.534   5.795  -7.092  1.00  1.00          Pr  
ATOM    845    A VAL 0  95      -1.445   5.374  -5.950  1.00  1.00          Pr  
ATOM    846    A VAL 0  95       0.030   4.601  -7.876  1.00  1.00          Pr  
ATOM    847    A VAL 0  95      -1.132   3.796  -8.471  1.00  1.00          Pr  
ATOM    848    A VAL 0  95       0.906   5.091  -9.037  1.00  1.00          Pr  
ATOM    849    E ARG 0  96      -6.093   6.495  -3.894  1.00  1.00          Pr  
ATOM    850    B ARG 0  96      -5.132   4.189  -6.257  1.00  1.00          Pr  
ATOM    851    G ARG 0  96      -7.411   7.273  -2.248  1.00  1.00          Pr  
ATOM    852    G ARG 0  96      -9.146   8.578  -2.999  1.00  1.00          Pr  
ATOM    853    G ARG 0  96      -9.418   7.283  -1.190  1.00  1.00          Pr  
ATOM    854    C ARG 0  96      -2.661   5.910  -5.974  1.00  1.00          Pr  
ATOM    855    A ARG 0  96      -3.652   5.564  -4.968  1.00  1.00          Pr  
ATOM    856    A ARG 0  96      -4.311   4.246  -5.350  1.00  1.00          Pr  
ATOM    857    A ARG 0  96      -4.639   6.710  -4.781  1.00  1.00          Pr  
ATOM    858    A ARG 0  96      -5.493   6.426  -3.543  1.00  1.00          Pr  
ATOM    859    A ARG 0  96      -6.506   7.551  -3.376  1.00  1.00          Pr  
ATOM    860    A ARG 0  96      -8.649   7.717  -2.150  1.00  1.00          Pr  
ATOM    861    E VAL 0  97      -4.226   1.368  -4.253  1.00  1.00          Pr  
ATOM    862    B VAL 0  97      -5.608   1.464  -2.568  1.00  1.00          Pr  
ATOM    863    C VAL 0  97      -3.976   3.214  -4.593  1.00  1.00          Pr  
ATOM    864    A VAL 0  97      -4.554   1.877  -4.695  1.00  1.00          Pr  
ATOM    865    A VAL 0  97      -5.744   1.794  -3.744  1.00  1.00          Pr  
ATOM    866    A VAL 0  97      -3.453   0.859  -4.371  1.00  1.00          Pr  
ATOM    867    A VAL 0  97      -3.913  -0.586  -4.396  1.00  1.00          Pr  
ATOM    868    A VAL 0  97      -2.335   0.952  -5.407  1.00  1.00          Pr  
ATOM    869    E VAL 0  98      -8.776   2.219  -3.638  1.00  1.00          Pr  
ATOM    870    B VAL 0  98      -9.331   0.143  -4.070  1.00  1.00          Pr  
ATOM    871    C VAL 0  98      -6.938   2.152  -4.216  1.00  1.00          Pr  
ATOM    872    A VAL 0  98      -8.131   2.091  -3.359  1.00  1.00          Pr  
ATOM    873    A VAL 0  98      -8.586   0.641  -3.234  1.00  1.00          Pr  
ATOM    874    A VAL 0  98      -9.265   3.020  -3.829  1.00  1.00          Pr  
ATOM    875    A VAL 0  98     -10.417   3.018  -2.811  1.00  1.00          Pr  
ATOM    876    A VAL 0  98      -8.767   4.468  -3.944  1.00  1.00          Pr  
ATOM    877    E LEU 0  99      -8.022  -1.779  -1.206  1.00  1.00          Pr  
ATOM    878    B LEU 0  99     -10.082  -0.527   0.215  1.00  1.00          Pr  
ATOM    879    C LEU 0  99      -8.143  -0.025  -2.167  1.00  1.00          Pr  
ATOM    880    A LEU 0  99      -8.780  -1.242  -1.678  1.00  1.00          Pr  
ATOM    881    A LEU 0  99     -10.080  -0.856  -0.973  1.00  1.00          Pr  
ATOM    882    A LEU 0  99      -7.831  -2.017  -0.746  1.00  1.00          Pr  
ATOM    883    A LEU 0  99      -6.584  -2.601  -1.424  1.00  1.00          Pr  
ATOM    884    A LEU 0  99      -5.728  -3.330  -0.403  1.00  1.00          Pr  
ATOM    885    A LEU 0  99      -6.951  -3.631  -2.474  1.00  1.00          Pr  
ATOM    886    E ASP 0 100     -13.137  -0.261  -1.460  1.00  1.00          Pr  
ATOM    887    F ASP 0 100     -13.841   1.626  -0.448  1.00  1.00          Pr  
ATOM    888    F ASP 0 100     -14.021   2.119  -2.590  1.00  1.00          Pr  
ATOM    889    B ASP 0 100     -13.328  -3.070  -1.448  1.00  1.00          Pr  
ATOM    890    C ASP 0 100     -11.183  -0.844  -1.718  1.00  1.00          Pr  
ATOM    891    A ASP 0 100     -12.506  -0.820  -1.110  1.00  1.00          Pr  
ATOM    892    A ASP 0 100     -12.860  -2.240  -0.674  1.00  1.00          Pr  
ATOM    893    A ASP 0 100     -13.558  -0.165  -2.025  1.00  1.00          Pr  
ATOM    894    A ASP 0 100     -13.802   1.308  -1.668  1.00  1.00          Pr  
ATOM    895    E PHE 0 101     -11.333  -3.546   2.050  1.00  1.00          Pr  
ATOM    896    B PHE 0 101     -15.124  -2.693   2.059  1.00  1.00          Pr  
ATOM    897    C PHE 0 101     -12.596  -2.515   0.599  1.00  1.00          Pr  
ATOM    898    A PHE 0 101     -13.097  -3.703   1.272  1.00  1.00          Pr  
ATOM    899    A PHE 0 101     -14.627  -3.589   1.370  1.00  1.00          Pr  
ATOM    900    A PHE 0 101     -12.399  -3.805   2.640  1.00  1.00          Pr  
ATOM    901    D PHE 0 101     -10.878  -3.783   2.560  1.00  1.00          Pr  
ATOM    902    D PHE 0 101     -10.217  -4.813   1.886  1.00  1.00          Pr  
ATOM    903    D PHE 0 101     -10.120  -2.722   3.086  1.00  1.00          Pr  
ATOM    904    D PHE 0 101      -8.819  -4.861   1.796  1.00  1.00          Pr  
ATOM    905    D PHE 0 101      -8.718  -2.726   2.955  1.00  1.00          Pr  
ATOM    906    D PHE 0 101      -8.070  -3.801   2.324  1.00  1.00          Pr  
ATOM    907    E ILE 0 102     -16.578  -5.328   0.758  1.00  1.00          Pr  
ATOM    908    B ILE 0 102     -16.218  -6.908   1.266  1.00  1.00          Pr  
ATOM    909    C ILE 0 102     -15.357  -4.423   0.628  1.00  1.00          Pr  
ATOM    910    A ILE 0 102     -16.799  -4.655   0.811  1.00  1.00          Pr  
ATOM    911    A ILE 0 102     -16.941  -5.946   1.608  1.00  1.00          Pr  
ATOM    912    A ILE 0 102     -17.577  -4.709  -0.524  1.00  1.00          Pr  
