# Supplementary material for: LoCoHD: a metric for comparing local environments of proteins
Source: Nat Commun. 2024 May 13;15:4029. doi: 10.1038/s41467-024-48225-0 (PMC11091161; doi:10.1038/s41467-024-48225-0)
Supplement: Supplementary file 4 — Source Data [file 41467_2024_48225_MOESM4_ESM.zip › Fig3_SFig9/T1064TS427_true_primitiveStructure.pdb]

ATOM      1    E GLN 0   1      42.100  32.566 125.496  1.00  1.00          Pr  
ATOM      2    B GLN 0   1      42.335  31.174 124.485  1.00  1.00          Pr  
ATOM      3    C GLN 0   1      41.010  33.150 126.687  1.00  1.00          Pr  
ATOM      4    A GLN 0   1      42.006  33.245 125.621  1.00  1.00          Pr  
ATOM      5    A GLN 0   1      41.724  32.238 124.525  1.00  1.00          Pr  
ATOM      6    A GLN 0   1      43.424  33.024 126.163  1.00  1.00          Pr  
ATOM      7    E GLU 0   2      40.467  31.925 121.985  1.00  1.00          Pr  
ATOM      8    B GLU 0   2      41.142  31.539 120.213  1.00  1.00          Pr  
ATOM      9    C GLU 0   2      40.792  32.576 123.635  1.00  1.00          Pr  
ATOM     10    A GLU 0   2      40.478  31.731 122.495  1.00  1.00          Pr  
ATOM     11    A GLU 0   2      40.962  32.304 121.171  1.00  1.00          Pr  
ATOM     12    A GLU 0   2      38.963  31.477 122.410  1.00  1.00          Pr  
ATOM     13    E CYS 0   3      41.560  34.999 119.848  1.00  1.00          Pr  
ATOM     14    B CYS 0   3      42.634  35.972 121.154  1.00  1.00          Pr  
ATOM     15    C CYS 0   3      41.156  33.618 121.084  1.00  1.00          Pr  
ATOM     16    A CYS 0   3      41.577  34.258 119.847  1.00  1.00          Pr  
ATOM     17    A CYS 0   3      42.692  35.247 120.156  1.00  1.00          Pr  
ATOM     18    A CYS 0   3      40.406  34.979 119.159  1.00  1.00          Pr  
ATOM     19    H CYS 0   3      40.898  35.919 117.685  1.00  1.00          Pr  
ATOM     20    E SER 0   4      45.358  36.035 118.863  1.00  1.00          Pr  
ATOM     21    B SER 0   4      45.222  36.367 117.080  1.00  1.00          Pr  
ATOM     22    B SER 0   4      47.304  36.139 119.531  1.00  1.00          Pr  
ATOM     23    C SER 0   4      43.697  35.271 119.297  1.00  1.00          Pr  
ATOM     24    A SER 0   4      44.856  36.148 119.435  1.00  1.00          Pr  
ATOM     25    A SER 0   4      44.940  36.938 118.140  1.00  1.00          Pr  
ATOM     26    A SER 0   4      46.130  35.348 119.696  1.00  1.00          Pr  
ATOM     27    E LEU 0   5      44.285  40.213 116.806  1.00  1.00          Pr  
ATOM     28    B LEU 0   5      46.409  40.508 117.876  1.00  1.00          Pr  
ATOM     29    C LEU 0   5      44.661  38.236 118.220  1.00  1.00          Pr  
ATOM     30    A LEU 0   5      44.649  39.112 117.055  1.00  1.00          Pr  
ATOM     31    A LEU 0   5      46.010  39.791 116.958  1.00  1.00          Pr  
ATOM     32    A LEU 0   5      43.536  40.152 117.183  1.00  1.00          Pr  
ATOM     33    A LEU 0   5      43.440  41.194 116.072  1.00  1.00          Pr  
ATOM     34    A LEU 0   5      43.226  40.508 114.732  1.00  1.00          Pr  
ATOM     35    A LEU 0   5      42.348  42.204 116.352  1.00  1.00          Pr  
ATOM     36    E GLN 0   6      48.830  38.807 116.039  1.00  1.00          Pr  
ATOM     37    B GLN 0   6      47.342  40.695 113.488  1.00  1.00          Pr  
ATOM     38    B GLN 0   6      51.193  37.338 116.718  1.00  1.00          Pr  
ATOM     39    C GLN 0   6      46.697  39.607 115.839  1.00  1.00          Pr  
ATOM     40    C GLN 0   6      49.776  36.147 117.999  1.00  1.00          Pr  
ATOM     41    A GLN 0   6      48.052  40.117 115.703  1.00  1.00          Pr  
ATOM     42    A GLN 0   6      48.166  40.863 114.389  1.00  1.00          Pr  
ATOM     43    A GLN 0   6      49.096  38.992 115.797  1.00  1.00          Pr  
ATOM     44    A GLN 0   6      49.049  38.285 117.144  1.00  1.00          Pr  
ATOM     45    A GLN 0   6      50.101  37.216 117.275  1.00  1.00          Pr  
ATOM     46    E SER 0   7      49.704  42.917 113.520  1.00  1.00          Pr  
ATOM     47    B SER 0   7      51.748  42.327 113.297  1.00  1.00          Pr  
ATOM     48    B SER 0   7      47.944  44.324 114.158  1.00  1.00          Pr  
ATOM     49    C SER 0   7      49.182  41.716 114.307  1.00  1.00          Pr  
ATOM     50    A SER 0   7      49.376  42.624 113.179  1.00  1.00          Pr  
ATOM     51    A SER 0   7      50.755  42.420 112.572  1.00  1.00          Pr  
ATOM     52    A SER 0   7      49.222  44.091 113.604  1.00  1.00          Pr  
ATOM     53    E CYS 0   8      51.576  41.841 110.007  1.00  1.00          Pr  
ATOM     54    B CYS 0   8      50.778  43.192 108.734  1.00  1.00          Pr  
ATOM     55    C CYS 0   8      50.810  42.358 111.245  1.00  1.00          Pr  
ATOM     56    A CYS 0   8      52.072  42.261 110.537  1.00  1.00          Pr  
ATOM     57    A CYS 0   8      51.891  42.850 109.151  1.00  1.00          Pr  
ATOM     58    A CYS 0   8      52.570  40.816 110.452  1.00  1.00          Pr  
ATOM     59    H CYS 0   8      51.334  39.568 109.923  1.00  1.00          Pr  
ATOM     60    E THR 0   9      53.644  43.437 106.813  1.00  1.00          Pr  
ATOM     61    B THR 0   9      53.537  41.255 106.257  1.00  1.00          Pr  
ATOM     62    B THR 0   9      54.397  45.329 107.626  1.00  1.00          Pr  
ATOM     63    C THR 0   9      53.008  42.978 108.450  1.00  1.00          Pr  
ATOM     64    A THR 0   9      53.020  43.449 107.076  1.00  1.00          Pr  
ATOM     65    A THR 0   9      52.817  42.257 106.156  1.00  1.00          Pr  
ATOM     66    A THR 0   9      54.329  44.175 106.785  1.00  1.00          Pr  
ATOM     67    A THR 0   9      54.401  44.614 105.339  1.00  1.00          Pr  
ATOM     68    E GLN 0  10      50.147  41.189 103.443  1.00  1.00          Pr  
ATOM     69    B GLN 0  10      53.250  41.771 102.953  1.00  1.00          Pr  
ATOM     70    B GLN 0  10      47.715  41.913 102.384  1.00  1.00          Pr  
ATOM     71    C GLN 0  10      51.807  42.353 105.301  1.00  1.00          Pr  
ATOM     72    C GLN 0  10      47.050  39.799 102.717  1.00  1.00          Pr  
ATOM     73    A GLN 0  10      51.446  41.240 104.444  1.00  1.00          Pr  
ATOM     74    A GLN 0  10      52.588  40.890 103.500  1.00  1.00          Pr  
ATOM     75    A GLN 0  10      50.171  41.587 103.659  1.00  1.00          Pr  
ATOM     76    A GLN 0  10      49.336  40.382 103.284  1.00  1.00          Pr  
ATOM     77    A GLN 0  10      47.959  40.764 102.745  1.00  1.00          Pr  
ATOM     78    E HIS 0  11      52.656  39.234 101.133  1.00  1.00          Pr  
ATOM     79    B HIS 0  11      56.090  38.847 101.943  1.00  1.00          Pr  
ATOM     80    C HIS 0  11      52.813  39.584 103.322  1.00  1.00          Pr  
ATOM     81    C HIS 0  11      51.436  40.276  99.708  1.00  1.00          Pr  
ATOM     82    C HIS 0  11      50.126  38.588  99.894  1.00  1.00          Pr  
ATOM     83    A HIS 0  11      53.733  38.977 102.361  1.00  1.00          Pr  
ATOM     84    A HIS 0  11      55.195  39.115 102.763  1.00  1.00          Pr  
ATOM     85    A HIS 0  11      53.515  39.549 100.954  1.00  1.00          Pr  
ATOM     86    D HIS 0  11      52.125  39.329 100.438  1.00  1.00          Pr  
ATOM     87    D HIS 0  11      51.290  38.267 100.557  1.00  1.00          Pr  
ATOM     88    D HIS 0  11      50.240  39.806  99.393  1.00  1.00          Pr  
ATOM     89    E GLN 0  12      56.898  41.172 104.703  1.00  1.00          Pr  
ATOM     90    B GLN 0  12      55.754  38.417 106.446  1.00  1.00          Pr  
ATOM     91    B GLN 0  12      58.151  43.626 105.213  1.00  1.00          Pr  
ATOM     92    C GLN 0  12      55.457  39.476 104.017  1.00  1.00          Pr  
ATOM     93    C GLN 0  12      57.461  44.288 103.178  1.00  1.00          Pr  
ATOM     94    A GLN 0  12      56.761  39.604 104.629  1.00  1.00          Pr  
ATOM     95    A GLN 0  12      56.800  38.710 105.856  1.00  1.00          Pr  
ATOM     96    A GLN 0  12      57.042  41.057 105.026  1.00  1.00          Pr  
ATOM     97    A GLN 0  12      57.053  41.992 103.828  1.00  1.00          Pr  
ATOM     98    A GLN 0  12      57.604  43.377 104.134  1.00  1.00          Pr  
ATOM     99    E PRO 0  13      58.595  37.848 107.160  1.00  1.00          Pr  
ATOM    100    B PRO 0  13      57.797  39.159 108.906  1.00  1.00          Pr  
ATOM    101    C PRO 0  13      57.972  38.215 106.231  1.00  1.00          Pr  
ATOM    102    A PRO 0  13      58.042  37.300 107.374  1.00  1.00          Pr  
ATOM    103    A PRO 0  13      57.591  37.963 108.669  1.00  1.00          Pr  
ATOM    104    A PRO 0  13      59.524  36.902 107.419  1.00  1.00          Pr  
ATOM    105    A PRO 0  13      59.980  37.093 106.002  1.00  1.00          Pr  
ATOM    106    A PRO 0  13      59.260  38.307 105.518  1.00  1.00          Pr  
ATOM    107    E TYR 0  14      54.690  37.923 112.482  1.00  1.00          Pr  
ATOM    108    B TYR 0  14      56.255  35.462 111.701  1.00  1.00          Pr  
ATOM    109    B TYR 0  14      52.554  39.036 115.697  1.00  1.00          Pr  
ATOM    110    C TYR 0  14      56.978  37.156 109.527  1.00  1.00          Pr  
ATOM    111    A TYR 0  14      56.460  37.655 110.786  1.00  1.00          Pr  
ATOM    112    A TYR 0  14      56.714  36.602 111.841  1.00  1.00          Pr  
ATOM    113    A TYR 0  14      54.977  37.985 110.676  1.00  1.00          Pr  
ATOM    114    D TYR 0  14      54.325  38.269 112.016  1.00  1.00          Pr  
ATOM    115    D TYR 0  14      54.731  39.353 112.799  1.00  1.00          Pr  
ATOM    116    D TYR 0  14      53.313  37.455 112.501  1.00  1.00          Pr  
ATOM    117    D TYR 0  14      54.138  39.612 114.021  1.00  1.00          Pr  
ATOM    118    D TYR 0  14      52.705  37.708 113.731  1.00  1.00          Pr  
ATOM    119    D TYR 0  14      53.132  38.781 114.482  1.00  1.00          Pr  
ATOM    120    E VAL 0  15      57.942  36.401 114.573  1.00  1.00          Pr  
ATOM    121    B VAL 0  15      56.058  37.144 115.445  1.00  1.00          Pr  
ATOM    122    C VAL 0  15      57.463  36.968 112.876  1.00  1.00          Pr  
ATOM    123    A VAL 0  15      57.659  36.075 114.009  1.00  1.00          Pr  
ATOM    124    A VAL 0  15      56.384  36.117 114.840  1.00  1.00          Pr  
ATOM    125    A VAL 0  15      58.876  36.476 114.841  1.00  1.00          Pr  
ATOM    126    A VAL 0  15      59.041  35.509 116.030  1.00  1.00          Pr  
ATOM    127    A VAL 0  15      60.112  36.519 113.972  1.00  1.00          Pr  
ATOM    128    E VAL 0  16      54.151  34.337 115.664  1.00  1.00          Pr  
ATOM    129    B VAL 0  16      55.271  34.282 117.629  1.00  1.00          Pr  
ATOM    130    C VAL 0  16      55.668  34.995 114.881  1.00  1.00          Pr  
ATOM    131    A VAL 0  16      54.362  34.976 115.520  1.00  1.00          Pr  
ATOM    132    A VAL 0  16      54.528  35.062 117.026  1.00  1.00          Pr  
ATOM    133    A VAL 0  16      53.578  33.712 115.135  1.00  1.00          Pr  
ATOM    134    A VAL 0  16      52.235  33.721 115.834  1.00  1.00          Pr  
ATOM    135    A VAL 0  16      53.416  33.611 113.625  1.00  1.00          Pr  
ATOM    136    E ASP 0  17      53.292  36.541 119.930  1.00  1.00          Pr  
ATOM    137    F ASP 0  17      54.083  36.869 121.687  1.00  1.00          Pr  
ATOM    138    F ASP 0  17      52.891  38.696 121.495  1.00  1.00          Pr  
ATOM    139    B ASP 0  17      51.937  34.665 119.311  1.00  1.00          Pr  
ATOM    140    C ASP 0  17      53.845  36.019 117.641  1.00  1.00          Pr  
ATOM    141    A ASP 0  17      53.848  36.096 119.097  1.00  1.00          Pr  
ATOM    142    A ASP 0  17      53.093  34.890 119.660  1.00  1.00          Pr  
ATOM    143    A ASP 0  17      53.224  37.416 119.543  1.00  1.00          Pr  
ATOM    144    A ASP 0  17      53.412  37.678 121.008  1.00  1.00          Pr  
ATOM    145    E ASP 0  18      53.246  32.093 121.822  1.00  1.00          Pr  
ATOM    146    F ASP 0  18      52.400  30.472 122.415  1.00  1.00          Pr  
ATOM    147    F ASP 0  18      54.305  29.566 121.829  1.00  1.00          Pr  
ATOM    148    B ASP 0  18      52.537  33.889 123.123  1.00  1.00          Pr  
ATOM    149    C ASP 0  18      53.751  34.089 120.479  1.00  1.00          Pr  
ATOM    150    A ASP 0  18      53.119  32.901 121.031  1.00  1.00          Pr  
ATOM    151    A ASP 0  18      52.122  33.315 122.107  1.00  1.00          Pr  
ATOM    152    A ASP 0  18      54.159  31.947 121.616  1.00  1.00          Pr  
ATOM    153    A ASP 0  18      53.576  30.567 121.975  1.00  1.00          Pr  
ATOM    154    E PRO 0  19      49.494  32.895 122.539  1.00  1.00          Pr  
ATOM    155    B PRO 0  19      48.708  32.703 124.874  1.00  1.00          Pr  
ATOM    156    C PRO 0  19      50.833  33.066 121.933  1.00  1.00          Pr  
ATOM    157    A PRO 0  19      49.835  33.475 122.932  1.00  1.00          Pr  
ATOM    158    A PRO 0  19      49.623  32.490 124.073  1.00  1.00          Pr  
ATOM    159    A PRO 0  19      48.559  33.591 122.091  1.00  1.00          Pr  
ATOM    160    A PRO 0  19      48.704  32.525 121.092  1.00  1.00          Pr  
ATOM    161    A PRO 0  19      50.196  32.414 120.775  1.00  1.00          Pr  
ATOM    162    E CYS 0  20      50.738  30.425 125.169  1.00  1.00          Pr  
ATOM    163    B CYS 0  20      51.589  32.044 126.495  1.00  1.00          Pr  
ATOM    164    C CYS 0  20      50.396  31.411 124.151  1.00  1.00          Pr  
ATOM    165    A CYS 0  20      50.250  30.487 125.258  1.00  1.00          Pr  
ATOM    166    A CYS 0  20      50.743  31.151 126.542  1.00  1.00          Pr  
ATOM    167    A CYS 0  20      51.042  29.208 124.992  1.00  1.00          Pr  
ATOM    168    H CYS 0  20      50.406  28.249 123.577  1.00  1.00          Pr  
ATOM    169    E PRO 0  21      50.451  30.511 128.791  1.00  1.00          Pr  
ATOM    170    B PRO 0  21      52.647  29.920 128.543  1.00  1.00          Pr  
ATOM    171    C PRO 0  21      50.199  30.762 127.694  1.00  1.00          Pr  
ATOM    172    A PRO 0  21      50.712  31.288 128.960  1.00  1.00          Pr  
ATOM    173    A PRO 0  21      52.159  30.876 129.150  1.00  1.00          Pr  
ATOM    174    A PRO 0  21      49.803  30.652 130.017  1.00  1.00          Pr  
ATOM    175    A PRO 0  21      48.579  30.225 129.274  1.00  1.00          Pr  
ATOM    176    A PRO 0  21      49.058  29.855 127.899  1.00  1.00          Pr  
ATOM    177    E ILE 0  22      54.736  31.495 130.795  1.00  1.00          Pr  
ATOM    178    B ILE 0  22      53.528  29.553 131.628  1.00  1.00          Pr  
ATOM    179    C ILE 0  22      52.864  31.636 129.983  1.00  1.00          Pr  
ATOM    180    A ILE 0  22      54.270  31.341 130.185  1.00  1.00          Pr  
ATOM    181    A ILE 0  22      54.401  29.979 130.862  1.00  1.00          Pr  
ATOM    182    A ILE 0  22      54.956  32.464 130.985  1.00  1.00          Pr  
ATOM    183    A ILE 0  22      56.472  32.323 130.870  1.00  1.00          Pr  
ATOM    184    A ILE 0  22      54.459  32.500 132.424  1.00  1.00          Pr  
ATOM    185    A ILE 0  22      56.940  32.165 129.422  1.00  1.00          Pr  
ATOM    186    E HIS 0  23      56.212  28.507 132.447  1.00  1.00          Pr  
ATOM    187    B HIS 0  23      55.103  25.674 130.612  1.00  1.00          Pr  
ATOM    188    C HIS 0  23      55.484  29.272 130.535  1.00  1.00          Pr  
ATOM    189    C HIS 0  23      55.889  29.665 134.054  1.00  1.00          Pr  
ATOM    190    C HIS 0  23      58.000  29.972 134.251  1.00  1.00          Pr  
ATOM    191    A HIS 0  23      55.818  27.912 130.955  1.00  1.00          Pr  
ATOM    192    A HIS 0  23      54.959  26.853 130.287  1.00  1.00          Pr  
ATOM    193    A HIS 0  23      55.725  27.703 132.474  1.00  1.00          Pr  
ATOM    194    D HIS 0  23      56.498  28.704 133.275  1.00  1.00          Pr  
ATOM    195    D HIS 0  23      57.831  28.910 133.395  1.00  1.00          Pr  
ATOM    196    D HIS 0  23      56.813  30.408 134.636  1.00  1.00          Pr  
ATOM    197    E PHE 0  24      51.606  26.512 129.234  1.00  1.00          Pr  
ATOM    198    B PHE 0  24      54.773  26.708 126.735  1.00  1.00          Pr  
ATOM    199    C PHE 0  24      54.063  27.224 129.386  1.00  1.00          Pr  
ATOM    200    A PHE 0  24      53.325  26.251 128.598  1.00  1.00          Pr  
ATOM    201    A PHE 0  24      54.100  25.873 127.342  1.00  1.00          Pr  
ATOM    202    A PHE 0  24      51.957  26.808 128.200  1.00  1.00          Pr  
ATOM    203    D PHE 0  24      50.894  26.626 129.249  1.00  1.00          Pr  
ATOM    204    D PHE 0  24      51.089  27.085 130.539  1.00  1.00          Pr  
ATOM    205    D PHE 0  24      49.701  25.997 128.941  1.00  1.00          Pr  
ATOM    206    D PHE 0  24      50.113  26.925 131.499  1.00  1.00          Pr  
ATOM    207    D PHE 0  24      48.720  25.833 129.902  1.00  1.00          Pr  
ATOM    208    D PHE 0  24      48.928  26.298 131.180  1.00  1.00          Pr  
ATOM    209    E TYR 0  25      55.701  22.722 126.844  1.00  1.00          Pr  
ATOM    210    B TYR 0  25      52.239  24.428 124.742  1.00  1.00          Pr  
ATOM    211    B TYR 0  25      58.736  21.085 129.356  1.00  1.00          Pr  
ATOM    212    C TYR 0  25      53.964  24.615 126.933  1.00  1.00          Pr  
ATOM    213    A TYR 0  25      54.462  24.179 125.636  1.00  1.00          Pr  
ATOM    214    A TYR 0  25      53.456  24.489 124.536  1.00  1.00          Pr  
ATOM    215    A TYR 0  25      54.774  22.685 125.629  1.00  1.00          Pr  
ATOM    216    D TYR 0  25      55.818  22.264 126.633  1.00  1.00          Pr  
ATOM    217    D TYR 0  25      57.169  22.451 126.365  1.00  1.00          Pr  
ATOM    218    D TYR 0  25      55.463  21.657 127.828  1.00  1.00          Pr  
ATOM    219    D TYR 0  25      58.138  22.070 127.267  1.00  1.00          Pr  
ATOM    220    D TYR 0  25      56.431  21.263 128.742  1.00  1.00          Pr  
ATOM    221    D TYR 0  25      57.765  21.473 128.456  1.00  1.00          Pr  
ATOM    222    E SER 0  26      53.624  25.430 122.009  1.00  1.00          Pr  
ATOM    223    B SER 0  26      54.675  24.093 120.689  1.00  1.00          Pr  
ATOM    224    B SER 0  26      53.017  27.472 122.967  1.00  1.00          Pr  
ATOM    225    C SER 0  26      53.982  24.800 123.348  1.00  1.00          Pr  
ATOM    226    A SER 0  26      53.172  25.194 122.204  1.00  1.00          Pr  
ATOM    227    A SER 0  26      53.503  24.365 120.972  1.00  1.00          Pr  
ATOM    228    A SER 0  26      53.397  26.656 121.875  1.00  1.00          Pr  
ATOM    229    E LYS 0  27      52.430  21.539 119.371  1.00  1.00          Pr  
ATOM    230    B LYS 0  27      50.493  24.410 118.333  1.00  1.00          Pr  
ATOM    231    G LYS 0  27      53.083  17.192 120.537  1.00  1.00          Pr  
ATOM    232    C LYS 0  27      52.461  23.984 120.241  1.00  1.00          Pr  
ATOM    233    A LYS 0  27      52.560  23.355 118.933  1.00  1.00          Pr  
ATOM    234    A LYS 0  27      51.630  24.085 117.976  1.00  1.00          Pr  
ATOM    235    A LYS 0  27      52.178  21.868 118.956  1.00  1.00          Pr  
ATOM    236    A LYS 0  27      53.199  20.923 119.539  1.00  1.00          Pr  
ATOM    237    A LYS 0  27      52.609  19.519 119.676  1.00  1.00          Pr  
ATOM    238    A LYS 0  27      53.660  18.512 120.152  1.00  1.00          Pr  
ATOM    239    E TRP 0  28      52.138  27.306 116.320  1.00  1.00          Pr  
ATOM    240    B TRP 0  28      51.289  23.170 114.342  1.00  1.00          Pr  
ATOM    241    C TRP 0  28      52.109  24.330 116.763  1.00  1.00          Pr  
ATOM    242    C TRP 0  28      54.082  28.096 117.580  1.00  1.00          Pr  
ATOM    243    A TRP 0  28      51.372  25.094 115.768  1.00  1.00          Pr  
ATOM    244    A TRP 0  28      50.704  24.169 114.763  1.00  1.00          Pr  
ATOM    245    A TRP 0  28      52.315  26.060 115.067  1.00  1.00          Pr  
ATOM    246    D TRP 0  28      52.818  27.058 116.031  1.00  1.00          Pr  
ATOM    247    D TRP 0  28      53.955  26.968 116.802  1.00  1.00          Pr  
ATOM    248    D TRP 0  28      52.209  28.302 116.353  1.00  1.00          Pr  
ATOM    249    D TRP 0  28      53.021  28.929 117.327  1.00  1.00          Pr  
ATOM    250    D TRP 0  28      51.043  28.948 115.925  1.00  1.00          Pr  
ATOM    251    D TRP 0  28      52.709  30.170 117.870  1.00  1.00          Pr  
ATOM    252    D TRP 0  28      50.736  30.195 116.464  1.00  1.00          Pr  
ATOM    253    D TRP 0  28      51.564  30.788 117.427  1.00  1.00          Pr  
ATOM    254    E TYR 0  29      48.568  22.111 115.192  1.00  1.00          Pr  
ATOM    255    B TYR 0  29      47.646  25.745 112.796  1.00  1.00          Pr  
ATOM    256    B TYR 0  29      49.613  18.961 117.912  1.00  1.00          Pr  
ATOM    257    C TYR 0  29      49.471  24.510 114.387  1.00  1.00          Pr  
ATOM    258    A TYR 0  29      48.650  23.681 113.518  1.00  1.00          Pr  
ATOM    259    A TYR 0  29      47.867  24.557 112.551  1.00  1.00          Pr  
ATOM    260    A TYR 0  29      47.631  22.839 114.286  1.00  1.00          Pr  
ATOM    261    D TYR 0  29      48.182  21.807 115.240  1.00  1.00          Pr  
ATOM    262    D TYR 0  29      48.473  22.143 116.566  1.00  1.00          Pr  
ATOM    263    D TYR 0  29      48.360  20.482 114.839  1.00  1.00          Pr  
ATOM    264    D TYR 0  29      48.962  21.193 117.453  1.00  1.00          Pr  
ATOM    265    D TYR 0  29      48.833  19.527 115.723  1.00  1.00          Pr  
ATOM    266    D TYR 0  29      49.130  19.890 117.028  1.00  1.00          Pr  
ATOM    267    E ILE 0  30      46.481  24.471 109.880  1.00  1.00          Pr  
ATOM    268    B ILE 0  30      45.224  22.324 110.751  1.00  1.00          Pr  
ATOM    269    C ILE 0  30      47.437  23.948 111.449  1.00  1.00          Pr  
ATOM    270    A ILE 0  30      46.329  24.451 110.638  1.00  1.00          Pr  
ATOM    271    A ILE 0  30      45.125  23.553 110.880  1.00  1.00          Pr  
ATOM    272    A ILE 0  30      46.660  24.468 109.140  1.00  1.00          Pr  
ATOM    273    A ILE 0  30      47.908  25.298 108.839  1.00  1.00          Pr  
ATOM    274    A ILE 0  30      45.433  24.974 108.343  1.00  1.00          Pr  
ATOM    275    A ILE 0  30      47.729  26.754 108.999  1.00  1.00          Pr  
ATOM    276    E ARG 0  31      41.404  22.562 112.745  1.00  1.00          Pr  
ATOM    277    B ARG 0  31      41.692  24.668 109.515  1.00  1.00          Pr  
ATOM    278    G ARG 0  31      40.553  21.885 114.387  1.00  1.00          Pr  
ATOM    279    G ARG 0  31      40.470  19.584 114.552  1.00  1.00          Pr  
ATOM    280    G ARG 0  31      40.649  20.876 116.452  1.00  1.00          Pr  
ATOM    281    C ARG 0  31      43.994  24.156 111.242  1.00  1.00          Pr  
ATOM    282    A ARG 0  31      42.729  23.436 111.290  1.00  1.00          Pr  
ATOM    283    A ARG 0  31      42.078  23.572 109.918  1.00  1.00          Pr  
ATOM    284    A ARG 0  31      41.827  23.973 112.398  1.00  1.00          Pr  
ATOM    285    A ARG 0  31      40.423  23.342 112.384  1.00  1.00          Pr  
ATOM    286    A ARG 0  31      40.462  21.908 112.925  1.00  1.00          Pr  
ATOM    287    A ARG 0  31      40.562  20.783 115.128  1.00  1.00          Pr  
ATOM    288    E VAL 0  32      41.170  21.933 107.657  1.00  1.00          Pr  
ATOM    289    B VAL 0  32      39.213  22.808 108.480  1.00  1.00          Pr  
ATOM    290    C VAL 0  32      41.969  22.459 109.198  1.00  1.00          Pr  
ATOM    291    A VAL 0  32      41.515  22.502 107.815  1.00  1.00          Pr  
ATOM    292    A VAL 0  32      40.143  23.168 107.742  1.00  1.00          Pr  
ATOM    293    A VAL 0  32      41.497  21.077 107.236  1.00  1.00          Pr  
ATOM    294    A VAL 0  32      40.974  21.079 105.805  1.00  1.00          Pr  
ATOM    295    A VAL 0  32      42.880  20.441 107.322  1.00  1.00          Pr  
ATOM    296    E GLY 0  33      38.510  25.163 107.320  1.00  1.00          Pr  
ATOM    297    B GLY 0  33      37.044  26.018 107.863  1.00  1.00          Pr  
ATOM    298    C GLY 0  33      40.026  24.176 106.874  1.00  1.00          Pr  
ATOM    299    A GLY 0  33      38.768  24.873 106.663  1.00  1.00          Pr  
ATOM    300    A GLY 0  33      38.204  25.586 107.878  1.00  1.00          Pr  
ATOM    301    E ALA 0  34      37.936  26.196 110.330  1.00  1.00          Pr  
ATOM    302    B ALA 0  34      36.575  25.920 111.572  1.00  1.00          Pr  
ATOM    303    C ALA 0  34      39.005  25.710 108.939  1.00  1.00          Pr  
ATOM    304    A ALA 0  34      38.545  26.221 110.229  1.00  1.00          Pr  
ATOM    305    A ALA 0  34      37.369  25.418 110.775  1.00  1.00          Pr  
ATOM    306    A ALA 0  34      38.188  27.710 110.134  1.00  1.00          Pr  
ATOM    307    E ARG 0  35      34.446  21.589 109.293  1.00  1.00          Pr  
ATOM    308    B ARG 0  35      37.515  21.752 111.862  1.00  1.00          Pr  
ATOM    309    G ARG 0  35      32.547  20.658 108.458  1.00  1.00          Pr  
ATOM    310    G ARG 0  35      32.477  19.913 106.266  1.00  1.00          Pr  
ATOM    311    G ARG 0  35      30.623  19.687 107.609  1.00  1.00          Pr  
ATOM    312    C ARG 0  35      37.209  24.189 110.306  1.00  1.00          Pr  
ATOM    313    A ARG 0  35      36.107  23.338 110.717  1.00  1.00          Pr  
ATOM    314    A ARG 0  35      36.536  22.511 111.930  1.00  1.00          Pr  
ATOM    315    A ARG 0  35      35.691  22.467 109.532  1.00  1.00          Pr  
ATOM    316    A ARG 0  35      34.393  21.730 109.710  1.00  1.00          Pr  
ATOM    317    A ARG 0  35      33.928  21.137 108.383  1.00  1.00          Pr  
ATOM    318    A ARG 0  35      31.883  20.094 107.445  1.00  1.00          Pr  
ATOM    319    E LYS 0  36      35.700  22.372 115.781  1.00  1.00          Pr  
ATOM    320    B LYS 0  36      37.106  19.857 114.832  1.00  1.00          Pr  
ATOM    321    G LYS 0  36      35.333  22.272 118.751  1.00  1.00          Pr  
ATOM    322    C LYS 0  36      35.809  22.665 113.046  1.00  1.00          Pr  
ATOM    323    A LYS 0  36      36.221  22.015 114.286  1.00  1.00          Pr  
ATOM    324    A LYS 0  36      36.318  20.502 114.136  1.00  1.00          Pr  
ATOM    325    A LYS 0  36      35.258  22.386 115.423  1.00  1.00          Pr  
ATOM    326    A LYS 0  36      35.377  23.822 115.912  1.00  1.00          Pr  
ATOM    327    A LYS 0  36      34.566  24.092 117.176  1.00  1.00          Pr  
ATOM    328    A LYS 0  36      35.316  23.740 118.463  1.00  1.00          Pr  
ATOM    329    E SER 0  37      35.460  18.334 112.299  1.00  1.00          Pr  
ATOM    330    B SER 0  37      36.821  16.869 111.697  1.00  1.00          Pr  
ATOM    331    B SER 0  37      33.844  18.691 111.379  1.00  1.00          Pr  
ATOM    332    C SER 0  37      35.558  19.918 113.220  1.00  1.00          Pr  
ATOM    333    A SER 0  37      35.614  18.481 112.994  1.00  1.00          Pr  
ATOM    334    A SER 0  37      36.674  18.066 111.976  1.00  1.00          Pr  
ATOM    335    A SER 0  37      34.250  17.980 112.531  1.00  1.00          Pr  
ATOM    336    E ALA 0  38      38.761  18.929 110.813  1.00  1.00          Pr  
ATOM    337    B ALA 0  38      40.010  18.634 112.071  1.00  1.00          Pr  
ATOM    338    C ALA 0  38      37.421  19.004 111.428  1.00  1.00          Pr  
ATOM    339    A ALA 0  38      38.336  18.709 110.339  1.00  1.00          Pr  
ATOM    340    A ALA 0  38      39.735  18.434 110.882  1.00  1.00          Pr  
ATOM    341    A ALA 0  38      38.301  19.865 109.343  1.00  1.00          Pr  
ATOM    342    E PRO 0  39      41.819  17.890 109.792  1.00  1.00          Pr  
ATOM    343    B PRO 0  39      42.655  19.906 110.607  1.00  1.00          Pr  
ATOM    344    C PRO 0  39      40.651  17.954 110.030  1.00  1.00          Pr  
ATOM    345    A PRO 0  39      41.991  17.592 110.506  1.00  1.00          Pr  
ATOM    346    A PRO 0  39      42.782  18.765 111.055  1.00  1.00          Pr  
ATOM    347    A PRO 0  39      42.672  17.043 109.248  1.00  1.00          Pr  
ATOM    348    A PRO 0  39      41.574  16.528 108.428  1.00  1.00          Pr  
ATOM    349    A PRO 0  39      40.411  17.442 108.668  1.00  1.00          Pr  
ATOM    350    E LEU 0  40      44.782  19.559 113.490  1.00  1.00          Pr  
ATOM    351    B LEU 0  40      46.518  17.948 112.069  1.00  1.00          Pr  
ATOM    352    C LEU 0  40      43.615  18.458 112.038  1.00  1.00          Pr  
ATOM    353    A LEU 0  40      44.646  19.373 112.508  1.00  1.00          Pr  
ATOM    354    A LEU 0  40      45.966  19.022 111.832  1.00  1.00          Pr  
ATOM    355    A LEU 0  40      44.796  19.301 114.027  1.00  1.00          Pr  
ATOM    356    A LEU 0  40      44.027  20.341 114.848  1.00  1.00          Pr  
ATOM    357    A LEU 0  40      44.484  20.278 116.294  1.00  1.00          Pr  
ATOM    358    A LEU 0  40      44.204  21.753 114.307  1.00  1.00          Pr  
ATOM    359    E ILE 0  41      47.692  19.933 109.665  1.00  1.00          Pr  
ATOM    360    B ILE 0  41      48.836  21.599 111.284  1.00  1.00          Pr  
ATOM    361    C ILE 0  41      46.484  19.927 111.018  1.00  1.00          Pr  
ATOM    362    A ILE 0  41      47.750  19.696 110.331  1.00  1.00          Pr  
ATOM    363    A ILE 0  41      48.849  20.375 111.128  1.00  1.00          Pr  
ATOM    364    A ILE 0  41      47.716  20.217 108.889  1.00  1.00          Pr  
ATOM    365    A ILE 0  41      46.505  19.635 108.165  1.00  1.00          Pr  
ATOM    366    A ILE 0  41      49.024  19.870 108.167  1.00  1.00          Pr  
ATOM    367    A ILE 0  41      46.368  18.141 108.341  1.00  1.00          Pr  
ATOM    368    E GLU 0  42      51.947  19.417 113.484  1.00  1.00          Pr  
ATOM    369    F GLU 0  42      52.348  17.548 115.458  1.00  1.00          Pr  
ATOM    370    F GLU 0  42      53.491  19.115 116.473  1.00  1.00          Pr  
ATOM    371    B GLU 0  42      52.334  20.122 110.527  1.00  1.00          Pr  
ATOM    372    C GLU 0  42      49.787  19.590 111.655  1.00  1.00          Pr  
ATOM    373    A GLU 0  42      50.884  20.151 112.441  1.00  1.00          Pr  
ATOM    374    A GLU 0  42      51.941  20.738 111.517  1.00  1.00          Pr  
ATOM    375    A GLU 0  42      51.491  19.098 113.374  1.00  1.00          Pr  
ATOM    376    A GLU 0  42      52.460  19.680 114.392  1.00  1.00          Pr  
ATOM    377    A GLU 0  42      52.789  18.713 115.520  1.00  1.00          Pr  
ATOM    378    E LEU 0  43      52.973  23.528 110.735  1.00  1.00          Pr  
ATOM    379    B LEU 0  43      55.388  22.025 110.049  1.00  1.00          Pr  
ATOM    380    C LEU 0  43      52.434  21.923 111.871  1.00  1.00          Pr  
ATOM    381    A LEU 0  43      53.274  22.691 110.962  1.00  1.00          Pr  
ATOM    382    A LEU 0  43      54.767  22.400 111.049  1.00  1.00          Pr  
ATOM    383    A LEU 0  43      53.055  24.186 111.186  1.00  1.00          Pr  
ATOM    384    A LEU 0  43      51.702  24.620 110.674  1.00  1.00          Pr  
ATOM    385    A LEU 0  43      51.531  26.116 110.900  1.00  1.00          Pr  
ATOM    386    A LEU 0  43      51.635  24.263 109.188  1.00  1.00          Pr  
ATOM    387    E CYS 0  44      57.072  22.530 112.641  1.00  1.00          Pr  
ATOM    388    B CYS 0  44      58.069  20.698 113.362  1.00  1.00          Pr  
ATOM    389    C CYS 0  44      55.373  22.593 112.204  1.00  1.00          Pr  
ATOM    390    A CYS 0  44      56.826  22.433 112.220  1.00  1.00          Pr  
ATOM    391    A CYS 0  44      57.240  21.001 112.510  1.00  1.00          Pr  
ATOM    392    A CYS 0  44      57.421  23.426 113.196  1.00  1.00          Pr  
ATOM    393    H CYS 0  44      57.505  25.026 112.356  1.00  1.00          Pr  
ATOM    394    E VAL 0  45      56.258  18.322 111.608  1.00  1.00          Pr  
ATOM    395    B VAL 0  45      56.006  18.609 109.432  1.00  1.00          Pr  
ATOM    396    C VAL 0  45      56.596  20.122 111.748  1.00  1.00          Pr  
ATOM    397    A VAL 0  45      56.863  18.697 111.667  1.00  1.00          Pr  
ATOM    398    A VAL 0  45      56.964  18.375 110.183  1.00  1.00          Pr  
ATOM    399    A VAL 0  45      55.747  17.872 112.328  1.00  1.00          Pr  
ATOM    400    A VAL 0  45      55.976  16.386 112.094  1.00  1.00          Pr  
ATOM    401    A VAL 0  45      55.656  18.195 113.806  1.00  1.00          Pr  
ATOM    402    E ASP 0  46      58.923  17.363 108.265  1.00  1.00          Pr  
ATOM    403    B ASP 0  46      60.136  16.278 107.468  1.00  1.00          Pr  
ATOM    404    C ASP 0  46      58.107  17.859 109.749  1.00  1.00          Pr  
ATOM    405    A ASP 0  46      58.301  17.589 108.328  1.00  1.00          Pr  
ATOM    406    A ASP 0  46      59.107  16.309 108.145  1.00  1.00          Pr  
ATOM    407    A ASP 0  46      58.962  18.778 107.633  1.00  1.00          Pr  
ATOM    408    E GLU 0  47      59.363  14.013 109.894  1.00  1.00          Pr  
ATOM    409    F GLU 0  47      60.657  13.987 112.454  1.00  1.00          Pr  
ATOM    410    F GLU 0  47      59.980  15.909 111.632  1.00  1.00          Pr  
ATOM    411    B GLU 0  47      59.334  12.104 107.133  1.00  1.00          Pr  
ATOM    412    C GLU 0  47      58.628  15.229 108.755  1.00  1.00          Pr  
ATOM    413    A GLU 0  47      59.298  13.937 108.685  1.00  1.00          Pr  
ATOM    414    A GLU 0  47      58.801  13.162 107.466  1.00  1.00          Pr  
ATOM    415    A GLU 0  47      59.052  13.132 109.962  1.00  1.00          Pr  
ATOM    416    A GLU 0  47      58.667  13.982 111.162  1.00  1.00          Pr  
ATOM    417    A GLU 0  47      59.852  14.677 111.795  1.00  1.00          Pr  
ATOM    418    E SER 0  48      55.771  10.270 104.929  1.00  1.00          Pr  
ATOM    419    B SER 0  48      54.165  10.480 104.022  1.00  1.00          Pr  
ATOM    420    C SER 0  48      56.049  11.488 105.753  1.00  1.00          Pr  
ATOM    421    A SER 0  48      56.396  10.346 104.913  1.00  1.00          Pr  
ATOM    422    A SER 0  48      55.160   9.774 104.215  1.00  1.00          Pr  
ATOM    423    A SER 0  48      57.087   9.261 105.742  1.00  1.00          Pr  
ATOM    424    E LYS 0  49      53.897   7.671 103.689  1.00  1.00          Pr  
ATOM    425    B LYS 0  49      52.662   7.709 104.909  1.00  1.00          Pr  
ATOM    426    C LYS 0  49      55.241   8.489 103.861  1.00  1.00          Pr  
ATOM    427    A LYS 0  49      54.206   7.831 103.069  1.00  1.00          Pr  
ATOM    428    A LYS 0  49      52.833   7.974 103.713  1.00  1.00          Pr  
ATOM    429    A LYS 0  49      54.544   6.351 102.893  1.00  1.00          Pr  
ATOM    430    E SER 0  50      50.290   9.253 103.104  1.00  1.00          Pr  
ATOM    431    B SER 0  50      50.200   9.706 101.180  1.00  1.00          Pr  
ATOM    432    B SER 0  50      49.107  10.006 104.802  1.00  1.00          Pr  
ATOM    433    C SER 0  50      51.852   8.374 102.898  1.00  1.00          Pr  
ATOM    434    A SER 0  50      50.480   8.645 103.308  1.00  1.00          Pr  
ATOM    435    A SER 0  50      49.672   9.033 102.076  1.00  1.00          Pr  
ATOM    436    A SER 0  50      50.432   9.756 104.363  1.00  1.00          Pr  
ATOM    437    E PRO 0  51      47.343   8.898 101.247  1.00  1.00          Pr  
ATOM    438    B PRO 0  51      47.441  10.990  99.513  1.00  1.00          Pr  
ATOM    439    C PRO 0  51      48.398   8.642 101.982  1.00  1.00          Pr  
ATOM    440    A PRO 0  51      47.650   8.972 100.761  1.00  1.00          Pr  
ATOM    441    A PRO 0  51      47.390  10.462 100.631  1.00  1.00          Pr  
ATOM    442    A PRO 0  51      46.347   8.169 100.905  1.00  1.00          Pr  
ATOM    443    A PRO 0  51      46.584   7.209 102.023  1.00  1.00          Pr  
ATOM    444    A PRO 0  51      47.594   7.843 102.916  1.00  1.00          Pr  
ATOM    445    E ILE 0  52      46.182  12.818 102.355  1.00  1.00          Pr  
ATOM    446    B ILE 0  52      48.465  12.992 103.556  1.00  1.00          Pr  
ATOM    447    C ILE 0  52      47.151  11.163 101.743  1.00  1.00          Pr  
ATOM    448    A ILE 0  52      46.952  12.606 101.735  1.00  1.00          Pr  
ATOM    449    A ILE 0  52      48.173  13.246 102.380  1.00  1.00          Pr  
ATOM    450    A ILE 0  52      45.680  12.998 102.505  1.00  1.00          Pr  
ATOM    451    A ILE 0  52      44.459  12.304 101.912  1.00  1.00          Pr  
ATOM    452    A ILE 0  52      45.444  14.501 102.429  1.00  1.00          Pr  
ATOM    453    A ILE 0  52      43.129  12.734 102.581  1.00  1.00          Pr  
ATOM    454    E GLN 0  53      51.544  14.577 101.947  1.00  1.00          Pr  
ATOM    455    B GLN 0  53      49.385  16.743 100.910  1.00  1.00          Pr  
ATOM    456    B GLN 0  53      53.695  12.866 101.347  1.00  1.00          Pr  
ATOM    457    C GLN 0  53      48.858  14.112 101.641  1.00  1.00          Pr  
ATOM    458    C GLN 0  53      54.555  13.749 103.231  1.00  1.00          Pr  
ATOM    459    A GLN 0  53      50.005  14.805 102.205  1.00  1.00          Pr  
ATOM    460    A GLN 0  53      49.902  16.309 101.944  1.00  1.00          Pr  
ATOM    461    A GLN 0  53      51.289  14.175 101.690  1.00  1.00          Pr  
ATOM    462    A GLN 0  53      52.541  14.720 102.312  1.00  1.00          Pr  
ATOM    463    A GLN 0  53      53.662  13.711 102.243  1.00  1.00          Pr  
ATOM    464    E TYR 0  54      48.395  18.150 104.087  1.00  1.00          Pr  
ATOM    465    B TYR 0  54      52.566  18.958 103.321  1.00  1.00          Pr  
ATOM    466    B TYR 0  54      44.448  16.983 105.007  1.00  1.00          Pr  
ATOM    467    C TYR 0  54      50.352  17.101 102.923  1.00  1.00          Pr  
ATOM    468    A TYR 0  54      50.223  18.559 102.927  1.00  1.00          Pr  
ATOM    469    A TYR 0  54      51.572  19.216 102.630  1.00  1.00          Pr  
ATOM    470    A TYR 0  54      49.672  19.038 104.271  1.00  1.00          Pr  
ATOM    471    D TYR 0  54      48.278  18.517 104.500  1.00  1.00          Pr  
ATOM    472    D TYR 0  54      48.072  17.305 105.149  1.00  1.00          Pr  
ATOM    473    D TYR 0  54      47.172  19.182 103.989  1.00  1.00          Pr  
ATOM    474    D TYR 0  54      46.796  16.788 105.320  1.00  1.00          Pr  
ATOM    475    D TYR 0  54      45.884  18.680 104.168  1.00  1.00          Pr  
ATOM    476    D TYR 0  54      45.710  17.479 104.835  1.00  1.00          Pr  
ATOM    477    E ILE 0  55      52.394  20.886 100.088  1.00  1.00          Pr  
ATOM    478    B ILE 0  55      51.475  22.790 101.432  1.00  1.00          Pr  
ATOM    479    C ILE 0  55      51.596  20.056 101.593  1.00  1.00          Pr  
ATOM    480    A ILE 0  55      52.782  20.774 101.136  1.00  1.00          Pr  
ATOM    481    A ILE 0  55      52.592  22.279 101.308  1.00  1.00          Pr  
ATOM    482    A ILE 0  55      53.118  20.450  99.670  1.00  1.00          Pr  
ATOM    483    A ILE 0  55      51.979  20.942  98.768  1.00  1.00          Pr  
ATOM    484    A ILE 0  55      53.368  18.962  99.525  1.00  1.00          Pr  
ATOM    485    A ILE 0  55      52.238  20.834  97.272  1.00  1.00          Pr  
ATOM    486    E ASP 0  56      54.416  25.256 102.076  1.00  1.00          Pr  
ATOM    487    F ASP 0  56      53.728  26.895 102.565  1.00  1.00          Pr  
ATOM    488    F ASP 0  56      55.188  26.476 104.195  1.00  1.00          Pr  
ATOM    489    B ASP 0  56      55.599  25.377 100.369  1.00  1.00          Pr  
ATOM    490    C ASP 0  56      53.719  22.976 101.402  1.00  1.00          Pr  
ATOM    491    A ASP 0  56      53.753  24.417 101.596  1.00  1.00          Pr  
ATOM    492    A ASP 0  56      54.395  25.081 100.374  1.00  1.00          Pr  
ATOM    493    A ASP 0  56      54.470  24.691 102.878  1.00  1.00          Pr  
ATOM    494    A ASP 0  56      54.477  26.131 103.225  1.00  1.00          Pr  
ATOM    495    E ILE 0  57      53.637  25.867  97.299  1.00  1.00          Pr  
ATOM    496    B ILE 0  57      55.704  27.628  97.689  1.00  1.00          Pr  
ATOM    497    C ILE 0  57      53.580  25.367  99.351  1.00  1.00          Pr  
ATOM    498    A ILE 0  57      54.128  25.862  98.090  1.00  1.00          Pr  
ATOM    499    A ILE 0  57      54.654  27.279  98.247  1.00  1.00          Pr  
ATOM    500    A ILE 0  57      53.074  25.785  96.976  1.00  1.00          Pr  
ATOM    501    A ILE 0  57      52.826  24.326  96.583  1.00  1.00          Pr  
ATOM    502    A ILE 0  57      53.571  26.570  95.744  1.00  1.00          Pr  
ATOM    503    A ILE 0  57      51.561  24.123  95.713  1.00  1.00          Pr  
ATOM    504    E GLY 0  58      54.687  29.610  99.827  1.00  1.00          Pr  
ATOM    505    B GLY 0  58      55.354  30.994 100.719  1.00  1.00          Pr  
ATOM    506    C GLY 0  58      53.958  28.106  99.031  1.00  1.00          Pr  
ATOM    507    A GLY 0  58      54.248  29.517  99.204  1.00  1.00          Pr  
ATOM    508    A GLY 0  58      55.188  29.823 100.354  1.00  1.00          Pr  
ATOM    509    E ASN 0  59      57.676  29.448 102.571  1.00  1.00          Pr  
ATOM    510    B ASN 0  59      56.560  30.616 103.805  1.00  1.00          Pr  
ATOM    511    B ASN 0  59      59.066  28.304 103.360  1.00  1.00          Pr  
ATOM    512    C ASN 0  59      55.828  28.794 100.921  1.00  1.00          Pr  
ATOM    513    C ASN 0  59      60.107  30.237 102.817  1.00  1.00          Pr  
ATOM    514    A ASN 0  59      56.708  28.954 102.074  1.00  1.00          Pr  
ATOM    515    A ASN 0  59      55.997  29.699 103.197  1.00  1.00          Pr  
ATOM    516    A ASN 0  59      58.022  29.642 101.703  1.00  1.00          Pr  
ATOM    517    A ASN 0  59      59.117  29.339 102.694  1.00  1.00          Pr  
ATOM    518    E TYR 0  60      52.277  30.005 106.366  1.00  1.00          Pr  
ATOM    519    B TYR 0  60      54.755  30.865 106.545  1.00  1.00          Pr  
ATOM    520    B TYR 0  60      49.766  30.720 109.309  1.00  1.00          Pr  
ATOM    521    C TYR 0  60      54.717  29.343 103.417  1.00  1.00          Pr  
ATOM    522    A TYR 0  60      53.939  29.941 104.494  1.00  1.00          Pr  
ATOM    523    A TYR 0  60      54.691  29.874 105.810  1.00  1.00          Pr  
ATOM    524    A TYR 0  60      52.598  29.232 104.634  1.00  1.00          Pr  
ATOM    525    D TYR 0  60      51.840  29.643 105.875  1.00  1.00          Pr  
ATOM    526    D TYR 0  60      51.272  30.908 105.989  1.00  1.00          Pr  
ATOM    527    D TYR 0  60      51.702  28.763 106.938  1.00  1.00          Pr  
ATOM    528    D TYR 0  60      50.579  31.281 107.131  1.00  1.00          Pr  
ATOM    529    D TYR 0  60      51.017  29.120 108.083  1.00  1.00          Pr  
ATOM    530    D TYR 0  60      50.450  30.375 108.172  1.00  1.00          Pr  
ATOM    531    E THR 0  61      56.468  27.997 107.348  1.00  1.00          Pr  
ATOM    532    B THR 0  61      58.182  28.474 106.080  1.00  1.00          Pr  
ATOM    533    B THR 0  61      54.913  26.716 108.138  1.00  1.00          Pr  
ATOM    534    C THR 0  61      55.280  28.718 106.123  1.00  1.00          Pr  
ATOM    535    A THR 0  61      56.131  28.620 107.302  1.00  1.00          Pr  
ATOM    536    A THR 0  61      57.503  29.118 106.886  1.00  1.00          Pr  
ATOM    537    A THR 0  61      56.217  27.190 107.824  1.00  1.00          Pr  
ATOM    538    A THR 0  61      57.048  27.146 109.085  1.00  1.00          Pr  
ATOM    539    E VAL 0  62      59.639  31.240 107.189  1.00  1.00          Pr  
ATOM    540    B VAL 0  62      61.326  29.616 107.418  1.00  1.00          Pr  
ATOM    541    C VAL 0  62      57.917  30.266 107.423  1.00  1.00          Pr  
ATOM    542    A VAL 0  62      59.250  30.753 107.077  1.00  1.00          Pr  
ATOM    543    A VAL 0  62      60.300  30.062 107.928  1.00  1.00          Pr  
ATOM    544    A VAL 0  62      59.336  32.283 107.212  1.00  1.00          Pr  
ATOM    545    A VAL 0  62      60.792  32.720 107.178  1.00  1.00          Pr  
ATOM    546    A VAL 0  62      58.555  32.978 106.090  1.00  1.00          Pr  
ATOM    547    E SER 0  63      60.917  29.482 110.761  1.00  1.00          Pr  
ATOM    548    B SER 0  63      59.244  29.097 111.684  1.00  1.00          Pr  
ATOM    549    B SER 0  63      62.815  29.683 111.677  1.00  1.00          Pr  
ATOM    550    C SER 0  63      60.051  29.919 109.224  1.00  1.00          Pr  
ATOM    551    A SER 0  63      61.024  29.282 110.094  1.00  1.00          Pr  
ATOM    552    A SER 0  63      60.304  28.637 111.260  1.00  1.00          Pr  
ATOM    553    A SER 0  63      62.067  30.276 110.627  1.00  1.00          Pr  
ATOM    554    E CYS 0  64      60.504  26.429 113.060  1.00  1.00          Pr  
ATOM    555    B CYS 0  64      60.795  26.664 115.286  1.00  1.00          Pr  
ATOM    556    C CYS 0  64      60.910  27.576 111.786  1.00  1.00          Pr  
ATOM    557    A CYS 0  64      60.395  26.869 112.947  1.00  1.00          Pr  
ATOM    558    A CYS 0  64      61.109  27.238 114.239  1.00  1.00          Pr  
ATOM    559    A CYS 0  64      60.481  25.367 112.700  1.00  1.00          Pr  
ATOM    560    H CYS 0  64      59.332  24.861 111.402  1.00  1.00          Pr  
ATOM    561    E LEU 0  65      63.925  28.375 115.852  1.00  1.00          Pr  
ATOM    562    B LEU 0  65      64.366  30.260 114.653  1.00  1.00          Pr  
ATOM    563    C LEU 0  65      62.041  28.193 114.196  1.00  1.00          Pr  
ATOM    564    A LEU 0  65      62.806  28.575 115.382  1.00  1.00          Pr  
ATOM    565    A LEU 0  65      63.296  30.011 115.228  1.00  1.00          Pr  
ATOM    566    A LEU 0  65      63.991  27.634 115.600  1.00  1.00          Pr  
ATOM    567    A LEU 0  65      64.675  27.821 116.947  1.00  1.00          Pr  
ATOM    568    A LEU 0  65      64.025  26.875 117.951  1.00  1.00          Pr  
ATOM    569    A LEU 0  65      66.204  27.635 116.857  1.00  1.00          Pr  
ATOM    570    E PRO 0  66      61.427  31.608 115.708  1.00  1.00          Pr  
ATOM    571    B PRO 0  66      60.457  30.938 114.029  1.00  1.00          Pr  
ATOM    572    C PRO 0  66      62.523  30.998 115.717  1.00  1.00          Pr  
ATOM    573    A PRO 0  66      61.173  30.874 116.292  1.00  1.00          Pr  
ATOM    574    A PRO 0  66      60.147  30.659 115.195  1.00  1.00          Pr  
ATOM    575    A PRO 0  66      60.964  32.215 116.980  1.00  1.00          Pr  
ATOM    576    A PRO 0  66      61.762  33.168 116.108  1.00  1.00          Pr  
ATOM    577    A PRO 0  66      62.962  32.403 115.638  1.00  1.00          Pr  
ATOM    578    E PHE 0  67      55.953  29.731 113.936  1.00  1.00          Pr  
ATOM    579    B PHE 0  67      57.171  32.258 114.490  1.00  1.00          Pr  
ATOM    580    C PHE 0  67      58.956  30.176 115.551  1.00  1.00          Pr  
ATOM    581    A PHE 0  67      57.916  29.984 114.554  1.00  1.00          Pr  
ATOM    582    A PHE 0  67      57.614  31.298 113.857  1.00  1.00          Pr  
ATOM    583    A PHE 0  67      56.652  29.415 115.182  1.00  1.00          Pr  
ATOM    584    D PHE 0  67      55.555  29.194 114.196  1.00  1.00          Pr  
ATOM    585    D PHE 0  67      55.718  28.302 113.156  1.00  1.00          Pr  
ATOM    586    D PHE 0  67      54.350  29.871 114.314  1.00  1.00          Pr  
ATOM    587    D PHE 0  67      54.706  28.088 112.236  1.00  1.00          Pr  
ATOM    588    D PHE 0  67      53.336  29.680 113.401  1.00  1.00          Pr  
ATOM    589    D PHE 0  67      53.504  28.778 112.361  1.00  1.00          Pr  
ATOM    590    E THR 0  68      58.335  32.550 111.302  1.00  1.00          Pr  
ATOM    591    B THR 0  68      57.289  31.159 109.880  1.00  1.00          Pr  
ATOM    592    B THR 0  68      59.938  33.364 112.580  1.00  1.00          Pr  
ATOM    593    C THR 0  68      57.844  31.326 112.553  1.00  1.00          Pr  
ATOM    594    A THR 0  68      57.807  32.538 111.749  1.00  1.00          Pr  
ATOM    595    A THR 0  68      57.032  32.197 110.493  1.00  1.00          Pr  
ATOM    596    A THR 0  68      59.228  33.029 111.387  1.00  1.00          Pr  
ATOM    597    A THR 0  68      59.205  34.236 110.469  1.00  1.00          Pr  
ATOM    598    E ILE 0  69      54.366  33.368 109.365  1.00  1.00          Pr  
ATOM    599    B ILE 0  69      55.974  34.948 108.253  1.00  1.00          Pr  
ATOM    600    C ILE 0  69      56.078  33.042 110.126  1.00  1.00          Pr  
ATOM    601    A ILE 0  69      55.242  32.769 108.973  1.00  1.00          Pr  
ATOM    602    A ILE 0  69      55.450  33.872 107.955  1.00  1.00          Pr  
ATOM    603    A ILE 0  69      53.746  32.666 109.334  1.00  1.00          Pr  
ATOM    604    A ILE 0  69      53.232  34.013 109.857  1.00  1.00          Pr  
ATOM    605    A ILE 0  69      53.494  31.553 110.320  1.00  1.00          Pr  
ATOM    606    A ILE 0  69      51.712  34.084 110.103  1.00  1.00          Pr  
ATOM    607    E ASN 0  70      54.449  34.752 104.786  1.00  1.00          Pr  
ATOM    608    B ASN 0  70      52.459  34.586 106.310  1.00  1.00          Pr  
ATOM    609    B ASN 0  70      54.677  36.251 103.510  1.00  1.00          Pr  
ATOM    610    C ASN 0  70      55.067  33.567 106.730  1.00  1.00          Pr  
ATOM    611    C ASN 0  70      55.495  34.642 102.160  1.00  1.00          Pr  
ATOM    612    A ASN 0  70      54.787  34.608 105.766  1.00  1.00          Pr  
ATOM    613    A ASN 0  70      53.471  35.270 106.150  1.00  1.00          Pr  
ATOM    614    A ASN 0  70      54.699  34.024 104.367  1.00  1.00          Pr  
ATOM    615    A ASN 0  70      54.935  35.069 103.297  1.00  1.00          Pr  
ATOM    616    E CYS 0  71      52.033  37.876 106.662  1.00  1.00          Pr  
ATOM    617    B CYS 0  71      51.115  37.972 105.125  1.00  1.00          Pr  
ATOM    618    C CYS 0  71      53.506  36.559 106.442  1.00  1.00          Pr  
ATOM    619    A CYS 0  71      52.357  37.223 107.044  1.00  1.00          Pr  
ATOM    620    A CYS 0  71      51.196  37.175 106.058  1.00  1.00          Pr  
ATOM    621    A CYS 0  71      52.717  38.653 107.404  1.00  1.00          Pr  
ATOM    622    H CYS 0  71      51.307  39.675 107.902  1.00  1.00          Pr  
ATOM    623    E GLN 0  72      49.755  34.342 104.590  1.00  1.00          Pr  
ATOM    624    B GLN 0  72      48.663  34.275 107.032  1.00  1.00          Pr  
ATOM    625    B GLN 0  72      51.650  33.380 102.638  1.00  1.00          Pr  
ATOM    626    C GLN 0  72      50.302  36.220 106.267  1.00  1.00          Pr  
ATOM    627    C GLN 0  72      49.792  32.113 102.466  1.00  1.00          Pr  
ATOM    628    A GLN 0  72      49.173  35.948 105.391  1.00  1.00          Pr  
ATOM    629    A GLN 0  72      48.236  35.020 106.143  1.00  1.00          Pr  
ATOM    630    A GLN 0  72      49.590  35.275 104.079  1.00  1.00          Pr  
ATOM    631    A GLN 0  72      49.871  33.772 104.254  1.00  1.00          Pr  
ATOM    632    A GLN 0  72      50.517  33.077 103.038  1.00  1.00          Pr  
ATOM    633    E GLU 0  73      45.175  34.529 106.885  1.00  1.00          Pr  
ATOM    634    F GLU 0  73      44.377  34.132 109.012  1.00  1.00          Pr  
ATOM    635    F GLU 0  73      43.950  36.234 109.498  1.00  1.00          Pr  
ATOM    636    B GLU 0  73      46.060  32.907 104.134  1.00  1.00          Pr  
ATOM    637    C GLU 0  73      46.959  35.057 105.765  1.00  1.00          Pr  
ATOM    638    A GLU 0  73      46.028  34.042 106.240  1.00  1.00          Pr  
ATOM    639    A GLU 0  73      46.185  32.802 105.360  1.00  1.00          Pr  
ATOM    640    A GLU 0  73      44.596  34.564 106.153  1.00  1.00          Pr  
ATOM    641    A GLU 0  73      44.223  35.700 107.149  1.00  1.00          Pr  
ATOM    642    A GLU 0  73      44.197  35.326 108.657  1.00  1.00          Pr  
ATOM    643    E PRO 0  74      46.115  30.343 105.945  1.00  1.00          Pr  
ATOM    644    B PRO 0  74      44.252  29.897 105.244  1.00  1.00          Pr  
ATOM    645    C PRO 0  74      46.439  31.619 105.930  1.00  1.00          Pr  
ATOM    646    A PRO 0  74      46.583  30.413 105.095  1.00  1.00          Pr  
ATOM    647    A PRO 0  74      45.236  30.017 104.518  1.00  1.00          Pr  
ATOM    648    A PRO 0  74      47.110  29.353 106.068  1.00  1.00          Pr  
ATOM    649    A PRO 0  74      46.627  29.795 107.396  1.00  1.00          Pr  
ATOM    650    A PRO 0  74      46.558  31.310 107.366  1.00  1.00          Pr  
ATOM    651    E LYS 0  75      43.282  28.786 100.757  1.00  1.00          Pr  
ATOM    652    B LYS 0  75      42.147  28.013 103.211  1.00  1.00          Pr  
ATOM    653    G LYS 0  75      42.456  28.333  96.526  1.00  1.00          Pr  
ATOM    654    C LYS 0  75      45.210  29.748 103.216  1.00  1.00          Pr  
ATOM    655    A LYS 0  75      43.936  29.460 102.589  1.00  1.00          Pr  
ATOM    656    A LYS 0  75      43.367  28.131 103.061  1.00  1.00          Pr  
ATOM    657    A LYS 0  75      44.108  29.458 101.072  1.00  1.00          Pr  
ATOM    658    A LYS 0  75      42.981  28.766 100.316  1.00  1.00          Pr  
ATOM    659    A LYS 0  75      43.112  29.044  98.829  1.00  1.00          Pr  
ATOM    660    A LYS 0  75      42.225  28.124  97.997  1.00  1.00          Pr  
ATOM    661    E LEU 0  76      44.059  24.696 104.216  1.00  1.00          Pr  
ATOM    662    B LEU 0  76      42.028  24.977 105.120  1.00  1.00          Pr  
ATOM    663    C LEU 0  76      44.241  27.156 103.359  1.00  1.00          Pr  
ATOM    664    A LEU 0  76      43.802  25.819 103.747  1.00  1.00          Pr  
ATOM    665    A LEU 0  76      42.905  25.837 104.988  1.00  1.00          Pr  
ATOM    666    A LEU 0  76      45.018  24.914 103.982  1.00  1.00          Pr  
ATOM    667    A LEU 0  76      44.703  23.472 104.412  1.00  1.00          Pr  
ATOM    668    A LEU 0  76      43.848  22.756 103.358  1.00  1.00          Pr  
ATOM    669    A LEU 0  76      45.931  22.636 104.763  1.00  1.00          Pr  
ATOM    670    E GLY 0  77      43.024  27.531 107.219  1.00  1.00          Pr  
ATOM    671    B GLY 0  77      43.691  28.709 107.727  1.00  1.00          Pr  
ATOM    672    C GLY 0  77      43.127  26.774 105.907  1.00  1.00          Pr  
ATOM    673    A GLY 0  77      42.351  26.816 107.133  1.00  1.00          Pr  
ATOM    674    A GLY 0  77      42.928  27.826 108.109  1.00  1.00          Pr  
ATOM    675    E SER 0  78      42.952  27.917 110.933  1.00  1.00          Pr  
ATOM    676    B SER 0  78      44.500  26.995 111.343  1.00  1.00          Pr  
ATOM    677    B SER 0  78      41.588  27.374 111.905  1.00  1.00          Pr  
ATOM    678    C SER 0  78      42.580  27.657 109.379  1.00  1.00          Pr  
ATOM    679    A SER 0  78      42.959  28.601 110.415  1.00  1.00          Pr  
ATOM    680    A SER 0  78      44.248  28.184 111.119  1.00  1.00          Pr  
ATOM    681    A SER 0  78      41.840  28.689 111.439  1.00  1.00          Pr  
ATOM    682    E LEU 0  79      47.096  29.606 112.748  1.00  1.00          Pr  
ATOM    683    B LEU 0  79      45.234  29.724 114.319  1.00  1.00          Pr  
ATOM    684    C LEU 0  79      45.027  29.185 111.530  1.00  1.00          Pr  
ATOM    685    A LEU 0  79      46.246  28.972 112.288  1.00  1.00          Pr  
ATOM    686    A LEU 0  79      45.874  28.838 113.755  1.00  1.00          Pr  
ATOM    687    A LEU 0  79      47.213  30.137 112.093  1.00  1.00          Pr  
ATOM    688    A LEU 0  79      48.522  29.974 112.857  1.00  1.00          Pr  
ATOM    689    A LEU 0  79      49.305  28.756 112.323  1.00  1.00          Pr  
ATOM    690    A LEU 0  79      49.349  31.260 112.819  1.00  1.00          Pr  
ATOM    691    E VAL 0  80      45.756  26.728 115.809  1.00  1.00          Pr  
ATOM    692    B VAL 0  80      47.939  26.213 115.979  1.00  1.00          Pr  
ATOM    693    C VAL 0  80      46.235  27.721 114.355  1.00  1.00          Pr  
ATOM    694    A VAL 0  80      45.885  27.416 115.733  1.00  1.00          Pr  
ATOM    695    A VAL 0  80      47.153  27.030 116.472  1.00  1.00          Pr  
ATOM    696    A VAL 0  80      44.876  26.249 115.807  1.00  1.00          Pr  
ATOM    697    A VAL 0  80      44.609  25.881 117.251  1.00  1.00          Pr  
ATOM    698    A VAL 0  80      43.592  26.586 115.068  1.00  1.00          Pr  
ATOM    699    E VAL 0  81      48.307  27.580 119.292  1.00  1.00          Pr  
ATOM    700    B VAL 0  81      46.732  26.703 120.227  1.00  1.00          Pr  
ATOM    701    C VAL 0  81      47.326  27.555 117.671  1.00  1.00          Pr  
ATOM    702    A VAL 0  81      48.400  27.120 118.549  1.00  1.00          Pr  
ATOM    703    A VAL 0  81      47.764  26.307 119.665  1.00  1.00          Pr  
ATOM    704    A VAL 0  81      49.223  28.304 119.089  1.00  1.00          Pr  
ATOM    705    A VAL 0  81      48.343  29.266 119.853  1.00  1.00          Pr  
ATOM    706    A VAL 0  81      50.358  27.806 119.989  1.00  1.00          Pr  
ATOM    707    E ARG 0  82      46.955  22.070 120.743  1.00  1.00          Pr  
ATOM    708    B ARG 0  82      50.042  24.383 122.041  1.00  1.00          Pr  
ATOM    709    G ARG 0  82      45.542  20.760 120.497  1.00  1.00          Pr  
ATOM    710    G ARG 0  82      45.280  18.575 119.781  1.00  1.00          Pr  
ATOM    711    G ARG 0  82      43.573  20.084 119.516  1.00  1.00          Pr  
ATOM    712    C ARG 0  82      48.337  25.146 119.936  1.00  1.00          Pr  
ATOM    713    A ARG 0  82      47.885  24.282 121.017  1.00  1.00          Pr  
ATOM    714    A ARG 0  82      48.822  24.515 122.187  1.00  1.00          Pr  
ATOM    715    A ARG 0  82      47.888  22.816 120.590  1.00  1.00          Pr  
ATOM    716    A ARG 0  82      47.439  21.837 121.665  1.00  1.00          Pr  
ATOM    717    A ARG 0  82      46.897  20.563 121.013  1.00  1.00          Pr  
ATOM    718    A ARG 0  82      44.799  19.806 119.934  1.00  1.00          Pr  
ATOM    719    E CYS 0  83      48.460  25.385 124.709  1.00  1.00          Pr  
ATOM    720    B CYS 0  83      47.690  23.659 125.752  1.00  1.00          Pr  
ATOM    721    C CYS 0  83      48.258  24.904 123.320  1.00  1.00          Pr  
ATOM    722    A CYS 0  83      49.011  25.217 124.522  1.00  1.00          Pr  
ATOM    723    A CYS 0  83      48.825  24.074 125.501  1.00  1.00          Pr  
ATOM    724    A CYS 0  83      48.536  26.528 125.153  1.00  1.00          Pr  
ATOM    725    H CYS 0  83      48.438  27.929 124.008  1.00  1.00          Pr  
ATOM    726    E SER 0  84      50.439  22.187 127.150  1.00  1.00          Pr  
ATOM    727    B SER 0  84      52.008  23.092 127.847  1.00  1.00          Pr  
ATOM    728    B SER 0  84      49.971  20.127 127.445  1.00  1.00          Pr  
ATOM    729    C SER 0  84      49.925  23.551 126.029  1.00  1.00          Pr  
ATOM    730    A SER 0  84      49.833  22.503 127.030  1.00  1.00          Pr  
ATOM    731    A SER 0  84      50.861  22.736 128.122  1.00  1.00          Pr  
ATOM    732    A SER 0  84      50.036  21.114 126.428  1.00  1.00          Pr  
ATOM    733    E PHE 0  85      51.892  22.278 132.543  1.00  1.00          Pr  
ATOM    734    B PHE 0  85      53.485  21.523 130.787  1.00  1.00          Pr  
ATOM    735    C PHE 0  85      50.435  22.516 129.360  1.00  1.00          Pr  
ATOM    736    A PHE 0  85      51.353  22.583 130.486  1.00  1.00          Pr  
ATOM    737    A PHE 0  85      52.293  21.388 130.484  1.00  1.00          Pr  
ATOM    738    A PHE 0  85      50.547  22.638 131.779  1.00  1.00          Pr  
ATOM    739    D PHE 0  85      51.366  22.519 133.016  1.00  1.00          Pr  
ATOM    740    D PHE 0  85      52.077  23.595 133.494  1.00  1.00          Pr  
ATOM    741    D PHE 0  85      51.410  21.326 133.716  1.00  1.00          Pr  
ATOM    742    D PHE 0  85      52.827  23.482 134.650  1.00  1.00          Pr  
ATOM    743    D PHE 0  85      52.154  21.205 134.867  1.00  1.00          Pr  
ATOM    744    D PHE 0  85      52.869  22.280 135.334  1.00  1.00          Pr  
ATOM    745    E TYR 0  86      51.409  18.485 131.908  1.00  1.00          Pr  
ATOM    746    B TYR 0  86      52.526  19.083 127.701  1.00  1.00          Pr  
ATOM    747    B TYR 0  86      50.028  18.365 135.917  1.00  1.00          Pr  
ATOM    748    C TYR 0  86      51.790  20.223 130.104  1.00  1.00          Pr  
ATOM    749    A TYR 0  86      52.583  19.009 130.105  1.00  1.00          Pr  
ATOM    750    A TYR 0  86      53.144  18.745 128.715  1.00  1.00          Pr  
ATOM    751    A TYR 0  86      51.736  17.818 130.557  1.00  1.00          Pr  
ATOM    752    D TYR 0  86      51.273  17.953 131.981  1.00  1.00          Pr  
ATOM    753    D TYR 0  86      52.159  17.784 133.032  1.00  1.00          Pr  
ATOM    754    D TYR 0  86      49.955  18.273 132.273  1.00  1.00          Pr  
ATOM    755    D TYR 0  86      51.749  17.919 134.335  1.00  1.00          Pr  
ATOM    756    D TYR 0  86      49.531  18.411 133.575  1.00  1.00          Pr  
ATOM    757    D TYR 0  86      50.433  18.233 134.605  1.00  1.00          Pr  
ATOM    758    E GLU 0  87      56.590  17.554 127.182  1.00  1.00          Pr  
ATOM    759    F GLU 0  87      59.043  16.604 127.629  1.00  1.00          Pr  
ATOM    760    F GLU 0  87      59.804  18.562 126.953  1.00  1.00          Pr  
ATOM    761    B GLU 0  87      54.324  16.708 125.380  1.00  1.00          Pr  
ATOM    762    C GLU 0  87      54.321  18.114 128.679  1.00  1.00          Pr  
ATOM    763    A GLU 0  87      54.956  17.807 127.404  1.00  1.00          Pr  
ATOM    764    A GLU 0  87      54.172  16.772 126.604  1.00  1.00          Pr  
ATOM    765    A GLU 0  87      56.388  17.327 127.626  1.00  1.00          Pr  
ATOM    766    A GLU 0  87      57.441  18.309 127.118  1.00  1.00          Pr  
ATOM    767    A GLU 0  87      58.864  17.785 127.243  1.00  1.00          Pr  
ATOM    768    E ASP 0  88      51.678  14.882 127.428  1.00  1.00          Pr  
ATOM    769    F ASP 0  88      50.393  15.240 128.590  1.00  1.00          Pr  
ATOM    770    F ASP 0  88      51.731  14.055 129.867  1.00  1.00          Pr  
ATOM    771    B ASP 0  88      50.698  14.914 125.043  1.00  1.00          Pr  
ATOM    772    C ASP 0  88      53.348  15.955 127.263  1.00  1.00          Pr  
ATOM    773    A ASP 0  88      52.532  14.977 126.554  1.00  1.00          Pr  
ATOM    774    A ASP 0  88      51.332  15.598 125.853  1.00  1.00          Pr  
ATOM    775    A ASP 0  88      52.049  13.882 127.514  1.00  1.00          Pr  
ATOM    776    A ASP 0  88      51.342  14.437 128.742  1.00  1.00          Pr  
ATOM    777    E PHE 0  89      50.724  18.773 124.238  1.00  1.00          Pr  
ATOM    778    B PHE 0  89      47.690  16.839 124.840  1.00  1.00          Pr  
ATOM    779    C PHE 0  89      50.995  16.856 126.156  1.00  1.00          Pr  
ATOM    780    A PHE 0  89      49.887  17.560 125.507  1.00  1.00          Pr  
ATOM    781    A PHE 0  89      48.565  16.821 125.707  1.00  1.00          Pr  
ATOM    782    A PHE 0  89      50.160  17.774 124.013  1.00  1.00          Pr  
ATOM    783    D PHE 0  89      50.995  18.992 123.708  1.00  1.00          Pr  
ATOM    784    D PHE 0  89      52.357  18.995 123.958  1.00  1.00          Pr  
ATOM    785    D PHE 0  89      50.426  20.113 123.128  1.00  1.00          Pr  
ATOM    786    D PHE 0  89      53.132  20.105 123.667  1.00  1.00          Pr  
ATOM    787    D PHE 0  89      51.197  21.226 122.833  1.00  1.00          Pr  
ATOM    788    D PHE 0  89      52.555  21.220 123.103  1.00  1.00          Pr  
ATOM    789    E LEU 0  90      47.222  14.560 127.454  1.00  1.00          Pr  
ATOM    790    B LEU 0  90      44.915  16.239 127.477  1.00  1.00          Pr  
ATOM    791    C LEU 0  90      48.414  16.148 126.846  1.00  1.00          Pr  
ATOM    792    A LEU 0  90      47.157  15.478 127.149  1.00  1.00          Pr  
ATOM    793    A LEU 0  90      46.114  16.449 127.683  1.00  1.00          Pr  
ATOM    794    A LEU 0  90      47.396  14.346 128.143  1.00  1.00          Pr  
ATOM    795    A LEU 0  90      48.124  13.134 127.551  1.00  1.00          Pr  
ATOM    796    A LEU 0  90      48.158  11.987 128.554  1.00  1.00          Pr  
ATOM    797    A LEU 0  90      47.496  12.696 126.229  1.00  1.00          Pr  
ATOM    798    E GLU 0  91      45.765  18.711 130.419  1.00  1.00          Pr  
ATOM    799    F GLU 0  91      45.776  19.395 132.899  1.00  1.00          Pr  
ATOM    800    F GLU 0  91      44.553  17.670 133.509  1.00  1.00          Pr  
ATOM    801    B GLU 0  91      47.269  20.250 128.087  1.00  1.00          Pr  
ATOM    802    C GLU 0  91      46.548  17.502 128.365  1.00  1.00          Pr  
ATOM    803    A GLU 0  91      45.684  18.594 128.789  1.00  1.00          Pr  
ATOM    804    A GLU 0  91      46.104  19.837 128.024  1.00  1.00          Pr  
ATOM    805    A GLU 0  91      45.804  18.856 130.289  1.00  1.00          Pr  
ATOM    806    A GLU 0  91      45.024  17.934 131.182  1.00  1.00          Pr  
ATOM    807    A GLU 0  91      45.119  18.362 132.631  1.00  1.00          Pr  
ATOM    808    E TYR 0  92      44.300  20.282 124.596  1.00  1.00          Pr  
ATOM    809    B TYR 0  92      43.240  22.179 126.547  1.00  1.00          Pr  
ATOM    810    B TYR 0  92      42.264  18.223 122.082  1.00  1.00          Pr  
ATOM    811    C TYR 0  92      45.167  20.442 127.307  1.00  1.00          Pr  
ATOM    812    A TYR 0  92      45.565  21.549 126.463  1.00  1.00          Pr  
ATOM    813    A TYR 0  92      44.392  22.487 126.239  1.00  1.00          Pr  
ATOM    814    A TYR 0  92      46.114  21.047 125.121  1.00  1.00          Pr  
ATOM    815    D TYR 0  92      45.093  20.282 124.315  1.00  1.00          Pr  
ATOM    816    D TYR 0  92      44.161  20.953 123.532  1.00  1.00          Pr  
ATOM    817    D TYR 0  92      45.060  18.886 124.327  1.00  1.00          Pr  
ATOM    818    D TYR 0  92      43.227  20.271 122.800  1.00  1.00          Pr  
ATOM    819    D TYR 0  92      44.115  18.184 123.587  1.00  1.00          Pr  
ATOM    820    D TYR 0  92      43.207  18.887 122.826  1.00  1.00          Pr  
ATOM    821    E HIS 0  93      44.736  26.065 125.868  1.00  1.00          Pr  
ATOM    822    B HIS 0  93      45.489  25.374 123.767  1.00  1.00          Pr  
ATOM    823    C HIS 0  93      44.706  23.637 125.665  1.00  1.00          Pr  
ATOM    824    C HIS 0  93      44.497  27.793 126.098  1.00  1.00          Pr  
ATOM    825    C HIS 0  93      46.114  27.463 127.464  1.00  1.00          Pr  
ATOM    826    A HIS 0  93      43.698  24.517 125.108  1.00  1.00          Pr  
ATOM    827    A HIS 0  93      44.282  25.126 123.849  1.00  1.00          Pr  
ATOM    828    A HIS 0  93      43.263  25.594 126.105  1.00  1.00          Pr  
ATOM    829    D HIS 0  93      44.368  26.498 126.548  1.00  1.00          Pr  
ATOM    830    D HIS 0  93      45.391  26.297 127.411  1.00  1.00          Pr  
ATOM    831    D HIS 0  93      45.553  28.353 126.664  1.00  1.00          Pr  
ATOM    832    E ASP 0  94      43.487  25.149 121.172  1.00  1.00          Pr  
ATOM    833    F ASP 0  94      44.738  23.309 120.926  1.00  1.00          Pr  
ATOM    834    F ASP 0  94      42.950  22.832 119.726  1.00  1.00          Pr  
ATOM    835    B ASP 0  94      42.505  27.785 121.981  1.00  1.00          Pr  
ATOM    836    C ASP 0  94      43.427  25.342 122.863  1.00  1.00          Pr  
ATOM    837    A ASP 0  94      43.865  25.857 121.580  1.00  1.00          Pr  
ATOM    838    A ASP 0  94      43.542  27.338 121.489  1.00  1.00          Pr  
ATOM    839    A ASP 0  94      43.204  25.090 120.441  1.00  1.00          Pr  
ATOM    840    A ASP 0  94      43.663  23.638 120.368  1.00  1.00          Pr  
ATOM    841    E VAL 0  95      44.851  29.875 120.626  1.00  1.00          Pr  
ATOM    842    B VAL 0  95      45.374  29.351 118.498  1.00  1.00          Pr  
ATOM    843    C VAL 0  95      44.446  28.099 120.869  1.00  1.00          Pr  
ATOM    844    A VAL 0  95      44.248  29.524 120.613  1.00  1.00          Pr  
ATOM    845    A VAL 0  95      44.363  29.731 119.112  1.00  1.00          Pr  
ATOM    846    A VAL 0  95      45.272  30.398 121.361  1.00  1.00          Pr  
ATOM    847    A VAL 0  95      45.045  31.881 121.066  1.00  1.00          Pr  
ATOM    848    A VAL 0  95      45.206  30.140 122.862  1.00  1.00          Pr  
ATOM    849    E ARG 0  96      41.593  31.237 115.053  1.00  1.00          Pr  
ATOM    850    B ARG 0  96      43.890  32.940 117.706  1.00  1.00          Pr  
ATOM    851    G ARG 0  96      40.596  31.370 113.117  1.00  1.00          Pr  
ATOM    852    G ARG 0  96      38.447  30.654 112.739  1.00  1.00          Pr  
ATOM    853    G ARG 0  96      39.588  31.820 111.116  1.00  1.00          Pr  
ATOM    854    C ARG 0  96      43.330  30.305 118.517  1.00  1.00          Pr  
ATOM    855    A ARG 0  96      43.392  30.660 117.107  1.00  1.00          Pr  
ATOM    856    A ARG 0  96      44.103  31.999 116.936  1.00  1.00          Pr  
ATOM    857    A ARG 0  96      41.989  30.732 116.519  1.00  1.00          Pr  
ATOM    858    A ARG 0  96      41.991  31.043 115.047  1.00  1.00          Pr  
ATOM    859    A ARG 0  96      40.656  30.809 114.457  1.00  1.00          Pr  
ATOM    860    A ARG 0  96      39.542  31.279 112.324  1.00  1.00          Pr  
ATOM    861    E VAL 0  97      46.254  33.222 115.277  1.00  1.00          Pr  
ATOM    862    B VAL 0  97      45.085  33.192 113.347  1.00  1.00          Pr  
ATOM    863    C VAL 0  97      44.960  32.089 115.928  1.00  1.00          Pr  
ATOM    864    A VAL 0  97      45.700  33.311 115.654  1.00  1.00          Pr  
ATOM    865    A VAL 0  97      45.180  33.896 114.359  1.00  1.00          Pr  
ATOM    866    A VAL 0  97      47.213  33.061 115.589  1.00  1.00          Pr  
ATOM    867    A VAL 0  97      47.918  34.300 115.084  1.00  1.00          Pr  
ATOM    868    A VAL 0  97      47.722  32.708 116.977  1.00  1.00          Pr  
ATOM    869    E VAL 0  98      43.840  36.378 113.603  1.00  1.00          Pr  
ATOM    870    B VAL 0  98      45.687  37.725 113.980  1.00  1.00          Pr  
ATOM    871    C VAL 0  98      44.863  35.189 114.395  1.00  1.00          Pr  
ATOM    872    A VAL 0  98      44.251  35.934 113.305  1.00  1.00          Pr  
ATOM    873    A VAL 0  98      45.125  37.152 113.041  1.00  1.00          Pr  
ATOM    874    A VAL 0  98      42.823  36.372 113.708  1.00  1.00          Pr  
ATOM    875    A VAL 0  98      42.104  37.085 112.582  1.00  1.00          Pr  
ATOM    876    A VAL 0  98      42.027  35.189 114.209  1.00  1.00          Pr  
ATOM    877    E LEU 0  99      46.735  38.123 110.789  1.00  1.00          Pr  
ATOM    878    B LEU 0  99      44.505  39.717 109.985  1.00  1.00          Pr  
ATOM    879    C LEU 0  99      45.246  37.548 111.778  1.00  1.00          Pr  
ATOM    880    A LEU 0  99      46.114  38.657 111.400  1.00  1.00          Pr  
ATOM    881    A LEU 0  99      45.300  39.847 110.913  1.00  1.00          Pr  
ATOM    882    A LEU 0  99      47.115  38.244 110.306  1.00  1.00          Pr  
ATOM    883    A LEU 0  99      47.964  37.014 110.573  1.00  1.00          Pr  
ATOM    884    A LEU 0  99      48.968  36.791 109.448  1.00  1.00          Pr  
ATOM    885    A LEU 0  99      48.671  37.167 111.907  1.00  1.00          Pr  
ATOM    886    E ASP 0 100      44.921  42.672 111.564  1.00  1.00          Pr  
ATOM    887    F ASP 0 100      42.711  42.464 111.781  1.00  1.00          Pr  
ATOM    888    F ASP 0 100      43.149  43.934 113.364  1.00  1.00          Pr  
ATOM    889    B ASP 0 100      47.672  42.420 110.628  1.00  1.00          Pr  
ATOM    890    C ASP 0 100      45.542  41.010 111.510  1.00  1.00          Pr  
ATOM    891    A ASP 0 100      45.294  42.282 110.854  1.00  1.00          Pr  
ATOM    892    A ASP 0 100      46.574  42.651 110.121  1.00  1.00          Pr  
ATOM    893    A ASP 0 100      44.936  43.356 111.884  1.00  1.00          Pr  
ATOM    894    A ASP 0 100      43.487  43.255 112.367  1.00  1.00          Pr  
ATOM    895    E PHE 0 101      47.029  42.129 107.120  1.00  1.00          Pr  
ATOM    896    B PHE 0 101      46.991  45.897 108.338  1.00  1.00          Pr  
ATOM    897    C PHE 0 101      46.445  43.238 108.945  1.00  1.00          Pr  
ATOM    898    A PHE 0 101      47.615  43.588 108.161  1.00  1.00          Pr  
ATOM    899    A PHE 0 101      47.908  45.071 108.296  1.00  1.00          Pr  
ATOM    900    A PHE 0 101      47.428  43.209 106.690  1.00  1.00          Pr  
ATOM    901    D PHE 0 101      47.113  41.754 106.485  1.00  1.00          Pr  
ATOM    902    D PHE 0 101      48.066  40.775 106.782  1.00  1.00          Pr  
ATOM    903    D PHE 0 101      45.871  41.356 106.024  1.00  1.00          Pr  
ATOM    904    D PHE 0 101      47.776  39.438 106.608  1.00  1.00          Pr  
ATOM    905    D PHE 0 101      45.577  40.027 105.851  1.00  1.00          Pr  
ATOM    906    D PHE 0 101      46.526  39.068 106.136  1.00  1.00          Pr  
ATOM    907    E ILE 0 102      49.669  46.947 108.014  1.00  1.00          Pr  
ATOM    908    B ILE 0 102      48.836  48.321 106.880  1.00  1.00          Pr  
ATOM    909    C ILE 0 102      49.192  45.390 108.425  1.00  1.00          Pr  
ATOM    910    A ILE 0 102      49.648  46.770 108.520  1.00  1.00          Pr  
ATOM    911    A ILE 0 102      49.601  47.388 107.126  1.00  1.00          Pr  
ATOM    912    A ILE 0 102      51.067  46.865 109.120  1.00  1.00          Pr  
