# Supplementary material for: LoCoHD: a metric for comparing local environments of proteins
Source: Nat Commun. 2024 May 13;15:4029. doi: 10.1038/s41467-024-48225-0 (PMC11091161; doi:10.1038/s41467-024-48225-0)
Supplement: Supplementary file 4 — Source Data [file 41467_2024_48225_MOESM4_ESM.zip › Fig4_SFig15/h5_277_blabelled.pdb]

ATOM      1    B GLU 0   1     -11.206  -4.319   0.762  1.00  0.30          Pr  
ATOM      2    B GLU 0   1     -10.567  -4.485   2.849  1.00  0.24          Pr  
ATOM      3    E GLU 0   1     -13.204   0.169   0.196  1.00  0.11          Pr  
ATOM      4    C GLU 0   1     -14.028  -0.018   2.877  1.00  0.15          Pr  
ATOM      5    F GLU 0   1     -12.646  -0.351   2.468  1.00  0.08          Pr  
ATOM      6    F GLU 0   1     -12.357   0.220   1.085  1.00  0.08          Pr  
ATOM      7    F GLU 0   1     -12.455  -1.871   2.447  1.00  0.16          Pr  
ATOM      8    F GLU 0   1     -11.059  -2.307   2.029  1.00  0.19          Pr  
ATOM      9    F GLU 0   1     -10.935  -3.807   1.871  1.00  0.23          Pr  
ATOM     10    B GLU 0   2      -9.213   4.208   2.370  1.00  0.13          Pr  
ATOM     11    B GLU 0   2     -11.188   3.275   2.502  1.00  0.14          Pr  
ATOM     12    E GLU 0   2      -9.807  -0.891  -0.719  1.00  0.08          Pr  
ATOM     13    C GLU 0   2     -11.170   0.778   0.911  1.00  0.08          Pr  
ATOM     14    F GLU 0   2     -10.754   1.281  -0.387  1.00  0.06          Pr  
ATOM     15    F GLU 0   2     -10.042   0.219  -1.187  1.00  0.08          Pr  
ATOM     16    F GLU 0   2      -9.768   2.433  -0.272  1.00  0.08          Pr  
ATOM     17    F GLU 0   2     -10.325   3.712   0.331  1.00  0.10          Pr  
ATOM     18    F GLU 0   2     -10.237   3.732   1.840  1.00  0.12          Pr  
ATOM     19    B GLU 0   3      -9.299  -1.665  -7.422  1.00  0.20          Pr  
ATOM     20    B GLU 0   3      -8.029   0.117  -7.588  1.00  0.16          Pr  
ATOM     21    E GLU 0   3      -6.360  -0.199  -2.911  1.00  0.06          Pr  
ATOM     22    C GLU 0   3      -9.680   0.602  -2.390  1.00  0.06          Pr  
ATOM     23    F GLU 0   3      -8.731  -0.110  -3.169  1.00  0.08          Pr  
ATOM     24    F GLU 0   3      -7.367   0.487  -2.955  1.00  0.06          Pr  
ATOM     25    F GLU 0   3      -9.069   0.034  -4.612  1.00  0.10          Pr  
ATOM     26    F GLU 0   3      -8.238  -0.885  -5.438  1.00  0.13          Pr  
ATOM     27    F GLU 0   3      -8.544  -0.805  -6.918  1.00  0.14          Pr  
ATOM     28    E ALA 0   4      -4.362   2.196  -1.033  1.00  0.08          Pr  
ATOM     29    C ALA 0   4      -7.359   1.790  -2.853  1.00  0.05          Pr  
ATOM     30    F ALA 0   4      -6.147   2.532  -2.598  1.00  0.05          Pr  
ATOM     31    F ALA 0   4      -5.571   2.167  -1.238  1.00  0.06          Pr  
ATOM     32    F ALA 0   4      -6.457   4.002  -2.691  1.00  0.07          Pr  
ATOM     33    E VAL 0   5      -4.757  -0.668   1.504  1.00  0.05          Pr  
ATOM     34    C VAL 0   5      -6.445   1.800  -0.313  1.00  0.05          Pr  
ATOM     35    F VAL 0   5      -5.995   1.289   0.969  1.00  0.05          Pr  
ATOM     36    F VAL 0   5      -5.623  -0.159   0.816  1.00  0.05          Pr  
ATOM     37    F VAL 0   5      -7.038   1.430   2.092  1.00  0.08          Pr  
ATOM     38    F VAL 0   5      -8.124   0.371   1.982  1.00  0.09          Pr  
ATOM     39    F VAL 0   5      -6.357   1.364   3.454  1.00  0.09          Pr  
ATOM     40    E ARG 0   6      -3.765  -3.134  -0.641  1.00  0.05          Pr  
ATOM     41    D ARG 0   6      -9.908  -5.045  -1.511  1.00  0.22          Pr  
ATOM     42    D ARG 0   6     -10.203  -6.257  -3.454  1.00  0.22          Pr  
ATOM     43    D ARG 0   6     -11.558  -6.641  -1.639  1.00  0.30          Pr  
ATOM     44    C ARG 0   6      -6.254  -0.800  -0.137  1.00  0.04          Pr  
ATOM     45    F ARG 0   6      -5.959  -2.182  -0.441  1.00  0.05          Pr  
ATOM     46    F ARG 0   6      -4.543  -2.246  -0.964  1.00  0.05          Pr  
ATOM     47    F ARG 0   6      -6.953  -2.655  -1.487  1.00  0.05          Pr  
ATOM     48    F ARG 0   6      -8.053  -3.521  -0.937  1.00  0.10          Pr  
ATOM     49    F ARG 0   6      -8.791  -4.264  -2.038  1.00  0.15          Pr  
ATOM     50    F ARG 0   6     -10.556  -5.979  -2.203  1.00  0.20          Pr  
ATOM     51    E LEU 0   7      -0.768  -0.766  -1.461  1.00  0.07          Pr  
ATOM     52    C LEU 0   7      -4.245  -1.231  -1.740  1.00  0.05          Pr  
ATOM     53    F LEU 0   7      -2.970  -0.954  -2.291  1.00  0.06          Pr  
ATOM     54    F LEU 0   7      -1.962  -0.600  -1.285  1.00  0.06          Pr  
ATOM     55    F LEU 0   7      -3.164   0.227  -3.123  1.00  0.10          Pr  
ATOM     56    F LEU 0   7      -3.506  -0.133  -4.490  1.00  0.10          Pr  
ATOM     57    F LEU 0   7      -3.730   1.108  -5.213  1.00  0.14          Pr  
ATOM     58    F LEU 0   7      -2.358  -0.887  -5.047  1.00  0.13          Pr  
ATOM     59    E TYR 0   8       0.060  -0.871   1.687  1.00  0.05          Pr  
ATOM     60    E TYR 0   8       0.255   3.438   6.018  1.00  0.12          Pr  
ATOM     61    C TYR 0   8      -2.461   0.015  -0.303  1.00  0.05          Pr  
ATOM     62    F TYR 0   8      -1.664   0.434   0.792  1.00  0.05          Pr  
ATOM     63    F TYR 0   8      -1.133  -0.723   1.496  1.00  0.05          Pr  
ATOM     64    F TYR 0   8      -2.505   1.233   1.728  1.00  0.05          Pr  
ATOM     65    A TYR 0   8      -1.757   1.743   2.868  1.00  0.08          Pr  
ATOM     66    A TYR 0   8      -2.328   1.762   4.104  1.00  0.09          Pr  
ATOM     67    A TYR 0   8      -0.517   2.267   2.688  1.00  0.09          Pr  
ATOM     68    A TYR 0   8      -1.677   2.322   5.156  1.00  0.11          Pr  
ATOM     69    A TYR 0   8       0.161   2.810   3.716  1.00  0.10          Pr  
ATOM     70    A TYR 0   8      -0.419   2.860   4.967  1.00  0.10          Pr  
ATOM     71    E ILE 0   9      -0.250  -4.541   2.004  1.00  0.05          Pr  
ATOM     72    C ILE 0   9      -2.044  -1.542   1.844  1.00  0.05          Pr  
ATOM     73    F ILE 0   9      -1.770  -2.739   2.504  1.00  0.05          Pr  
ATOM     74    F ILE 0   9      -0.951  -3.631   1.586  1.00  0.05          Pr  
ATOM     75    F ILE 0   9      -3.111  -3.324   2.815  1.00  0.08          Pr  
ATOM     76    F ILE 0   9      -3.843  -2.304   3.656  1.00  0.08          Pr  
ATOM     77    F ILE 0   9      -2.991  -4.658   3.473  1.00  0.11          Pr  
ATOM     78    F ILE 0   9      -5.288  -2.599   3.807  1.00  0.10          Pr  
ATOM     79    E GLN 0  10       2.021  -4.254  -0.329  1.00  0.06          Pr  
ATOM     80    E GLN 0  10      -2.113  -6.767  -2.781  1.00  0.25          Pr  
ATOM     81    C GLN 0  10      -1.029  -3.279   0.322  1.00  0.05          Pr  
ATOM     82    C GLN 0  10      -0.132  -5.830  -3.283  1.00  0.15          Pr  
ATOM     83    F GLN 0  10      -0.281  -3.924  -0.733  1.00  0.06          Pr  
ATOM     84    F GLN 0  10       1.136  -3.488  -0.660  1.00  0.06          Pr  
ATOM     85    F GLN 0  10      -0.824  -3.511  -2.075  1.00  0.09          Pr  
ATOM     86    F GLN 0  10      -1.910  -4.392  -2.541  1.00  0.12          Pr  
ATOM     87    F GLN 0  10      -1.396  -5.770  -2.883  1.00  0.15          Pr  
ATOM     88    E TRP 0  11       4.279  -2.545   0.375  1.00  0.05          Pr  
ATOM     89    C TRP 0  11       1.299  -2.216  -0.962  1.00  0.07          Pr  
ATOM     90    C TRP 0  11       5.194   2.029  -0.429  1.00  0.07          Pr  
ATOM     91    F TRP 0  11       2.534  -1.517  -0.841  1.00  0.07          Pr  
ATOM     92    F TRP 0  11       3.211  -1.959   0.421  1.00  0.05          Pr  
ATOM     93    F TRP 0  11       2.189  -0.038  -0.792  1.00  0.08          Pr  
ATOM     94    A TRP 0  11       3.307   0.840  -0.414  1.00  0.08          Pr  
ATOM     95    A TRP 0  11       4.358   1.219  -1.169  1.00  0.10          Pr  
ATOM     96    A TRP 0  11       3.451   1.457   0.831  1.00  0.07          Pr  
ATOM     97    A TRP 0  11       4.636   2.195   0.810  1.00  0.06          Pr  
ATOM     98    A TRP 0  11       2.678   1.440   1.967  1.00  0.06          Pr  
ATOM     99    A TRP 0  11       5.064   2.918   1.915  1.00  0.05          Pr  
ATOM    100    A TRP 0  11       3.102   2.154   3.059  1.00  0.06          Pr  
ATOM    101    A TRP 0  11       4.287   2.882   3.022  1.00  0.06          Pr  
ATOM    102    E LEU 0  12       4.604  -3.788   3.370  1.00  0.04          Pr  
ATOM    103    C LEU 0  12       2.510  -1.750   1.523  1.00  0.04          Pr  
ATOM    104    F LEU 0  12       2.959  -2.118   2.849  1.00  0.04          Pr  
ATOM    105    F LEU 0  12       3.470  -3.554   2.952  1.00  0.04          Pr  
ATOM    106    F LEU 0  12       1.778  -1.950   3.751  1.00  0.05          Pr  
ATOM    107    F LEU 0  12       1.569  -0.550   4.304  1.00  0.06          Pr  
ATOM    108    F LEU 0  12       0.287  -0.479   5.069  1.00  0.07          Pr  
ATOM    109    F LEU 0  12       2.734  -0.138   5.176  1.00  0.06          Pr  
ATOM    110    E LYS 0  13       4.829  -7.232   1.930  1.00  0.08          Pr  
ATOM    111    D LYS 0  13      -1.331  -6.551   5.864  1.00  0.19          Pr  
ATOM    112    C LYS 0  13       2.633  -4.514   2.597  1.00  0.05          Pr  
ATOM    113    F LYS 0  13       2.991  -5.917   2.736  1.00  0.06          Pr  
ATOM    114    F LYS 0  13       4.023  -6.331   1.697  1.00  0.07          Pr  
ATOM    115    F LYS 0  13       1.739  -6.776   2.646  1.00  0.08          Pr  
ATOM    116    F LYS 0  13       0.813  -6.578   3.832  1.00  0.06          Pr  
ATOM    117    F LYS 0  13      -0.450  -7.413   3.693  1.00  0.09          Pr  
ATOM    118    F LYS 0  13      -1.054  -7.759   5.045  1.00  0.12          Pr  
ATOM    119    B GLU 0  14       3.105  -6.378  -4.652  1.00  0.18          Pr  
ATOM    120    B GLU 0  14       2.319  -4.483  -3.887  1.00  0.22          Pr  
ATOM    121    E GLU 0  14       7.337  -5.234  -0.722  1.00  0.08          Pr  
ATOM    122    C GLU 0  14       4.004  -5.659   0.557  1.00  0.04          Pr  
ATOM    123    F GLU 0  14       5.018  -5.846  -0.461  1.00  0.06          Pr  
ATOM    124    F GLU 0  14       6.309  -5.125  -0.050  1.00  0.07          Pr  
ATOM    125    F GLU 0  14       4.516  -5.341  -1.825  1.00  0.10          Pr  
ATOM    126    F GLU 0  14       3.246  -6.006  -2.302  1.00  0.10          Pr  
ATOM    127    F GLU 0  14       2.866  -5.594  -3.712  1.00  0.15          Pr  
ATOM    128    E GLY 0  15       7.983  -1.934   3.073  1.00  0.05          Pr  
ATOM    129    C GLY 0  15       6.244  -4.385   1.062  1.00  0.05          Pr  
ATOM    130    F GLY 0  15       7.432  -3.752   1.615  1.00  0.05          Pr  
ATOM    131    F GLY 0  15       7.174  -2.394   2.264  1.00  0.05          Pr  
ATOM    132    E GLY 0  16       7.500   0.532   0.984  1.00  0.05          Pr  
ATOM    133    C GLY 0  16       6.040  -1.770   1.944  1.00  0.04          Pr  
ATOM    134    F GLY 0  16       5.779  -0.401   2.346  1.00  0.04          Pr  
ATOM    135    F GLY 0  16       6.947   0.526   2.086  1.00  0.04          Pr  
ATOM    136    E PRO 0  17      10.470   2.316   1.705  1.00  0.05          Pr  
ATOM    137    C PRO 0  17       7.318   1.350   3.079  1.00  0.03          Pr  
ATOM    138    F PRO 0  17       8.402   2.317   2.949  1.00  0.03          Pr  
ATOM    139    F PRO 0  17       9.680   1.677   2.399  1.00  0.04          Pr  
ATOM    140    F PRO 0  17       8.634   2.797   4.381  1.00  0.04          Pr  
ATOM    141    F PRO 0  17       7.331   2.596   5.068  1.00  0.04          Pr  
ATOM    142    F PRO 0  17       6.674   1.423   4.396  1.00  0.04          Pr  
ATOM    143    E SER 0  18      11.336  -2.254   0.850  1.00  0.06          Pr  
ATOM    144    E SER 0  18      11.674  -0.489   4.636  1.00  0.11          Pr  
ATOM    145    C SER 0  18       9.860   0.396   2.709  1.00  0.04          Pr  
ATOM    146    F SER 0  18      11.039  -0.347   2.294  1.00  0.04          Pr  
ATOM    147    F SER 0  18      10.753  -1.188   1.045  1.00  0.05          Pr  
ATOM    148    F SER 0  18      11.507  -1.242   3.442  1.00  0.05          Pr  
ATOM    149    E SER 0  19       9.738  -0.694  -3.364  1.00  0.11          Pr  
ATOM    150    E SER 0  19       7.746  -2.573  -2.204  1.00  0.13          Pr  
ATOM    151    C SER 0  19       9.844  -0.707   0.206  1.00  0.06          Pr  
ATOM    152    F SER 0  19       9.545  -1.363  -1.058  1.00  0.07          Pr  
ATOM    153    F SER 0  19      10.070  -0.496  -2.195  1.00  0.08          Pr  
ATOM    154    F SER 0  19       8.035  -1.611  -1.201  1.00  0.09          Pr  
ATOM    155    E GLY 0  20      10.762   3.112  -4.279  1.00  0.06          Pr  
ATOM    156    C GLY 0  20      10.896   0.479  -1.821  1.00  0.06          Pr  
ATOM    157    F GLY 0  20      11.479   1.391  -2.784  1.00  0.06          Pr  
ATOM    158    F GLY 0  20      10.476   2.383  -3.330  1.00  0.06          Pr  
ATOM    159    E ARG 0  21       7.457   3.349  -0.934  1.00  0.04          Pr  
ATOM    160    D ARG 0  21       5.564  -0.872  -3.788  1.00  0.20          Pr  
ATOM    161    D ARG 0  21       3.472  -0.995  -4.748  1.00  0.25          Pr  
ATOM    162    D ARG 0  21       4.291  -2.756  -3.531  1.00  0.28          Pr  
ATOM    163    C ARG 0  21       9.297   2.413  -2.729  1.00  0.04          Pr  
ATOM    164    F ARG 0  21       8.234   3.281  -3.189  1.00  0.04          Pr  
ATOM    165    F ARG 0  21       7.489   3.905  -2.033  1.00  0.04          Pr  
ATOM    166    F ARG 0  21       7.275   2.486  -4.058  1.00  0.07          Pr  
ATOM    167    F ARG 0  21       6.786   1.229  -3.393  1.00  0.10          Pr  
ATOM    168    F ARG 0  21       5.831   0.469  -4.291  1.00  0.14          Pr  
ATOM    169    F ARG 0  21       4.440  -1.539  -4.022  1.00  0.20          Pr  
ATOM    170    E PRO 0  22       4.230   4.665  -2.436  1.00  0.08          Pr  
ATOM    171    C PRO 0  22       6.915   5.094  -2.253  1.00  0.06          Pr  
ATOM    172    F PRO 0  22       6.042   5.738  -1.296  1.00  0.06          Pr  
ATOM    173    F PRO 0  22       4.637   5.168  -1.388  1.00  0.07          Pr  
ATOM    174    F PRO 0  22       6.066   7.218  -1.721  1.00  0.07          Pr  
ATOM    175    F PRO 0  22       7.056   7.303  -2.833  1.00  0.08          Pr  
ATOM    176    F PRO 0  22       7.078   5.940  -3.435  1.00  0.07          Pr  
ATOM    177    E PRO 0  23       1.532   6.375  -1.335  1.00  0.09          Pr  
ATOM    178    C PRO 0  23       3.882   5.231  -0.290  1.00  0.06          Pr  
ATOM    179    F PRO 0  23       2.596   4.552  -0.192  1.00  0.07          Pr  
ATOM    180    F PRO 0  23       1.495   5.183  -1.030  1.00  0.08          Pr  
ATOM    181    F PRO 0  23       2.277   4.630   1.295  1.00  0.09          Pr  
ATOM    182    F PRO 0  23       2.955   5.871   1.755  1.00  0.09          Pr  
ATOM    183    F PRO 0  23       4.218   5.964   0.947  1.00  0.07          Pr  
ATOM    184    E PRO 0  24      -1.270   6.839  -3.107  1.00  0.11          Pr  
ATOM    185    C PRO 0  24       0.525   4.343  -1.416  1.00  0.08          Pr  
ATOM    186    F PRO 0  24      -0.619   4.686  -2.265  1.00  0.09          Pr  
ATOM    187    F PRO 0  24      -1.127   6.114  -2.118  1.00  0.10          Pr  
ATOM    188    F PRO 0  24      -1.688   3.701  -1.786  1.00  0.11          Pr  
ATOM    189    F PRO 0  24      -0.958   2.545  -1.241  1.00  0.09          Pr  
ATOM    190    F PRO 0  24       0.477   2.931  -1.032  1.00  0.08          Pr  
ATOM    191    B SER 0  25      -0.812   9.587  -1.716  1.00  0.18          Pr  
ATOM    192    B SER 0  25      -0.127   9.027   0.294  1.00  0.18          Pr  
ATOM    193    E SER 0  25      -3.471   8.964   0.935  1.00  0.20          Pr  
ATOM    194    C SER 0  25      -1.410   6.501  -0.893  1.00  0.09          Pr  
ATOM    195    F SER 0  25      -1.980   7.807  -0.619  1.00  0.11          Pr  
ATOM    196    F SER 0  25      -0.899   8.887  -0.682  1.00  0.12          Pr  
ATOM    197    F SER 0  25      -2.675   7.803   0.747  1.00  0.15          Pr  
