# Supplementary material for: LoCoHD: a metric for comparing local environments of proteins
Source: Nat Commun. 2024 May 13;15:4029. doi: 10.1038/s41467-024-48225-0 (PMC11091161; doi:10.1038/s41467-024-48225-0)
Supplement: Supplementary file 4 — Source Data [file 41467_2024_48225_MOESM4_ESM.zip › Fig4_SFig15/h5_288_blabelled.pdb]

ATOM      1    B GLU 0   1      15.556   3.038   5.489  1.00  0.30          Pr  
ATOM      2    B GLU 0   1      13.813   1.928   6.211  1.00  0.31          Pr  
ATOM      3    E GLU 0   1      13.847  -1.032   1.832  1.00  0.13          Pr  
ATOM      4    C GLU 0   1      13.309  -1.206   5.173  1.00  0.22          Pr  
ATOM      5    F GLU 0   1      13.544  -0.238   4.078  1.00  0.15          Pr  
ATOM      6    F GLU 0   1      13.063  -0.824   2.759  1.00  0.12          Pr  
ATOM      7    F GLU 0   1      15.030   0.109   3.988  1.00  0.21          Pr  
ATOM      8    F GLU 0   1      15.605   0.673   5.276  1.00  0.24          Pr  
ATOM      9    F GLU 0   1      14.946   1.970   5.687  1.00  0.27          Pr  
ATOM     10    B GLU 0   2      11.008  -3.659   4.880  1.00  0.21          Pr  
ATOM     11    B GLU 0   2      12.939  -3.785   3.851  1.00  0.21          Pr  
ATOM     12    E GLU 0   2       9.994   0.244   1.078  1.00  0.10          Pr  
ATOM     13    C GLU 0   2      11.770  -1.095   2.682  1.00  0.10          Pr  
ATOM     14    F GLU 0   2      11.203  -1.778   1.532  1.00  0.07          Pr  
ATOM     15    F GLU 0   2      10.435  -0.819   0.644  1.00  0.08          Pr  
ATOM     16    F GLU 0   2      10.268  -2.902   1.977  1.00  0.10          Pr  
ATOM     17    F GLU 0   2      10.971  -4.124   2.548  1.00  0.13          Pr  
ATOM     18    F GLU 0   2      11.691  -3.840   3.851  1.00  0.16          Pr  
ATOM     19    B GLU 0   3      10.833   1.274  -5.563  1.00  0.20          Pr  
ATOM     20    B GLU 0   3      10.254  -0.766  -6.102  1.00  0.14          Pr  
ATOM     21    E GLU 0   3       7.235  -0.248  -2.088  1.00  0.05          Pr  
ATOM     22    C GLU 0   3      10.278  -1.218  -0.604  1.00  0.06          Pr  
ATOM     23    F GLU 0   3       9.568  -0.445  -1.585  1.00  0.06          Pr  
ATOM     24    F GLU 0   3       8.171  -0.973  -1.772  1.00  0.05          Pr  
ATOM     25    F GLU 0   3      10.295  -0.548  -2.900  1.00  0.09          Pr  
ATOM     26    F GLU 0   3       9.495   0.062  -4.005  1.00  0.10          Pr  
ATOM     27    F GLU 0   3      10.251   0.197  -5.311  1.00  0.13          Pr  
ATOM     28    E ALA 0   4       4.581  -2.298  -0.999  1.00  0.05          Pr  
ATOM     29    C ALA 0   4       8.049  -2.248  -1.624  1.00  0.04          Pr  
ATOM     30    F ALA 0   4       6.765  -2.887  -1.768  1.00  0.04          Pr  
ATOM     31    F ALA 0   4       5.777  -2.389  -0.739  1.00  0.04          Pr  
ATOM     32    F ALA 0   4       6.913  -4.363  -1.653  1.00  0.07          Pr  
ATOM     33    E VAL 0   5       4.235   0.534   1.656  1.00  0.05          Pr  
ATOM     34    C VAL 0   5       6.274  -2.076   0.438  1.00  0.05          Pr  
ATOM     35    F VAL 0   5       5.434  -1.493   1.448  1.00  0.05          Pr  
ATOM     36    F VAL 0   5       5.174  -0.030   1.146  1.00  0.06          Pr  
ATOM     37    F VAL 0   5       6.017  -1.675   2.856  1.00  0.08          Pr  
ATOM     38    F VAL 0   5       7.439  -1.161   2.898  1.00  0.12          Pr  
ATOM     39    F VAL 0   5       5.130  -1.022   3.920  1.00  0.10          Pr  
ATOM     40    E ARG 0   6       3.708   2.920  -0.963  1.00  0.04          Pr  
ATOM     41    D ARG 0   6       7.793   3.903  -4.152  1.00  0.18          Pr  
ATOM     42    D ARG 0   6      10.090   4.101  -4.339  1.00  0.26          Pr  
ATOM     43    D ARG 0   6       8.723   5.332  -5.706  1.00  0.27          Pr  
ATOM     44    C ARG 0   6       5.953   0.568   0.258  1.00  0.04          Pr  
ATOM     45    F ARG 0   6       5.743   1.894  -0.150  1.00  0.04          Pr  
ATOM     46    F ARG 0   6       4.464   1.949  -0.982  1.00  0.04          Pr  
ATOM     47    F ARG 0   6       6.975   2.250  -0.925  1.00  0.04          Pr  
ATOM     48    F ARG 0   6       6.742   3.137  -2.064  1.00  0.11          Pr  
ATOM     49    F ARG 0   6       7.845   2.944  -3.049  1.00  0.13          Pr  
ATOM     50    F ARG 0   6       8.869   4.446  -4.728  1.00  0.20          Pr  
ATOM     51    E LEU 0   7       0.735   0.576  -1.701  1.00  0.06          Pr  
ATOM     52    C LEU 0   7       4.244   0.852  -1.692  1.00  0.04          Pr  
ATOM     53    F LEU 0   7       3.019   0.564  -2.379  1.00  0.04          Pr  
ATOM     54    F LEU 0   7       1.896   0.323  -1.422  1.00  0.05          Pr  
ATOM     55    F LEU 0   7       3.264  -0.688  -3.155  1.00  0.07          Pr  
ATOM     56    F LEU 0   7       4.242  -0.532  -4.262  1.00  0.09          Pr  
ATOM     57    F LEU 0   7       4.718  -1.887  -4.661  1.00  0.09          Pr  
ATOM     58    F LEU 0   7       3.597   0.195  -5.417  1.00  0.10          Pr  
ATOM     59    E TYR 0   8      -0.270   0.772   1.832  1.00  0.06          Pr  
ATOM     60    E TYR 0   8      -0.762  -4.293   5.578  1.00  0.11          Pr  
ATOM     61    C TYR 0   8       2.290  -0.214  -0.316  1.00  0.04          Pr  
ATOM     62    F TYR 0   8       1.389  -0.573   0.766  1.00  0.05          Pr  
ATOM     63    F TYR 0   8       0.881   0.678   1.426  1.00  0.05          Pr  
ATOM     64    F TYR 0   8       2.149  -1.456   1.744  1.00  0.06          Pr  
ATOM     65    A TYR 0   8       1.342  -2.192   2.730  1.00  0.08          Pr  
ATOM     66    A TYR 0   8       0.661  -1.535   3.713  1.00  0.09          Pr  
ATOM     67    A TYR 0   8       1.320  -3.565   2.707  1.00  0.10          Pr  
ATOM     68    A TYR 0   8      -0.030  -2.220   4.651  1.00  0.09          Pr  
ATOM     69    A TYR 0   8       0.624  -4.264   3.637  1.00  0.10          Pr  
ATOM     70    A TYR 0   8      -0.058  -3.594   4.622  1.00  0.09          Pr  
ATOM     71    E ILE 0   9      -0.593   4.024   1.368  1.00  0.05          Pr  
ATOM     72    C ILE 0   9       1.765   1.627   1.519  1.00  0.04          Pr  
ATOM     73    F ILE 0   9       1.435   2.958   1.931  1.00  0.04          Pr  
ATOM     74    F ILE 0   9       0.457   3.548   0.978  1.00  0.04          Pr  
ATOM     75    F ILE 0   9       2.656   3.824   1.879  1.00  0.06          Pr  
ATOM     76    F ILE 0   9       3.802   3.091   2.497  1.00  0.08          Pr  
ATOM     77    F ILE 0   9       2.383   5.151   2.541  1.00  0.08          Pr  
ATOM     78    F ILE 0   9       3.508   2.476   3.834  1.00  0.11          Pr  
ATOM     79    E GLN 0  10      -2.382   3.999  -1.173  1.00  0.05          Pr  
ATOM     80    E GLN 0  10       0.216   6.327  -4.245  1.00  0.12          Pr  
ATOM     81    C GLN 0  10       0.850   3.531  -0.285  1.00  0.04          Pr  
ATOM     82    C GLN 0  10      -1.784   5.672  -3.479  1.00  0.11          Pr  
ATOM     83    F GLN 0  10       0.005   3.965  -1.346  1.00  0.05          Pr  
ATOM     84    F GLN 0  10      -1.365   3.318  -1.220  1.00  0.05          Pr  
ATOM     85    F GLN 0  10       0.673   3.588  -2.635  1.00  0.07          Pr  
ATOM     86    F GLN 0  10      -0.070   3.983  -3.845  1.00  0.10          Pr  
ATOM     87    F GLN 0  10      -0.532   5.433  -3.853  1.00  0.11          Pr  
ATOM     88    E TRP 0  11      -4.523   2.014   0.199  1.00  0.05          Pr  
ATOM     89    C TRP 0  11      -1.359   1.999  -1.126  1.00  0.06          Pr  
ATOM     90    C TRP 0  11      -4.765  -2.567  -0.291  1.00  0.07          Pr  
ATOM     91    F TRP 0  11      -2.534   1.213  -0.894  1.00  0.07          Pr  
ATOM     92    F TRP 0  11      -3.333   1.727   0.314  1.00  0.05          Pr  
ATOM     93    F TRP 0  11      -2.036  -0.204  -0.676  1.00  0.08          Pr  
ATOM     94    A TRP 0  11      -3.059  -1.155  -0.309  1.00  0.08          Pr  
ATOM     95    A TRP 0  11      -4.017  -1.709  -1.064  1.00  0.09          Pr  
ATOM     96    A TRP 0  11      -3.164  -1.679   0.955  1.00  0.07          Pr  
ATOM     97    A TRP 0  11      -4.232  -2.555   0.974  1.00  0.06          Pr  
ATOM     98    A TRP 0  11      -2.434  -1.464   2.086  1.00  0.07          Pr  
ATOM     99    A TRP 0  11      -4.578  -3.227   2.127  1.00  0.05          Pr  
ATOM    100    A TRP 0  11      -2.773  -2.112   3.199  1.00  0.06          Pr  
ATOM    101    A TRP 0  11      -3.835  -2.989   3.230  1.00  0.06          Pr  
ATOM    102    E LEU 0  12      -4.814   4.116   3.135  1.00  0.05          Pr  
ATOM    103    C LEU 0  12      -2.672   1.845   1.463  1.00  0.05          Pr  
ATOM    104    F LEU 0  12      -3.292   2.321   2.678  1.00  0.05          Pr  
ATOM    105    F LEU 0  12      -3.782   3.759   2.572  1.00  0.05          Pr  
ATOM    106    F LEU 0  12      -2.297   2.179   3.784  1.00  0.07          Pr  
ATOM    107    F LEU 0  12      -2.317   0.794   4.380  1.00  0.08          Pr  
ATOM    108    F LEU 0  12      -1.406   0.681   5.535  1.00  0.08          Pr  
ATOM    109    F LEU 0  12      -3.712   0.394   4.787  1.00  0.09          Pr  
ATOM    110    E LYS 0  13      -5.448   6.973   0.854  1.00  0.06          Pr  
ATOM    111    D LYS 0  13       2.105   9.077   1.383  1.00  0.15          Pr  
ATOM    112    C LYS 0  13      -3.034   4.579   1.852  1.00  0.04          Pr  
ATOM    113    F LYS 0  13      -3.409   5.961   1.615  1.00  0.04          Pr  
ATOM    114    F LYS 0  13      -4.667   6.026   0.759  1.00  0.05          Pr  
ATOM    115    F LYS 0  13      -2.256   6.717   0.947  1.00  0.06          Pr  
ATOM    116    F LYS 0  13      -1.211   7.232   1.918  1.00  0.07          Pr  
ATOM    117    F LYS 0  13      -0.086   7.927   1.176  1.00  0.07          Pr  
ATOM    118    F LYS 0  13       0.991   8.428   2.120  1.00  0.09          Pr  
ATOM    119    B GLU 0  14      -3.425   2.839  -4.099  1.00  0.16          Pr  
ATOM    120    B GLU 0  14      -5.083   3.807  -5.155  1.00  0.19          Pr  
ATOM    121    E GLU 0  14      -8.354   4.264  -0.429  1.00  0.06          Pr  
ATOM    122    C GLU 0  14      -4.868   5.004  -0.066  1.00  0.04          Pr  
ATOM    123    F GLU 0  14      -6.074   4.888  -0.855  1.00  0.04          Pr  
ATOM    124    F GLU 0  14      -7.195   4.287  -0.017  1.00  0.05          Pr  
ATOM    125    F GLU 0  14      -5.810   4.036  -2.099  1.00  0.07          Pr  
ATOM    126    F GLU 0  14      -4.638   4.521  -2.921  1.00  0.10          Pr  
ATOM    127    F GLU 0  14      -4.366   3.660  -4.141  1.00  0.14          Pr  
ATOM    128    E GLY 0  15      -8.107   1.318   3.478  1.00  0.05          Pr  
ATOM    129    C GLY 0  15      -6.832   3.817   1.168  1.00  0.05          Pr  
ATOM    130    F GLY 0  15      -7.804   3.254   2.096  1.00  0.05          Pr  
ATOM    131    F GLY 0  15      -7.468   1.839   2.559  1.00  0.05          Pr  
ATOM    132    E GLY 0  16      -7.598  -1.012   0.616  1.00  0.06          Pr  
ATOM    133    C GLY 0  16      -6.476   1.209   1.937  1.00  0.05          Pr  
ATOM    134    F GLY 0  16      -6.126  -0.156   2.292  1.00  0.05          Pr  
ATOM    135    F GLY 0  16      -7.098  -1.170   1.730  1.00  0.05          Pr  
ATOM    136    E PRO 0  17     -10.547  -3.674   1.476  1.00  0.06          Pr  
ATOM    137    C PRO 0  17      -7.391  -2.231   2.492  1.00  0.05          Pr  
ATOM    138    F PRO 0  17      -8.227  -3.324   2.017  1.00  0.05          Pr  
ATOM    139    F PRO 0  17      -9.700  -2.931   1.974  1.00  0.05          Pr  
ATOM    140    F PRO 0  17      -7.960  -4.438   3.032  1.00  0.06          Pr  
ATOM    141    F PRO 0  17      -7.546  -3.749   4.281  1.00  0.05          Pr  
ATOM    142    F PRO 0  17      -6.914  -2.452   3.870  1.00  0.05          Pr  
ATOM    143    E SER 0  18     -12.692   0.024   0.893  1.00  0.06          Pr  
ATOM    144    E SER 0  18     -12.873   0.164   3.775  1.00  0.11          Pr  
ATOM    145    C SER 0  18      -9.985  -1.736   2.472  1.00  0.05          Pr  
ATOM    146    F SER 0  18     -11.330  -1.195   2.462  1.00  0.05          Pr  
ATOM    147    F SER 0  18     -11.575  -0.413   1.170  1.00  0.06          Pr  
ATOM    148    F SER 0  18     -11.531  -0.287   3.680  1.00  0.05          Pr  
ATOM    149    E SER 0  19     -11.763   0.030  -2.936  1.00  0.10          Pr  
ATOM    150    E SER 0  19      -8.624   1.673  -0.243  1.00  0.14          Pr  
ATOM    151    C SER 0  19     -10.520  -0.243   0.383  1.00  0.06          Pr  
ATOM    152    F SER 0  19     -10.603   0.472  -0.876  1.00  0.07          Pr  
ATOM    153    F SER 0  19     -11.195  -0.422  -1.943  1.00  0.08          Pr  
ATOM    154    F SER 0  19      -9.205   0.913  -1.272  1.00  0.09          Pr  
ATOM    155    E GLY 0  20     -10.583  -4.396  -4.022  1.00  0.07          Pr  
ATOM    156    C GLY 0  20     -11.043  -1.698  -1.708  1.00  0.08          Pr  
ATOM    157    F GLY 0  20     -11.526  -2.701  -2.629  1.00  0.08          Pr  
ATOM    158    F GLY 0  20     -10.387  -3.509  -3.189  1.00  0.08          Pr  
ATOM    159    E ARG 0  21      -7.180  -3.844  -0.904  1.00  0.05          Pr  
ATOM    160    D ARG 0  21      -6.221  -0.564  -5.355  1.00  0.19          Pr  
ATOM    161    D ARG 0  21      -4.356   0.645  -5.964  1.00  0.19          Pr  
ATOM    162    D ARG 0  21      -6.036   0.291  -7.482  1.00  0.23          Pr  
ATOM    163    C ARG 0  21      -9.188  -3.185  -2.738  1.00  0.06          Pr  
ATOM    164    F ARG 0  21      -8.000  -3.898  -3.152  1.00  0.05          Pr  
ATOM    165    F ARG 0  21      -7.288  -4.487  -1.950  1.00  0.05          Pr  
ATOM    166    F ARG 0  21      -7.057  -2.972  -3.919  1.00  0.07          Pr  
ATOM    167    F ARG 0  21      -6.713  -1.679  -3.197  1.00  0.09          Pr  
ATOM    168    F ARG 0  21      -5.734  -0.837  -4.002  1.00  0.12          Pr  
ATOM    169    F ARG 0  21      -5.536   0.122  -6.266  1.00  0.18          Pr  
ATOM    170    E PRO 0  22      -4.126  -5.270  -1.982  1.00  0.07          Pr  
ATOM    171    C PRO 0  22      -6.799  -5.722  -2.084  1.00  0.05          Pr  
ATOM    172    F PRO 0  22      -6.023  -6.373  -1.038  1.00  0.05          Pr  
ATOM    173    F PRO 0  22      -4.632  -5.765  -0.970  1.00  0.06          Pr  
ATOM    174    F PRO 0  22      -5.965  -7.832  -1.487  1.00  0.05          Pr  
ATOM    175    F PRO 0  22      -6.115  -7.787  -2.969  1.00  0.07          Pr  
ATOM    176    F PRO 0  22      -6.941  -6.566  -3.282  1.00  0.05          Pr  
ATOM    177    E PRO 0  23      -1.680  -6.796  -1.006  1.00  0.07          Pr  
ATOM    178    C PRO 0  23      -4.005  -5.762   0.218  1.00  0.05          Pr  
ATOM    179    F PRO 0  23      -2.692  -5.139   0.414  1.00  0.05          Pr  
ATOM    180    F PRO 0  23      -1.659  -5.632  -0.597  1.00  0.06          Pr  
ATOM    181    F PRO 0  23      -2.344  -5.499   1.866  1.00  0.06          Pr  
ATOM    182    F PRO 0  23      -3.247  -6.626   2.212  1.00  0.06          Pr  
ATOM    183    F PRO 0  23      -4.508  -6.358   1.466  1.00  0.05          Pr  
ATOM    184    E PRO 0  24       0.878  -7.008  -3.055  1.00  0.08          Pr  
ATOM    185    C PRO 0  24      -0.733  -4.740  -1.001  1.00  0.06          Pr  
ATOM    186    F PRO 0  24       0.083  -4.916  -2.211  1.00  0.07          Pr  
ATOM    187    F PRO 0  24       0.960  -6.145  -2.184  1.00  0.08          Pr  
ATOM    188    F PRO 0  24       0.997  -3.691  -2.236  1.00  0.08          Pr  
ATOM    189    F PRO 0  24       0.983  -3.169  -0.858  1.00  0.08          Pr  
ATOM    190    F PRO 0  24      -0.355  -3.524  -0.264  1.00  0.06          Pr  
ATOM    191    B SER 0  25       1.905  -9.007  -0.021  1.00  0.15          Pr  
ATOM    192    B SER 0  25       2.495  -9.263  -2.122  1.00  0.14          Pr  
ATOM    193    E SER 0  25       4.064  -5.428   0.165  1.00  0.15          Pr  
ATOM    194    C SER 0  25       1.793  -6.192  -1.173  1.00  0.07          Pr  
ATOM    195    F SER 0  25       2.894  -7.122  -1.120  1.00  0.07          Pr  
ATOM    196    F SER 0  25       2.399  -8.570  -1.086  1.00  0.07          Pr  
ATOM    197    F SER 0  25       3.758  -6.814   0.103  1.00  0.09          Pr  
