# Supplementary material for: LoCoHD: a metric for comparing local environments of proteins
Source: Nat Commun. 2024 May 13;15:4029. doi: 10.1038/s41467-024-48225-0 (PMC11091161; doi:10.1038/s41467-024-48225-0)
Supplement: Supplementary file 4 — Source Data [file 41467_2024_48225_MOESM4_ESM.zip › Fig4_SFig15/h5_299_blabelled.pdb]

ATOM      1    B GLU 0   1     -10.280   2.786  -0.679  1.00  0.24          Pr  
ATOM      2    B GLU 0   1     -12.185   1.724  -0.753  1.00  0.28          Pr  
ATOM      3    E GLU 0   1     -12.358  -1.716  -3.745  1.00  0.14          Pr  
ATOM      4    C GLU 0   1     -13.675   1.195  -2.899  1.00  0.15          Pr  
ATOM      5    F GLU 0   1     -12.543   0.673  -3.695  1.00  0.13          Pr  
ATOM      6    F GLU 0   1     -12.078  -0.671  -3.157  1.00  0.13          Pr  
ATOM      7    F GLU 0   1     -11.359   1.663  -3.719  1.00  0.14          Pr  
ATOM      8    F GLU 0   1     -11.475   2.829  -2.739  1.00  0.18          Pr  
ATOM      9    F GLU 0   1     -11.300   2.420  -1.288  1.00  0.18          Pr  
ATOM     10    B GLU 0   2     -11.561  -4.990  -1.324  1.00  0.21          Pr  
ATOM     11    B GLU 0   2     -11.109  -5.224  -3.455  1.00  0.21          Pr  
ATOM     12    E GLU 0   2      -9.392  -0.322  -0.188  1.00  0.13          Pr  
ATOM     13    C GLU 0   2     -11.395  -0.631  -2.022  1.00  0.09          Pr  
ATOM     14    F GLU 0   2     -10.795  -1.809  -1.423  1.00  0.08          Pr  
ATOM     15    F GLU 0   2     -10.027  -1.373  -0.186  1.00  0.12          Pr  
ATOM     16    F GLU 0   2      -9.824  -2.468  -2.406  1.00  0.11          Pr  
ATOM     17    F GLU 0   2      -9.587  -3.947  -2.150  1.00  0.15          Pr  
ATOM     18    F GLU 0   2     -10.842  -4.776  -2.322  1.00  0.17          Pr  
ATOM     19    B GLU 0   3      -8.583  -3.867   6.254  1.00  0.23          Pr  
ATOM     20    B GLU 0   3     -10.724  -3.446   6.015  1.00  0.23          Pr  
ATOM     21    E GLU 0   3      -6.976  -1.417   2.389  1.00  0.08          Pr  
ATOM     22    C GLU 0   3     -10.078  -2.166   0.865  1.00  0.10          Pr  
ATOM     23    F GLU 0   3      -9.314  -1.857   2.065  1.00  0.10          Pr  
ATOM     24    F GLU 0   3      -7.840  -2.046   1.781  1.00  0.09          Pr  
ATOM     25    F GLU 0   3      -9.721  -2.771   3.216  1.00  0.14          Pr  
ATOM     26    F GLU 0   3      -9.215  -2.302   4.572  1.00  0.14          Pr  
ATOM     27    F GLU 0   3      -9.532  -3.275   5.690  1.00  0.18          Pr  
ATOM     28    E ALA 0   4      -4.386  -1.978  -0.273  1.00  0.06          Pr  
ATOM     29    C ALA 0   4      -7.582  -2.903   0.821  1.00  0.08          Pr  
ATOM     30    F ALA 0   4      -6.237  -3.269   0.449  1.00  0.07          Pr  
ATOM     31    F ALA 0   4      -5.587  -2.173  -0.347  1.00  0.07          Pr  
ATOM     32    F ALA 0   4      -6.258  -4.526  -0.374  1.00  0.10          Pr  
ATOM     33    E VAL 0   5      -4.669   1.537  -1.208  1.00  0.04          Pr  
ATOM     34    C VAL 0   5      -6.386  -1.474  -1.130  1.00  0.06          Pr  
ATOM     35    F VAL 0   5      -5.887  -0.380  -1.913  1.00  0.05          Pr  
ATOM     36    F VAL 0   5      -5.631   0.810  -1.038  1.00  0.05          Pr  
ATOM     37    F VAL 0   5      -6.853   0.007  -3.013  1.00  0.08          Pr  
ATOM     38    F VAL 0   5      -7.950   0.890  -2.509  1.00  0.10          Pr  
ATOM     39    F VAL 0   5      -6.097   0.711  -4.079  1.00  0.09          Pr  
ATOM     40    E ARG 0   6      -4.308   2.722   1.845  1.00  0.06          Pr  
ATOM     41    D ARG 0   6     -10.522   2.262   2.062  1.00  0.25          Pr  
ATOM     42    D ARG 0   6     -11.379   1.072   3.846  1.00  0.24          Pr  
ATOM     43    D ARG 0   6     -12.277   0.818   1.743  1.00  0.34          Pr  
ATOM     44    C ARG 0   6      -6.530   1.009  -0.126  1.00  0.05          Pr  
ATOM     45    F ARG 0   6      -6.382   1.998   0.880  1.00  0.05          Pr  
ATOM     46    F ARG 0   6      -5.064   1.783   1.599  1.00  0.05          Pr  
ATOM     47    F ARG 0   6      -7.552   1.871   1.828  1.00  0.09          Pr  
ATOM     48    F ARG 0   6      -8.240   3.176   2.086  1.00  0.11          Pr  
ATOM     49    F ARG 0   6      -9.527   2.975   2.862  1.00  0.15          Pr  
ATOM     50    F ARG 0   6     -11.395   1.386   2.553  1.00  0.21          Pr  
ATOM     51    E LEU 0   7      -1.299   0.553   1.753  1.00  0.06          Pr  
ATOM     52    C LEU 0   7      -4.799   0.523   1.903  1.00  0.05          Pr  
ATOM     53    F LEU 0   7      -3.522   0.090   2.412  1.00  0.05          Pr  
ATOM     54    F LEU 0   7      -2.435   0.267   1.414  1.00  0.06          Pr  
ATOM     55    F LEU 0   7      -3.604  -1.358   2.733  1.00  0.08          Pr  
ATOM     56    F LEU 0   7      -4.329  -1.653   3.997  1.00  0.10          Pr  
ATOM     57    F LEU 0   7      -4.334  -3.118   4.162  1.00  0.11          Pr  
ATOM     58    F LEU 0   7      -3.628  -0.983   5.144  1.00  0.14          Pr  
ATOM     59    E TYR 0   8      -0.155   1.713  -0.773  1.00  0.05          Pr  
ATOM     60    E TYR 0   8       0.700   0.020  -6.712  1.00  0.11          Pr  
ATOM     61    C TYR 0   8      -2.787  -0.017   0.205  1.00  0.05          Pr  
ATOM     62    F TYR 0   8      -1.898   0.152  -0.908  1.00  0.05          Pr  
ATOM     63    F TYR 0   8      -1.342   1.534  -0.952  1.00  0.05          Pr  
ATOM     64    F TYR 0   8      -2.595  -0.161  -2.204  1.00  0.06          Pr  
ATOM     65    A TYR 0   8      -1.701  -0.103  -3.364  1.00  0.08          Pr  
ATOM     66    A TYR 0   8      -2.078   0.614  -4.465  1.00  0.08          Pr  
ATOM     67    A TYR 0   8      -0.499  -0.782  -3.369  1.00  0.10          Pr  
ATOM     68    A TYR 0   8      -1.300   0.662  -5.572  1.00  0.09          Pr  
ATOM     69    A TYR 0   8       0.305  -0.739  -4.479  1.00  0.11          Pr  
ATOM     70    A TYR 0   8      -0.100  -0.021  -5.592  1.00  0.10          Pr  
ATOM     71    E ILE 0   9       0.102   4.740  -0.022  1.00  0.04          Pr  
ATOM     72    C ILE 0   9      -2.189   2.499  -1.188  1.00  0.04          Pr  
ATOM     73    F ILE 0   9      -1.775   3.871  -1.211  1.00  0.05          Pr  
ATOM     74    F ILE 0   9      -0.983   4.177   0.035  1.00  0.04          Pr  
ATOM     75    F ILE 0   9      -3.010   4.737  -1.256  1.00  0.07          Pr  
ATOM     76    F ILE 0   9      -3.883   4.254  -2.400  1.00  0.07          Pr  
ATOM     77    F ILE 0   9      -2.630   6.193  -1.416  1.00  0.09          Pr  
ATOM     78    F ILE 0   9      -5.345   4.271  -2.056  1.00  0.09          Pr  
ATOM     79    E GLN 0  10       1.486   3.756   2.941  1.00  0.06          Pr  
ATOM     80    E GLN 0  10      -1.362   3.321   6.622  1.00  0.17          Pr  
ATOM     81    C GLN 0  10      -1.532   3.734   1.145  1.00  0.04          Pr  
ATOM     82    C GLN 0  10       0.586   3.755   5.610  1.00  0.17          Pr  
ATOM     83    F GLN 0  10      -0.866   3.794   2.427  1.00  0.04          Pr  
ATOM     84    F GLN 0  10       0.557   3.213   2.351  1.00  0.05          Pr  
ATOM     85    F GLN 0  10      -1.737   3.027   3.420  1.00  0.07          Pr  
ATOM     86    F GLN 0  10      -0.980   2.281   4.502  1.00  0.11          Pr  
ATOM     87    F GLN 0  10      -0.598   3.167   5.670  1.00  0.14          Pr  
ATOM     88    E TRP 0  11       3.992   2.744   1.115  1.00  0.07          Pr  
ATOM     89    C TRP 0  11       0.714   2.129   1.600  1.00  0.06          Pr  
ATOM     90    C TRP 0  11       5.043  -1.402   0.102  1.00  0.09          Pr  
ATOM     91    F TRP 0  11       2.000   1.485   1.406  1.00  0.07          Pr  
ATOM     92    F TRP 0  11       2.930   2.391   0.646  1.00  0.06          Pr  
ATOM     93    F TRP 0  11       1.804   0.210   0.599  1.00  0.08          Pr  
ATOM     94    A TRP 0  11       3.056  -0.413   0.124  1.00  0.09          Pr  
ATOM     95    A TRP 0  11       4.028  -0.913   0.884  1.00  0.11          Pr  
ATOM     96    A TRP 0  11       3.433  -0.627  -1.222  1.00  0.08          Pr  
ATOM     97    A TRP 0  11       4.686  -1.243  -1.216  1.00  0.09          Pr  
ATOM     98    A TRP 0  11       2.824  -0.343  -2.427  1.00  0.08          Pr  
ATOM     99    A TRP 0  11       5.341  -1.583  -2.399  1.00  0.08          Pr  
ATOM    100    A TRP 0  11       3.470  -0.685  -3.594  1.00  0.08          Pr  
ATOM    101    A TRP 0  11       4.715  -1.299  -3.568  1.00  0.07          Pr  
ATOM    102    E LEU 0  12       4.751   5.451  -0.933  1.00  0.06          Pr  
ATOM    103    C LEU 0  12       2.515   2.738  -0.549  1.00  0.05          Pr  
ATOM    104    F LEU 0  12       3.291   3.603  -1.413  1.00  0.05          Pr  
ATOM    105    F LEU 0  12       3.668   4.906  -0.720  1.00  0.05          Pr  
ATOM    106    F LEU 0  12       2.479   3.875  -2.641  1.00  0.07          Pr  
ATOM    107    F LEU 0  12       2.134   2.628  -3.412  1.00  0.07          Pr  
ATOM    108    F LEU 0  12       0.683   2.354  -3.296  1.00  0.10          Pr  
ATOM    109    F LEU 0  12       2.558   2.741  -4.842  1.00  0.11          Pr  
ATOM    110    E LYS 0  13       4.648   7.339   2.418  1.00  0.08          Pr  
ATOM    111    D LYS 0  13      -0.910   8.842  -2.084  1.00  0.20          Pr  
ATOM    112    C LYS 0  13       2.769   5.394   0.116  1.00  0.04          Pr  
ATOM    113    F LYS 0  13       2.985   6.631   0.835  1.00  0.05          Pr  
ATOM    114    F LYS 0  13       3.916   6.428   2.035  1.00  0.07          Pr  
ATOM    115    F LYS 0  13       1.635   7.186   1.274  1.00  0.07          Pr  
ATOM    116    F LYS 0  13       0.725   7.514   0.094  1.00  0.05          Pr  
ATOM    117    F LYS 0  13       0.870   8.958  -0.337  1.00  0.08          Pr  
ATOM    118    F LYS 0  13       0.511   9.169  -1.801  1.00  0.11          Pr  
ATOM    119    B GLU 0  14       4.817   1.280   6.022  1.00  0.25          Pr  
ATOM    120    B GLU 0  14       2.942   0.671   5.070  1.00  0.20          Pr  
ATOM    121    E GLU 0  14       7.152   4.572   3.891  1.00  0.11          Pr  
ATOM    122    C GLU 0  14       3.881   5.237   2.630  1.00  0.05          Pr  
ATOM    123    F GLU 0  14       4.767   4.909   3.737  1.00  0.07          Pr  
ATOM    124    F GLU 0  14       6.124   4.394   3.235  1.00  0.09          Pr  
ATOM    125    F GLU 0  14       4.109   3.877   4.653  1.00  0.11          Pr  
ATOM    126    F GLU 0  14       4.125   2.487   4.090  1.00  0.12          Pr  
ATOM    127    F GLU 0  14       3.944   1.409   5.137  1.00  0.18          Pr  
ATOM    128    E GLY 0  15       6.918   1.064   0.456  1.00  0.13          Pr  
ATOM    129    C GLY 0  15       6.115   3.769   2.066  1.00  0.08          Pr  
ATOM    130    F GLY 0  15       7.312   3.180   1.500  1.00  0.09          Pr  
ATOM    131    F GLY 0  15       6.987   2.286   0.315  1.00  0.10          Pr  
ATOM    132    E GLY 0  16       8.393   0.871  -1.875  1.00  0.08          Pr  
ATOM    133    C GLY 0  16       6.787   2.912  -0.845  1.00  0.08          Pr  
ATOM    134    F GLY 0  16       6.393   2.201  -2.057  1.00  0.07          Pr  
ATOM    135    F GLY 0  16       7.449   1.232  -2.583  1.00  0.08          Pr  
ATOM    136    E PRO 0  17      10.115   1.193  -4.901  1.00  0.08          Pr  
ATOM    137    C PRO 0  17       7.293   0.809  -3.848  1.00  0.06          Pr  
ATOM    138    F PRO 0  17       8.176  -0.159  -4.512  1.00  0.06          Pr  
ATOM    139    F PRO 0  17       9.653   0.178  -4.376  1.00  0.07          Pr  
ATOM    140    F PRO 0  17       7.758  -0.072  -5.978  1.00  0.07          Pr  
ATOM    141    F PRO 0  17       6.345   0.385  -5.947  1.00  0.06          Pr  
ATOM    142    F PRO 0  17       6.199   1.244  -4.727  1.00  0.06          Pr  
ATOM    143    E SER 0  18      13.296   1.132  -2.507  1.00  0.09          Pr  
ATOM    144    E SER 0  18      12.240  -1.674  -5.553  1.00  0.14          Pr  
ATOM    145    C SER 0  18      10.378  -0.673  -3.651  1.00  0.07          Pr  
ATOM    146    F SER 0  18      11.818  -0.514  -3.453  1.00  0.06          Pr  
ATOM    147    F SER 0  18      12.136   0.760  -2.668  1.00  0.08          Pr  
ATOM    148    F SER 0  18      12.541  -0.504  -4.804  1.00  0.10          Pr  
ATOM    149    E SER 0  19      11.247   3.273   0.893  1.00  0.11          Pr  
ATOM    150    E SER 0  19      10.342   3.852  -3.327  1.00  0.20          Pr  
ATOM    151    C SER 0  19      11.097   1.419  -2.174  1.00  0.08          Pr  
ATOM    152    F SER 0  19      11.256   2.653  -1.426  1.00  0.09          Pr  
ATOM    153    F SER 0  19      11.054   2.399   0.052  1.00  0.11          Pr  
ATOM    154    F SER 0  19      10.250   3.683  -1.920  1.00  0.15          Pr  
ATOM    155    E GLY 0  20      10.951  -1.503   2.151  1.00  0.09          Pr  
ATOM    156    C GLY 0  20      10.650   1.190   0.340  1.00  0.10          Pr  
ATOM    157    F GLY 0  20      10.425   0.790   1.710  1.00  0.10          Pr  
ATOM    158    F GLY 0  20      10.079  -0.679   1.868  1.00  0.10          Pr  
ATOM    159    E ARG 0  21       7.483  -2.465  -0.206  1.00  0.09          Pr  
ATOM    160    D ARG 0  21       5.175  -2.034   5.273  1.00  0.22          Pr  
ATOM    161    D ARG 0  21       5.549  -3.276   7.180  1.00  0.29          Pr  
ATOM    162    D ARG 0  21       5.052  -1.041   7.345  1.00  0.29          Pr  
ATOM    163    C ARG 0  21       8.810  -1.006   1.672  1.00  0.09          Pr  
ATOM    164    F ARG 0  21       8.278  -2.298   2.053  1.00  0.07          Pr  
ATOM    165    F ARG 0  21       7.688  -3.051   0.853  1.00  0.08          Pr  
ATOM    166    F ARG 0  21       7.239  -2.023   3.147  1.00  0.10          Pr  
ATOM    167    F ARG 0  21       5.918  -2.709   3.017  1.00  0.11          Pr  
ATOM    168    F ARG 0  21       5.391  -3.160   4.365  1.00  0.14          Pr  
ATOM    169    F ARG 0  21       5.259  -2.118   6.600  1.00  0.22          Pr  
ATOM    170    E PRO 0  22       4.664  -4.432   1.003  1.00  0.11          Pr  
ATOM    171    C PRO 0  22       7.452  -4.370   0.997  1.00  0.08          Pr  
ATOM    172    F PRO 0  22       6.723  -5.171   0.004  1.00  0.08          Pr  
ATOM    173    F PRO 0  22       5.243  -4.790  -0.024  1.00  0.09          Pr  
ATOM    174    F PRO 0  22       6.906  -6.602   0.509  1.00  0.10          Pr  
ATOM    175    F PRO 0  22       7.069  -6.445   1.971  1.00  0.12          Pr  
ATOM    176    F PRO 0  22       7.880  -5.192   2.139  1.00  0.10          Pr  
ATOM    177    E PRO 0  23       2.157  -6.173  -0.422  1.00  0.10          Pr  
ATOM    178    C PRO 0  23       4.603  -4.888  -1.190  1.00  0.08          Pr  
ATOM    179    F PRO 0  23       3.304  -4.275  -1.411  1.00  0.08          Pr  
ATOM    180    F PRO 0  23       2.141  -4.970  -0.692  1.00  0.09          Pr  
ATOM    181    F PRO 0  23       3.148  -4.318  -2.926  1.00  0.09          Pr  
ATOM    182    F PRO 0  23       3.929  -5.513  -3.343  1.00  0.12          Pr  
ATOM    183    F PRO 0  23       5.077  -5.627  -2.368  1.00  0.09          Pr  
ATOM    184    E PRO 0  24      -2.346  -4.840  -0.189  1.00  0.14          Pr  
ATOM    185    C PRO 0  24       1.111  -4.169  -0.411  1.00  0.08          Pr  
ATOM    186    F PRO 0  24      -0.050  -4.511   0.419  1.00  0.09          Pr  
ATOM    187    F PRO 0  24      -1.176  -5.188  -0.353  1.00  0.12          Pr  
ATOM    188    F PRO 0  24      -0.513  -3.125   0.866  1.00  0.11          Pr  
ATOM    189    F PRO 0  24      -0.220  -2.272  -0.276  1.00  0.10          Pr  
ATOM    190    F PRO 0  24       1.016  -2.804  -0.908  1.00  0.08          Pr  
ATOM    191    B SER 0  25      -2.412  -8.978  -1.224  1.00  0.17          Pr  
ATOM    192    B SER 0  25      -0.774  -8.825  -2.668  1.00  0.16          Pr  
ATOM    193    E SER 0  25      -2.900  -6.642  -4.197  1.00  0.21          Pr  
ATOM    194    C SER 0  25      -0.839  -6.152  -1.175  1.00  0.10          Pr  
ATOM    195    F SER 0  25      -1.841  -6.793  -2.000  1.00  0.12          Pr  
ATOM    196    F SER 0  25      -1.666  -8.309  -1.968  1.00  0.14          Pr  
ATOM    197    F SER 0  25      -1.766  -6.257  -3.435  1.00  0.15          Pr  
