# Supplementary material for: LoCoHD: a metric for comparing local environments of proteins
Source: Nat Commun. 2024 May 13;15:4029. doi: 10.1038/s41467-024-48225-0 (PMC11091161; doi:10.1038/s41467-024-48225-0)
Supplement: Supplementary file 4 — Source Data [file 41467_2024_48225_MOESM4_ESM.zip › Fig4_SFig15/h5_310_blabelled.pdb]

ATOM      1    B GLU 0   1     -10.754  -5.428   3.503  1.00  0.24          Pr  
ATOM      2    B GLU 0   1      -8.587  -5.099   3.506  1.00  0.22          Pr  
ATOM      3    E GLU 0   1     -13.001  -0.359   2.424  1.00  0.13          Pr  
ATOM      4    C GLU 0   1     -11.932  -3.555   2.017  1.00  0.14          Pr  
ATOM      5    F GLU 0   1     -11.755  -2.363   2.879  1.00  0.11          Pr  
ATOM      6    F GLU 0   1     -12.062  -1.090   2.100  1.00  0.12          Pr  
ATOM      7    F GLU 0   1     -10.324  -2.282   3.432  1.00  0.14          Pr  
ATOM      8    F GLU 0   1      -9.956  -3.382   4.420  1.00  0.16          Pr  
ATOM      9    F GLU 0   1      -9.751  -4.730   3.764  1.00  0.16          Pr  
ATOM     10    B GLU 0   2     -11.173   3.791  -0.851  1.00  0.23          Pr  
ATOM     11    B GLU 0   2     -13.319   3.384  -0.687  1.00  0.18          Pr  
ATOM     12    E GLU 0   2     -10.077  -0.862  -1.323  1.00  0.09          Pr  
ATOM     13    C GLU 0   2     -11.269  -0.846   1.063  1.00  0.10          Pr  
ATOM     14    F GLU 0   2     -11.365   0.370   0.269  1.00  0.08          Pr  
ATOM     15    F GLU 0   2     -10.442   0.245  -0.930  1.00  0.09          Pr  
ATOM     16    F GLU 0   2     -10.927   1.580   1.096  1.00  0.09          Pr  
ATOM     17    F GLU 0   2     -11.935   2.719   1.129  1.00  0.15          Pr  
ATOM     18    F GLU 0   2     -12.161   3.340  -0.230  1.00  0.18          Pr  
ATOM     19    B GLU 0   3      -8.893   1.806  -6.886  1.00  0.17          Pr  
ATOM     20    B GLU 0   3      -8.663   3.936  -6.430  1.00  0.15          Pr  
ATOM     21    E GLU 0   3      -6.642   1.628  -2.037  1.00  0.07          Pr  
ATOM     22    C GLU 0   3     -10.060   1.373  -1.503  1.00  0.09          Pr  
ATOM     23    F GLU 0   3      -8.983   1.391  -2.471  1.00  0.09          Pr  
ATOM     24    F GLU 0   3      -7.772   2.085  -1.876  1.00  0.08          Pr  
ATOM     25    F GLU 0   3      -9.398   2.082  -3.770  1.00  0.12          Pr  
ATOM     26    F GLU 0   3      -8.219   2.382  -4.682  1.00  0.12          Pr  
ATOM     27    F GLU 0   3      -8.628   2.733  -6.094  1.00  0.15          Pr  
ATOM     28    E ALA 0   4      -4.827   2.986  -0.178  1.00  0.08          Pr  
ATOM     29    C ALA 0   4      -8.033   3.177  -1.172  1.00  0.08          Pr  
ATOM     30    F ALA 0   4      -6.993   3.971  -0.527  1.00  0.07          Pr  
ATOM     31    F ALA 0   4      -5.994   3.100   0.208  1.00  0.07          Pr  
ATOM     32    F ALA 0   4      -7.631   4.916   0.459  1.00  0.11          Pr  
ATOM     33    E VAL 0   5      -4.088  -0.016   1.427  1.00  0.05          Pr  
ATOM     34    C VAL 0   5      -6.476   2.500   1.278  1.00  0.07          Pr  
ATOM     35    F VAL 0   5      -5.705   1.609   2.088  1.00  0.06          Pr  
ATOM     36    F VAL 0   5      -5.210   0.422   1.282  1.00  0.05          Pr  
ATOM     37    F VAL 0   5      -6.570   1.140   3.254  1.00  0.08          Pr  
ATOM     38    F VAL 0   5      -7.581   0.119   2.819  1.00  0.11          Pr  
ATOM     39    F VAL 0   5      -5.706   0.625   4.355  1.00  0.08          Pr  
ATOM     40    E ARG 0   6      -3.758  -1.981  -1.397  1.00  0.06          Pr  
ATOM     41    D ARG 0   6      -6.238  -4.301  -3.724  1.00  0.20          Pr  
ATOM     42    D ARG 0   6      -5.437  -3.734  -5.809  1.00  0.22          Pr  
ATOM     43    D ARG 0   6      -6.013  -5.910  -5.349  1.00  0.30          Pr  
ATOM     44    C ARG 0   6      -6.090  -0.089   0.455  1.00  0.05          Pr  
ATOM     45    F ARG 0   6      -5.811  -1.200  -0.439  1.00  0.06          Pr  
ATOM     46    F ARG 0   6      -4.490  -1.021  -1.190  1.00  0.05          Pr  
ATOM     47    F ARG 0   6      -6.970  -1.360  -1.421  1.00  0.07          Pr  
ATOM     48    F ARG 0   6      -7.083  -2.739  -2.016  1.00  0.11          Pr  
ATOM     49    F ARG 0   6      -6.139  -2.946  -3.189  1.00  0.15          Pr  
ATOM     50    F ARG 0   6      -5.893  -4.647  -4.961  1.00  0.19          Pr  
ATOM     51    E LEU 0   7      -0.663   0.240  -1.670  1.00  0.07          Pr  
ATOM     52    C LEU 0   7      -4.195   0.191  -1.618  1.00  0.05          Pr  
ATOM     53    F LEU 0   7      -2.931   0.475  -2.248  1.00  0.06          Pr  
ATOM     54    F LEU 0   7      -1.785   0.503  -1.285  1.00  0.06          Pr  
ATOM     55    F LEU 0   7      -3.022   1.757  -2.975  1.00  0.09          Pr  
ATOM     56    F LEU 0   7      -3.713   1.551  -4.271  1.00  0.10          Pr  
ATOM     57    F LEU 0   7      -4.888   2.471  -4.373  1.00  0.11          Pr  
ATOM     58    F LEU 0   7      -2.745   1.754  -5.390  1.00  0.15          Pr  
ATOM     59    E TYR 0   8       0.424  -1.149   1.146  1.00  0.05          Pr  
ATOM     60    E TYR 0   8       1.794   0.632   6.715  1.00  0.17          Pr  
ATOM     61    C TYR 0   8      -2.053   0.857  -0.050  1.00  0.05          Pr  
ATOM     62    F TYR 0   8      -1.071   0.686   0.998  1.00  0.06          Pr  
ATOM     63    F TYR 0   8      -0.732  -0.769   1.084  1.00  0.05          Pr  
ATOM     64    F TYR 0   8      -1.626   1.132   2.324  1.00  0.06          Pr  
ATOM     65    A TYR 0   8      -0.695   0.944   3.446  1.00  0.09          Pr  
ATOM     66    A TYR 0   8       0.615   1.355   3.360  1.00  0.09          Pr  
ATOM     67    A TYR 0   8      -1.163   0.430   4.621  1.00  0.09          Pr  
ATOM     68    A TYR 0   8       1.438   1.260   4.435  1.00  0.10          Pr  
ATOM     69    A TYR 0   8      -0.348   0.310   5.704  1.00  0.10          Pr  
ATOM     70    A TYR 0   8       0.962   0.736   5.622  1.00  0.13          Pr  
ATOM     71    E ILE 0   9       0.143  -4.110   0.046  1.00  0.04          Pr  
ATOM     72    C ILE 0   9      -1.775  -1.570   1.091  1.00  0.05          Pr  
ATOM     73    F ILE 0   9      -1.659  -2.985   1.065  1.00  0.05          Pr  
ATOM     74    F ILE 0   9      -0.836  -3.422  -0.106  1.00  0.05          Pr  
ATOM     75    F ILE 0   9      -3.034  -3.579   0.924  1.00  0.07          Pr  
ATOM     76    F ILE 0   9      -3.998  -2.853   1.840  1.00  0.08          Pr  
ATOM     77    F ILE 0   9      -2.991  -5.042   1.214  1.00  0.10          Pr  
ATOM     78    F ILE 0   9      -3.466  -2.528   3.201  1.00  0.12          Pr  
ATOM     79    E GLN 0  10       1.769  -3.560  -2.935  1.00  0.07          Pr  
ATOM     80    E GLN 0  10      -0.948  -3.798  -7.042  1.00  0.23          Pr  
ATOM     81    C GLN 0  10      -1.251  -2.988  -1.275  1.00  0.05          Pr  
ATOM     82    C GLN 0  10       0.611  -3.621  -5.451  1.00  0.20          Pr  
ATOM     83    F GLN 0  10      -0.596  -3.336  -2.513  1.00  0.05          Pr  
ATOM     84    F GLN 0  10       0.862  -2.845  -2.511  1.00  0.06          Pr  
ATOM     85    F GLN 0  10      -1.428  -2.705  -3.611  1.00  0.08          Pr  
ATOM     86    F GLN 0  10      -1.737  -3.607  -4.794  1.00  0.13          Pr  
ATOM     87    F GLN 0  10      -0.649  -3.671  -5.856  1.00  0.15          Pr  
ATOM     88    E TRP 0  11       4.266  -2.465  -1.293  1.00  0.07          Pr  
ATOM     89    C TRP 0  11       1.057  -1.619  -2.038  1.00  0.07          Pr  
ATOM     90    C TRP 0  11       5.022   2.448  -1.139  1.00  0.08          Pr  
ATOM     91    F TRP 0  11       2.370  -1.052  -1.752  1.00  0.07          Pr  
ATOM     92    F TRP 0  11       3.190  -2.007  -0.906  1.00  0.06          Pr  
ATOM     93    F TRP 0  11       2.154   0.222  -0.941  1.00  0.07          Pr  
ATOM     94    A TRP 0  11       3.324   1.075  -0.779  1.00  0.09          Pr  
ATOM     95    A TRP 0  11       3.996   1.742  -1.718  1.00  0.11          Pr  
ATOM     96    A TRP 0  11       3.904   1.390   0.449  1.00  0.09          Pr  
ATOM     97    A TRP 0  11       4.975   2.245   0.212  1.00  0.09          Pr  
ATOM     98    A TRP 0  11       3.613   1.007   1.728  1.00  0.08          Pr  
ATOM     99    A TRP 0  11       5.762   2.729   1.250  1.00  0.08          Pr  
ATOM    100    A TRP 0  11       4.376   1.479   2.736  1.00  0.09          Pr  
ATOM    101    A TRP 0  11       5.447   2.337   2.501  1.00  0.09          Pr  
ATOM    102    E LEU 0  12       4.510  -5.120   1.016  1.00  0.06          Pr  
ATOM    103    C LEU 0  12       2.619  -2.304   0.248  1.00  0.05          Pr  
ATOM    104    F LEU 0  12       3.219  -3.101   1.275  1.00  0.04          Pr  
ATOM    105    F LEU 0  12       3.469  -4.512   0.766  1.00  0.05          Pr  
ATOM    106    F LEU 0  12       2.221  -3.107   2.429  1.00  0.05          Pr  
ATOM    107    F LEU 0  12       2.331  -1.993   3.444  1.00  0.06          Pr  
ATOM    108    F LEU 0  12       1.417  -2.278   4.615  1.00  0.09          Pr  
ATOM    109    F LEU 0  12       3.752  -1.796   3.898  1.00  0.08          Pr  
ATOM    110    E LYS 0  13       4.271  -7.575  -1.555  1.00  0.09          Pr  
ATOM    111    D LYS 0  13      -3.489  -8.303  -1.257  1.00  0.20          Pr  
ATOM    112    C LYS 0  13       2.493  -4.986   0.025  1.00  0.05          Pr  
ATOM    113    F LYS 0  13       2.491  -6.300  -0.573  1.00  0.06          Pr  
ATOM    114    F LYS 0  13       3.681  -6.496  -1.507  1.00  0.08          Pr  
ATOM    115    F LYS 0  13       1.166  -6.474  -1.319  1.00  0.07          Pr  
ATOM    116    F LYS 0  13       0.082  -7.142  -0.485  1.00  0.09          Pr  
ATOM    117    F LYS 0  13      -1.185  -7.360  -1.292  1.00  0.12          Pr  
ATOM    118    F LYS 0  13      -2.229  -8.122  -0.491  1.00  0.13          Pr  
ATOM    119    B GLU 0  14       4.318  -5.145  -7.490  1.00  0.23          Pr  
ATOM    120    B GLU 0  14       2.914  -3.623  -6.792  1.00  0.23          Pr  
ATOM    121    E GLU 0  14       7.463  -4.775  -3.144  1.00  0.10          Pr  
ATOM    122    C GLU 0  14       4.046  -5.448  -2.236  1.00  0.06          Pr  
ATOM    123    F GLU 0  14       5.182  -5.520  -3.141  1.00  0.07          Pr  
ATOM    124    F GLU 0  14       6.474  -5.055  -2.470  1.00  0.09          Pr  
ATOM    125    F GLU 0  14       4.915  -4.703  -4.405  1.00  0.13          Pr  
ATOM    126    F GLU 0  14       3.710  -5.193  -5.189  1.00  0.14          Pr  
ATOM    127    F GLU 0  14       3.644  -4.613  -6.588  1.00  0.19          Pr  
ATOM    128    E GLY 0  15       8.349  -3.228   1.372  1.00  0.13          Pr  
ATOM    129    C GLY 0  15       6.465  -4.971  -1.144  1.00  0.08          Pr  
ATOM    130    F GLY 0  15       7.684  -4.659  -0.420  1.00  0.08          Pr  
ATOM    131    F GLY 0  15       7.577  -3.409   0.430  1.00  0.10          Pr  
ATOM    132    E GLY 0  16       8.154  -0.139  -0.366  1.00  0.09          Pr  
ATOM    133    C GLY 0  16       6.630  -2.545   0.099  1.00  0.07          Pr  
ATOM    134    F GLY 0  16       6.458  -1.310   0.842  1.00  0.08          Pr  
ATOM    135    F GLY 0  16       7.670  -0.403   0.739  1.00  0.08          Pr  
ATOM    136    E PRO 0  17      11.563   0.864   0.904  1.00  0.09          Pr  
ATOM    137    C PRO 0  17       8.195   0.078   1.879  1.00  0.06          Pr  
ATOM    138    F PRO 0  17       9.380   0.939   1.904  1.00  0.07          Pr  
ATOM    139    F PRO 0  17      10.615   0.227   1.365  1.00  0.07          Pr  
ATOM    140    F PRO 0  17       9.574   1.269   3.389  1.00  0.08          Pr  
ATOM    141    F PRO 0  17       8.282   0.931   4.045  1.00  0.08          Pr  
ATOM    142    F PRO 0  17       7.669  -0.171   3.231  1.00  0.07          Pr  
ATOM    143    E SER 0  18      12.626  -2.426  -1.218  1.00  0.09          Pr  
ATOM    144    E SER 0  18      11.603  -3.157   3.007  1.00  0.13          Pr  
ATOM    145    C SER 0  18      10.593  -1.099   1.422  1.00  0.07          Pr  
ATOM    146    F SER 0  18      11.701  -1.904   0.938  1.00  0.07          Pr  
ATOM    147    F SER 0  18      11.648  -2.033  -0.583  1.00  0.08          Pr  
ATOM    148    F SER 0  18      11.663  -3.282   1.595  1.00  0.10          Pr  
ATOM    149    E SER 0  19      11.811  -0.554  -4.114  1.00  0.16          Pr  
ATOM    150    E SER 0  19       8.703  -1.982  -4.383  1.00  0.20          Pr  
ATOM    151    C SER 0  19      10.506  -1.690  -1.162  1.00  0.08          Pr  
ATOM    152    F SER 0  19      10.351  -1.722  -2.606  1.00  0.10          Pr  
ATOM    153    F SER 0  19      10.974  -0.469  -3.214  1.00  0.13          Pr  
ATOM    154    F SER 0  19       8.870  -1.828  -2.984  1.00  0.16          Pr  
ATOM    155    E GLY 0  20      10.270   4.158  -2.920  1.00  0.11          Pr  
ATOM    156    C GLY 0  20      10.586   0.690  -2.694  1.00  0.09          Pr  
ATOM    157    F GLY 0  20      11.129   1.943  -3.179  1.00  0.09          Pr  
ATOM    158    F GLY 0  20      10.064   3.009  -3.315  1.00  0.10          Pr  
ATOM    159    E ARG 0  21       7.430   3.552  -1.682  1.00  0.06          Pr  
ATOM    160    D ARG 0  21       5.917  -0.071  -5.669  1.00  0.22          Pr  
ATOM    161    D ARG 0  21       4.109  -1.427  -6.073  1.00  0.26          Pr  
ATOM    162    D ARG 0  21       6.081  -1.781  -7.196  1.00  0.31          Pr  
ATOM    163    C ARG 0  21       8.935   2.625  -3.896  1.00  0.06          Pr  
ATOM    164    F ARG 0  21       7.800   3.505  -4.065  1.00  0.05          Pr  
ATOM    165    F ARG 0  21       7.367   4.149  -2.757  1.00  0.06          Pr  
ATOM    166    F ARG 0  21       6.611   2.759  -4.656  1.00  0.10          Pr  
ATOM    167    F ARG 0  21       6.196   1.570  -3.854  1.00  0.14          Pr  
ATOM    168    F ARG 0  21       5.237   0.682  -4.621  1.00  0.16          Pr  
ATOM    169    F ARG 0  21       5.372  -1.097  -6.308  1.00  0.21          Pr  
ATOM    170    E PRO 0  22       4.273   4.988  -2.122  1.00  0.09          Pr  
ATOM    171    C PRO 0  22       6.962   5.397  -2.872  1.00  0.07          Pr  
ATOM    172    F PRO 0  22       6.326   6.184  -1.812  1.00  0.07          Pr  
ATOM    173    F PRO 0  22       5.015   5.581  -1.339  1.00  0.08          Pr  
ATOM    174    F PRO 0  22       6.046   7.515  -2.508  1.00  0.09          Pr  
ATOM    175    F PRO 0  22       7.086   7.574  -3.541  1.00  0.09          Pr  
ATOM    176    F PRO 0  22       7.140   6.178  -4.080  1.00  0.08          Pr  
ATOM    177    E PRO 0  23       2.271   7.160  -0.268  1.00  0.09          Pr  
ATOM    178    C PRO 0  23       4.717   5.746  -0.050  1.00  0.07          Pr  
ATOM    179    F PRO 0  23       3.476   5.259   0.555  1.00  0.06          Pr  
ATOM    180    F PRO 0  23       2.260   5.945  -0.053  1.00  0.07          Pr  
ATOM    181    F PRO 0  23       3.617   5.633   2.039  1.00  0.08          Pr  
ATOM    182    F PRO 0  23       5.066   5.940   2.238  1.00  0.07          Pr  
ATOM    183    F PRO 0  23       5.572   6.442   0.916  1.00  0.08          Pr  
ATOM    184    E PRO 0  24      -1.098   5.852   1.114  1.00  0.12          Pr  
ATOM    185    C PRO 0  24       1.194   5.188  -0.329  1.00  0.07          Pr  
ATOM    186    F PRO 0  24       0.023   5.714  -1.009  1.00  0.07          Pr  
ATOM    187    F PRO 0  24      -1.000   6.287  -0.036  1.00  0.10          Pr  
ATOM    188    F PRO 0  24      -0.527   4.483  -1.723  1.00  0.10          Pr  
ATOM    189    F PRO 0  24      -0.131   3.322  -0.864  1.00  0.11          Pr  
ATOM    190    F PRO 0  24       1.011   3.770   0.028  1.00  0.08          Pr  
ATOM    191    B SER 0  25      -4.933   7.448  -0.562  1.00  0.16          Pr  
ATOM    192    B SER 0  25      -3.946   9.289  -1.211  1.00  0.16          Pr  
ATOM    193    E SER 0  25      -1.041   8.867   1.748  1.00  0.20          Pr  
ATOM    194    C SER 0  25      -1.741   7.279  -0.489  1.00  0.08          Pr  
ATOM    195    F SER 0  25      -2.768   7.897   0.329  1.00  0.09          Pr  
ATOM    196    F SER 0  25      -3.975   8.242  -0.534  1.00  0.11          Pr  
ATOM    197    F SER 0  25      -2.221   9.153   1.009  1.00  0.14          Pr  
