# Supplementary material for: LoCoHD: a metric for comparing local environments of proteins
Source: Nat Commun. 2024 May 13;15:4029. doi: 10.1038/s41467-024-48225-0 (PMC11091161; doi:10.1038/s41467-024-48225-0)
Supplement: Supplementary file 4 — Source Data [file 41467_2024_48225_MOESM4_ESM.zip › Fig4_SFig15/h5_321_blabelled.pdb]

ATOM      1    B GLU 0   1      14.674   1.094  -1.000  1.00  0.31          Pr  
ATOM      2    B GLU 0   1      16.687   1.154  -0.136  1.00  0.28          Pr  
ATOM      3    E GLU 0   1      12.385   5.015  -0.811  1.00  0.13          Pr  
ATOM      4    C GLU 0   1      14.836   5.459  -2.143  1.00  0.20          Pr  
ATOM      5    F GLU 0   1      14.539   4.184  -1.455  1.00  0.16          Pr  
ATOM      6    F GLU 0   1      13.041   4.056  -1.212  1.00  0.14          Pr  
ATOM      7    F GLU 0   1      15.303   4.107  -0.127  1.00  0.19          Pr  
ATOM      8    F GLU 0   1      15.123   2.787   0.609  1.00  0.24          Pr  
ATOM      9    F GLU 0   1      15.523   1.594  -0.232  1.00  0.25          Pr  
ATOM     10    B GLU 0   2      10.359   3.690  -4.283  1.00  0.25          Pr  
ATOM     11    B GLU 0   2       9.310   1.986  -5.172  1.00  0.22          Pr  
ATOM     12    E GLU 0   2      10.540   1.354   0.623  1.00  0.14          Pr  
ATOM     13    C GLU 0   2      12.509   2.866  -1.450  1.00  0.13          Pr  
ATOM     14    F GLU 0   2      11.077   2.634  -1.338  1.00  0.11          Pr  
ATOM     15    F GLU 0   2      10.660   2.466   0.104  1.00  0.12          Pr  
ATOM     16    F GLU 0   2      10.651   1.419  -2.156  1.00  0.16          Pr  
ATOM     17    F GLU 0   2      11.043   1.501  -3.623  1.00  0.17          Pr  
ATOM     18    F GLU 0   2      10.176   2.461  -4.410  1.00  0.19          Pr  
ATOM     19    B GLU 0   3       8.037   7.130   4.448  1.00  0.21          Pr  
ATOM     20    B GLU 0   3       7.486   7.736   2.415  1.00  0.24          Pr  
ATOM     21    E GLU 0   3       7.660   2.377   2.236  1.00  0.13          Pr  
ATOM     22    C GLU 0   3      10.503   3.603   0.753  1.00  0.11          Pr  
ATOM     23    F GLU 0   3       9.609   3.727   1.884  1.00  0.11          Pr  
ATOM     24    F GLU 0   3       8.310   3.100   1.498  1.00  0.12          Pr  
ATOM     25    F GLU 0   3       9.312   5.192   2.096  1.00  0.16          Pr  
ATOM     26    F GLU 0   3       7.974   5.437   2.780  1.00  0.18          Pr  
ATOM     27    F GLU 0   3       7.818   6.865   3.250  1.00  0.19          Pr  
ATOM     28    E ALA 0   4       7.705   0.909  -0.397  1.00  0.17          Pr  
ATOM     29    C ALA 0   4       7.956   3.470   0.304  1.00  0.10          Pr  
ATOM     30    F ALA 0   4       6.748   3.092  -0.316  1.00  0.11          Pr  
ATOM     31    F ALA 0   4       6.730   1.619  -0.627  1.00  0.14          Pr  
ATOM     32    F ALA 0   4       6.621   3.944  -1.541  1.00  0.16          Pr  
ATOM     33    E VAL 0   5       4.383  -1.943  -0.280  1.00  0.13          Pr  
ATOM     34    C VAL 0   5       5.604   1.173  -1.154  1.00  0.12          Pr  
ATOM     35    F VAL 0   5       5.406  -0.212  -1.570  1.00  0.12          Pr  
ATOM     36    F VAL 0   5       5.315  -1.159  -0.365  1.00  0.12          Pr  
ATOM     37    F VAL 0   5       6.458  -0.633  -2.605  1.00  0.14          Pr  
ATOM     38    F VAL 0   5       5.878  -1.707  -3.517  1.00  0.18          Pr  
ATOM     39    F VAL 0   5       6.877   0.602  -3.406  1.00  0.17          Pr  
ATOM     40    E ARG 0   6       4.278  -1.175   3.577  1.00  0.12          Pr  
ATOM     41    D ARG 0   6       7.206  -0.454   5.686  1.00  0.21          Pr  
ATOM     42    D ARG 0   6       5.128  -0.352   6.678  1.00  0.27          Pr  
ATOM     43    D ARG 0   6       6.869  -1.370   7.771  1.00  0.29          Pr  
ATOM     44    C ARG 0   6       6.223  -1.049   0.600  1.00  0.11          Pr  
ATOM     45    F ARG 0   6       5.962  -1.620   1.923  1.00  0.10          Pr  
ATOM     46    F ARG 0   6       4.871  -0.795   2.576  1.00  0.11          Pr  
ATOM     47    F ARG 0   6       7.195  -1.618   2.805  1.00  0.15          Pr  
ATOM     48    F ARG 0   6       7.561  -0.238   3.240  1.00  0.16          Pr  
ATOM     49    F ARG 0   6       6.778   0.231   4.467  1.00  0.16          Pr  
ATOM     50    F ARG 0   6       6.400  -0.726   6.711  1.00  0.20          Pr  
ATOM     51    E LEU 0   7       1.510   1.703   1.728  1.00  0.13          Pr  
ATOM     52    C LEU 0   7       4.714   0.391   2.015  1.00  0.08          Pr  
ATOM     53    F LEU 0   7       3.782   1.399   2.470  1.00  0.10          Pr  
ATOM     54    F LEU 0   7       2.691   1.576   1.422  1.00  0.11          Pr  
ATOM     55    F LEU 0   7       4.566   2.681   2.660  1.00  0.14          Pr  
ATOM     56    F LEU 0   7       3.802   3.896   3.153  1.00  0.18          Pr  
ATOM     57    F LEU 0   7       3.583   4.845   1.991  1.00  0.20          Pr  
ATOM     58    F LEU 0   7       2.476   3.517   3.768  1.00  0.22          Pr  
ATOM     59    E TYR 0   8       0.186   0.548  -1.199  1.00  0.15          Pr  
ATOM     60    E TYR 0   8      -0.273   2.296  -6.720  1.00  0.30          Pr  
ATOM     61    C TYR 0   8       3.099   1.546   0.177  1.00  0.11          Pr  
ATOM     62    F TYR 0   8       2.182   1.792  -0.905  1.00  0.13          Pr  
ATOM     63    F TYR 0   8       1.396   0.550  -1.261  1.00  0.13          Pr  
ATOM     64    F TYR 0   8       2.923   2.303  -2.128  1.00  0.15          Pr  
ATOM     65    A TYR 0   8       2.057   2.365  -3.321  1.00  0.16          Pr  
ATOM     66    A TYR 0   8       1.333   3.486  -3.680  1.00  0.16          Pr  
ATOM     67    A TYR 0   8       1.978   1.250  -4.101  1.00  0.17          Pr  
ATOM     68    A TYR 0   8       0.563   3.471  -4.800  1.00  0.20          Pr  
ATOM     69    A TYR 0   8       1.228   1.206  -5.205  1.00  0.20          Pr  
ATOM     70    A TYR 0   8       0.503   2.323  -5.584  1.00  0.22          Pr  
ATOM     71    E ILE 0   9       0.005  -3.206  -0.777  1.00  0.12          Pr  
ATOM     72    C ILE 0   9       2.090  -0.492  -1.670  1.00  0.09          Pr  
ATOM     73    F ILE 0   9       1.497  -1.734  -1.999  1.00  0.10          Pr  
ATOM     74    F ILE 0   9       0.887  -2.351  -0.728  1.00  0.10          Pr  
ATOM     75    F ILE 0   9       2.620  -2.534  -2.659  1.00  0.13          Pr  
ATOM     76    F ILE 0   9       2.381  -2.722  -4.144  1.00  0.13          Pr  
ATOM     77    F ILE 0   9       2.836  -3.843  -1.989  1.00  0.21          Pr  
ATOM     78    F ILE 0   9       2.075  -1.538  -4.925  1.00  0.19          Pr  
ATOM     79    E GLN 0  10      -1.511  -1.891   2.626  1.00  0.18          Pr  
ATOM     80    E GLN 0  10       0.608  -3.519   4.660  1.00  0.29          Pr  
ATOM     81    C GLN 0  10       1.339  -1.801   0.398  1.00  0.11          Pr  
ATOM     82    C GLN 0  10       2.717  -2.954   5.140  1.00  0.29          Pr  
ATOM     83    F GLN 0  10       0.742  -1.976   1.728  1.00  0.14          Pr  
ATOM     84    F GLN 0  10      -0.737  -1.509   1.747  1.00  0.16          Pr  
ATOM     85    F GLN 0  10       1.581  -1.123   2.692  1.00  0.18          Pr  
ATOM     86    F GLN 0  10       1.283  -1.273   4.165  1.00  0.20          Pr  
ATOM     87    F GLN 0  10       1.509  -2.682   4.679  1.00  0.24          Pr  
ATOM     88    E TRP 0  11      -4.625  -0.962   0.265  1.00  0.14          Pr  
ATOM     89    C TRP 0  11      -1.106  -0.687   0.760  1.00  0.12          Pr  
ATOM     90    C TRP 0  11      -5.643   2.760  -0.550  1.00  0.19          Pr  
ATOM     91    F TRP 0  11      -2.437  -0.064   0.663  1.00  0.12          Pr  
ATOM     92    F TRP 0  11      -3.444  -0.951  -0.067  1.00  0.13          Pr  
ATOM     93    F TRP 0  11      -2.309   1.266  -0.106  1.00  0.15          Pr  
ATOM     94    A TRP 0  11      -3.590   1.892  -0.542  1.00  0.15          Pr  
ATOM     95    A TRP 0  11      -4.647   2.214   0.222  1.00  0.15          Pr  
ATOM     96    A TRP 0  11      -3.915   2.290  -1.870  1.00  0.17          Pr  
ATOM     97    A TRP 0  11      -5.211   2.821  -1.842  1.00  0.19          Pr  
ATOM     98    A TRP 0  11      -3.235   2.235  -3.081  1.00  0.18          Pr  
ATOM     99    A TRP 0  11      -5.843   3.299  -2.983  1.00  0.23          Pr  
ATOM    100    A TRP 0  11      -3.853   2.707  -4.213  1.00  0.21          Pr  
ATOM    101    A TRP 0  11      -5.150   3.233  -4.163  1.00  0.24          Pr  
ATOM    102    E LEU 0  12      -4.257  -4.469  -2.872  1.00  0.13          Pr  
ATOM    103    C LEU 0  12      -2.967  -1.710  -1.036  1.00  0.11          Pr  
ATOM    104    F LEU 0  12      -3.851  -2.243  -2.070  1.00  0.12          Pr  
ATOM    105    F LEU 0  12      -3.423  -3.616  -2.570  1.00  0.12          Pr  
ATOM    106    F LEU 0  12      -3.888  -1.280  -3.264  1.00  0.16          Pr  
ATOM    107    F LEU 0  12      -2.614  -1.254  -4.122  1.00  0.15          Pr  
ATOM    108    F LEU 0  12      -2.747  -0.294  -5.261  1.00  0.17          Pr  
ATOM    109    F LEU 0  12      -1.420  -0.850  -3.305  1.00  0.14          Pr  
ATOM    110    E LYS 0  13      -0.243  -5.934  -1.704  1.00  0.13          Pr  
ATOM    111    D LYS 0  13       1.724  -3.909  -7.553  1.00  0.27          Pr  
ATOM    112    C LYS 0  13      -2.125  -3.818  -2.646  1.00  0.10          Pr  
ATOM    113    F LYS 0  13      -1.564  -4.897  -3.420  1.00  0.10          Pr  
ATOM    114    F LYS 0  13      -1.115  -6.072  -2.561  1.00  0.12          Pr  
ATOM    115    F LYS 0  13      -0.416  -4.331  -4.242  1.00  0.14          Pr  
ATOM    116    F LYS 0  13      -0.831  -3.939  -5.646  1.00  0.14          Pr  
ATOM    117    F LYS 0  13      -0.349  -4.958  -6.661  1.00  0.18          Pr  
ATOM    118    F LYS 0  13       1.168  -4.998  -6.710  1.00  0.18          Pr  
ATOM    119    B GLU 0  14       2.162 -11.414  -2.531  1.00  0.24          Pr  
ATOM    120    B GLU 0  14       2.810  -9.821  -1.176  1.00  0.27          Pr  
ATOM    121    E GLU 0  14      -2.891  -9.086  -0.309  1.00  0.13          Pr  
ATOM    122    C GLU 0  14      -1.736  -7.230  -2.814  1.00  0.12          Pr  
ATOM    123    F GLU 0  14      -1.431  -8.486  -2.123  1.00  0.11          Pr  
ATOM    124    F GLU 0  14      -1.900  -8.447  -0.668  1.00  0.13          Pr  
ATOM    125    F GLU 0  14       0.068  -8.814  -2.210  1.00  0.16          Pr  
ATOM    126    F GLU 0  14       0.464 -10.103  -1.508  1.00  0.18          Pr  
ATOM    127    F GLU 0  14       1.912 -10.474  -1.753  1.00  0.20          Pr  
ATOM    128    E GLY 0  15      -1.976  -5.678   2.955  1.00  0.15          Pr  
ATOM    129    C GLY 0  15      -1.202  -7.685   0.156  1.00  0.12          Pr  
ATOM    130    F GLY 0  15      -1.575  -7.560   1.545  1.00  0.13          Pr  
ATOM    131    F GLY 0  15      -2.117  -6.183   1.845  1.00  0.14          Pr  
ATOM    132    E GLY 0  16      -5.344  -4.386  -0.088  1.00  0.15          Pr  
ATOM    133    C GLY 0  16      -2.739  -5.574   0.848  1.00  0.13          Pr  
ATOM    134    F GLY 0  16      -3.229  -4.223   1.001  1.00  0.13          Pr  
ATOM    135    F GLY 0  16      -4.741  -4.138   0.956  1.00  0.14          Pr  
ATOM    136    E PRO 0  17      -7.195  -1.201   2.008  1.00  0.18          Pr  
ATOM    137    C PRO 0  17      -5.384  -3.818   2.089  1.00  0.15          Pr  
ATOM    138    F PRO 0  17      -6.830  -3.575   2.150  1.00  0.15          Pr  
ATOM    139    F PRO 0  17      -7.230  -2.289   1.427  1.00  0.17          Pr  
ATOM    140    F PRO 0  17      -7.121  -3.452   3.643  1.00  0.20          Pr  
ATOM    141    F PRO 0  17      -5.925  -4.026   4.316  1.00  0.21          Pr  
ATOM    142    F PRO 0  17      -4.772  -3.707   3.417  1.00  0.20          Pr  
ATOM    143    E SER 0  18     -10.139  -1.552   0.388  1.00  0.19          Pr  
ATOM    144    E SER 0  18      -8.003  -2.821  -2.525  1.00  0.25          Pr  
ATOM    145    C SER 0  18      -7.598  -2.420   0.161  1.00  0.16          Pr  
ATOM    146    F SER 0  18      -7.994  -1.276  -0.647  1.00  0.17          Pr  
ATOM    147    F SER 0  18      -9.496  -1.023  -0.521  1.00  0.18          Pr  
ATOM    148    F SER 0  18      -7.605  -1.525  -2.106  1.00  0.22          Pr  
ATOM    149    E SER 0  19     -12.650   0.040   0.659  1.00  0.20          Pr  
ATOM    150    E SER 0  19     -12.148  -2.189  -1.124  1.00  0.26          Pr  
ATOM    151    C SER 0  19     -10.041  -0.219  -1.437  1.00  0.17          Pr  
ATOM    152    F SER 0  19     -11.459   0.155  -1.439  1.00  0.17          Pr  
ATOM    153    F SER 0  19     -11.897   0.689  -0.072  1.00  0.19          Pr  
ATOM    154    F SER 0  19     -12.353  -1.016  -1.898  1.00  0.23          Pr  
ATOM    155    E GLY 0  20     -10.498   2.831   3.541  1.00  0.15          Pr  
ATOM    156    C GLY 0  20     -11.418   1.878   0.263  1.00  0.15          Pr  
ATOM    157    F GLY 0  20     -11.753   2.490   1.533  1.00  0.14          Pr  
ATOM    158    F GLY 0  20     -10.518   2.897   2.311  1.00  0.14          Pr  
ATOM    159    E ARG 0  21      -7.531   4.604   0.118  1.00  0.14          Pr  
ATOM    160    D ARG 0  21      -4.246   1.629   4.415  1.00  0.23          Pr  
ATOM    161    D ARG 0  21      -3.497  -0.490   3.922  1.00  0.29          Pr  
ATOM    162    D ARG 0  21      -2.190   0.927   5.177  1.00  0.32          Pr  
ATOM    163    C ARG 0  21      -9.487   3.316   1.593  1.00  0.11          Pr  
ATOM    164    F ARG 0  21      -8.224   3.694   2.209  1.00  0.10          Pr  
ATOM    165    F ARG 0  21      -7.503   4.698   1.342  1.00  0.12          Pr  
ATOM    166    F ARG 0  21      -7.337   2.468   2.397  1.00  0.13          Pr  
ATOM    167    F ARG 0  21      -6.105   2.736   3.232  1.00  0.13          Pr  
ATOM    168    F ARG 0  21      -5.513   1.438   3.716  1.00  0.17          Pr  
ATOM    169    F ARG 0  21      -3.310   0.688   4.507  1.00  0.23          Pr  
ATOM    170    E PRO 0  22      -4.084   5.420   1.852  1.00  0.17          Pr  
ATOM    171    C PRO 0  22      -6.879   5.692   1.957  1.00  0.11          Pr  
ATOM    172    F PRO 0  22      -6.054   6.654   1.268  1.00  0.11          Pr  
ATOM    173    F PRO 0  22      -4.671   6.096   1.002  1.00  0.14          Pr  
ATOM    174    F PRO 0  22      -6.006   7.811   2.271  1.00  0.13          Pr  
ATOM    175    F PRO 0  22      -7.052   7.488   3.254  1.00  0.14          Pr  
ATOM    176    F PRO 0  22      -6.947   6.038   3.368  1.00  0.14          Pr  
ATOM    177    E PRO 0  23      -1.883   7.870   0.064  1.00  0.13          Pr  
ATOM    178    C PRO 0  23      -4.144   6.361  -0.183  1.00  0.12          Pr  
ATOM    179    F PRO 0  23      -2.898   5.804  -0.627  1.00  0.12          Pr  
ATOM    180    F PRO 0  23      -1.712   6.726  -0.363  1.00  0.12          Pr  
ATOM    181    F PRO 0  23      -3.131   5.669  -2.130  1.00  0.16          Pr  
ATOM    182    F PRO 0  23      -4.155   6.706  -2.480  1.00  0.19          Pr  
ATOM    183    F PRO 0  23      -4.721   7.232  -1.200  1.00  0.15          Pr  
ATOM    184    E PRO 0  24       0.710   9.365  -1.139  1.00  0.15          Pr  
ATOM    185    C PRO 0  24      -0.498   6.233  -0.605  1.00  0.10          Pr  
ATOM    186    F PRO 0  24       0.721   7.035  -0.544  1.00  0.12          Pr  
ATOM    187    F PRO 0  24       0.681   8.188  -1.502  1.00  0.13          Pr  
ATOM    188    F PRO 0  24       1.808   6.089  -0.987  1.00  0.13          Pr  
ATOM    189    F PRO 0  24       1.254   4.762  -0.707  1.00  0.14          Pr  
ATOM    190    F PRO 0  24      -0.214   4.845  -0.930  1.00  0.13          Pr  
ATOM    191    B SER 0  25       2.902   8.875  -4.395  1.00  0.24          Pr  
ATOM    192    B SER 0  25       1.868  10.639  -3.599  1.00  0.23          Pr  
ATOM    193    E SER 0  25      -1.842   8.796  -3.981  1.00  0.20          Pr  
ATOM    194    C SER 0  25       0.579   7.772  -2.734  1.00  0.12          Pr  
ATOM    195    F SER 0  25       0.577   8.637  -3.890  1.00  0.13          Pr  
ATOM    196    F SER 0  25       1.875   9.447  -3.966  1.00  0.18          Pr  
ATOM    197    F SER 0  25      -0.642   9.540  -3.826  1.00  0.15          Pr  
