# Supplementary material for: LoCoHD: a metric for comparing local environments of proteins
Source: Nat Commun. 2024 May 13;15:4029. doi: 10.1038/s41467-024-48225-0 (PMC11091161; doi:10.1038/s41467-024-48225-0)
Supplement: Supplementary file 4 — Source Data [file 41467_2024_48225_MOESM4_ESM.zip › Fig5_STable5_SFig16/PED00072e000_blabelled.pdb]

ATOM      1    F PRO 0   1      11.362 -28.792  27.609  1.00  0.08          Pr  
ATOM      2    C PRO 0   1       9.354 -28.133  25.988  1.00  0.07          Pr  
ATOM      3    F ILE 0   2       9.751 -30.746  30.138  1.00  0.04          Pr  
ATOM      4    C ILE 0   2      11.167 -28.116  31.446  1.00  0.09          Pr  
ATOM      5    F VAL 0   3       9.688 -34.068  31.596  1.00  0.03          Pr  
ATOM      6    C VAL 0   3       8.172 -33.879  29.045  1.00  0.04          Pr  
ATOM      7    F GLN 0   4       9.196 -37.114  32.975  1.00  0.02          Pr  
ATOM      8    F GLN 0   4       8.444 -35.885  37.164  1.00  0.06          Pr  
ATOM      9    C GLN 0   4       8.809 -35.828  35.268  1.00  0.05          Pr  
ATOM     10    F ASN 0   5       9.328 -40.010  33.893  1.00  0.01          Pr  
ATOM     11    F ASN 0   5      12.737 -39.389  32.299  1.00  0.07          Pr  
ATOM     12    F LEU 0   6       9.263 -42.419  35.685  1.00  0.02          Pr  
ATOM     13    C LEU 0   6       6.891 -44.195  34.627  1.00  0.02          Pr  
ATOM     14    F GLN 0   7      11.827 -41.168  37.262  1.00  0.02          Pr  
ATOM     15    F GLN 0   7      12.704 -45.466  36.753  1.00  0.05          Pr  
ATOM     16    C GLN 0   7      12.799 -43.813  35.743  1.00  0.03          Pr  
ATOM     17    F GLY 0   8      11.985 -37.767  37.420  1.00  0.02          Pr  
ATOM     18    F GLN 0   9      13.146 -35.956  35.117  1.00  0.02          Pr  
ATOM     19    F GLN 0   9      16.758 -39.445  35.436  1.00  0.09          Pr  
ATOM     20    C GLN 0   9      15.413 -38.077  35.777  1.00  0.03          Pr  
ATOM     21    F MET 0  10      14.124 -33.732  33.137  1.00  0.05          Pr  
ATOM     22    C MET 0  10      11.563 -32.129  35.255  1.00  0.06          Pr  
ATOM     23    E MET 0  10      10.608 -32.639  35.702  1.00  0.06          Pr  
ATOM     24    F VAL 0  11      13.984 -33.227  29.713  1.00  0.04          Pr  
ATOM     25    C VAL 0  11      14.251 -35.787  29.695  1.00  0.07          Pr  
ATOM     26    F HIS 0  12      13.809 -32.822  26.477  1.00  0.03          Pr  
ATOM     27    A HIS 0  12      15.630 -30.808  24.506  1.00  0.15          Pr  
ATOM     28    F GLN 0  13      12.226 -31.461  23.716  1.00  0.07          Pr  
ATOM     29    F GLN 0  13       8.320 -33.271  24.115  1.00  0.10          Pr  
ATOM     30    C GLN 0  13      10.166 -32.814  24.414  1.00  0.10          Pr  
ATOM     31    F ALA 0  14      11.551 -30.156  21.137  1.00  0.10          Pr  
ATOM     32    C ALA 0  14      13.618 -31.311  20.275  1.00  0.07          Pr  
ATOM     33    F ILE 0  15       9.781 -29.083  19.051  1.00  0.07          Pr  
ATOM     34    C ILE 0  15      10.792 -25.930  19.837  1.00  0.09          Pr  
ATOM     35    F SER 0  16       8.102 -29.363  16.581  1.00  0.07          Pr  
ATOM     36    G SER 0  16       5.816 -31.120  17.205  1.00  0.15          Pr  
ATOM     37    F PRO 0  17       7.243 -28.843  13.758  1.00  0.12          Pr  
ATOM     38    C PRO 0  17       8.815 -31.477  14.409  1.00  0.14          Pr  
ATOM     39    F ARG 0  18       4.862 -27.021  14.700  1.00  0.03          Pr  
ATOM     40    B ARG 0  18       4.253 -32.851  11.000  1.00  0.33          Pr  
ATOM     41    C ARG 0  18       3.640 -30.054  13.354  1.00  0.11          Pr  
ATOM     42    F THR 0  19       6.520 -24.831  15.771  1.00  0.05          Pr  
ATOM     43    G THR 0  19       4.878 -26.475  18.726  1.00  0.07          Pr  
ATOM     44    C THR 0  19       6.052 -24.390  18.625  1.00  0.06          Pr  
ATOM     45    F LEU 0  20       8.142 -24.296  13.301  1.00  0.06          Pr  
ATOM     46    C LEU 0  20      11.023 -25.755  15.376  1.00  0.11          Pr  
ATOM     47    F ASN 0  21       5.889 -23.605  11.394  1.00  0.06          Pr  
ATOM     48    F ASN 0  21       7.193 -27.011  10.153  1.00  0.11          Pr  
ATOM     49    F ALA 0  22       4.909 -21.180  12.914  1.00  0.06          Pr  
ATOM     50    C ALA 0  22       3.315 -22.812  13.945  1.00  0.06          Pr  
ATOM     51    F TRP 0  23       7.364 -19.493  12.733  1.00  0.06          Pr  
ATOM     52    A TRP 0  23       8.868 -16.438  15.636  1.00  0.05          Pr  
ATOM     53    A TRP 0  23       9.712 -18.359  15.212  1.00  0.06          Pr  
ATOM     54    F VAL 0  24       7.443 -19.379   9.686  1.00  0.07          Pr  
ATOM     55    C VAL 0  24       9.880 -21.021   9.812  1.00  0.08          Pr  
ATOM     56    F LYS 0  25       4.722 -17.990   9.429  1.00  0.06          Pr  
ATOM     57    B LYS 0  25       0.324 -20.345   9.862  1.00  0.22          Pr  
ATOM     58    C LYS 0  25       2.382 -20.733   8.614  1.00  0.12          Pr  
ATOM     59    F VAL 0  26       5.293 -15.409  10.816  1.00  0.04          Pr  
ATOM     60    C VAL 0  26       3.890 -16.358  13.211  1.00  0.07          Pr  
ATOM     61    F VAL 0  27       7.480 -14.475   8.928  1.00  0.04          Pr  
ATOM     62    C VAL 0  27       9.405 -14.932  11.103  1.00  0.02          Pr  
ATOM     63    F GLU 0  28       6.023 -14.466   6.350  1.00  0.06          Pr  
ATOM     64    D GLU 0  28       6.496 -18.659   3.704  1.00  0.16          Pr  
ATOM     65    C GLU 0  28       6.856 -16.744   5.292  1.00  0.07          Pr  
ATOM     66    F GLU 0  29       3.526 -12.639   7.376  1.00  0.08          Pr  
ATOM     67    D GLU 0  29      -0.516 -15.600   7.184  1.00  0.18          Pr  
ATOM     68    C GLU 0  29       1.763 -14.586   6.887  1.00  0.12          Pr  
ATOM     69    F LYS 0  30       5.026 -10.586   9.491  1.00  0.06          Pr  
ATOM     70    B LYS 0  30      -0.740 -13.043  11.984  1.00  0.14          Pr  
ATOM     71    C LYS 0  30       1.445 -12.316  10.667  1.00  0.07          Pr  
ATOM     72    F ALA 0  31       7.376  -9.111   9.535  1.00  0.08          Pr  
ATOM     73    C ALA 0  31       6.649  -8.467   7.235  1.00  0.10          Pr  
ATOM     74    F PHE 0  32       6.483  -6.543  11.828  1.00  0.08          Pr  
ATOM     75    A PHE 0  32       8.320  -4.856   8.149  1.00  0.16          Pr  
ATOM     76    F SER 0  33       4.289  -6.835  13.993  1.00  0.07          Pr  
ATOM     77    G SER 0  33       2.647  -7.287  10.615  1.00  0.16          Pr  
ATOM     78    F PRO 0  34       2.919  -7.426  16.554  1.00  0.10          Pr  
ATOM     79    C PRO 0  34       2.711  -4.555  15.452  1.00  0.11          Pr  
ATOM     80    F GLU 0  35       2.519 -10.442  15.976  1.00  0.09          Pr  
ATOM     81    D GLU 0  35      -1.903  -9.087  16.489  1.00  0.18          Pr  
ATOM     82    C GLU 0  35      -0.112  -9.160  14.660  1.00  0.14          Pr  
ATOM     83    F VAL 0  36       5.052 -11.583  17.136  1.00  0.07          Pr  
ATOM     84    C VAL 0  36       6.353 -11.284  14.533  1.00  0.04          Pr  
ATOM     85    F ILE 0  37       4.644 -11.504  20.199  1.00  0.09          Pr  
ATOM     86    C ILE 0  37       6.427  -8.575  20.243  1.00  0.05          Pr  
ATOM     87    F PRO 0  38       2.464 -13.566  20.459  1.00  0.12          Pr  
ATOM     88    C PRO 0  38       1.649 -10.555  20.244  1.00  0.11          Pr  
ATOM     89    F MET 0  39       3.999 -15.786  19.092  1.00  0.06          Pr  
ATOM     90    C MET 0  39       0.793 -14.331  16.876  1.00  0.14          Pr  
ATOM     91    E MET 0  39       0.395 -13.550  17.327  1.00  0.18          Pr  
ATOM     92    F PHE 0  40       6.263 -16.075  20.900  1.00  0.06          Pr  
ATOM     93    A PHE 0  40      10.082 -15.609  20.247  1.00  0.08          Pr  
ATOM     94    F SER 0  41       4.599 -16.861  23.358  1.00  0.07          Pr  
ATOM     95    G SER 0  41       4.661 -14.678  25.236  1.00  0.18          Pr  
ATOM     96    F ALA 0  42       3.385 -19.427  22.255  1.00  0.06          Pr  
ATOM     97    C ALA 0  42       1.398 -17.948  21.787  1.00  0.08          Pr  
ATOM     98    F LEU 0  43       5.978 -20.930  21.396  1.00  0.08          Pr  
ATOM     99    C LEU 0  43       4.191 -20.175  18.021  1.00  0.04          Pr  
ATOM    100    F SER 0  44       7.519 -20.657  24.359  1.00  0.10          Pr  
ATOM    101    G SER 0  44       8.164 -17.952  23.402  1.00  0.12          Pr  
ATOM    102    F GLU 0  45       6.707 -22.548  26.501  1.00  0.10          Pr  
ATOM    103    D GLU 0  45       1.733 -22.090  27.514  1.00  0.16          Pr  
ATOM    104    C GLU 0  45       4.118 -21.807  26.762  1.00  0.12          Pr  
ATOM    105    F GLY 0  46       9.504 -23.727  27.695  1.00  0.08          Pr  
ATOM    106    F ALA 0  47      12.353 -22.895  26.903  1.00  0.07          Pr  
ATOM    107    C ALA 0  47      11.246 -22.156  24.782  1.00  0.07          Pr  
ATOM    108    F THR 0  48      15.441 -22.589  26.477  1.00  0.04          Pr  
ATOM    109    G THR 0  48      15.784 -25.365  26.271  1.00  0.09          Pr  
ATOM    110    C THR 0  48      14.622 -25.904  28.335  1.00  0.09          Pr  
ATOM    111    F PRO 0  49      17.799 -21.930  24.812  1.00  0.02          Pr  
ATOM    112    C PRO 0  49      17.879 -21.222  27.898  1.00  0.02          Pr  
ATOM    113    F GLN 0  50      17.263 -23.947  22.695  1.00  0.04          Pr  
ATOM    114    F GLN 0  50      17.894 -26.934  22.242  1.00  0.17          Pr  
ATOM    115    C GLN 0  50      18.989 -25.830  23.387  1.00  0.05          Pr  
ATOM    116    F ASP 0  51      14.683 -22.738  21.678  1.00  0.05          Pr  
ATOM    117    D ASP 0  51      13.401 -26.524  23.567  1.00  0.10          Pr  
ATOM    118    F LEU 0  52      15.716 -20.099  20.774  1.00  0.03          Pr  
ATOM    119    C LEU 0  52      13.755 -18.934  23.933  1.00  0.05          Pr  
ATOM    120    F ASN 0  53      17.590 -21.207  18.651  1.00  0.02          Pr  
ATOM    121    F ASN 0  53      20.382 -20.479  19.388  1.00  0.03          Pr  
ATOM    122    F THR 0  54      15.410 -22.438  16.977  1.00  0.06          Pr  
ATOM    123    G THR 0  54      16.908 -25.183  19.092  1.00  0.07          Pr  
ATOM    124    C THR 0  54      15.353 -25.383  17.254  1.00  0.05          Pr  
ATOM    125    F MET 0  55      14.131 -19.856  16.118  1.00  0.04          Pr  
ATOM    126    C MET 0  55      10.862 -20.582  18.592  1.00  0.11          Pr  
ATOM    127    E MET 0  55      10.264 -20.526  19.573  1.00  0.14          Pr  
ATOM    128    F LEU 0  56      16.646 -18.530  14.793  1.00  0.04          Pr  
ATOM    129    C LEU 0  56      16.097 -16.388  17.922  1.00  0.02          Pr  
ATOM    130    F ASN 0  57      17.174 -20.474  12.567  1.00  0.03          Pr  
ATOM    131    F ASN 0  57      19.400 -22.182  12.955  1.00  0.06          Pr  
ATOM    132    F THR 0  58      14.525 -19.789  11.032  1.00  0.03          Pr  
ATOM    133    G THR 0  58      13.963 -22.030  13.873  1.00  0.10          Pr  
ATOM    134    C THR 0  58      13.222 -22.941  11.753  1.00  0.07          Pr  
ATOM    135    F VAL 0  59      15.582 -16.497  10.792  1.00  0.04          Pr  
ATOM    136    C VAL 0  59      12.893 -16.741  12.063  1.00  0.03          Pr  
ATOM    137    F GLY 0  60      18.364 -15.658   9.525  1.00  0.06          Pr  
ATOM    138    F GLY 0  61      17.690 -13.903   7.176  1.00  0.07          Pr  
ATOM    139    F HIS 0  62      17.797 -11.449   9.055  1.00  0.07          Pr  
ATOM    140    A HIS 0  62      13.122 -12.598   7.783  1.00  0.06          Pr  
ATOM    141    F GLN 0  63      20.151  -9.463   9.633  1.00  0.09          Pr  
ATOM    142    F GLN 0  63      22.477 -12.543   6.356  1.00  0.18          Pr  
ATOM    143    C GLN 0  63      21.385 -11.655   7.699  1.00  0.11          Pr  
ATOM    144    F ALA 0  64      18.652  -7.270  11.095  1.00  0.12          Pr  
ATOM    145    C ALA 0  64      18.813  -6.090   8.849  1.00  0.18          Pr  
ATOM    146    F ALA 0  65      17.678  -9.146  13.345  1.00  0.06          Pr  
ATOM    147    C ALA 0  65      15.519  -8.981  12.055  1.00  0.09          Pr  
ATOM    148    F MET 0  66      20.284 -10.160  14.355  1.00  0.05          Pr  
ATOM    149    C MET 0  66      21.248 -13.174  12.891  1.00  0.05          Pr  
ATOM    150    E MET 0  66      21.647 -14.248  12.792  1.00  0.11          Pr  
ATOM    151    F GLN 0  67      21.272  -7.475  15.229  1.00  0.08          Pr  
ATOM    152    F GLN 0  67      24.140  -5.679  12.358  1.00  0.21          Pr  
ATOM    153    C GLN 0  67      23.003  -6.996  13.234  1.00  0.15          Pr  
ATOM    154    F MET 0  68      19.139  -7.012  17.373  1.00  0.06          Pr  
ATOM    155    C MET 0  68      18.612  -3.783  14.873  1.00  0.16          Pr  
ATOM    156    E MET 0  68      19.014  -3.061  15.375  1.00  0.20          Pr  
ATOM    157    F LEU 0  69      19.876  -9.447  19.087  1.00  0.03          Pr  
ATOM    158    C LEU 0  69      16.583 -10.868  17.561  1.00  0.02          Pr  
ATOM    159    F LYS 0  70      22.687  -8.725  19.823  1.00  0.06          Pr  
ATOM    160    B LYS 0  70      27.288 -11.733  18.411  1.00  0.21          Pr  
ATOM    161    C LYS 0  70      25.214 -10.271  17.678  1.00  0.09          Pr  
ATOM    162    F GLU 0  71      22.080  -6.142  21.385  1.00  0.05          Pr  
ATOM    163    D GLU 0  71      23.751  -3.198  16.999  1.00  0.15          Pr  
ATOM    164    C GLU 0  71      23.366  -5.011  18.717  1.00  0.10          Pr  
ATOM    165    F THR 0  72      20.321  -7.434  23.452  1.00  0.04          Pr  
ATOM    166    G THR 0  72      17.972  -5.640  21.143  1.00  0.06          Pr  
ATOM    167    C THR 0  72      17.521  -6.619  23.295  1.00  0.04          Pr  
ATOM    168    F ILE 0  73      22.239  -9.456  24.514  1.00  0.02          Pr  
ATOM    169    C ILE 0  73      20.431 -11.847  22.782  1.00  0.05          Pr  
ATOM    170    F ASN 0  74      24.317  -7.529  25.441  1.00  0.03          Pr  
ATOM    171    F ASN 0  74      26.846  -7.835  23.963  1.00  0.13          Pr  
ATOM    172    F GLU 0  75      22.555  -5.975  27.440  1.00  0.05          Pr  
ATOM    173    D GLU 0  75      21.123  -3.197  28.045  1.00  0.15          Pr  
ATOM    174    C GLU 0  75      22.294  -3.738  25.920  1.00  0.06          Pr  
ATOM    175    F GLU 0  76      21.670  -8.256  29.267  1.00  0.05          Pr  
ATOM    176    D GLU 0  76      18.037  -5.369  28.770  1.00  0.05          Pr  
ATOM    177    C GLU 0  76      18.967  -7.510  27.786  1.00  0.06          Pr  
ATOM    178    F ALA 0  77      24.366  -9.247  30.026  1.00  0.06          Pr  
ATOM    179    C ALA 0  77      24.045 -10.870  28.170  1.00  0.04          Pr  
ATOM    180    F ALA 0  78      25.248  -6.678  31.435  1.00  0.10          Pr  
ATOM    181    C ALA 0  78      26.370  -6.209  29.217  1.00  0.10          Pr  
ATOM    182    F GLU 0  79      23.073  -6.831  33.626  1.00  0.06          Pr  
ATOM    183    D GLU 0  79      23.578  -2.334  32.281  1.00  0.19          Pr  
ATOM    184    C GLU 0  79      22.133  -4.371  31.833  1.00  0.13          Pr  
ATOM    185    F TRP 0  80      23.747  -9.325  34.873  1.00  0.05          Pr  
ATOM    186    A TRP 0  80      20.796 -13.056  35.960  1.00  0.06          Pr  
ATOM    187    A TRP 0  80      22.491 -12.638  34.712  1.00  0.06          Pr  
ATOM    188    F ASP 0  81      26.506  -8.504  35.838  1.00  0.07          Pr  
ATOM    189    D ASP 0  81      29.096 -10.326  34.699  1.00  0.16          Pr  
ATOM    190    F ARG 0  82      25.493  -6.381  37.738  1.00  0.04          Pr  
ATOM    191    B ARG 0  82      28.080  -2.007  33.851  1.00  0.30          Pr  
ATOM    192    C ARG 0  82      26.915  -3.988  36.014  1.00  0.11          Pr  
ATOM    193    F LEU 0  83      23.740  -8.412  39.398  1.00  0.04          Pr  
ATOM    194    C LEU 0  83      21.292  -5.908  37.893  1.00  0.06          Pr  
ATOM    195    F HIS 0  84      26.241 -10.888  39.085  1.00  0.08          Pr  
ATOM    196    A HIS 0  84      21.321 -11.551  38.806  1.00  0.04          Pr  
ATOM    197    F PRO 0  85      28.960 -11.765  40.126  1.00  0.13          Pr  
ATOM    198    C PRO 0  85      27.798  -9.104  41.097  1.00  0.10          Pr  
ATOM    199    F VAL 0  86      31.074 -13.668  41.150  1.00  0.13          Pr  
ATOM    200    C VAL 0  86      31.985 -13.575  38.339  1.00  0.11          Pr  
ATOM    201    F HIS 0  87      32.089 -16.322  43.154  1.00  0.10          Pr  
ATOM    202    A HIS 0  87      28.213 -13.287  43.673  1.00  0.20          Pr  
ATOM    203    F ALA 0  88      34.334 -18.343  44.334  1.00  0.10          Pr  
ATOM    204    C ALA 0  88      35.762 -16.633  43.171  1.00  0.08          Pr  
ATOM    205    F GLY 0  89      33.166 -20.381  46.255  1.00  0.09          Pr  
ATOM    206    F PRO 0  90      31.258 -22.649  46.938  1.00  0.07          Pr  
ATOM    207    C PRO 0  90      33.852 -22.485  48.462  1.00  0.05          Pr  
ATOM    208    F ILE 0  91      28.673 -24.686  47.286  1.00  0.05          Pr  
ATOM    209    C ILE 0  91      28.387 -23.202  44.406  1.00  0.09          Pr  
ATOM    210    F ALA 0  92      26.561 -26.343  48.574  1.00  0.03          Pr  
ATOM    211    C ALA 0  92      26.470 -24.486  50.261  1.00  0.02          Pr  
ATOM    212    F PRO 0  93      24.460 -28.519  48.262  1.00  0.05          Pr  
ATOM    213    C PRO 0  93      26.867 -28.981  50.228  1.00  0.01          Pr  
ATOM    214    F GLY 0  94      22.109 -25.977  47.896  1.00  0.04          Pr  
ATOM    215    F GLN 0  95      23.273 -24.603  45.034  1.00  0.08          Pr  
ATOM    216    F GLN 0  95      22.550 -21.767  48.365  1.00  0.11          Pr  
ATOM    217    C GLN 0  95      23.945 -22.872  47.587  1.00  0.05          Pr  
ATOM    218    F MET 0  96      23.947 -22.590  42.174  1.00  0.05          Pr  
ATOM    219    C MET 0  96      22.574 -25.212  40.696  1.00  0.15          Pr  
ATOM    220    E MET 0  96      23.456 -25.435  39.997  1.00  0.22          Pr  
ATOM    221    F ARG 0  97      24.754 -20.845  40.010  1.00  0.08          Pr  
ATOM    222    B ARG 0  97      29.210 -18.915  38.416  1.00  0.24          Pr  
ATOM    223    C ARG 0  97      27.641 -21.562  39.117  1.00  0.15          Pr  
ATOM    224    F GLU 0  98      24.273 -18.577  37.941  1.00  0.08          Pr  
ATOM    225    D GLU 0  98      25.045 -14.494  40.576  1.00  0.18          Pr  
ATOM    226    C GLU 0  98      24.492 -16.865  39.922  1.00  0.11          Pr  
ATOM    227    F PRO 0  99      24.332 -16.930  35.305  1.00  0.08          Pr  
ATOM    228    C PRO 0  99      21.854 -18.175  35.959  1.00  0.05          Pr  
ATOM    229    F ARG 0 100      24.882 -15.257  32.641  1.00  0.05          Pr  
ATOM    230    B ARG 0 100      30.919 -13.811  34.180  1.00  0.23          Pr  
ATOM    231    C ARG 0 100      28.338 -16.020  33.980  1.00  0.13          Pr  
ATOM    232    F GLY 0 101      24.459 -14.593  29.804  1.00  0.04          Pr  
ATOM    233    F SER 0 102      25.297 -17.361  28.731  1.00  0.05          Pr  
ATOM    234    G SER 0 102      28.139 -16.603  29.187  1.00  0.11          Pr  
ATOM    235    F ASP 0 103      22.977 -18.901  29.980  1.00  0.04          Pr  
ATOM    236    D ASP 0 103      26.575 -19.660  32.406  1.00  0.11          Pr  
ATOM    237    F ILE 0 104      20.710 -17.439  28.402  1.00  0.01          Pr  
ATOM    238    C ILE 0 104      20.137 -15.743  31.344  1.00  0.02          Pr  
ATOM    239    F ALA 0 105      21.878 -18.208  25.606  1.00  0.00          Pr  
ATOM    240    C ALA 0 105      22.459 -15.779  25.615  1.00  0.01          Pr  
ATOM    241    F GLY 0 106      23.946 -20.720  25.470  1.00  0.01          Pr  
ATOM    242    F THR 0 107      27.064 -20.487  25.636  1.00  0.04          Pr  
ATOM    243    G THR 0 107      25.666 -17.559  23.721  1.00  0.04          Pr  
ATOM    244    C THR 0 107      27.955 -18.264  23.996  1.00  0.06          Pr  
ATOM    245    F THR 0 108      27.434 -21.952  28.690  1.00  0.06          Pr  
ATOM    246    G THR 0 108      27.896 -19.146  29.440  1.00  0.10          Pr  
ATOM    247    C THR 0 108      29.669 -18.976  27.801  1.00  0.13          Pr  
ATOM    248    F SER 0 109      24.996 -24.496  28.551  1.00  0.07          Pr  
ATOM    249    G SER 0 109      23.701 -23.587  30.887  1.00  0.10          Pr  
ATOM    250    F THR 0 110      22.883 -26.971  28.930  1.00  0.05          Pr  
ATOM    251    G THR 0 110      26.558 -27.813  29.112  1.00  0.15          Pr  
ATOM    252    C THR 0 110      24.755 -29.288  28.490  1.00  0.14          Pr  
ATOM    253    F LEU 0 111      20.598 -28.585  29.727  1.00  0.06          Pr  
ATOM    254    C LEU 0 111      19.159 -29.418  26.657  1.00  0.06          Pr  
ATOM    255    F GLN 0 112      21.328 -28.894  32.578  1.00  0.08          Pr  
ATOM    256    F GLN 0 112      23.501 -33.286  31.093  1.00  0.15          Pr  
ATOM    257    C GLN 0 112      22.359 -31.692  31.396  1.00  0.11          Pr  
ATOM    258    F GLU 0 113      21.051 -25.909  33.216  1.00  0.05          Pr  
ATOM    259    D GLU 0 113      24.929 -26.100  35.777  1.00  0.22          Pr  
ATOM    260    C GLU 0 113      24.180 -26.266  33.385  1.00  0.07          Pr  
ATOM    261    F GLN 0 114      18.190 -25.550  32.502  1.00  0.04          Pr  
ATOM    262    F GLN 0 114      20.130 -24.148  28.075  1.00  0.04          Pr  
ATOM    263    C GLN 0 114      19.600 -24.348  29.938  1.00  0.04          Pr  
ATOM    264    F ILE 0 115      17.135 -27.575  34.537  1.00  0.07          Pr  
ATOM    265    C ILE 0 115      16.397 -29.537  31.788  1.00  0.04          Pr  
ATOM    266    F GLY 0 116      18.232 -26.275  37.002  1.00  0.10          Pr  
ATOM    267    F TRP 0 117      16.550 -23.714  36.709  1.00  0.06          Pr  
ATOM    268    A TRP 0 117      22.508 -21.860  35.198  1.00  0.07          Pr  
ATOM    269    A TRP 0 117      21.121 -21.987  36.822  1.00  0.08          Pr  
ATOM    270    F MET 0 118      13.636 -24.654  36.322  1.00  0.03          Pr  
ATOM    271    C MET 0 118      12.997 -24.068  32.570  1.00  0.07          Pr  
ATOM    272    E MET 0 118      12.150 -24.575  31.920  1.00  0.15          Pr  
ATOM    273    F THR 0 119      13.719 -26.658  39.090  1.00  0.02          Pr  
ATOM    274    G THR 0 119      14.658 -28.623  37.299  1.00  0.08          Pr  
ATOM    275    C THR 0 119      12.773 -28.291  35.795  1.00  0.07          Pr  
ATOM    276    F HIS 0 120      13.791 -25.085  41.691  1.00  0.04          Pr  
ATOM    277    A HIS 0 120      17.059 -24.544  43.459  1.00  0.08          Pr  
ATOM    278    F ASN 0 121      13.403 -23.655  44.825  1.00  0.03          Pr  
ATOM    279    F ASN 0 121      11.942 -27.123  44.013  1.00  0.08          Pr  
ATOM    280    F PRO 0 122      13.060 -21.847  42.058  1.00  0.03          Pr  
ATOM    281    C PRO 0 122      12.811 -20.618  44.584  1.00  0.02          Pr  
ATOM    282    F PRO 0 123      14.219 -20.548  39.532  1.00  0.05          Pr  
ATOM    283    C PRO 0 123      11.336 -21.764  39.459  1.00  0.05          Pr  
ATOM    284    F ILE 0 124      15.572 -19.850  36.669  1.00  0.05          Pr  
ATOM    285    C ILE 0 124      17.786 -19.979  39.002  1.00  0.07          Pr  
ATOM    286    F PRO 0 125      14.523 -18.700  33.827  1.00  0.05          Pr  
ATOM    287    C PRO 0 125      13.219 -17.819  36.223  1.00  0.06          Pr  
ATOM    288    F VAL 0 126      15.777 -18.861  31.020  1.00  0.04          Pr  
ATOM    289    C VAL 0 126      17.978 -20.075  32.661  1.00  0.02          Pr  
ATOM    290    F GLY 0 127      13.199 -18.449  29.548  1.00  0.05          Pr  
ATOM    291    F GLU 0 128      12.522 -15.629  30.531  1.00  0.07          Pr  
ATOM    292    D GLU 0 128       8.583 -15.716  33.611  1.00  0.13          Pr  
ATOM    293    C GLU 0 128      10.340 -16.233  31.909  1.00  0.11          Pr  
ATOM    294    F ILE 0 129      15.080 -14.192  29.751  1.00  0.03          Pr  
ATOM    295    C ILE 0 129      15.886 -14.330  33.093  1.00  0.06          Pr  
ATOM    296    F TYR 0 130      14.983 -14.696  26.810  1.00  0.03          Pr  
ATOM    297    G TYR 0 130      19.523 -16.131  22.376  1.00  0.01          Pr  
ATOM    298    A TYR 0 130      18.150 -16.275  24.771  1.00  0.01          Pr  
ATOM    299    F LYS 0 131      12.273 -13.402  26.309  1.00  0.05          Pr  
ATOM    300    B LYS 0 131       7.429 -14.815  27.220  1.00  0.22          Pr  
ATOM    301    C LYS 0 131       9.673 -15.947  26.493  1.00  0.12          Pr  
ATOM    302    F ARG 0 132      13.255 -10.599  26.863  1.00  0.04          Pr  
ATOM    303    B ARG 0 132      11.176  -6.894  31.237  1.00  0.20          Pr  
ATOM    304    C ARG 0 132      12.166  -9.859  29.807  1.00  0.11          Pr  
ATOM    305    F TRP 0 133      15.166 -10.325  24.585  1.00  0.02          Pr  
ATOM    306    A TRP 0 133      19.570 -11.898  29.108  1.00  0.01          Pr  
ATOM    307    A TRP 0 133      17.747 -10.794  28.866  1.00  0.03          Pr  
ATOM    308    F ILE 0 134      13.212 -10.738  22.362  1.00  0.03          Pr  
ATOM    309    C ILE 0 134      14.477 -13.978  22.038  1.00  0.02          Pr  
ATOM    310    F ILE 0 135      11.431  -8.321  23.062  1.00  0.04          Pr  
ATOM    311    C ILE 0 135       9.160 -10.677  24.221  1.00  0.06          Pr  
ATOM    312    F LEU 0 136      13.459  -6.287  22.497  1.00  0.02          Pr  
ATOM    313    C LEU 0 136      14.594  -5.123  25.393  1.00  0.08          Pr  
ATOM    314    F GLY 0 137      13.723  -7.052  19.543  1.00  0.02          Pr  
ATOM    315    F LEU 0 138      10.881  -6.560  18.586  1.00  0.03          Pr  
ATOM    316    C LEU 0 138      10.808 -10.462  18.494  1.00  0.05          Pr  
ATOM    317    F ASN 0 139      10.803  -3.617  19.190  1.00  0.05          Pr  
ATOM    318    F ASN 0 139       8.972  -2.982  21.433  1.00  0.09          Pr  
ATOM    319    F LYS 0 140      13.012  -2.883  17.259  1.00  0.07          Pr  
ATOM    320    B LYS 0 140      17.651  -0.099  19.430  1.00  0.22          Pr  
ATOM    321    C LYS 0 140      15.380  -1.270  18.966  1.00  0.15          Pr  
ATOM    322    F ILE 0 141      11.589  -3.823  14.724  1.00  0.09          Pr  
ATOM    323    C ILE 0 141      13.697  -6.621  14.895  1.00  0.09          Pr  
ATOM    324    F VAL 0 142       9.188  -2.105  14.757  1.00  0.12          Pr  
ATOM    325    C VAL 0 142       7.506  -3.854  15.705  1.00  0.09          Pr  
ATOM    326    F ARG 0 143      10.514   0.589  15.021  1.00  0.15          Pr  
ATOM    327    B ARG 0 143      10.203   2.120  21.220  1.00  0.21          Pr  
ATOM    328    C ARG 0 143       9.311   0.233  18.591  1.00  0.16          Pr  
ATOM    329    F MET 0 144      12.052   0.426  12.270  1.00  0.15          Pr  
ATOM    330    C MET 0 144      15.657   0.354  13.596  1.00  0.18          Pr  
ATOM    331    E MET 0 144      16.638   0.061  13.039  1.00  0.24          Pr  
ATOM    332    F TYR 0 145       9.495  -1.153  10.514  1.00  0.16          Pr  
ATOM    333    G TYR 0 145      17.141  -0.515   9.138  1.00  0.34          Pr  
ATOM    334    A TYR 0 145      14.510  -1.319   9.480  1.00  0.27          Pr  
ATOM    335    F SER 0 146       6.408   0.898  11.420  1.00  0.19          Pr  
ATOM    336    G SER 0 146       6.664  -0.976  13.287  1.00  0.27          Pr  
ATOM    337    F PRO 0 147       3.408   2.325  10.964  1.00  0.21          Pr  
ATOM    338    C PRO 0 147       5.317   2.461   8.950  1.00  0.21          Pr  
ATOM    339    F THR 0 148       0.403   2.913  10.297  1.00  0.18          Pr  
ATOM    340    G THR 0 148       0.462   5.183  11.982  1.00  0.25          Pr  
ATOM    341    C THR 0 148       1.224   3.952  13.908  1.00  0.23          Pr  
ATOM    342    F SER 0 149      -2.901   1.702   8.942  1.00  0.14          Pr  
ATOM    343    G SER 0 149      -1.110   1.697   6.583  1.00  0.24          Pr  
ATOM    344    F ILE 0 150      -4.670  -0.205   6.333  1.00  0.08          Pr  
ATOM    345    C ILE 0 150      -6.387   2.307   6.560  1.00  0.16          Pr  
ATOM    346    F LEU 0 151      -3.476  -2.744   5.014  1.00  0.08          Pr  
ATOM    347    C LEU 0 151      -0.737  -1.794   3.622  1.00  0.18          Pr  
ATOM    348    F ASP 0 152      -5.648  -4.648   6.654  1.00  0.07          Pr  
ATOM    349    D ASP 0 152      -3.741  -4.428   9.441  1.00  0.18          Pr  
ATOM    350    F ILE 0 153      -8.287  -4.025   5.124  1.00  0.06          Pr  
ATOM    351    C ILE 0 153      -8.619  -2.230   7.812  1.00  0.07          Pr  
ATOM    352    F ARG 0 154     -10.570  -6.439   4.021  1.00  0.07          Pr  
ATOM    353    B ARG 0 154      -7.506 -10.649   6.479  1.00  0.18          Pr  
ATOM    354    C ARG 0 154      -7.998  -8.253   4.163  1.00  0.09          Pr  
ATOM    355    F GLN 0 155     -12.759  -8.219   3.010  1.00  0.06          Pr  
ATOM    356    F GLN 0 155     -15.859  -6.281   0.569  1.00  0.03          Pr  
ATOM    357    C GLN 0 155     -14.302  -6.462   1.781  1.00  0.05          Pr  
ATOM    358    F GLY 0 156     -14.428 -10.803   2.775  1.00  0.04          Pr  
ATOM    359    F PRO 0 157     -16.404 -12.635   1.381  1.00  0.07          Pr  
ATOM    360    C PRO 0 157     -13.865 -13.845   2.397  1.00  0.08          Pr  
ATOM    361    F LYS 0 158     -18.823 -11.249   3.545  1.00  0.03          Pr  
ATOM    362    B LYS 0 158     -22.923 -16.782   4.108  1.00  0.20          Pr  
ATOM    363    C LYS 0 158     -20.728 -14.600   3.518  1.00  0.09          Pr  
ATOM    364    F GLU 0 159     -19.057  -8.086   3.666  1.00  0.04          Pr  
ATOM    365    D GLU 0 159     -15.331  -6.319   6.387  1.00  0.14          Pr  
ATOM    366    C GLU 0 159     -17.045  -7.812   5.351  1.00  0.07          Pr  
ATOM    367    F PRO 0 160     -20.021  -5.428   3.307  1.00  0.06          Pr  
ATOM    368    C PRO 0 160     -21.737  -7.290   5.087  1.00  0.09          Pr  
ATOM    369    F PHE 0 161     -19.374  -2.527   2.656  1.00  0.06          Pr  
ATOM    370    A PHE 0 161     -17.425  -1.417  -0.705  1.00  0.03          Pr  
ATOM    371    F ARG 0 162     -20.109  -1.330   5.375  1.00  0.07          Pr  
ATOM    372    B ARG 0 162     -25.979  -4.327   4.696  1.00  0.22          Pr  
ATOM    373    C ARG 0 162     -23.322  -1.796   4.650  1.00  0.11          Pr  
ATOM    374    F ASP 0 163     -17.733  -2.655   6.868  1.00  0.07          Pr  
ATOM    375    D ASP 0 163     -18.479  -4.792   9.296  1.00  0.15          Pr  
ATOM    376    F TYR 0 164     -15.497  -1.383   5.319  1.00  0.05          Pr  
ATOM    377    G TYR 0 164     -10.852  -1.923   1.289  1.00  0.05          Pr  
ATOM    378    A TYR 0 164     -13.119  -2.734   2.638  1.00  0.06          Pr  
ATOM    379    F VAL 0 165     -16.125   1.462   5.963  1.00  0.06          Pr  
ATOM    380    C VAL 0 165     -17.381   1.816   3.313  1.00  0.06          Pr  
ATOM    381    F ASP 0 166     -15.666   1.270   8.920  1.00  0.06          Pr  
ATOM    382    D ASP 0 166     -18.039   1.494  11.087  1.00  0.13          Pr  
ATOM    383    F ARG 0 167     -12.819   0.474   8.913  1.00  0.06          Pr  
ATOM    384    B ARG 0 167     -16.941  -3.867  12.334  1.00  0.33          Pr  
ATOM    385    C ARG 0 167     -14.314  -2.449  10.128  1.00  0.16          Pr  
ATOM    386    F PHE 0 168     -11.685   2.727   7.365  1.00  0.05          Pr  
ATOM    387    A PHE 0 168     -10.016   2.404   3.739  1.00  0.03          Pr  
ATOM    388    F TYR 0 169     -12.601   5.047   9.229  1.00  0.07          Pr  
ATOM    389    G TYR 0 169     -14.405  10.938   8.648  1.00  0.15          Pr  
ATOM    390    A TYR 0 169     -14.315   8.253   7.996  1.00  0.11          Pr  
ATOM    391    F LYS 0 170     -11.235   4.138  11.740  1.00  0.08          Pr  
ATOM    392    B LYS 0 170     -13.531   3.107  16.808  1.00  0.25          Pr  
ATOM    393    C LYS 0 170     -13.542   2.534  14.146  1.00  0.20          Pr  
ATOM    394    F THR 0 171      -8.445   4.257  10.630  1.00  0.09          Pr  
ATOM    395    G THR 0 171      -9.409   0.655  10.743  1.00  0.13          Pr  
ATOM    396    C THR 0 171      -7.180   1.625  10.387  1.00  0.16          Pr  
ATOM    397    F LEU 0 172      -8.476   7.151   9.807  1.00  0.08          Pr  
ATOM    398    C LEU 0 172      -8.887   7.239   6.665  1.00  0.09          Pr  
ATOM    399    F ARG 0 173      -8.885   8.563  12.457  1.00  0.04          Pr  
ATOM    400    B ARG 0 173      -9.590  10.943  14.811  1.00  0.25          Pr  
ATOM    401    C ARG 0 173     -11.280   9.998  12.052  1.00  0.09          Pr  
ATOM    402    F ALA 0 174      -6.215   7.417  13.911  1.00  0.09          Pr  
ATOM    403    C ALA 0 174      -8.010   5.992  14.924  1.00  0.11          Pr  
ATOM    404    F GLU 0 175      -3.968   8.963  12.363  1.00  0.08          Pr  
ATOM    405    D GLU 0 175      -1.369   6.432  11.717  1.00  0.20          Pr  
ATOM    406    C GLU 0 175      -3.481   7.106  10.649  1.00  0.13          Pr  
ATOM    407    F GLN 0 176      -1.224  10.380  11.136  1.00  0.12          Pr  
ATOM    408    F GLN 0 176      -3.108  11.700  14.902  1.00  0.13          Pr  
ATOM    409    C GLN 0 176      -1.508  10.761  14.306  1.00  0.14          Pr  
ATOM    410    F ALA 0 177      -1.679  12.134   8.058  1.00  0.08          Pr  
ATOM    411    C ALA 0 177      -1.745   9.639   7.895  1.00  0.11          Pr  
ATOM    412    F SER 0 178      -2.375  13.565   5.498  1.00  0.07          Pr  
ATOM    413    G SER 0 178      -0.220  15.157   4.569  1.00  0.13          Pr  
ATOM    414    F GLN 0 179      -3.949  14.005   2.859  1.00  0.05          Pr  
ATOM    415    F GLN 0 179      -5.207  18.279   5.141  1.00  0.18          Pr  
ATOM    416    C GLN 0 179      -4.792  16.427   4.732  1.00  0.10          Pr  
ATOM    417    F GLU 0 180      -2.433  12.161   1.050  1.00  0.07          Pr  
ATOM    418    D GLU 0 180      -2.802  16.250  -1.501  1.00  0.17          Pr  
ATOM    419    C GLU 0 180      -1.358  15.021   0.126  1.00  0.10          Pr  
ATOM    420    F VAL 0 181      -3.279   9.654   2.538  1.00  0.06          Pr  
ATOM    421    C VAL 0 181      -0.534   9.435   3.494  1.00  0.11          Pr  
ATOM    422    F LYS 0 182      -6.290  10.014   2.295  1.00  0.05          Pr  
ATOM    423    B LYS 0 182      -5.678   9.513   8.915  1.00  0.14          Pr  
ATOM    424    C LYS 0 182      -5.777  10.861   6.605  1.00  0.06          Pr  
ATOM    425    F ASN 0 183      -6.466   9.880  -0.693  1.00  0.08          Pr  
ATOM    426    F ASN 0 183      -7.155  12.577  -1.823  1.00  0.09          Pr  
ATOM    427    F ALA 0 184      -5.648   7.012  -0.849  1.00  0.07          Pr  
ATOM    428    C ALA 0 184      -3.417   7.931  -1.474  1.00  0.09          Pr  
ATOM    429    F ALA 0 185      -7.908   5.794   0.729  1.00  0.06          Pr  
ATOM    430    C ALA 0 185      -6.322   6.089   2.657  1.00  0.06          Pr  
ATOM    431    F THR 0 186     -10.277   6.694  -1.115  1.00  0.04          Pr  
ATOM    432    G THR 0 186     -10.174   9.352   0.248  1.00  0.12          Pr  
ATOM    433    C THR 0 186     -10.567   8.349   2.383  1.00  0.11          Pr  
ATOM    434    F GLU 0 187      -9.105   6.011  -4.049  1.00  0.07          Pr  
ATOM    435    D GLU 0 187      -8.746  10.288  -6.568  1.00  0.15          Pr  
ATOM    436    C GLU 0 187      -9.288   8.542  -4.837  1.00  0.10          Pr  
ATOM    437    F THR 0 188      -7.400   2.958  -3.286  1.00  0.05          Pr  
ATOM    438    G THR 0 188      -5.199   4.942  -4.242  1.00  0.12          Pr  
ATOM    439    C THR 0 188      -6.618   5.422  -6.154  1.00  0.14          Pr  
ATOM    440    F LEU 0 189      -8.052   1.164  -0.872  1.00  0.04          Pr  
ATOM    441    C LEU 0 189      -5.306   1.401   1.045  1.00  0.06          Pr  
ATOM    442    F LEU 0 190     -10.823   0.288  -1.395  1.00  0.05          Pr  
ATOM    443    C LEU 0 190     -12.775   2.152   0.405  1.00  0.03          Pr  
ATOM    444    F VAL 0 191      -9.891  -1.308  -3.862  1.00  0.06          Pr  
ATOM    445    C VAL 0 191     -11.580   0.548  -5.475  1.00  0.07          Pr  
ATOM    446    F GLN 0 192      -7.726  -2.939  -2.813  1.00  0.07          Pr  
ATOM    447    F GLN 0 192      -4.803  -1.808  -5.327  1.00  0.20          Pr  
ATOM    448    C GLN 0 192      -5.573  -1.303  -3.613  1.00  0.10          Pr  
ATOM    449    F ASN 0 193      -9.813  -4.292  -0.475  1.00  0.04          Pr  
ATOM    450    F ASN 0 193      -6.543  -2.830   0.946  1.00  0.05          Pr  
ATOM    451    F ALA 0 194     -11.751  -6.152  -1.892  1.00  0.02          Pr  
ATOM    452    C ALA 0 194     -12.896  -4.022  -2.528  1.00  0.03          Pr  
ATOM    453    F ASN 0 195     -12.607  -8.601  -3.513  1.00  0.03          Pr  
ATOM    454    F ASN 0 195     -14.910  -9.421  -2.002  1.00  0.03          Pr  
ATOM    455    F PRO 0 196     -13.327  -9.668  -6.235  1.00  0.06          Pr  
ATOM    456    C PRO 0 196     -11.578 -11.442  -4.324  1.00  0.07          Pr  
ATOM    457    F ASP 0 197     -16.230  -8.410  -6.409  1.00  0.05          Pr  
ATOM    458    D ASP 0 197     -16.298 -12.837  -6.169  1.00  0.08          Pr  
ATOM    459    F CYS 0 198     -15.500  -5.407  -6.016  1.00  0.04          Pr  
ATOM    460    E CYS 0 198     -16.289  -4.113  -3.485  1.00  0.02          Pr  
ATOM    461    F LYS 0 199     -13.472  -4.878  -8.115  1.00  0.05          Pr  
ATOM    462    B LYS 0 199      -7.852  -3.580  -6.733  1.00  0.15          Pr  
ATOM    463    C LYS 0 199      -9.957  -5.223  -6.784  1.00  0.08          Pr  
ATOM    464    F THR 0 200     -15.311  -5.335 -10.483  1.00  0.03          Pr  
ATOM    465    G THR 0 200     -15.425  -8.174  -9.675  1.00  0.08          Pr  
ATOM    466    C THR 0 200     -13.076  -8.486 -10.201  1.00  0.10          Pr  
ATOM    467    F ILE 0 201     -17.099  -2.930  -9.732  1.00  0.03          Pr  
ATOM    468    C ILE 0 201     -19.318  -5.343  -8.694  1.00  0.04          Pr  
ATOM    469    F LEU 0 202     -15.064  -0.695  -9.530  1.00  0.03          Pr  
ATOM    470    C LEU 0 202     -15.718  -1.156  -5.774  1.00  0.02          Pr  
ATOM    471    F LYS 0 203     -13.964  -0.950 -12.468  1.00  0.01          Pr  
ATOM    472    B LYS 0 203      -7.977  -4.033 -10.935  1.00  0.16          Pr  
ATOM    473    C LYS 0 203     -10.483  -2.381 -11.469  1.00  0.07          Pr  
ATOM    474    F ALA 0 204     -16.993  -0.117 -13.681  1.00  0.03          Pr  
ATOM    475    C ALA 0 204     -16.709  -2.568 -14.147  1.00  0.02          Pr  
ATOM    476    F LEU 0 205     -17.049   3.041 -13.310  1.00  0.04          Pr  
ATOM    477    C LEU 0 205     -18.689   1.506 -10.155  1.00  0.05          Pr  
ATOM    478    F GLY 0 206     -16.077   6.021 -13.486  1.00  0.04          Pr  
ATOM    479    F PRO 0 207     -14.857   8.629 -12.260  1.00  0.05          Pr  
ATOM    480    C PRO 0 207     -15.601   8.699 -15.051  1.00  0.02          Pr  
ATOM    481    F GLY 0 208     -17.377   9.131  -9.820  1.00  0.06          Pr  
ATOM    482    F ALA 0 209     -18.113   7.612  -7.365  1.00  0.06          Pr  
ATOM    483    C ALA 0 209     -17.879   5.606  -8.820  1.00  0.05          Pr  
ATOM    484    F THR 0 210     -19.340   7.132  -4.472  1.00  0.03          Pr  
ATOM    485    G THR 0 210     -20.597  10.337  -6.026  1.00  0.13          Pr  
ATOM    486    C THR 0 210     -20.582   9.746  -3.685  1.00  0.10          Pr  
ATOM    487    F LEU 0 211     -20.264   5.576  -2.115  1.00  0.05          Pr  
ATOM    488    C LEU 0 211     -17.917   5.789   0.186  1.00  0.10          Pr  
ATOM    489    F GLU 0 212     -22.965   4.997  -3.290  1.00  0.05          Pr  
ATOM    490    D GLU 0 212     -25.988   6.171  -3.851  1.00  0.22          Pr  
ATOM    491    C GLU 0 212     -24.427   6.775  -1.967  1.00  0.08          Pr  
ATOM    492    F GLU 0 213     -21.847   3.286  -5.526  1.00  0.04          Pr  
ATOM    493    D GLU 0 213     -22.367   7.379  -9.203  1.00  0.13          Pr  
ATOM    494    C GLU 0 213     -22.549   5.951  -7.130  1.00  0.12          Pr  
ATOM    495    F MET 0 214     -20.616   1.175  -3.756  1.00  0.03          Pr  
ATOM    496    C MET 0 214     -16.770   3.258  -4.725  1.00  0.04          Pr  
ATOM    497    E MET 0 214     -15.948   3.378  -4.242  1.00  0.05          Pr  
ATOM    498    F MET 0 215     -23.158   0.185  -2.479  1.00  0.05          Pr  
ATOM    499    C MET 0 215     -23.222   0.100   0.175  1.00  0.07          Pr  
ATOM    500    E MET 0 215     -23.122  -1.052   0.287  1.00  0.11          Pr  
ATOM    501    F THR 0 216     -24.488  -0.620  -5.004  1.00  0.06          Pr  
ATOM    502    G THR 0 216     -26.198   2.590  -4.055  1.00  0.10          Pr  
ATOM    503    C THR 0 216     -26.761   1.038  -5.787  1.00  0.09          Pr  
ATOM    504    F ALA 0 217     -22.374  -2.661  -5.977  1.00  0.03          Pr  
ATOM    505    C ALA 0 217     -21.642  -0.722  -7.424  1.00  0.03          Pr  
ATOM    506    F CYS 0 218     -22.252  -4.494  -3.159  1.00  0.06          Pr  
ATOM    507    E CYS 0 218     -18.726  -2.777  -4.562  1.00  0.03          Pr  
ATOM    508    F GLN 0 219     -24.734  -5.993  -2.341  1.00  0.08          Pr  
ATOM    509    F GLN 0 219     -27.774  -3.160  -0.717  1.00  0.13          Pr  
ATOM    510    C GLN 0 219     -26.165  -3.918  -1.484  1.00  0.09          Pr  
ATOM    511    F GLY 0 220     -23.872  -8.892  -2.615  1.00  0.07          Pr  
ATOM    512    F VAL 0 221     -20.963 -10.684  -2.881  1.00  0.07          Pr  
ATOM    513    C VAL 0 221     -19.940  -8.376  -3.544  1.00  0.06          Pr  
