# Supplementary material for: LoCoHD: a metric for comparing local environments of proteins
Source: Nat Commun. 2024 May 13;15:4029. doi: 10.1038/s41467-024-48225-0 (PMC11091161; doi:10.1038/s41467-024-48225-0)
Supplement: Supplementary file 4 — Source Data [file 41467_2024_48225_MOESM4_ESM.zip › Fig6_SFig18/resi_locohd.tsv]

	A.1-THR	A.2-TYR	A.3-HIS	A.4-LYS	A.5-VAL	A.6-ASP	A.7-LEU	A.8-ARG	A.9-LEU	A.10-GLN	A.11-THR	A.12-LEU	A.13-GLU	A.14-ILE	A.15-PRO	A.16-PHE	A.17-HIS	A.18-GLU	A.19-ILE	A.20-VAL	A.21-THR	A.22-LYS	A.23-ASP	A.24-MET	A.25-PHE	A.26-ILE	A.27-MET	A.28-GLU	A.29-ILE	A.30-ASP	A.31-ALA	A.32-ILE	A.33-CYS	A.34-TYR	A.35-TYR	A.36-ARG	A.37-MET	A.38-GLU	A.39-ASN	A.40-ALA	A.41-SER	A.42-LEU	A.43-LEU	A.44-LEU	A.45-SER	A.46-SER	A.47-LEU	A.48-ALA	A.49-HIS
600.0	0.0	0.0	0.0	0.0	0.0	0.0	0.0	0.0	0.0	0.0	0.0	0.0	0.0	0.0	0.0	0.0	0.0	0.0	0.0	0.0	0.0	0.0	0.0	0.0	0.0	0.0	0.0	0.0	0.0	0.0	0.0	0.0	0.0	0.0	0.0	0.0	0.0	0.0	0.0	0.0	0.0	0.0	0.0	0.0	0.0	0.0	0.0	0.0	0.0
602.5	0.12477545757633028	0.07401744130259708	0.11433734048213028	0.09873607048290677	0.11258173611066115	0.10200123260481625	0.10747001771474841	0.07162157544336481	0.11195243237927223	0.17187763253400462	0.11195341585012464	0.11708698679167237	0.1422678574928616	0.08481367833966882	0.09653818219187621	0.12550905999304365	0.09324320484465907	0.1360011062667155	0.058045844097852406	0.11517710271971314	0.08927574518992039	0.16126149641393991	0.10216706451810949	0.07803891320359523	0.07953841154881858	0.085203524869446	0.06545079762993848	0.0738012650006796	0.06382928503337032	0.08223519040327072	0.0853458372605496	0.13524700917496102	0.09198445017309308	0.14879775718880883	0.10734750470738122	0.09236910000788667	0.1022942029131586	0.10635102196480437	0.06430310824118382	0.0684049906765821	0.061486358772800224	0.061776564519318185	0.0895274946486967	0.16275574148288274	0.08864824450400521	0.047266357163672355	0.05118010922390609	0.10303194165594548	0.14325427980030914
605.0	0.09472388178852706	0.06146994959747608	0.08512733208355948	0.16906684039507158	0.14542282669856654	0.1300630493067941	0.16370992975466753	0.24970958218381362	0.11513993266583479	0.15595415954033967	0.10050690232622352	0.11515589241806809	0.1368644483019856	0.07553551896094006	0.0768642031367013	0.10320801604847284	0.13248906382224102	0.07353739857363202	0.0727782765466761	0.12160100650529561	0.11027097925152017	0.14806545871850516	0.17507993133258454	0.11065452441384871	0.10584904080548642	0.10742607382161322	0.06486320345020706	0.09655629131657828	0.06701599303450965	0.09706481081230384	0.08130375080459887	0.11316205214445145	0.08904278976878376	0.17993598002625824	0.11602957900014763	0.0814007538151793	0.09193082581463224	0.08941730842853306	0.07271181570903572	0.07743444325125363	0.06465781819979662	0.062457737385504176	0.09063800001636885	0.1486255592050061	0.0934380894974266	0.04821259201639253	0.061110815888932565	0.1401117901138732	0.10108001727904771
607.5	0.10989587474047377	0.08209844945018431	0.12853922436022006	0.18377132008034447	0.1830378504025508	0.15950557944876043	0.12948958010688036	0.20933940344715016	0.11699058131062996	0.13317317929097497	0.09159952244439099	0.08989540690315148	0.11906386943828746	0.05829132146270041	0.053017726852727994	0.08613161011445562	0.17138140870612062	0.11423985376083282	0.07869222579567149	0.12465341588336237	0.0763981381914825	0.13580302374719538	0.11404314912568994	0.0870654249009987	0.10221416984810779	0.07169908661129903	0.07604223526447569	0.05910010376604157	0.09303777541010959	0.07855335001216103	0.08325975505823344	0.09712080668378417	0.06510804478346842	0.07961217317056221	0.12109368737607926	0.09584375106853256	0.09966020267870218	0.11335510093112065	0.09170757868405745	0.10654932660191194	0.10278215425818958	0.11777062382147192	0.1844509623466354	0.19369719115051345	0.11868794684739484	0.08299787020709129	0.07613800208396906	0.09270090971278871	0.11858596988234188
610.0	0.12294254512541217	0.08073807406468211	0.08809403770220484	0.20181197218888322	0.17423280749731587	0.13413503155910006	0.12338620155906259	0.1520672098130252	0.09162772849757636	0.1950246357407793	0.08629053983296521	0.12404386839228429	0.14026712649085496	0.1145102903988479	0.09114099579467337	0.11396860168069564	0.17303414150925436	0.10248580053535196	0.05885070573953021	0.13670337148135508	0.10954733389013707	0.15770891985620145	0.18426773516812778	0.10255633623336173	0.12152745443638864	0.11767369092920504	0.03892206156739857	0.07573514945499922	0.07198526467124486	0.11594965336297633	0.12463773970911957	0.07246156377397601	0.05724827894511563	0.060630692249246165	0.0978123545385165	0.09861148046806277	0.14911858395991529	0.15623431114603253	0.09491239982949767	0.0968506870413038	0.10531469461347008	0.07621446303091858	0.14740213004967642	0.14607647885755826	0.1005456899445039	0.07691615103587156	0.06980531479731154	0.13922131838171375	0.10816099914428141
612.5	0.1433412724470436	0.05451432553102539	0.10713374929577617	0.20178575565470597	0.13283452013881392	0.12392342911612778	0.14757531145258063	0.1739494270702878	0.11542213588559463	0.1727295934865592	0.13006748648397254	0.13929179598246527	0.13439854364711376	0.12766351545914753	0.08782540165690089	0.1073578318523977	0.1688076701104891	0.07569724261639982	0.047802444868389846	0.1136244743205879	0.08045351875110794	0.17232220278059343	0.12383130559533032	0.1326738401249282	0.06419173047544618	0.06480081110135794	0.053595076159427046	0.07479557047177125	0.08489434842011985	0.14078301083310701	0.1492180237341625	0.09605843397286956	0.07246966605677446	0.13725151732126084	0.10102047821183407	0.10385665949724716	0.14804797077683635	0.131208275447869	0.09182442607074293	0.12368903945238127	0.09976630031155684	0.06065580926189302	0.1680574113742528	0.18819950311315511	0.1164450163966133	0.06271714630925937	0.043125837839890484	0.10810258006541545	0.09661347685681874
615.0	0.16039861895900215	0.09571959086415191	0.11082886080214979	0.21372849848622338	0.1677283895999731	0.162107787478556	0.14792719564920065	0.2520337812040854	0.11951131204891938	0.20782943645320134	0.08087895179011828	0.0941200937415833	0.13211978874747338	0.11091528847535466	0.09351121534555905	0.10568793328407647	0.15643855456144434	0.12369107059162321	0.0682889441430732	0.14220475172831654	0.09179849174377903	0.14662419316682448	0.11864695457387793	0.0610296975549825	0.09013143861284663	0.16381821043097855	0.05345627762507765	0.08805541698810784	0.06995352809827923	0.12373710203540192	0.12034133366427321	0.08681801809298635	0.047924707977354104	0.07316888003754382	0.10965820651530511	0.09370624389089985	0.08542440560983397	0.13784320889782717	0.10324435322736114	0.07714358802441273	0.09658210972969668	0.07074684698498811	0.13297231973358695	0.14799746460390573	0.08585290819644795	0.05350349647638072	0.05592940225094765	0.12082704197750077	0.12602776947395988
617.5	0.13279739839191726	0.08318926831856877	0.10942121789879469	0.240572752682731	0.18817842530612905	0.1324262444873639	0.12767489278283692	0.20963638182945243	0.13467142592897133	0.12021026447660446	0.12588701145417355	0.15764885588403107	0.2095005259662578	0.1153853244306289	0.09552470957264582	0.1094537177448382	0.12733306519634005	0.2259068345080999	0.0782935701135148	0.08975347808138641	0.09863313528479173	0.15054041480285332	0.1585002867981125	0.07660797092796102	0.11283078860066488	0.16225766674426834	0.059917368056130176	0.07438549091058104	0.06267132228262093	0.13186100548383559	0.13601140006454196	0.0899241183753	0.08489128364533301	0.12943806402870242	0.11591700969743227	0.1289425580004808	0.11246130719471542	0.15012616196080714	0.08340484419535243	0.10367161587630175	0.08791922737561535	0.050164574677013477	0.1573846301753477	0.14183971468674272	0.09568493729278496	0.0576612691335864	0.06266485733611764	0.1172307590153248	0.1505163185135159
620.0	0.11478125905956345	0.06829964497581029	0.0855670283526475	0.25891175548800643	0.14908134435655837	0.12908251046196384	0.13446683415586758	0.2213393034891599	0.12885421468921682	0.21061197770755077	0.1248615041240687	0.17721389136518462	0.2243547896035675	0.11408710975550483	0.12298069278802143	0.09783539129371695	0.1269790119592226	0.22255819285824865	0.07625873431022441	0.14232279287882124	0.08982542910739653	0.14806454050986756	0.11046354644671937	0.10549548286800993	0.07747057017094736	0.16454136570780353	0.04879405542951399	0.07146712939800942	0.08053975593627845	0.14994495581008757	0.11891500819151646	0.10009925949483182	0.07821125943628544	0.13073161464036923	0.0934584133882983	0.08126325462920393	0.07886135335321058	0.08253739804382064	0.08566117050411395	0.099624250198221	0.10780047718618542	0.07790388144715744	0.1679670080301794	0.17805323482799354	0.08321116155390192	0.05259831701938253	0.08400882050352923	0.16184707509886312	0.1203953993762986
622.5	0.1496039429417301	0.09954133482198359	0.10610629474280206	0.26716732115250114	0.15747478143547333	0.10895665889711113	0.12664762703619162	0.25094863685360835	0.12094020873672022	0.17109510306317616	0.1147551447850419	0.15125252258602928	0.2241441633925933	0.11049837331183089	0.09033814272075615	0.10252470182201223	0.1232442440872337	0.22969583951994632	0.059597595229822914	0.11587257970035426	0.13375732649802594	0.19239819005771377	0.12572113057690312	0.08946272396195626	0.08587014388482946	0.16006686436826326	0.05899442423776957	0.07649931605648645	0.06392171879807791	0.1369371538306688	0.1224071051987292	0.10102306415223436	0.06457118008028581	0.12358347518812307	0.12112242719737344	0.09617373164848689	0.08427994803580081	0.14016908850740023	0.10178213771944604	0.1012659238671359	0.09696528541810169	0.07889442953961139	0.16108079789944016	0.1643833148707516	0.13597469023109368	0.057490651807509834	0.0554030109376424	0.1379880576173861	0.10499322595790078
625.0	0.12066656183292747	0.10708966448832252	0.10499348494821144	0.23947667321911764	0.1400006874429159	0.1140948901820964	0.11743956755123597	0.22667668048853223	0.12151194104954538	0.1979333948767363	0.10608667213954585	0.17805521515511336	0.21721671871261408	0.06029416279737075	0.09035188967774314	0.10845279037887279	0.15689898080196954	0.2294670710497227	0.0805696025118666	0.13839214698742744	0.09340811134283504	0.17490567297937962	0.09970602678013689	0.06854270005536303	0.06506526544208124	0.14762615878775837	0.06722313687348073	0.06785777470612613	0.04993468252878866	0.0597769807676129	0.06109685516366421	0.07043403232258298	0.08067115111266823	0.15726074373787446	0.17541517143494595	0.09359911070928349	0.08841952560839739	0.11253207736397297	0.08421811479392556	0.10413319359212347	0.10015752040634145	0.08858790288904043	0.12365986216626487	0.17502938838262352	0.07430835763297955	0.05565415542593896	0.03943274514298168	0.12711931755452457	0.13698562547032245
627.5	0.1437593527344667	0.13138248050165552	0.1239916050708138	0.23924311512969595	0.18248468773331417	0.10259430887336579	0.08824052529204277	0.22285294297595482	0.12273488712966993	0.16159934647380356	0.08777719074631872	0.1304244875844593	0.1556944888393604	0.05714137118106164	0.06628592854677134	0.08966769356039378	0.1461482680831129	0.24366675157214615	0.10032006776317187	0.098600058636712	0.09543806271342206	0.20882858564256798	0.15167127761866298	0.1911737837197495	0.0918974830942509	0.16964089780080846	0.06787357180803562	0.09392757435000527	0.05279480764835106	0.044156843938322116	0.055524370681100124	0.09546099248899571	0.0965743727223903	0.09532311391906736	0.1073313970565714	0.13447569990603092	0.053067070438931156	0.1364716641762565	0.07379905559877481	0.0798919627120437	0.08678031106894865	0.07098074194176082	0.14816037548801747	0.17730800626630397	0.09524145808813832	0.06519437624528492	0.046031751370439036	0.1164733696160369	0.13216049424883336
630.0	0.1058355802069507	0.0731453751786692	0.10092136836220715	0.28106639172746856	0.17213727942913384	0.14703746100376983	0.1303358127067874	0.305777685741251	0.13823676969077558	0.2713141204426936	0.12078804529953002	0.14057005718222557	0.17342290873233773	0.07160549967028952	0.07332132586513869	0.11681441534823853	0.12347926385213616	0.2453617933779256	0.06309212377056282	0.11398125936778129	0.07640147512349711	0.1550214679422723	0.14516528074040552	0.06169755605872404	0.10267280499317183	0.1267419162553515	0.05484363532133424	0.08337872315269539	0.07858606105463989	0.09674051272526235	0.07262271841788777	0.11224900936098088	0.08328869079795782	0.12308382321133089	0.12137730668334838	0.15684977380598517	0.10875573904073076	0.1706379750967372	0.0817443109969402	0.0984043286787004	0.07823398994162863	0.0938239207253965	0.07225257994175312	0.09445184995429379	0.06497675474374251	0.06497172064497761	0.05586952738188337	0.12039731374333691	0.12486697581900189
632.5	0.14997104099193703	0.10241654896184155	0.10365755785493501	0.14206727836998112	0.1128298808867663	0.1141042018142193	0.1252817830127302	0.2628058119055047	0.09603095100129914	0.17720472268565549	0.07775315087511789	0.1068995118976576	0.18482737761603166	0.11361703340245466	0.07994098125424119	0.11096369030580083	0.17472883187493377	0.21956955034242534	0.07593984258903214	0.1493181039118416	0.09023836569174469	0.15022350582727204	0.1438236110829103	0.08393647932595087	0.09956014010951941	0.15230768560114938	0.059906953212956075	0.07999628946580753	0.06797014897727027	0.12694393045010693	0.10222487603908476	0.09034582389542976	0.051137643788301275	0.09696937281827538	0.13738183578992805	0.10171715657670082	0.07596778517703535	0.1272676145499526	0.08366972170343492	0.05814301116860947	0.057700155041761014	0.09870643252450996	0.056437052451825065	0.11873234982021583	0.09114915687155584	0.05967947106926274	0.08056057996400064	0.12632423595619807	0.1813778829558375
635.0	0.05873875096256461	0.060418308374313855	0.12125230581336383	0.125499155725343	0.10778734953816342	0.1312149632426973	0.17566752260476062	0.2092898230567944	0.12323616690503085	0.169508511710847	0.130673747162354	0.154131665526876	0.24264842334058237	0.107897514345299	0.08904120344724824	0.09892641643460315	0.0842891269679154	0.1664593488144506	0.06738773596266132	0.10164476839453084	0.11050578688159202	0.1872453583706328	0.18319339535107557	0.07372491176551337	0.11905410276817688	0.11083338320706031	0.07700012379794735	0.09266249341945526	0.07639014943801077	0.13105196008549125	0.12434516974961152	0.09388750703643096	0.07099291494711227	0.08184181340284541	0.10544512619063197	0.10130365493541936	0.10267801319438566	0.1254938643068372	0.07864216351634344	0.06390402935830056	0.04412892807306397	0.06907002420937985	0.08178427372126297	0.08581416200250282	0.08803206832736143	0.0727150131579374	0.07785261036612082	0.14375953819820872	0.17575904534518827
637.5	0.047643550004997766	0.0933662992197522	0.125483454489659	0.12315875242639267	0.11684331707522133	0.15921447548923187	0.16583532460689976	0.2588036117082803	0.10776113111754047	0.1616280873276948	0.1257223853477222	0.10228982853381344	0.11065080359418031	0.07475706112771459	0.10438609697710118	0.1346545238169532	0.14019607622566058	0.21494786197573917	0.07354552833389236	0.15247330117085395	0.09471590307666579	0.17979141042392657	0.12639476335147193	0.16575716072225843	0.06222397644982267	0.1634401077330139	0.05513375849867151	0.06530193479342819	0.06428702943531957	0.0754013611563267	0.08143895773315482	0.09379434414512829	0.06816377952134772	0.08136458612812744	0.12300821160755006	0.14232536802826096	0.10104145775562552	0.18945311431390907	0.08014578393201596	0.04727922123517049	0.1028070250309319	0.07210969023821115	0.06519627979652727	0.07313421176598607	0.13889439777978949	0.052781990245934246	0.08235762875145375	0.14209154443170802	0.16067348692083913
640.0	0.12563448585856832	0.08994738858337344	0.13923908158712192	0.11695613014475517	0.12543260515949362	0.1752791992830516	0.15496009673056024	0.19698244056252018	0.1141223982578855	0.12690144594302982	0.14476509673381432	0.12863026212628265	0.1619669095033818	0.06446682446170533	0.06893434919032154	0.09308946533647436	0.13981128201436321	0.23769382790532453	0.06867511189621442	0.09462106867859833	0.10263527213931956	0.1593119360537945	0.11107700987226017	0.06921713149540024	0.1131508243986139	0.1381016159229355	0.06395495354977045	0.09696588108378025	0.07435078377798347	0.060373701370739566	0.09460375929622873	0.0843550649248303	0.06801706942713814	0.1364909712586244	0.1510944731453028	0.08257074198294384	0.0722749261198679	0.1744827273662256	0.09236139215402114	0.064707135206343	0.06573306257417973	0.09167445710194892	0.07526866513157535	0.0772685510986155	0.11826185800527086	0.10287539934060012	0.09604325977337821	0.1475277726056392	0.16322130313914496
642.5	0.16992380512223837	0.08578053705935786	0.11080451340672669	0.141385716101959	0.14643956806394962	0.18338818539408833	0.14750646054379346	0.28725473222201814	0.17407192516874923	0.21392291156958154	0.1264326469588582	0.10717905898985959	0.14624200386999897	0.0762772734683082	0.0944618324702133	0.10773521646186096	0.09657312318227354	0.0907365104073046	0.07721420284199933	0.1482216174835734	0.10062746146164309	0.13820877107055105	0.1804483916792487	0.1444113781410765	0.10786177347138803	0.14322871663882666	0.0773719616602535	0.10984313306168851	0.0724051589876137	0.0789642197926845	0.06284860256322798	0.07001106422365459	0.07909233308460373	0.09493499129529774	0.1486448725823941	0.08286028272158505	0.1617864630546262	0.1579275793471752	0.11540098688331085	0.12171046638639423	0.08314813034619696	0.07931703413010491	0.07612525699734027	0.10113952075131337	0.10117098671765745	0.07035877046765492	0.06476057492963075	0.06417365486933085	0.11608701626447078
645.0	0.13882316689669938	0.07958273690263724	0.10355454705276719	0.1870305821553503	0.16599714266536586	0.11456127363588511	0.21147392903585738	0.2664577797591123	0.14096489159368364	0.17877684267342261	0.13956197728867914	0.14386413030041106	0.16630424092792714	0.0749073079906808	0.08404538935885249	0.09547775504757886	0.09285585759117461	0.09408455612381816	0.09348057096184377	0.12603434655917362	0.07292498322428603	0.16126843750391925	0.10498614454827038	0.10806545397804626	0.09838130312285057	0.11180163447052863	0.04591757421810198	0.09123027766047968	0.06545612476285542	0.0767500306426813	0.05360411571747016	0.09038798535586563	0.10594048446619876	0.1984152626429502	0.1401316353139353	0.09456545100222025	0.1733827104944076	0.14476768307948884	0.12381278432186743	0.1188752477089541	0.0921369567107769	0.0990225256717482	0.08829614328691573	0.09371186651782784	0.050108222089509415	0.061476303519671496	0.06568137830613233	0.11216374746632525	0.10580196577323381
647.5	0.06909753439134977	0.07998693977839322	0.1200936365964474	0.11930271472435088	0.16349129655803127	0.12417338522825357	0.20539449489937897	0.22626889834393651	0.16302821519948027	0.21201277547908556	0.12829401989452563	0.1341008134151325	0.14316076532054572	0.09146911596000235	0.11174659546083934	0.13151733007520341	0.08373163678799252	0.056289316813538486	0.04155492270229993	0.09724013027141273	0.06456441556509533	0.19465121991143197	0.1317196932943255	0.18453071316573927	0.07537595989582244	0.08335760549313112	0.062269771593282626	0.06475925777158441	0.07399062206913437	0.08329848162881014	0.07153779485922428	0.11961417632097858	0.05985743290842848	0.13263857188063385	0.18122675330114324	0.10746406722861318	0.18607762787252025	0.13997735678713105	0.1527402897537226	0.16017203120918908	0.10806655268873697	0.09653456309631828	0.12686890309363175	0.20043545716358255	0.08240429450029468	0.041980831903450415	0.053198468298090204	0.12225690094549486	0.12709799464240662
650.0	0.17920454337653327	0.10180624577027053	0.1162428276014082	0.09032784739528142	0.12657526808383932	0.14416427407148935	0.1769416967626017	0.2377116210187671	0.1426880806178166	0.18921245444325394	0.12993611416840706	0.1515348474028902	0.17869007546991358	0.07226848736172031	0.07120801242850879	0.08672506546841242	0.0860722342776043	0.042123387751034386	0.061123657782194446	0.1011117655034946	0.08041968650209201	0.15445222166103365	0.1003581669387045	0.09045060147047268	0.09137126720226159	0.06699800179326586	0.06804905369259763	0.07242327248670752	0.061458438450386246	0.09362116977063814	0.08030278990860515	0.13225313391865673	0.12091228651553132	0.1583091422473431	0.13993993690238934	0.0832716150437763	0.17335118163041818	0.15245155343850375	0.10840885731924631	0.15276858721107717	0.10397485184426147	0.08041665114495461	0.1755342246799555	0.17371651270101343	0.09989746776120245	0.0643094681844474	0.08336665384931015	0.13832879558624284	0.1712222667901949
652.5	0.11670856479180948	0.11875063611467389	0.10938854351981322	0.14121519956991788	0.15853478784129463	0.1433924485820148	0.17283577894179886	0.2741260515042737	0.11948335589797068	0.19558674994166925	0.10134229822005897	0.140360017814017	0.19989545227211433	0.11352252912240199	0.08964955073882946	0.1272431047263027	0.11580158518413568	0.06608311805698047	0.04934204693955231	0.07039966861976144	0.09724402736479322	0.20286221306149085	0.1076142906955455	0.0754671764013157	0.07851449749370547	0.08436665513294739	0.06562054262994187	0.056869982095819685	0.07138050403216192	0.11991128318490428	0.13718246037169085	0.1003049732622874	0.07705629758077397	0.08626250205526866	0.1291811086953835	0.0864030717956338	0.17634009016713942	0.14929652872718205	0.12489143518847749	0.1667421456713362	0.12016783008924868	0.11574059764087836	0.13921280187771562	0.2098201429714286	0.1027763979213901	0.07052946060164553	0.07304101879160486	0.13668573427477534	0.1564758084136415
655.0	0.1161378522274416	0.05589492846716845	0.07444256915875748	0.18088309181837917	0.14230555713362433	0.13257954197847927	0.1733833052686026	0.2507244765216243	0.11169965698800707	0.21344184152906312	0.1456688196920995	0.1635351542175171	0.26788233700488734	0.08222723213741842	0.08361068104552909	0.05599090416401402	0.08683291698033854	0.07146179158082584	0.0754181462236278	0.0899819464011098	0.09690387515668036	0.16118243264306303	0.1807502810626294	0.06859509190040221	0.10217347242738394	0.09958111458059185	0.07528706241334793	0.061998848601234544	0.055678108885238976	0.11198527285883585	0.12741946541929203	0.1083935705372422	0.09011248400229539	0.12521939768207044	0.13298298758421762	0.0925277081866267	0.16675040868886806	0.1297631075088585	0.10707013618288226	0.1282935614978858	0.09493162584173664	0.09051018962371624	0.09308767803842771	0.08331068806474688	0.05640028393126447	0.06369069447457232	0.0823497735041955	0.09672747036253258	0.09715882459816678
657.5	0.12472308976113176	0.13001952992056742	0.11980469195094622	0.0967043532329679	0.14652527954680564	0.13277329877976635	0.22594704055589293	0.29756356769651837	0.14367639642818314	0.19972735433558408	0.13280090072320583	0.12204975463095782	0.27819836788195446	0.12185762058037268	0.10175609062092103	0.1303968688589523	0.10344820688789474	0.11383811974303963	0.09848707776477963	0.10767860984548625	0.07113093050785017	0.16237949494959616	0.12048196428767347	0.11002764375084051	0.061044469652701557	0.12724628294895785	0.07086870048329004	0.09079532867133606	0.06645286379943212	0.13053808354357696	0.12178686548937995	0.10713857146052701	0.08577399802786857	0.12744917337318068	0.14319366213927343	0.11718517842294993	0.16376168525265775	0.1464510563570014	0.12655513700439858	0.1256881291152321	0.11363086755838428	0.11423466392662862	0.08144946436877407	0.11961442595085081	0.0654371085836539	0.04565984415016204	0.06955621060375149	0.13148874551260095	0.13513582751766157
660.0	0.10158877902905951	0.09488723308206067	0.10920759337299486	0.09210337644428196	0.14154920741555735	0.1797298705906842	0.19069888487298448	0.2786153177538195	0.17782876918609597	0.1809731877781462	0.11775075163164499	0.1465875591812582	0.2105146070916055	0.10407055319250597	0.10053659511066516	0.1749818102672125	0.12265210385622413	0.11291250858923514	0.09359926298728534	0.06419100992780014	0.052325064003372945	0.13451972790034294	0.0827111918116332	0.06869993523415362	0.07639767275446888	0.1056125515302614	0.07739090825821944	0.13840011850332976	0.06873299565882847	0.14469375170045645	0.13439961803584388	0.09186971304576239	0.07286731515298187	0.1738546967813213	0.16964799484094858	0.13078082702533408	0.16021153720707623	0.15668112982384902	0.1286766495179612	0.14441497217634391	0.08626968102552635	0.11744890196749716	0.06525300969658691	0.13196436102890008	0.0757686618704525	0.08209459810242764	0.0733016340018513	0.07554421614345165	0.1009237044611795
662.5	0.14649480148185387	0.10001569345440495	0.13200660439966982	0.26474496180998214	0.1221194200312023	0.13785892196472768	0.1515131984236361	0.2632974936815338	0.14616460334073425	0.24269636012574017	0.11854859873135824	0.12195908898024581	0.22018802915509322	0.09092499911907474	0.07310694118766793	0.13332018188708003	0.11820660649107201	0.06724118056531857	0.08514036569561176	0.05730794600676086	0.08295670329286368	0.2052749875339992	0.12689345685086034	0.10903854601029621	0.11945898902655368	0.07726414295272142	0.0754842816117569	0.10170961301465825	0.05856326349083706	0.11724383845473214	0.11771875766055227	0.10033732565499719	0.07983771496478415	0.17796696380609628	0.1725154431444909	0.13195102971546016	0.16756637401005042	0.15454026318488362	0.11798378995415851	0.15124973628595986	0.10561699869459551	0.0830704953410441	0.14635523463563196	0.1918793563480496	0.09798341732878763	0.040737115922804885	0.07730956436957015	0.11371208442985327	0.16663464197657304
665.0	0.15593406782039027	0.08134687880070496	0.09729226753502125	0.23688733198405756	0.1539627708867278	0.1239882142669781	0.13002046967479788	0.24184911386518063	0.17135667539226088	0.20232624468505486	0.10179070896394461	0.12824082583032248	0.2156776264889431	0.09028130714842587	0.11545189728467896	0.12646534880388335	0.10848802694860513	0.05261817999340069	0.08418018106722339	0.0892235904418117	0.09659049174284084	0.18194632605174074	0.15386408366573218	0.06663392131382362	0.08909529043384502	0.07631340447296248	0.09954473411207589	0.10055870288167645	0.07252871309429296	0.14230707325537942	0.12496378150982855	0.12187633143733301	0.06432068461273094	0.15266955071523156	0.13840916116806054	0.12609574824815903	0.17231838457617665	0.13496417843472017	0.11727206167507813	0.14070248606033187	0.0995080571770244	0.10732483811818408	0.12300964209780754	0.17156711494257043	0.07478509208775759	0.07268884806292047	0.0805839817632993	0.15772788172041138	0.15019716663784724
667.5	0.12224215131430323	0.06524844419937026	0.11912925080874531	0.28710611478259046	0.16224274851198303	0.14662569151708774	0.14180972752015455	0.28567426205630214	0.15010149139015053	0.20657570773649003	0.14484366496422435	0.13926980536409006	0.1673704111924057	0.08275519921022505	0.07480939718461008	0.09860377091944947	0.10988023543362535	0.07048401099988802	0.05849641062233875	0.10465973261312268	0.08514145067189473	0.16721202210940164	0.15229624411428072	0.11780509081391657	0.0567661994183699	0.07333643921866714	0.04243094237268295	0.10091368423981473	0.06129523039972502	0.09516079955533885	0.09737685984443387	0.10405036010468917	0.0918711043606568	0.15416201975806337	0.14523753300061906	0.11516157397510868	0.17624154409936255	0.16098777412665286	0.12900827685259883	0.13280675728956265	0.12730339400993282	0.12440403184307801	0.10069884419631607	0.19853746355232701	0.0928777905812151	0.06928098377237867	0.07853542563863646	0.07591407896252023	0.15045975322522306
670.0	0.07774365124282874	0.10696316344972122	0.13143388110020715	0.23272897365388595	0.17723439198564273	0.13790338690751117	0.12308280127377859	0.28657915576757326	0.16208813696755753	0.1986275953386082	0.10939882703531262	0.13309333269630166	0.1956623805674484	0.14671733680370147	0.1317984384327545	0.15728325974161284	0.09985131732374128	0.15926070642162374	0.08890687183629903	0.12600441609829618	0.06781061841760445	0.15519948901700495	0.09007696915376448	0.10235193117063114	0.094658490715341	0.09964262133022203	0.05695836046754336	0.12244561524592161	0.10667532187072393	0.16369305416932112	0.12153564157508367	0.08380113479447092	0.07982418830321686	0.19682217265316773	0.13396608708022886	0.15641066459698783	0.15420107738480054	0.1451794756410594	0.11703592587261359	0.13480923228009745	0.1025073959727344	0.08541513209743638	0.1321240405847153	0.1735899275852847	0.08660996574697531	0.053794602921866004	0.05809038265046659	0.1283642307386587	0.14655187378895246
672.5	0.10602872605903926	0.07889324895834465	0.11629448170804545	0.2964165964933627	0.17336881324218512	0.14673644818903084	0.12944954575097395	0.2562383955346362	0.13030609251505482	0.21810185489338482	0.13278000829525377	0.15796097104478468	0.2235917863771755	0.12257876071545946	0.10470806086550521	0.11578049860292756	0.0958984374770276	0.11054920817146738	0.08217323326368449	0.11744014063787407	0.09539611608635606	0.15992342828679335	0.1610252670763955	0.07326939235727081	0.08234479066846655	0.09586410926807074	0.09440288552116351	0.10800086067533163	0.09737200892936636	0.1535205695473243	0.11656672715194015	0.09994503954026406	0.05714640777528973	0.1539499781144806	0.17026097927936984	0.10772226395977881	0.17338100401812928	0.1584445510618474	0.11161173540275864	0.1294108041884836	0.09920012916738336	0.0914218909285221	0.08914346876211045	0.2126490588981602	0.07835311842861457	0.04626833477345502	0.06275774250004555	0.07225826723795771	0.09520554683587863
675.0	0.1324849071949102	0.09227997659884772	0.1040085472601832	0.2998764344556199	0.16261382822332	0.1433682267678074	0.1871203748843918	0.24001350060267077	0.13905195052327976	0.20473848164007774	0.10254005284509939	0.1558693160041592	0.18251650001567818	0.08569556873459784	0.07182192834345905	0.12435601685330316	0.06913163722671418	0.11199898396665828	0.06271902285373489	0.14526625114735361	0.06124681116918958	0.17241425661927637	0.11564942366264336	0.1181617298566604	0.10445541477365156	0.10556601972573469	0.08375342907806001	0.13878983346766177	0.08873076513750278	0.11333782706171708	0.1012440281752999	0.10134995869409427	0.08130057046293626	0.14069269643338703	0.14999413101858636	0.10195317061675493	0.16061143419417828	0.12937525675079198	0.136550488681836	0.1552197474762479	0.12728230173636074	0.13270325679477366	0.1744991589089031	0.2028934930806171	0.0981593633070554	0.08314414404143186	0.10320199508306978	0.10182398177318237	0.08532006194356978
677.5	0.14187486581355416	0.06813997580685861	0.07681640369190218	0.21628324988163392	0.12564131836257603	0.15140607670069875	0.20630095480475522	0.201351496132699	0.09217493711934768	0.16097021966513714	0.06437808311544288	0.1679410345623706	0.1624877649220779	0.13025066971985708	0.10800618365454825	0.12541008201778323	0.06529971733599658	0.09840280198937766	0.09249514569327248	0.09573873627265297	0.0660456550557755	0.17378103327967095	0.10781734029842793	0.07713859218533134	0.08033203354126392	0.15264695039673443	0.0907113042236827	0.13873483418489568	0.05791285848160552	0.11914108166183775	0.10857697527886562	0.11214485540380478	0.07979001704025185	0.12493156331987308	0.08605913943001697	0.0960788818110041	0.16085031593027763	0.1435283222904646	0.08359140581837679	0.09145755661693328	0.09131814408944153	0.0587955963887529	0.17478414932248174	0.18698903500250083	0.09908537346866529	0.0785211273638498	0.1362034757514632	0.12820650447883397	0.06535695352105969
680.0	0.08608490132384929	0.05931528920475957	0.10667338061125803	0.21301500608829296	0.15579016386409983	0.15626920513450485	0.19055637976206508	0.23721497547447698	0.1033194005463728	0.15385374436250687	0.12087054537076981	0.15512620929005103	0.16305249633244312	0.09658363269527044	0.09706250873001263	0.12082558650856394	0.07717034794653922	0.16102412356609533	0.11297095577631949	0.12301809593352665	0.07280174774208434	0.17738110130818346	0.14068570725639712	0.11324217113150498	0.07929559892044541	0.1447276845433941	0.07262151128102193	0.16629378824620983	0.0609719181005811	0.11813987339205342	0.07114972771731223	0.07995613601704027	0.08090698680456852	0.17691019678719294	0.15582216647110478	0.1600946286643526	0.08383834483780195	0.13732407776634814	0.10382947357972122	0.10980283779016527	0.09426189395942004	0.07034487598774652	0.1466345531835852	0.18818659783757552	0.09794731514468216	0.06329406429410467	0.12556502863784694	0.09559752480225985	0.08047778992474404
682.5	0.08807908931101534	0.05667369582084933	0.08500731615039643	0.15906218030252636	0.12438918930235549	0.10335299226172129	0.08415014508880897	0.1582313323767428	0.1566754304473994	0.11237853946897394	0.09904666604672326	0.18188495683130876	0.17507027744268935	0.07341730075317032	0.09098270308599755	0.12513174174319755	0.1021521400073914	0.16600401791989705	0.09274914952769711	0.11420457674819386	0.06547284406359048	0.17848105580813692	0.14253756105505563	0.07331270852700399	0.07269552859138223	0.16752959552689195	0.06017662114369025	0.14129699658450373	0.06456012323523767	0.11183091699916706	0.06906266297025317	0.09058592036323788	0.0754151679660815	0.1668572248056017	0.1407750618130235	0.171096698573037	0.07103612745223177	0.1481461569296513	0.06282941385730346	0.0554607768770157	0.05883811656049317	0.05304131827275744	0.09189891167859165	0.08539396582149186	0.08619845103948856	0.0872445233984351	0.10647093792733786	0.10286500327227506	0.1646822430069675
685.0	0.12396060202969086	0.10316907385997945	0.09605062083630377	0.13155398582386324	0.1482238629597914	0.1061573229838957	0.11926613275414365	0.23048599863855607	0.1318963014098626	0.11817371219249626	0.0816863230537129	0.18073054278361173	0.20992028851578293	0.10501524380661052	0.1162466110739922	0.10707584852017432	0.10791974697960637	0.09910597160055418	0.09982198022651684	0.11795949883844549	0.08347405882272986	0.21402024315653057	0.1802779489465611	0.09615699525294748	0.08428095945404224	0.1674428686517349	0.07292812304155769	0.11278634579841595	0.05970058342068276	0.15324829001134607	0.1511357497081523	0.13120863198751215	0.08172892967985025	0.18500976745020095	0.12147466940226062	0.19310879792898863	0.10149244144390962	0.15544269846145523	0.06763378874056815	0.09930627342131404	0.08356641000595297	0.0813780253318014	0.18682141523372522	0.17460452121071343	0.08866071014211219	0.07077613288345826	0.09811231882914329	0.12132495322812266	0.09047466090094183
687.5	0.12073972120224427	0.06709510855182195	0.08242504551149113	0.0836884952137214	0.12470129562967516	0.09927357748274251	0.09761167190320962	0.1365385387819651	0.19851559150800852	0.12468697701920331	0.1021215664748046	0.188846606654027	0.14482627373469315	0.10568001235978906	0.0860025163541847	0.1339418612866722	0.08742898568502847	0.18451138482870877	0.09837632528937204	0.12966445179441421	0.0741436070408968	0.1273068090166692	0.1504220099588806	0.12311357150758939	0.09582525493361953	0.1785621174288596	0.07487499360752306	0.13625675926394754	0.06188678705707212	0.13322816688878203	0.09071354839898454	0.08804034133679375	0.06904168144102021	0.10882525522773769	0.17200600778316116	0.1634025467027779	0.08590519289620031	0.1808975949245584	0.056555697091572724	0.0965605811621427	0.1412504499704706	0.08174077106724725	0.12016006679825414	0.15257958198436503	0.1398395556666538	0.12002562738778551	0.09768016713500483	0.13442608606517178	0.11235969127592862
690.0	0.14433617130530124	0.09660674406115258	0.0964132901670064	0.14522393797039423	0.13677073486655109	0.08710713224262485	0.1148908187712765	0.15644073602621114	0.1434408724868479	0.09817451581606722	0.0702138699770187	0.13002167208284013	0.2003194747088519	0.1441752560730492	0.14276817100667416	0.10990324792094465	0.10039123747825882	0.10655575201334558	0.10631772388683754	0.1483697207387826	0.09117912402135267	0.19428685621021502	0.15372909793215944	0.1628526845245556	0.09638256549310732	0.16244791915870585	0.0626508182705032	0.1263529696998264	0.07018102286542363	0.14140957167482476	0.11891077740198445	0.07875346852365356	0.08397129858123649	0.18411028501311374	0.11917353019811018	0.1778823460262158	0.0678698138372773	0.1993821911609598	0.08628109958435429	0.09738787322700534	0.08551688984763897	0.06723293079761207	0.10606477051834791	0.1677214148700963	0.11624656828919905	0.09851664445968526	0.10987411911606594	0.09481171811832224	0.08464449347188714
692.5	0.08777236916120888	0.0930921752431505	0.08707464799723441	0.17636530024697863	0.09586118070757003	0.07461407208110968	0.08670291371216844	0.12061415081445899	0.1469001124130151	0.08775236098873106	0.06988581548506297	0.10303794781509573	0.14997021676427735	0.08688918859409471	0.05479204483655228	0.14006522950364406	0.05695512609736807	0.09790665088997286	0.07788737339503866	0.09423362275032267	0.08470642122954132	0.1668197290842151	0.13546440317023256	0.06084702387133239	0.11462303198235198	0.12137480133729149	0.08959684086754825	0.11686521497490547	0.09424742342935312	0.13032252006628717	0.11372170415572319	0.08356072404781152	0.06196204035621255	0.11452790076851875	0.1021283599852067	0.1714038126255644	0.07037666102253276	0.17451818579473877	0.07909624970984862	0.1032096039843929	0.10356332984219038	0.07895312868579893	0.14948540325653595	0.1822308347079462	0.09601310862570346	0.10317579501588121	0.1276119426002578	0.12744693045329336	0.09290893994661416
695.0	0.11897472338225226	0.10814168422857683	0.12437199204966853	0.10550358665241413	0.1045303027548867	0.12476412668887649	0.1230040964492634	0.1160143745161161	0.139621142226061	0.07470399315714261	0.10277957918303252	0.14866714806747044	0.21433359817936334	0.09412591836737484	0.07517313403328457	0.1004313617381816	0.0733275699880345	0.12121740788515939	0.08601692211920561	0.09589372456009362	0.09390363240183988	0.21289399020128322	0.18048621380567334	0.06746618649423855	0.09104020873744273	0.14013364456303787	0.0915910596245203	0.13188068892430754	0.05823257439719707	0.13887604926413258	0.11614021335988865	0.11180565405542914	0.10350675368097038	0.18267041693652633	0.08067991098102317	0.14451373540837298	0.0656984775760827	0.1270729986024055	0.1328391291906134	0.1143414535373454	0.11246603742381779	0.0917179277204011	0.16357279837467836	0.17203024330491679	0.11261441177876805	0.07026870876460982	0.10058303295664225	0.13048605354551654	0.11271715061711131
697.5	0.09089156603210102	0.06369045123691862	0.08048314309951873	0.11473202290293785	0.09444076025380163	0.08424370788115615	0.09158374595866414	0.13109657287548337	0.15683264444325543	0.12154002163217477	0.10749616273679838	0.1405016285732697	0.15332038481961935	0.08287705209388743	0.07192177783720737	0.1005079232518564	0.11553845531534952	0.06518411974231689	0.0879056837069257	0.14122036325137793	0.09723777254192587	0.1874603294444804	0.17140748862107555	0.09365280825460309	0.0930285174772941	0.09853362068143062	0.05922046429900876	0.1340241166474122	0.06996994906454801	0.09436479192047027	0.10258954889970355	0.10462050008830752	0.08763978972417631	0.13212490346431466	0.07940147358083244	0.1534573716267099	0.06640513569720237	0.15488392402747894	0.08627629397538568	0.09391910964209191	0.11516333239115141	0.09572411496009407	0.10115366560248916	0.15201771930849972	0.11314609463595764	0.058025216014933795	0.10014527960914077	0.12061252020083668	0.06110271052549484
700.0	0.09897605397878309	0.08167982797833241	0.08919496937203093	0.0947464925714756	0.08970957249086443	0.05343785577235608	0.1295801877633743	0.09357694778777409	0.13338724673190458	0.06109017396083601	0.089834884808819	0.1319247222897817	0.15353456812510088	0.09619502765532038	0.12472558658840807	0.16171263830947266	0.09369162641717375	0.06544774721482699	0.0571999782297745	0.1109267025645182	0.09517819871627414	0.20090746209150137	0.11613293315652093	0.08373619167471169	0.08091871231944477	0.13252645600006918	0.08495323447171747	0.1224545921300413	0.042712737000778454	0.11371545929506109	0.11196001581696507	0.10112769435178344	0.06801669172957406	0.11533616576253969	0.10681145470725446	0.2168868360791441	0.07570993711147488	0.16235189300380795	0.09552541039660047	0.06969829120524246	0.08274118338793225	0.0638200906068512	0.09476931381977977	0.11989231244636038	0.09061753826296302	0.06521711234274305	0.09262146885329743	0.1346424985982705	0.09329452372658967
702.5	0.1455394858403781	0.09414585012271919	0.09030403694145836	0.10894053236085227	0.1139238893380786	0.061184266606201465	0.11230423761578118	0.10442700171324894	0.12567630752678083	0.12226299556905909	0.09990733728880956	0.15532611586546272	0.22119195323998456	0.11912774720877668	0.08613721517443106	0.08603773598419447	0.09946573985697012	0.059812016589664826	0.06854804303249584	0.10026622600270792	0.09629386127966155	0.198578296480127	0.1574699610806127	0.1015949017082315	0.09753459179997198	0.1025719133523415	0.06957449678229671	0.12266892820709624	0.08617168647376912	0.12657772571735704	0.1293237347643538	0.12328111596913043	0.08393780552489959	0.14166176234905745	0.15970148082971475	0.18206262960679734	0.09524192664693246	0.1564516451490616	0.09081322224679308	0.07415730864511105	0.06755139112967276	0.09848700814093529	0.08516692037372649	0.17201948467196096	0.08754760440879177	0.056534169626288926	0.05297993176715657	0.1393457297321279	0.11041171410647256
705.0	0.1284683149138634	0.07374047125881528	0.09062111627005383	0.10600697609977948	0.1052470648736987	0.12477715618628012	0.14931666176082695	0.14156739552472652	0.14909562535537352	0.11388027329225774	0.08103825788348763	0.10921400257874854	0.2186671271325676	0.10459656830028245	0.08936857547124097	0.12848055903911923	0.1362985659322886	0.07037174806149887	0.04474965305215076	0.14241308596072325	0.09215107853383306	0.2470257962713268	0.17488017776797676	0.16725163667309298	0.09258266127244279	0.10015953285747654	0.08206906362883679	0.06597013676095653	0.0885950906612671	0.1459072294235731	0.13782055326701917	0.11421950121198522	0.08240027847643466	0.1377347343673255	0.11315976612567415	0.22141109206489246	0.09890596050655655	0.18484837986510563	0.10583566845686761	0.09961673879010792	0.0900530223221721	0.08923286903056167	0.07424056397948377	0.10775525962320005	0.08982150707357815	0.04232288912108311	0.09914491528368294	0.1347491976345435	0.06802011179646261
707.5	0.11958102099150643	0.12175064056095765	0.13702771257849272	0.08970181785975184	0.12235025155012946	0.0848309652066943	0.12029328270104667	0.12210675179232543	0.15904392815186655	0.1433359609798923	0.06341267331321554	0.13934920509311854	0.15030510181922366	0.0756820614796267	0.08850437689074485	0.14439892660246986	0.09177402161307165	0.08348577774266037	0.09912448265882849	0.09227380174182469	0.08243548101710672	0.2220424591511614	0.12195670407767971	0.09973504054658296	0.07060601372787309	0.11125324564229765	0.050460066087524715	0.11249720484610609	0.07791578513890292	0.057260626661924476	0.07918394311897373	0.09631217134863672	0.0663430526286978	0.10728433091835407	0.13489751896467184	0.20965847539067126	0.08060107678932349	0.1651013904991262	0.11077738651835296	0.09058672164057688	0.07994796379199004	0.08553286143030112	0.15979046978968164	0.1144553348189267	0.08309148413407234	0.06815201227937293	0.1121290714993637	0.13447698606389555	0.11956386539340097
710.0	0.13284571570007708	0.09462769497507718	0.11169551298299726	0.14655027975951435	0.1229531423040679	0.09439941696600836	0.10945895235614596	0.20058574430009438	0.14241644501816522	0.18295081558282306	0.09984237452615344	0.14640957928254936	0.1587986807119249	0.09347975852440087	0.07941670666833385	0.1452989092282404	0.0916811121419657	0.05070629135405346	0.056196726821828406	0.11710824897701877	0.07717005177104394	0.19259460451516622	0.1354551307966438	0.15553239222030912	0.07194557331683565	0.12160501454773173	0.08877336992710866	0.1149555205525924	0.07117536332156893	0.08124125056983038	0.09734827032507735	0.13015672092890482	0.10466467141368087	0.1951637662990693	0.09598702670749014	0.17204470520068452	0.10284452663709913	0.18221322403319515	0.08333792793316618	0.09247528639690701	0.08806736333472355	0.1139514301126522	0.11469801334065256	0.15272106622193413	0.09828304627502849	0.1094095348489459	0.11514333436018866	0.0968102478744492	0.06973122438733216
712.5	0.14305320302214766	0.06150697902534643	0.11934646093369473	0.16985839835365624	0.15222588028921938	0.11744241714446711	0.09502135389199962	0.18874854250583417	0.15265546684764253	0.1569668236013277	0.09282625929175801	0.15521794429628555	0.147471069487917	0.06165905747619316	0.10386594885904217	0.13392363133954582	0.09756353674537095	0.1203507676561349	0.05963008633816072	0.10034520773951204	0.08858884529691165	0.19201476298324374	0.15179643035164078	0.0701313768283777	0.08127558161272498	0.13468979140201387	0.07302380250304084	0.09519379079654092	0.05847320316887806	0.08082116495234525	0.06286179096427745	0.11476714152515002	0.10410456676932694	0.21298888255232928	0.08847175457016596	0.19364298758919718	0.08749875292515347	0.22204059177757768	0.08728580819218061	0.11340636495800305	0.09249644393050493	0.0813708596700469	0.1387072516963522	0.18421120523938841	0.08089317768103473	0.05138339143011924	0.085663742590316	0.1134785801338659	0.09814526238556363
715.0	0.11770607859465818	0.1355668340600631	0.1375763315351108	0.1873076962912548	0.1419252512950641	0.09575942842379054	0.14328818552310688	0.18757762311475543	0.12408288362004011	0.1579289594465406	0.08702670818317562	0.15216163805119068	0.1437242082468112	0.07923202112831057	0.08517858500064901	0.14200444206720098	0.16649599137644508	0.12115949221318038	0.08287574474563691	0.09550835990605241	0.06458749279249906	0.16042798935629018	0.11474354615853341	0.17124513796774585	0.09614252668337847	0.1355535551449962	0.06393598849645758	0.097366752589832	0.07418611809208918	0.06300034663190394	0.0629151526063743	0.09004305661726096	0.06514076700775871	0.14583003174821263	0.08489362391600161	0.11462550464716843	0.0671804392850518	0.15853076557105625	0.11065880760780807	0.07496772819163217	0.09602666640189098	0.09450216607503528	0.1324737134837204	0.15111339584513683	0.09800348444537818	0.060569066738634096	0.0794739296924155	0.15745527372039578	0.13570274580167224
717.5	0.141317620437278	0.08014353766580114	0.09818927709382287	0.1968919979661533	0.12332995244932538	0.13499649084561546	0.10330997678103748	0.23677435584399104	0.1766723504019629	0.16922573367272117	0.10691192670415396	0.1692216272739751	0.12107043032093434	0.0688147258800395	0.08858817012873471	0.1382631819608042	0.15742813184873183	0.08681697444732227	0.061768427448327896	0.15289287897530743	0.08730054116441799	0.19811501364410422	0.13467071771213707	0.14933266341312684	0.08087610350037043	0.12030038879391244	0.07069040820933783	0.09633320838269814	0.08022429580850043	0.05930181335664724	0.0546319827967329	0.0884607617510825	0.07143287307746159	0.1285461108799232	0.09652292239236566	0.13856127254994008	0.06997243917196502	0.11292202056171864	0.08326242137111016	0.0581551362389837	0.06080173808706335	0.07848985800818255	0.08042471132060902	0.08999087973288832	0.09648321340396762	0.07146487427274621	0.08218843811045685	0.12524809043837115	0.15720040338652158
720.0	0.13985699956227748	0.10219604335703736	0.09504172623670021	0.13272444723564983	0.07778262475953109	0.12052581171942692	0.1503161182404672	0.15962260765974662	0.07799139080783787	0.08545344669494075	0.08502264533157979	0.13784511459669588	0.15636242642929468	0.05831680868166328	0.0865240959184204	0.13448629648670657	0.1809809697111903	0.12000618795826173	0.0697404540059519	0.13759549550153383	0.10117683232635585	0.13385258918785742	0.16539429297858366	0.0732386807664961	0.10597877514866125	0.07723433616282704	0.052150398648113355	0.11474140782772568	0.06701511536806196	0.06559671378749377	0.06061567806147935	0.09206856545445562	0.06376757319914274	0.08861550385180367	0.08547938954758985	0.11535190441140868	0.0449815082402227	0.10969602476890537	0.08038532336106907	0.08565821393424322	0.0868698958254593	0.10258150165166433	0.10116951034546574	0.17526859034863287	0.0932805470653993	0.07497780181993802	0.06565626474913629	0.08559458909266218	0.13562743247080256
722.5	0.10076987053988598	0.07763808909454657	0.09991441231322234	0.11222359570994461	0.12758574221806165	0.13242056177562309	0.09882324961742328	0.1874555140471255	0.13812922741352773	0.11293228142203836	0.10646785882757274	0.16078595852521704	0.14987038184650392	0.10203684154994144	0.08624542394036176	0.15147262762103234	0.19004171376104861	0.12313740084182809	0.06696208397080895	0.17319321453687478	0.10364377588396803	0.19168465787447406	0.18720236883304328	0.15617402066464034	0.09353455148597867	0.1212725970723843	0.05166028143874992	0.07960209485799064	0.09789236708818508	0.07619137281263252	0.09722797641198425	0.10510772569801473	0.08228068902600813	0.1018447400898575	0.11260755335421896	0.16728019817636397	0.09711900971682758	0.09319332403667861	0.0844707238523524	0.12537768142679767	0.09209325464024076	0.08931894894402008	0.12735966002149915	0.16803404643689066	0.09945478195708149	0.04999591644441972	0.04531991873932275	0.10901246632304246	0.16188817958461668
725.0	0.14158020032005383	0.10891449187035548	0.11574653730868646	0.10499944296827908	0.1282048718501701	0.13080842801991777	0.10831480225150794	0.28075980470725026	0.1412202321685948	0.14009290457856335	0.09779923520722975	0.13962304237694445	0.14824769126114815	0.08028313444174166	0.09473585573785792	0.1656835412768149	0.1793893622640484	0.08380690568894629	0.06840715290789673	0.1312221968251564	0.08320378083831557	0.14933006070911967	0.17704245058282145	0.1406655863349884	0.10305048038371842	0.09249199605007337	0.05735096909526543	0.08907494816411592	0.10995767641705687	0.09807910155517141	0.08770931905912836	0.14820213826248121	0.08488027353729369	0.0893194752345909	0.13120142925000486	0.129066563521566	0.08944425242159493	0.13775786195700018	0.07478717995150673	0.07224175322789698	0.08271312381027797	0.09668004376726419	0.11602789045334325	0.11018112315318862	0.058517244222422146	0.05199257833685731	0.08018699811272108	0.10783178175155275	0.1666901860121409
727.5	0.11166312140942203	0.07782101417865843	0.10780323913690636	0.2573469573462396	0.1712293451481941	0.11665014601719578	0.11553638943009843	0.21897377841247037	0.12275268175302524	0.18696860977220559	0.09093606910703343	0.10768560309405975	0.15042474318082644	0.08429146950884213	0.07460733978051204	0.18091882018787472	0.1760034825281328	0.10314378603491958	0.11310923903474086	0.1252085445145564	0.08332229532548843	0.14086922568829355	0.15797887763399926	0.07105806565406211	0.10501439875996943	0.11124880568808224	0.06074039666477563	0.11244623121849098	0.13609936453385854	0.09195311488164666	0.0662291138215148	0.09614078083033956	0.07504888854648915	0.08892027716044065	0.1332842878684925	0.0937623340070621	0.06118941147534868	0.13933301468297551	0.06588210515296834	0.0913545886477548	0.05930593684885835	0.08642266158504626	0.11614512678287565	0.14342780029863475	0.10233114911292614	0.06912555001311146	0.05214236192446392	0.11583182184180094	0.14207631054325212
730.0	0.1855038568293626	0.07967887273030609	0.10930016306010738	0.1477051600859032	0.11084076577252619	0.06224620836344313	0.09461072911256496	0.14320947409538656	0.08337419681212206	0.10599921241848888	0.0931243886517707	0.10870471606047558	0.11814351313534338	0.0843356180138351	0.07920315956423894	0.16456271512882864	0.1831858632045192	0.10568889459464205	0.08448244566347571	0.1325344796320501	0.10821120164769599	0.1639160223581921	0.16058575155348168	0.06412315121402674	0.08329514347949184	0.09224878182357232	0.0762938378129921	0.12321925562530013	0.10034605572096139	0.0774936050824038	0.07410774793795756	0.09404437024489226	0.05207947500879882	0.07650215071043905	0.10425401094891248	0.15103226527696126	0.06920389405435284	0.12566273141060302	0.0726707208006511	0.08629989445856728	0.09568036007543279	0.07307455873580944	0.11195145871656907	0.13676716557419014	0.09255408685840223	0.045089284476024276	0.052881459067837366	0.14037708550513392	0.10728565961077612
732.5	0.09996777316658123	0.1067000605645023	0.08624763679980253	0.11536365314480372	0.11081728388266619	0.05934028087931692	0.07872566867583769	0.11978614931048952	0.12926286016742572	0.11092823063580508	0.07546083512388395	0.14405564663236362	0.1615996367987389	0.11944228165991042	0.07313002266589028	0.14717009906902861	0.16935791412877488	0.12315785203615764	0.08325236025775867	0.12284173543095558	0.08513171176773422	0.1508930074491321	0.10495015840307458	0.07482899223283847	0.10008075607016922	0.1166188070794438	0.0671124527886353	0.08730174877559027	0.09796415705545136	0.07057224962576115	0.1034270458053194	0.10374748075758478	0.07270767798137785	0.10356499254447445	0.10758155946314482	0.12464608894662206	0.07160394637828495	0.14162787313825878	0.0907943029450207	0.05090523353844735	0.05202251647884384	0.0710055155905179	0.08168316780313538	0.11303486880800084	0.08087598379656252	0.04977145703335011	0.043664291099951354	0.11311923866623984	0.12013691417340043
735.0	0.12478318549425149	0.0787460884822246	0.12912089253808598	0.1659814077345507	0.11837495883767878	0.07376280745390831	0.06046307162577497	0.05917620303485217	0.09332878348561385	0.09770289504776772	0.0820725251233032	0.16006373838121918	0.1483695339774063	0.07053298852853937	0.10574348735939967	0.15791833265978183	0.17767969483273083	0.10700312164157254	0.09697577444232602	0.12978582270187256	0.08736657537480225	0.14112932133799083	0.12001439551980896	0.08751860405488009	0.09930840331412566	0.11658733260231166	0.08329222840070313	0.09273815759692619	0.11859308796420202	0.06247804293813699	0.06504236483954301	0.06939549595201945	0.0732926462008988	0.07897057486408622	0.09974881938776796	0.08748083636109234	0.07422431293528793	0.12905752557878047	0.09913591733193718	0.06109718951946171	0.06136707221265961	0.09611868462704877	0.11611475937585981	0.15378748148868615	0.09390695613571604	0.07775309707347378	0.11605918469528737	0.1160588086891651	0.1700179131512245
737.5	0.09715611908146264	0.08656858439698716	0.0673456164170152	0.09920950237697888	0.13017180525168354	0.09734733190249625	0.1322468926825156	0.12404612007735062	0.11218340337862916	0.11160784884282234	0.10392534411435563	0.1539049089750652	0.20027889727399797	0.06472090006677511	0.10694916949916766	0.12824795188847724	0.17609882318713188	0.12788878698609107	0.09432682993409683	0.13071216663626728	0.11847017630462553	0.17260993703799798	0.15694926608577695	0.08090966507747548	0.08509147397457445	0.10094768345976526	0.08187608694255079	0.10211105093084304	0.10914993270440823	0.07712132020634448	0.07452678020145707	0.08771781743469938	0.07927392530509118	0.12706806340260457	0.14083668948548902	0.1037648833600776	0.06670144985100088	0.13013206216778078	0.09744441664033733	0.08640098455958843	0.09873465559431371	0.1189851495473576	0.08730689114579225	0.09950069699458121	0.07572024286043845	0.06529900268949165	0.06244350490310017	0.10632788714687838	0.086595528100555
740.0	0.10567062167675043	0.11464104056475945	0.09355542393518083	0.0923409367995044	0.08372472690657827	0.09305394103004283	0.11660286892447316	0.12855337363492844	0.15295545412859435	0.0855593918096898	0.11805371120219235	0.17130376190038943	0.1685851167925929	0.10778797307926002	0.10996715817526492	0.14842043401099758	0.09473771729605156	0.05099830492551306	0.0549787666496611	0.1420054813916303	0.10331738880809689	0.1811707007303181	0.16711898984191295	0.10159934992286176	0.10053934876959549	0.09751473559174546	0.08236467614878253	0.0953654430395713	0.08579683334057545	0.0862749843777454	0.0697340704652135	0.11665770924904516	0.07704109314792958	0.16231420686216314	0.13690685302677286	0.108316551167253	0.07709354858667795	0.13001494748122536	0.08110108442847376	0.07684709357582752	0.09714821452263989	0.049161674498941245	0.13156453905119098	0.14303938493226925	0.08595678699120084	0.07829949173585457	0.0665829144893316	0.06077549541578782	0.1792918752962799
742.5	0.12300236087757892	0.07700159369132949	0.11244878250449304	0.1979089493696929	0.14256937110755316	0.08544669525601294	0.0885837952130465	0.17518273170839405	0.16826678009275542	0.09210814126040019	0.09575392079385331	0.14327499243763903	0.15906949896965233	0.0781247487390379	0.11294181499375655	0.1672272308265872	0.10279629919436821	0.07296175450657547	0.07903707464058876	0.07508458517914557	0.09145051314963464	0.17761822100187316	0.09221910054963303	0.055584015827971095	0.06455612095234732	0.06349454077173565	0.04430003865654575	0.09527780001752602	0.10472037271916414	0.064477386123802	0.08958600707778892	0.09848139209941066	0.06478063544028526	0.09475293871015764	0.09992191837229472	0.11608594227841745	0.07956935970970352	0.15969633166615735	0.07488656977569366	0.08400176704824651	0.10797255633828391	0.08963855294412956	0.08717959839738386	0.07432418308122032	0.08592814618814346	0.07297323101197042	0.0611335614774613	0.12280732745829129	0.1262111248800327
745.0	0.11455369550675885	0.07379877546380463	0.1057986510731781	0.1802156954506467	0.11914880839892944	0.0999241390127483	0.10440460956965576	0.17421396866007663	0.14785496681528865	0.11451655619958588	0.0984269634772015	0.15697066331725548	0.2013500748645343	0.08152651731865126	0.09646006017322326	0.17726250352139372	0.14275395969871718	0.08199709394663976	0.08588480332595425	0.10940325995624263	0.06528513297716176	0.13798696215758227	0.10844637317017519	0.05974000227026532	0.08822777185139427	0.10225985529181139	0.05698077086643267	0.09354106757733466	0.087390584890208	0.08552295483972806	0.09084837540911925	0.11861626384097938	0.08855583288387064	0.1393229380014452	0.11766438289068509	0.16577083943735113	0.10138121989191973	0.18625171059779133	0.10038736636081254	0.0758778273777615	0.10496104033895548	0.10629156624898674	0.09074773526311328	0.1877115949663694	0.12867249706994466	0.10129796954862277	0.13255588032681026	0.15344334789466016	0.17911148152508685
747.5	0.18603710042889957	0.10265490566001446	0.15033129356088473	0.16934088063555075	0.16779680605960767	0.09636161022292533	0.10135425125492735	0.10736611908789641	0.16415282539057724	0.08824273861886713	0.10881777367883222	0.15115074021260433	0.15900971864626232	0.11826352872229152	0.08714935975840583	0.15738044067514198	0.19854304326219124	0.11107873013359013	0.07254301676154917	0.11571314846409901	0.09466476499334764	0.18383264268986818	0.13240379173441935	0.08010294916015315	0.07651020082800661	0.07311247209062177	0.06488955092151019	0.08769704488975914	0.11389447523003726	0.09279070094654104	0.0943488100586942	0.12106768188826172	0.060745502188174746	0.12228405370121809	0.09035184859769832	0.2117846408011418	0.08086325516549651	0.21396871565956044	0.09663547299658001	0.07401971973415687	0.07072879918283312	0.09799015354527699	0.07758863035562402	0.17808599006248024	0.1259339112366207	0.09616538628668118	0.17260490000768558	0.15027090259236786	0.19041564247521725
750.0	0.08336062241715034	0.10154651908678088	0.09514101905758589	0.13450489972050164	0.13532226702064393	0.08678484301299745	0.09485919813967733	0.11890924108208484	0.12683735065491905	0.10533521149676181	0.07837019814539298	0.13612150168030046	0.14467483300499076	0.09482736656432951	0.12086116890638558	0.1552486082505039	0.18832306580318703	0.11996388023855521	0.08529164194543626	0.12934673140763492	0.1038144922514134	0.18425301297659216	0.16479874616459886	0.08122657809778301	0.11105655464059798	0.10644221212459926	0.058559937962048274	0.09141421118142823	0.13906962684040006	0.08641480907676431	0.07608558871681803	0.10891385936225471	0.08854860819185927	0.11559561784729733	0.1284350065198671	0.16589477629131247	0.0685670030106968	0.12963448266005267	0.06180391506491714	0.06161340775241664	0.11150343702851451	0.09402312645978997	0.12093074677927028	0.18017870671455263	0.11562126379066495	0.08738347908411595	0.09587256394720055	0.15053749299217303	0.1716989685402371
752.5	0.14066629198650915	0.10534103800903201	0.12124269883466246	0.10830876080417288	0.12285618685088132	0.07249246511828235	0.11249396735402764	0.08621390334267698	0.1286201516099397	0.09845718429191522	0.09196230688155306	0.09840800660641759	0.21249155885525317	0.0812072389759772	0.10685108365836751	0.15165756260891278	0.1734472848903301	0.10929321893646017	0.06392072754839725	0.14756208361817807	0.09222899996602058	0.18161766654882824	0.18776176981067574	0.1409593954053457	0.11126552014415758	0.08216762167764367	0.07183314312053037	0.11672867066626214	0.13255199061387352	0.10525982513568316	0.10021160033073459	0.10121767029349646	0.08577798559378115	0.15585824246045896	0.12863004953980442	0.16397867366966898	0.1061509587490465	0.18770709466546845	0.07668470908054832	0.0830899016601642	0.09557079847623483	0.05462322195953286	0.13673462288990162	0.1790327607813526	0.12216138195355013	0.06145646014321053	0.05854716686221622	0.14066857433840163	0.16608486959833405
755.0	0.1208843177850334	0.12505539476667024	0.14047949783206948	0.19425040988835807	0.1500423149326999	0.08124535706618213	0.08458586012830803	0.16367949880552515	0.16839798936084138	0.11985233176669703	0.10015230334155863	0.1477723245297764	0.14138488941752006	0.09799167200838006	0.1275394678599299	0.18604804954661142	0.16343203525761207	0.11707031977731788	0.09067745251592803	0.10725840125811975	0.09540155576854353	0.21030842874608513	0.17411021937153803	0.10845045739419429	0.10511105832121133	0.09518232862257817	0.06596106749118946	0.08990228775614079	0.12082486168022805	0.06554625830599517	0.092358754049374	0.11036482641961927	0.09126087887561973	0.108223311199438	0.1069433726610877	0.1176784194725764	0.06123864826075535	0.1244536343122577	0.09822516380462842	0.10288923124166673	0.086454886488985	0.07734947005895329	0.10589097634346527	0.16014264513631196	0.06850480202121674	0.05217735664911124	0.06690716084071474	0.10500456765256086	0.24310735304991493
757.5	0.14260255522330156	0.10842679383829978	0.12774980943113654	0.1316502366196192	0.1286330762584979	0.07783239551893137	0.12336360742424458	0.07954862232871333	0.12223584372948244	0.08662098027305228	0.11092592741258533	0.11045135905145421	0.10697278691906216	0.10302263695500305	0.10688838484040625	0.16197540778079503	0.17484594878254245	0.1040431655122544	0.1054992915093618	0.09518271105811442	0.09463310076061714	0.1967060220965163	0.15026853795030065	0.10830721324183458	0.1037990384051381	0.12096930021851565	0.07497616174117372	0.11715273741824483	0.11008860441137085	0.09838424512634247	0.08582415021135	0.11077225881016563	0.066956110543382	0.14573893563307574	0.1524620330656299	0.1490562537343961	0.06827313922569264	0.10087360052408195	0.08638307791346926	0.07660963832886662	0.08955595027355179	0.054637933709578784	0.16489425822588824	0.1749788793318759	0.08454698814699507	0.045702913359177776	0.05203363569469017	0.12627401206175057	0.2744496508885212
760.0	0.12199358557521628	0.11200765529048329	0.14327265640148687	0.2081618692256948	0.15703272857861003	0.08409262692447471	0.15681715975136468	0.06355382842805246	0.09134371432783285	0.10715510802355742	0.11211171745734229	0.13986369786297512	0.19801028667584974	0.10782834317567579	0.11453904862958901	0.190567350607266	0.18228743761897714	0.10815746602215644	0.051208123868886284	0.18041902828379727	0.11930401240656191	0.17627404887058173	0.18214107723874692	0.09986301449524397	0.10670342003913665	0.11359583220564724	0.0941772548961924	0.11416567719956648	0.10362930403182559	0.08599545113890023	0.0998756868499118	0.12494286297217103	0.07543566918072198	0.13987413897475603	0.1082178117310259	0.09140404833831833	0.0952739673000299	0.17883782296991133	0.045825085635846544	0.08081477104504028	0.07073978867501436	0.09075750147083843	0.13533288051140246	0.13052188538499077	0.07614233551905929	0.062098922123281164	0.05621398934385738	0.15415588098850466	0.2500615913399336
762.5	0.099209205899946	0.09719045306505589	0.1108518709314948	0.11839115152308263	0.08933230398062673	0.06357882976735195	0.07913712206928206	0.08130724340706791	0.12158786766608773	0.09099060437708334	0.08107013164558506	0.1221589678941143	0.10685519622961011	0.08123852808234756	0.10217344704411575	0.15530179520136064	0.17338863261482984	0.1178315049267785	0.07215135459674536	0.14145490397685392	0.09995804655970524	0.17267961048401972	0.1913553397794195	0.09978172139112351	0.10204038403415336	0.07388687534172306	0.0475313784491522	0.10149918012386894	0.11022396763806701	0.1057609972905785	0.09310564199802404	0.09111009830557079	0.05203132376941968	0.11742654639513753	0.1481963827617237	0.13527531737405238	0.07644076196302915	0.15231417571973732	0.04873937109257574	0.08708937957348815	0.08846269948394014	0.08021739498129601	0.10916927342965588	0.18343554078302088	0.11480331470923798	0.054315725834829305	0.043788974741273405	0.1020334104233173	0.22034484045024338
765.0	0.08092664028090142	0.12013518873475523	0.117303219726136	0.159562950072269	0.1433907480862929	0.10226592369719374	0.14669539969670098	0.06883746067157065	0.11018061069505362	0.08907383149315987	0.09603250590464078	0.13403529492023156	0.19376239862141942	0.12578669569794199	0.10748533009022829	0.14085972464863739	0.15802524631412504	0.10655184878056854	0.06409303498277634	0.14834924219793108	0.1024452243905684	0.16417315924639242	0.1780776539691201	0.06935359156095135	0.10693349681508378	0.09764665198500677	0.04806919609583892	0.12470547548514413	0.07191350190805519	0.14865197254727172	0.12020440009252667	0.1238798718848361	0.06986834927894983	0.12515984850562217	0.12081846106395969	0.08830937652344747	0.09305301494697873	0.09917099708884948	0.07060105211238567	0.08309060710616467	0.07158504545019238	0.06817011430252225	0.12196938855911434	0.19772704897990517	0.10153841735892948	0.07130210231742098	0.09522934815348161	0.11521804796988275	0.2673714126494723
767.5	0.14920569979450132	0.10483143046320824	0.11133809274735694	0.24132632618174643	0.14566496220387218	0.12427310458930173	0.07965469193719493	0.13155547443522597	0.12754114437345418	0.14241781481503077	0.07451064126714327	0.14472599136218836	0.1798072699933998	0.12514373972091294	0.12122926720639378	0.12098703338987929	0.1589553103319321	0.11414986649743133	0.08056807690020762	0.10358681649347413	0.10803129398552214	0.20648075867136018	0.1809125317711768	0.0944765234156449	0.10963045073915965	0.09234037407894959	0.08029829785084505	0.14027995056786222	0.11161167093756923	0.13408438654386845	0.09286542721660987	0.09791941280416304	0.09610207812891296	0.14967859447264642	0.08990235780248428	0.18431957751858175	0.08378648678019258	0.160492532023738	0.10023186240047001	0.0934463885036991	0.0933268147222367	0.08710705678746511	0.14177898762028066	0.1688120391014844	0.08217820079383292	0.06524567188823455	0.06380252832551779	0.1346968233273689	0.2961627572840198
770.0	0.18616330843585743	0.12883431965408587	0.16659787954531285	0.23878217787702866	0.1390930215932569	0.12312399622612723	0.08049514389920667	0.12170332261655711	0.12887745024200944	0.1155922382981554	0.08518164614912721	0.10357121318725133	0.19495482839780431	0.14228135482615561	0.11992914791881916	0.09329579193333164	0.14078680898141382	0.07016791371196647	0.061653562260647964	0.1459962046218304	0.10755913146804687	0.2089185156153892	0.1979952024227804	0.10068279875144436	0.09840734014764393	0.14488712068975315	0.08148573303464492	0.132852182941051	0.0923443902580316	0.13391365354272125	0.13882624484010606	0.09626194066732846	0.0654192686225716	0.21382746964357058	0.11470333085902187	0.12513915625777983	0.07262392318020627	0.1275068726894663	0.07674618427449538	0.06968675843372542	0.07065010975507165	0.06051088057845096	0.1184664617491148	0.11604807482984751	0.08514050088631916	0.06574929565686044	0.05996822574766646	0.1321774336423888	0.2766029162367927
772.5	0.15913381611266056	0.0985385390358211	0.09220511638017591	0.1629214563542476	0.13682576144677752	0.08548248028508662	0.13461659286608446	0.06790277587222017	0.1251131327936159	0.12804301503880783	0.09155210155393495	0.15852770640521344	0.22744026526597907	0.16547763985616332	0.1307066982356726	0.17051527560695887	0.18682903565255637	0.125627047978891	0.07354573699790506	0.13622859122599687	0.09495648383443547	0.15351585831628056	0.17532542822459163	0.07779652858243281	0.09936743236851761	0.11137079471908332	0.09966687561199754	0.14760041593254475	0.11635573832449334	0.12961962831976562	0.10796594945564963	0.12810411974798086	0.10069824813258077	0.21637798808228378	0.07792635652809099	0.16423976689127429	0.09882904130094937	0.20811198199540265	0.09215026762546293	0.06260947157452862	0.07669161342490038	0.07418538313581588	0.06191424934208022	0.10162280015225889	0.10907419281704443	0.06679641117579752	0.04933208683207335	0.11401393265047939	0.2486993187455546
775.0	0.12614153188329066	0.06400061095029376	0.11031185512388969	0.09773707281547399	0.12346684942891809	0.07468267921984131	0.10087153133498479	0.0757802241484929	0.1386421858020951	0.133285519555479	0.09180577826065038	0.16204782087312392	0.17457207742765174	0.15784438128366707	0.09134531726686383	0.1268373682603968	0.15905295067891798	0.08409726481601112	0.06379450755906352	0.10875354686210584	0.09092648585866905	0.1627221828043869	0.18014621373082593	0.13166937341063237	0.10224955120989068	0.11478608305744724	0.05188999443896616	0.14011668805963226	0.08862084618106965	0.08784612507352861	0.09603189667638069	0.12034639562120691	0.0811879260993411	0.20175659244664806	0.12306610892267678	0.1384963666890218	0.12070275025806644	0.17278574688155918	0.09239491875285907	0.06915254840128365	0.06772389398057407	0.056754134665033984	0.07060944568136883	0.1302900732294425	0.07681259297603134	0.059771477892330956	0.04303011085423073	0.10775329603134907	0.22857922338618794
777.5	0.12860629016170325	0.071513271537972	0.09926272090414995	0.09453817727597848	0.08875018895846144	0.06966395811093513	0.10403050967345934	0.1441349448655736	0.12831593643601075	0.1258853535748096	0.1003671139740364	0.15509290929380584	0.2208480961769779	0.13642814903217465	0.1299775077503903	0.13534076311146215	0.1623338914861697	0.08658054537647529	0.06969536808535312	0.16972661335572928	0.11778008585694512	0.1730536013338246	0.19172276544318312	0.12780159459003654	0.09166509657521166	0.10041971604002277	0.06317552627029682	0.11165118540379138	0.09074620312104029	0.1413973356113065	0.13541589446069416	0.11043253397416836	0.09094847826973389	0.1797132906419261	0.0978108411952562	0.1273766876870451	0.10803394885714375	0.1234298981884683	0.05119883674566468	0.11796034340168085	0.11615453240582896	0.09576213944819341	0.15821954664225896	0.189171853606055	0.09503557965034444	0.06074517499241667	0.04828016133079655	0.12179016561450443	0.15483423509884178
780.0	0.11238418585857665	0.08669481191345518	0.09651164254396559	0.13506855114594546	0.09638937444577793	0.11348369672749646	0.10084414413500362	0.1116605990058092	0.12599431492392957	0.1328618066670265	0.09539445093535544	0.16912613662694387	0.22854349587262102	0.13928726518481416	0.13986634408449833	0.15415497689216678	0.1432863300867437	0.059798765479637	0.09476780449273992	0.16058342693945138	0.10793265856233471	0.16570471359800354	0.18897800754363164	0.14126910633757894	0.1237759542257216	0.12113581076092748	0.08198904177624211	0.12987995302906682	0.10350596302956899	0.1309282299718496	0.13880413962538896	0.1104436588789386	0.07005706668472568	0.19224504761292033	0.08282897655426204	0.13833250603630765	0.09965012778781174	0.14690753687963623	0.06509061954032266	0.10878640645030649	0.06948827303969031	0.06474035012766759	0.1316007787471291	0.1666568168098165	0.08694693293430444	0.07682071465061989	0.07313634869750629	0.0743857395453835	0.12558657328109482
782.5	0.15463734985211097	0.059409683715950456	0.10575092569351595	0.16262915798134303	0.07989801243517983	0.10999298726138221	0.10023905305535602	0.08756594627448888	0.12214901290330211	0.11671503839134717	0.09157075853804886	0.154597402995527	0.19664554960721453	0.1181858332850179	0.12731471131644986	0.14116664310742333	0.15524420036628364	0.12333503387931824	0.09889828505897699	0.1518994165998995	0.09530607398310255	0.16148379159150456	0.15123408868515706	0.11007658484145567	0.09345967862736566	0.14050917029843596	0.07481140234288897	0.16446792303435773	0.10712511986104686	0.0807087667751017	0.12600184809923998	0.11853599889217169	0.0800078045220151	0.1796247818285183	0.1331123649384754	0.12770858806064614	0.10041157480246334	0.10861400994751293	0.06712628342726568	0.09093969566067896	0.10172948828391262	0.11035349874020882	0.16440336193115948	0.15460654705358978	0.1082627304698408	0.06471402766042147	0.07387094603091333	0.10952033848041288	0.12957554585841657
785.0	0.1422640696831209	0.09770443004120123	0.1164154951662188	0.2352669352517206	0.16678268923484965	0.0963422869292096	0.1225195184554497	0.2715910170166338	0.13703638197157458	0.19371960887377404	0.11820124879205834	0.14914931721222635	0.15220476727617252	0.10060947750508199	0.10787986097205754	0.1432286789065573	0.1563898540014325	0.049526910843825926	0.08332570144629053	0.16837504345927765	0.10471987186428973	0.15634078999839682	0.170663863344675	0.10275640930340837	0.10054631095197121	0.1125576644000663	0.07342925765056174	0.11639122079089449	0.09232636288749094	0.061291218048773966	0.09171136127757887	0.11792604413668217	0.09633132942755057	0.15537197156255428	0.09825288696934965	0.1414992661099788	0.11222387983880484	0.11131215905960372	0.06194008871929946	0.08515962800124444	0.0946262484901643	0.07648009504073651	0.1450077139459361	0.15256348338893644	0.06826104600773682	0.05906588062356886	0.053084311258550135	0.11568609117149045	0.09171271669988569
787.5	0.10596275664376191	0.10936011821176604	0.08878139162402432	0.20048729877753696	0.14942786000066377	0.11739486477973846	0.1353423333143394	0.1965325737601173	0.17412540814156738	0.15915739460122139	0.09076258445129017	0.16145242147980307	0.20855599571545275	0.0895424408804976	0.08976415684966658	0.13080501907447978	0.08466829849580453	0.06350035552158056	0.08197157179447812	0.1314352175409567	0.11931790690316198	0.1571635867956534	0.1872738968207609	0.11018217716364248	0.12141224749379569	0.09556823914023425	0.08512613546688373	0.12285059245191321	0.08473862557112685	0.11773057657716404	0.1024508761862268	0.1564972760663063	0.10752441977984674	0.19420735053599042	0.0830927527828935	0.0939898811003926	0.06819003772277389	0.09803575843074427	0.06977648423600255	0.08465407447552344	0.07180260744204642	0.07879160076819453	0.13749481610599207	0.16286595460746833	0.07028444078609368	0.05357470183466678	0.06987981282410445	0.13573711883575962	0.12094569027503774
790.0	0.14846238763048877	0.09806813611722062	0.1235917052628248	0.1383455430205886	0.09449629756059047	0.1057072021654817	0.10696918783155057	0.24753674661408523	0.09384269238020052	0.16906266017610208	0.09991653455852151	0.10179649555553984	0.15077287160199604	0.057639112169769836	0.07555983053763012	0.11103676423838947	0.10463259794800024	0.06960632847250108	0.05527981458002275	0.14582838400685103	0.11519436521375304	0.16077733962444687	0.12809304272123928	0.07275056629442125	0.10258638798149644	0.10928351646777369	0.08430799105583231	0.12101694299622019	0.11881977107485421	0.12892730525383864	0.08000098857759326	0.12614870844241938	0.07403272489358077	0.10165524032397663	0.10467681449475727	0.07866700381308035	0.11106568468316928	0.08601564095675868	0.06211620874090721	0.09351356900155088	0.09837686352129948	0.05824607307469228	0.14956380350921175	0.17209885065701988	0.11489737624555701	0.07705563419312841	0.06308562119860484	0.12509762294750354	0.26056046695876683
792.5	0.09719392067292501	0.08127090361833644	0.12096255106352918	0.2839305205076759	0.15409675376380982	0.09873255609464425	0.12296026678027673	0.2610393746734844	0.12391406571001318	0.13459056129250282	0.10783095722713892	0.20021146201695453	0.20232040233085605	0.09323927637086422	0.11071836698840355	0.14921876169884776	0.1037170060360324	0.0803829190682481	0.09988697886163211	0.09930503417772911	0.10611473763863767	0.25372077837801615	0.18771924473321894	0.09551680012328308	0.10286349293058658	0.09773152313063664	0.06883267214117535	0.12120189041667831	0.0631319103360293	0.13240667815428536	0.0903379625123179	0.13752055810144279	0.06347661159579344	0.19047269920635607	0.11958295797995372	0.08797050882742581	0.10366294428006041	0.10731543018478273	0.0617565679546018	0.11303349822982743	0.10487379255834893	0.06493191115057477	0.13470647086775023	0.18610072098828248	0.09781083538670975	0.0827159673515516	0.07737786071748151	0.14605770360015757	0.22862545644478774
795.0	0.1370495640598019	0.11465476618660601	0.15585566971096276	0.2641516697086915	0.1573966843229433	0.1118301474017966	0.11036540767946396	0.2648919587329888	0.13204777327533102	0.260499883704439	0.16766314129574217	0.2038335761927964	0.2480786339355064	0.0781085698329398	0.057063789227522636	0.10061801152412775	0.06477733240483337	0.08646938626828872	0.07685215484649856	0.12456454795415008	0.10181411616665331	0.22908965763691438	0.18888804342662202	0.09092727427264992	0.12360667310560666	0.10376010818969378	0.06542281044324455	0.13909813432840218	0.09226982480933622	0.08656765414747354	0.08064006153663059	0.14121086709379238	0.06768471342279539	0.1571360834449222	0.13066949111559306	0.14376200261760597	0.09201346309261296	0.1430315826314909	0.08781141664761515	0.06827862982900752	0.08762845919215513	0.05874734681686855	0.09005820753262145	0.13908264132557568	0.08474952660095478	0.049240733938557164	0.06284235263923806	0.14279290561999183	0.16578354410527824
797.5	0.13913688255165213	0.07650644102142937	0.11411173380081274	0.232340197296657	0.16590241394760183	0.12587255821905444	0.1257101600235043	0.19645064597172343	0.11503666634196355	0.1424084766097219	0.08199608162419525	0.14235768643926477	0.1760976887939506	0.05764379270528954	0.08581938463071696	0.09490924085721489	0.09422482879805096	0.08065540863216174	0.08880296465041806	0.10895680277069547	0.11459117545318032	0.23356677840032697	0.20799986432067122	0.2016660469512914	0.07190732247927506	0.11573812383200738	0.06810299715812973	0.1432340639485311	0.07161293017538131	0.08807071201529292	0.08455126795046342	0.10011844513374998	0.08663921497243532	0.17521751738965521	0.08369877355670559	0.1120220465833438	0.09908152011877915	0.14680149731129732	0.10435896415186147	0.05643360608313388	0.05003059248557748	0.07654807716870496	0.09611590691734842	0.12421837532656733	0.07014873033865028	0.06658585715857086	0.0702988616434458	0.10177018744052153	0.10917699500679656
800.0	0.13452463903303585	0.12170422766102496	0.11856706378362784	0.28538018433835616	0.16474595608709725	0.13886221531405582	0.1461937477325576	0.22226481508493878	0.11075811883706128	0.17291664926416103	0.12967128490442756	0.18433655209247504	0.24942338131565675	0.1171132790928236	0.08766994791812116	0.12900270584130585	0.09641136012651241	0.05193915451141491	0.10097053420157996	0.14069135069213518	0.11908503777566883	0.2414788082885873	0.20372486299047846	0.1305332432612127	0.09957860092899613	0.12301617937453695	0.09439599605950011	0.14285248253378435	0.06514989741987685	0.13253191713806567	0.10491255685404925	0.0956568542780367	0.08249701644149574	0.10378507204674271	0.13559712882874583	0.12813393237839782	0.09609323198436413	0.1608119819867734	0.10180048214280955	0.06868095381751126	0.06436236011388974	0.059154478803916805	0.15863990217570362	0.13897355875763281	0.08076547356744505	0.047248139711465215	0.05745351983154266	0.11062510461732097	0.1305693632868652
802.5	0.07973684209139245	0.11918925551613252	0.12030717537927645	0.17576568242499385	0.14573205071335485	0.11860216534497661	0.1262770224493401	0.1535650905001415	0.11400216377282056	0.21702844791766912	0.11471610243267703	0.1923547573596907	0.2213313953853763	0.08579136352229906	0.11099049334052129	0.12516481419112094	0.09154520865060845	0.05938063873069742	0.09232231152991396	0.1400514495320721	0.1228034626787406	0.19890122278521166	0.13352271371959618	0.09382729088508689	0.11117873397201675	0.10914933665108795	0.10153115100392529	0.11183906626803276	0.08293498072179614	0.08013290035807788	0.07148555755390924	0.10611281023152384	0.09475147200756545	0.14079347346363624	0.08628011498135486	0.11860924473440138	0.11026681766429043	0.12876277893929294	0.07301913811058276	0.06481113046446378	0.06964226640615319	0.05255587108337279	0.0836906517004849	0.15585341748096823	0.0923644659269534	0.062320728413111724	0.04081039679751604	0.06115818255019317	0.1228977162623354
805.0	0.13446548924571475	0.06956965729779985	0.13474686208559397	0.2610939593430176	0.15591545369676027	0.12562031147627511	0.13552027033407338	0.25238756193540185	0.09193240158395513	0.15459790759378497	0.07473508165897542	0.16645391976735263	0.1672576249079281	0.07628858359384891	0.08743597081822928	0.10143424460810246	0.07431001492164216	0.0490758479017361	0.09854961042314797	0.1318096791363977	0.10764335872387255	0.2359517021752903	0.16768171629588993	0.1751713307325435	0.13178674258856998	0.10010184996648698	0.0847672571557546	0.11910725065510665	0.08208093292452052	0.10962109691516018	0.11691867115399937	0.08655923313622002	0.07378677541148175	0.09894569919384937	0.08432176756526216	0.09441197217712975	0.08603708349802144	0.11328849857667868	0.10004514225903566	0.12537043035030998	0.10217478567452165	0.06627659931384768	0.13887634506353735	0.1677576867086732	0.08716083496044359	0.0692361964570023	0.0649355338141835	0.08504752472833821	0.13946036375568022
807.5	0.10056877275962711	0.10608631898285321	0.09347324794153994	0.27758165370633847	0.1449701319485571	0.13018653937980046	0.14665592081950032	0.20944113916465174	0.10103563180055597	0.15398517421450658	0.1357634357046158	0.17164193249795867	0.23917198119251437	0.06856400909910704	0.08715968100293245	0.10769418161621017	0.09644601388327224	0.060275834194398525	0.0702975103606291	0.09493840099471045	0.08493788844973202	0.19165911287307028	0.1651014202089088	0.0835964887929902	0.1024791677010713	0.10062522892998578	0.06239334231619486	0.11915265009265791	0.08614837848728275	0.10605692741417828	0.0896638122057952	0.13885053565457847	0.0594902121215737	0.09279438472268055	0.1082932347772163	0.10877733746185095	0.0838181229743269	0.13605479264077552	0.07718124861418658	0.06401405097211278	0.11644064116007107	0.08786166949819034	0.10584152590916986	0.12592257051527675	0.10937628280852935	0.10043745452870231	0.09721029935159677	0.06719584634834967	0.13062618461439904
810.0	0.16585785845197942	0.1029667632391527	0.11722812023657257	0.2769337418901809	0.15244694948881632	0.10441230952538418	0.10960848378770867	0.2195568875973599	0.119613927577849	0.1544389166476009	0.10134740212304104	0.16245468849385933	0.1494124771621427	0.09547648610867315	0.08209008585023381	0.1281405389922363	0.11515629843861809	0.06895080351780054	0.07013135908842563	0.08726490141161368	0.09429021622786646	0.1749879390893114	0.17097113913764028	0.09979759087637215	0.10765595292397781	0.08309300188807994	0.08846256551920433	0.13382623608041297	0.07788278983969538	0.07861109844961149	0.061632744145606405	0.13760639584222453	0.06324536055464575	0.10692024542704409	0.11753932058235285	0.12364965468752105	0.0890355446991474	0.1280275247857753	0.06967350398909379	0.07438780701854521	0.08950527638456013	0.07080134079720359	0.11695731153601953	0.16536194391717476	0.11508299003768525	0.06819483539840332	0.06903051688252136	0.11998670186755285	0.1501456991517561
812.5	0.1763272356844728	0.0739473127633529	0.1786575770559164	0.29045166094044067	0.18330286713578628	0.08774691785763265	0.13049449233106122	0.19584807684921027	0.12148074882148117	0.1817615876888226	0.11562988648978538	0.15732618914803279	0.15031807654100293	0.08268406218234921	0.10334793328202585	0.13685199003738097	0.10433522810600113	0.05216592766413834	0.07960358616349605	0.10398507625087065	0.0917155378573634	0.19826811906795838	0.1742817114113465	0.09557847861891147	0.08003566078055221	0.06686810032299922	0.06775674186200807	0.08548488969306016	0.09003116540061012	0.0558088476748983	0.07196919039182763	0.14377581923682378	0.07714920315207403	0.11953925158400393	0.1056584579780214	0.09586709405985591	0.08742591560987491	0.13983887979995674	0.09185075022069514	0.030995464545398182	0.0636609022798128	0.058684023568439755	0.10123885151566564	0.102454382716206	0.10778008507937456	0.0831524931444376	0.12806498550466938	0.1623253787952591	0.15127601071783706
815.0	0.11599717313388931	0.10305779824859963	0.18282191590988583	0.30073282978088794	0.1778647506176697	0.08083362422910133	0.12467065155012963	0.21063868116995516	0.10192444280540822	0.17620124804874363	0.09276390709403508	0.1698023052573844	0.18388648807705338	0.08661543757170238	0.0879491795813044	0.1411644676554438	0.11484691862021966	0.07776357890141791	0.08277058210465056	0.09128697361194492	0.07489005234502033	0.2116073156611454	0.12441458731287382	0.09371567887924977	0.07547713084821449	0.08012336177080015	0.07103410099887271	0.15335845492626515	0.10415662394838107	0.07011920860736964	0.07516233596081168	0.14263981270917087	0.07355186814141146	0.08107597319833573	0.11335349426207153	0.13979913242879372	0.09755099336000267	0.12605517683144926	0.06517551363000294	0.040504205857627	0.08561247286219084	0.10548103617241354	0.0911835293319486	0.11088586428128522	0.07789131097630458	0.07844275679613076	0.11390583697893165	0.13715660244181457	0.13531426848764813
817.5	0.1652250391898479	0.09187761796827064	0.25378058047083885	0.28247895446127946	0.19119854729001362	0.10828905854588691	0.11782860966175397	0.21609289605474005	0.10259570381392083	0.14252936712848868	0.10828868413358335	0.15021398248004708	0.2001185213374148	0.09416423829923909	0.09758074208245318	0.1582741565731834	0.10445306905136034	0.13193572456950928	0.1017985056866397	0.10421748160528778	0.06917637432089355	0.16646019473946116	0.1452476039834469	0.1155615924519943	0.07215287492275474	0.09485643909768474	0.07158510808468435	0.11637060128747212	0.09248876599031786	0.11193461029396554	0.08180525444052078	0.14556783796565864	0.06030289543249352	0.1116855669873062	0.11817705298454256	0.1377854279218878	0.08763697090195795	0.1499313567427549	0.09704880643851344	0.06331918279731737	0.08296976075494916	0.08206438716426948	0.07470857967084797	0.15882449492055722	0.09371814069050405	0.12448839182765313	0.20543625320285924	0.15334112814595469	0.13303304784012346
820.0	0.12659067758905915	0.0826524254010523	0.200254367834633	0.215072860957083	0.14519923250121725	0.09160183272188506	0.12364760006174437	0.1702144892234245	0.10176176979055966	0.14625633758730952	0.09220542590940628	0.11329595384750245	0.15359217492761978	0.0640542864063499	0.06103491613484804	0.1594933892699753	0.12381184023748211	0.11261801272139471	0.08369896579293332	0.09510145438579379	0.07584996849878317	0.1451698888335232	0.10991250884115894	0.09533857748833859	0.07996408643739748	0.10612562847049935	0.05905107568171619	0.13549054699603727	0.10211918693332321	0.1019544922985584	0.07084119730412047	0.09113454164161647	0.08675215807656028	0.09357225097076086	0.14737463729696487	0.10659786346115387	0.08749091420025537	0.13708473552990863	0.08637569400931516	0.0599271855218533	0.06998229760570963	0.081600675929505	0.08359840151033372	0.13559013985404875	0.060623909804372475	0.11198700129492259	0.17172069296900627	0.16022412163408079	0.12364191387485624
822.5	0.10908648462244175	0.06896128826384067	0.11979525103329312	0.09021318356916316	0.14710913338542558	0.0980125648900629	0.11335430308920239	0.1844740232741281	0.12755327889219797	0.15052703753822347	0.08795387812867428	0.15167260956028722	0.13816127247231288	0.07217445924214606	0.08690834817394151	0.10250154165678138	0.0898548010334009	0.0688362352771473	0.05740396783860042	0.06454463479486632	0.07452839437615402	0.17289300533559088	0.11908307885992418	0.07705930782844655	0.10696598292239241	0.08418300219949769	0.052762273369176035	0.11556311881591345	0.0607731984079739	0.10173140435314279	0.0686994991166204	0.10509408374764548	0.08101930041055444	0.08829357672627731	0.15250938197298897	0.09571125164306443	0.09208907186276187	0.14091377513139275	0.08011108389000766	0.0489878577078261	0.046025044999927545	0.06398445167881482	0.09041163303213252	0.1447753740430536	0.09454524005818625	0.11575420946321678	0.1860632534102477	0.1974839755201492	0.07807742686626862
825.0	0.26254109742532916	0.1291940554750136	0.1799690711739385	0.19226948251269949	0.11789225041639988	0.12727044425130404	0.10679939882468667	0.20689427694937784	0.11490588724445398	0.20717945957968026	0.08892274262331193	0.1567170685196408	0.15684930744206255	0.07366569427419688	0.07772344598332613	0.11654573081129584	0.17144112873803452	0.11305876178685392	0.05938354487725946	0.11484469428037912	0.09527838237944716	0.20229364084624754	0.19211214664868514	0.13008156658031209	0.11215721568964485	0.12814189529111594	0.05298414625926914	0.13785162339903786	0.09484482197411317	0.08344562435931896	0.08185810347256206	0.100821242338878	0.06539132715956718	0.07575046442114974	0.1073468206339771	0.1059498628315449	0.10732546626164485	0.14643782630046312	0.10724735856995868	0.05746531106395191	0.05961283984414335	0.132045011150202	0.16081918885125676	0.1565241734954199	0.06354317316817441	0.11072939217889383	0.17908186102149062	0.19494188395605233	0.10145392540412579
827.5	0.19042512864443262	0.10160854410237648	0.143824602119316	0.13129770732235949	0.11090658906246424	0.062438750323967285	0.07966806502540114	0.10345492013343115	0.1485732483620667	0.18129386841246056	0.10161202366659836	0.15864570095976788	0.17738652640940397	0.06653426977741396	0.06063747194755159	0.0789411497495521	0.17049377550979494	0.12664604288531453	0.09799211100518661	0.12920544899275982	0.08857251171698412	0.1637762320788366	0.1783015562609126	0.08881921565992028	0.09830200319519566	0.12065295579070708	0.061608655723525585	0.09486642501684571	0.10646107724552416	0.07550172819655798	0.06895201087432344	0.11158776629924108	0.06309017620541527	0.09178050881608521	0.12008277825842564	0.11948821056744258	0.06749355764158903	0.12571236409428432	0.06678452468245263	0.07094122105994485	0.0499061713033526	0.09351535730027402	0.11298323316975539	0.1478559623158614	0.08379727692435777	0.11055104025423654	0.18587931445017614	0.2097348917872644	0.10307039782725325
830.0	0.12724919156410658	0.09568734567653082	0.16961642792814144	0.17360747751299574	0.12927204116958219	0.07249426988752637	0.06874022680768205	0.10111950693059056	0.11750338715605463	0.10622249779251175	0.08766789403255436	0.15063683215337487	0.19798932287726492	0.10471129660957589	0.09391597952136485	0.11778278440067537	0.11876157497581638	0.06232299852907503	0.05446757714589705	0.05690033359970894	0.07352144190951353	0.17964119262156694	0.12929799901703143	0.057468445572185015	0.07274437994423476	0.10204190526348603	0.08894726188607682	0.08824348361457594	0.0667797628623799	0.1362003773289182	0.12989949698875655	0.10131085296594587	0.06796963580499311	0.10933730822231663	0.10562418736862321	0.12261389556338614	0.05950395721076504	0.11947581570734973	0.07337970164505234	0.05950619401257367	0.08235168582881267	0.10849840489889931	0.057896797079654116	0.12173970076238508	0.09133000770147708	0.10665304090391407	0.17247760959762887	0.18051784792425307	0.08260788261542731
832.5	0.1310183535117465	0.06931509367167647	0.13155335436837348	0.0874619329872887	0.15408904604443066	0.07293882003428594	0.0991877467075681	0.10202883410711268	0.17666265670026024	0.10001658511630819	0.08218591637867659	0.14905208147076904	0.1760007296258902	0.07496862310662825	0.04876533283870163	0.05838833271745704	0.16137894166446068	0.07795636353053673	0.061269858348690434	0.10127147014827476	0.07761957152324146	0.15174330552548937	0.12398541115670307	0.07454309654128807	0.07921812375504214	0.12454596991311916	0.06392022712107384	0.09033029908715111	0.10263477288496356	0.08477199172011766	0.10278376422220128	0.10159183573429315	0.07922603667462728	0.07807946437962797	0.1334203885708876	0.1694315942643545	0.0949413705632661	0.16436907459719616	0.13793802269787234	0.08156034229624408	0.06716776920510611	0.1202191074000272	0.10191156662843112	0.16355859653943622	0.08070754281135344	0.09606385256506227	0.1793762600948993	0.15609625380441988	0.11881595176192156
835.0	0.15815389806156868	0.077351930966959	0.15814336784292907	0.15525242161149105	0.11790379329340649	0.0751714970347861	0.07399689362611422	0.1553664072271785	0.18091679657411752	0.11339993696633252	0.10639718336262066	0.1524431028553038	0.20259331424769278	0.08177442581532783	0.07917442041580064	0.0835816195912385	0.1637883623880235	0.1150406148004129	0.08960409374450498	0.11719722137121297	0.07360196001253076	0.16657912556685855	0.10663548985011759	0.09198399981550728	0.07583511595804479	0.09842270043846353	0.06999346708651075	0.08067951230122171	0.0835657242886777	0.08935264563708914	0.07375704676141985	0.07837837154187036	0.09084692242901814	0.10201449864666073	0.094415454146012	0.14721973467084257	0.0901613765403523	0.10161893721181174	0.07809330263184892	0.07786721323048885	0.06074693077404326	0.10870267007269938	0.0639659537651256	0.10774609165294269	0.07875464395166797	0.10607962644958902	0.1898063915807943	0.183936318834356	0.10119675193103554
837.5	0.08354636468037553	0.12712510258773638	0.15980622255958604	0.0996367300719641	0.11009041309158969	0.07246779447907165	0.07557049413506917	0.1311652740263008	0.16693467136830076	0.10243001483647737	0.09776664113622148	0.15838779106522885	0.2133078354631279	0.10326207481632889	0.0806760136814095	0.10868807171953998	0.17377712641676646	0.1280922410429893	0.08351088420285532	0.10330025546590073	0.06041186795335732	0.20614123982075416	0.11566261126843937	0.07094487723065877	0.08338430294299112	0.11445341287304088	0.05817618826756716	0.09870962660222483	0.05733896173922737	0.1180330357692998	0.13306639374226417	0.08492731309864185	0.06294765350894778	0.055231692186659846	0.13598625889828816	0.12827561672535834	0.08931586634671836	0.16047525710172997	0.10074716306866824	0.07630715286891618	0.08481285080044305	0.07350942322641943	0.13582097060481002	0.17511988361274883	0.13288711632110065	0.09645684302073296	0.18510047504223423	0.17444830229674427	0.11858411683451109
840.0	0.10148703476338114	0.1088642391687912	0.127504824940015	0.17254385949655707	0.13528792697254438	0.06291466139981261	0.0759851814706237	0.14996085641483006	0.17428323180529798	0.13681062894849697	0.09687714531964049	0.14929351232479426	0.13352811270465195	0.05198453010033226	0.06319341087517548	0.08180921185118824	0.18124344207923157	0.1390512825257336	0.08953510715366542	0.13153983495988933	0.07822324950986329	0.19313274213096418	0.1316076698663751	0.10045867282330959	0.07162613735953717	0.12351571415613616	0.11058534623748281	0.11253295662723073	0.07039950213250484	0.06094166083033345	0.07953619898769088	0.12174038911201913	0.1034952335526061	0.15327799610311424	0.11101160680693677	0.17066664892343997	0.09080271364819742	0.20894750489981664	0.09956618803293028	0.09787636429356483	0.11085011013345147	0.08425316227051431	0.11039529072002564	0.16827118784131387	0.1187343550928681	0.11400216345009294	0.16403456861824145	0.2135647358629394	0.10652044440004894
842.5	0.1480957335150042	0.09530831416220861	0.1675555595462594	0.12072180629627173	0.15038498250237142	0.07644776431797347	0.08625619555813142	0.11276700138004021	0.15295849261767122	0.15936756038240665	0.12509751107586262	0.15566757942947523	0.16674165552036574	0.07502828160164009	0.07525796880502239	0.05944172788650845	0.16074605628927965	0.07919490841209496	0.05413904217727241	0.15735940499282017	0.08529922032584793	0.17654686395055708	0.11907748594451818	0.14160255290905033	0.09444092104552676	0.09030953290005249	0.05412370176348369	0.09368279236110864	0.06823147503347338	0.05449103778094259	0.08671338552787938	0.117747369017532	0.06715667703461299	0.09489227518793648	0.08459740796452117	0.140772452379714	0.09195314639859982	0.15847107503974853	0.0917831983094776	0.0698133680705622	0.06988083427231419	0.0898211649620828	0.07233072241165407	0.15536435797774814	0.07678505932577229	0.10212605936857054	0.17467992226990695	0.1574582181557379	0.10110516861004652
845.0	0.06808745992316186	0.12782793874749046	0.1453607751778935	0.12325534241014155	0.1416956205736082	0.06511086721786714	0.0812744089802238	0.149036298069102	0.12767808309913922	0.10141525410825263	0.0839931349505669	0.15303912653746468	0.1774082249302782	0.08191196864264683	0.08132125413025404	0.11251493432904887	0.17715431033693962	0.09217260142897764	0.06235086157599794	0.1016733828905746	0.07880842486620364	0.20809286622116388	0.13624239910565694	0.13565418973991253	0.07453554719056146	0.06320233134608132	0.04541629421675409	0.07162864596418725	0.061708402324669905	0.08557832132392781	0.10044068810385752	0.12796356477969248	0.07657074918845957	0.10889013464741988	0.12180540998574121	0.15277514087399732	0.08276993066750138	0.13596318292819884	0.09652920951793419	0.0579685679745919	0.05875863139737273	0.058632119551499294	0.11310057765358596	0.13180315486188407	0.06556708182871063	0.078315505961209	0.13908819670007988	0.15854958081415327	0.11538650571902351
847.5	0.1514814157570421	0.12227818103184519	0.15436903516711084	0.13136477501682792	0.12931401477347534	0.04501552722177146	0.08851150660588854	0.16573198724042867	0.1759693452896358	0.13277128632291593	0.10347302927900814	0.14528271139405305	0.14241151802396615	0.06773887165157645	0.08094250787147189	0.09641331630134777	0.1813575053730742	0.15677242347862796	0.09473522171895785	0.12193845756779591	0.09525273852458892	0.2003368027494294	0.13022765125334082	0.10368108972928598	0.10431882233061604	0.13399521046868118	0.07000649490142545	0.08071054357230467	0.11000033661370134	0.053008236413163975	0.0714785085325574	0.10865646087309526	0.06069452042196982	0.09719718150185593	0.10119694046449053	0.127145324954949	0.0664766351550977	0.13946707363195243	0.07620384284415899	0.07007088568798697	0.05420010073594509	0.07205179946244561	0.09558514745201703	0.14320751758217232	0.05211034917203651	0.10129775887467532	0.15994921435938672	0.16761474704601675	0.09995946994736216
850.0	0.14216798519747834	0.08390907961226221	0.1866150448399074	0.1614974382404773	0.1620079222279922	0.07367379617726098	0.0884610776366601	0.11562533683011486	0.14341732232281762	0.1254497688077604	0.07174311251537711	0.14846622104594362	0.19024797304422023	0.09088463668449191	0.06962255003124335	0.07524685395525942	0.15811070205851596	0.10145308521784217	0.08322247259091997	0.12292341386907439	0.09924478719540654	0.18619634834863805	0.15034975901130818	0.1009289965542593	0.0916154119792179	0.16129982725942185	0.10233911305505328	0.10042332562629278	0.06915888688717935	0.0945636165477404	0.09790652314274587	0.10237659030649932	0.07761986132339366	0.12499783671019578	0.08707721721214551	0.1341766377352537	0.07238208599789894	0.13743397237322122	0.07736684748343252	0.05586909388976253	0.08119127464352481	0.0893792414694991	0.10024076764030398	0.15685411277151987	0.09926592064830861	0.10099703830061574	0.16214864943725385	0.1791572660350301	0.11573500911225842
852.5	0.09786678808522385	0.09359708863704566	0.14025705149155465	0.20008764186534647	0.16051107317681096	0.0807804039352761	0.08959552373302408	0.128723944879224	0.16496465178122705	0.1217425634807364	0.11058754160894708	0.14316809983240952	0.15041898303030984	0.06895792967083471	0.07688768587565278	0.08652915016949164	0.1794282825106081	0.10131952706074804	0.06857648027092425	0.14382034845199956	0.1083889549172756	0.18208430765118147	0.1370270993288124	0.06215162811802466	0.07900209973098724	0.13470454379301464	0.10985017858400135	0.10616754219659484	0.10590797672842937	0.09168658024749414	0.07849429979721848	0.09971834789768276	0.06668759566331756	0.10615922911361438	0.11900624894752077	0.13132507925007816	0.10943240694141397	0.14756544060839566	0.08194541177853659	0.07042066244510523	0.09340914309988019	0.08155519598333619	0.10215740063298721	0.13451565380607913	0.07684397439268444	0.08202976985978616	0.15735035763952263	0.1456721041655915	0.11358738300539412
855.0	0.17748735988172473	0.10131403074561124	0.16754351741631726	0.18207574285636607	0.11457818589142336	0.06362418560840148	0.07802238815514474	0.09383493102376214	0.14768700938449436	0.1413190701313131	0.08692183539816772	0.10223524573427568	0.19491809989024603	0.044617805857870355	0.07968900795446236	0.08149885951069025	0.16490594115870216	0.1222073083645717	0.08306021194530641	0.1485868810380812	0.09266661647966211	0.2064565464053106	0.13504363704158218	0.15874931693288954	0.0898156968227774	0.13046250375635932	0.07035823092847573	0.0765027310776606	0.07771397138215852	0.10048851607730905	0.07044333086827034	0.09853227179056397	0.06878930901660128	0.15717514241215008	0.13609656845764811	0.13783899347929102	0.10891705986182021	0.14138494995952416	0.07422048492978271	0.07848562630140775	0.060355973841525044	0.08795150652354589	0.10850237494400417	0.14168924916302608	0.07670771098784852	0.10483529567056596	0.1820410664661299	0.17828139550332556	0.11541240813164862
857.5	0.13010934734405738	0.09129210516181846	0.19238688665502854	0.10632515491444806	0.12419556263226668	0.054256175868066504	0.07786700349962539	0.07394235749328634	0.1698557764188946	0.11214754972181863	0.08739111927896476	0.14192969540191502	0.154263530799065	0.07338656924260469	0.1140222101395722	0.10674371587568363	0.15652435836670422	0.1254180335385482	0.07935367436919842	0.160060625271658	0.09228454256968152	0.2277512155696363	0.20243399692087194	0.16409578338006978	0.10096315520805026	0.1325547069352039	0.054119884170710765	0.09811867512184633	0.0966167678237539	0.1262784241568957	0.08602088387567369	0.09958158791535167	0.06792315551394844	0.11144382969162508	0.1228147568067362	0.16334508733475234	0.08044585745910135	0.14493747751734945	0.07757200333114173	0.06263253027825752	0.0702705015448703	0.06423096670578828	0.10290241443130564	0.13905009359873777	0.11793728661762427	0.09586424865782264	0.17368181752931308	0.15538479005958314	0.13630503122315182
860.0	0.06226637333291999	0.09946780721822301	0.13186495101842838	0.08968047471724439	0.11850664935725506	0.06009416703728952	0.0882747930141416	0.1299941069930892	0.16146500598491412	0.14332592047812426	0.10770568051915862	0.15319339192001047	0.19281840951071672	0.09520661255259605	0.09090335275293386	0.0830058797230476	0.1479072140386056	0.09548912958811337	0.08604123253708734	0.13375015832392342	0.0978800375937938	0.15298779944432062	0.12735327653659526	0.08225975805657681	0.07944783685588654	0.1362697538916124	0.11042199818315601	0.12374511473135544	0.08643053825312068	0.1161009055543883	0.09713253332396656	0.1199210011496825	0.08912766431181468	0.08784406004429864	0.08811567844272876	0.15402571696496925	0.08829294586662313	0.18358474546865924	0.10216912345467301	0.07394145601119315	0.10066239548435149	0.1451974791082332	0.16198656744672635	0.1510339024018198	0.0909953252271925	0.06496862886371656	0.12455155814832508	0.16934224960573427	0.12169287573936952
862.5	0.09969407410001174	0.08298540993057761	0.1427845602782368	0.12932345662469952	0.17016185524348365	0.08233850782622247	0.09295898510133364	0.10683826852989824	0.16769162036458235	0.12051273799898833	0.09638187095745812	0.17226439296004115	0.22930506705300344	0.12588862913039714	0.10409149394685571	0.11323320780273426	0.14617062628314453	0.10333872376683577	0.07157070441192541	0.08992921919796193	0.09245141156179919	0.1973704801488329	0.13922826036120634	0.05650360966991643	0.06719510422700133	0.0950632203246308	0.10609541234314596	0.11476259966305807	0.09670262493684255	0.14277591753432384	0.13484623569313697	0.10446872414113499	0.08572887369425473	0.09363436302012824	0.0895622309167579	0.17275775114697595	0.07265029789892913	0.2001744332309421	0.08749136759808471	0.09340691421009122	0.10090281704817348	0.08425878209471328	0.1364905644470262	0.17973015185059982	0.15114641317844457	0.07139393139024965	0.11542521781160277	0.1748595389448334	0.12599067155842902
865.0	0.12019439130573409	0.12138262540516336	0.14892775940811817	0.1399541745147481	0.14214423102231527	0.0554212799035484	0.08409060128993409	0.14392741735286438	0.19074923119885448	0.16518102499518617	0.07623170473824434	0.12613163458142676	0.20056373754376808	0.10277282361877738	0.08324463104865458	0.09412154567417494	0.06834318256802675	0.05961793515974629	0.04916801364234166	0.08085363082959024	0.07891767139729483	0.200891887058945	0.12588461702966436	0.05442936736950963	0.10345502992420338	0.1053829165917942	0.07989998881083264	0.06523698235858175	0.09030886329880392	0.10632610597394135	0.10170189806984029	0.1089253429209037	0.07056825180656735	0.046848029872478596	0.1059600926479804	0.13544791519691843	0.1010206012217671	0.17680166647082116	0.07896241996833392	0.09489160932564916	0.05453773934348565	0.09065017310901285	0.109592818449698	0.1518207254753058	0.08947092847475409	0.1010057397618091	0.16273604521609158	0.18306412989441648	0.08955913132305617
867.5	0.08520021950801639	0.10828485588330938	0.10816675952072825	0.10228161906899656	0.16410957659452227	0.08237883107589089	0.08561439256687577	0.09374803507978922	0.16212997395055148	0.12577623473188232	0.08044717919054986	0.15838802765189625	0.22607405401017144	0.10305540059115699	0.06718170658869951	0.13658121832213677	0.10038054834609868	0.04836618402212885	0.0532772258549364	0.11214133973429252	0.09506653689472429	0.18990986338262836	0.15922523812800285	0.08535014658170899	0.08351859034585023	0.09071928224265156	0.05243887363399199	0.07934487615119368	0.0766615825939721	0.11389311499131752	0.10472626502867889	0.0965509869396477	0.06987485281864804	0.11285775549994742	0.09839238206864268	0.16381104368708066	0.09846041171321852	0.1819063020215204	0.09544080992326782	0.10765205486946874	0.13757753213965937	0.08266524540518345	0.10769964392734427	0.17808488295245292	0.11498371629019588	0.11576011070336882	0.17403146286001867	0.1919297362315685	0.09190665181111052
870.0	0.13476902103414035	0.07560474605710683	0.10202194765415053	0.1569254615159943	0.12755382978809238	0.09149868950414816	0.12136480117909594	0.16689298065705244	0.1823762887565411	0.1296464877281644	0.10855531558146436	0.14879319768970695	0.21205950595457593	0.10218071951588095	0.0904664783463173	0.09283194345551732	0.10157723135079304	0.11666842383103235	0.09267824881943765	0.10279792794914716	0.10949611642648237	0.1878813553799304	0.17578202833165818	0.0828315536335803	0.07377658206735513	0.11707998635387856	0.10706748645545444	0.10161948980247541	0.07104470334108755	0.11606644854680262	0.12119333789680718	0.0951310905652053	0.07731808353908992	0.16908603712458184	0.08970219823408404	0.1348929929158502	0.08444874811193058	0.11802421452214962	0.08647013243723457	0.08582200189392329	0.04962137066375757	0.11555394165917554	0.12628547333369722	0.174999267592181	0.12405312262715547	0.09372219494883513	0.14690801681348223	0.158428343069501	0.13996105083089533
872.5	0.13428895725586032	0.08365433677726711	0.07903484933581847	0.1951951222450066	0.1559194594789824	0.088974432281998	0.09263128056993697	0.14791950998958545	0.1587045776776806	0.1833985274092654	0.09798572017125676	0.15685265165098988	0.20129961982014952	0.08306267919520696	0.08054934865712089	0.10060408530687558	0.08447475701561552	0.16764436164425017	0.0844585704635425	0.13311576227747934	0.09108661873151344	0.1511508157392717	0.13077385857666135	0.11642120455620433	0.08331323992740251	0.11860736741268801	0.07647614642893458	0.10581709704338588	0.0769673760629845	0.06008589396978373	0.06042203588898291	0.08342873366810298	0.09177133314996001	0.10696861910735314	0.08887071677699937	0.13364405151608322	0.07872716273802363	0.11573103943964022	0.07388557119554968	0.06603859434588494	0.08568598881241493	0.11783596576782625	0.1126860967425866	0.09668121064878145	0.06444459369206208	0.07205833780444498	0.06044320585968649	0.05461082923656277	0.07618923386387144
875.0	0.18150587091558051	0.0878046878432271	0.11616389299677621	0.1433931953999356	0.13230339832624113	0.12301487879170345	0.1523378270907933	0.19227650458351658	0.07684428546798988	0.13147684211344998	0.08991793793539017	0.15510973937852546	0.1963035614910153	0.05512385611049873	0.0638776951501399	0.10046308568402765	0.10285534965396483	0.07198691220618708	0.05060930491624641	0.10540948884272487	0.11442808998007126	0.19568939173505207	0.15667414002045815	0.06230956601850134	0.1130515409270062	0.10833268763569441	0.09365251307028544	0.09881955767089637	0.09456358062820543	0.06995149012634806	0.06482194429735495	0.09941222686010018	0.09797391715799354	0.18276019257982173	0.08002968954839912	0.08140152606425302	0.08402600356209942	0.16518623720911058	0.08541581118761571	0.07087205224693292	0.09509013662479472	0.09400397243981022	0.13864608449387109	0.182629054679276	0.08376724152110666	0.06471553353868391	0.06047037985093505	0.12177626953575722	0.16251511979983188
877.5	0.16541510064817033	0.057032082172573086	0.08857704521941222	0.23189402274578216	0.17519429565864883	0.1346985932709812	0.14418898727688512	0.2474628279048946	0.08531309990372665	0.17107701004037992	0.09654115544609204	0.1503670031913897	0.17845165042522848	0.09524378641666567	0.0715903279608086	0.07186293298548913	0.08541509845381995	0.0916488351219537	0.06364406008763838	0.10518065474229256	0.0974309520277037	0.268271730098175	0.19848739172148708	0.17509104186277472	0.09677752047454215	0.08725245264876746	0.07035289897984202	0.07589057372996612	0.058908604676646825	0.10651958662815772	0.06762361790375021	0.11776925063827764	0.1012429833087562	0.13753256083158738	0.09710232260995692	0.13673411490655774	0.08699575522580469	0.14667441942777143	0.08232876194489208	0.07474493521328783	0.06504163628898009	0.06455561029445249	0.0925652074707171	0.15574515168119127	0.06467044685719923	0.04654951675867161	0.04782264320263894	0.09613278200773717	0.11162018931276912
880.0	0.09452869822667441	0.09080622571498115	0.10261602993718821	0.2508052183387259	0.08317666111306646	0.12951250800862243	0.1498329590644329	0.2864254081420522	0.11716809917142841	0.12334726269869477	0.07242472130495757	0.13511396305309234	0.18457050863985466	0.06691185073799075	0.06390106674416514	0.09957687394069373	0.11331299761011192	0.10570744953413862	0.06477652432904628	0.11236291734761499	0.09877482175134435	0.1951729251009263	0.16051888442962106	0.17381826058781716	0.10705675138798089	0.10529959571805625	0.056545485196733185	0.1117225394873424	0.07754841442087587	0.06578788454712449	0.06938737090142438	0.13293664759247775	0.06506081862815086	0.09137622332300561	0.06107764153987527	0.1179592834240543	0.09804759152581292	0.16975841924709587	0.06344283021369367	0.07389689609786387	0.06496984947819351	0.0767198349914049	0.07556035414050365	0.14603081608253046	0.07439564305383196	0.03900544803232264	0.03814502802015486	0.06948973840632398	0.11506869063270529
882.5	0.15317647020375225	0.044685584165880324	0.10097254420030267	0.21353012236574023	0.17280800755268297	0.1466518506699305	0.18337046834624754	0.2727040279646327	0.10461201738338499	0.13104011836172288	0.11101396769807084	0.15430631037987352	0.18171329382434562	0.07334296515670255	0.08454128181289712	0.11889083476140411	0.12367871483897384	0.08476465290781166	0.08173237008679385	0.10639009799052812	0.08941760160796294	0.19715642552301965	0.12284678943193396	0.11808392506483045	0.06991414827739699	0.1099348530812487	0.05159610984347504	0.09185040538741783	0.08667275471551321	0.06157048748023624	0.10573481474379941	0.13817315690498894	0.06730505440059857	0.1262038382114008	0.09395415553083575	0.09626240649808125	0.05961323898309359	0.1284955948401867	0.0977807599935145	0.07272860854849497	0.05080237234458844	0.055751657569770845	0.08054297529901086	0.12192268281109138	0.0892265963548095	0.044168473912603506	0.052940441223381464	0.08196998504363219	0.07265959248360604
885.0	0.14470818156890553	0.0946361850926289	0.10539830644242698	0.2253506408185002	0.1488684744494964	0.08877816836239337	0.15243618087852248	0.2905925120558082	0.10076830244501646	0.15294323897708903	0.09711065750722865	0.14551316989056912	0.1957947631961816	0.07471420256464262	0.06716604450754528	0.05866462439550756	0.11883872314346496	0.06695297582194885	0.07569763530830813	0.13168956557280764	0.09728541327459939	0.22776957943712633	0.17079480829634525	0.05471418708140072	0.1200753069398677	0.1030681119090697	0.10046607013922472	0.07703137242136861	0.07631369831388142	0.06246741884556377	0.08536185219826381	0.14405160965125413	0.06399538813582104	0.10641795629574079	0.10303996207677277	0.0873746205512032	0.07106851912655503	0.15224929075583335	0.06920112002384204	0.10278179314483894	0.0984530871396922	0.060397117579552795	0.16764055596821428	0.1728545196199287	0.08554483137953596	0.07304586534208182	0.08181104899479238	0.14667358448942214	0.1407583593966032
887.5	0.1595339529649285	0.056798286382335965	0.08553583735913278	0.1936290437688918	0.1590761942802156	0.16601353480750572	0.18767906999480927	0.25257504347996057	0.1292337305971343	0.18049426418332545	0.10145708418638154	0.14289099768115945	0.1581769113791227	0.10012773330869462	0.09504245388632171	0.12321267501044128	0.14047258961267264	0.09918320801428934	0.06729511818127112	0.12096099210335919	0.08639861437765997	0.20052016318601132	0.1289968468983303	0.1092645772678136	0.08668766741141959	0.1266332420010862	0.09194832124214466	0.0909454653025891	0.09190014083884888	0.09968198729758686	0.07348230336539296	0.13352765878010592	0.06256194565361893	0.09251231185447396	0.10865667012862901	0.09037816468864603	0.09540175152977952	0.09204487876372058	0.0656644574903283	0.08124952289452775	0.07604839139951362	0.05729744377689498	0.14596319142247557	0.18557421967441115	0.08928246223444984	0.05965249249176362	0.04279570567924215	0.0902869740866617	0.14296759095155437
890.0	0.11724454620121796	0.08550474117376361	0.11897848716202229	0.18536163604040803	0.16121162265259203	0.1711280884669083	0.09053791287870812	0.1964974885951492	0.13310151728410238	0.15484496822150498	0.08290453849843091	0.1390994527077087	0.17785742296437193	0.12351453132131684	0.06636276333453638	0.0813026110473801	0.11271075627735494	0.09797081108353901	0.08004642459080144	0.11911875479614611	0.1119644099478017	0.2472139709723305	0.21397485006508846	0.18267331484284735	0.08094601941331574	0.10951475285063922	0.06408177653393267	0.1072398047131935	0.10199382625205006	0.14582488698549448	0.11964719744609015	0.150180761624102	0.06831780999538332	0.12935824505567	0.09642916204258499	0.10082123626240697	0.08356017499820811	0.10063594666540342	0.0891463102479411	0.08328631862317147	0.07322402504276272	0.08206760999027647	0.09796303456591701	0.13339633812991197	0.1010532401249554	0.048087256087491356	0.040885335062659255	0.10789843768654067	0.11552695836791149
892.5	0.1338483328502596	0.08007486324908812	0.08268182691338279	0.13508070014269552	0.10316133390114635	0.13420107549684782	0.13434572249379567	0.1092875451862194	0.14082569293336408	0.1317108312091624	0.1017810402256332	0.1613601277947483	0.15431446538529567	0.08724656420408013	0.07668501079365624	0.07700547251967173	0.1092056979207466	0.05263829551524947	0.05617628442587356	0.08874129570113168	0.08853695389553544	0.20813921839344626	0.14126273567409672	0.09190272579650899	0.08374975719629242	0.07961026400281801	0.05629418160207403	0.08161376445576658	0.08251849462846066	0.07691379133340655	0.09895364931019202	0.12949982257156992	0.09629888129164176	0.14083502927048522	0.1013892713696028	0.10941516066751839	0.06845337874600557	0.16055863658817168	0.07491908872328294	0.09829790342195249	0.06867370490028836	0.09081362418562876	0.10225804513478857	0.12693764993460782	0.10044771593213374	0.07304759442090676	0.04651094780194075	0.07163107645662513	0.14656880691683616
895.0	0.2190135524544286	0.11295900238338827	0.09964688877690288	0.1391564331904896	0.0937304545544428	0.0847874615068937	0.10349843520882591	0.13236023843771388	0.10463657325254823	0.12973922643266478	0.1122081812064492	0.15021048892856523	0.17837431902171003	0.09323695640553434	0.09645617021951579	0.10511402606205113	0.09420343532021865	0.04921926023746916	0.0478667211015565	0.09425630004107687	0.11525768960119794	0.22614365885189505	0.1805510592929676	0.15767054442974004	0.05768121805434952	0.08115318681804498	0.06181723800099394	0.08468663248342213	0.06411787796098062	0.12925245229128174	0.12596302841288207	0.10526224055809694	0.07611736715523884	0.0788310803621931	0.1327448112537844	0.070205752396117	0.07642493692341973	0.07810108910120302	0.05748107976498655	0.07065088424587192	0.07916177626243881	0.09688804074349597	0.09417394711076765	0.13604497125098236	0.08916370447957346	0.07997140825352049	0.047618019168377664	0.13174114759809613	0.07505338856916542
897.5	0.10244159833785654	0.0565849869114726	0.0681767469413711	0.09809630781703478	0.07183072623735828	0.08630008407746526	0.08623042025999847	0.15069381543677918	0.10770910919171532	0.11150472453182451	0.11629510611143148	0.14871984299153218	0.16550375544459528	0.08464241524067921	0.05807812262678946	0.06346515345555671	0.07846530729552031	0.08573823750415649	0.05034285862047068	0.1307718227381959	0.10722219330792344	0.22693907749940487	0.18139824620589767	0.07662340034080388	0.10340592182797628	0.10992313631571862	0.08193847484105883	0.07622537703374252	0.07107390719419505	0.05542031374232464	0.07644648331688232	0.08658458676689962	0.06313791135958956	0.04919551395885198	0.11263976286784626	0.09195556662024422	0.06194216477868142	0.08611959381507032	0.058657521612082	0.11260697813564553	0.0848380195112936	0.084804811417748	0.0875771771225222	0.16368678160962435	0.09981468149674332	0.06998161962075242	0.09000920620265654	0.10865705640103479	0.11111625882983155
900.0	0.07693496415002464	0.07104130359747023	0.10385485138541553	0.06841800616261846	0.09622588791088875	0.049795536980109155	0.08084269193919541	0.09179468649682962	0.08975819095708663	0.15985504102587747	0.12031029266501463	0.14724705456032328	0.18556925550466807	0.06098693849292863	0.06836542514728645	0.07135901784380998	0.07937688670465272	0.08819353148535282	0.053264781087085815	0.12087190189380292	0.08777050950152143	0.21855090038835862	0.18723655031180383	0.13343589055701832	0.07958453700624127	0.06788549930075807	0.0684259607024553	0.07975034434306827	0.07871900730367294	0.06957650919304899	0.06288148321840054	0.08601716734650197	0.10344890487300111	0.10010490892649088	0.1045931011108172	0.08769022409264216	0.06108229189905656	0.08552928385355546	0.04668604722641746	0.09611670094766597	0.09228487586085643	0.06133738986589747	0.13530524805298785	0.1579939993361919	0.10581202279628961	0.07141395293919697	0.06246902718101442	0.12435209968942536	0.10612525001616677
902.5	0.1388701489738362	0.08813633871185424	0.10148701350316558	0.14723695486961325	0.12158911535485299	0.08044541827512665	0.11797330783312583	0.11185223536395034	0.08214289762845586	0.13829016328960278	0.09821672826487682	0.15538103091187244	0.198610308076044	0.05680097131159773	0.061125545604671774	0.09090087704986824	0.13461567564110852	0.10299428037923077	0.09176123749454146	0.08425452470148505	0.09553141028372081	0.23685592160185678	0.19376590180760503	0.10780107382148855	0.08698710070075673	0.10328989606620978	0.043690893961406234	0.07370066430033308	0.08446464913119893	0.06104334529035321	0.07085402382727916	0.10715715353984137	0.09221212061165183	0.13297784908977534	0.07288009636140923	0.09594883813872059	0.09158354641049508	0.16219970767349393	0.08702814010537283	0.08862334785116328	0.0994920465669327	0.11905941683564072	0.12907721786888907	0.1492817127416296	0.10278577591774161	0.0590659661473838	0.08303984852753263	0.12902013633192186	0.09679747888623344
905.0	0.11553837549284647	0.07896713544647167	0.09733278950919753	0.11225164846899983	0.10413784219423362	0.06503903782336998	0.07553381415608561	0.08559322215587897	0.10187430196080957	0.13224221854172358	0.10893715874547794	0.16502764863855648	0.18507840237163017	0.07274688832478833	0.05185289088116959	0.08520355734731266	0.06948912285930199	0.04269920904351503	0.06877067963161887	0.07766366340627068	0.07388798694001074	0.19137206381993213	0.12138054131861967	0.09519414722954374	0.08607893776385184	0.08811960686964633	0.05540875710248781	0.0656820269743715	0.07415746416609688	0.07868815435777296	0.06782529753716497	0.09629459075895415	0.0816731530582035	0.10917903174129794	0.10508620121729385	0.09331706963254843	0.06917300193585696	0.07686718682197478	0.041595337691944595	0.0931240000560957	0.08969448970988499	0.07344829243070658	0.14233106873813717	0.1790145091886804	0.11003861518980457	0.06000595356231237	0.06633208501281453	0.12498674880482219	0.10259688100997365
907.5	0.1257473179303904	0.051807621160070184	0.07314082516965141	0.12289954589004867	0.08638086614439924	0.07217941165705097	0.07289689368553959	0.17854404350222633	0.08852866616939609	0.12856812744745005	0.09747368504598185	0.12269222208029419	0.12746341352841245	0.06221442937573258	0.07307676906721772	0.0970910558120919	0.12051997574042167	0.09041471790514208	0.06927895938695743	0.12778322679409077	0.08860660499047082	0.17298388681409307	0.17795794850534372	0.11695808380008514	0.12994631785222624	0.08828060828189803	0.06949627556941101	0.09125209722456568	0.08891825523131322	0.06921926178937586	0.09253873699965232	0.10677896005031672	0.08523210503943571	0.16188500357143387	0.09281022386415802	0.08042325267501868	0.06786829792617279	0.10809723148092334	0.04227324152912232	0.12541084606507058	0.08683929730865715	0.09560094357113913	0.12959060884849363	0.16599203113997066	0.09724853774977271	0.047867074517854186	0.08807514871391402	0.08662149133037178	0.07975538010690383
910.0	0.16702206089895266	0.10863854334005124	0.12546247065999852	0.11671967878729261	0.11867943801981769	0.09784649621157313	0.12025415922137823	0.10936644290455316	0.11750402153763455	0.0908308801680828	0.07656027815860983	0.16871698203328148	0.22389789745284244	0.059262759389631645	0.07552385900242521	0.09506096023863289	0.11645783436887502	0.07208472422239522	0.08881447319193693	0.13655233722335616	0.10101489614356884	0.15432921204890984	0.18064992330407412	0.13916803822418516	0.09429283470775425	0.09760884349428103	0.06459426041469912	0.10113701307599644	0.051544698504339063	0.07270195419336506	0.06499999481096534	0.08531711262686291	0.10564763685410386	0.15509635261141208	0.13701607819529232	0.09520709630836321	0.06441750927102106	0.10997541265985239	0.0679584934536353	0.07193453237609916	0.08651196297961383	0.08662839813635816	0.08244420686555574	0.1261630510501363	0.08904902247408508	0.08622576624227611	0.13173386871198955	0.13320665988331729	0.10614112157448823
912.5	0.12978106998602215	0.12451742164595153	0.1535644511040782	0.16825626317031545	0.09055404372344078	0.11093681587089191	0.11889019156990258	0.1886826601418458	0.10518772620974308	0.16650035383086303	0.11681049677112049	0.16372131005681836	0.21093207717078502	0.1287606159326064	0.10828690055978452	0.10328273670512975	0.12738975762902613	0.06455981515144614	0.07586601309433766	0.10115694172134679	0.07288034188843333	0.19814091035362477	0.11168386386311742	0.07860677541951731	0.07607720256650742	0.08846067884736065	0.06557487730018886	0.05437145197959123	0.06102107161364494	0.13281101379180402	0.1100498213854869	0.0962815901920771	0.09056075558728736	0.17380728784680596	0.09378879777983125	0.10129194365566925	0.09268694631133702	0.1246101217852087	0.06949142895987827	0.08138738649838237	0.07536492484079874	0.11325634330511891	0.14193948703479048	0.13270504614618633	0.06351261361506319	0.0808212222097583	0.13845851672954887	0.16927789303574153	0.12582103602308894
915.0	0.13778656234317802	0.09173220138660203	0.12280929506364634	0.12119008872793653	0.12306660979911611	0.08114237036511936	0.10332014264610598	0.07835952969934461	0.10730770213680162	0.11969765381175389	0.08146801015244762	0.14420556308474092	0.14723294122416844	0.09188856909589338	0.08601846248923628	0.0593084680013063	0.1038185972896436	0.1328716481448415	0.09472945631235252	0.13595949896290657	0.09786400070141624	0.16380816518668806	0.18194030446716372	0.10480664370573621	0.11602190979191732	0.11410682813643762	0.07633949260778235	0.07165892108802227	0.07553270529698833	0.07580099390363099	0.09388341050019262	0.1404496195175717	0.08364677738313106	0.1958011692652455	0.11944502980261452	0.16895400033920568	0.07537370847914372	0.14739486470325414	0.09562403060871598	0.09973021175072322	0.0900595808213466	0.10201148660367039	0.15893317352721564	0.16059705693999263	0.1185195047518143	0.09521572304715027	0.12322376246293036	0.12260013984833512	0.08688796834562751
917.5	0.10799837741029938	0.07705911692888487	0.13188142472265876	0.13981759868122454	0.13458375225158037	0.09358439952428864	0.11387330425244675	0.1944749626342019	0.09938364103495609	0.16769924386293475	0.10463532691609327	0.1474371374660152	0.14724504388677231	0.135259595833949	0.11811091306078333	0.08587143635477573	0.0987694779120293	0.07621900728802633	0.08005766551964032	0.11877578567727945	0.10334823770066438	0.17725516301513822	0.17657640687905035	0.10246625607609651	0.13939442633899982	0.11359049301479819	0.0509691636291533	0.08118122431114021	0.06629853025950033	0.14248579356905322	0.11290151151081669	0.09418516290556374	0.09677292186114808	0.10681285362265602	0.09765693043499227	0.1094998362555371	0.09016756852027484	0.10980659047343765	0.07918847513398444	0.0666492340798918	0.04775572327335933	0.07163125157017454	0.10634945258099078	0.15987281566106062	0.10672782330307452	0.09798589486165275	0.1401336965867973	0.10124242155366907	0.1268899191860488
920.0	0.142923900755022	0.11506191845310562	0.12946895546415443	0.12506159571205241	0.14131640103712262	0.10951732335698618	0.12016471759578715	0.3085297902655277	0.177986335865585	0.21406527919880236	0.09853339150148711	0.18010946162604835	0.21302625103818768	0.13152105162523664	0.14319706670092347	0.11154807911110522	0.11088542061839328	0.05369448467789277	0.0845357085804137	0.10373309697432602	0.09045998422120857	0.17517480810637379	0.1760722636339147	0.07949937486424884	0.10069456380002212	0.07658786356519263	0.06396789819278106	0.07201948751485013	0.06514798604632825	0.10120682026661046	0.1086245681031581	0.10358136802904923	0.08896272615765811	0.18678774804135848	0.11641914524548086	0.21499186554285007	0.09208035873716644	0.16061103726679332	0.15120224045423636	0.1331970099490355	0.13182771925684764	0.11266360428051707	0.16691053275910106	0.18033197641237922	0.08074223419347126	0.08999700058111093	0.07647707831473727	0.13445905494444332	0.10255439614760763
922.5	0.13957996295148856	0.10429494110277758	0.09640602489549921	0.1433226425949758	0.12097557523715864	0.11712043076224628	0.15797513791812975	0.271546190685654	0.1907668360033548	0.20046115780665802	0.11011778558837176	0.15619691996791646	0.16858817612075322	0.11507136459936111	0.08742736554334599	0.09538837388621915	0.10700552171036189	0.06022134830505397	0.06446323869390617	0.08408444833632674	0.09215107266977256	0.15239900681712493	0.1863490403139576	0.09857991436244094	0.09288800465172418	0.09168336691239679	0.06029192899743409	0.07870224674483652	0.0533175092448162	0.10300373580103613	0.09867266181361015	0.09106855098875732	0.09262691438899864	0.1950385672169976	0.13300246434236102	0.21204322653344432	0.08673905512088297	0.2021375768733734	0.12004030728499428	0.1014536069629017	0.0831765105079751	0.1268935671568893	0.13640915880466167	0.1891295360683924	0.11720549676014907	0.07923703327659821	0.1128644031011403	0.10692367225481912	0.13191872337552335
925.0	0.12650547254886393	0.14770810618104663	0.13748840790102984	0.19385392357115286	0.12801637756233863	0.11493433693603167	0.1211967023403552	0.2539679554218251	0.18448943415658944	0.16770527348955566	0.10480528872197603	0.17603331406403566	0.210609103471168	0.12422708069165621	0.121964879009787	0.09725265234655736	0.1112975837443066	0.061783227487279616	0.09048957363250075	0.09555417086126815	0.10258758458871871	0.21419123750717728	0.1859763944550573	0.09300678772117726	0.11502356634139436	0.07475714655481455	0.05591018219706581	0.07039808913389292	0.07722368914010969	0.11572284115789218	0.11183826754048051	0.11755612823431572	0.09352227894850035	0.1832293051695119	0.1273167584304192	0.17410045472737606	0.08386534309498045	0.1693551385266549	0.07590244292006962	0.11033435007675042	0.10131284478261239	0.08127945917750011	0.16618720343318388	0.1926665089151676	0.12446674021241687	0.06363495449290299	0.13755270451341842	0.15029520160441007	0.09763701228554657
927.5	0.15447385048793472	0.12210462261251438	0.13472355215324552	0.28188773431862585	0.15635888575110024	0.13911472490026563	0.10410021432523382	0.2589236891765642	0.1490307914248069	0.14697095862061016	0.08849983441532697	0.17597855425895967	0.21198509737323057	0.10011012114225737	0.05828146011658908	0.05794055062050756	0.10448676701374088	0.058666810096156305	0.09173792336419329	0.145434500821404	0.12432989385992	0.18063344290765637	0.22438184339003683	0.1299177446658252	0.12397532197323721	0.12174565940253057	0.050831707504538	0.07100214083934388	0.04771254088149054	0.07553475870831391	0.11360191214341102	0.10761215815643951	0.08388438491479593	0.12016652926363061	0.11371314186872972	0.18875644932278735	0.11099624803862476	0.23746268843286852	0.07525439922756864	0.07431445704902624	0.08591429820114785	0.07824829347917002	0.12944623015182277	0.18601821449536524	0.09660902356706587	0.08014385080927013	0.09684931097061474	0.13845755138026777	0.12052796053057027
930.0	0.10240462270964779	0.11715994377250272	0.1216764022952065	0.2302640171283567	0.15497945487297407	0.11881585956955155	0.13841411627458147	0.24654723330384856	0.16314023792499358	0.13664288678167216	0.13488562255976788	0.14687585452718782	0.15117292201311974	0.07784039532574488	0.06897489277479439	0.07681980310539706	0.0719298929699173	0.08202652614912506	0.0716394770381139	0.130980434160746	0.08344005230942664	0.14623014550045646	0.12218030214716634	0.12060066378465954	0.09325640608223201	0.11041134472341432	0.060073958269703805	0.10406017052546727	0.08476080973247632	0.10043013237906924	0.06933213038297725	0.12944232840610959	0.10126499614966462	0.1844561717002012	0.13349725814013566	0.1271265252971887	0.07643687363464666	0.13387480860691478	0.06899623571720072	0.08333393309076197	0.0724921277426016	0.09556457227764446	0.07929934367599047	0.10504879713359903	0.0667568800239226	0.07203462905633094	0.08802906856438106	0.13452508253712167	0.08143832690961131
932.5	0.12846122438410734	0.09197721066907044	0.13029662999005126	0.21831392651892717	0.1300687450374444	0.09523816131634412	0.13855758786748223	0.2465179945989153	0.225631568178594	0.17688696231491513	0.08995983504164667	0.1680946776576796	0.22518013226315145	0.12542517112109508	0.11530846358918831	0.06659859412395161	0.08054975049848057	0.047458157438045025	0.08068975353197456	0.12567181708778774	0.07158093120362237	0.1813369579241608	0.15471008302364128	0.09278641931638754	0.11575487902875024	0.10414954432516367	0.06022722826207278	0.05577344482914193	0.06093702733709791	0.11180321454188842	0.12397760400480004	0.10453316172628876	0.08717135245191579	0.18775250740495295	0.11599461407962917	0.12224884243240496	0.10581664411553915	0.1574858007793947	0.05658543829912575	0.0659589165025087	0.0685360765467308	0.0437989726499951	0.08179527007317765	0.1978883010041882	0.10275984733634558	0.050308910100951766	0.11405381737912915	0.1717926470135892	0.11025614722773769
935.0	0.13710274533674455	0.10629174010095196	0.09715664809366423	0.17500185080029568	0.14581065553931932	0.119383604512486	0.08474841120823558	0.1715785262132693	0.16941138461123537	0.15049413150931776	0.11312258067015707	0.17922910642311188	0.20231588953827825	0.12092704888753018	0.07911976507523018	0.08978905045739606	0.08445250694787916	0.07155823543922042	0.09334469470632242	0.11366524914360417	0.11397344639619988	0.2124883423412796	0.18379266263836216	0.06693499373582606	0.09078138470175129	0.09195199447352735	0.0531172642602067	0.07800581721311542	0.07462296201325858	0.13102401812288497	0.11136971778190644	0.10323325367494475	0.10674355431933295	0.1717683193345801	0.11816335569859664	0.11262925748016617	0.08345673987272892	0.159252519656914	0.04842804231996766	0.06674451227232174	0.08770080895857005	0.07129553732982656	0.10371891117251339	0.1763279149816184	0.11691641020734596	0.06030172113422175	0.08793678099520269	0.13691753326149128	0.12359297104253589
937.5	0.1943705381273522	0.10276549196574891	0.08395194974996686	0.19120753934667897	0.12026205250895398	0.1108378985491905	0.11804723363978802	0.2730189609573539	0.17948322664030414	0.20359261133468054	0.0945432129779337	0.15946273233930672	0.23557460130552313	0.12839530608791272	0.14202038200284126	0.0746756187961681	0.09001642295644344	0.09050277858145978	0.11362785602102958	0.13883310046717248	0.0877710972929838	0.1859404208425481	0.1511450957501066	0.10211623867499003	0.06931579900959844	0.11852163278900793	0.08506996143489695	0.07420880784211957	0.06097401154378152	0.10996554974250675	0.1231634583247163	0.1195203753706399	0.1303837998998465	0.2269265662296053	0.13301513096348408	0.14391817019858105	0.0796487692183978	0.12778652273013946	0.055861607042492246	0.09580102905536071	0.10046707591173583	0.08224531503336273	0.15008590867919577	0.18341221751130446	0.11529764088294102	0.06623509459785591	0.07181886045770834	0.12280362809991882	0.13493294045527723
940.0	0.16307324497592243	0.08350785768459644	0.1186837791957065	0.1529456012782511	0.14189323705104376	0.1325434823061172	0.10036173919979667	0.2528115754481497	0.15713900185282723	0.21014472628499362	0.08421403157106874	0.13763491766955963	0.19484579462803547	0.13988494274527402	0.15843516069950725	0.10617990080103294	0.11043379324705303	0.09661182993681194	0.09612046094297425	0.15874475332851778	0.09585267345078824	0.16223606328792048	0.12986126651693627	0.12630067277899978	0.10993403114925474	0.09082439661118476	0.06569690460206473	0.07377035272489425	0.0812926926891211	0.12803626507946536	0.13154885127638621	0.1439854554736189	0.1265052909618642	0.2003875486786944	0.08911645982909816	0.12167862475348164	0.07525078929970302	0.13710635233860946	0.06435216442814692	0.08689995161106887	0.09874993978118876	0.08501906837236624	0.12867204537364885	0.13465118423571948	0.1168755002389785	0.06267382109624856	0.05544487265744739	0.12264825728653575	0.15349160865801184
942.5	0.16492683800362615	0.09961921608442866	0.15432103128094973	0.19105808384565545	0.17163870610235005	0.1305587714343111	0.09218336200882586	0.2761799609567228	0.17622943527480225	0.1564550441705758	0.10746297867025131	0.16250392871787914	0.2017223671335109	0.12500055842009725	0.08162847243154807	0.07350536698254342	0.14262579990377228	0.06664096480442634	0.09014145809304568	0.1264837255780466	0.09656215895726557	0.19108968000291254	0.21458910742295043	0.17221376252724574	0.0983844919644284	0.08515300367597138	0.06466635605128436	0.09447874034833768	0.10676811209235137	0.16699779436596315	0.15107272802573612	0.10737950209182164	0.0891300219934084	0.1934724366595539	0.11363512749643344	0.14670964802100625	0.08644520702619028	0.0991489044286314	0.048342398119253935	0.07529001420735382	0.11487459023843855	0.10512041633688037	0.1501598173566335	0.1410240489673985	0.1201794440929097	0.07574900846462658	0.1297902097247115	0.12443820165525363	0.11478399985071258
945.0	0.12263238388096505	0.07226435212888337	0.13703441491238058	0.13169375993309182	0.13739835329980443	0.062250572821606905	0.09724951241993525	0.1644038697517454	0.15617876432453387	0.12956321089708514	0.10829246024808467	0.15749015869233285	0.20401180985253317	0.08652041637409358	0.07083075800262022	0.09539049849991371	0.1118168072056947	0.09033872496502848	0.0831145253981837	0.15217998267360694	0.0922300481933346	0.1942243587609241	0.16915287393773146	0.15487006594400093	0.08926495788467236	0.11357742902865808	0.06711651294573664	0.07674062936773435	0.06956717838249904	0.1038645785257886	0.0911890435911155	0.08502058670249421	0.06379397808632943	0.13520476795011	0.1255659536093727	0.15059746571399088	0.08343679773314815	0.15494404659121952	0.09173069119117835	0.08169880294328313	0.0986081207346318	0.09040251364606174	0.0866572903840226	0.15499833513997083	0.1126871580814573	0.1030276928359526	0.1613089593072211	0.18656849384147856	0.10682641619180712
947.5	0.1265153708479268	0.10738514260150576	0.1618997841871138	0.2574629052243059	0.13167436807906827	0.11248319051519397	0.1493383486651264	0.1933259937723686	0.16454030326026176	0.11681633189578415	0.08503910410714415	0.14713312462402192	0.16586574025362052	0.06388183174067599	0.06611839610263781	0.07260536973456902	0.1630527493517189	0.10318676424602773	0.09798486578633304	0.13508723368853426	0.06899337273335793	0.1563249263477361	0.11189267655851395	0.08782977595370657	0.09301268355757779	0.09732125739583992	0.06066846690379592	0.07024388949483212	0.06706149407800367	0.10581445085851097	0.06675139251377682	0.09872492039994747	0.10022985388777779	0.11366467952310236	0.09310290745238069	0.14524554040630144	0.10072206737223637	0.09439575305160798	0.06772523150227057	0.06410699299540899	0.08313495452180666	0.054637310984920466	0.10482456041771343	0.12166111487736503	0.09487616185217738	0.0765112693472921	0.13697215434857993	0.15755261456340908	0.10308570231655802
950.0	0.12021895139671719	0.06857372453573618	0.1475548755332503	0.1527064542615891	0.15384885315509578	0.08715403247114757	0.1410661358661087	0.17618371813958084	0.1602107326207261	0.1687265317809148	0.07753415065183761	0.18950499927015677	0.20371889260373421	0.09134376199918377	0.09104729804780952	0.09761468375530433	0.14640304698203843	0.05875370377192569	0.05328444824401958	0.11828754160629129	0.08146182154638994	0.16408385102487738	0.08300124226353889	0.07704385065280797	0.08414539586219962	0.09036785373047664	0.07508135959492428	0.05228794636280746	0.06192084934819491	0.09391048246363037	0.09040298005092068	0.10241771280586671	0.08201849560365883	0.10308569366260964	0.1284866080479716	0.15197333580054911	0.10612452546826612	0.16579948787716542	0.08050395818955805	0.04956987477256187	0.05113240787567246	0.08305773042446052	0.08644958090864437	0.1318015032152328	0.10115355811867263	0.07995386437281538	0.11827975716632413	0.19354686205285218	0.09669023971704402
952.5	0.19230862255455558	0.056392291169867804	0.1362686138044181	0.2033794306242551	0.15492484567863193	0.11543030672945742	0.15289475819779444	0.20096454680635048	0.1551966134171439	0.15239681293787521	0.10081647192823212	0.13144015171155762	0.15994683434066934	0.08946443088304706	0.06844645962026386	0.09009900538460036	0.13646686179065273	0.09252025531305566	0.052401830915392404	0.13717298982347562	0.09574498559450789	0.1567572809914125	0.12533442433887843	0.08771818059325424	0.08949208860558001	0.09817827658811785	0.059546773964464506	0.06662697039771835	0.08223548227257983	0.0864112631007602	0.07866340828978843	0.11335407712068674	0.06020863026601002	0.09268319608589837	0.1255794913871797	0.11455910382080631	0.09273176957638758	0.12365837169556947	0.0899404965115958	0.044666025659385405	0.06331335201268472	0.09952534828476092	0.10550150498655285	0.14893529575433673	0.08615258286298709	0.05848426152026103	0.10817807187734313	0.10278177200409383	0.0987119537210338
955.0	0.10209600255298686	0.07478856856159713	0.14726119176975866	0.12216046948704509	0.13781437699011814	0.09794932482860581	0.1462881979086363	0.1365176353023273	0.17939238472263985	0.12566439118267217	0.08678280696699346	0.13422923440925463	0.1849994654803387	0.08550424226517644	0.0648512738125233	0.04601017476886166	0.17502386565617276	0.11461202565482452	0.09974237057334027	0.12601346925069212	0.09763476919730327	0.17183147910864427	0.17114911245793102	0.07575944061391378	0.10752088838421156	0.09798757974017334	0.07111068738526177	0.060473003771101666	0.0685197497881201	0.09986605206924355	0.11039892338957032	0.11949398330498379	0.061983965859364235	0.1688293905755168	0.1119315581044453	0.1416036911352111	0.06894848901883524	0.14013792975330994	0.09939242933043999	0.07287030436211511	0.07421403734911926	0.09708219235340239	0.08281257392309871	0.13629791140201278	0.11324822142023483	0.11029530262819519	0.17642231541462394	0.17010080472271427	0.08622104231680355
957.5	0.11144969544785512	0.08816997927375657	0.15344210521853283	0.12880958444817867	0.1318634476565811	0.07702720135164634	0.11338886907422654	0.12138416725621486	0.1777259807422722	0.14276037419003934	0.09453100829153267	0.16503042593098124	0.22110654505928207	0.06958559220625334	0.09185063392743177	0.09617195443961382	0.1139418084975756	0.054667525349608156	0.08067594120768827	0.13559840783080673	0.107320201051416	0.16272414790589002	0.17692897800919047	0.11948036255971214	0.08628362791188376	0.06576644150058439	0.04943119815314915	0.06826851500396058	0.07056127820505517	0.10077042299718729	0.09330821699734328	0.10187748492486673	0.07849211045576854	0.15898547354768744	0.10827034329539081	0.16955706713133453	0.09020471326384166	0.166895956348853	0.08256675970531481	0.05787402427335038	0.06111012357206432	0.09428487891237462	0.10462917282306101	0.13612877629140738	0.08624344729478974	0.11146202461271663	0.1846814297956021	0.15111310024183577	0.10161891091332345
960.0	0.15403111980001855	0.10042466230551318	0.1711913902117523	0.12115308503231006	0.1606868740557822	0.12605819069149463	0.09179186378229033	0.23625219041155224	0.2013022439209634	0.1710447658336604	0.09234731491279197	0.11176972224563199	0.14596665997523334	0.07950893890711432	0.06022178780464905	0.07713044662603352	0.09862924278193129	0.1186788294802411	0.09172814000554438	0.11316726033531474	0.10039701582748828	0.16608955810548376	0.16994399523430062	0.09115133521088824	0.11733414085285779	0.10620657026128885	0.07149515236066632	0.07799119798421207	0.10818128757805406	0.08019062985269058	0.07053624879048183	0.12898524476641693	0.07629755312051281	0.18499682406790038	0.0739964964754294	0.1514512130975711	0.08344551506271167	0.1376426847138876	0.08986652205973833	0.05875247629150374	0.06683077657356357	0.08435927888017591	0.11214908472033791	0.15962833320505007	0.08466818521865269	0.1124008552750006	0.1602451399629406	0.17451425304169085	0.08785531995013418
962.5	0.0798320460621798	0.07329995205667549	0.14088335123037254	0.08683889209745657	0.15281410847335292	0.09144690364800062	0.12413970486245005	0.10526412212815454	0.18098146456973987	0.13816072632166093	0.15145883822491096	0.16369572338425556	0.14426452072152407	0.07739127921901894	0.06215094885688796	0.06865923489864277	0.07717298120159244	0.06801531665973938	0.07252494686969262	0.11670006977321701	0.1015896501093668	0.19270157238542376	0.17266508694196725	0.0726383239546528	0.0943865511368852	0.13081549558110614	0.10178702611158166	0.06647728687439902	0.06806211236362897	0.05562345937673346	0.07309925619856605	0.11033491510723678	0.07883507006188988	0.08541328384834533	0.17469413950263707	0.14073299240152218	0.09912288406296406	0.16734775965998291	0.10187120511956975	0.05755331214435668	0.04258260386738501	0.12412436482404596	0.08491333284853815	0.1333848912905672	0.053078910730316314	0.10918628834965459	0.13761751846672454	0.1891812299095191	0.13316533050888313
965.0	0.15635540431467113	0.08841588377359892	0.17528034843790227	0.08847763895244251	0.1274269628333951	0.07808876279757547	0.07928438006498272	0.14155100799643222	0.1611452383078432	0.1286227493083263	0.08799532061331988	0.16927753806045814	0.16566635268554714	0.09749341085561643	0.07692088730627059	0.07826232075177436	0.09829542305272088	0.058851979485875686	0.09441471873363225	0.12838960697294308	0.11786019458786659	0.16720577267242281	0.17618058068932538	0.10467038070838602	0.09226069993238364	0.11022126435563978	0.08816948081965525	0.07803631297441976	0.0777403163541579	0.07055328924941802	0.07502674151056919	0.085420549250338	0.07237211166195012	0.0808075603479739	0.14628669885906886	0.1158665248075278	0.10336279596959716	0.16872749601464762	0.07979226200180228	0.05306783409039929	0.08030986464487952	0.1275481427863174	0.10151268605964688	0.11093817785711467	0.07842147476147326	0.11119634615965825	0.1300080012496427	0.18710025309837158	0.09464945671036559
967.5	0.1238826061118313	0.06748895747895188	0.16899328300283245	0.10057477210546832	0.14182255998584772	0.073267175296299	0.12962230540074213	0.12198291985941379	0.15922618230841856	0.09639402245397848	0.10460275241582342	0.1384205540163249	0.12139062736444912	0.051190727864081326	0.07236134161073059	0.05557312554055696	0.07449885999587896	0.06702324662640842	0.06369524364884362	0.09009219421254627	0.10993491209716695	0.18977479009937043	0.1714151897647149	0.07225839495724606	0.12118193690937705	0.09700421703505557	0.09903867867200387	0.07111860790176024	0.0747434040967477	0.07438610522233675	0.07335655283571688	0.0833895190994905	0.059247825532828514	0.12529526088237797	0.10880671463804743	0.13824425974970445	0.08425525485156372	0.1612303638666209	0.09675628053059904	0.06317981417075218	0.07002546881392442	0.11741185111777254	0.09033013680101686	0.12854323942041637	0.09857294386337873	0.10154592052241403	0.18949861232105095	0.15788211324220228	0.15037436216266595
970.0	0.1536301180377139	0.1254221932883923	0.2310269282689398	0.1473009876763943	0.09748473076605035	0.07368887078878332	0.11873569480196808	0.12986391612869713	0.1716337359083468	0.09783390167042424	0.08556743199462252	0.1298804184821267	0.18668621472463345	0.07273546167665754	0.07551472699668693	0.09876774365116978	0.08704239095062213	0.06801654995625836	0.07947160658347083	0.14313721111878866	0.11782601719626623	0.24965382307339823	0.16790103870831058	0.12593422112870756	0.11869689873253604	0.10092768286716469	0.07370695306500542	0.08634940374759008	0.06591484659723293	0.052696942523391785	0.0656082518740511	0.08063940997578786	0.08948774979344008	0.18364357025814634	0.14393468841248144	0.12996694300772524	0.06784238528865191	0.14532363622091396	0.06697282305535159	0.07375805161550805	0.07435697518570564	0.1088273378722153	0.11974547010864448	0.13263097360247963	0.07615221423902145	0.12807594930929805	0.15882913043745003	0.2003419168952474	0.16277579541465217
972.5	0.17676329861742987	0.15957676242367608	0.18234788277194336	0.09345252999110581	0.1347381475661222	0.05537270173588777	0.09047437086548454	0.1076268348509084	0.14508828016655428	0.16303304916292266	0.13019972184264278	0.11770644378344944	0.13584388094391023	0.0763997645906418	0.1298129873147271	0.10843624845809449	0.1284799617735821	0.10357583614044284	0.06408098605433102	0.11390809319393436	0.10808177776451294	0.19549714525327147	0.17854553042940402	0.10983723024907953	0.11169941241870011	0.1222467391325995	0.07889735631857064	0.1058978714439759	0.08385496415147403	0.10421410241805164	0.10204773046096123	0.0934300653412135	0.07193819218812701	0.1055438006637465	0.14255737675317723	0.11822887961514655	0.08896715581559214	0.171721960406607	0.09248819111648392	0.07030791523220503	0.07650113403545812	0.08736580503486724	0.09135114887242562	0.13355842445071564	0.09831870734479602	0.10347915160612378	0.13910852505449037	0.21041817427124831	0.17084990109506853
975.0	0.043215528220192506	0.08727217892922601	0.14279460454048995	0.10045803470011708	0.13872876990587524	0.06630752028687326	0.08870401969324766	0.12461874367651145	0.17131674544552744	0.13013902945668782	0.10453411040036333	0.1783894529601417	0.1558497721761894	0.06753480781614371	0.07026803601034795	0.06390555535776465	0.0720027634088818	0.04919465751600603	0.06982476814785518	0.13860820288861325	0.1093963301573412	0.16971924316882786	0.16598288478126455	0.131871270070946	0.10105365362828841	0.09561246485807348	0.06400155019527087	0.056107991870779375	0.0678919281852153	0.06786096557110594	0.06460396707129368	0.10601609312649783	0.10644632098357498	0.18862139259816546	0.12171063301546575	0.14442752332396686	0.09235124467826449	0.20573245995762351	0.08954002908561398	0.05400260718691401	0.09939420333189934	0.0738806893685823	0.08070471181665514	0.13737000033005511	0.09485583708492741	0.0964871296198015	0.16333525060813117	0.19601961432063258	0.10306176183769997
977.5	0.10832999038889167	0.10878412187494077	0.14890537757543093	0.15611907142989057	0.1263804310402747	0.05286387984322436	0.10512854821042512	0.1412879954394944	0.16061674181719954	0.13348023916418678	0.08989593385471813	0.13089227558442382	0.162815480144869	0.07554289401187281	0.07960989194489292	0.0982339926638759	0.15966386504266306	0.10327694971601942	0.06675456537171999	0.1340229731858374	0.1057116716928969	0.1593454679934291	0.15456431490896302	0.07699496724220574	0.09033912270861638	0.06944194983812106	0.04366488957896363	0.0693827661789009	0.08218267903668325	0.06256275796643933	0.07606067056161481	0.0957739114261818	0.07658136532612032	0.1157041812668496	0.08440915669587988	0.15802626678340964	0.10356068624129817	0.20855601653116407	0.0741550783460765	0.08327072126423055	0.10359971912569436	0.0998781517001877	0.1665966061192706	0.19017117385380355	0.118865138489454	0.11586595685958231	0.14991146414901207	0.16734825625694807	0.10774154939657303
980.0	0.17671187105490194	0.10979961855568723	0.14513348087909744	0.1159501467599091	0.13379079224094556	0.08839656300579463	0.08840124542697238	0.15538699615404886	0.16703497281493127	0.11908662745643861	0.07596184010521355	0.1452462743126763	0.1908331509420727	0.05790006397950094	0.07258396479464185	0.0985588561048632	0.16119329117055628	0.07099846947680995	0.08595710754476248	0.1323209016277028	0.09456404278333631	0.18356780332089134	0.16352056046176947	0.10185510582418382	0.10365596472671719	0.09846504525872059	0.04796383545564635	0.07559923403743234	0.0781291543665467	0.08228864499697086	0.09484173549645518	0.0810536099188706	0.08361943692428869	0.10732135008615058	0.11297932654870083	0.1333572654666868	0.16295567557661472	0.20685465456147367	0.1083705239855567	0.11013439889410756	0.12750540857590859	0.09996055915138043	0.12517249133801617	0.16519118009789466	0.09440455688134625	0.10229429623275008	0.14553682746343652	0.19421312088568995	0.11768846137344846
982.5	0.3537961297092078	0.15266544666714288	0.2372270870082314	0.2267343879376282	0.1108486055392349	0.06318682644419346	0.12798569242959237	0.12286018096273281	0.14770101521416173	0.11625562094453261	0.11291022694130362	0.16005033448380362	0.16436272891366707	0.05533457413036212	0.06610242392688252	0.07903927417782805	0.16234381102457443	0.10286373384289152	0.09662702215060255	0.09624715858813729	0.10694206127421031	0.19010593682414617	0.17697268170354627	0.12035453561998434	0.09806108916148543	0.10955610795906476	0.05827321003758581	0.07330660499745863	0.09480527474234966	0.08053868010042656	0.07995529954612164	0.07441103714400335	0.05839209564777888	0.06703858037643498	0.07012643791266288	0.1555600587257502	0.17137116745335493	0.17385089498131942	0.13512903264411177	0.13154062313109155	0.13724460541330152	0.10985207218737034	0.20678116621430387	0.2087534555066116	0.12196173771151615	0.07960392937359494	0.20162688992278002	0.20213873340459707	0.12732083560563723
985.0	0.09495588490115067	0.09661042388850333	0.16987668203252868	0.1999908963170925	0.09236472587875491	0.10043458246903693	0.1695843332969796	0.25243746834235353	0.17209421147426876	0.2302520731840627	0.1249959965497128	0.15329118494309796	0.19750277089707866	0.0611004416799784	0.06610383535598827	0.08221995076481456	0.09212645805107827	0.10837740340931178	0.10399919029786332	0.16028576166869724	0.10729773488232404	0.18270355870440166	0.14026183859870073	0.19762492348139288	0.11367546399936372	0.12225298851643654	0.09356878952205744	0.09428528206781246	0.08574721523021196	0.07711145712148426	0.07777355894172461	0.10603157447111995	0.09870543409604202	0.11163957511059239	0.13675876413871405	0.1297401810467511	0.18280336164536945	0.22690989347579396	0.13710311005677547	0.14714118860742123	0.13189793533058747	0.15693836239414802	0.16314336511378927	0.20738760542137863	0.14948716751483224	0.12160340500131951	0.1497620204557608	0.16558708792735452	0.13366220195986955
987.5	0.1296637450276449	0.08524801573989338	0.1446595729401885	0.1057100288745205	0.1095711023641961	0.07643946376306018	0.14654523164343508	0.2315724734725703	0.20442240501990305	0.2007391662029853	0.12165279672041282	0.1543160599843944	0.19563817847986512	0.06426952102594427	0.07523136890656087	0.11738972573240923	0.06486970985387559	0.07608995929468848	0.09105255016504103	0.1376848149988493	0.09322653875627933	0.16278376178419063	0.13064856612337028	0.13834373017829396	0.09011809621359125	0.12307851693654201	0.07449803996770878	0.08658461045015994	0.06045985341814535	0.06934013223721693	0.05529721981661743	0.0729715465223745	0.06711242770357179	0.12032046916255532	0.141930194772025	0.17417617535996488	0.19149522263740662	0.24458850604353385	0.12339867478804008	0.14907889165094704	0.16428047891095524	0.12189053077547997	0.1160454512310006	0.13864936968337585	0.1294112752669772	0.09618284233581367	0.18261694300810746	0.19372886330161784	0.12360291546667843
990.0	0.10263873984080324	0.10521078975350517	0.1739421940219118	0.18666150391144745	0.17979773800645543	0.09831228274706443	0.12859800611450214	0.22614084117919298	0.16995720484378013	0.20071040545144278	0.102041665093129	0.14863641951142778	0.20451302947180064	0.10877396901976653	0.08719168574734985	0.06042310303458556	0.10009246547647431	0.0682233771308987	0.10278720965110134	0.11606180490493975	0.10374549921838207	0.2102037760188606	0.19717941392983176	0.13753097725376526	0.12017894010524821	0.09412723599530079	0.07964482935122218	0.10228637125322004	0.10085453298452424	0.1397451022827327	0.11941422373467415	0.09134178090313863	0.08981617516963813	0.0787474391924498	0.160297642617731	0.18375001049907624	0.13790998601878318	0.22948923899647253	0.13989655774694218	0.14871909243211606	0.13211505032064938	0.10173734187549639	0.15306729397929988	0.18491878857056124	0.14887923842428155	0.13890849982551692	0.18304207322177668	0.1882182005925887	0.10784900903036733
992.5	0.18740062019530732	0.13196994666352788	0.2385368533988242	0.15891432357249766	0.12512719067187703	0.11856715593846623	0.1469846605566213	0.11332146982522222	0.16063059725727188	0.15976685633459195	0.12331592833054694	0.13876723542373304	0.16819909421472792	0.0892964197152464	0.09127023754020036	0.13441082789507391	0.08582984399215392	0.10442066670043544	0.07746922851347549	0.12029129671670531	0.1086457102463782	0.15602340564246123	0.1568606211289763	0.0994559614432086	0.1213872776630628	0.11524254522762489	0.05255299629178234	0.09461433165228642	0.0699606448454838	0.13169685215292176	0.1423936351899905	0.11807379118195338	0.08154894926347468	0.13570517385275083	0.167851595471159	0.1787008465501561	0.19702719880065286	0.2246799469780958	0.13912664874139277	0.14606356017755653	0.14844994120107854	0.10755849008063734	0.09027890707155126	0.1266239563268205	0.05711134031320111	0.056948846204787906	0.11083543893390799	0.11375468129460552	0.12437626745229666
995.0	0.13984976300136193	0.10496467304912063	0.1728366493788396	0.10631410668792121	0.11659012134612678	0.09699376187436803	0.14587079121875107	0.1242309447725856	0.18313117476606333	0.13613055660392318	0.06608177013999429	0.1163031411554979	0.14797879396073296	0.07407988038288171	0.07630861793926977	0.1163698870697581	0.08372595557936847	0.06311355700395006	0.09984394435170385	0.13545929280000313	0.09990084249024898	0.18405593381075103	0.1766399025266852	0.12013334818248621	0.08976075254425188	0.12022078822485761	0.07410069024281762	0.0753006350547035	0.08011230185763939	0.07068305899535884	0.07030920594796834	0.07105566854390012	0.060127536653967126	0.07576269068331977	0.1519202891030088	0.13794805964433196	0.17355692219024754	0.2125716648694435	0.12805544180700257	0.1494255880452064	0.12533220096608516	0.1282139400403405	0.07927035381085214	0.1715596040584848	0.15933802590814825	0.11154758522831337	0.19743286924813752	0.1746031875857611	0.12997654423805527
997.5	0.15276643128409742	0.12432060505842685	0.17460428830874905	0.2138780796771727	0.1208968095356121	0.08730522835927783	0.1332044748578308	0.11101514025448785	0.15241784438944414	0.15580092810051532	0.10219642336042553	0.12664783480295472	0.21559386233809957	0.08338795981319462	0.09104847314695454	0.0886465465324571	0.1591675436253521	0.10654567691020093	0.09493588134732174	0.1693743847594036	0.0990758672599217	0.18185002132205774	0.16889403402250894	0.13144596292881275	0.09859229336112803	0.12862701523302683	0.06870476499398359	0.08524508282278684	0.06593436425627144	0.09009761038369506	0.07013109347669554	0.10647684259829648	0.07963920644731523	0.08233245526675098	0.09630325354165663	0.11983646711079073	0.15340301028657571	0.14394038132555803	0.13088832811475512	0.14379432023955913	0.13790600954844415	0.12076296447872484	0.1159150658251811	0.14192052359798019	0.15222420283385982	0.10298960378339349	0.2064117437567542	0.18324294740112604	0.1461346732689619
1000.0	0.1229284030352511	0.11258923255193728	0.17162393749358987	0.2787980281292912	0.15115496422085314	0.15780674158143002	0.14477435784739992	0.2834150338271126	0.19005049983068895	0.18027747888924925	0.09007521463280659	0.14853865642477196	0.16603255406767972	0.09036091412705557	0.07637445062096324	0.11369264483369465	0.17467342134016964	0.08122393709847521	0.09939671799432193	0.1371284605824239	0.1222331654514263	0.1543997539848177	0.1813659766216919	0.11065580603645028	0.10947138485748262	0.10780461034124375	0.05797214709664742	0.09071063755447419	0.07177327936677466	0.15107951773270045	0.09165286779890705	0.1351790654392045	0.06135770704706317	0.09742090551427103	0.13815258745998274	0.15271936520441082	0.15856819464989905	0.1721098607881365	0.11732507040266311	0.1406754837605995	0.14914536249727672	0.14405036836659763	0.10901485562639139	0.15124938840925803	0.12106635748248233	0.10700462887583509	0.19945330618772647	0.15733603468993762	0.1364514882471914
1002.5	0.09464965385497114	0.13664657284862708	0.1619052945217184	0.2715648724175534	0.16842148366504392	0.1340171125282385	0.18067055833586526	0.2862082833300552	0.17092386382138708	0.16750397975820042	0.10293796552317969	0.15510551853828314	0.16521923594760235	0.05960769694944597	0.07957761391067723	0.07981014237898952	0.14703096665630222	0.06257253361215981	0.0678802432317316	0.13107664316063478	0.10697240853477145	0.1553233475817885	0.15262953936584764	0.09039672029304156	0.11129785582982833	0.10950085217829549	0.06197448124945165	0.0793951482771314	0.06723380132740714	0.06983152182337092	0.07833506252690116	0.11331593415758438	0.07947330493666992	0.10231475598646732	0.15479321691913675	0.12430230756268038	0.1551257502610182	0.17310334024014123	0.12152860046112877	0.13147969211807387	0.09635570717334242	0.11991098373840389	0.08944277609592885	0.1369896314885552	0.11574401331838689	0.10875325485992682	0.19087818313206573	0.16944095416209093	0.14124603086025142
1005.0	0.1622071314732457	0.10863082686593956	0.15530658573366368	0.28391278474793313	0.14722824584268	0.12937751471217643	0.14372726463450217	0.23594015408468036	0.19169138235566152	0.16806227987784178	0.08282829647381483	0.13288890180036544	0.1588803644626813	0.08369831459988115	0.07946867264210396	0.08447730391093132	0.171370399330885	0.09037954992571814	0.10680408960529117	0.10210674377218146	0.11247550214400431	0.2005051553265586	0.1514453001309899	0.09887079734706651	0.11765409881378473	0.09289468615398977	0.07337696914399193	0.07914158875970417	0.10431114685605199	0.0993769016508625	0.08247147239132174	0.12815191756865768	0.07927895312337828	0.11192961516904315	0.12753108598716403	0.14861248451587	0.1640331462774216	0.1591230226157797	0.12764672476919053	0.1578515771133887	0.14554012710702766	0.1492684141769398	0.15512085017076818	0.13266393444808947	0.12548046660377732	0.10031290925513833	0.16586487239132866	0.190219778488532	0.13675871390993968
1007.5	0.13626770538351263	0.1467593233541196	0.23681053820159784	0.2583099857026581	0.15690622146942948	0.20208434484827567	0.14881968662717968	0.2901576004926265	0.18167498618988795	0.20978216776840958	0.12456644925880254	0.15237467884188638	0.17371077787907976	0.14016023846013417	0.11321437693426926	0.06595281323002662	0.1870218384918331	0.0947113811094418	0.10850529483705905	0.14768059043543805	0.10362863028040861	0.19076437127130474	0.17899069503237552	0.0893078646138098	0.12401084917345857	0.09484571045387347	0.08017305817947185	0.07956481907310306	0.11929909958945002	0.13759988456231326	0.1608583327946989	0.12712053166995807	0.0765156995548361	0.1219573729455663	0.11827415746076901	0.14869755886284927	0.20519922518105616	0.16353806686065447	0.1321908027773655	0.14979245958112056	0.12706395972639872	0.08829063491275631	0.12085433188152028	0.1403723622173793	0.0709160796588875	0.10237641510886286	0.18749320362690786	0.17989328745316718	0.1632060563655232
1010.0	0.13915025965517375	0.08080027534015301	0.1601459565112534	0.2719424598500889	0.16804221468691066	0.12604263210832176	0.16036271358084708	0.26692262252452925	0.16881181714241733	0.16681888404525344	0.12262116463102689	0.131354523205892	0.22271810596285646	0.1066756832628205	0.12410285176946044	0.06700875185414368	0.18127480934657755	0.12509152649195676	0.08516033524304284	0.08245479398809394	0.07560267083417753	0.18626241105125507	0.10792432705660357	0.09589194585310494	0.10005653288650133	0.08952843610606127	0.09679736764335012	0.07993386248151008	0.1113344201532931	0.15882888881930188	0.13597532045033914	0.11990375293051175	0.0853556153434982	0.1709674671985392	0.11619113560514313	0.1468007922787951	0.17520574169231026	0.1610643412344299	0.13595096634036058	0.13838239486535964	0.12426701711033883	0.07944119357570414	0.08329611409196022	0.1932607957028434	0.12597155553823747	0.12209178553108162	0.15812702062364728	0.1878842623832913	0.10902904747729454
1012.5	0.14930058466302062	0.11354666485112119	0.17911122877228414	0.17752475289831762	0.1425660584643564	0.08212215463229505	0.1536007433483359	0.13736678091484772	0.13482397552086722	0.16399232444097311	0.11159615028204602	0.18492859258005975	0.2357023677094145	0.13829700177421964	0.12835536994692248	0.11819888614789083	0.1655623649755795	0.07794412435533714	0.06692896033029393	0.14423837078948612	0.07704213027334361	0.1702747323236034	0.1485020082486456	0.1508353872042297	0.09362811014041837	0.1392627567153727	0.05745183055639884	0.07171880917479123	0.07971378806023034	0.13914619260025574	0.12908363639592457	0.11512239797863157	0.0836002455488195	0.14669025945709777	0.12776729738845974	0.16102290634985342	0.1752481050811737	0.16647995566899346	0.13663577516174644	0.16665063645329267	0.157499748759495	0.1502347245025479	0.20098272955755975	0.21660661801235948	0.14615509943411634	0.09759630003282099	0.19375040588866163	0.1930651239381418	0.10296796421843189
1015.0	0.14995335227314663	0.10068000227088549	0.15936766704340807	0.2016422105048043	0.11465932657043974	0.09397777137048581	0.12301321870473293	0.16965239044165384	0.18196509229086116	0.1624033703409105	0.08495300325937992	0.16982133332379576	0.13818424751437924	0.13883172488294027	0.1218954768786656	0.08978494114275357	0.17121494442712637	0.11547256397287117	0.09198661693278257	0.10011486785538112	0.09806752519807424	0.17945669342732737	0.21558444008042493	0.16412473534488778	0.10742739244284984	0.1341444149301221	0.0631492000449664	0.07618491286071469	0.12529629232664466	0.12505926541038792	0.11723355295165803	0.110319002750248	0.07556654258788535	0.0964779540454843	0.13042716620813957	0.11818548120579324	0.15029989956658404	0.18204123287664878	0.13214444318697222	0.16071852829968133	0.10004430406719471	0.08659774948245072	0.1162055205129775	0.181451446921097	0.11819627346846422	0.06365223972627934	0.12258797522934406	0.16784195932025453	0.10292399170967939
1017.5	0.12591641188435493	0.06978407317786413	0.17123034114393051	0.11001182691823624	0.13578414096244595	0.07651643687581418	0.13954875539534078	0.17956295304370704	0.15477814080815855	0.18270607027856864	0.08848518479214192	0.1305361914423793	0.19260854830212393	0.13010133029233376	0.11831913846256115	0.07555316253425208	0.19161006947714246	0.12350815687438625	0.11244363331716231	0.16282271119903888	0.13626709859445132	0.19372917412600146	0.22105138079896358	0.11684167162477437	0.11709601852938892	0.10888804839902186	0.09459114886453097	0.06497764386511665	0.10536869725326843	0.14230917877027197	0.11243632096772345	0.1297859157494884	0.08039663183321072	0.08583306895825776	0.1595784227821057	0.1148688217404035	0.16211606026235553	0.16318649224679563	0.15935949409762373	0.15450573624247735	0.12933302886678333	0.12933088718874927	0.09141170031142254	0.13029337615625713	0.10804793087560627	0.12092422980417479	0.18266849240117022	0.18094223293570014	0.11193852711161878
1020.0	0.12063684536708819	0.08264975608376675	0.14135369998541822	0.18742499284180833	0.14312610268018397	0.07586357338510705	0.13256214480715917	0.21782689754346812	0.17168179040682285	0.1694656151786555	0.09787320142618512	0.15147319736580103	0.2069974974421573	0.15277885839383015	0.10860026539231599	0.10949194195522742	0.19521579864378688	0.11020931647202736	0.08772735585797686	0.16354580039717126	0.1007445205380462	0.1940676560484595	0.20483016952082544	0.19697688445174552	0.11964644445579069	0.12763411840320305	0.06869665276919727	0.09213613743242165	0.0988730773830351	0.16949434953471107	0.13469693917092257	0.1360430806166344	0.09600190967777597	0.1322706045537953	0.1555564702102	0.1391468807524376	0.16407395577728848	0.13719264396550118	0.13836458879517274	0.15043694401278895	0.11135475109176213	0.10663935399784764	0.09725518221320306	0.13463153604489514	0.09839281010312544	0.1085739138097754	0.19553691945818052	0.17070716630796479	0.09157343044387777
1022.5	0.19226564641972413	0.06859503815160188	0.134715445662087	0.17618120379612665	0.14004998625385695	0.1118231810388145	0.13243142559036142	0.10077126336101992	0.15311893628326995	0.14287438395075508	0.12520743523823205	0.1571210679714662	0.1865418152076565	0.10932597678302469	0.10081221392019757	0.09939321569094428	0.19919064412353263	0.13210899350012112	0.10623465159105744	0.11286139703236406	0.11452857056339305	0.20848760835261884	0.21879955963019493	0.1572124963071388	0.11948350192154392	0.13176350952479543	0.07178021208626972	0.0575758840917507	0.0969107171392526	0.11344306835221897	0.08558441210522563	0.12825783175876893	0.07870452475357201	0.09875985005407849	0.17989007937488774	0.135885956556529	0.1550668165781704	0.1481818067292795	0.13129360147917077	0.15071541823635473	0.10085513961452226	0.10485999460900194	0.09811804335326046	0.1330057961547943	0.08945837842708068	0.1018381416701694	0.19315697424986825	0.19685314113892266	0.10002745338940754
1025.0	0.1544152379046988	0.09312328225804256	0.17500369646343622	0.1180148371221797	0.13088434267144114	0.0945277064772802	0.13928427598012028	0.28427887036301225	0.1623771792523058	0.2658379427737828	0.15022697505076343	0.1703216780178584	0.20033766936920663	0.08207931271742777	0.09682512000421137	0.07884344371829889	0.1618397957275859	0.12525481281352044	0.09845823758392008	0.15265162638913682	0.10417383186535942	0.18126806175936105	0.1775556278914333	0.12445393778048604	0.11547841696391922	0.1283824265506057	0.06762882419253788	0.07162744942997189	0.11122692179064013	0.08210586209564465	0.08365071044408494	0.10044825529488557	0.0889079663278388	0.1276092346203757	0.15513131153820123	0.12789800977725974	0.16654937937659606	0.15625334775690794	0.12267880338051892	0.15026260824817742	0.08952711142981683	0.10660963853364862	0.09963453236697135	0.15213459862618528	0.11808673177807921	0.11937357218926826	0.18609798962954816	0.17254311471554365	0.10111103456967607
1027.5	0.22075856954164214	0.12868574774587496	0.15746299089169727	0.1335668113986469	0.13075278698982384	0.11359117505904068	0.14549124776609496	0.3183434591575926	0.19826874047707824	0.21951642075872477	0.1117963257434439	0.12398677990815182	0.1257175826637119	0.06606205644183909	0.07632406258961381	0.08598135955945733	0.17994388460942107	0.11630538621411717	0.09962457966390768	0.1508134761615504	0.11892502954283365	0.18567574073835239	0.1934592480530179	0.18345669697849704	0.12655339111573982	0.12799740063862383	0.08351305547847697	0.07603547690501683	0.10963999073619915	0.08064075750561185	0.10804802677840926	0.1210724935808617	0.060590965442142104	0.12019669804399954	0.16034085103511278	0.12876201401958612	0.1711658543016709	0.1273733242145069	0.14333614357336383	0.1543936548788721	0.11204331212828285	0.133494144686449	0.08448551265496537	0.1366538975770264	0.11094891371116038	0.09424442846090704	0.10393414561466795	0.1666513553256291	0.1129584949025464
1030.0	0.16508460085459492	0.11123653242179526	0.16659142705061186	0.13532112703557456	0.13770511860956106	0.0898748522533201	0.13073313742009354	0.20519157610812294	0.14374732043934085	0.17222054137838325	0.10119206051978928	0.13635967536018898	0.1499549167204212	0.07923417838661855	0.08415810604961338	0.12154023370566264	0.2084987121960658	0.09197250129649528	0.09179271729879027	0.16537552268167469	0.1352041056044727	0.18571728950955627	0.20227099491575573	0.19962440928977354	0.12151717557868216	0.13855497533160763	0.07867711436640909	0.06670556645117788	0.12251683274827004	0.07461463831734937	0.08337528434150465	0.08797119597145363	0.06347311490267897	0.07919414251852844	0.14093679110738863	0.11795979424313244	0.16526446428965666	0.23894685756002051	0.1400510346776766	0.15202487077629623	0.1587770299842039	0.10198468954733993	0.07415669106236754	0.15362335435816427	0.0901563692921024	0.10798245746356783	0.2049889558890471	0.19614004139181707	0.09731589855519894
1032.5	0.11338528000788202	0.07463605486578088	0.19975007762059527	0.29184548962122997	0.12595072537398336	0.11177441245581475	0.2013700265372594	0.241306037733753	0.18455441750732002	0.18898867233977173	0.1168481425532238	0.11094568383842716	0.1861204312914623	0.0930185000704937	0.10946249501872023	0.09231304933713134	0.15467283813302748	0.10850754059029633	0.08632065263437953	0.13047102051139822	0.09694480298976496	0.19519778754849904	0.14271170147779108	0.11409770505677856	0.10924349212196102	0.15064014507282852	0.06310578401724548	0.0683531233909875	0.07735661553592131	0.14209565942305155	0.10496368205287962	0.08893465331819023	0.06377758100942395	0.1342308008050634	0.14931973190456196	0.14550854764485416	0.16845414518599217	0.17546291506966136	0.11945258772519048	0.14790734500741273	0.10300306326051419	0.07959078883154172	0.12770760921798766	0.1772887756309133	0.10483110107424888	0.07335810415013744	0.13068330962563351	0.15616972534719303	0.13621193776538149
1035.0	0.10220574337024904	0.12009553945174367	0.19034447290347478	0.2765491432233329	0.17428187942805484	0.08533123584680612	0.13153330594732848	0.2516375836641369	0.1818000478090742	0.15735578921077417	0.10841534843824502	0.16534475098776102	0.2512059787584766	0.10024095600931132	0.09313243934104012	0.0799378281589885	0.15503857461729478	0.11201732116941172	0.07785679119365638	0.1395749491324864	0.0771037102008526	0.18782458325679144	0.14682775909953896	0.10971207095261452	0.08016156341721083	0.12216974596948281	0.06028995198412441	0.07615003697916702	0.10210438461442584	0.15341105699536048	0.1408274884926176	0.08142468467769005	0.06391245391450023	0.13303099889305936	0.1328306847910333	0.14133212796036324	0.13748113396448844	0.1829556118895527	0.11535100788116608	0.10666572465802898	0.11272381255405958	0.11136025621971694	0.061846062198745645	0.13950705061826324	0.14069307484947247	0.09585542901885492	0.18316402838389323	0.16871025858153194	0.10007645459490981
1037.5	0.17528021017024575	0.10147717772940391	0.14847138202862123	0.22757054137772897	0.1850370393375867	0.1445255048584949	0.12793162069447334	0.25963839166685526	0.18284637765906375	0.1799263561012823	0.11420930146962464	0.1544125835425572	0.2562272706883654	0.11042249911294207	0.07237496378555092	0.09328509838335114	0.1647954471532992	0.0848763542703013	0.10024591661879825	0.11089087003629766	0.09266541850056595	0.17268797002353548	0.1724360314420349	0.05036264792021205	0.10459355479056526	0.1456699141635895	0.07935786093079383	0.05556323007925251	0.11086043831780067	0.08079619453203064	0.08408162521113326	0.09976300374592002	0.05742935988385797	0.10327001634232208	0.1586448568012184	0.1355715794788853	0.17030547537619853	0.15707325653499032	0.12173199533726584	0.13974047990055422	0.11898454398153342	0.11182178648424879	0.10077158420493444	0.16795558246976233	0.14076048146961084	0.11780786490648391	0.17671402445854514	0.16365787069263335	0.13072932175221613
1040.0	0.1353839437823076	0.10892974141945559	0.16116547289987018	0.2472960337847305	0.12531495598571954	0.12900856986078005	0.13946351992518652	0.25752677190898415	0.16996560466775887	0.19036630293500953	0.08776906773658043	0.15518933019030884	0.18397831533187842	0.11830880166601265	0.10590258265576069	0.136464728181382	0.17658651375096066	0.08035106294283141	0.09805928782934245	0.10625614451686598	0.10088665049393294	0.18818360986612598	0.182744868451226	0.12701171067668604	0.11281488876853718	0.12939513515237633	0.06858574303004587	0.09768913778742142	0.09558034860404012	0.08334815753191825	0.11950396316692671	0.11824451105854095	0.08554543496118278	0.22061934557239343	0.13726668916498916	0.13044050849320804	0.16232787293456172	0.16149285575991817	0.11148459701093831	0.15769074271659667	0.18080437855407686	0.12793996051633855	0.09992779674247505	0.13956236390318752	0.10227399582274783	0.09790061162034387	0.19802538184194274	0.20301545899564777	0.11986581430053118
1042.5	0.17238515640161262	0.14794768974844535	0.24737230636539626	0.14342317405194063	0.1322166407660852	0.08733804846196391	0.15098880658678343	0.19487111791791606	0.17832239272408015	0.19138350420783767	0.10468305931370364	0.14172324916135834	0.16027586618600562	0.06446870817140013	0.06337103883123231	0.06183700422632868	0.1547841318072208	0.0892207452452837	0.09585567475190068	0.15625158925729798	0.095900197312307	0.177955936867827	0.12381431466440747	0.14267914830174674	0.09751844811450543	0.12671237186652318	0.06919409739311315	0.07761921088596041	0.10936267273034073	0.05239682806950622	0.07092950554419894	0.15334706827567202	0.08633563275225634	0.13681849681074224	0.1465686103149504	0.138195640034457	0.1545396614399053	0.145166978903141	0.15112467024454396	0.1573834875885733	0.14830699406510153	0.12204977565271108	0.11277996451564082	0.1510133759509791	0.09521130093914416	0.1259020717478483	0.2011905390506542	0.16348123109688167	0.15614882818423068
1045.0	0.20088245467361088	0.11607775827174535	0.1670781214330093	0.11828142128128087	0.12746982830435652	0.08110473250887225	0.11300595969461284	0.19395909880322043	0.1878246422655405	0.17045357627548577	0.10523861321647915	0.12995396652722155	0.1415446373604773	0.06916706208400109	0.10478458200828497	0.10094817779976281	0.1805233055354892	0.12898893262068659	0.09685106852125662	0.13850172670033717	0.07502413957652107	0.17592062391163887	0.12768677790189	0.17382958238049315	0.08572039863170719	0.12839565731904215	0.07396250185891264	0.07763410816577673	0.10569811394306376	0.08077761063819262	0.06664820582384352	0.11713562479977208	0.0790443130080045	0.1669081652713259	0.1120397590257482	0.14043569265527797	0.1634976920907859	0.15799559875847924	0.13725474486129616	0.16888225211398342	0.14225329259172045	0.12341467075069064	0.14210502046415982	0.15387501461156067	0.1059221609654235	0.11112663401163296	0.15249219055878419	0.19780724783773904	0.10417963885357864
1047.5	0.15335424401470243	0.09024694389048118	0.15449476607964097	0.18022399250426385	0.11379171541555874	0.0899525157797614	0.1337974793706558	0.10874625126209206	0.19820452881083975	0.1684839712255767	0.08559260660916503	0.14031350212645202	0.19609674673811608	0.11796008599728593	0.10302574086365746	0.13254620320435434	0.18553581458916021	0.1407033844454716	0.07120771135977629	0.10581375798881107	0.09346288737460075	0.16115391970200454	0.1713748107716999	0.05194667122141209	0.10664353410942745	0.0975992146574686	0.0524320874273097	0.09057884990792264	0.12606327606612505	0.06970184346619698	0.10928036958879353	0.12214101781214914	0.09032980280698477	0.14700533249859019	0.11761235874699716	0.1546595429292108	0.182115723510935	0.18433962346690336	0.12417949495988453	0.16221057185030321	0.17110466277939035	0.11144887793532685	0.11051371402491525	0.12880515867167475	0.0979898149024889	0.08681012576345012	0.15313970750137454	0.1763929136158045	0.11897389155208661
1050.0	0.2071563014137609	0.10378157028399103	0.17846129474654762	0.1525847379056313	0.1258364536517654	0.08670685541211923	0.10750859303747855	0.15923048427638462	0.15542487900280788	0.1043787845612638	0.09414826676770705	0.13705809467512392	0.1259883959370071	0.09154475238601889	0.08149787173605223	0.11200983583542796	0.20221002431263838	0.10898846434929403	0.07904532876351965	0.15193484442865235	0.06881545934001504	0.16996366715948608	0.15695285877000859	0.11911272983864446	0.07882705853593966	0.12944683215084712	0.06906830853028639	0.09881339756397303	0.10910943872445535	0.08019843006152226	0.08004165473666548	0.12216074803645095	0.07378649005283601	0.11640422558802688	0.12487491600132031	0.13754447841924228	0.13279161049802618	0.16386673823742348	0.11836371259432169	0.12550620266836313	0.13671020493867264	0.11259707610594191	0.09661671176779764	0.0994460746589359	0.11264877053750845	0.1064730169488988	0.19333835153899925	0.15644554721872359	0.119422350522818
1052.5	0.09713538948096703	0.11828036848368276	0.20288793134798178	0.1066192155519159	0.11610373188089446	0.0889652620408659	0.12540252760761902	0.14984520317549646	0.15953887309519454	0.14902267311841144	0.08389173768528224	0.1466004803896377	0.18217913406369718	0.11052359989645599	0.11975210046425334	0.08831735562190991	0.1788668612094073	0.12688879618759663	0.08469571964447875	0.11025577580472484	0.07798014294253507	0.17933466841022758	0.11169821434046596	0.12056176100649928	0.09608334682114034	0.14861574532333702	0.05466418277602862	0.06810228933563896	0.1066522939926449	0.09216544889782984	0.11136882079960686	0.12538419420480215	0.08871397112393128	0.11445145964748701	0.10796819851288997	0.135715039646146	0.16146619486028052	0.1679608926953832	0.13298037569108223	0.1484436141772688	0.11717740350589467	0.08572236631545667	0.09751055773263569	0.11278076722859451	0.06652027003501607	0.09620950687258241	0.19878883252180674	0.15058627888195916	0.1269107782876867
1055.0	0.15199057308954697	0.09216029035285145	0.16661856248295537	0.1262963768824403	0.11837889173822268	0.08628135826253763	0.13324206063169577	0.1357471751097617	0.1689024649247808	0.13770217570520893	0.09302665735915562	0.11853012071862656	0.17203669398376106	0.09964238992458102	0.09480490587710519	0.08851177493774882	0.17067638615848643	0.12899173823207116	0.06968041707794101	0.1361458327528925	0.10347473444464853	0.17154604747201205	0.1757324441741939	0.0547977089874684	0.08955543363659903	0.14904917548169447	0.06380610734930507	0.0847383016449566	0.08927752883079033	0.15192666416847764	0.11798078447014425	0.08980536484478718	0.06547748883421653	0.09297859542423129	0.12029970862828451	0.1145513574518516	0.15778943211269345	0.16612288921087623	0.1129294839177202	0.15680745456653464	0.12422738744269335	0.10103775748769427	0.13500804290773896	0.17238203737832175	0.15488864193221236	0.09217910865423787	0.20144899541406922	0.19993726631639264	0.12113435647698116
1057.5	0.1689738185527564	0.08990424330331968	0.1878892827703073	0.12001830314661699	0.1549940958417815	0.0757040925245895	0.1047752198726827	0.1578638074650963	0.19000198053632683	0.1735885698184116	0.10171135038901044	0.1600847216385087	0.22229305683455722	0.09910974540624337	0.08169401202583101	0.12574278448288256	0.18501300803356732	0.13246916454246058	0.0790158699971993	0.12462965845815949	0.1189110391451212	0.17865769445873889	0.18850553889828287	0.0706066721562869	0.0803036675197515	0.1429553959153427	0.07408524612820085	0.08299599726340631	0.09678506978735632	0.11919266162510721	0.09134928146635554	0.10510404773219507	0.07978257184118391	0.16537100264268953	0.15641204311216608	0.14076226117045654	0.15986131284572042	0.1453666863075965	0.12505225599413458	0.15116321308748246	0.10938449054031393	0.07162984445952551	0.13447307225412825	0.16983663800247564	0.1049782747835379	0.07074585022816045	0.10924359038159379	0.127534784404905	0.14290014948882418
1060.0	0.16234431946407057	0.09338702842062009	0.18565535344221828	0.16951817332502953	0.12125823351992246	0.09224589046599045	0.12605989399045975	0.18659553646958668	0.18925941005971803	0.18938243106860053	0.11714952578225707	0.1749560296993247	0.1935955666428009	0.1484579923782728	0.13725210553448267	0.08661841522586948	0.1945085102599783	0.10963683470837839	0.06924447676574383	0.15380695794744426	0.09746521016585685	0.1907451614478022	0.18809197152638038	0.12222258941560102	0.12565862192761626	0.1323470315361403	0.04168658515799872	0.06630975718680256	0.09883676016775364	0.15908882170801653	0.1216165540835581	0.12240945104433727	0.10170516690861062	0.11498303828197388	0.154956690791984	0.1424356552106238	0.16553074179139393	0.13784836614106127	0.1312347071638031	0.13873537204984193	0.0871930437954558	0.07680080423548041	0.08613231913307606	0.1853443835911425	0.08338822668194983	0.08637029107051894	0.16292771648094792	0.15562467462808563	0.12690125865318644
1062.5	0.11279900221608063	0.104522949639255	0.1704325577253515	0.12831349823606072	0.14548718948720712	0.07998576199656053	0.15408744930358184	0.11301888769812006	0.15072346285910526	0.18663124299878073	0.14152429649366344	0.14705601812724778	0.21549383646488052	0.11244237180252994	0.10770781412916534	0.1040874811373552	0.18750214510471744	0.153905656008858	0.10673833265593384	0.121396244350076	0.10267704858626202	0.18188989014211698	0.14884850966180094	0.0728321395869919	0.11528764082112522	0.1004168465608246	0.04590684286527797	0.07617107755767025	0.10004673043878218	0.13205434446303851	0.10193093797342512	0.08492292748666154	0.07780124537339381	0.11509693975903781	0.13689503502547654	0.096099113617545	0.177900100331972	0.17513654607585438	0.1287224946639431	0.14950021094140425	0.11625822331568599	0.11261259946134392	0.14288436661533035	0.19601061124141683	0.10225335687786911	0.08275864539778728	0.1114656317761663	0.1655821774714374	0.08893376455719512
1065.0	0.12866109224663258	0.11208394956514828	0.1681618775127648	0.172839791031162	0.11105099768561597	0.11210761170925528	0.11937922692246263	0.16209055730495178	0.1585804208582114	0.18683637786529064	0.11364469941774505	0.114366503967241	0.18877102678605634	0.10593676691574544	0.09686824483304059	0.09155923872130041	0.180549123628053	0.1006581777123405	0.07978433920022321	0.12099243736280656	0.06910773499114196	0.17260351307448227	0.15909092318742948	0.10630851654776209	0.08459342250379519	0.14014881840609655	0.06551488637840672	0.09956165485705676	0.10393798371690127	0.15303262749636276	0.13427153114829307	0.11144277610601368	0.07944306932921988	0.13454456963492567	0.09961266163705546	0.09923956157656212	0.15989248147731952	0.14513594851878725	0.12341409388169425	0.14020401209826297	0.11043303794733647	0.10683440014390237	0.084704518877239	0.1895841733465259	0.1153091695976069	0.11317537742319042	0.20066019038770003	0.19422113505884966	0.09294489924227999
1067.5	0.1854076217650151	0.14146936142442174	0.20130743877527066	0.11327018645997898	0.10833286925536863	0.06779587924351017	0.13528763986230824	0.17671020785601704	0.18225901909486242	0.15429134728880664	0.0750554925170321	0.15387333266187905	0.19944653238155258	0.1302757232766726	0.10625721636957701	0.09259279080786262	0.18404686665366987	0.1071763163298716	0.07605192283380578	0.1574918533054338	0.1072024425998535	0.17707816632863166	0.17642816522289187	0.10739521914730928	0.10256586323448366	0.10180886296736626	0.07463184964657528	0.08722822215644177	0.12057243332412049	0.15837311614192873	0.11380109187422258	0.09342430405392539	0.07419957248123436	0.10148395596283212	0.183345988304246	0.11562938421509852	0.1633234543964911	0.15241541333009193	0.13430755969528968	0.1314225513666126	0.12502815579834597	0.08899132768158861	0.12679192855695237	0.13714606261446086	0.07319056562069308	0.09204505352427005	0.1918924982445382	0.18969466902333743	0.11226015885414797
1070.0	0.14063358863466094	0.060144208411682984	0.13060806692220545	0.11461805514922192	0.1407563301505504	0.07625485293986939	0.13836370793455446	0.09322515542684766	0.1599918979579345	0.1226477765084835	0.0800861816656561	0.14905478700258465	0.20944090964162126	0.13544821688251799	0.10759749861161093	0.12516431385822144	0.17967379508313064	0.10790622608038168	0.06742446000238678	0.13249494511482082	0.08041557321943554	0.1850823787701833	0.13056944386467795	0.08342605993380503	0.10737238368748676	0.15547475325083296	0.10759750843204734	0.08273150268277371	0.0992468727587224	0.18013342374901856	0.1410080008602102	0.11559346923069043	0.10422868946557663	0.12172079062082031	0.11678929003555605	0.10499287971426796	0.15925700582500396	0.1324702007007413	0.11929629046370421	0.1329083620357536	0.09271190979504719	0.09686878924027026	0.07987786536816023	0.12366377869908125	0.07611407818948823	0.09190805458070721	0.19844432413047072	0.19365066149204418	0.10587558797973168
1072.5	0.10994560760436778	0.06522650075003864	0.1661810001050981	0.09253858671309609	0.15459090879157547	0.10517737909271777	0.15566588077414736	0.13367928276423652	0.14917598879989055	0.12858821462531705	0.1078356513299814	0.18492061296270035	0.22546281501799414	0.12585218600177442	0.09080663203042422	0.08901657992181743	0.18350620310622467	0.11568278110147441	0.10360076764618635	0.11005972715335907	0.08830763112163956	0.18375298887566685	0.10739789921326741	0.05776396387995662	0.07211895771685072	0.1096151790857157	0.06777155989326646	0.08538717308202294	0.11409613216796576	0.17404826740245405	0.1332412967922321	0.09133998433318319	0.09041861292230645	0.14838534883140972	0.11416565321655509	0.077102796424134	0.16822189293440615	0.15411148407460767	0.11996758052327197	0.1499344730079938	0.1123065033107259	0.10855242352141901	0.12081294179644878	0.11893626045923536	0.07142453485195172	0.10465466563232592	0.17981706295080294	0.19727751796971793	0.11570258909977474
1075.0	0.11267158082164688	0.07417303789808806	0.16140553214599568	0.10933351485552549	0.1421886731459836	0.06643731647779762	0.1333716918538536	0.21369600753586432	0.1722555560467181	0.15595121503233694	0.11678877776153804	0.16569208494162949	0.26110517512441567	0.14298406397364363	0.10328726868366284	0.08723687584327132	0.15860099956803267	0.10420372101182111	0.07051685110165651	0.1060861943870813	0.07180925190573197	0.16451007806401466	0.11244783832030507	0.06511114135703384	0.07959908885268555	0.11579156733806464	0.06625086866916728	0.05768094394307515	0.0983492195148711	0.14906177017379638	0.14042812138253769	0.12547799342713323	0.07437332047106075	0.14802564213083327	0.1357949546802624	0.10929757700521411	0.1515991708921779	0.15906414931284157	0.1336457548277466	0.16303836714845446	0.11455983824943346	0.13400887807104975	0.13613281394672952	0.1526728626676473	0.10316030384597491	0.1124898739399031	0.19020193022388052	0.17314758454043389	0.0828197299332901
1077.5	0.2353828924317096	0.11655845107457703	0.160448590973817	0.14195935756609707	0.1555698535115259	0.06416586322891472	0.14279476248692827	0.18701366989696777	0.18446353674327828	0.1853655265868672	0.11923187288548964	0.16914369099283683	0.20803646031918566	0.11538504207069236	0.10107972262727656	0.07871401679201422	0.1633834847734786	0.09455798447531014	0.08997823380368669	0.1410672993540967	0.10232261409816909	0.1366668090297069	0.13416136750373356	0.09203732397876606	0.08036100958306809	0.13304157597101193	0.09077580896652129	0.07971345419405507	0.10320771321767369	0.1558053058672274	0.12584843460141482	0.1160663422576367	0.08886294784940517	0.18558750269949198	0.1619563549393599	0.1448445102206934	0.1553714172804439	0.14345099249556936	0.12706260642476985	0.15651780439446508	0.104965196082066	0.10520565848071814	0.11617081955867944	0.15216635328901676	0.1348383596700076	0.11741203099207784	0.19951669460754237	0.1886628103490011	0.09499166364565709
1080.0	0.1481822944585878	0.08920413452475223	0.18659916387972583	0.24521998221178512	0.16405498434566104	0.10561063543249169	0.09274358690558987	0.14264273777816205	0.17962093654619718	0.14800854274595282	0.11292652632203651	0.18035507814104734	0.22775732838274726	0.1168549204757165	0.1155805043007496	0.09755334418121746	0.19918960546081224	0.1668975686107654	0.10454757211307972	0.09719853609162508	0.08328513171512779	0.15915592000049827	0.09018602636191826	0.09929597417308586	0.07198672245369452	0.12755876906449382	0.059188475524977344	0.0625193412026257	0.09070066987087169	0.14867229676490296	0.09454266612910903	0.11737232787331056	0.07983829779853165	0.1801499618251333	0.11380454013779306	0.11894595077588722	0.15400256076856156	0.16705149873492847	0.12892701177353735	0.12786335100468654	0.11550771821723597	0.1298789973771701	0.13544900527134804	0.19215550840021248	0.1444147851196628	0.09772337095846399	0.18333830085721384	0.20546489275106142	0.1108243531787003
1082.5	0.12757735673831416	0.13364696257705141	0.20521280546540746	0.21746043283128574	0.15567300775569276	0.1005811581403553	0.12168615780296578	0.1305306747928638	0.12143609623865328	0.12793268219521745	0.08245091448571326	0.1384927259717143	0.17118855645658143	0.09353861657287348	0.09185212257990334	0.07317443179423393	0.15771254875223895	0.10952786323238858	0.08647085149497212	0.13786443055204964	0.09045521628278294	0.16096579856585475	0.12502865075682318	0.10289450088252716	0.08230642524494229	0.1432406396994607	0.06541826074464645	0.07301663206306021	0.1179115299077123	0.10516009943362598	0.08593810542375672	0.09847624277895992	0.09993411866863601	0.1136441430352083	0.11056937819189695	0.12408114397505235	0.13302852582143976	0.16370420675670458	0.13496548008569026	0.13470652631446753	0.15154455543173967	0.15110976173667162	0.0955004235052245	0.12608532304550146	0.07074334012166875	0.10147576225645458	0.19215163677120198	0.20662066032481163	0.08909997032908784
1085.0	0.11923891237036899	0.10291229384019698	0.1760846178479483	0.18586128601569166	0.18757195201376445	0.10461580568469708	0.11610789925907729	0.1468034133142364	0.17281120469920289	0.12692234356887372	0.08000857166817077	0.1017526503745201	0.13989942092213875	0.08225775538930467	0.060358918702192454	0.0785314039352495	0.1776492976076269	0.10831364080713574	0.07296047382151019	0.1300573093285949	0.07076532594136922	0.16264095984395438	0.12185337647681813	0.10289874913777647	0.067394081503163	0.1317895293879212	0.04772353544542349	0.07326816176871528	0.10791164095571812	0.12278282029642455	0.09109375734970883	0.0977070029266059	0.07068156941398887	0.1059194717049117	0.11920988805414168	0.13231623526301836	0.14109526029874753	0.1710220580469731	0.12448390416800476	0.13229467546987034	0.18458389164835215	0.11812581995374594	0.16457418180502265	0.12496597834856059	0.09784267560795704	0.10095459457954549	0.18228985091699537	0.19428963621564832	0.1081737263767646
1087.5	0.20079078534544767	0.09690473498006745	0.18357282731841607	0.13596721790686495	0.16898619465074546	0.10883189986316884	0.14192580365992255	0.14936010396368332	0.14513716556027892	0.14634162538508105	0.10803327169348742	0.15453319333647986	0.21042683148624358	0.1296254415407705	0.09128814631815388	0.11654756611010134	0.19809759855527798	0.1348023983686688	0.08565605863903615	0.11215133246866298	0.08140299931543636	0.1817612606759502	0.1445258492964815	0.12999369384925835	0.08378362477290471	0.12844856541758182	0.06109649951751868	0.08688539580733462	0.10495768832345101	0.1866740628824411	0.14118809856295497	0.12281979203851223	0.055233059024926076	0.07792537836030469	0.14418025136283527	0.17051842708888915	0.17634459536607142	0.23185809165597782	0.12091511982451407	0.14691273997428053	0.12377938605093104	0.12415060423570673	0.0836956186062755	0.13138135159158934	0.11088291912505804	0.090581409001933	0.13642206439165597	0.17328043918353106	0.09614657446642792
1090.0	0.13434135956780235	0.14695337247380985	0.19486481011437418	0.09597814069139393	0.11295160854803703	0.0777266574568548	0.11537630339586362	0.11168100124636965	0.141536276623053	0.16766428307099898	0.09360707806646755	0.1305726493379953	0.17548895521180322	0.1307377429755272	0.09211935653523967	0.09158370563223153	0.16771753731999955	0.1655609548833397	0.08466004210767256	0.13752403015554626	0.0822672986133963	0.15748870369240556	0.10723515241769972	0.08001110217542368	0.0969738812319691	0.145360566017283	0.06393682756510922	0.07534634403763701	0.10115710314367324	0.14028365746678415	0.13032443281825576	0.1059216106945223	0.05179804639796077	0.11037361807298215	0.1410938122844235	0.16533978466801216	0.17114856776558968	0.16613400556279867	0.12533889582318575	0.10261959804280686	0.15156873225886763	0.15259707767786082	0.15937097618360851	0.16805573042727853	0.14494029418156668	0.10769156056685614	0.1862276566720255	0.1489306964472248	0.09453612917475565
1092.5	0.1783853925107319	0.14819497525938885	0.1783349569595876	0.19166120646597487	0.15297742210729068	0.08349770976727193	0.11067102781108082	0.1355416752061648	0.154536052719646	0.22605147527395664	0.1026240649352178	0.15409735906589442	0.17879463682490065	0.12399258018708725	0.08223498343069983	0.09183140597671406	0.18478287556502113	0.14151291143065023	0.09334567870943461	0.1611845686817708	0.10104187310268024	0.19752800089704944	0.16497188369319882	0.16669680096212294	0.10603688586242445	0.1549669333098602	0.05027680416198493	0.08576921342429619	0.09596254238196482	0.13494488628045506	0.10671958513168885	0.08847989684237671	0.09159660712526704	0.10860280506919992	0.10836289612878958	0.17040919783879574	0.16602403948695604	0.14116764756523506	0.12604488621255147	0.14902014098721672	0.17377979307137864	0.15823744009728838	0.07969552243487274	0.15010304367463412	0.06569030345360143	0.12856667927424098	0.20452809274486541	0.1863606730191485	0.11424042304801445
1095.0	0.12978423289327595	0.10646346992070102	0.16469462332249538	0.12517013317178954	0.13463673346522173	0.10426168509899804	0.11840627341822862	0.13113233342731676	0.16239668642087524	0.17916377736619768	0.08843421052652972	0.1442196474986226	0.1865762828354215	0.0993358591563841	0.10654144894261415	0.06949121347359474	0.17563989299854774	0.10061298619358991	0.05733848417591803	0.13902728360524616	0.08090522180401051	0.14669503048263213	0.13632065675267696	0.13156732139440452	0.06856179357166775	0.11223731397568404	0.0656623054704826	0.057378832871915586	0.1178486485809363	0.09635988367014876	0.10229803566197179	0.13798176898726158	0.07692214157103498	0.09614992516095654	0.11897377603774098	0.11377584198710382	0.16989231550076725	0.1422133716802003	0.11977053896230841	0.14001045520315525	0.1903884323185589	0.1868145850674731	0.1770127940006605	0.14385847740007343	0.116671050229602	0.12240089394875073	0.1886400285643649	0.19326015772440708	0.09286008588660372
1097.5	0.19159015885265504	0.09874186343612779	0.15554236640164007	0.14511687630314885	0.10651068329143142	0.07199262035946691	0.12495107524010486	0.08571633976261636	0.14306199161123548	0.20402085253380023	0.09187578833669424	0.11807394900280367	0.11430595760940242	0.04419132956203207	0.08026063571318715	0.09267222855610811	0.1719068713741335	0.165537682051392	0.0840876728615583	0.13454453662837407	0.1029293702865368	0.15210410969694416	0.14363097132701888	0.11072106787061127	0.0925320176305155	0.13125629137091743	0.07188926858810586	0.07730262423107274	0.061423216124414495	0.08614864084413378	0.08400373839517174	0.08064662871568372	0.059629789035404154	0.12379371724446184	0.1267032073646666	0.12280656305785602	0.16520729465656567	0.13995127294927343	0.1733764802108541	0.1856025877775671	0.19173246767255664	0.22069649881434467	0.0945267104266958	0.11648957191169776	0.16072259600483013	0.10312430074592549	0.22473968174038117	0.21449159516537994	0.1134094402960313
1100.0	0.20095153104361096	0.13418554054384202	0.1534956339912157	0.20040406520790824	0.1310184135067897	0.10210425087175824	0.1403326913632538	0.09925871994793406	0.15216341774633038	0.16416163566661737	0.10259505851547604	0.15080577689348537	0.1490301358103616	0.06704253114329506	0.05475263654013324	0.08713253474075519	0.09535583657618688	0.10984067061313148	0.08780251118935255	0.15595577976795685	0.07719987067146128	0.1629919378917688	0.13572614475381928	0.18700951055253814	0.10141875920310346	0.11922307931779413	0.07627284352342935	0.0652292137328237	0.08334866832584266	0.07338747803355607	0.06785991378461007	0.09688931517176073	0.05072864637699984	0.11216409234423247	0.16050882768854574	0.09161992323467642	0.167064139555462	0.16892594891648502	0.13800582708541528	0.17588083532946044	0.16793626068798784	0.1412810150271335	0.14132054722143955	0.18652924988663114	0.12622567859103456	0.10136475785631735	0.18597219166271706	0.1497298702343802	0.1478044864277458
1102.5	0.13147549559835092	0.0798487019551508	0.18001867595892757	0.15518359606663165	0.11474176205670708	0.09389334368677042	0.14161538411345279	0.09540373563055224	0.08429812595042559	0.18295816079696717	0.1098564688103278	0.1788316258992382	0.17970524817047534	0.07151868915813421	0.05513909737274516	0.08262731155685296	0.09991766679691146	0.1123581739979187	0.08686041689352732	0.15426522823858402	0.11206290453685777	0.16707952604467805	0.16291561322033946	0.11205281859942062	0.0864639940959591	0.12306721042756803	0.07519646909903657	0.11014225668288526	0.09034535489012593	0.07054303745238397	0.08480749148322717	0.08851390534159731	0.09097231361424818	0.15474122611185157	0.12566563777787976	0.09606371181377898	0.16998312041612734	0.1344741555074871	0.1358262198252079	0.16093291745192825	0.17404389879323884	0.1444614404021001	0.18215012089906035	0.14586846307042836	0.11336788209825227	0.11351186595638148	0.21592312436253036	0.19314962174019126	0.12305773962788692
1105.0	0.18876305724742484	0.12532099902997515	0.15109613412441075	0.10968478487468905	0.12990217188064165	0.08055415509938096	0.1436737586965824	0.07645246953011062	0.10243230897525239	0.18163970931956225	0.08250990870262423	0.13309741018176025	0.17527950797517905	0.05723356509713023	0.05814655138303897	0.0628583185873017	0.09834759703226384	0.06827161044615968	0.061251835253279145	0.09553896319852816	0.07762980658317058	0.16481021294738157	0.07636901084515237	0.05055036064397128	0.07488425791738522	0.11644727902933222	0.050741048618380795	0.07645225476190037	0.06347528014320544	0.07047726230754246	0.06025372968970131	0.08807659994948294	0.068734885791983	0.1070372489371892	0.10797478353279714	0.13002110164490963	0.16567380593332312	0.1525703552000269	0.1383887617305207	0.17463316664574352	0.1930693781333702	0.22443266939456685	0.1585598722579062	0.14387113703872326	0.1125561924770658	0.11210598197701789	0.18832100576401026	0.19142142026144643	0.0912309946124325
1107.5	0.1788994751260444	0.12197881512110285	0.14423878318693203	0.14155396702925344	0.16506926156399707	0.0906902463330756	0.15237962974464045	0.0851328574819391	0.11725158700521557	0.20286197318287946	0.0697329531096571	0.13352616394837022	0.11254190704131595	0.059629068529856256	0.054919900089330925	0.07983281932357	0.07142990250264915	0.06649622366911763	0.07055107396130533	0.09867440624350507	0.06201760442722659	0.16291675030660968	0.11667927910859228	0.07612105050547559	0.09223369291057518	0.1309859450883247	0.06912476665691085	0.0657483322423208	0.06556491780469403	0.06068908638811807	0.06413908729368191	0.10064794839292544	0.05422159948739018	0.07141016817568147	0.1443507478036306	0.10657339179235523	0.16895587226151682	0.17170176745188115	0.1313588056225312	0.17011986204111734	0.17904803237995237	0.13242234137713696	0.14489017172427288	0.149674887486867	0.14081163860703844	0.10045702026387353	0.19413556900757814	0.1978416027775335	0.09387390536440494
1110.0	0.17575966039652496	0.1036503305369231	0.17610360997012164	0.11696924840561854	0.08634347193052905	0.06970258282580598	0.13407267565778566	0.07136179202230816	0.12467065439126813	0.17377350397911703	0.11389221186218385	0.15285563390501875	0.17619721859451698	0.09661525446849022	0.05541406392584682	0.05051668685135082	0.08830767551780037	0.07528414534015902	0.08840458546443675	0.13185186243573518	0.10118534763116196	0.16551224222833028	0.19516234279294925	0.077022159148709	0.10699487323687257	0.11773981368707535	0.05323075911168136	0.05760979592865533	0.06917855840459121	0.06707852804872134	0.10142374649199833	0.08986027946255035	0.08956860281429543	0.10514141557824011	0.15059695717884805	0.06573758058210814	0.1690269419398977	0.14912388481004868	0.1206552486887478	0.12270951047069173	0.18091820361166425	0.1894972866634452	0.1835094254425557	0.11763556352947453	0.09763450741094647	0.13292764225601314	0.19878267038404204	0.18152435925420948	0.10336791521954536
1112.5	0.13008811788159502	0.09375649073853976	0.17259707115679473	0.13937889158804614	0.11330783334937183	0.08937045453547908	0.14023193884838703	0.06891767328243792	0.12822474781724044	0.17068962054969816	0.10774337109630125	0.14676829329144864	0.18418365018935984	0.06240883662623226	0.06928922126873038	0.10381486922490323	0.05738901122664924	0.08691690115735506	0.06953375115259239	0.08883955642486034	0.09991757220659059	0.17301948289056485	0.21699508125175382	0.09625838876313049	0.12924401748295605	0.09088138507761416	0.06311491012849345	0.08478436742646656	0.0717620053382193	0.09097260980430587	0.06258045040507138	0.1118144090022033	0.08878134039970223	0.11983604764899529	0.16296190239745148	0.08566885223142397	0.181523029334996	0.16331404544422704	0.13967146113933016	0.1637514250259518	0.20474014589398934	0.19200134058143054	0.18596757786675472	0.1383077769976186	0.10538959195341625	0.1357449064238336	0.18447817450413256	0.17710312013796328	0.10930689225879825
1115.0	0.14938993521730937	0.10338659414383446	0.16209769160840548	0.16227148715733597	0.10855320122931181	0.09459226219124513	0.14971187607856143	0.059201734713677776	0.14470759535066163	0.18802553405493358	0.11924260048000862	0.12597844008545397	0.14331869262038058	0.06445141500999571	0.08295546922110221	0.11653697308418859	0.11692923543044524	0.11426585756162266	0.06696810763019607	0.12413305861242976	0.07656604955540175	0.16607230935405407	0.17697799443324705	0.12100786103963186	0.10609585192772131	0.08078665803991264	0.07167493391337502	0.1096955346744001	0.10628855121496826	0.08775588685665246	0.07830736243954972	0.10583351899909609	0.09328778734618295	0.16713126754671082	0.15543178219760925	0.1412901670046858	0.1846540800730071	0.17420107563564222	0.1304960211741222	0.20403044725206332	0.1674215510735983	0.14463522452511174	0.14084942657251373	0.1637023943511375	0.1252758170191659	0.1062052517391721	0.21119126438131	0.1994103289800278	0.09132523285562354
1117.5	0.09621687547596199	0.13078716981697644	0.1798975827444791	0.15397823234917693	0.13213253207155337	0.08654006724493966	0.12832288030709196	0.08029300598691017	0.1324358347917212	0.17089570607984872	0.11388114784767644	0.1544168480159454	0.12213247915792624	0.05918999600979721	0.07555888234341776	0.12486755026691354	0.13700935775042553	0.09125677453618375	0.08202552106885429	0.09037117104705723	0.09412372709252143	0.17000901105811086	0.22166927457621755	0.1443397227976482	0.0946105563190511	0.08254152873378413	0.07953449047785431	0.08639012302341924	0.08722029037216679	0.08778276725551899	0.08321820784924235	0.11005045019415825	0.07726816258797001	0.11023516216871228	0.17396902814933635	0.1220220016847164	0.1689317656374043	0.14786735482191538	0.14525457743076378	0.19399501754204837	0.1857127026356104	0.1816874058953129	0.13386353367354206	0.1588261629543555	0.09246593005659974	0.14820208966742537	0.19053625436943072	0.20242329543933427	0.08539128066247614
1120.0	0.190540052244614	0.08774199410968506	0.16358892119857932	0.18602747969693578	0.10461738426099591	0.07763767124943154	0.148941379904824	0.10312863844575008	0.1454716304763357	0.15968213275438126	0.13381934834006795	0.09752890584836321	0.11656035223728248	0.05852002584767636	0.0873299667796571	0.08078963763837228	0.0856291994669193	0.062102751596615734	0.07143930106329828	0.14199445671833724	0.09643691465739766	0.1790604526779176	0.20749785249252248	0.1386001584431419	0.10421553485348974	0.11680653796418651	0.05421233409258104	0.06555043168827497	0.09226425345323319	0.06282190821650084	0.08324542437878696	0.10744990596899556	0.09545256982927348	0.1787266088435406	0.1489542120984748	0.0938508382166677	0.15578944848360077	0.1526054875918037	0.11988302643627624	0.17443882290363247	0.1903056077526498	0.16680729133032934	0.15005117526778844	0.16445940810916487	0.10639628269588788	0.10260689991798067	0.20118958170341802	0.16565836771404704	0.09990631233450986
1122.5	0.18675603189227546	0.13984914160242792	0.16565877034455292	0.1601817497062284	0.11911560441557738	0.09814587164766217	0.13960454040250045	0.0993873602573433	0.12443405398949126	0.16432406640663985	0.08965011475641527	0.1292830152570638	0.12326145206299266	0.0705690306237925	0.0640535268482227	0.05852662404816605	0.10143145923573589	0.06402753965358121	0.07897755115200356	0.13346284243576573	0.0990051026801023	0.168320135542244	0.177100059847153	0.12384580537781245	0.09436947748430728	0.06532866485969574	0.04098997586136713	0.0802509180439689	0.05682075079091203	0.08175478489567685	0.056876959870897775	0.10540547046888192	0.118530808144585	0.1962719630307187	0.09615985009896211	0.10441294064196278	0.16118792403426685	0.15659056202144186	0.12363186466656327	0.14779808420665885	0.16021827885043152	0.17760686776879403	0.13252733924331203	0.15376410604347335	0.13651504110149737	0.12621515222695628	0.2263574180591846	0.19204459149558611	0.11152057246701684
1125.0	0.12895148051056346	0.13467174336121426	0.20026625446171897	0.12883929757093038	0.10887755526325721	0.08633480629243726	0.12326668623627951	0.107307621196107	0.09684531442891255	0.1958207596317107	0.09022904845425055	0.13660319289854936	0.16202554163263458	0.058620751071616975	0.11262585199948172	0.06888247699058997	0.10041481558875859	0.06935574802247796	0.08012117078151128	0.07353165542286492	0.09113582577643146	0.15170457269055548	0.1607692697993859	0.07343263233044661	0.09828899084575869	0.11205863528077535	0.04971276321327639	0.07194098871726032	0.07636648602656856	0.08154588685675022	0.07036347994272296	0.12055808218926671	0.075460100998316	0.17813203140686396	0.12507707232286785	0.105084367757007	0.1569180346139617	0.13919819311833317	0.13257347088901303	0.14936288647369667	0.18551455547639725	0.13416687249973433	0.0912976900376886	0.16411910302443034	0.12415804635993424	0.1157238989959773	0.20108990623846287	0.17651492547223954	0.08839291201922027
1127.5	0.13986698030152575	0.08749884832185273	0.1732031391277302	0.146207415085331	0.10589851510835234	0.07441651545199908	0.11678974876630914	0.08833230908044894	0.1451070841401863	0.19334552088483248	0.08420014238718612	0.12436044627129864	0.2245205081965728	0.09802017173374558	0.09345981502725413	0.10307322107918644	0.10775987415431815	0.08323588321769926	0.0771367051158449	0.1065991849607278	0.10677152650508484	0.16775924384450236	0.161487713003374	0.10419548675131825	0.08831439692245455	0.09184542704844705	0.05365746151185549	0.07855303546758395	0.08462089539646234	0.16294407482170162	0.13495127044948824	0.09281967915167585	0.06376493665488064	0.16664129028518043	0.11407469617056112	0.10887790624129522	0.17538005708831225	0.1303064458988155	0.14867200563730298	0.1708087021138507	0.1819912909605109	0.16315034991609384	0.11302462005859618	0.10932654747808752	0.13805255506682326	0.12072460987244873	0.1542317259112059	0.19216828550425075	0.12710460510494032
1130.0	0.18391482347330285	0.1175167672371328	0.16523892042689686	0.1428178298337107	0.10357265460504982	0.06876762871293253	0.12813915681201885	0.09637973629675298	0.11119013443009998	0.18889779514082272	0.11123098533801254	0.18249261313071635	0.26605387919364004	0.12600186951552952	0.09696246735922359	0.08260003956727542	0.10387330109695318	0.06921081538143721	0.07813956295574541	0.07452796930571175	0.07406224760033708	0.1616112341807032	0.1299630431911916	0.0717688091089692	0.07032648657761013	0.08557146996206007	0.042514100497575966	0.05814199441009345	0.0856198277501956	0.13737316915961756	0.11336161498714632	0.10158696315890044	0.09278887242711333	0.20459698657958542	0.11081710384505936	0.08736873704756197	0.15868485521572948	0.1352362513625333	0.13325435365842242	0.15641363590441965	0.17344290465747167	0.15536528668240163	0.16134930487274285	0.1563741917491558	0.08054314198328964	0.1064227574404502	0.17490408929331433	0.19110427080497794	0.11397284775536563
1132.5	0.1009828124656127	0.07142588610171581	0.15247747471734086	0.09815888530254101	0.11871666402369738	0.04690387201798779	0.13524367299151802	0.10710333264054943	0.11691425252631406	0.18141784766576016	0.07577480350265575	0.14426761742578234	0.16799559304885422	0.0606627395392869	0.07183815473810354	0.07851224145581227	0.1241401312738534	0.05825095942546737	0.06850638915067628	0.07644712414740674	0.1025698722167223	0.18013325177621986	0.16127030318018432	0.09438873223469338	0.10105986389031595	0.12069500258423983	0.04837107459782622	0.07217089099174494	0.08868066260987832	0.08323546161670597	0.0736004609501295	0.10052944218789989	0.07122333535044705	0.06079912100061622	0.12210119738130357	0.11965169125891328	0.15591116151294412	0.1733268445537021	0.13528454398410042	0.14909927369526896	0.18937817693680686	0.17397226856993486	0.08977506625685899	0.12604819995156957	0.09646823945216425	0.11430460913528169	0.1596908661911501	0.16513269329383493	0.13077269353778373
1135.0	0.11434678260139174	0.10719707166164313	0.17886920642698542	0.16164627509105103	0.1222632146049822	0.07663293114357905	0.13083499266084864	0.07617291970894258	0.11573553383636638	0.20933858285069395	0.09946612436508089	0.12769937601363346	0.12549084153614543	0.06687612298592235	0.06231493284222693	0.05589462660120648	0.08797921193316731	0.05308558552633162	0.05845640142029541	0.1103009416716295	0.08953996032231164	0.17425461412535645	0.18499275480875102	0.07952847480829409	0.10274233833961416	0.07321078600667262	0.06965487720934739	0.045762727832176366	0.07351994459024774	0.05349048600249266	0.05789561256957688	0.07991569561932806	0.05716522208221127	0.1342476849559577	0.11324279597137302	0.10140558545476415	0.15053730751433572	0.12849322401081878	0.14159316239186234	0.17060946700951585	0.17316610662487858	0.16263658440500492	0.16948048792742598	0.19846064028986923	0.11169817610012635	0.120930290392479	0.1764002528411481	0.19312093949962342	0.14535370266704675
1137.5	0.12958915928749432	0.11635559236323219	0.15337021722747304	0.1044435380618728	0.1044087620304084	0.08739565268880053	0.1260596526672213	0.08504183170273963	0.11961337744489522	0.14177079624929123	0.1110046566695526	0.19123617426554076	0.21937014196570856	0.07124861161150818	0.09576654644961001	0.12307628277011742	0.0997729713988893	0.09503102923356495	0.0645803879669636	0.08672792844053163	0.10592299496698988	0.16285999032506776	0.1804608117639425	0.09232076383703973	0.08929125767845404	0.1099047725953156	0.07988963680159497	0.09946161665897142	0.078560986161488	0.09455749447187534	0.0706426645384519	0.11068154752954033	0.11310082904286048	0.20385786368152142	0.1755972460667856	0.08938169317310218	0.16005295212634643	0.14910528482685634	0.1044593240445271	0.162403617831073	0.15430404553730057	0.13560663794860642	0.17721094551216318	0.16345860447131325	0.12136380090511115	0.10812047554386767	0.16332282085566258	0.1827672006306247	0.13729032565061197
1140.0	0.18916886284669052	0.15378025993282302	0.1924950807611895	0.10434635394892092	0.11027624039864248	0.10849237204695275	0.16668537990573049	0.08193029350839758	0.10004415821975537	0.15627009100881784	0.10240732261549894	0.16967971610421537	0.23507788347913783	0.06919081316193194	0.08900628316640985	0.08327977336610679	0.07534263538495992	0.14007796903755743	0.07880100246283615	0.12196063827679489	0.0775742482069091	0.1590632695462219	0.0913788054736336	0.0805956659825578	0.06873360027383019	0.14345978718004596	0.07793795746565113	0.07230579961251048	0.06813048772493015	0.0797379170717909	0.08326567947709404	0.12195040442018952	0.10935533574005367	0.1976138485409976	0.13210761897810197	0.09941900872326345	0.18575744337711056	0.16146311318251502	0.16442055786205356	0.16604978600832251	0.18349836331587926	0.137448540313596	0.14599894107580608	0.1475830864252279	0.06360690896981783	0.13684701034044935	0.16650469258258507	0.16407404729073652	0.1246538513651197
1142.5	0.20071710456462505	0.11402708022059885	0.14452559410928661	0.11161357609960576	0.13093945581062574	0.110254519869444	0.1465463815181025	0.09426695690691876	0.10358722962125408	0.17246507143772918	0.09789766745757972	0.15228864276011195	0.14730900279600043	0.06021156414151646	0.07474133976154271	0.08530789967073936	0.08410349330896388	0.07554230319037221	0.07626433433433831	0.07067313883814086	0.057067763919176125	0.17009070893567305	0.10691874785353382	0.10992712985803499	0.08955716387562132	0.08791619017565183	0.0608026332838508	0.061595878795840865	0.07971712727411165	0.06207846342284853	0.05949708429443666	0.08395835048901001	0.06709813822504143	0.129841238258406	0.11306038084642185	0.09330761993190373	0.16857839886340004	0.16380909073575714	0.14321172561913098	0.15037448058501918	0.12725254756427273	0.12813031893826538	0.09860463842409217	0.13766621418084304	0.08670058522580737	0.11723210402789254	0.18454485276585733	0.18403549377034412	0.13013502133705476
1145.0	0.13527182243486874	0.08721840165937297	0.17141110036663187	0.12176480494888328	0.10675850702971751	0.07328037138110349	0.12429722080044069	0.07010721967031948	0.1489197529801454	0.17984347804442813	0.08340101905136045	0.16619279553011862	0.19892992877582955	0.10053232633575489	0.06554571782391302	0.08740986916056938	0.15038740192617972	0.10302392833689861	0.08513007743369473	0.11105153813347442	0.09645832272588495	0.19797514904274352	0.20686873251129234	0.14509671847609817	0.09966746940622279	0.07613418669988878	0.07930112205520025	0.07232573008176195	0.06999188021744052	0.12897356056144096	0.12849900541045248	0.12215585371055689	0.08197827216130078	0.12233584237008255	0.12542712647044482	0.12849388220577054	0.15395267997566184	0.16307884724956456	0.1359197088744324	0.18854796054354084	0.14876380065601622	0.12472731181949583	0.08596470444185594	0.12582512151770314	0.08495786344940308	0.09560711203995906	0.19460998350550854	0.1849397119120588	0.15961997620467377
1147.5	0.13396802205288538	0.11288786713836715	0.18101439289955165	0.09734162099997254	0.12782892985129868	0.07961391586721524	0.12533154745635466	0.10519883565761501	0.13806126292838541	0.16358389630966608	0.1170011437308547	0.17449545125214666	0.22993688960886083	0.08808103662049703	0.08400778626422513	0.07566389783705925	0.09301527379050287	0.0531476214252113	0.0878002272791035	0.09392907066996144	0.09683097487255832	0.18714603856323717	0.16458767297607416	0.08671575740615241	0.09553361277907656	0.11295605690484328	0.055208874194444785	0.053974302047482506	0.08150014638159514	0.13019388500908569	0.11923705294403586	0.08893008931437316	0.09303676686740917	0.18529189131109472	0.14950183087946078	0.14274515556891618	0.16145146486888975	0.17054031597598454	0.12487526272228415	0.14817009058703387	0.09608521498254893	0.09955856031386806	0.12672307927030102	0.184115417795959	0.09827747850705741	0.07269991789799303	0.1414808754246547	0.14274459091088953	0.12144265343106811
1150.0	0.1783145862628729	0.08288149025184345	0.16011698028477636	0.08036073485859335	0.14493329942305325	0.10740816448837813	0.17261343231240292	0.0769983615632276	0.131214714183227	0.16245459061195575	0.11055909037043629	0.13499051481120816	0.2043972646176399	0.10548114774846916	0.07844292584128426	0.1131024286580639	0.07599341746544817	0.08376891969581818	0.05733433323201024	0.11116153622036427	0.11780762319429136	0.23810213537539388	0.15379587596162114	0.05643994466669913	0.08596169902550191	0.08289626507881906	0.05508583218939257	0.05683407622799311	0.06911749170534055	0.13470462325113539	0.12553729707248687	0.10806686848201985	0.088082912520236	0.1756811279125799	0.15935793886508806	0.139744780969957	0.1926990605760427	0.17933921081246001	0.1352637803225376	0.1576561762171237	0.15906411861927747	0.10833462909011657	0.15634358404434326	0.22117279846501092	0.11855001510439228	0.1122748961449248	0.10285585362073443	0.14083309364282962	0.12046458241227537
1152.5	0.25921652220622304	0.12487664008299244	0.13285350151418598	0.11920724273811124	0.1282385104811432	0.09792823502327547	0.14750116481900852	0.1051894295326111	0.13657191037561503	0.11624709964089817	0.0942192088256275	0.12739460236115796	0.15675218052184445	0.06440586523062033	0.07418615053377006	0.08383404639437755	0.10993111217121537	0.06748949794178681	0.07157177362276013	0.14243634429213667	0.1149911676909672	0.17991885490545034	0.16068529910103502	0.10145169136005133	0.1050368156180278	0.11134411053950859	0.07134530427505771	0.08655804312103144	0.08681174458080765	0.07419518109355645	0.05732999037888463	0.11823500727674366	0.05060330036933058	0.09035044340676093	0.13390584833956512	0.19442923582592278	0.1860505113871886	0.18483507069685393	0.13539012021626717	0.16068714881532048	0.12035038436750595	0.08378163806297975	0.11000033207275564	0.13870509285897883	0.11653166728934043	0.06184681346458816	0.09203640810554303	0.16495725033100467	0.11710915320444379
1155.0	0.1377569114387547	0.09705342894904177	0.1477805418899312	0.10360234478374826	0.11415203114118935	0.08329051193399528	0.1609597027413001	0.1701709488813568	0.14491998629345268	0.21625781099637323	0.11197780751044657	0.15626392285491852	0.23189884981691408	0.12209949957544297	0.12981492971535244	0.08916541568263586	0.10445966002797479	0.0520378887747947	0.08904505263524382	0.13338316764326308	0.10470600582160212	0.16462729046097044	0.16969604330191945	0.10188523364869294	0.09963844652548418	0.08610867471071228	0.05687723454607799	0.07268374559706581	0.0941116486990698	0.12650580937958014	0.1387898340503616	0.11191064497557893	0.07505425793134352	0.13933109329870405	0.1690521058613425	0.17204131273192746	0.16375730103477362	0.19118487260702635	0.11782367197796552	0.14817274596950808	0.10463703756676909	0.09135996507983794	0.1102872603686738	0.20400945381844715	0.12874556863503703	0.06072594887801456	0.09517509335393787	0.09600853559951389	0.11708949090680948
1157.5	0.09360285895547316	0.09341417300135157	0.14836646470760947	0.0853982666647422	0.10973965391368763	0.14060619088434917	0.1451557704664142	0.20799722052831895	0.12631653275617852	0.16359686203239854	0.0970899110129551	0.1437158615388416	0.18533261906784132	0.11977538184698289	0.11082343106782946	0.08393795204033985	0.0713867244555988	0.06691930862310003	0.08500318823929462	0.10335989710323182	0.08106793778180273	0.1966829454993688	0.13696349693541543	0.15924096938319124	0.1240453340252732	0.10328631867863952	0.08609982145026407	0.05553450188930846	0.09724740416644732	0.09328260952123756	0.09072723520010315	0.08269215458191446	0.0534684706438037	0.10447043474436003	0.13413089925246827	0.19564780858320638	0.14552128544568071	0.1988616246201776	0.1447376607823667	0.1336024665476193	0.09744025722607276	0.10501023765137833	0.08633429700792453	0.15741144905594026	0.08385797764778076	0.04160782160134419	0.06062948438538663	0.08925717055423023	0.12693701951646164
1160.0	0.15029637026789808	0.12160369236805153	0.14496975290530822	0.1505319408527047	0.1322588777196549	0.15077092090391084	0.15631017858528018	0.20995481594690876	0.125191159939224	0.1948208198958333	0.09169059936521348	0.14455410257530665	0.19839437152282957	0.1059809236230871	0.07871966625438612	0.09992648804729558	0.09730934279840923	0.054131406968702875	0.08520916671121813	0.11126338258871533	0.06710682100183593	0.14242600394870514	0.1301295669246383	0.09027167041694752	0.0771556345338677	0.0979857990380426	0.08838763928082259	0.08366052930817666	0.083272594488489	0.12882719065157083	0.11213029308319429	0.11240938868839224	0.0975705000116959	0.12993641821168356	0.150231434473013	0.1435364545484913	0.17052514843073427	0.1887464270046742	0.10435906021577222	0.12893925867771128	0.11820011375086031	0.09479349675641847	0.10610076582769493	0.13259413889360527	0.12367211938612295	0.07044386798316067	0.08602413377144737	0.1025626413179487	0.1300085533497707
1162.5	0.22068810881915113	0.14009201204349084	0.15587365940618272	0.2528195362074955	0.12750906157470052	0.11155132400882992	0.16888722153864666	0.2270258317256892	0.1216366391017429	0.18972008612004487	0.1245143578213382	0.15605014031183034	0.22034723751823374	0.1105838857980796	0.07572093805203423	0.07660308978330743	0.11142178113256901	0.03608733091928734	0.06231962993973607	0.12770768789944512	0.06958702701787318	0.181480637093499	0.12683223093388865	0.11929644683381825	0.11294290892778869	0.09226936604038159	0.060164860049241264	0.07620272538723082	0.10593173771793002	0.11429451306144593	0.11230684865291454	0.14330454796195463	0.09880609697250545	0.11092380670264726	0.167091610132336	0.21973960698294523	0.18492862150009354	0.19199052325101026	0.16334220462450894	0.13725693837435632	0.09832503493489375	0.0797915528751628	0.08582564213127998	0.1278130889598705	0.08075616075489729	0.06888831692495286	0.06624484319123342	0.12351737775120432	0.12005248027677547
1165.0	0.11926550046352691	0.087403594553987	0.14822513525019346	0.17379533400853064	0.12910069259128526	0.134373947345827	0.1570459355190975	0.24046511045581026	0.15118052625501066	0.19552472292485454	0.11922819087284957	0.14148127036762864	0.16727138801749228	0.14211347448553738	0.10102304500814803	0.08166443400593533	0.1055822394919451	0.05026142777754956	0.09639287413044624	0.11402026943327978	0.062960844175258	0.1652455582374492	0.11384196391289311	0.17189587731217335	0.09567237032541251	0.06988660634384551	0.07250716124590047	0.05300023090940597	0.06826256698592474	0.14339707161714788	0.11789041650700358	0.09965693955810594	0.08852132655906915	0.10662100863730882	0.16398307927572162	0.19508876019881627	0.1821945042227058	0.19785070398976504	0.11959321694075728	0.11903363861950204	0.12060643001230673	0.09793364080004532	0.09380273171447057	0.15384644207482592	0.08606000888261092	0.08835209212317337	0.08222251263745328	0.15146805736923658	0.14053607461813478
1167.5	0.1628614983753216	0.06223995159940877	0.18929971696318698	0.15457563921512055	0.1363434530448842	0.135029048223462	0.1587962757813805	0.17523087529552084	0.12184965237000295	0.21004467911350197	0.13335910235715234	0.1533484326868465	0.15982356810631365	0.05894088974657995	0.057517741901529015	0.09081129832910184	0.14202705318551534	0.07507224105203056	0.08894147500290264	0.12181693625418816	0.0912008001380619	0.16987904754603864	0.1864496418806004	0.13124661972807888	0.11311010167585346	0.09727111891231055	0.07957132262163397	0.0639553192042871	0.08914291956985182	0.06402443305789995	0.06307989074578035	0.12104531230914493	0.09167842878705869	0.09388074561351052	0.14338386958710647	0.2061949956518949	0.1744348819553165	0.19565272279928958	0.12898666251509075	0.13837781600986634	0.09502335340990439	0.0725183140378815	0.11925375939380489	0.18550318562465662	0.1038597922150778	0.05669930342292402	0.0735786887410747	0.13636809224938454	0.1459266112089872
1170.0	0.25492709940406666	0.1322665548721298	0.19805939915144344	0.19293017108796096	0.15597227352062062	0.12046707104894772	0.14432883560212342	0.16590808458812578	0.13249247092031255	0.13333413588578255	0.10570626509563423	0.13654562001831044	0.22554994981733292	0.08000763858371714	0.07504926858925157	0.09849325203115974	0.10584267038799576	0.0750411056807195	0.10763860085234485	0.13759514566781403	0.13007129216854774	0.1666441786754146	0.16991153119176375	0.0837023568170708	0.12160519582656246	0.10524058064745388	0.0837666665506685	0.0753883806019801	0.06489895672560234	0.11354826205731913	0.11049334578677715	0.10234148950805537	0.06211362538939258	0.12594276864618092	0.10332444908579363	0.11543124258907923	0.13358861638392985	0.18073491348540943	0.12156475140879576	0.10064310563545102	0.08432723225747947	0.07412866712291406	0.09751478632823768	0.14029761757254117	0.10021346714312832	0.08506943579652484	0.09083243027674216	0.1623971857388298	0.13548887017211916
1172.5	0.14373328789768444	0.060033689183508716	0.18706957293307167	0.251335780273255	0.13386476559461113	0.11212221037048137	0.15303037051756166	0.22910221165296285	0.11605560421918647	0.23502700546039143	0.12087560792669107	0.16497331352670347	0.18964503665355753	0.07636729452977763	0.057002973938398	0.08876940307889726	0.08156098505782042	0.06660857914498071	0.05011082280177488	0.11554759133602094	0.10588991767793264	0.1843933296396293	0.17709205332013245	0.11729807633516086	0.08959463599635256	0.10523880699359334	0.06928111891521883	0.06286328316213374	0.08223465199198988	0.07763170048281683	0.08644081773608667	0.12732459838200638	0.09630487150517755	0.14896280593356986	0.17549877793241916	0.10439928968729656	0.16783032251587693	0.14675813987575628	0.13839550995121855	0.1422440219721308	0.10134335957429676	0.14953882089357284	0.14347148449150016	0.12438530311604788	0.09458775902351453	0.08660535255621694	0.06576472821386346	0.08923953704861493	0.11891837236212414
1175.0	0.09986504024040575	0.11193380555836281	0.1979493753847282	0.22623569689653547	0.16586730439076333	0.10991226100803779	0.14918579721051536	0.2115873815273386	0.1366236238561741	0.18263215441666444	0.08238083765464126	0.1625853000884738	0.15405514523498667	0.09404706376283495	0.09590051192502454	0.0933397532831033	0.10610682487239709	0.08942794934924214	0.06927153911926574	0.06552588076033988	0.07206025502634063	0.18339611228527133	0.12352911601994167	0.10697244788391819	0.0870055000994634	0.09027795818373481	0.07770565298842977	0.09093028152105626	0.07227471392275148	0.07097664012476305	0.08727376640719657	0.12861092330716034	0.06689308487984058	0.08770410083968268	0.13630768892599954	0.11160819684948764	0.1830308940685819	0.22158094873340217	0.11660917799672557	0.11307394180718447	0.10104357830864906	0.11104015082527355	0.09548336475542941	0.15452132173728536	0.10468271674389792	0.07542814109208536	0.1096626926097413	0.15236848305339068	0.13238266966551193
1177.5	0.12439577306122873	0.10333897619509098	0.18326449439903136	0.21047299504081504	0.1575807907142117	0.08858267627348428	0.1463628766190692	0.23185739498139268	0.12279911230232987	0.17702123959851743	0.09201768481054236	0.15451225397030036	0.18166572308406737	0.0931647511665981	0.07217872303734775	0.10693829214938994	0.1090948208805317	0.07050588722550885	0.07018253182672458	0.11164845985409061	0.0927404781717733	0.16256832730844756	0.2026582307525877	0.17540041381641408	0.09029859331452295	0.07308413178663498	0.05487642981962845	0.07399036943051636	0.07711082190525607	0.07450556557534774	0.07494328604246381	0.11876698226461604	0.061669833822441504	0.09905188146032035	0.12567805908370103	0.11662063217573396	0.17062599242404958	0.20027371142352954	0.1488690329818078	0.15052925480362866	0.0806285959625588	0.07534849893096066	0.15424571780050828	0.1924946519128759	0.06232171649158377	0.06316270759859073	0.06659210318877194	0.12669504785516106	0.10447534686598613
1180.0	0.13902727260152434	0.08385663888538548	0.17923648286796776	0.2899553320657752	0.18463930993056465	0.10438083333065952	0.12824028740173263	0.2415177838051459	0.16897129773584707	0.19542870166813964	0.15921319612814377	0.17032810300374213	0.21663684617432372	0.09449627342220412	0.0791420545449464	0.09468591712269643	0.115676228477429	0.0945821820239794	0.05537446435797651	0.07528289086893085	0.09292135367853342	0.21876139726145052	0.19337778703088748	0.06849295001400145	0.054329500059798926	0.08427578273921676	0.04497610667211859	0.08889407229282606	0.10033615432773478	0.08440362726688655	0.08203631300578457	0.10356291199048283	0.07993129353666041	0.12337637672499063	0.14354091684968173	0.12832746134607034	0.14807944692620736	0.1857671119740905	0.12362059686380536	0.13874444545207468	0.10691083285611332	0.11179268401152176	0.1393456646253428	0.13447710927447	0.09337333833880569	0.06409362125983666	0.0664894931234067	0.11538255772050811	0.14800046675605075
1182.5	0.1069785402765046	0.0724338377765672	0.19426563888510429	0.16656923998307885	0.08451766880380127	0.1343682676943672	0.15303717801360955	0.21022425290964822	0.08872959956825188	0.21599177681496276	0.1133704600876872	0.14337831240711843	0.165592355820319	0.08986715609871886	0.08424635913753235	0.09262051816569686	0.06687388160389836	0.0750601396106459	0.08343434806522011	0.09370960490926251	0.09542887878558665	0.17954027529772124	0.17617314611570375	0.05377027943225633	0.10939252961556485	0.07850073309153026	0.08379321634398057	0.1053675636226955	0.05785963022066861	0.08016932048205999	0.07546371254390158	0.08216272119309039	0.07641903700357261	0.1278677754015857	0.17388564918173766	0.12900492034312946	0.17669724265070522	0.13152553739067357	0.12281039427074952	0.14390922515512286	0.10981940401702107	0.11089643503139719	0.1104935390038732	0.15171088623371712	0.10906000273537002	0.0631546342110054	0.05787299383860855	0.10283469847817711	0.15820728857021002
1185.0	0.13450432407165785	0.09355950804349314	0.17497994739522535	0.2456723929868026	0.1690321397963188	0.085555118635501	0.1429197160448847	0.24756763199057105	0.1339559910400269	0.22227566594957124	0.1213079550887145	0.1644224805969729	0.24229511302511078	0.11013254509863642	0.08456195268001541	0.04898309510242413	0.113473569320385	0.08207141941889283	0.08748151043232391	0.10710044916245333	0.08900880842941679	0.1904442601361913	0.17183132820586602	0.11264230382778573	0.10387684372329455	0.11112589448149808	0.0864976182442548	0.07015690588687033	0.0629478398900869	0.1296702161002184	0.1171049640074402	0.11694534939983638	0.10549405010758883	0.1855104541099533	0.15398306768077463	0.11289948739209127	0.15427942242129314	0.14985530923938783	0.11953712180742161	0.13860316635281916	0.13158624566723615	0.1169559568596139	0.156654369700634	0.14210895963223655	0.11578994474258072	0.07199577173635038	0.04310745321240055	0.15592158303885423	0.15454260587818608
1187.5	0.1553084453697351	0.11878653756367476	0.21422139231433554	0.18264399741679688	0.11175119203691602	0.11737918888205798	0.16184570227453865	0.2818996304518177	0.1085506964074734	0.2031711204258693	0.10435685344782443	0.13397459457277835	0.24087115902952916	0.12185910195734463	0.07802676839231729	0.09936172802095347	0.17754817701691983	0.11710765447160908	0.072126643904648	0.13583224729327084	0.09248832671644697	0.1823947061009057	0.14629612992527458	0.06904465892786751	0.09159022419290823	0.08492740297244593	0.07275596087140845	0.09580728913665326	0.08494367206925307	0.14102384622371034	0.1280669117175718	0.09693954140146224	0.06722780701998678	0.06812069944489932	0.09061360913514134	0.1895635904844653	0.17603839782840258	0.2046792266162441	0.12744470958899431	0.1326785664505483	0.10332149788465703	0.08359556163779569	0.10841603252883966	0.11828817632820059	0.10792415789840906	0.06421246643574238	0.08589448077842933	0.145505908272561	0.12207212873970744
1190.0	0.11881138747847945	0.09378965556059363	0.1882410781440553	0.17337865018961757	0.13964700870339272	0.14403840920660255	0.14988619355989644	0.21658916202383155	0.14689431109253914	0.22653216046618121	0.10321104878243229	0.14756298450121594	0.21257933927176081	0.1263478938655355	0.10224707606936907	0.11558969062162734	0.1671579195173601	0.11383911724774037	0.07819455708267845	0.1582181621313146	0.11553974721573776	0.1695378775429129	0.1597641557937022	0.11738838634742386	0.10501922831493367	0.09872717455911251	0.05668078880612433	0.08672817943483441	0.08670620467374524	0.12667486354603133	0.13104161268279055	0.10925041791895783	0.06858015815569968	0.110150816241492	0.1497478816624623	0.18430580355153955	0.19697315891616105	0.16876265002190088	0.1406518609010232	0.14905402480542487	0.11354251168051954	0.09206187940506326	0.12230597969459443	0.13572998680232862	0.10660905870440396	0.05533456266066232	0.09393284310598751	0.13555353008802132	0.1269654450369299
1192.5	0.16458790064045206	0.1524736553672596	0.17447075247820298	0.21497807582925982	0.14888650768385023	0.1075315865196068	0.12219763231519154	0.24680310787763987	0.16223515440472944	0.22579553069543007	0.09332246442728045	0.14337384134747008	0.20211949881934865	0.0987537303634284	0.0779791805674169	0.1251826948042841	0.17633601788919684	0.10078381010629824	0.08586039872125076	0.12129604382222355	0.10001577993840045	0.1776705600657737	0.12535980153767387	0.08362164331010295	0.11212829124571062	0.09423920320649881	0.0770782263439269	0.12020519410494505	0.08465096418143978	0.15721292067600004	0.1305347749730683	0.08939348477453651	0.07155221423142324	0.10732979544747324	0.11654214302551419	0.12279763337297106	0.17414847404837608	0.15578152333456527	0.13281046392832532	0.1494126244569047	0.09196200633396452	0.09428504424520745	0.13977488465337604	0.1843742418374463	0.08077341150301878	0.06436106149629732	0.04883140007270001	0.15237399236088817	0.1160899740799694
1195.0	0.10345283691615488	0.12205617061026251	0.20592866679145944	0.21867749544967546	0.1920795537921271	0.0929130532666165	0.14389243060310047	0.23023629587965072	0.17008452908140312	0.18882604470157235	0.10792952683929495	0.15442654586845475	0.1830385026469153	0.10819552808977295	0.09930454146490464	0.0876819546331449	0.17463544907541081	0.1255898941597615	0.07728523037621703	0.10607369750622442	0.09257925836306335	0.1346489033687216	0.1216813533754314	0.06621619453216006	0.07973219962770776	0.07718073495870081	0.05538885788594137	0.09824283867875375	0.07224063473020399	0.11998285954659495	0.1083198586027653	0.11438950199533851	0.09473912109495967	0.12762513468677564	0.14423623243746445	0.1426019904264122	0.16179425791093593	0.15866235491446234	0.10764511251289877	0.11284740679843837	0.08732072523953406	0.10543352618942026	0.09353753941273309	0.16654008785791324	0.08201486714959758	0.05639759460940772	0.05255571460718828	0.14741900038396027	0.1045281372530952
1197.5	0.13767940330300213	0.10915908388411281	0.16669888529393256	0.18466578680271636	0.08658644355224879	0.14095589684611912	0.16912606987539947	0.2442293890438699	0.18916036774724243	0.19861628930039313	0.09463927116569952	0.1511077198948374	0.21849034349772536	0.10777437838215458	0.07354189120995532	0.12330607993569176	0.171247898140878	0.13969889783692718	0.09816770410918435	0.13557951189721495	0.09615480574817256	0.18522382625657036	0.19223565836877507	0.1606009145931187	0.10660067765441968	0.16997691296810818	0.06462566140140925	0.08758778661825531	0.08812585264795121	0.12005952653571268	0.1322354684720252	0.12458993239568283	0.0557860560969998	0.09904957674608111	0.14056869229585567	0.12405998684643073	0.17925176359977205	0.158803985957912	0.13531577709811857	0.145078648615556	0.12005486720890245	0.09179702217654129	0.14361171270512377	0.19924634161191476	0.11125458652118979	0.095588769205583	0.05975113822456796	0.13138796188548893	0.13503970885189695
1200.0	0.11343558457938638	0.09686510114376395	0.16346152749644383	0.2578107135624336	0.13785225247828453	0.14002810527222342	0.19927369694135944	0.32512116098852795	0.18270359059230765	0.1767735742701679	0.11584152256845967	0.1474147170837186	0.17079042341005796	0.06091736061424179	0.08233407233026972	0.09571216823700347	0.18129516896962894	0.14204901531081124	0.08877900908873365	0.14319636668821992	0.10372543443527496	0.1495353743069217	0.18530577016662952	0.10169284229313878	0.10670190553091381	0.15816047168028252	0.07093152803758754	0.07515178076437838	0.09708247497028087	0.07891165204881861	0.07677879840772253	0.08123873881762134	0.055189213841862754	0.10725616664875505	0.10956383928427137	0.10166574610191588	0.16823565203745483	0.19661312947379136	0.12046478449091826	0.13447544116857424	0.1082595741244661	0.07834532336618068	0.0713015167751124	0.16033720495011303	0.1284662639065347	0.07854717179847144	0.10964136504046113	0.10565784618336788	0.14795208034763427
1202.5	0.1550706354683073	0.08979895053003839	0.18011573876200698	0.13799566812606726	0.16899902595483723	0.13043584995452664	0.18895498924518872	0.2825021946763333	0.19177625440543347	0.17644755596505018	0.09948146248840577	0.14771202605720704	0.22499862421984668	0.10955631983168722	0.06374090912070833	0.09069238953263094	0.1713754407162187	0.09695032932252896	0.09490385533510763	0.09387385673350157	0.09880075673285982	0.20126046038743528	0.16746201512113068	0.0737684775277525	0.11233390684209406	0.07105242300878697	0.060983289935220585	0.05818490748104749	0.07247297265248166	0.13565845862206777	0.13024900008944942	0.10162876819836313	0.07593405044052381	0.11127703579847456	0.18617647621045075	0.10072760285245458	0.18388727895986517	0.18548262432678161	0.13961669869593374	0.14578279900069266	0.13432423491732767	0.13582829339053995	0.17760873274104186	0.18861258726738228	0.0976619203684404	0.0555929948981794	0.04848158685486642	0.15522385642404352	0.12255585735470557
1205.0	0.24763326783183506	0.09550216052956931	0.1758811912843917	0.12739079513265134	0.13002009148812374	0.1403323203649244	0.18360861036098286	0.2832010070703641	0.16012280210932786	0.18572187222398356	0.1038579894120216	0.1769453889943391	0.2911183910525379	0.10062166105332476	0.0962744964082064	0.08676192837721051	0.17228694627859897	0.0908909143689404	0.059815852632997754	0.11709941580582076	0.09456060437794665	0.15630698011608887	0.2009183379926949	0.10254991430666337	0.10017031151148807	0.10977468738491981	0.059067314762714346	0.07781401952060854	0.0806015622846587	0.12039229291202869	0.1274853323819996	0.1185719151864769	0.05971843693430927	0.16938982185001258	0.19179810895465083	0.15663343979419822	0.1749128544720483	0.13951777925536366	0.11678201762272827	0.15670216968632952	0.09456630723147756	0.11944512177008224	0.16013702102130922	0.19506843415208364	0.11296664057085451	0.060407751974883836	0.07044438886905975	0.1654489727947096	0.10668157521165317
1207.5	0.1225255122921513	0.08322468799037558	0.15966597117773684	0.10770944049456735	0.11161882912510047	0.09111780759857566	0.133003635625667	0.2860144186095012	0.2063632709292316	0.20968268738571566	0.10202962960484883	0.1631798897297277	0.21623767099833507	0.11149744680156476	0.08739391927111179	0.10368767430706151	0.15778526318661704	0.07665573926640099	0.08471282829042977	0.09338320883776427	0.1187913313555321	0.18207685299773213	0.17714665146396671	0.09544345426910399	0.10678589198004253	0.10393495753875366	0.04812289618314139	0.06297685814471048	0.07766309921729826	0.1382133687025458	0.13907600551647006	0.12365164431852473	0.07927243678778391	0.167517330789183	0.16452748800752842	0.14217207803370702	0.15802323639731064	0.14836476976834198	0.12748683779119002	0.16148038636429196	0.14255083287032097	0.06513470142232837	0.1346713868734418	0.18495069206323142	0.14794546633833552	0.06145244307185614	0.048449971632750354	0.11800012081870707	0.13345154514296703
1210.0	0.1230280434348454	0.12156185297299393	0.18111022162186527	0.2212230321063161	0.13316016712276563	0.1189977955218318	0.18331575249970428	0.22171108970410422	0.18176338064211978	0.1712033457027404	0.11126518645774501	0.14590763318245753	0.17465532062382055	0.11398566171766782	0.09170827041362477	0.07999369818348347	0.151518480558957	0.10601392031289174	0.060330556906118625	0.1285581014422183	0.09113110934660835	0.18093567493955356	0.16586251096993238	0.08358778717104877	0.10031290760868901	0.08491418716025434	0.05762915532262246	0.06977107382083002	0.07234745351129562	0.14708622277055233	0.12012685128755589	0.10570697828003782	0.08532512505894507	0.16529045637522652	0.143571457508834	0.10888182481758697	0.20587819171921606	0.17491508285975024	0.12273333596618495	0.12963487993457565	0.12493306367620602	0.09759032206315697	0.13515618932899673	0.14257315141597365	0.08654039419184412	0.06416708360819741	0.060529559152832695	0.0793637073481926	0.1109314305016481
1212.5	0.18946718149330566	0.10592389770824126	0.16160574152463048	0.12639402116962067	0.12019361324319024	0.1014179685165258	0.13994608257549224	0.23484334907634677	0.16595997225697384	0.17957320667016155	0.0921755007483734	0.15467355885015183	0.23066202801184824	0.08760422741240677	0.07309693008494116	0.12051938755660424	0.17499534931522917	0.09502287365608213	0.05212966255046356	0.13958978627292906	0.12204989758644144	0.20730398107514048	0.19326143207750593	0.08591824157392294	0.09220645392257508	0.0777700634137737	0.07739491053952348	0.06647617829326713	0.08190203820598568	0.1272621325219671	0.1260545814576283	0.0867449254896154	0.059849838429757156	0.05481781853625944	0.1462007150421702	0.11999803714968287	0.17186728489914427	0.14974209014783754	0.11299075710203679	0.15494422406047428	0.10767832941949904	0.06879316240883425	0.11476742135307128	0.16454103125186603	0.09898206657625369	0.05909895985916084	0.052684877818798326	0.12786450152012085	0.11942708837015238
1215.0	0.12798364588690705	0.10706181194066616	0.19840999364661602	0.15171403525336083	0.11099478910807244	0.13648555198128534	0.12205339536735377	0.19140563968628826	0.20060592819118467	0.19723554912101995	0.1257310751643703	0.15286679263433472	0.19704766103810542	0.10105927384379833	0.0760355203922292	0.11226006071812875	0.18447086645318697	0.13127429285065015	0.06539495913015403	0.1288854374508633	0.10143045753148201	0.167732329864916	0.1638613413595598	0.11131337397637991	0.11935231306727655	0.09495846118359867	0.05226403719010944	0.09687905993894007	0.07377038353099316	0.1395684119257322	0.11860060347187819	0.11937394794909076	0.08076092911185527	0.11777029416548879	0.15446274688670342	0.14481148090814386	0.1576561366751086	0.22389594616698272	0.12279876929778212	0.13558438632152148	0.08742026236300889	0.08787731538832971	0.09119531872220207	0.1190312848045076	0.09252665500453586	0.05751342255847938	0.09712588534397379	0.14253960401096297	0.07691502279569008
1217.5	0.11641629252146699	0.09659636870350709	0.16486486863155303	0.18556927725971253	0.1252355629342969	0.16454219032148115	0.1417141781366184	0.20366029035134284	0.18591731097754557	0.16473139742290907	0.10611774592163255	0.1299820787009201	0.1967104309477768	0.044441768783473355	0.07637289099939795	0.0645798407155206	0.14459971819134518	0.05197974640804387	0.0598596780341202	0.1447483080406145	0.11000609846559668	0.1659139481066126	0.152974490399183	0.09670994808052927	0.09608192697247142	0.06515270827740907	0.04051647088250018	0.060941797487881935	0.07302704375723522	0.08476840366623378	0.09976252003551672	0.12090815673665113	0.08285046745656982	0.16871276049154094	0.12616716246255305	0.1279978089271465	0.18006285924094126	0.17735651814497508	0.11568860849771766	0.13545119462315372	0.09845205725368748	0.07540225714084782	0.11828217518020935	0.14052233654968463	0.10333627739457901	0.05331223913686913	0.11098974604800872	0.12201089003424397	0.09639576484851328
1220.0	0.1829108197617022	0.10773352878486013	0.17848728799278846	0.13204486928459114	0.135222687286027	0.1578681592263774	0.18222845564771747	0.24816132933035867	0.15436851257091408	0.21678252800007186	0.08027707676067651	0.14768381284306137	0.20190206022541937	0.10206218671283342	0.08756471363213507	0.10502177381635405	0.17763844788803668	0.14690923390849325	0.08550500840260791	0.16219219784801855	0.10576082452766493	0.18789796771563302	0.18346969279524025	0.12181648348444467	0.0943791569914367	0.1303280900784795	0.05956207499529366	0.08722993733285606	0.07364106367349717	0.1648698453784757	0.14696675101759715	0.10226859225338542	0.055107648358674516	0.061236635831429395	0.10639874364434504	0.14962632312526045	0.19300362273813665	0.2066461153054842	0.13722857414049722	0.1504597683436611	0.10281385059078291	0.10372269561131496	0.12261274816716815	0.16642484607624322	0.07897742336676658	0.060716430326207396	0.11519393080448886	0.15943390232680676	0.1114610718245794
1222.5	0.23432526256214134	0.10283074061474738	0.16482852506809934	0.11736357090483811	0.13665081099536894	0.12503801979094767	0.14371887050082438	0.2914673720298998	0.191563130590512	0.25159863369513646	0.11547103383497263	0.1530516274132411	0.16871565082312784	0.07294670377369684	0.09108651385659877	0.09700045106100946	0.16332835198107565	0.12950468941389473	0.09644120666230094	0.11427565261986757	0.10356065880158705	0.185711643806881	0.1698010480730318	0.09094026257357117	0.08711836478558972	0.12533614717810168	0.0686701792444672	0.08649444280672927	0.08612292273649362	0.0883477099208634	0.08427442960549456	0.09059450589572349	0.09310397441399593	0.09105870013176931	0.13863964383713176	0.15486175979231656	0.18976554318844538	0.2019228895760203	0.1348309001251291	0.16541677721537945	0.1411286062732143	0.13617076929496807	0.12268920931778887	0.17932196330214814	0.11881612788529385	0.10710027429588187	0.11801338622018219	0.13120956276924733	0.14436358593218815
1225.0	0.2648542729571526	0.11601650078070251	0.1458882952862993	0.10779427484418388	0.13120141986170142	0.07716511259668031	0.15292080050671514	0.258683916586975	0.1855386052959108	0.18547075511577804	0.1496428091597442	0.11996625756946597	0.2114253067703761	0.10862906238971021	0.0869635768394361	0.10373656195898444	0.17705102882038634	0.12202720883512652	0.06620182968643122	0.129421631824967	0.09224177638606541	0.16060170600015633	0.1458369525946371	0.07397315591232959	0.10389320543362204	0.08961660969203669	0.08703922725431029	0.11121021414151984	0.09891650459309359	0.15129192063784677	0.12987893436339637	0.12274187994356606	0.08908725915186182	0.1715399019921425	0.17152641334592483	0.14475716609931777	0.19488236800928752	0.17373604516299246	0.17010578191503922	0.1857608060874795	0.1484006962911948	0.12193722063663806	0.1366027138048207	0.1646251849186025	0.10915341618243103	0.1016093633349039	0.09767309886459308	0.1501030981267945	0.11858924704984085
1227.5	0.21628294141866614	0.12254870764575654	0.16239515043127195	0.10462340082303456	0.09427872676620204	0.11003334095790034	0.16556837082701997	0.21758942034580328	0.1824129243213523	0.1579046533948646	0.10137179817355875	0.145518910511201	0.24940690978677849	0.13012515014428117	0.11473963682413119	0.11402866438531352	0.15201757671189026	0.06001636967115631	0.0747297187221611	0.12981634226169383	0.072191726746888	0.17961107494892636	0.0834327907881149	0.04562350701281581	0.06675689213555296	0.11210003713037746	0.07921135244076577	0.09032097026770636	0.10557108974001937	0.1556684094205059	0.14633666521078165	0.11319854029598544	0.07454979909033749	0.18614364696413163	0.1351069217535635	0.1596933013595976	0.2100382383898377	0.25203081662681975	0.12608014920712077	0.15114406591677687	0.15048575745136392	0.14533625614020454	0.17600716422342372	0.17010378503024734	0.11245492809003493	0.1165129284406452	0.1605978167691508	0.15303972142256092	0.1374616175847307
1230.0	0.24091543006061927	0.10939734248629521	0.13753329044574833	0.19413204502749976	0.16129505319403822	0.12688821147779047	0.14434474217524562	0.20039316583550132	0.18609266655623233	0.1842358762481413	0.09368660861401654	0.15578158226265387	0.23145047940729846	0.11821556324520155	0.12080202683084798	0.08721989531326904	0.15394371570855958	0.07150012344258426	0.07708947497907262	0.12575462110643698	0.10140105987819859	0.20004192600542847	0.1645020366567123	0.08472649859922715	0.10069446934528595	0.09601505832037882	0.07005507382362561	0.08458662683694748	0.1004702923366765	0.15103548501086714	0.11282973465417472	0.10532314906901422	0.07685836816881053	0.08197726014290228	0.16177842726775563	0.11264315960611698	0.172181914920704	0.14520681542552877	0.14088470058663027	0.15913882487685493	0.16546418123488157	0.14059678698759734	0.17254478926163666	0.16251624180437885	0.07468734720063555	0.09754984861004176	0.08450080499335032	0.15157475733508904	0.09313986650679401
1232.5	0.14792268480320925	0.08402752901947451	0.144868409438829	0.2611840382190318	0.12230807818706954	0.13809466316789185	0.17370585341919906	0.21257593682440243	0.14794382747258872	0.1648206812780103	0.09144198246471216	0.13881593116714797	0.24833042854604662	0.10409754276857942	0.0655787066308386	0.08717282753947482	0.16353336446213687	0.11335256947321973	0.07913652792022585	0.0829240980640573	0.07099540716344394	0.1995399895282535	0.1261614279400131	0.09360249519600393	0.11858716343611181	0.09143786177954705	0.052816810314132004	0.07828959738874255	0.07497192897561586	0.13249995488323904	0.10946447264127918	0.0949248428208834	0.056963367260966374	0.09348142714078167	0.17517337094992982	0.10774185685719487	0.18554389716507083	0.15849240524050356	0.1330678262308755	0.14637670879208256	0.09305816806548997	0.07829330722060684	0.0878048012164839	0.13135592083821393	0.08789947943865287	0.056329619626698926	0.07207156088419833	0.06960746213304492	0.11601382259926091
1235.0	0.1387752401608319	0.07958418005911305	0.16009976211520763	0.1836204028974929	0.15820766569857497	0.13680668513459962	0.15774489409419187	0.24256727629583846	0.16888207897069757	0.22055491654453382	0.09553031619403575	0.16549815022956912	0.15654518978991477	0.0945262480233588	0.05985603834652781	0.0983746559651856	0.15709412192392422	0.09751041408850313	0.10127452336367111	0.08637546804639303	0.08127754319528045	0.20734982968621837	0.12922546526379555	0.13155426206965598	0.07889156479980029	0.11442444806592948	0.07036589207669221	0.08723215064498631	0.08592655963970104	0.15125982122245543	0.09876238323252506	0.11924686039644981	0.0729263222924839	0.09823236213106286	0.19149925287285172	0.12790238734552128	0.16851477647674018	0.15182787047117927	0.13053319108862374	0.15426405073138322	0.12894380150858975	0.12176554100551054	0.16428557764550078	0.18851131425130407	0.10153375126287906	0.06531134499257142	0.09753442271619264	0.16016959923083068	0.1333174766979943
1237.5	0.2512676229063533	0.10748351341852129	0.1684766410073847	0.21945459723620936	0.1556041086627782	0.12599998000145557	0.1273921387258003	0.2455338845959308	0.21736968614423083	0.19532560283513906	0.10271536644009552	0.12292386187749876	0.2448320576485575	0.09721049517938478	0.062040218215108626	0.08340211400466921	0.14404027981921236	0.07080424497754495	0.10357292716206645	0.1235505007584562	0.08197237267350514	0.14373453195963976	0.1338415714225697	0.10974034609516933	0.118237259355495	0.07051511088075407	0.10386822862735162	0.07309862178853863	0.09215719646992258	0.11465548142029376	0.10728613135510415	0.0763949804152111	0.06094019282901501	0.08321229609092855	0.1464250169500323	0.1553583615097523	0.17256451054251956	0.15809005065977078	0.13282206772108024	0.13132724956247965	0.10848552935934408	0.08409637884510701	0.10022867751441203	0.14687837034672718	0.12279136036639385	0.09153090754876826	0.0914683542037324	0.14513996678205507	0.13700004205920938
1240.0	0.2615556168513584	0.11841838325612834	0.18661291255283158	0.13292254368620926	0.13253899670708874	0.11558420115293666	0.12664626777347146	0.2326027037961105	0.1758750898256351	0.16180968705802753	0.08562037501931052	0.16687229992895666	0.23167820518072196	0.12483638440792545	0.10014451559190318	0.07297739366354832	0.07731321985653491	0.07181248404262072	0.06341911124254293	0.12478963401248581	0.09156364335345292	0.20977753186711914	0.1203821010592517	0.10545307102426384	0.07374583987573638	0.09286085089897897	0.07976208865299092	0.06251178544390827	0.08173349168577992	0.13054018060715733	0.12135524883614605	0.11958842904295879	0.06090267384286306	0.13888152396831405	0.12882560339552104	0.13330983993371148	0.135007131725832	0.17187569816984927	0.13160663038017467	0.13610600913258622	0.11637670969734419	0.12377741410345262	0.11164153148429809	0.1587442372837024	0.12265896804649344	0.08452268439321264	0.09076496260508936	0.128924333737633	0.12705469942518852
1242.5	0.1656362352283285	0.09212662994654232	0.19571626600092498	0.16719883661319318	0.15646154578532379	0.10405628077235397	0.11479503942412622	0.09202582604590753	0.16154738967311813	0.14472614171959894	0.10431217163120594	0.1516544785689579	0.18382955732768835	0.0882283880914228	0.08927938367025061	0.0665326173798715	0.1216197565213141	0.09848673903878558	0.0725837219951405	0.1114781761361603	0.08401327589890001	0.1866359002627214	0.17283104789325757	0.1699005474097173	0.10198297043450888	0.1059406699184749	0.07821779910880068	0.053781011155949486	0.07788260064176011	0.05604393038726146	0.06895717502069207	0.11203992544938589	0.07455827252519372	0.11021114793988197	0.14664808891441414	0.12247504408955333	0.16175980618495456	0.15157949340725166	0.13094932313428984	0.13279410548835205	0.14413331391211723	0.12774707632971335	0.0727376230849058	0.09535998254490834	0.06877528535565834	0.08241755220966741	0.12481170196770888	0.17559525791612432	0.09886229287965502
1245.0	0.21313486534542844	0.13314114290659354	0.17524249948561807	0.11360514953607645	0.10468902021441884	0.11504851685002235	0.12142646278205621	0.13486598380070142	0.15410919631469505	0.12218811280643797	0.08787717096441341	0.13630045949185723	0.144875765731588	0.07400291947666819	0.08406629327897665	0.08610222314033561	0.11788454793700204	0.07670860285860454	0.09216090535215607	0.14007894367676504	0.10104397879517685	0.1901274070048254	0.15341309230483563	0.09094532234250345	0.0877360295482423	0.09409074296556671	0.058709005038139056	0.09450675276865017	0.09310164796100466	0.07977592620993341	0.09353079357196399	0.10763445855788768	0.07952590066202789	0.08615894514106774	0.09444328369182138	0.1217991477963338	0.16743500367573344	0.17186575978497606	0.13771601678572087	0.1492643544622998	0.13415338199341947	0.08373323172775815	0.09475324722302614	0.17020245525741226	0.11335007445561276	0.06948666363909589	0.10866136009020842	0.17600268563593885	0.13549235329273077
1247.5	0.26421103016710595	0.09701512315886146	0.16815202195909168	0.17349289862576994	0.121640991315211	0.09878815243156712	0.11215348977484439	0.13023209196999105	0.16949621440537394	0.16478249012286694	0.06944957580100576	0.12876733932998505	0.10517856178707187	0.06282098714750847	0.11541608615742209	0.1113198028954179	0.07765924337511966	0.07541956951186765	0.07910134639755957	0.08359650070378027	0.07702175203038697	0.17986190083187442	0.14875648926650975	0.10675525284058077	0.09440410192789951	0.08108329038513352	0.07056215178701103	0.06870691506483544	0.07678555412713582	0.06736560249312802	0.06523636622359553	0.08922958468380038	0.09492605520080814	0.09469307295091998	0.14860198438300906	0.14893747780043676	0.17688109943228297	0.17473593322364123	0.13096163072886133	0.15624714575072424	0.13594252567253542	0.1030539731951204	0.09173932834834926	0.1778687219090245	0.09827089522006129	0.08088157144252857	0.1182693338181592	0.13456162383041775	0.11778410020070205
1250.0	0.18149480872351106	0.10878900187635018	0.1639215003749774	0.13094515565022102	0.1399643899094172	0.10995949007340661	0.11521856788365922	0.1234250581193592	0.15777506573698735	0.13651836085386485	0.08598041909773485	0.10100159351380139	0.12958058743444628	0.061112724830442375	0.10446885382691834	0.05774357581913441	0.1387759050164017	0.06736716267013096	0.06798795967344609	0.08012267385357698	0.042864690305680374	0.17488936636388625	0.09590808305819248	0.06937654814251867	0.09398967799706673	0.11375327623602405	0.06210827671696873	0.09682799057888357	0.08469887562605577	0.07682682282176619	0.06833470216243455	0.10105972876326466	0.060562792843587454	0.08631615068444974	0.13390922508260125	0.13381374233916618	0.18668454939498436	0.17109946770164436	0.12533785203109174	0.15461091664878446	0.09826306712615157	0.09812016706700484	0.11589658672419603	0.12845266978194397	0.08414213612781038	0.06455430676757419	0.10433446273812264	0.1475498183328594	0.10491555875226688
1252.5	0.15146819293431352	0.12091965864142772	0.16289769832420536	0.19494995466752582	0.12228067181201525	0.13601679330131336	0.11025932933816152	0.24967818893325164	0.1527543677450026	0.20112596287139148	0.10453793146405459	0.15685098988201673	0.23549841711002806	0.09813497804492567	0.07242534339145447	0.10190744016179286	0.1289290138475288	0.09442897808277122	0.09069171380162823	0.09220413352161334	0.10245531322000402	0.1829030764988319	0.15251779999460768	0.07817187433536231	0.09116547385200027	0.08588167748256818	0.08983214669420408	0.10553292926041578	0.0905439212918178	0.12667103896727813	0.1265370494181824	0.10157351661474484	0.08503351633309157	0.1415917406916383	0.15682297021444772	0.15919788547841185	0.16816207719949958	0.14255077169968397	0.11739478388154433	0.15420543416205573	0.09630812457385442	0.09327425029518076	0.13344827187984087	0.17768030985028574	0.07268139375386239	0.05776594913570177	0.08923426998757308	0.15916269877001948	0.1302798703192542
1255.0	0.26492410030423974	0.10911159152979143	0.1434844768612529	0.09830850958674962	0.15080840457851685	0.11441980960526658	0.1460642869409837	0.1645395644080482	0.16036082467321458	0.19667392898804772	0.10496594237089267	0.14456982801848897	0.19261118456058188	0.08800763146443756	0.079923209152169	0.11247714285870221	0.08013498893858445	0.10962620272784651	0.0849764799175011	0.14505716476689007	0.09490653534921839	0.15956410402309895	0.16967481922597674	0.12703573615545324	0.09213953078256086	0.124270657868039	0.05967487396058055	0.10256851992182614	0.0582165787183766	0.13381855030310205	0.10572163659858125	0.08004367296555084	0.06702539896041423	0.08150756008917015	0.15444114279751844	0.13408351839750315	0.18305916971819433	0.1721082713355149	0.13632950880156866	0.1693164413289942	0.14345893822266992	0.1085698325034732	0.16320812800356574	0.1644748961770404	0.0738728042144814	0.0902868071955816	0.08674676896369182	0.1515235130538767	0.12643779891569693
1257.5	0.2617895366605766	0.10775648110318864	0.13645342728786375	0.21744489966787608	0.11597615939754224	0.13101729286328062	0.1542469379640467	0.2851615589746997	0.15304872664306163	0.17151055603200607	0.08652082806796128	0.16352228972519905	0.16021257618181226	0.09876699850734308	0.0778939458398189	0.0944042475673886	0.10012560073677522	0.0441454620322086	0.07384689006750653	0.09520164967209227	0.04573312708622898	0.16600055498417154	0.11982766481359501	0.08606032863236972	0.07497203300540223	0.06731387706065615	0.04794381937025047	0.06299358350964264	0.09444061751335305	0.10738863131384936	0.08380206521122517	0.08983905665857517	0.07759043904468374	0.10620716507636159	0.08930794191971266	0.15545582810889466	0.18502274710291128	0.19733647891158598	0.12976549295375295	0.15377457306237524	0.14641132487727115	0.08410394533972661	0.15565891461827597	0.1673913558170769	0.12889149628074612	0.07090928064963643	0.08988763701915732	0.12421860445269452	0.10794432241178073
1260.0	0.24791833164842875	0.11521775145857488	0.1427951934813261	0.11149546525418437	0.13429162189091362	0.11477268591137749	0.16250590429652068	0.26064514438622155	0.15796152115988307	0.18693894682707032	0.1309569457291638	0.15440079593792128	0.1876373707606023	0.06980199919161985	0.08623661316483444	0.058127046274405264	0.12599646363925363	0.0933048522270863	0.08238161705138712	0.11425421733404295	0.07987240010577822	0.15452353389251727	0.10677716574257504	0.07822274782987423	0.08368100009559412	0.10914837460516759	0.0735783327658731	0.06509204638021666	0.07974620738114296	0.07080845308628539	0.07615997905791241	0.1050386052078084	0.09490351885999379	0.18278377752480554	0.11876797477797425	0.12265308879683294	0.192206835725492	0.24216298577511927	0.1293303182734178	0.1604519639134308	0.15440682599835395	0.1087275888530715	0.20590772016034828	0.16848408097543327	0.0681300686316777	0.10033900950648804	0.13355662320794634	0.1669016741568324	0.13873131148883078
1262.5	0.12176406623094986	0.13433595555647082	0.18636016967001784	0.1067295793513902	0.1359498346277334	0.12586752399472154	0.15785859227287677	0.2669823645564551	0.17979315951449	0.21903236980888113	0.09788186755113827	0.10474873657559088	0.11623150227827736	0.07051487038428889	0.06722416134104768	0.10345143773097308	0.17151519396414946	0.10705547000903813	0.0683502153108398	0.09430148448716438	0.05774227774796522	0.15314953239489917	0.09257036733188674	0.048457912795626945	0.06821199986602547	0.08535584109417338	0.05180895148150149	0.09083884275201144	0.08997403640333534	0.10578467697389106	0.07384626311365575	0.0968236842447693	0.06161828006954694	0.08922613458552048	0.13574005918924675	0.12086370979188452	0.18517415593663306	0.24830400728627064	0.12021209467026135	0.14292844589413506	0.1536704725951337	0.12402625632245355	0.14915858371770294	0.15627001873076057	0.09399645578387401	0.0558747751446786	0.07917962949338801	0.17150769538138505	0.11473943672401034
1265.0	0.15381524108284514	0.12608092141922964	0.16835930663726836	0.13983560094722294	0.15055688491622124	0.11466778854936668	0.12417473210556028	0.18228543264081332	0.18253430203115323	0.17280336105114646	0.11136322786467812	0.15256452236375467	0.2135194245517631	0.090801499021055	0.08052484179862072	0.0896976579534077	0.15230097067171627	0.10562338636377684	0.07496121830856453	0.10931401319765092	0.07140085077186627	0.15050856373492236	0.12067871969216094	0.04788451117687949	0.08382712060602997	0.11475991223804206	0.06024639391772713	0.09383137365726613	0.0846808026922423	0.1324818508431016	0.12266674478997926	0.10565043095597064	0.06262847634800821	0.09608570830863689	0.09601680181867032	0.1426055855685013	0.1493682938236248	0.20345897980362598	0.11292082160844247	0.06682740130289573	0.08202984559179599	0.0787638711213127	0.10320945734232075	0.16861126972830745	0.10339803414891621	0.06670196138316953	0.060529483130282204	0.14935942734124816	0.1298307543739711
1267.5	0.10482852766384762	0.08104409256888277	0.16495113640611272	0.19414980020001485	0.1487810230602748	0.12805076494448292	0.13370538061348078	0.2803160262662009	0.18482407510612273	0.20336482773638817	0.08814141001733766	0.17408703755553867	0.22166307233129773	0.11050507415342667	0.09167812210108157	0.1039933498677149	0.06931149324072435	0.07146315443712598	0.07346117215809561	0.10284042863903581	0.08114987437744821	0.20651561396394544	0.12868163998047275	0.15152616865155719	0.07967999412898855	0.0634167797957127	0.05655303784669985	0.08212056254940667	0.0850628118771772	0.13772955372212523	0.12677417750366513	0.09409727111648493	0.06302750112871257	0.08070212627401514	0.12223594644081157	0.12982673445437842	0.15829683122184066	0.14984236095547945	0.116274554805302	0.1282873591592781	0.11388612283923087	0.10729049379623497	0.09697485008377466	0.18435922911918814	0.09206923194909077	0.0636881582592987	0.0892100477888631	0.08546020376138469	0.1087089289994509
1270.0	0.20825376353657604	0.10106229574445563	0.16327214970602638	0.134131402568691	0.1285190311011213	0.11824495122720015	0.1403719359988002	0.1856791562319674	0.20016943533235854	0.1652458345073419	0.09166245740327375	0.12840998796053935	0.20607573363815881	0.09757311344047187	0.0979881171355548	0.09155563283273588	0.09929524266426232	0.09257973854548165	0.07859635242088957	0.11268912379702521	0.10298385046732994	0.13822660069470494	0.1600395169018268	0.0909156416354291	0.08729670131873435	0.09718148803432508	0.07674834453091146	0.07463395717428614	0.07810481368756556	0.13206479325901943	0.11677759380579664	0.11512893443766765	0.04727974405593701	0.0791352698868976	0.14847421183126824	0.1572990614241724	0.18341091612490856	0.23284693318218114	0.13798752915480084	0.15000827090135738	0.11978124146656594	0.11146382491089861	0.13741908536325478	0.12024079932816728	0.11788839080569176	0.09558450344720527	0.07734463034439308	0.15993084805447338	0.13388601763773095
1272.5	0.23745335886757138	0.10968599468723568	0.1562603201458871	0.1676275993416668	0.14162153286706108	0.12819731894297612	0.15917158688788308	0.19316827427522373	0.18697675352843263	0.14578520665618935	0.10780487119514402	0.1582515997063035	0.2090732704995025	0.09443291596191537	0.06864938779188282	0.08223986261956949	0.09814324925921195	0.09875403735643247	0.06497123980918093	0.12453785061705133	0.08212371339699316	0.17324487112975595	0.14322913783350305	0.11320650520384694	0.06560220291756072	0.11337452085002367	0.0566560384583865	0.07455440942168104	0.07727427339535618	0.12243600705104582	0.1394946703172914	0.10753020515264325	0.09229777642037179	0.16412473261185956	0.13648384149814174	0.11931724170530883	0.17715269019196947	0.14667008179192884	0.1315086086934908	0.14897631591249272	0.11384430672840906	0.1286987599544912	0.08120787177948031	0.13892451116373536	0.06953836481955919	0.07329832278141594	0.08413388701041001	0.12944055305132274	0.12673650769644398
1275.0	0.131733828228017	0.10854248998820898	0.17261108299753072	0.18542440607869312	0.1236136462191353	0.12689118516508288	0.14484368734648617	0.21277128865367992	0.20049563436232318	0.21340910653322004	0.09975360996179933	0.14487323233263374	0.2029051872710214	0.09034956623499986	0.09257718012026339	0.09133844957226309	0.09247140230920887	0.0803794653213675	0.07210694412552109	0.0946278899859681	0.06520990315073195	0.18807485501338791	0.12354679727424547	0.05342075444187489	0.07950119376641816	0.10506725940594604	0.10105403127275876	0.06897443447937161	0.07287369898789817	0.09033152534945142	0.08320560311282245	0.10342518985006602	0.07823045610881128	0.08369407868759622	0.14680543755439504	0.12995467738334388	0.1915480607588152	0.17989614604374188	0.12271270686317244	0.14657836966236526	0.11507023886237726	0.08184836990125892	0.15773877354730734	0.19254327207576058	0.12433361719629273	0.05869041388372851	0.06802229850369622	0.15359562301930124	0.147623735062837
1277.5	0.19875979837503138	0.1220503008221102	0.17936734262858997	0.2028204581897711	0.10509912082941562	0.13311625246876738	0.14044878116296977	0.13729004409851742	0.1719618214402565	0.15416436354452678	0.11360925691681821	0.15105987906735135	0.16086755295645377	0.05151148258366246	0.0765550354538019	0.1039060094738071	0.11086334401691714	0.07167766682154238	0.07777489067829034	0.11895307165902104	0.0978010113201032	0.20575105244858155	0.2066153463385649	0.19096070367518056	0.09388349056223054	0.07062987815169272	0.06793878188583245	0.051138797166003926	0.08350074322337583	0.06975350495998812	0.0696214912352448	0.10585982652643194	0.08277062664584688	0.16658434215459594	0.18794194045591764	0.12470003972095398	0.1922265117371296	0.21273208693775167	0.1242120432545085	0.17753179460959784	0.10372559557893916	0.09858934641039067	0.13733722744698248	0.19764298957274984	0.14071561491110463	0.08204371777452364	0.06889653641131822	0.1587240495700122	0.15378795723823835
1280.0	0.3198044348111494	0.1180591784266536	0.13092458462293483	0.15631027562402186	0.11889041381555125	0.11786157190460148	0.1292968129953422	0.18752806971586394	0.18494548909145578	0.1903333003221701	0.10158947841392761	0.1322828444269328	0.20917103911812934	0.0988965436391766	0.05559060742601753	0.08439865919331191	0.09435995600043247	0.04501988501283938	0.0737584466590538	0.10144065768905812	0.10174433222576158	0.17243110563462352	0.15886454264409558	0.08922684664134659	0.12387728638419752	0.09313065174650921	0.049241984937317934	0.09338996808971961	0.07626344685902024	0.10250086135643308	0.10159875589307635	0.1075650281119274	0.04385754006388662	0.0808149331018961	0.12989149700219305	0.12878787400434394	0.1668009403359985	0.15124554022334505	0.14521178267977253	0.17807345659280832	0.18438059628254572	0.10688248816704161	0.17289313999570285	0.17637323424904125	0.12014374320433238	0.09203844980890082	0.09889305152939759	0.15233155179815855	0.1669125644105128
1282.5	0.2374221850781053	0.12674359157104093	0.1587217455062616	0.22324115826166094	0.12571264313861316	0.1538313948236165	0.14985099435010654	0.26110820126754614	0.19944701942555315	0.20249120639504398	0.0948211286567715	0.1351061162492428	0.22587740723249755	0.11207115142257612	0.10231399079596873	0.11889670363438154	0.11447095500589213	0.07557802305959971	0.08428904017860718	0.08925386136050494	0.0626566144852501	0.1897476742702111	0.09938002401424889	0.06982212167376878	0.08430428781250854	0.08056290983619221	0.07275176921916468	0.07592454613699662	0.06976022062539194	0.14566638822268435	0.12411301545062897	0.0865285606850096	0.06138466578944482	0.05762683840582048	0.12164642432571936	0.1413653215029656	0.2023373591531853	0.21683119656505193	0.1356012098185858	0.17537248003478026	0.1365418758181204	0.115904183681033	0.15906348133469458	0.11412825811330303	0.13992199529253022	0.09921272999810303	0.16242614482275317	0.23493490936999245	0.2210111041619909
1285.0	0.24756626075384525	0.12172214965732561	0.1265022433047088	0.180220135498358	0.14101457240325307	0.1399133385449262	0.21170894749626717	0.2913910421333443	0.19672160790955467	0.1899919337548595	0.07219524860327586	0.1511231828889326	0.16836540308040038	0.07130577951423085	0.07333304638957579	0.05839976446286491	0.07350809863238572	0.060332021119166315	0.074551008627956	0.10568147544932188	0.06754612004137682	0.19903961287666172	0.10021152227247725	0.09429817311893784	0.07282085713361328	0.08002231616636828	0.07468535746616269	0.05999474191589444	0.07158927978942285	0.07374789498511133	0.06659458529587596	0.10597349252999981	0.06440775678992694	0.15612561437809108	0.1157902645812611	0.12172081445126677	0.2336224192563754	0.16974622623025795	0.1530201155227043	0.17459694635222728	0.14464985108078293	0.1547849111683772	0.1604578686735977	0.17164097019332644	0.12707780766087654	0.10705034213169103	0.18308199865557556	0.25780146939368104	0.21873899588114468
1287.5	0.11188964987944588	0.10690597135560426	0.15323792135993794	0.10151027802290266	0.13565664811639574	0.14966887371028273	0.22128404596448467	0.16609639980415833	0.15892637831060058	0.15907699208022938	0.06043531536907981	0.14543547071152196	0.1538593459808231	0.057344575102929715	0.07740677803322375	0.09538687663636948	0.11927620781872637	0.0690400321621585	0.06745769482003905	0.10128897351686092	0.10838208295556478	0.22207129300840378	0.17198609686977462	0.1803046592399649	0.07991136440620702	0.05979269190037827	0.06102539226154674	0.09411553883410251	0.07617662326474772	0.07214706143468132	0.05996858396691406	0.08967630245817568	0.08122736710826699	0.08686522740438883	0.09144989619301763	0.1624281316409122	0.18527772820622626	0.19471491486947037	0.12886225669206433	0.1702412160806629	0.11190564362936486	0.14534234719156783	0.19893660226328516	0.15796851168818715	0.10195259085238544	0.1416703802997168	0.18142168348844848	0.24913983685055238	0.21438171196588254
1290.0	0.27151467831981724	0.1201413687097391	0.14610145869689364	0.14358251545678916	0.1100757206681732	0.09005765743075617	0.19543789966440814	0.17582350673700797	0.1705359421835613	0.19913042486502966	0.08568161002437807	0.1202157882066991	0.19217968611776137	0.052865215951340395	0.07052934827644272	0.11665642800860002	0.1355041456242184	0.05597729006439763	0.051506144434831945	0.0843039375475823	0.06847588201448847	0.17612286208237746	0.18769069460256257	0.07186527771593018	0.08988006506462903	0.08256745302482407	0.07815975024431211	0.10413294607432835	0.09037089853919139	0.09601075701160823	0.07278701464297231	0.0986966893413429	0.06263910536633106	0.14140988704822022	0.12653318169079988	0.1343139634313338	0.17416582370793668	0.23653929118340064	0.16107455466673856	0.1791707887133159	0.1411811671986195	0.14911197873386578	0.12316559176138048	0.14181263022750484	0.13791880415926344	0.10542850951812288	0.1873907051199153	0.24520516654389624	0.20387941165410442
1292.5	0.1692348848449391	0.14788775645756913	0.14766585889074677	0.2500728673302041	0.1027610411813357	0.11666408745088593	0.14047861923520005	0.14730451830983537	0.17132092834228405	0.141345745997319	0.07311733156918959	0.1073743522196444	0.1829620229249278	0.07229347895309587	0.07382056632330246	0.09358832419091052	0.08073119869915608	0.0447730982896698	0.05823529547668633	0.08348693409863191	0.08612198052386152	0.1956676174147795	0.10441673810009368	0.0813334952273845	0.07969586776230898	0.10612267893159834	0.09156593721526038	0.0631220313367393	0.08581083405252245	0.08360177134840352	0.06621841597555049	0.08603639384449112	0.07072436690389458	0.10717994805665232	0.1366464269782404	0.13650611609569277	0.2082252671382273	0.2305500910509341	0.16120774671669588	0.19719588581710096	0.13549963863667489	0.1570889379782325	0.1762914864827848	0.20286422918611768	0.14210839326094812	0.13581985426939755	0.21012430393120385	0.2451116429635978	0.22354781080285435
1295.0	0.13755811639220583	0.08242117547299203	0.1165928827527867	0.11212398176959512	0.09825230333673199	0.13374038852711648	0.1537917191163854	0.1659507221432774	0.18554154437405926	0.16401647057763752	0.08090823351988356	0.14484752156824254	0.1767808502836462	0.09290146616094903	0.06037570783246475	0.05724899975839452	0.07762337560439952	0.07871151713531908	0.07456890487464865	0.09001727556371923	0.08197950735302606	0.18904485399865634	0.1479815164677679	0.10732552640986887	0.0762916361069546	0.06356041185268158	0.04755546923312185	0.07335796476021575	0.08128815039914414	0.11377126317001919	0.11525845424063445	0.1192524007303671	0.06608795037689706	0.10202014896607987	0.12108253328747982	0.1860901372478852	0.20191589296734808	0.19955645272310996	0.1222163707766901	0.18198610365069892	0.13581688188432073	0.1237138582128319	0.114311329672268	0.17224743317643365	0.1302671249816994	0.11505035908083826	0.2072389753406655	0.2477694493206447	0.19918450872932897
1297.5	0.19045474646716495	0.09526723707632907	0.14317589870308223	0.1341544982456875	0.11719007543246977	0.09937755141211221	0.1613706694866698	0.19207183194128888	0.1795447931078989	0.21356149728766644	0.1246041319185472	0.1724867711275652	0.25114530329220913	0.10485188446617849	0.10228081471740127	0.10651490042925105	0.19035142526829088	0.1114386540329119	0.09983861940224936	0.10711112921197437	0.09221548471789168	0.22602483631017692	0.1342554178863245	0.07574009298526493	0.13939722370993757	0.11489346854780093	0.08062721131232382	0.09192313259073998	0.09371927929021638	0.13616604352579298	0.11980316833868865	0.10842853253707113	0.09505834688993513	0.14306461402784174	0.1700730977894274	0.1977181681732453	0.21101567133906776	0.24582229976830913	0.13758633599107775	0.16213330851227536	0.13268364848223296	0.14591969324080198	0.168575326079611	0.13390727461928695	0.1575450834916162	0.1277087498821091	0.1977232104448162	0.2672210060239381	0.21314250752738143
1300.0	0.18329479448168282	0.0915007142205649	0.10882470706130283	0.10390983243620486	0.12876934393488773	0.10419480688114865	0.13726288567044168	0.20548949395678387	0.17707371174948786	0.1569668896002485	0.07039475335587009	0.13480478172239946	0.2301116747927071	0.1176064955404686	0.0878589501470602	0.07615378832734304	0.15240043760612912	0.11257885556636019	0.1171966256921304	0.10122001171489257	0.09017693346287506	0.15986298312913508	0.1054627962304389	0.0791733108587259	0.06789113809148765	0.08155623795697972	0.06552000379930825	0.07681699701168915	0.10019278261770605	0.12766406572588812	0.13764988998785646	0.11883397594702441	0.060747522980065076	0.12113464891739881	0.11532110115058483	0.16876423247171962	0.17812718117791904	0.21591780595558582	0.15585594028304783	0.1703678646327192	0.16810529281766606	0.164767863536018	0.15975693323051388	0.1441807307288188	0.13821258398122457	0.12021216204789582	0.17388885454574812	0.2452328089897677	0.21847304149625255
1302.5	0.21485679144220343	0.10873522893542988	0.13279445301041612	0.1269996822828605	0.13057605178525727	0.1300926264132497	0.1667550292448396	0.20137215713711012	0.18138477788742965	0.16469773877975424	0.09540939207358345	0.17178862752028862	0.23855851428295638	0.12733012153583487	0.10028116765044744	0.10748318976122012	0.15603548945176288	0.12450851498066907	0.08545033948492681	0.1272443980044283	0.10414156237422297	0.17347673345029307	0.11432620607024242	0.08569138899996251	0.08001149850628539	0.10920757351507734	0.07333314809090298	0.0864596070472803	0.10026512095146682	0.1505630860791101	0.1380077507264487	0.08597826349049327	0.06266861939614707	0.1280756840451295	0.12997291764545701	0.19273789411386963	0.18936350849284592	0.21160052147228534	0.15454807521066688	0.19204271144038673	0.1744658378977062	0.14472503754563495	0.16992680925838693	0.1433426616864711	0.10581176771870934	0.11108777550141746	0.18743434218472974	0.23602761766502975	0.21066683429302108
1305.0	0.2503598849744927	0.1173734863820796	0.12692217280804188	0.1481480301740152	0.1434854312222008	0.14721742584557265	0.1606324032472554	0.23260748647500115	0.19524039341354635	0.1713727999389699	0.14288479523234363	0.17374946859006132	0.20820207751872746	0.10091731049134187	0.08471887737180839	0.0890925548321769	0.18180122180863134	0.13364592414613177	0.08442455120054898	0.1590231280638968	0.07413037743954479	0.21302677459119804	0.11169437298689518	0.15972562831339235	0.07087869400665339	0.09255366182675162	0.07323649184436934	0.06489249671984966	0.05114224434976568	0.15423263454099614	0.12289177499422094	0.11680061562355945	0.06754497737506823	0.1623137299729593	0.13694755469441008	0.18421523004995355	0.19716433882283335	0.20215561732971557	0.13426932871368236	0.19853593675614126	0.1095507779557812	0.12535571592426056	0.17293201287607304	0.17775681147959843	0.13343586939581664	0.13237485624632747	0.16773202597442308	0.23140734733899343	0.20490058655193658
1307.5	0.215124688980574	0.09787274162352333	0.1432810392612444	0.10737841128368424	0.09062258905378555	0.11154137582440196	0.1405667751525249	0.26409887850940433	0.16813277773660684	0.22198529240523857	0.08410107126809015	0.14114562629448402	0.12024376641194331	0.06276079776683637	0.09173181056029382	0.09149675304547898	0.15737825898738983	0.08840198690875418	0.07196549174833615	0.11080099066157732	0.08588774982708632	0.22023048314453858	0.1677868260883607	0.17255640361417518	0.07967574354821381	0.12396531722500315	0.07443301185590785	0.05930948875639336	0.10861422299519302	0.052478980394838136	0.058701772688445224	0.09697859715206604	0.08230553311399419	0.11465279130575567	0.10440903787091195	0.14881248814899029	0.1761710507894434	0.20990491079866605	0.1455269184082898	0.19267956655367308	0.1499572112400084	0.10379510338966468	0.15611259384481307	0.18235211792482753	0.16362710915918405	0.12971479124380583	0.17071373260265355	0.23443413900567756	0.21791794279079807
1310.0	0.20810858311609945	0.10931960495542356	0.12015461351141832	0.15426457726799594	0.11792341820997171	0.09337607689040246	0.1340453729249012	0.11120629195745038	0.1894470110937753	0.14674491920977983	0.08915204355609505	0.13477965158493252	0.1524314331168972	0.08212813750292872	0.07287671105573974	0.06631072739756623	0.15571487133021594	0.09333981503494643	0.08557206271280121	0.13352164884623688	0.0912655495129087	0.20474840164176883	0.13597380573602155	0.13849108585410305	0.07435545915062576	0.0987609964311582	0.0575400072655276	0.09238368417345591	0.08471780210730594	0.0792293625782156	0.07419514681986812	0.09660501455790611	0.060628306429084816	0.0527029152534494	0.12585524733550418	0.12566369363817734	0.1772708996072045	0.18886235397066534	0.13945316059677873	0.15856600699437576	0.14649274918158178	0.15065324243556552	0.13850174110670962	0.10897618895611262	0.14669958659155227	0.12611255244929115	0.17054498578906946	0.22847389509760613	0.20565075796203844
1312.5	0.16350615646054611	0.09085155444555457	0.13095070697331077	0.16784009173174086	0.10283546890713584	0.12454615020716972	0.12550716625367522	0.13371789414943713	0.18820751669054175	0.20285084076037369	0.12216222419041332	0.16159633595996759	0.20529433953169515	0.08498537154247093	0.0822410532122079	0.08396382839600147	0.0843678513580377	0.049679260520703344	0.08834108752180685	0.1036163820955349	0.10014935316168504	0.16692916960841148	0.10656436820985647	0.05517948015295907	0.08026460085717374	0.08549010409305127	0.07080245447384152	0.08662015059636322	0.07377525835981995	0.0652445071044757	0.0735971180227622	0.11340957307945297	0.09268191697274188	0.08092838891173648	0.16588301274010148	0.12180851180884428	0.17489404394849462	0.1794445328375651	0.11929645122547587	0.14514613426082215	0.14212271158632625	0.11397528892762705	0.10670358060793571	0.1409160395093509	0.12987750178173968	0.13104561771824846	0.18065458244186092	0.22598572843721138	0.20285483592902662
1315.0	0.19868651422051278	0.07990790691185898	0.12207316031048578	0.18760024646742154	0.09478051919282589	0.13340251575057482	0.14501146648295563	0.25248191805682385	0.17536179907210106	0.21823469395057504	0.1162208180024383	0.1613139871508765	0.1937002142253425	0.12048316737900666	0.1092979544992951	0.1087741089511848	0.12637139192955793	0.07306810447192354	0.07153137592778798	0.08892027798660106	0.082455317567657	0.19799948231724	0.15169296138098154	0.12635814766298878	0.08910231109087373	0.06765477238372394	0.057664632721759375	0.06537351279304224	0.07177006220493237	0.08010393548795618	0.06915772595299373	0.08928019259930751	0.07419012474437417	0.0794814836089049	0.16810336635286624	0.1886120967971136	0.1735046757809951	0.2029952311540588	0.12126256043342441	0.14518574677630622	0.13820860050580686	0.12084145654106461	0.10897939012681085	0.15793208341067444	0.10734029499912674	0.09585973498759115	0.19326107633183257	0.21268635143003284	0.16614869846547323
1317.5	0.20128725958635124	0.10450814431270415	0.17014520063332364	0.13957024293688444	0.11939517349962353	0.10336532319473615	0.12055874401275635	0.24613411570831084	0.14421805836470497	0.18515717087685177	0.11516602137556642	0.16012513743579312	0.19282188477333748	0.0979052311316883	0.05948681385245629	0.09513835823759788	0.16113233169390426	0.08192724027338154	0.0700815251391154	0.09013485379631371	0.09178570543758298	0.22564165189901833	0.14102973066121274	0.1574072045964752	0.08063427295215288	0.09999090486587837	0.07860614567613466	0.09027595035362061	0.06433032618298047	0.10648428792916277	0.0846727876798056	0.09937730689270095	0.061873645609025786	0.08611149940663612	0.17392252638121178	0.16627240882110492	0.1652247440511955	0.1781655465508604	0.13128007400869554	0.15855506070171865	0.13224030710892087	0.11142022761876648	0.07213108315944293	0.18727438679161118	0.10789042218502522	0.10647345331776818	0.1773171400875909	0.18770750644230094	0.1814911464967885
1320.0	0.1107730864267715	0.12689809828684923	0.20996482201160227	0.29723871585219824	0.15758811927840138	0.12157424312408154	0.11065138342159504	0.21144442582537945	0.1754279797909903	0.2179478959186947	0.06821643085372715	0.11587004175986955	0.13423298895112748	0.09517126432338778	0.06050569244042779	0.08858931335815799	0.14748356944996682	0.06951888646664035	0.07822256324941378	0.10715434174579024	0.086926546558708	0.21348957514119474	0.1377173735778232	0.13661785752131636	0.08357500914778788	0.09317057768890685	0.06004034216400093	0.07413641064122961	0.09251938007192849	0.10172488949582235	0.07558249745796271	0.10170158850240525	0.07354028981974288	0.15404626263459714	0.17245589720011922	0.14232021121368307	0.14557078408120805	0.17305467531725888	0.12711415695617778	0.10575688234356778	0.12375242309585226	0.099037987600987	0.09929281090443844	0.1762083778015383	0.1428870126355266	0.1252613488275228	0.16794823340626647	0.16758694401279298	0.10446084730239033
1322.5	0.1346305875271534	0.1368847614706795	0.20325834483124153	0.15559173483265132	0.12157160588175117	0.12941562235785217	0.12641645636344392	0.22797309461152365	0.17941047362847942	0.21832603408532472	0.12639560426498056	0.17886179432272775	0.24406156915305793	0.07862160008191281	0.06557526719911953	0.08071841686120575	0.161735633216656	0.09901210594919731	0.09161180527668847	0.1386908809866923	0.09235529049186064	0.1964436274870001	0.14895187653850653	0.13844238938431835	0.06759772401053848	0.09490328534948933	0.07906812990200619	0.054088131102736935	0.10164946441763956	0.0716350582473237	0.06997062825175432	0.10956533189266052	0.11718903889791914	0.18369480866467947	0.13077090568688743	0.12295873654929106	0.13742631566752864	0.1783727375336515	0.11969145949151705	0.127622791147515	0.14839483170755324	0.09771578268193784	0.1020195830446077	0.13454646524349145	0.07678931749481636	0.09653801949609823	0.1773799392644182	0.20208668563327364	0.09802560775583435
1325.0	0.10967002543697735	0.12015098275114974	0.16499382272524526	0.17987822608525925	0.09312885936817358	0.11588122776971156	0.15836008822106518	0.28030004053744895	0.16819234617944437	0.179861131501149	0.12113149542358598	0.15078353724721716	0.1840795511580121	0.08151957948115399	0.04615073647841402	0.0626703513923729	0.1652730649321363	0.08467895334234293	0.0997548940666644	0.14599649617341584	0.10212598884327333	0.17331705456806662	0.1274409842349154	0.12493839741697095	0.0892534886459679	0.11489644365801296	0.0933344669575023	0.06344625743326295	0.08047480215776423	0.09069382920486146	0.08720227007730996	0.14172510211145967	0.07512799978840715	0.1378297133915678	0.10776951195044936	0.12988599392892686	0.1885494281555553	0.2425547695608672	0.1295492040351378	0.1471275013335578	0.1274375399480021	0.12545942821582426	0.14584693058772988	0.1539440885051582	0.14207706599588946	0.10767980367327791	0.18772743037024986	0.1681235063032449	0.09390040541539145
1327.5	0.1254189709947454	0.0768927360839301	0.16612879945097264	0.16903767375407974	0.10144202195412623	0.1095950552758098	0.14674646890137835	0.16924445798522575	0.18351423028067024	0.19039476110951	0.0967801758352622	0.14764114711189597	0.1406914888869429	0.07953260723451427	0.08646534589377279	0.06912410321294983	0.18821022296636358	0.09655921770568582	0.07957666185521145	0.1613202684106265	0.11524600033411878	0.19210744869694238	0.10285923457001883	0.0760141652756438	0.07615030971389336	0.08380133904366235	0.07011153912777805	0.07681068794017577	0.07490566718476292	0.07463763233269337	0.08517286483654686	0.0909904872771845	0.0921711619086787	0.11880040370199073	0.16763638385824797	0.10488208774857237	0.176690437097181	0.22575639367117376	0.1346705967410645	0.1302355584933829	0.09906573072175792	0.07808219734019521	0.06899921093091392	0.1319583506935	0.07276087857461677	0.10011452743961524	0.19245654155082073	0.19356128932314462	0.09139204600811351
1330.0	0.11517935088071914	0.08116361980473003	0.15399043246456598	0.1206337245456941	0.13549987380724782	0.10887611209003777	0.14553799080427907	0.21986723612012918	0.15356121440246978	0.15530032037267277	0.07455771607007816	0.14704097758691662	0.1342869931496258	0.06435540483675319	0.07183391648118938	0.03985664138437536	0.1627268819178612	0.08914701727226201	0.08313853173534333	0.13256981750489305	0.0923119327789361	0.19917784965891713	0.10587283157153354	0.12432407556223314	0.07918214107933166	0.0991845094015573	0.05361467627698043	0.0523902743575271	0.07753650231121581	0.05589474230114426	0.0680195778723875	0.11505924862746998	0.0762954469379775	0.1235785842651647	0.13441307953197118	0.11856835839973925	0.16549049908709831	0.1687674962286066	0.12837915921966317	0.1456478758776148	0.14060304938443627	0.09044114021366127	0.09727023782206994	0.14024157579795357	0.1300498527375925	0.12986907174882348	0.18318604261645413	0.18182844999736542	0.1063883477838661
1332.5	0.18252946551185922	0.13182767725308434	0.18551925696783347	0.13695354225341447	0.11802830593519499	0.0824947681081665	0.12664869418679367	0.20610168694403597	0.1693304377544476	0.16683511184586425	0.10236727131943466	0.1766059739249551	0.1752507323983122	0.07816590546132647	0.08955847048896798	0.08411328344371424	0.15243446165232644	0.10340606417322104	0.08134197997899019	0.09235497302158183	0.10579597754563597	0.17877566719155968	0.17493145672478796	0.09068868927352138	0.08565055620590155	0.07245411813537644	0.0647197891783914	0.06285530969017544	0.08771367845050969	0.09952011558011228	0.07866672134082879	0.08799133677328781	0.05944932017872703	0.08033430654198481	0.13350159908488127	0.11702826678333995	0.1465250191991466	0.15922143745130385	0.12888798611026728	0.1539530165117287	0.13077274719831183	0.08058149167425084	0.10796407455360595	0.18049347376088232	0.14543940945392256	0.08659409409610397	0.17595412049324496	0.2017903224129478	0.10866396285762614
1335.0	0.3193137830199129	0.16077039084083672	0.19280273651417956	0.19238635116842973	0.14398441495845618	0.10475694955648052	0.13625120079948724	0.12702428826747378	0.170816254402495	0.17699444699724945	0.1059142557314125	0.18246915563786653	0.17741093112664838	0.09876602246957461	0.12032840227080982	0.16475430837676286	0.1627879474162889	0.10664588248442188	0.09960673623159687	0.11322808376384534	0.08828101578334882	0.19101911127916343	0.1432739392686358	0.13981307456807646	0.10641574708255652	0.08637466077116646	0.10790766951089514	0.10739211147903549	0.11701132682781665	0.10023980051763332	0.07954803598280852	0.07439425881615748	0.08215900118178414	0.12199723033147558	0.10350243663032621	0.15913784730390312	0.17842824553713646	0.2135793457172163	0.13985384414730703	0.1781482136361749	0.1279929594864223	0.09641035085222598	0.11182257691460083	0.1899102262590307	0.12057624307586201	0.10009548851253856	0.18832105576644784	0.18305874694917304	0.13946146765475398
1337.5	0.23708997357205386	0.12657120599641844	0.1869758586072057	0.13214835028332	0.09149247911760823	0.0999803531790366	0.13323994185547614	0.14393455048235157	0.17382974996576536	0.1734987542417636	0.10552668909137577	0.13733483816141304	0.15352376507489982	0.11416223576487369	0.07742592074899758	0.07090756803221872	0.1791862705756253	0.10432413438825008	0.07070828990644529	0.15039882672447932	0.08618325546767204	0.15903226016415978	0.12951245062832192	0.05340465662146138	0.09284388185024435	0.11432325921522442	0.08943584149296838	0.07355381629572534	0.11280204351589561	0.09491463173302939	0.10322748293206967	0.1124351233466379	0.08586645562694904	0.09317106530741459	0.11457581882164561	0.13081036761319206	0.15936508628958634	0.137778014117504	0.11865912753083284	0.1589745780757312	0.10500076919031455	0.08523852724416528	0.1317696266658931	0.1872030272593123	0.09097570977546854	0.05534364875004162	0.1136066715580413	0.1731905321386384	0.09023902523647147
1340.0	0.15892447089671857	0.08385678636670288	0.15486095063451316	0.18743321828127815	0.122790230394278	0.10907098297915009	0.12704765051473918	0.12592260149986395	0.17431548003827474	0.13077716366547704	0.098798447602129	0.12897387395469584	0.17029176613868635	0.10672303052531266	0.08567235723573347	0.07666109420950766	0.17198402267059668	0.10138223991897567	0.06519470361124441	0.1402132489918798	0.07637578150516221	0.19515853395298563	0.13459863527011745	0.15950362792528208	0.07577829315792418	0.14046738603480852	0.08539657153620124	0.05374076143767862	0.10359881785359226	0.13903358721140768	0.12632279260087134	0.11330625023027965	0.06054833990147753	0.12123411072966338	0.16444534595973878	0.15046902346393665	0.16172290420233848	0.16825630261106275	0.12105899016585796	0.1426162771584059	0.137107162472202	0.06697822176399744	0.13479098275315884	0.16814506660786202	0.10234700412607661	0.054956727883887016	0.11131665424241527	0.13517617610137872	0.08151783280560694
1342.5	0.11069091183015148	0.06992527432529863	0.1404311980287687	0.16394994736070836	0.1068256615415618	0.10073243365773366	0.13705359051551058	0.10330765854523816	0.16821343779926476	0.15382398926637025	0.07816160060124455	0.1203222552786177	0.17227583835421723	0.08706056066440458	0.11145707776966479	0.09430179030637995	0.17285288084719908	0.1314645500826082	0.06865864219496814	0.14150986785578407	0.09422040538512076	0.15601296009712898	0.1511560098542216	0.08558373032489545	0.12082777699185189	0.095727864561426	0.09494562809306116	0.09864045626831809	0.08604780681877469	0.08698997161598217	0.0868251685857551	0.11956242969168178	0.07874227055924539	0.11973153110130733	0.17195709161906458	0.14217009980617448	0.16467156058350807	0.16875396966478373	0.12590249662972167	0.14374533253426222	0.1293100023088575	0.08552566652272091	0.0836980461348747	0.18417469372686707	0.1244530672822963	0.07993619981413509	0.13345492103011405	0.17160839044047327	0.09099881293343938
1345.0	0.11200984624005246	0.06816355906929779	0.1396510792534308	0.10267074014652859	0.1104759628148985	0.10257048178316401	0.14625299558641652	0.16240015994161472	0.1822289342970091	0.14373802114863451	0.10953301295393575	0.14475448887126652	0.17405521495831233	0.10255341286931584	0.056170717413087747	0.07957452309970789	0.1699434666835552	0.0798091588715406	0.0712669924502393	0.1455322939743472	0.08848365764291674	0.20123562078365254	0.16503948709466398	0.20046584640810977	0.08581731913534363	0.09833789674744019	0.05525467681710039	0.06113915936861036	0.08920965442310513	0.08940412139634762	0.06249753000245497	0.08424377041948572	0.0645685801352686	0.09254864198794115	0.13378293607594505	0.10912765387015966	0.16982320611144877	0.1893966381175309	0.1463663926184481	0.15873310457510983	0.1283923658209462	0.12055790395400014	0.10335037767094131	0.19382069346489778	0.11509540231982711	0.08200749564699841	0.14191929677210596	0.1418993436303887	0.13096687638479507
1347.5	0.15103730621929165	0.0966317015205094	0.162535262655798	0.13028999405309097	0.1330901727691138	0.08851519882160254	0.13283299904073864	0.2501634845855316	0.1764179865765025	0.22268417448061695	0.08921928627628159	0.150701071237245	0.16105681188004511	0.07844481461677473	0.055889343409610014	0.08405262052749687	0.18810865173129612	0.09941042558584368	0.1135789511964694	0.13312057040996478	0.11383649046976498	0.18256784842181947	0.17480412265883133	0.08857740196205781	0.11766812845447336	0.1613385179291658	0.07865486565386703	0.08919279889430147	0.08878019199830021	0.06696109188717768	0.06834217932018183	0.08659064813016347	0.08023517563495834	0.09135619172073549	0.20296867295835302	0.09007443195870797	0.15489769971008482	0.1710176092842816	0.12613321927039758	0.14195370697718257	0.11626164817781427	0.08979899320248182	0.09270820090148063	0.1392623496461323	0.10221430384090667	0.055569346559868206	0.11286701406132991	0.18495653094952458	0.100828269992827
1350.0	0.18730238884755157	0.09506066065968032	0.1637137045611747	0.13503243020140066	0.15873698904022457	0.11782602579280632	0.13555974936573217	0.281578885460409	0.18030127404349508	0.20710752763931034	0.12550578325440198	0.15327374093586257	0.20585093320636672	0.10057882193340173	0.07913036471134949	0.1483787836428875	0.1827538360269486	0.08945994229738771	0.1002416296729257	0.1091794023313811	0.08070414083841466	0.15093487346890852	0.11179986031262999	0.05273464852155768	0.07365454927693028	0.08526966465594817	0.06349107673326858	0.058118063205558644	0.10965903029055116	0.07914358032988551	0.08316115214663758	0.08049476553915663	0.08689061537413736	0.08035734840037793	0.14681328601949772	0.09480923135787361	0.16767169954414224	0.21650816675665543	0.15110110286559883	0.1426404204394434	0.07879121328331246	0.06357691023225581	0.07646230546669207	0.15959038630332023	0.10857866129568211	0.09906694575248443	0.175146414373703	0.1748358253823853	0.11948732159086616
1352.5	0.16387625579438472	0.12628492048994538	0.21178913191471652	0.1846238412944311	0.17947414359762548	0.11466973044358929	0.15036176489542996	0.28370156637764105	0.18522124362234366	0.23114006900009743	0.13521154791743778	0.14833923455672093	0.20659241216369856	0.10530105654017881	0.09336266125288754	0.08813574675757688	0.1867827941690932	0.11978620292652095	0.08804065990110772	0.13987721646163245	0.10443211698558486	0.1813371960480365	0.17405426146245948	0.17149276178274803	0.08909460649876373	0.10054697124001456	0.08708560886290012	0.06723718115307094	0.09182434094567568	0.07873710620883687	0.056378408681787576	0.11162374660002818	0.06632183174069947	0.10999996614479252	0.17970930916005373	0.14402373127941764	0.1583526719687328	0.2381425515147409	0.14688451209972386	0.23971879122188788	0.1552017091510808	0.10478010813810515	0.13144335337772434	0.1327494137597058	0.09078855800683844	0.08979921882639108	0.1359570260078644	0.16049935297325313	0.10347482207064806
1355.0	0.14216305022752845	0.058229493398505805	0.1524444824318708	0.16172303376823693	0.17354927300719097	0.1282368821216664	0.15547290643549713	0.2874735203872968	0.13847893229393246	0.20228733292391926	0.10104847721500307	0.09480842371793273	0.15886040702305632	0.09326737966273439	0.09113025905083424	0.07279523910691138	0.17914174302005098	0.08989930066596934	0.0928848017964483	0.133608956065056	0.09234027907849784	0.14311691775033858	0.12878847364445872	0.10694817211175417	0.09939501752858051	0.11144129018017161	0.06767866161078626	0.09115666293295782	0.09462596741028076	0.07794523546698424	0.09077591617987395	0.12438245202994648	0.062332853259805955	0.10698138579605956	0.14689700518942744	0.17687558410243032	0.15157216616216562	0.23094475037345993	0.14443588177828676	0.12646145603289946	0.11039508083983164	0.12116897298792337	0.07474103697002724	0.1093450918332139	0.10616842462566448	0.09059767056878396	0.11391550825001612	0.1555014095167246	0.10794790141931397
1357.5	0.13387884102532296	0.10045318514871175	0.16708241892066925	0.15788426575338219	0.1485066171149006	0.1372229089423426	0.13144088778631632	0.28316402283186276	0.18037342828891098	0.22021283721768808	0.09722216122989258	0.14999886314963665	0.18371097282612384	0.11714848550943159	0.0919430556962121	0.09781415263646036	0.1560764320607164	0.10374563424666092	0.100384438867593	0.13081339277602178	0.08736818614192482	0.1566109970232242	0.1310881423345096	0.1114414031929048	0.09521674034218189	0.08590606049464339	0.06561665199036493	0.04850190904969319	0.09115679769141813	0.1264014829286028	0.08942978842343476	0.06878759286556008	0.06061945279695768	0.09142587252838792	0.11886285247642095	0.17126053743545253	0.13997225054678902	0.15120988719751766	0.12322802286426802	0.13346163368871217	0.12359802273335714	0.10703641385740693	0.07831977290751309	0.14928150575069027	0.10279542979818045	0.08897781722944773	0.13481522322353034	0.15872838582215665	0.12225360687195382
1360.0	0.10722865806855199	0.08425559483889548	0.18437670434992856	0.23771199656262287	0.13803051630542615	0.1283276001553328	0.1519458458765125	0.258599113533212	0.1677489008968192	0.2450052244069064	0.10016569164669653	0.11143906022582159	0.1459006301868844	0.06887317082827286	0.07190387882513924	0.059508161913694915	0.16027374779644785	0.09879518778181158	0.07602614594167507	0.1307628578287922	0.062004213083425894	0.18693092288948535	0.1132020228561575	0.10873986271249184	0.08907027863229382	0.12066965256065146	0.07412240643278821	0.05948985014756117	0.09284988575767675	0.08123296687795269	0.08573142760413215	0.10121249635486299	0.06692593689284125	0.14038773924787207	0.10529886817477316	0.11896873362811594	0.1448738967384307	0.14863535238087403	0.11286939893952645	0.12731746750994666	0.13811729716084317	0.10916473220447093	0.09671091789699611	0.16884974975185976	0.14521916045696895	0.11032880985778735	0.1404899030754378	0.16865817405362266	0.1007328304354373
1362.5	0.18561157655645652	0.10582747271939599	0.16934630122094083	0.28267044998154733	0.1502773443317137	0.12306533092714696	0.134790126168649	0.2609323216309152	0.15941844501473834	0.19851161656226196	0.1393868994900607	0.15212768437189997	0.13242169093491582	0.06619151265227143	0.0923112282100355	0.10908859654504272	0.1817418811392302	0.12755245590783612	0.11782524749417742	0.13180021967448557	0.09511322541133937	0.1499246043582332	0.10314153055752032	0.09834569327179332	0.07413602607238164	0.113712993259853	0.07741657326141678	0.06023207710033966	0.1133129611653914	0.06671852822024045	0.05937879682116692	0.11152523637282899	0.08065845409239346	0.12303940796636363	0.15165824931208216	0.1128619277681232	0.16333859234391399	0.1538139925035294	0.1172950193507544	0.13783175240066362	0.10740542715192578	0.09111849284884076	0.07708887927421211	0.15414849988835674	0.13407036864091332	0.0648528491842064	0.12430865625254406	0.13170740707981038	0.12955310520799637
1365.0	0.20313428190278138	0.0856637064481202	0.16859837328086896	0.13446400709450745	0.15213647008510006	0.11083979745642514	0.12344579876866431	0.18495306632991831	0.17284679149192303	0.18283171413595764	0.14553928819304784	0.17169051690578122	0.15281188405794177	0.07316030948398818	0.10554437912475177	0.04216816888326941	0.17355319563834118	0.11383835102598126	0.07345375955481609	0.11693310988884072	0.07356199053357652	0.15337372479117078	0.11481468129240438	0.08767602078899754	0.06607158136249101	0.09225177379850057	0.05419604933812802	0.06915510789403875	0.09789635104407252	0.07239288864898015	0.06642583674927556	0.1111136590560329	0.08077624852414639	0.19223970289396108	0.16837106547295927	0.10488418035750882	0.19695435425619182	0.20240929990055942	0.151025774838467	0.14696113270391045	0.11528041380620759	0.12445778543174908	0.14006143399789953	0.19948186382427313	0.14518659138644044	0.08097155340866392	0.14804320475300933	0.15414141539340795	0.09416485759193861
1367.5	0.14458952090737898	0.054212917506458846	0.18608523638896832	0.2103231992026824	0.1303656596090041	0.13588653871299014	0.12717008924163542	0.29181642779792716	0.1876605049410882	0.19712125166482383	0.14840243579732276	0.18281854886673013	0.1844895071047365	0.08457773613828734	0.11085914346144204	0.08140267516660869	0.1463303026099915	0.09565898551414977	0.09952998165653448	0.14901141138506596	0.11203430135215417	0.1723100048215861	0.13084872695517782	0.08491547025483522	0.08531460568822136	0.0922246605114904	0.07953004249707106	0.07771431245093594	0.07737260363661255	0.0768547841420291	0.07294746605978356	0.10960757713792925	0.0757529897061603	0.1364007413645424	0.16751961250323213	0.12214317398439045	0.1612428230504375	0.153380216514024	0.15434961553892654	0.1250374691773919	0.10585492638900981	0.09640269224334617	0.07891175707090703	0.12158766366078218	0.06081405592245198	0.0836705422151184	0.0910816451005387	0.15131961055171908	0.0942538008624182
1370.0	0.11601640076414262	0.1120863608769843	0.18274582650570037	0.23847293766222255	0.1752407689052463	0.14957181740033978	0.1346379166451189	0.30167679827574695	0.20587841021109446	0.2507606678722928	0.1270407315385799	0.15247629409695093	0.20256376453540026	0.06780885588934342	0.0832408872714515	0.104128199432698	0.13089578663477888	0.08865785761742076	0.061788691405436844	0.10170143917502826	0.09169013973645246	0.1911869911192709	0.1583551604657897	0.13259574770206442	0.07245482697711939	0.0932557086858508	0.05433270908878895	0.09622921328724665	0.06887089708809128	0.07281648122604091	0.06884012857552643	0.1121827413282438	0.07438520457317987	0.09339540302655754	0.12429944123310017	0.12297351536066935	0.15507366045260193	0.17260430508355673	0.11810887273350477	0.13926543729435392	0.11762387879242552	0.08557786080431352	0.10671449284318975	0.1874926084697965	0.10443878889067107	0.07609093039229811	0.12841212738832986	0.19320237324142048	0.1005869888351354
1372.5	0.1165053939692696	0.11856078986017786	0.1919320351743357	0.22063451202165796	0.14212841347602242	0.13038042278284748	0.12475297152892939	0.293319921165767	0.16942757578098078	0.2088042507412029	0.1091371324793915	0.11494401889388771	0.12234031963751096	0.07729132336734942	0.08631502769748418	0.08162707553439634	0.16314092617543052	0.08399722032450926	0.0744975738062423	0.1274956530189537	0.12844598854004793	0.1697917812541172	0.19016484401988692	0.09709075184567736	0.08534331963600644	0.12748095196256637	0.0750731852546421	0.0826498803524344	0.06753358619402315	0.071006702254495	0.06663871476439198	0.09807554725505548	0.07017901992924828	0.11967280831837498	0.15008676424131487	0.11441923987864198	0.14745920767714793	0.15603694720964814	0.13866421708681723	0.14019887378208068	0.1298306697069514	0.08826017541911751	0.12280749760130207	0.17622004228782107	0.11080070785880962	0.09406806167030084	0.09864488202545532	0.16870555725989836	0.08019996365935073
1375.0	0.1944899966483664	0.14896810129542018	0.17233686830014086	0.15091978863251204	0.15383383246776094	0.11419028008540748	0.13232601897329388	0.1643607719828262	0.18117221171362696	0.19980304796787843	0.13381769699323334	0.1824302807195525	0.17976395853166938	0.08366206946891197	0.07193912302915126	0.10753549797061361	0.15963197110472985	0.07969091253243148	0.09305199630901857	0.10722151723067826	0.10118937698801474	0.19223526302440086	0.13052171480240307	0.06257333661687091	0.0973291904577207	0.1302790794945654	0.0738579606074348	0.0867875746549208	0.08203915639937476	0.10512392546640707	0.0976749222396782	0.11279272957563688	0.06298501721526792	0.10886131726176268	0.1758689341273967	0.11462636254799888	0.16500727030044807	0.15677060384948563	0.12125166946365033	0.13418424177104832	0.09221691485826498	0.07948669968531001	0.09683743321138152	0.16735394877136903	0.09644893563539082	0.0626451396680668	0.07898568371234739	0.13492904592635718	0.08244381927975704
1377.5	0.12225677944307466	0.08619182961191417	0.17276110182249932	0.13209359397728293	0.12494155130463709	0.07915210832300557	0.13202657626224198	0.1684187667955703	0.16155966634619431	0.16825830071354708	0.08730212975643768	0.15634671508976428	0.14367635157995196	0.126236752115368	0.0885374764145896	0.07777033862554003	0.15954963645788478	0.13055858920564783	0.07041542278448135	0.157051503856284	0.10277934855896827	0.18666006390526452	0.17912020274541143	0.12487821610800673	0.1034533042373961	0.1560990361651499	0.07070324052006094	0.08348935679147736	0.11208432567482618	0.08503023080896978	0.09779493573910313	0.15408012151770134	0.07590245341799548	0.13008602648555764	0.16543945589567965	0.1214461082369884	0.15522813562967472	0.15753933043608276	0.12663071799388395	0.1433531459213331	0.12598094516532754	0.11860895229494381	0.08416355634656542	0.1789274808535491	0.09024345121282605	0.09379517461585596	0.11013472040358581	0.1591304105352293	0.11941714830393456
1380.0	0.2542839650177076	0.11337827782052552	0.16150757179431216	0.15344046031245417	0.17639449778204258	0.11441993571225167	0.15733642294405806	0.1706344423707882	0.1755899399922926	0.1811309054824446	0.08143291599350576	0.13027799234732906	0.16368339478528754	0.10180744709143867	0.09997911965562985	0.12490199560182447	0.1627337947444021	0.0925054454597381	0.07863924198921145	0.08962800349212255	0.09449580667004163	0.18437410293058104	0.13031154074685142	0.12419743371103005	0.08950735967263274	0.12187527833775746	0.1011688670806006	0.08515886829110693	0.09861125029402387	0.17315884935433135	0.10344850710438393	0.11695905592868695	0.06875783330968556	0.0973360859742759	0.1939060991121101	0.09565862049894741	0.1838761234078174	0.17525979082825696	0.13680033797472882	0.15083754292586332	0.0761694457114615	0.09046330415547035	0.12054186428185956	0.13668347646267073	0.08454169794310208	0.06214683214598873	0.0825790887413886	0.17874760480190421	0.0730933637337018
1382.5	0.12249899722477979	0.11552526107406312	0.17682091180897277	0.2498468563693065	0.1591520435107852	0.11457525394350988	0.11331885136551978	0.23819998063798792	0.1456600175795267	0.1546121632929149	0.10463340046891093	0.15108250765220294	0.1973045103744234	0.11868260640646522	0.094775161277364	0.13431947156894788	0.17395024233810488	0.08616777474893628	0.07667090283861651	0.13618429932764048	0.09950311470461794	0.16081128987650853	0.16769955761706204	0.10461407871917233	0.09717388261111717	0.12305761206077956	0.06636558221912375	0.07719827849012723	0.11142556245999347	0.15690439158817482	0.1344625675925962	0.14070519542480106	0.07990529422974547	0.11491159123853903	0.13763625796754997	0.0847141336294648	0.15916267507933332	0.17349093115135034	0.1223930985389902	0.12543541011065093	0.09228260057042213	0.09362068469343823	0.08268871218285816	0.17964486891812836	0.10399042376456016	0.06321475615939419	0.12049167661674258	0.1509883104789234	0.12982173873679007
1385.0	0.19994298381219178	0.11153496419357951	0.15334198784316574	0.1856414117976254	0.1599376238349842	0.11918223241727088	0.16203737993458384	0.1453311747348293	0.2001278896160493	0.17710071346339257	0.0850918779912561	0.10326721007304775	0.13841517025196398	0.11297426111898753	0.0830608510878009	0.0902442656806801	0.16503428565248804	0.10822176033777864	0.07472318242067642	0.09848793294493689	0.08980716144236667	0.1990782511790092	0.1558648753734905	0.10253242512696514	0.07961924574884016	0.10665996813801114	0.061810744631104975	0.07134905406636886	0.12680459211643286	0.08837356727842491	0.1018716849644631	0.13625918282896338	0.0884540592754352	0.1872878619433267	0.1793064857211298	0.1458202973529541	0.1697219830616885	0.1612831543343493	0.13568457541256762	0.14456345187216937	0.10399668505580631	0.10237391354957653	0.0857813633924724	0.15569876830819257	0.13793186442347988	0.10866406206610034	0.2199493240295539	0.20414092530077776	0.09544937442808543
1387.5	0.1711251749003475	0.10769541938842127	0.18098255622606524	0.0970865617041443	0.13006617344069804	0.09022630810287126	0.15478636256865663	0.13538161002299748	0.14540446917557684	0.1722893187921936	0.09454574022224056	0.1478823890794612	0.15868585381441344	0.11452387422030154	0.08995363988054006	0.10672950138850525	0.18247264413524636	0.11141704516354198	0.08346411791300935	0.11619850991250953	0.11722095921184056	0.2119551723556355	0.19160715033270806	0.14159930262797155	0.09993507117252351	0.08987357533082024	0.11384647488932123	0.11417701420720172	0.11693525441224194	0.09726462919852516	0.09135489030514615	0.11459933599022191	0.10065335084334194	0.1547872798454347	0.1404813575952148	0.1768537682570548	0.18870412048321733	0.22845522658155257	0.11835566916718109	0.15407335347409612	0.13361318649602522	0.1160100587574305	0.10849073882258992	0.16453029157952848	0.13388740979108968	0.09900721613288826	0.17288317323834046	0.18220520052753722	0.09051072515078483
1390.0	0.1603305044777421	0.1157674572508581	0.1735642302584842	0.14767191840900407	0.13804039467084614	0.11829318631210059	0.16647819997075816	0.16911133447311705	0.17007684747439747	0.1687311380812784	0.09489394477135957	0.15918100047455372	0.2001833227679349	0.11512969080537389	0.09919865348851377	0.08503995090955248	0.17714464919815337	0.12147137144298883	0.08034793261854822	0.11259426093140647	0.08583095245551636	0.21067046573134265	0.12336327407421431	0.08361122822915887	0.06861457776170181	0.06608062349744251	0.08531599909673798	0.08260037314124949	0.10206422887629209	0.13280944567107683	0.11456171698313425	0.1256120758608926	0.08928565597963212	0.192871040098583	0.10341354326532964	0.12004100236462138	0.1306911639182982	0.18604863657240867	0.10877661672497028	0.12285183662492574	0.09198659895649133	0.10188505933320745	0.11338072282079972	0.14259947380141103	0.0886272042757016	0.10167875642673292	0.19748788814783594	0.15726536540198033	0.09791072301066013
1392.5	0.12491639513406397	0.08684862728675372	0.1410473322716843	0.12167087122602081	0.14618287050937087	0.09401668952528042	0.1596518079612805	0.14750824877068333	0.16554399282435145	0.16031316051075542	0.09020371311350851	0.1260539991641941	0.16796053809627157	0.1110605577990621	0.07220448318731554	0.09566983821949085	0.19259137016935182	0.1079650798533911	0.08157206662085047	0.14445947005119772	0.07642218803002138	0.2079334027700117	0.15683986779867284	0.18140116115916896	0.06291788221317396	0.10286458472770439	0.07587045614026558	0.06782308547032441	0.117187823954038	0.15972037165361344	0.13085609486206434	0.09678483050744267	0.09168164109998228	0.17700464648895006	0.14972755569773943	0.09199276519633079	0.17859519783115793	0.16612190820517178	0.14646570445437204	0.16049669623451554	0.127303501576005	0.15898913055036412	0.09764243950986132	0.15460509553949445	0.07890301903810809	0.0856183847580104	0.1651012175505558	0.18563354654844774	0.11844205876506744
1395.0	0.0659691371183298	0.09885187801797503	0.13981290224699935	0.12049486665042115	0.1579418945496465	0.12820928277152108	0.1579799977223785	0.28418542990626	0.16376769389426563	0.26389180479568924	0.10762665446596371	0.141456425978419	0.15182055555734425	0.10078772821395181	0.09764279989601408	0.08084893511710654	0.1803988381947943	0.13002733007141482	0.07674713643017457	0.09730899793922901	0.10370792749118127	0.17050178014298784	0.18864544034253214	0.11447024307168903	0.08692606791467793	0.12012630912388457	0.08375562753970353	0.09569724176473661	0.0992388637759091	0.07226538021128	0.07572055626850928	0.10720667584669215	0.08668234585107759	0.1765112815371503	0.1364543646412913	0.06915084586531782	0.1585889855512704	0.1736424733532501	0.14193897340859324	0.15885607466476925	0.08519836013467111	0.11662411904189982	0.1677746237337898	0.2045890012985942	0.12010807571899393	0.10034572796821725	0.18688323303103763	0.16477347134173212	0.1195480297894509
1397.5	0.11633408062811489	0.11777700678094763	0.15809391868427058	0.2207217162723918	0.15231681883766854	0.12793690566714372	0.1481886157990983	0.2771566308565765	0.17614037959632087	0.20135735332045052	0.12093488968968094	0.09865189698375838	0.12388194511983884	0.07175373992760789	0.08543723252497665	0.08625184704116207	0.16006834232121528	0.13731509471915598	0.07952211801298184	0.16298434605435483	0.12218186102574506	0.16640332169208447	0.17411398798175387	0.1113625367083992	0.10369162138217373	0.1591027589133258	0.08566421922851065	0.10462874467396846	0.12251958395854338	0.07362184050232415	0.06591084496888765	0.09861007187443287	0.0679517474838017	0.07250365810324226	0.14288371985122048	0.12749600999228286	0.18265105073782106	0.17098652948111817	0.12149721087087204	0.15721591808512456	0.1436201373126671	0.11743807686333227	0.14571602063738967	0.16867069864550865	0.11103502034379813	0.09365539702984063	0.16110076581214433	0.21617786423498261	0.13453887759952668
1400.0	0.07742102003277113	0.12564419087591386	0.1833432390954988	0.10682865211119466	0.14026003310756255	0.12604465413401475	0.15693087109395817	0.23664987601249504	0.1825108222475145	0.20388127159566485	0.13208086711585562	0.14614935786114422	0.17885944189896189	0.09657367979726897	0.07318432069877988	0.10024210381997087	0.18824415775363845	0.11775913672291878	0.09750581591640464	0.1545148036638704	0.11827436010211877	0.17466599488661153	0.18026627033022696	0.08503391125156948	0.10960782510318139	0.10896679109917835	0.04841264458441022	0.08632543163364607	0.1069044137998693	0.07271323443563435	0.08672423161270595	0.10958251426373872	0.07988809226253099	0.10923078329438671	0.18154071286813245	0.08973809657522946	0.16944526622237618	0.16896479283427	0.12098565526192544	0.13897930649412918	0.08905596403873771	0.1027548210156959	0.11606429405001492	0.15212151270282512	0.11117765625927732	0.07031231223630502	0.14047504890608462	0.15329184743941668	0.10004174041261726
1402.5	0.09888254968142332	0.12220789200806	0.19348034127776564	0.10632354266828839	0.1439895825100519	0.14419790951156236	0.15118713101111986	0.27654646900935625	0.18107089095534318	0.21065550476482184	0.1192688677793101	0.1501807412042809	0.16282293030902137	0.0941676287369458	0.14595523622576412	0.11744508127621814	0.17447056239545017	0.12350222000305991	0.0792748311453312	0.13084694324002566	0.09784224798677407	0.17148521952126639	0.17721407284736387	0.07503374920838335	0.09671552528685115	0.1208475981026461	0.062155983227847315	0.0780481186113007	0.09851630655455575	0.1014085053078547	0.06629198956665557	0.08120852705337728	0.07424193177623127	0.10882418512616991	0.16100075981990597	0.12193492082899202	0.17189670782095834	0.15016038504829624	0.14993422634064646	0.18039570763211935	0.1556747642834857	0.17604435747718472	0.19811428787506413	0.11332496342299536	0.12177941032633105	0.10485336991220624	0.1776477935741397	0.17656139235380813	0.11627647195616393
1405.0	0.1367059369138326	0.08832897613993661	0.14473665621088838	0.12929152944292158	0.1206977087514244	0.13884539490487682	0.14485045436063024	0.2724314450282494	0.1901251918409941	0.1785943731509079	0.09879229505584713	0.1452647443142963	0.14323425258760933	0.08316406385397741	0.07033360524534997	0.1100003523015726	0.1731179793278686	0.06958484949314553	0.08579244422581313	0.18148280527424693	0.12138567774575885	0.18087768063681692	0.16600247434508136	0.10618052880500649	0.1216832554922972	0.12996196068664714	0.06837533029386092	0.07541973080661592	0.11008592801975053	0.13700723334867387	0.07939226460599054	0.11194966690181192	0.07176452069015926	0.08844637866494318	0.16530199164633153	0.1452832177763992	0.15472794129274303	0.1347501822500499	0.12484711202182046	0.12133817394530508	0.1200710062134494	0.09966074980376752	0.08421489956915813	0.1278869915638447	0.11531947473161619	0.1059079279452192	0.20679768417621075	0.12102271510387537	0.11646831857292732
1407.5	0.15254709344917544	0.11963661678819851	0.16490819258357806	0.16528984539489927	0.15257636859983068	0.16066800606347623	0.17112809583050792	0.2610307974290329	0.16788073559396008	0.1456070781543673	0.0634081118957761	0.11690087043646731	0.10845788376440203	0.08805444393044877	0.09235183686320433	0.10992873549610706	0.18276960304512546	0.134571237829514	0.09153310052943629	0.17005255139356157	0.08229111327371062	0.17407577927759796	0.12428045606737602	0.08760407515979218	0.10379315086065855	0.10937819325349957	0.08784342735934955	0.11765732885529737	0.11002173800089453	0.08840115621525331	0.10008548019175635	0.10455876078775743	0.05744223371965799	0.13173509069723016	0.12212569648272681	0.10132022667366204	0.17015203545189442	0.14381559458263105	0.13028044561288166	0.15757995292730675	0.17756152957378443	0.18112496315593896	0.15036970125641094	0.13950224590255975	0.10965215678518664	0.13090738312246272	0.19211549730836333	0.14850395515787274	0.10800248430600128
1410.0	0.059994058757161586	0.09042083371295555	0.15175736880678412	0.16370038112309482	0.12130468238927339	0.1076100305182792	0.13379196466085036	0.21136947774103979	0.1439588779242852	0.19036529019359535	0.0870898453154592	0.1421813394642686	0.15203935894113252	0.08431808121708084	0.07513426681260052	0.11754897105061676	0.15367836471886315	0.1006854153747231	0.08805262753390006	0.15125863637938178	0.11549320344974265	0.20664311913381614	0.16617398176319345	0.10184996845883165	0.12553129765756874	0.11265518170358553	0.07994059627899609	0.1054162278483013	0.11762169819512272	0.11519965967544844	0.07749066280762824	0.09341333320834508	0.0690190040952555	0.07902614479997105	0.16435351935435585	0.1451419025474265	0.16753596000167284	0.14878888449258748	0.1426888221500468	0.16033022764360658	0.1918197296521801	0.18500584477810406	0.13770230231129613	0.14916997867151507	0.09560925149630531	0.10502355828274682	0.15378217301755095	0.15057340320022078	0.07893474272041366
1412.5	0.05646810262719917	0.09074225279854775	0.17140285652180667	0.10149377659258133	0.132355000720599	0.11400521828657435	0.1277788821603528	0.2517552822513921	0.1908110543864338	0.1831191047511672	0.1328941810762604	0.110245382632895	0.10981255540041746	0.0991854638666326	0.08545278421853689	0.08768152460158067	0.19866331298272627	0.1900540706963413	0.09863835685129362	0.12342189396655094	0.10056908970208506	0.16564212752278204	0.1336212957190064	0.06691454887458434	0.10173458576004467	0.099191729276621	0.09948001016886131	0.10608267614136732	0.11012034489136362	0.09720061289659622	0.09786053615144748	0.13640078039634895	0.08554806838068733	0.12983357561566	0.15257371476820866	0.09323977516596905	0.16456293075839887	0.18644256440853413	0.15236311033121402	0.15447467932294395	0.1598172066622226	0.1669525273398321	0.1624296561006178	0.1582330984109689	0.09736682570830119	0.12649385796170393	0.16859765114202505	0.1855761290926893	0.09179530527751906
1415.0	0.1092245997180605	0.08490071932251357	0.15456946796839902	0.14623028919540482	0.13714075281713964	0.14698656054791565	0.15285490206813004	0.2866349322642931	0.19315340537577297	0.1929636538899542	0.07309977422676411	0.14553872605179266	0.14150881549751873	0.07513589996751341	0.08041959121905684	0.0845116581375975	0.1751607694652203	0.09753363759457877	0.07452321628232653	0.15106913487107773	0.12584212461316316	0.18920433784059554	0.15129371030825195	0.08564965390692222	0.12456501805476947	0.07554984334884011	0.07215171531204001	0.09093284017141075	0.11526051211696349	0.06803195191250175	0.06918269696003597	0.096659463098617	0.0966214980012393	0.18976354954802999	0.14611210120944143	0.15563018678170698	0.1724682008734299	0.21799725245917995	0.15317164394165772	0.1701407679640487	0.17511542961273127	0.1748079118892035	0.21523076379669834	0.1587508785713864	0.09505689339959927	0.10905644993818776	0.13361789554533535	0.17664503239966142	0.09985534373648598
1417.5	0.06847531831222226	0.10598119301673879	0.17125609240588321	0.15422296383982362	0.13095421799265727	0.11882316213442362	0.1251675449954154	0.2041669943750816	0.1700408144448831	0.11419657668857515	0.0723722505345819	0.15939425112214942	0.18315655005328424	0.11507947645187024	0.09459844434667607	0.06680478648489753	0.1692607089506945	0.16168419188736244	0.08963659647785598	0.12443144358235876	0.11595699072535244	0.20515561369639143	0.15769240793084688	0.09063229706410966	0.09730374860551494	0.11644264092699447	0.07711736325742234	0.10085589284334952	0.13798405520611925	0.07192939171710597	0.104964670324705	0.10509665892695678	0.10086606023760325	0.09919789042554447	0.10488485504503833	0.11344119443352566	0.16762276528734835	0.18794120271634823	0.12427651882411413	0.15615485450186545	0.19588667364402246	0.1806335754003177	0.14852180573242144	0.1427368966780272	0.10111503674397362	0.11045602193304983	0.16947095531183787	0.14305485192000586	0.09584591832903555
1420.0	0.07610113766503557	0.07551819590848934	0.12881121425828365	0.11869804755188468	0.14096247751503577	0.09339885524511343	0.14035024394453152	0.1768242362654944	0.18026373391094744	0.1334332288178715	0.10603117886382782	0.16519878321676842	0.1315725569592401	0.0810049807516801	0.07736212931856594	0.11005777535217218	0.15162209319963138	0.12142415658666622	0.05442856041617953	0.17711032287050948	0.09682070532340234	0.22678333767810174	0.1743735270878118	0.15778681518261548	0.10244599691386684	0.11552858757075281	0.0747018715636666	0.06973369629351214	0.11152194372817525	0.06573004907016729	0.07833032361844414	0.10580812802986399	0.07667555729586406	0.13805535771319247	0.12085001735018258	0.13500030534162405	0.18035945444671714	0.2295570453617153	0.1458196129179536	0.1601379025937333	0.18197042780506983	0.1453258932160406	0.16951284850136425	0.12212313910283529	0.11522506251592815	0.09930929952425144	0.15837695759904044	0.15603380039222906	0.10220157350083173
1422.5	0.15011450978841237	0.11376041302779644	0.17825281003979776	0.11768026468748656	0.14366421439815047	0.14115928323906307	0.14031821333281702	0.24779330932050428	0.14985452059744678	0.16315651494239566	0.10217735865619182	0.16509704322671767	0.16420327284652184	0.08793139122959583	0.09911051622431184	0.06841216500121416	0.15988397518707806	0.06661087076244138	0.07654996095634338	0.11691190312648245	0.08866488301232332	0.15188353323751813	0.1480112348167127	0.08403297252049344	0.08733309478150182	0.0958743365247204	0.05456241269222776	0.0525312216575461	0.10464160724946008	0.08567114128036021	0.08974001355915348	0.08692804253750233	0.0732269707007988	0.12020465062403676	0.129034981623799	0.09373827788953559	0.17804255862526866	0.1486992256203516	0.1399387875483253	0.1634981797159302	0.1532775746397532	0.12465319097837872	0.14678325713738813	0.15653684245014055	0.12993483820833623	0.12002822359242137	0.19405750462500884	0.1638512930792218	0.11765537431720559
1425.0	0.11354979851031283	0.09737250274560087	0.16239513958363544	0.18672862487761585	0.1498502413408943	0.10293654362726573	0.10081084433339942	0.24739004196473335	0.1554346934704358	0.1806397243713885	0.08736248389568622	0.16412536933702246	0.16589198688159235	0.08234693751301632	0.09522529405058588	0.09134780174661396	0.15027467522272508	0.08245747681167513	0.0712442790531474	0.11617909919912923	0.07041264338456676	0.1569188379385391	0.12422905769419398	0.09740513447092385	0.08164786478909844	0.10823442110030976	0.053842050003873015	0.07112843485279984	0.07484889479045279	0.07416053361861653	0.06518714741195301	0.12025321026018315	0.07036635038470104	0.10769214770955703	0.1493482764951799	0.1292331560459965	0.19038989045049406	0.28799728415019576	0.14218899797852838	0.1601222389238101	0.1846519425181988	0.16244219906634555	0.19251284317289252	0.2061677152974336	0.10846845305699757	0.11353743428372394	0.16758153550325558	0.1897936252865768	0.08962407353033154
1427.5	0.22887777973542994	0.14067082307440526	0.15506238389718185	0.17350525375777853	0.187302403601968	0.11217626324279456	0.1327791497266576	0.21929639303308118	0.15442575160640362	0.16519582821142503	0.1096062055008293	0.15904026890323789	0.1923900905396904	0.0750224997841256	0.07474282417863344	0.06950050998403695	0.17735104868182022	0.10002403068462426	0.09166918582873129	0.1398821117188244	0.08737265424874895	0.16954146519894522	0.10289660215112913	0.07451903915624845	0.09516966113114994	0.08406673205682043	0.05444187690285812	0.08736239928860128	0.08521220022535994	0.06629098222625582	0.049535609508239216	0.09454822385819651	0.09810294492367985	0.13399022623239698	0.17964792125195367	0.10128721004560645	0.16043131698292087	0.16655936876680136	0.1443749789482621	0.16045230904707514	0.16945864312463424	0.11319601351924836	0.18481028631609464	0.15780260905349672	0.12846502565022808	0.09050483759405818	0.13106065144174547	0.15737382074936856	0.1097862133391763
1430.0	0.17070631466344263	0.08532432691442336	0.16274407445302289	0.15794395031512454	0.18629883099636435	0.1610386273851272	0.11639541239797051	0.1936424004096786	0.16155083914454588	0.14677157484195036	0.09302852231218504	0.155775063214381	0.22025137694344865	0.0728926004506667	0.0699370327617749	0.09376005267859731	0.17949400746938657	0.12143451885631332	0.06994292100140884	0.14216616786237826	0.08870471384023056	0.20380419949641326	0.10114691781388875	0.0813198947915027	0.06366281321706527	0.11436007317865209	0.08817856154829913	0.10808654815085421	0.07981626563362791	0.07577776737383737	0.06030872488521861	0.07412324527545931	0.07793152828580414	0.10745915252846536	0.1306995088701902	0.07203178999778642	0.1665202034961513	0.14530340770022612	0.13365137668529595	0.18789831657492453	0.17675305830705065	0.11713312888051622	0.13684987885703292	0.17813306952654415	0.11917651755434235	0.11855591574148228	0.18750330450069905	0.17183278198871177	0.14049095617330146
1432.5	0.19600056190411058	0.117611590600212	0.15526079072821158	0.15220311235304956	0.13862377708640075	0.09829574577958879	0.13878240844913198	0.21356859359224165	0.20291343891475408	0.16373165062945605	0.13673561435628498	0.168864384461805	0.19731249321874753	0.09122793305897987	0.08072578756962157	0.07283637895369126	0.16528703531699365	0.08013013839548319	0.08359111983197329	0.14157834715614476	0.11239948245933121	0.1758527074282317	0.1675002919178716	0.11240472460616041	0.09227037753329756	0.09511862289365117	0.05015716078097801	0.10980894006062589	0.08641503462189298	0.11998391042011876	0.12180279425245572	0.10566268379859273	0.10517302282709622	0.171484407371107	0.1006571133866917	0.15711249735345315	0.16555524132419305	0.1683100763639178	0.13633933025813147	0.14760506597869263	0.17503705215342508	0.11668132220733145	0.19295062348264835	0.1783654653484531	0.13901342841477665	0.1172521599376812	0.1627364055238541	0.1952700082724084	0.09559299290581762
1435.0	0.19147265500500932	0.1273013785327305	0.15759921545159084	0.15523456898157417	0.13085412960208892	0.1029852889901529	0.16287620795170005	0.11819856965806981	0.14683583236597242	0.18413570342156527	0.1270588814435446	0.17278679825948856	0.26011094237058346	0.0998695845832376	0.07643605961972942	0.09817251345558108	0.06908516140237099	0.06547385347378272	0.045731751049218845	0.14883351601842743	0.11107608252134346	0.16192037058323358	0.15266198253311544	0.10044771075428563	0.09633151016549868	0.08153407283842543	0.0739050729083754	0.1029448177125782	0.0822469519637953	0.11272592782757372	0.12993508768200826	0.11783017906319758	0.08896394497847354	0.10764369898464039	0.15035860176799298	0.11302917199229454	0.1701649981061059	0.15855216262654503	0.1251027533066587	0.14373876176349565	0.1853048710332243	0.16105430431438691	0.14262891500368666	0.21258333359125534	0.10694042680058624	0.12985310545123188	0.16606560759024924	0.17359011025171037	0.12055976836876596
1437.5	0.12001870457148991	0.08182214889050704	0.1470959265032596	0.12772945519780107	0.17408487805688436	0.1065054545610354	0.1310295017752766	0.16614441261196414	0.19504221771895888	0.17043128144984496	0.1161913792923414	0.19823179344271297	0.2311426987228365	0.06028135477891037	0.10506291486329705	0.07769850005211656	0.11534820464513446	0.07058033647987731	0.07820337677311616	0.09023442773822579	0.09890221240724566	0.16419188843374208	0.1676400634031278	0.0834062169896347	0.11152389943669722	0.11555413035426985	0.09360276978333042	0.09756994508944797	0.10092546719259296	0.07869108837307717	0.07068178151363293	0.0982348993168821	0.08048089019537885	0.14715226937861872	0.13508035629836218	0.1500429565145743	0.18655798466485024	0.1441552871855296	0.13909273138260939	0.15856763151761427	0.17092999219402183	0.12375223595131488	0.18815984128438484	0.18399729905237572	0.1113998318119101	0.11635551335539542	0.15157242405525073	0.170069765140779	0.10882846235360895
1440.0	0.1810438052934749	0.10415193411595873	0.15026367666263057	0.17867420714109777	0.1292622078904302	0.057979245589795725	0.10088858077576882	0.14809307618781792	0.20967636651991625	0.17728782960065706	0.15279363964168458	0.17156850024253595	0.17637473192966419	0.06085134051824339	0.07469385489416265	0.11668992829989822	0.08020634872887927	0.062449146621086325	0.048219277924748644	0.12881834942800724	0.08094064683355665	0.1636655337015392	0.1250468071174613	0.08610193215081526	0.08044413844970154	0.09685539502399775	0.092848652532116	0.10405364136492738	0.0784603733483928	0.06193455039395442	0.0695529714992601	0.07797904974931794	0.05768912488138815	0.1052819932814901	0.16759293934897618	0.17539949161978455	0.17704264776231166	0.18936873851397534	0.16174260483681885	0.17579471888168788	0.17167914620445734	0.1427581286166756	0.17414358438644376	0.18168906165154167	0.11543680362993325	0.11045597624779649	0.13544271976124006	0.15740112721995334	0.10795278448060333
1442.5	0.15516658390547036	0.09699336617181581	0.16507740691548706	0.17261685386465336	0.15508623176010564	0.10135817420991139	0.12259628800249855	0.1452661142893527	0.1602329231011362	0.16938247657686809	0.11246537139134809	0.15638366540631746	0.15961140084961076	0.06300153137196862	0.057550300881397704	0.09183438791576995	0.1294554768441744	0.08617658068112614	0.08609794320061315	0.1353623342185753	0.09207351145962024	0.22507777500831183	0.1366648642488699	0.10147431371854727	0.10822782063980921	0.1016983637884368	0.044766995240947	0.0885800625338257	0.06969563384225841	0.06297480916753717	0.06295287968541362	0.10421596859138606	0.0865092151460843	0.15910532660127763	0.13180878818969446	0.14521974523398756	0.19493887045593195	0.19460975135994363	0.11495990718592088	0.16264682243176834	0.18417917190415836	0.11536323135254307	0.15431578587886582	0.17024407293968047	0.11732521624672322	0.13766984196326382	0.1976605417445823	0.1723951589928089	0.11556370554266841
1445.0	0.09747065485398641	0.07241127776667187	0.16914106473484353	0.1305404751694198	0.15428971169450065	0.06709900952234141	0.12861250747620198	0.09904418055360491	0.14393412546714807	0.1800532552056048	0.13847509724512702	0.1517742331087793	0.16530229048242048	0.08020758017251081	0.07171344812298744	0.13716734944956074	0.07379174516398565	0.0643202732243784	0.07301797810996004	0.07083494400528001	0.09232353616638671	0.16853169090068892	0.1616754775188655	0.09039912411054654	0.10624880358336641	0.07707631328008879	0.05628881443675548	0.08692280204814723	0.08113580553275741	0.07018709553801875	0.08311514660107627	0.12677206605254654	0.08940713882596038	0.10581500531647708	0.14596293689858028	0.12898389865261856	0.17237329737535587	0.15541693261230202	0.13365080399970797	0.16068026232970994	0.18285377153437324	0.15851055967642247	0.15783170103820401	0.2096575750014249	0.12873430531037797	0.10342850909504676	0.12978141711986715	0.16188265754095774	0.11327859923473653
1447.5	0.1909921916519384	0.1159982028164538	0.23345232289494136	0.074795146131369	0.1154835900422776	0.07968152004738153	0.10571940492674367	0.14354746581626468	0.18345961354880344	0.16883301499320164	0.09612891550448978	0.1570900298687733	0.16996786849796644	0.053013157781080934	0.07198700343141119	0.08715753700226335	0.07822548034034499	0.058939798334756405	0.052195172105193276	0.0907944202871359	0.11054589487912078	0.17400908358518832	0.2063241564703522	0.06950719512038758	0.10863171026090634	0.1016149246001484	0.04676134401373785	0.06356225372024919	0.0793887264055859	0.07939793185465187	0.08082666630700125	0.13977732164927023	0.11739461783813665	0.18321077986222697	0.10632171417594784	0.1452757843706223	0.15868378550799775	0.17441934999968647	0.13684072322782306	0.14156388924470034	0.16066655804732335	0.11276510335361974	0.15538539913003752	0.2088040445096137	0.11145095539897563	0.1061739367025231	0.17152041976768884	0.18281691403141642	0.15119282609588833
1450.0	0.08581014793523042	0.12467697816287795	0.16996579730899417	0.08784266926184964	0.1198545706170902	0.07105401257456723	0.12064660623176637	0.12646216186852147	0.1617128963818437	0.1296566533123008	0.101215300955699	0.15342487141285693	0.19632784919398916	0.08495487102177411	0.10104843230769658	0.08920700334292206	0.11818314523791444	0.08370828681475041	0.08301933482447542	0.11149502183250261	0.10128558332159816	0.2065784947722994	0.16878635107139212	0.10429140464322956	0.09342076647292971	0.07663832721938679	0.044498716245448544	0.06964585874295473	0.06914189578116584	0.14615507919897888	0.09817059899284324	0.1721327267884	0.08079347046196282	0.13411342679162114	0.1089203412475333	0.1477213511099171	0.14675174881105232	0.1626638148515451	0.13979753700424427	0.15508748720385912	0.16548532065421387	0.1304851937920849	0.1534893886703395	0.19710952425295125	0.13069115939092094	0.12042040659184486	0.18164117995943446	0.20008277646296924	0.1189192152533496
1452.5	0.1592719460559293	0.08509749477148332	0.17339874769465832	0.11760550592615755	0.1353096269288361	0.1121101776809065	0.12525860016050325	0.15640255785654783	0.15871770719724293	0.17892708904396193	0.09855998080665695	0.14202694517481396	0.11521759704869877	0.07142524414049624	0.06215108722508493	0.06674941570728127	0.11370122214779103	0.08406568771016665	0.09781547299242921	0.11209590982136597	0.07971914979448715	0.19103597217802967	0.12958704263623647	0.14278669615485884	0.051175394137449495	0.07500424035297695	0.07373121614219126	0.06990012778947045	0.09299134303134828	0.08843680290318978	0.0839365944314147	0.14253597567776705	0.0725838047821666	0.1150842062366446	0.15299789013841092	0.15211406930752214	0.17935864492967588	0.1761337853991687	0.14169716017486556	0.16138541748857782	0.18894004194185654	0.1463525143331311	0.16003691182799834	0.18889577848229383	0.10152308916084035	0.11796526506054823	0.1757755580878622	0.17394349237531792	0.08603108013200998
1455.0	0.1570762271770193	0.11471933049532564	0.18254526321063266	0.16209438440185744	0.14691354138856375	0.06163241572543238	0.11564960115724458	0.1491058347241665	0.18913808818493644	0.11513744297238009	0.0772913092333296	0.14473692543650057	0.13595507402180235	0.07157998580063152	0.06139526783103095	0.06666547193242657	0.05680655296046364	0.15030648674917713	0.09406278056161173	0.1254291376835042	0.07178614174156743	0.18427116943029467	0.1410126215716327	0.1513889061771076	0.06966842886406138	0.1064903216815334	0.05467066009797245	0.06989232589625653	0.06600032223377555	0.11385543813073802	0.08687709761545397	0.08277532632214898	0.05868785240981243	0.06214220665298683	0.12565553279617134	0.14507602378188902	0.15865190914588342	0.16574726746925766	0.14110622457484207	0.14874156390579807	0.1741540376418891	0.1318232195600464	0.1750485009420361	0.1562152476551769	0.08844643945406623	0.11934653514267082	0.13019030615116067	0.14146008483693803	0.11893912578627597
1457.5	0.12626408383328377	0.12321579086705339	0.20595765881445402	0.16391010311524223	0.16663562916492225	0.11526048205696002	0.11384300578809627	0.11925613405591329	0.12134513177437198	0.09941707236415064	0.09182827915152816	0.11908545416387602	0.19909929548164484	0.0944962353636094	0.08877813120300888	0.09760690245342274	0.10492327561088571	0.07989042203565111	0.06566018507712754	0.061639432780736976	0.07410151102598428	0.18791641852422206	0.13564704889777993	0.10130732474168139	0.06346285959297561	0.049397421778700996	0.052308501393279666	0.06371573886405049	0.05471866026289309	0.13068595171723968	0.11320604080199857	0.10756963593845875	0.07554757304190138	0.08371617236364043	0.12652674542928483	0.20391167543884436	0.15932327948925465	0.14847180539987045	0.11430078967819847	0.14107450956855008	0.17761127333443966	0.12497042854644093	0.14670282981685615	0.19092824425452878	0.11503067794615468	0.11026847670647043	0.16684125318778345	0.2081621213453717	0.10694154872229283
1460.0	0.16507320285145038	0.10380186433824619	0.1855910681643875	0.1531533046916289	0.14182015202938372	0.11608246179782977	0.12439986680067858	0.127854616994567	0.1571277214041473	0.16209718832516523	0.1153747836925014	0.14726349878652115	0.20740638664211244	0.09400882248649463	0.05911685245519591	0.07210480158878516	0.0822976850806764	0.0672300497594221	0.08718674593819438	0.06754681158571392	0.09232122514081868	0.17700811588382412	0.13783953665057666	0.09240122280978007	0.07787175636801412	0.10281347694281148	0.045447022890691524	0.06828080984240235	0.06609041018300604	0.13421702234611613	0.12613759635579685	0.14099332171518877	0.06928853481771045	0.14117936055665933	0.1199022306779668	0.11804603145882049	0.17089022238865995	0.1696527216698586	0.13888478262542825	0.15912235182549822	0.1768430621328037	0.1113518306280867	0.18763010035782027	0.19032393249837606	0.09426446401062948	0.13103886196204298	0.1789098255608414	0.1586955329129214	0.13948621676331657
1462.5	0.09698918679539742	0.09292708242020238	0.16299954253918567	0.1032301186357519	0.13900249838107662	0.09679330037116775	0.11460091966627373	0.13386907983444726	0.16669373893883485	0.1606213868743012	0.1280625224169889	0.18266498736866227	0.22570999777328044	0.059559821970581045	0.08064076549591827	0.065959968223281	0.08695385074568654	0.06414423889172466	0.07418350134010704	0.13337838089213427	0.08387342873713062	0.20550712388328085	0.14767318477840014	0.1973842764211131	0.07092874112527076	0.09255515419889795	0.05671690134936789	0.06754580002633256	0.06767790845757506	0.08634514050899672	0.07454070432020099	0.16330411241221832	0.10127495337088567	0.14455146195949461	0.10900136618652988	0.12999972999570678	0.1631368870091461	0.15312997394468356	0.14919094821623954	0.17297299140662695	0.18299564080332387	0.12844493060747425	0.15190199628823609	0.1877596150418734	0.10710743846147606	0.12070873839404836	0.21518861209498483	0.19791981195733346	0.10779449812244432
1465.0	0.13400505549350064	0.1017813231879859	0.1805359343955258	0.12113151997188214	0.13004321203884217	0.09545019991312709	0.16714114411173137	0.13963924667004865	0.15230646441804288	0.1435571125226167	0.14272253028749737	0.16265287601085923	0.17859837418965574	0.0815672536698151	0.08870809684991764	0.094109552067698	0.11911153709806374	0.04388236690544113	0.0716042260876688	0.09200389612984095	0.09810748071195248	0.18666534718303512	0.18939684965994935	0.08448391728252078	0.11814207861210647	0.10975160006307882	0.04806464591616788	0.0883200788929964	0.07756508517867094	0.09096595871520144	0.09291184184926275	0.12762688015372262	0.06212671986184921	0.0816828552505168	0.14788721544557637	0.1594392926977992	0.1875485567218141	0.13085197436078316	0.13400904221431914	0.16238108966631906	0.18184339393883375	0.1570850935092518	0.18267796629659566	0.18153114156485095	0.09845053738706754	0.12131444345547132	0.15817512455509594	0.1709948962681629	0.10471953084885553
1467.5	0.14705781760051875	0.12387154008714901	0.18008711379614567	0.10887189376530271	0.15597204636397816	0.1090977026893935	0.12260494657527234	0.1272257404849635	0.16026144265611608	0.137152506685395	0.1149635694551127	0.15403161478410815	0.1762244473404705	0.06268066179411573	0.0693166870731679	0.09733235740493268	0.10678991564185866	0.08329123302376165	0.07948496364076493	0.10059414530789303	0.06615149421461369	0.1641709737760799	0.10419820703613411	0.07855455658521338	0.0858864908463436	0.10842216985484944	0.05623488573684297	0.09371822292965577	0.05964033052013567	0.07465915716966914	0.0834908768745597	0.133123105010222	0.09401826584424593	0.2231321812403476	0.12579455138621548	0.12737318921276664	0.1767755485564871	0.16176708200616424	0.18022623858133208	0.16616607128118568	0.19032681774163793	0.16502409252455466	0.18470804415437078	0.19334306220168201	0.10339611905511559	0.12263207941935224	0.19575939101080472	0.1826748483645008	0.12542684891967584
1470.0	0.14223837297838307	0.10879102093860583	0.17612389401679596	0.19133675611569148	0.14794924683009875	0.11774666090071463	0.13482276273518554	0.13035430756783037	0.1427127801532035	0.1297384459959388	0.127709591444614	0.16582036963057897	0.2738003647273485	0.10793449018864545	0.10329739085345703	0.1121869771660447	0.08543053650660175	0.0609885414233917	0.07801768409873173	0.10520318779472906	0.05594918127082552	0.15638854123066664	0.11803575590677179	0.09977299361837266	0.09821161611475089	0.08531429275351819	0.0856905507414102	0.07504394200396364	0.0720953899996576	0.10886597863626278	0.12515106310206192	0.10960875042943445	0.07114304546146105	0.11366986204201887	0.1457049827133752	0.14286206768389956	0.17078175704563392	0.16084792904402215	0.18133577903477918	0.1622635325052138	0.16998652895809158	0.13877355702375332	0.15357022875422646	0.18818554752607994	0.14028822116228545	0.11647355433520795	0.1925405933928177	0.19116161275571833	0.11415162530180255
1472.5	0.156970981584407	0.13052753060095718	0.2169203627724372	0.10901625113736599	0.10423621958863177	0.0643596531103064	0.12585166346352397	0.11049295382473712	0.16520649247538166	0.17926642672650364	0.10683648646442179	0.15456095934650357	0.20570964489052312	0.10288443993888914	0.1021789041391168	0.09375570164883885	0.093398364435671	0.09602747881180883	0.08771130189613353	0.10052515504057906	0.11711486727370644	0.19040427461097725	0.17406366188885922	0.07064791408061778	0.08784151514262845	0.11431156220877077	0.05688722035222351	0.0632493568808988	0.057824703197133814	0.12110812038919297	0.11364238111198954	0.07490794468275067	0.0514375006077714	0.10492962091106943	0.14387846334519827	0.1808015658006073	0.1760151146847295	0.20818643564833905	0.1670297627172522	0.13078650891456756	0.172974963776687	0.1500971829738449	0.16862355233449014	0.21270086474305236	0.142313945469996	0.16314385451844945	0.188577918668355	0.17544428987348581	0.12646928889942152
1475.0	0.1308167101933771	0.12372149485484131	0.1436266569596265	0.12582062447265105	0.09747539895362586	0.08608379752312663	0.12709519268560945	0.13579734439002286	0.15195761987132547	0.13165281273123777	0.09734803591668173	0.17018355372669688	0.23848556519811473	0.10016080554320085	0.08470060076600108	0.09382530290076051	0.11577539730905313	0.07330952698381167	0.06707705233152585	0.09626391465475484	0.11317972711681369	0.19859418974763385	0.1864724781040131	0.09178412570522546	0.1056674763423273	0.13808118119978627	0.05321840435950651	0.08053346214365095	0.06567454319236636	0.14480971841947196	0.12116872672072979	0.10328405424143197	0.08038814916134264	0.09271605347813676	0.1209509476124644	0.12311693650746211	0.16902046260807765	0.13843971634824415	0.1663542217560455	0.13174590608336528	0.18269054827601705	0.13853685051482462	0.16469753166666729	0.15842416499082707	0.10289506239551721	0.1350025758637947	0.16826493208186222	0.164624442426001	0.12222051391859265
1477.5	0.2812255294214998	0.15173363384359753	0.19531797809985404	0.1803234347127626	0.15154845025892094	0.09628579455240711	0.1423361604503891	0.09741100038127366	0.19808757777338226	0.15226836038022865	0.10544585595670865	0.11951239436767346	0.23160200636171954	0.10963435037399415	0.05899744972640411	0.0867647550815601	0.08458064378885122	0.13992193281194149	0.06404311311750822	0.08848238068041465	0.10935471374085434	0.17814246203725398	0.18511332799082547	0.1071670721633125	0.07876832686439211	0.13171545902221493	0.05655681627361297	0.08412833636269448	0.05589482406226421	0.14566333873048357	0.1332836841861223	0.11287636347903277	0.06391634833265677	0.11813569945080717	0.1526417938291516	0.11024052872686305	0.17486177378602322	0.1564286619422425	0.12416777755337073	0.16015617784804786	0.1646579167758507	0.13596475715254727	0.14804838490643477	0.18607284972114116	0.10370153659893282	0.11645277302538391	0.13878894010594134	0.17358090408441174	0.11824178107541075
1480.0	0.13652898778484293	0.10588436938973297	0.16907225978138807	0.12940910521836177	0.1311393307038291	0.11675591975165989	0.13686324747933068	0.12626533872919946	0.1559014915184576	0.11842747773568926	0.09936663854872167	0.12928528306619916	0.13270975619947983	0.06806313743019511	0.07510903847399707	0.12953802197015635	0.13489233430854228	0.11930681864035077	0.08530180462797081	0.15501565029698747	0.09043811074767133	0.15445806108858684	0.1285698604984464	0.06432309465312447	0.08259763945699791	0.107082697324266	0.054172516753977086	0.1035714398659487	0.10639479910213775	0.08144154772439517	0.0854656541426888	0.0864324670215619	0.07053161066791086	0.10148340412680656	0.09979514116132426	0.1161083459235702	0.1814226608158357	0.15200124412469845	0.1517288978642483	0.17243693206278693	0.1804285266133091	0.11365914541089282	0.18089906425675414	0.21095990948849994	0.10695332333326099	0.121825366161318	0.19110845549881245	0.17259011450988046	0.12058409330550816
1482.5	0.12453563456203474	0.10430861822591864	0.1840235599951347	0.1136211352102119	0.13687152244187972	0.10108373872689154	0.09259126135036301	0.1248243568636701	0.18189746149786962	0.14086841915866136	0.10166720876346097	0.15014183706664302	0.20093094218066918	0.0986638912522427	0.0676164879714598	0.09920859537838733	0.1795130805972284	0.09249268709435025	0.09506908040025142	0.1267079129742867	0.08545081140058455	0.18923512543127252	0.12162248278823906	0.13468711419936685	0.07164727583779841	0.11430407065024618	0.05582968642215019	0.05007348112503936	0.08202830512978278	0.13024505344183193	0.139758306157993	0.10456879503176177	0.07328934440260382	0.09097815457739643	0.16831203789334725	0.1280412113904688	0.17142951544688065	0.19521299564522068	0.14983490792245074	0.12429648313770852	0.17279153968670416	0.15486501629950486	0.177305408116557	0.19457329442345597	0.1073863640890955	0.10594437298269073	0.1640566799648796	0.19053460183775459	0.11544047449032276
1485.0	0.27055739494328684	0.14300112756413327	0.18173903089096666	0.15371245942028197	0.14490669560476319	0.11953146656610478	0.13742190105520954	0.14969445425460295	0.18752312185765635	0.16048366076161796	0.09435438892019474	0.1492157239004062	0.24825848263558536	0.10632970161071438	0.08441810799537804	0.09110394806185462	0.1870181322552889	0.14255266334796815	0.08806387697716363	0.14108201801117445	0.10839554130102817	0.18351255388182056	0.19035640995982442	0.15144600969061747	0.12175631642266349	0.13910485433279432	0.05339361076138331	0.05443442566753449	0.06890320303403073	0.1378577566593695	0.13074788037242924	0.11730804681671946	0.06698768414984212	0.1247837824890407	0.19011120955109265	0.1245710227680487	0.17924421644344188	0.16289254706579576	0.13922497910315934	0.1620656858476115	0.17527269455457642	0.13333791320941127	0.20588202792594604	0.19214014064330756	0.08723673861415392	0.11449129598216395	0.16561473027302276	0.1730439249088475	0.1092307949471386
1487.5	0.14130910446864073	0.07389589933693835	0.18066513112215715	0.18418125303618818	0.09410717341878967	0.06452775848980516	0.12046231285894374	0.10881215760050277	0.20507807132932981	0.1581395312695961	0.07964385094811982	0.12633736440815266	0.22809519728363678	0.11245238717080293	0.06878978620033294	0.07640962928099972	0.16742597698062628	0.13890841116305663	0.09265476684874388	0.1366418282845608	0.09048409975798034	0.1849956410660569	0.19119797934708535	0.1216123729961241	0.0896496573501735	0.18994017578048547	0.07111462646252424	0.06379051848307318	0.0732653216141825	0.125799752505213	0.12367014383429482	0.10863328273633777	0.04902916032627482	0.05552770419990841	0.15785951769885964	0.1403621713602558	0.14819496487147507	0.18029828200487727	0.14090219505537724	0.17539689215517504	0.17620030833945816	0.13092420229126975	0.1607405171516365	0.1704108487599037	0.11335979549642972	0.1189721639043681	0.1300779759825063	0.15930924019933232	0.11222583085846297
1490.0	0.10509627025338945	0.11785354249875399	0.19258799949075053	0.11440066154013522	0.11334533006860331	0.12782911384827902	0.1398696263276141	0.1406749827179463	0.17958868345637524	0.14260230252884057	0.10182439989216115	0.11966289233717169	0.21863178937023345	0.10631844819954755	0.0753097601978859	0.0872458858168208	0.11136201290162409	0.23562395819746346	0.07945804191249296	0.09006803834669481	0.09992882828800503	0.16422384235627513	0.14386386203602652	0.052926659183403814	0.0836470830467714	0.1583610474138566	0.06234954198619118	0.0668553841975725	0.07637248496851784	0.12504845618496693	0.12435117803976084	0.08734391709182918	0.05918577408083593	0.0858502034686407	0.14788498997323546	0.10022878463310551	0.17071486038982508	0.18368854048341676	0.15129263961304307	0.1743629612298352	0.1776696441688446	0.13148896306559024	0.19926083602382244	0.19926785481905623	0.08307847949617092	0.10539408699958927	0.15719488350211597	0.15702420221501806	0.09531236405553722
1492.5	0.13286919154392776	0.11116450264962732	0.14016693307100084	0.19993512402371744	0.1308360322479406	0.10238116763728078	0.12623794358697207	0.0886947702028177	0.18413871949993613	0.1411493386894421	0.08852832728067189	0.09657883665145775	0.17409062018608434	0.09814459536435206	0.08074885498325446	0.16633738216538163	0.1189276859020557	0.2215188851194457	0.08401531138373991	0.1054818116894207	0.11421235625796171	0.18723377358313412	0.17827556994141122	0.04852796688752012	0.12243391555914228	0.16025008633743543	0.09535562021398766	0.10333109554676428	0.07450807363838909	0.14698248157915514	0.11609203626667979	0.08820995222271007	0.060795354800404794	0.16336952160747403	0.17725415693499685	0.14201204715115176	0.18525559808141906	0.1511138654789871	0.12054864683155515	0.18724253346075145	0.18570281651666493	0.11363432870081752	0.1643594352664292	0.17751302026402274	0.09850193780749976	0.11434154833343321	0.15781090535488743	0.23011821311906655	0.15281694318095376
1495.0	0.16153401336821105	0.1367667485560609	0.16632473081741342	0.12903155082130402	0.10396640247106545	0.06435376407809099	0.08304830819969337	0.13025466745528058	0.17487086991117687	0.15781264019554908	0.10237734177744516	0.13177833670801625	0.239829617778505	0.10345733246626221	0.08352308329692334	0.08326057753196772	0.08875911086119773	0.09818378963457802	0.07732758212379542	0.07788678065102948	0.06636981185956105	0.16634250229429665	0.08995113435477158	0.04952284471654123	0.07028443959649898	0.1044470987585832	0.061639586514696094	0.05047087505836163	0.06624274622828986	0.13855998093512925	0.11268070445751303	0.07654050450047711	0.06290056797442684	0.10677312430091568	0.13070653320916636	0.1428159188266715	0.14821785516493005	0.1634844119053745	0.14272979644927336	0.1628093994817907	0.15756239261801389	0.1276732402355289	0.16825169902510062	0.1810335053826907	0.12174066116946883	0.1089411560050625	0.146249715021468	0.24016812315858876	0.1657161123843628
1497.5	0.28144496172029637	0.17133182107415224	0.1592901904826683	0.16656644173686258	0.12226863980949707	0.10048050690766852	0.13809897828579237	0.16159864863221954	0.1469515295626036	0.1552155250658372	0.11560836641971832	0.17281991281792122	0.2167371431480506	0.10627979322513105	0.07967087449223972	0.09680809979813298	0.124683469620246	0.232036947213763	0.07792037844744079	0.08125068418427146	0.09408269892011388	0.18527477836452297	0.1528506543602441	0.10867974562190984	0.10307619341065115	0.15664062282528304	0.059655507188160234	0.05222620028039627	0.07666819957544518	0.1453292501235049	0.1217702845614915	0.10323113066558484	0.07759126604769707	0.1231772768065984	0.1214155976404886	0.16794590948285987	0.17546763936024862	0.21058460656801276	0.1502676048113482	0.1969531448850427	0.19139731689932002	0.11242110671545444	0.1647219861133179	0.17928902352403664	0.10926624109919314	0.12065311671600161	0.18453504207932162	0.22631312396351375	0.15780980102975967
1500.0	0.13870445074676746	0.08752380068596266	0.13664785709175511	0.12952419890888184	0.13461639157471378	0.07800456640127748	0.12469542894944932	0.10034680892023501	0.19455143501449956	0.20393586641675085	0.11663045939059806	0.158751796964301	0.22100006186137539	0.11300315325843657	0.07582134188845488	0.10983758933363862	0.07512457330889616	0.16036002155391393	0.08011942192797138	0.08771499501992656	0.09236516599967493	0.16646317555537427	0.17689430693094216	0.08493520875699026	0.09353208134963338	0.14531738515271292	0.06763712897529875	0.09980419766534361	0.06067869098960329	0.13527138429085975	0.10694000445056094	0.10767051697855556	0.06208695522887044	0.11564862910395186	0.1544667919618387	0.13069007031690186	0.1684673876730675	0.174978813097953	0.12920107921912963	0.15595463592939385	0.16865666373166083	0.10818104573678534	0.17644856788930444	0.20335922595834444	0.147798886748691	0.09089194306302992	0.11171261695964148	0.21404724077048534	0.11341411726765319
1502.5	0.12894878779679433	0.11126849184408111	0.1741490677459779	0.11776431150072027	0.11255072089434832	0.056724174370381984	0.09913342598378576	0.13352404247172778	0.22350527864735503	0.18831865817755045	0.1438045182575932	0.17132088317440594	0.25375376610545936	0.1185501826472974	0.07412715071604306	0.09245255850580723	0.1205363978690553	0.08289061020193314	0.10195949733252865	0.12366430997121068	0.1277635220314925	0.19531836849605072	0.17209547979806925	0.0914944290138931	0.12641930802624896	0.1193261546884185	0.07867487771269385	0.07093885433903524	0.07823172122464493	0.12079686374247238	0.1329642314074393	0.10113579139877822	0.07272838010686306	0.16835502222275212	0.1789699972912202	0.12657453765503066	0.17426681496887356	0.1553535945110788	0.15567887363441266	0.16310087398274564	0.18402266465408823	0.1241830696320148	0.17716398895957977	0.16106399500790172	0.12111763582645317	0.10708255850008565	0.15254462591325288	0.23890800151506306	0.15097456973771864
1505.0	0.31874885049963825	0.15213108505339937	0.17754667813103928	0.18945490108549978	0.11219613078863479	0.07816574620271118	0.11788723840518665	0.16783987558726374	0.17581411300260943	0.17465826910289128	0.12434948583967678	0.1793253408477706	0.28389304995096615	0.10674352561640803	0.09711677301108153	0.07515738598502664	0.08788291381183973	0.0897146117752218	0.09784597369397548	0.11003361057658745	0.10911347779056252	0.16008255037213615	0.19149988322851286	0.09047411483764843	0.10294075966332947	0.11630996394543433	0.06345962034833033	0.0507827274906185	0.07040743183827101	0.12757555079693647	0.13434456934910033	0.11902823892003259	0.0811900510836457	0.19239568044319721	0.14760447432622684	0.1525607084476921	0.16544533257435975	0.1631004039365226	0.13091720758870637	0.16552953531298106	0.18646628035825066	0.17397033084495692	0.18545728941654366	0.20042200008038702	0.12186860692552304	0.11565546673027823	0.1650147974381279	0.24459015338487697	0.13393491196598858
1507.5	0.14476878298033866	0.09973661960792145	0.17562465381566253	0.14024630267431612	0.13084113331337552	0.10576453493464795	0.15682518192181127	0.11222977697100821	0.14820633212638956	0.14892769530032451	0.11860949626811233	0.1408817227906184	0.20837103641982693	0.1020951655627755	0.07221391233261673	0.12551839177231777	0.07327003015633497	0.13252191514423892	0.0874154647214318	0.1258434051565566	0.09734335629726681	0.15509711168309534	0.1944013786035323	0.09328518486396586	0.09649680595301262	0.14606019510075777	0.05800319470205536	0.0866598701366497	0.08391445924048399	0.13438383287365815	0.11701624773456319	0.09016266153910281	0.06643881167068696	0.1109552434187827	0.1314102364849878	0.1036158653012801	0.17229151376551397	0.1816960788536391	0.12322271764164448	0.1725884154095074	0.18806134660994153	0.17552643410796606	0.1617053035803215	0.20779657555795145	0.10849209645215264	0.12387618102206031	0.19449683086986214	0.17381228842933968	0.0949327809948946
1510.0	0.11202023542848497	0.0878256998194313	0.17195816388586532	0.14816209368624042	0.12744194837952832	0.09273551944545907	0.13093417862009926	0.06933836507481718	0.1055235069032694	0.17191581432803898	0.12199047586783582	0.17831062413392074	0.21490499353839077	0.1004692260312033	0.0959459602951402	0.07040837166507206	0.10248187024910896	0.07767605448520004	0.07917296485953428	0.12359235943943009	0.09790714744612049	0.12840061225601257	0.17140442712539478	0.11000426192419097	0.10383170648459909	0.1058364157842435	0.0638190611832647	0.0969811538026456	0.07338885149815501	0.11904249671125824	0.11926830227970373	0.13099616857986526	0.05934693543108178	0.13079102135413626	0.09569935149576186	0.09746847600153097	0.17272861229892972	0.1831582502286806	0.12840296538505505	0.1549922711821326	0.18786105172415163	0.15584867430689725	0.170979076132097	0.12007276035385021	0.11390516360525743	0.1448329051364128	0.18317656467720903	0.15276568450142783	0.10033713069558835
1512.5	0.145912457105643	0.09300170908749834	0.15396165614154345	0.1647473483512939	0.12277741841758665	0.04848721471899953	0.1272664608716635	0.09743225212157852	0.12290035407889108	0.186683425816546	0.09791017211452836	0.13952221860165948	0.22491963645583854	0.08187779294240966	0.0759914038969115	0.12579295475029392	0.11844529881426126	0.08038442232285044	0.09216772380943741	0.05690044161865977	0.07554954767098321	0.16536136334042084	0.12836798375605013	0.08512067702981795	0.06354331968282864	0.10412545212740655	0.05642210196607586	0.07337198997020918	0.06291415273763339	0.13489777317302226	0.10383174481244492	0.11577408280793748	0.06075284236912532	0.06446495887047331	0.11930284679708834	0.08563056586615639	0.16607419557324316	0.19141575364435826	0.16689505276211117	0.15286688718533115	0.20376276441071206	0.2106164013325775	0.15825459212894336	0.16717873919189707	0.12139121059983886	0.10407831681999288	0.18732201248064925	0.20208423176835677	0.12373043932241008
1515.0	0.15453916854132543	0.1015236996572574	0.160600461428468	0.1368420582500408	0.11879710195132678	0.11632788913492922	0.15828469807799725	0.07298972252526939	0.1356720715927064	0.15847444247274775	0.11364918338624351	0.1687923338398222	0.22840438485994508	0.11197092276485897	0.07746642061369856	0.1271309497406547	0.1588424451505364	0.09866076603138146	0.09553274440808956	0.10547098593249375	0.09563347558440362	0.1894490846314195	0.1650205263240607	0.08781914289076005	0.08911476464520406	0.09981617680159857	0.057265930350253055	0.058347278611247805	0.06030342959571115	0.1489352533288781	0.12516518449320346	0.11587187920096291	0.10581511654044591	0.19589493825523174	0.10870929255118886	0.10563469721563715	0.16969614146821493	0.2346049717979598	0.15576082978701591	0.1564375026538108	0.18568153056448988	0.15771891761371218	0.14073423091884457	0.13244458341696555	0.12833646860768363	0.10518303122756822	0.20511645389401947	0.2131461648855943	0.12352307762711949
1517.5	0.11792169501597863	0.11350495657955918	0.1712963984941943	0.1304370264121584	0.1264600516542431	0.07584199274552027	0.14819351758436178	0.07513715271949148	0.14519814815440676	0.1659093781425652	0.10308759200303641	0.17730103177261652	0.22581727584582956	0.0686315762607721	0.06494398676598385	0.06421881521939281	0.0571701297240878	0.06993929293012875	0.05782258362195856	0.08531050139789682	0.06483828279486159	0.20299746553245096	0.13383546171246863	0.11510452084112031	0.08834161038129971	0.08542346044969192	0.0731597443458579	0.0955041848455463	0.06880403313643922	0.09184110935618943	0.07776671999559748	0.13302852846574043	0.09389309731708188	0.21610139512117169	0.1505619738675217	0.13637411209718545	0.18279420225410808	0.20840469041740123	0.1543233027381534	0.15387174672772871	0.17600326978859818	0.19213993772316648	0.11761090409418716	0.12566277125055175	0.10802657641963917	0.1381009650928968	0.19182104415298606	0.17663163119246614	0.11743213866236085
1520.0	0.1536045499053489	0.10425147121671402	0.16712176493181258	0.10569466822459604	0.15333661677369767	0.11237951129754595	0.14429742011815522	0.17245766325047376	0.11365722314595252	0.1263627179778887	0.10215244325526132	0.16392055581885379	0.22718285751869413	0.05960876759828742	0.06644613351885943	0.05869779362261306	0.09068990065927644	0.061017823380222505	0.06070994449169521	0.09621013009085046	0.10439899280133101	0.19240999447748136	0.1642144492669716	0.06430820225148057	0.08531068340770259	0.10826063771290116	0.054567744139949394	0.07169758408880098	0.04777439128866565	0.0774693407751084	0.07162922484730634	0.10203033602094996	0.07734632869483987	0.10464201789985243	0.14016824695715674	0.13152252145080381	0.17427716410613509	0.2372406127749623	0.15993072972121772	0.14990542297523873	0.19931373065072627	0.19496103566775774	0.14111037999825848	0.14387666627174314	0.13752054022333404	0.10035208508145044	0.19700764716191443	0.1866784584158229	0.09360670997437051
1522.5	0.15390999692884297	0.08843617799663003	0.17529067915108276	0.10083439062643954	0.12956949683911917	0.0884472809026676	0.1306527399709724	0.06683290935210742	0.12773895117379588	0.15317503584413628	0.12095554225539469	0.19912234327129189	0.1765356478987617	0.08503448952096922	0.049291328449526425	0.06614195998777171	0.07690171699186935	0.07764393670629925	0.06474873000532676	0.07578891537851777	0.07762317996740337	0.19982928086147775	0.1679629377952603	0.15003263963734376	0.07207887086879673	0.09553474260994947	0.056479166593789806	0.06820820134912788	0.06922193687638528	0.06915988099512087	0.06908643748893627	0.08456540901269027	0.08475827806053728	0.10677884756199699	0.12446751431455019	0.09814789866871794	0.17092663694188245	0.1615420201445331	0.12235497301074144	0.1648483539502941	0.1717696276564544	0.12689726401552745	0.1812898600975082	0.13405715513777797	0.15668860440224538	0.1270489390603901	0.16433642550421507	0.19578971161825828	0.1379013764455882
1525.0	0.14361524471699105	0.10758928315421526	0.19157060074529395	0.1217413532111006	0.10801965176400277	0.08332648500883091	0.1468790131972224	0.09640612982111833	0.1565487729186056	0.19513749093771568	0.09402009121338195	0.12368625471011821	0.12142764438058931	0.056359510615441206	0.05957048824414303	0.08024141324010473	0.09245564852744899	0.13523117000072826	0.06024224589487523	0.07773925850696	0.07380923736141465	0.18900001710105047	0.1610937783427845	0.11558529781521534	0.07082118717641764	0.0731065487958195	0.0548771504255404	0.1126509925376077	0.06057694328812301	0.05465231591771829	0.05920723238559721	0.12532486067670978	0.07931787284626322	0.0971621134905633	0.15150614306593602	0.11068750936644683	0.17784602499806643	0.18447889443966456	0.1398321857818425	0.16146420559275806	0.1780776012236751	0.14959741857884346	0.1620304906715961	0.12395385815687741	0.13257791688448026	0.1238350636759686	0.18184517216608437	0.176127102912114	0.12255102907337967
1527.5	0.1486857377418968	0.09939307075516081	0.1622389931935285	0.1662187094167197	0.13048720413765363	0.07796274097161245	0.11661672374422648	0.14415338697403227	0.16856401025618103	0.1472589788215348	0.09750642814301032	0.15693491992731673	0.16896267622412234	0.0695421106057666	0.05295826829228041	0.08021909429604412	0.09957812603361516	0.06668742190129359	0.09133257171887461	0.09444423512857975	0.07669686552651442	0.2065923601870824	0.12880084540116932	0.0897235320918344	0.06324879957857861	0.10550183471576441	0.050220703805115736	0.06922608951707913	0.07438284472545338	0.0745259312720917	0.05808639283153904	0.07888204933029037	0.07672029475429393	0.11296618201614904	0.13380006695444058	0.0939807154893136	0.17496061253733194	0.1445069930639204	0.14527790382458938	0.16020513416362564	0.17885767781864595	0.1559791825857496	0.15292766051805481	0.13420405340605313	0.12806174257414485	0.10121679895106095	0.18022755109344296	0.15899525817853039	0.07751982182902485
1530.0	0.19193868930509397	0.08936719820966915	0.18348129316307663	0.11221504142789546	0.08729285812244797	0.06347045189261466	0.12366421782952776	0.0921735489657263	0.17846211307536503	0.17971167267354063	0.11645382609745202	0.16024215848982654	0.18204813699055358	0.06744694265271041	0.05422866541145737	0.06925283975214773	0.05272056350541491	0.0994895071623462	0.04872965925938849	0.12735914364074766	0.06404786819745127	0.15997387068302324	0.16274524527424952	0.11297067922418486	0.08500082607029454	0.11144836044258527	0.05429733347519274	0.06573692931491525	0.04874958464056634	0.05621717164897075	0.06916932591719172	0.06299342822513165	0.0833241820458309	0.11781245242637425	0.15365162844833216	0.09603608865148246	0.1733391697846803	0.16285589953717924	0.14540347615495317	0.15480026812686723	0.17531478190753277	0.14450838399173002	0.1005217314480329	0.15555885200976238	0.14000864071623906	0.17671923419797286	0.17480017909108417	0.16222774294847658	0.11515914032685882
1532.5	0.12419278568891949	0.10508838352017352	0.1680750646045503	0.1794464698797461	0.13224028913595148	0.0955227329290724	0.13481947963029278	0.06856600248964077	0.11986943563743216	0.1982026954206389	0.09344272548328174	0.14351124338566573	0.15127042337315866	0.07362093863018536	0.06943744061489533	0.08654814471061083	0.1272204394728565	0.07659681183842779	0.06507523627850999	0.15470652023172227	0.10770586398758669	0.13854252406170325	0.1714166757871229	0.1400507614402231	0.09627175395262606	0.14252199700362284	0.06913677320050529	0.09973404054655366	0.08980361791328935	0.07004709545073816	0.09186587878236684	0.09360544233616248	0.06630819861325679	0.06562683598377127	0.1348612461361988	0.09631490033350658	0.1726774531647258	0.16321233566889334	0.11704319613857345	0.13160211765101856	0.12234765167882615	0.09179484520379437	0.1228299577595163	0.1687077097569599	0.11354021623512656	0.07982876863603992	0.12481369562658953	0.1283718964539854	0.13739920631101604
1535.0	0.13355998841093827	0.09937695042575341	0.1815385809583035	0.18059018305410957	0.09521448633720599	0.10731265030028862	0.1288540934169406	0.06197516730308384	0.11356104276950182	0.1360873468304729	0.09052845224176541	0.14372688535292694	0.20014067645250316	0.10401248365709834	0.0854797556079604	0.105169935526009	0.11843809577415061	0.05738182945822099	0.0626182135942876	0.12593815437886918	0.10767988117764869	0.1561050938639785	0.17432820742279675	0.08547686474127081	0.086929511229653	0.0835604284954843	0.05062840162124535	0.07144772348794885	0.07581366526768574	0.14214175320995834	0.13120478290379056	0.08452775013476577	0.08125164143126425	0.07803198981601485	0.1548970122309092	0.1391287706022399	0.17305942340575356	0.14565100241101023	0.12144811118722945	0.14920693767833115	0.13541829533959077	0.1077608297419267	0.13804328128704382	0.1370023071319091	0.10485846217047551	0.07530856978233022	0.11508850884509254	0.1872512852813521	0.14178911219367193
1537.5	0.2018824311246365	0.16254127123262152	0.22314678427067847	0.17762554535451403	0.1223817647855718	0.0703584899899545	0.1410662598889903	0.07791747575301697	0.12071678998875306	0.15074867920920426	0.10939817271701009	0.15448086228358918	0.19440722115108908	0.07229066378564103	0.06271275671862064	0.04594222036798623	0.05465944430166143	0.05663710356093687	0.062453096988196545	0.12273704021309524	0.09552752861285133	0.18379642042769048	0.18654728587590366	0.11184490454256331	0.09033102994433208	0.11672322908566227	0.05231359816825853	0.08076635554506659	0.05480408138439292	0.06892524612372172	0.0880204495818469	0.10609665657537429	0.08062055718743047	0.15015794712762953	0.171822171996062	0.18119353356529377	0.17293615868021153	0.14432345450749992	0.12535851664173248	0.14788557293987295	0.09858151639243343	0.07649037896872504	0.1524901561774719	0.15301310102598273	0.09606049259524015	0.03742560096936804	0.10454673062928829	0.13232464813695619	0.11328494120484109
1540.0	0.1539779093879883	0.08540340788787172	0.17711174592456663	0.12055254974017239	0.12002855361418968	0.07500238982684926	0.11581172398948936	0.08395965739185368	0.11683597346394611	0.16049108191996944	0.11430088956601205	0.17412653960652866	0.26996067046982625	0.11179417791389276	0.1139102101234476	0.1349041163783564	0.1158277761012289	0.09248095085081849	0.08918118949847217	0.11647399175862572	0.06711775133396333	0.16362474703713897	0.13432240721776087	0.09060595453365285	0.08502005823674076	0.11629980215823553	0.0685064922882124	0.09492517177633164	0.07736707059853645	0.14655708179659718	0.12203219859933653	0.10014539551582284	0.0842028156417796	0.14515768813417784	0.18027654646340466	0.1626577883941762	0.17964131897458113	0.1657584657034574	0.14329440162943177	0.15300631173484736	0.12456020169976524	0.08558431484552419	0.1468838681707968	0.186104115847082	0.10476779977957018	0.06171275248254064	0.10117882953980332	0.15051037900097694	0.11625911433011954
1542.5	0.1342491358754509	0.07900438173218051	0.16796263961237506	0.09394795738664061	0.0989080561798264	0.08821874031820495	0.13926907006995695	0.057751603247445805	0.11912962861603989	0.11937296865358756	0.10210772830469564	0.17423745774226593	0.17493787386616916	0.06978363982134003	0.06453443947465574	0.07507022375999141	0.06468189426230317	0.0652505386842773	0.06915127603086862	0.11063618008709286	0.10197441874927281	0.18464807722162282	0.17752071382660684	0.0810494797356574	0.09397633773306417	0.10475140243226876	0.09427343647281858	0.07701165121633963	0.07682040085358283	0.04886839200251353	0.07230245048654788	0.08275143472301041	0.07310283196108158	0.11664987995160112	0.12823317376519022	0.16599102636847335	0.16992577549333598	0.1723112076074422	0.13500067848246936	0.14864925688343147	0.09730546730865647	0.08342648974656665	0.14421542250185274	0.16802934787011145	0.10963049994581853	0.07554542174594303	0.1360832263528147	0.15312164863315136	0.13531701518255954
1545.0	0.18842610707135127	0.1118888134450692	0.1970814575441969	0.12193665075830543	0.10278160108966652	0.07025690478177354	0.13545641486208915	0.06947609399036912	0.10835815521426623	0.1557238049860047	0.08135624985610587	0.12313449426968406	0.10393043957898264	0.05545400493489198	0.06713071224267951	0.07904679856199401	0.0968662468510293	0.09467088822156158	0.0399488908851291	0.09897199368404437	0.09331888072336719	0.16973060581278474	0.15148077229150853	0.12029532227329853	0.06386224555006761	0.08609778949681296	0.051672087912121495	0.04838837323495532	0.061129741624600206	0.08278853312406108	0.06691293528294934	0.12716945995418097	0.08063240607210256	0.10653309065362213	0.12146284033884075	0.14395347603310252	0.1695026496742087	0.23923158228072594	0.1114300550184779	0.12107502444781046	0.1448045439156761	0.13299067719447982	0.1881667036659207	0.15681396209961923	0.13851620142645188	0.1062647775491563	0.17520122056971527	0.17557625922577647	0.1159450116764536
1547.5	0.260557129387164	0.11803781960965334	0.1964594267555077	0.18030510323979992	0.12136786009740062	0.08790513561434467	0.1252779476316412	0.07107135270402892	0.16131552747793937	0.1332023186078268	0.13553652868400196	0.165022106254221	0.23001203966629766	0.09012010788877581	0.0622459263368336	0.09249789429631572	0.09800956847586437	0.05850567552635352	0.07096385169622339	0.11128175930852212	0.08457142372130373	0.18112484452784341	0.14408128975940965	0.11142938672255764	0.08515006415135852	0.09282754137735034	0.03990342563214592	0.08183781481276033	0.06381901700561184	0.11524966807998355	0.1091653616840104	0.10171464546521247	0.07192232752583198	0.1599432108470228	0.16623189793932341	0.12710211182575362	0.17742939759286683	0.16314762274402791	0.11911207112295806	0.1743443308287806	0.12885158589618428	0.1551258548465856	0.16997849985112948	0.16705234977818928	0.15033150801260728	0.11890835370620019	0.17040645238415386	0.1679716236816952	0.0883279257069593
1550.0	0.2818382454250828	0.13512985808739292	0.14812578031751625	0.18884722181516514	0.1120104865166937	0.11135381783544979	0.1577645592979058	0.08137156569665788	0.1261398530327605	0.1963009751674732	0.10922902037366755	0.17411389917394587	0.24975603277007125	0.1079591570253048	0.07515361922930573	0.09614370406647386	0.07033259020116482	0.05797431209317018	0.06462584316601398	0.11736756502008876	0.058666912045758045	0.16028867696049248	0.1210195492554303	0.12337610019945813	0.08519797429935805	0.1073235583922976	0.07184801761199155	0.08657404175436101	0.09708497432724063	0.13371690673529266	0.14203578002658	0.11969134226366003	0.09200506996804476	0.12726994417891746	0.10764259321971238	0.12188499110835141	0.1538453495807556	0.1282547775934668	0.13479126162868824	0.17179470058156743	0.1411331196229772	0.12398618416846344	0.15336949168245972	0.16433700615806832	0.08824797493563968	0.11512140145353368	0.1543706727073473	0.1850917638809237	0.10995364843146885
1552.5	0.3428792601252846	0.12768376870610126	0.14064189099844907	0.13357557675074966	0.11683478497747796	0.09273421679442566	0.13194575141472106	0.04853719946169733	0.08713597948728422	0.13273101790411476	0.0794901314248194	0.14723398485156586	0.18025697929909754	0.0763866018272206	0.08030576693282916	0.12075163971140422	0.08551960489672845	0.1649920941698657	0.08814837538439509	0.08534188430778898	0.06661710573057496	0.1573744706463492	0.12535780424909973	0.08106843689439944	0.09704563553819592	0.13115633641178312	0.07087454662892645	0.11461692908536276	0.055886815997780226	0.12563602034385202	0.09163525822312667	0.1504344981807311	0.07249841594198655	0.09823521670649815	0.09600172718771316	0.11990842556910435	0.17044082991079645	0.11666868094653213	0.15133629264515192	0.18368606207556018	0.1282299573645022	0.08614117551546982	0.15915392655766974	0.21827877689886607	0.14217083275351977	0.09788964106233766	0.20065546033355217	0.17490985890353283	0.1448041002046308
1555.0	0.22520482317080365	0.14320312685398273	0.16789151224967738	0.181087769017644	0.1387002679659678	0.11113958249397281	0.13475305932642678	0.09494536984541066	0.1736592975490362	0.2284367183590678	0.0827521397695368	0.15519129391251885	0.13493866293176573	0.081889725904585	0.060593592481156706	0.05397318689974422	0.09937366919058419	0.07452547564442592	0.08211347840924818	0.08766425261805103	0.09198950582266631	0.16046327495103113	0.15160334615095528	0.08718634158996523	0.06673904027059505	0.10701269573927163	0.06681376540883512	0.07908900796144153	0.08092370942935188	0.0782438760267366	0.10780065802999386	0.15652939366550936	0.06871281312436556	0.11473763666135571	0.1373241526948868	0.13924776988038326	0.17773113961800463	0.14344246037795397	0.16105583845568547	0.16810590169233797	0.1272147166001903	0.11651183526020048	0.16297542477305801	0.2157808010955375	0.13096408611650537	0.09859657314310413	0.1640898811563384	0.1805817482251928	0.12615964108084293
1557.5	0.26001032467340324	0.14293604686173436	0.18645878639053345	0.15385962777933304	0.11758068968242766	0.12578692906464997	0.16890380996979473	0.06340400308135814	0.1042590368807604	0.150588236158368	0.1168014661705375	0.16138948968913783	0.16069087202722548	0.08395092668980067	0.06186715994309892	0.08252205980918426	0.11170421501678084	0.06732931762039732	0.10028051691030254	0.08264249815549425	0.08169398987567404	0.175206282137253	0.13070559590329398	0.10550240723548464	0.09337148028322159	0.13740820279882127	0.08214664466788944	0.061261711384072715	0.06834474803036526	0.07408629808220858	0.08456825186488302	0.16253942725023698	0.07738221384286109	0.11164550408850579	0.10717294562961467	0.1382775230619973	0.1726384433735423	0.1150259188583803	0.15551795310205818	0.17323963703441916	0.14068877394940235	0.1375749398854434	0.19544354826546942	0.17444240255309298	0.14443835864422094	0.09133900705272492	0.11056258776782757	0.14129062001554143	0.10350117989161993
1560.0	0.18728507764079047	0.09763547235733903	0.13332811445723772	0.1633501304909844	0.14052673150452105	0.09400816855288383	0.14955397106419757	0.08828607900329126	0.14280169788295896	0.15011989579775087	0.11637893808862297	0.17509058600181243	0.19692618437688494	0.07065844497725417	0.07410528992443965	0.0855257815823918	0.08466867196436748	0.05188867084994034	0.055279411545818634	0.13138143469114877	0.11558896939498536	0.22186308676698213	0.19033733887425058	0.09153502644513972	0.07284861990198793	0.14637883499658172	0.06674633121793377	0.07562254307245539	0.0667240238880065	0.0578019618889359	0.068695224434299	0.11142679772885891	0.07822188784597865	0.11941485057888368	0.14228620655390833	0.11983279408894251	0.17370020718799162	0.12195638489700646	0.14541986905164747	0.18023072904568718	0.13146404986720192	0.13641040681747632	0.19741540289205847	0.21271425861686818	0.1128410035183241	0.09976490343624442	0.1740528731457717	0.15905724050137163	0.1149014843449678
1562.5	0.3214233596898517	0.14844822150731407	0.19244920670944674	0.1836389158148546	0.13627654032309394	0.10731431527987047	0.15868077751731918	0.11757306029077963	0.11559614780845301	0.1756767335815459	0.13923510626066882	0.1607241206608623	0.20613520729803264	0.07400700380692507	0.0686654979045336	0.07081719959791961	0.10798376973924954	0.07734844078422466	0.06138949894012763	0.07664616647586561	0.09326576252569914	0.20325127768408213	0.12907554114777592	0.11690144847623685	0.1067220894646991	0.1223670602098703	0.04807539185134449	0.0647996956426776	0.07689979339114704	0.08644743499277906	0.06215232157147207	0.12994674873650408	0.08282074708967956	0.12320696949397117	0.14884607754713783	0.13406365767486503	0.20587932724702568	0.17932072123833565	0.14600844251770884	0.17307912861480315	0.17162446452953156	0.10501293336380785	0.15416520948773133	0.13609888807420686	0.10466370204540847	0.10397963067339502	0.14488133521833982	0.13600139936798394	0.15753229402013136
1565.0	0.27558864412800943	0.18635874806378144	0.16123369370006152	0.18234532576726928	0.13675243575048737	0.14124357135771343	0.15844030579781185	0.056543993144416736	0.1237073390335487	0.11476893596220723	0.1217620485397954	0.1583308527337229	0.16061265535138333	0.08055670923693957	0.07647547829254106	0.04467384854841887	0.08506143600789629	0.08383490717628321	0.038194113233529406	0.10127607886040536	0.13756193598078822	0.16417913214884353	0.1803579193927226	0.1409873641698833	0.10361904784269936	0.11997527803580774	0.06064833844052722	0.07898037165151017	0.06883349010467826	0.06461608280798432	0.06732792980885091	0.11419292216005018	0.07730752922372759	0.13234996349742562	0.1544138837408846	0.1386299568241048	0.18904826931861637	0.17450846977195295	0.17735761721506224	0.17878099083927176	0.15774552437961295	0.14946160996968497	0.19676960501090815	0.20232580745221965	0.14312340192270223	0.10516821902579455	0.16098912265927845	0.1950528777831345	0.162844391407051
1567.5	0.32407641393904196	0.1538248039343247	0.1780376273254928	0.2048832013116721	0.14526663905300563	0.10676466923802051	0.14661261974843082	0.1536596025704251	0.1529660623441799	0.1973657537295029	0.12183424149243373	0.15726414702935612	0.1800704820408741	0.07266722460321841	0.059472643443655306	0.1080613864626975	0.07836020565873704	0.06222044014169921	0.057658252637794394	0.10598332354767925	0.11753202925220534	0.20967709359180975	0.22408631105305604	0.21110688309180353	0.12097602114675172	0.1325575239617929	0.07069869046768523	0.06601795832806266	0.08951816447382023	0.08765952208954145	0.07047405794506445	0.12157573155176445	0.08955999433156568	0.09843859583647956	0.1631903348780074	0.15644432991008062	0.17819310986224793	0.18854401728044798	0.15307358001673893	0.16921539185283718	0.16543346934557976	0.14720960914572062	0.18092657876257226	0.18619885831069768	0.16605332407079174	0.1157743151489043	0.15971674265111907	0.19093531391704963	0.1893854300070027
1570.0	0.3268367701626288	0.13609475506695967	0.1317557577794569	0.12491313813582214	0.11355203549438733	0.1430209206196044	0.15597252575133533	0.23703386278320718	0.15057440341525918	0.16902480386719135	0.09536675074455545	0.14572710667238217	0.14337277800608936	0.06401154844618835	0.07128622609310171	0.09483198048745349	0.0877261968764707	0.11007682464755843	0.06559219036681085	0.14731704306431795	0.12232884049662439	0.19803021078758914	0.21486013048716346	0.1447981801961265	0.14111071760950133	0.10363405546344136	0.07133223967947738	0.10460916740089019	0.06693104787771581	0.08257496952167273	0.06470179893692818	0.12075437848240048	0.10107403796027832	0.14899437377577754	0.19750735801634897	0.12471770833059058	0.17861055926991506	0.1819008291224882	0.1421769072764553	0.17415204932752956	0.13481787033548584	0.18316882916248478	0.15513826543389964	0.11180290114691194	0.1353198501288865	0.11327251992319175	0.15683267849077473	0.23171909940720503	0.2127431631215956
1572.5	0.3345933943801288	0.13677813219154378	0.1331678591615327	0.20205965028645942	0.13581224265751266	0.136718100990427	0.16233865958604646	0.14880749524536271	0.18262585751288993	0.20008941657293572	0.09390236520958398	0.17227774541745805	0.16631485976357	0.08852598987582617	0.06959915424610685	0.07780430148944306	0.11125612006178126	0.07999841303200206	0.10443454278730979	0.0991739568283923	0.09327359877612316	0.18009899573551225	0.20477004351783729	0.1162173090871815	0.11641366052713337	0.09152567742823278	0.056430880341372565	0.07157388753994637	0.07087164972973016	0.07017154141048032	0.07145891287430275	0.13557953644748238	0.1040945891644722	0.17106346613554207	0.1982156893194212	0.13051205280835765	0.21301708047864154	0.18006188156652564	0.17587744977854033	0.18302136410032904	0.13652513050258513	0.14673357867724796	0.16769884876709862	0.1642937869782385	0.0942671437601028	0.12203372631461672	0.16689877647480525	0.22624236668979034	0.21298919480386935
1575.0	0.22529531077639942	0.12532755076792318	0.12046137137235742	0.17144978435439012	0.13214422441626772	0.14227874921641756	0.131567612113986	0.09392841973753362	0.1209224253134742	0.17711569269632962	0.1075713600218376	0.16353504719486267	0.1779724061680032	0.060660391752474965	0.07666459234300244	0.07996375363865987	0.1121856996664622	0.07695911132991073	0.0755672321249269	0.10031059705184533	0.10239464717770094	0.14988718004858437	0.17212614744921859	0.13327858661556047	0.10288557259414532	0.11786386829490181	0.07175810106317333	0.0858325091312575	0.062207503034884135	0.08235620594485378	0.07921395642296795	0.1286924079599276	0.0901398030482558	0.12976201050978067	0.1655007469432327	0.12320639071376259	0.17679126721553556	0.1404859566968539	0.14038117803381753	0.19458490460250238	0.1444194118756583	0.17838715115119103	0.15961506480896356	0.1857686941866092	0.105069046173599	0.10223042164742463	0.15616108658292974	0.24892745738315017	0.2080603169080351
1577.5	0.14757503064637628	0.11431612507401925	0.15917992527641056	0.11909359232990833	0.12374109140419944	0.08645637897679705	0.1472210705986659	0.12669905165277645	0.1222849926693122	0.16990304134951473	0.07922515330247232	0.16018183615494708	0.16537602489959152	0.08434838848132864	0.09514262107608816	0.09363845618034271	0.09744294606899338	0.08002793737460048	0.08616713430336868	0.0959640041493375	0.06680821071412134	0.1540974378079821	0.10197124262603663	0.0661590898519081	0.09695214266107864	0.08191111381426307	0.07034304651414165	0.0676454855952158	0.10239112432033932	0.05838651251264535	0.0993045706861037	0.10034756749504536	0.09162626278962109	0.1360630378534976	0.11797749604447544	0.12218684055265501	0.15055949751363984	0.20393143380494128	0.14243406317638604	0.18860398666936443	0.14835829508959442	0.1345523162389504	0.16801815821700594	0.18979425112246312	0.12598974414672096	0.1031822505723571	0.1551031547627186	0.23753302780759292	0.23529914692448944
1580.0	0.09453454789406869	0.11003941334478813	0.11438242332357663	0.1424733986766247	0.10661152945670839	0.13428036857548392	0.15283704466324632	0.11961175186576792	0.12068050429590187	0.1440604931119284	0.11724930010366344	0.15477607929543324	0.2216439527879703	0.10816406423910437	0.09598833998180224	0.07466579811750025	0.08858137013198913	0.07092221228000878	0.09510316226485077	0.11578869183255203	0.0741873872440012	0.17490934673305297	0.13904735962606302	0.09083992358002924	0.09160555242350255	0.06758620426880582	0.050456051307718366	0.04778121021421277	0.10429790328242262	0.15248451251841885	0.15032414159621263	0.14011203561064964	0.08662408893747371	0.1052792531241438	0.1502897998845722	0.09979861901457802	0.171707416271491	0.191022958648298	0.14093973521097497	0.14341859150171138	0.1071689524130719	0.09719963521109488	0.07927628286894414	0.12063813403581683	0.1172085644794214	0.1298457573012513	0.17544944073447802	0.21926835501365396	0.21247203248022684
1582.5	0.11447650644434282	0.14410818296433367	0.1421630806725096	0.1697237426697021	0.14269710400172364	0.1160679825999365	0.10791224926010813	0.15825733328676336	0.16289400857087397	0.15938452387422336	0.10750039375794687	0.18000461220613895	0.18036665138605043	0.064437391989491	0.06552861124174195	0.07981567301847374	0.11100248316259599	0.11115628630819749	0.062265006287858166	0.10834182908953349	0.07522655141688228	0.16745038383314245	0.12110647865358237	0.08393536309935107	0.06687289080802399	0.07725373245625873	0.0799772628976266	0.07857928540435273	0.07031381915506735	0.05728621073083797	0.06481900776060304	0.13553228964775957	0.08254879388182414	0.1460093504497812	0.15285532339350658	0.08070343537122154	0.20162976729833532	0.15894201150360507	0.14342416510530684	0.15351364365220915	0.14157951607074298	0.1481495379414992	0.19104206149882383	0.14090236052633717	0.10830772525671459	0.11721633078131075	0.2064807749649785	0.2528232244149433	0.19232536970395145
1585.0	0.18263027069410043	0.12354299301557303	0.12736695108324095	0.16793680885546886	0.18031751009768107	0.11189953386328536	0.1528765486521217	0.16935710276100388	0.13487947219134705	0.13564779158577206	0.13096957533066927	0.14308853882426528	0.09019793189412796	0.10312320760684601	0.08786848288075454	0.117064218651631	0.10871183068629287	0.0801871805539141	0.052182677274182764	0.13250224624694779	0.10513588686609264	0.182889327268296	0.1746884331436324	0.11787533856226956	0.10163642059683993	0.10704973307622918	0.07504454788444082	0.0926120852145767	0.07695408067302374	0.0632150100349749	0.1019176606949065	0.12768895700861022	0.06897033539043856	0.10116183931114706	0.17592435690454866	0.13640864424151553	0.19893101546414077	0.15701517886713953	0.17512121546902257	0.20427461627734114	0.15868877523448294	0.17675690698083954	0.18411252180875273	0.14174792792999563	0.145212123898885	0.11544921557421171	0.19048362220496026	0.2510442548049115	0.185016174538845
1587.5	0.18872820155144898	0.12239295389769121	0.15814113438216054	0.16439000760263522	0.1657916059411126	0.11335954527900524	0.1513045934003054	0.15460018750954638	0.12845662349553483	0.19761884016497847	0.11468902441492178	0.15300786793405566	0.170135565854931	0.0912472969687515	0.0705350937885474	0.08306791584429477	0.08854483062043403	0.06489746151106952	0.05613153402942211	0.07160653144625713	0.09113339983078067	0.21232417954323993	0.1502355803180162	0.14814932948034254	0.08477759625903854	0.10244282468689438	0.07112976949338316	0.08227130900289051	0.07946224891275312	0.09371131912177509	0.08699851473597457	0.13968672058388384	0.06870305665762781	0.13304506498855567	0.11191045258697761	0.17442613859443193	0.1846629192455392	0.20372181098050166	0.154969853400671	0.23112277493892358	0.13993060247865688	0.15054179309765403	0.12444799883213012	0.18029013074387665	0.14013749966229522	0.11230775759654335	0.18453670822524382	0.26489190103622556	0.1899580348984168
1590.0	0.15570577086719656	0.09684642653316405	0.18491529126838815	0.1090225802114353	0.13215421566066052	0.15551923467852785	0.1858202606630097	0.18839899558281697	0.1372036399724073	0.1271856219813872	0.10998851111066313	0.19528543347991706	0.19922840119550211	0.0850774975636057	0.09861493276978309	0.097577589379539	0.15262404611294902	0.09835340858823571	0.06670426228670613	0.1299994024438513	0.09430713581666103	0.19520828702510903	0.14799784242990832	0.08665675364540981	0.0983853003639486	0.09116296663611792	0.06722596844520454	0.10873134408087642	0.10956859630395392	0.07530223396445822	0.061262908762005124	0.10587421057428802	0.1270528067715505	0.13757894620575994	0.10542661666102437	0.12563020182853013	0.19240287610997875	0.13216430713283656	0.15819858418280408	0.22629992167475468	0.1327657182150747	0.15090755204694137	0.10460634812327683	0.1865098325067382	0.13877564141905563	0.10561878231410181	0.2105558345635004	0.2618913938465611	0.18739431004252677
1592.5	0.16721059427407833	0.1611249233911519	0.1481088931904825	0.19818564322138496	0.170070662236213	0.15349494993751145	0.15985069927819426	0.2653186550281872	0.15687864803120607	0.16735912294303545	0.09289606962580486	0.15314161256520675	0.18845917237187126	0.06096218030587625	0.08495505719082155	0.0665312673882661	0.1627786279870666	0.1353237034055326	0.10779345667254782	0.07045921236540381	0.08259738341912302	0.1633761678904173	0.1542635754050026	0.1160904086973953	0.08297779780941267	0.1416417629040358	0.07876978885950402	0.1059911140176746	0.1076007094179541	0.09600376094050145	0.07765247161674077	0.10362938913064589	0.10414337704758496	0.06056030741965729	0.14733187968490546	0.14071821110662586	0.2079238086280527	0.17483677462114036	0.14577763420460896	0.19223759025054268	0.12935419670316747	0.09658254852568132	0.15426818964401193	0.21332189921180067	0.11246460044085477	0.11911808778210096	0.20501318105713423	0.24880662692271185	0.16668476677585525
1595.0	0.16635091991165005	0.10400466705920607	0.1300865983458096	0.1962328841925748	0.1345219344970046	0.09315064682321166	0.16134520561491808	0.24568236154719555	0.1294451517064777	0.18917842375496985	0.09256317997313483	0.15996936471553683	0.2090240427576364	0.07990340968553121	0.07998686105126733	0.11911470641485551	0.15001603186103865	0.10805635994539475	0.09697524182806698	0.1478070644932682	0.11630806793507359	0.15426084509109234	0.18972201450070386	0.08706364445432335	0.08476734456447244	0.13719461659086246	0.060029777744495784	0.10436906947941235	0.11386704576705871	0.11289631916753237	0.07612283996735898	0.13357223430742554	0.10385568584633166	0.22644678508815513	0.18354058537308937	0.12962973904829408	0.1587701237795922	0.19851379021670065	0.12957496886571854	0.16234688926814794	0.12170597477431182	0.08418562034358078	0.10965328033568181	0.1599593779765538	0.1035527807326827	0.09542514547579589	0.11370565385213505	0.16523640078844676	0.11342766115958075
1597.5	0.16639365764627148	0.1351775910165083	0.1261159943473254	0.1733772980476352	0.1446592230871769	0.14090542644355705	0.13174867639870455	0.20144241667179552	0.15110498491175733	0.17852856984669807	0.12099310355350154	0.16009340435217148	0.17696817356716518	0.06781228012395715	0.09560278983354104	0.0907626200411348	0.1455874622950978	0.0883505277412421	0.06982137482833439	0.11235435852052318	0.08922273217881378	0.19031942437755858	0.1961007621589433	0.1404258041744448	0.09744325760231344	0.1320595855969737	0.0791055299674191	0.09479881352191555	0.09132825216015993	0.0826626401385485	0.10125721242747876	0.13831326436562433	0.09437036513285328	0.2125829396272886	0.16937229633417636	0.23953117723401587	0.20324944261749772	0.19416782714105507	0.13582162483327953	0.15054876738702458	0.10707253047102074	0.08226981325521456	0.1366395284817833	0.15409504592289955	0.09759364408668977	0.100203749298092	0.11736084198772606	0.20587902974524383	0.10807128497485707
1600.0	0.16455242247203034	0.10953756258310857	0.1278460784043191	0.10843474505715138	0.10717516245753073	0.12233119458618572	0.12914706190264577	0.3296285300362496	0.18056300581009233	0.20488103947987413	0.10915635080358994	0.1846709656521342	0.15233134596965392	0.09252955766990077	0.07043537282385069	0.08753779097094397	0.17243789189497596	0.08195091057136604	0.07686311628326156	0.12258202493165374	0.10094193881887042	0.16206672291474958	0.17814897782462447	0.05846072917597953	0.0870508050159354	0.11382412510103208	0.07067811646553833	0.06399074418578461	0.09797565624672198	0.1312451863207067	0.08477229296784956	0.17744791288806533	0.09083276680775897	0.16899076562703105	0.14943313531396402	0.15533213629931658	0.157390187653188	0.18799734394982645	0.1300157411599247	0.13036361661379636	0.11455221465764277	0.10600841630017267	0.0904716714512353	0.16634398121348357	0.12379879507667865	0.11008024968387889	0.17503795510962383	0.15594902387846526	0.13590685216476095
[truncated: 295 more columns]
