# Supplementary material for: LoCoHD: a metric for comparing local environments of proteins
Source: Nat Commun. 2024 May 13;15:4029. doi: 10.1038/s41467-024-48225-0 (PMC11091161; doi:10.1038/s41467-024-48225-0)
Supplement: Supplementary file 4 — Source Data [file 41467_2024_48225_MOESM4_ESM.zip › Fig6_SFig18/resi_bimodalities.txt]

0.116-HIS	0.7518013209065433
0.285-GLY	0.6574142427218425
0.37-MET	0.6538695028040568
0.279-ASP	0.6436998409596352
0.288-HIS	0.6344048191222057
0.188-PHE	0.6270074863360565
0.322-GLU	0.6182820246849212
0.68-HIS	0.6118358388630952
0.290-LEU	0.6103467090721469
0.214-LEU	0.6093729242645369
0.295-GLU	0.6074013977632218
0.47-LEU	0.5977620148294377
0.86-LYS	0.5941711586365065
0.344-THR	0.576345496542683
0.63-LYS	0.5725126675464854
0.156-PRO	0.5633993938151646
0.227-GLN	0.558454202470494
0.147-MET	0.5538811590388905
0.294-ALA	0.5501426541639228
0.341-SER	0.5477403147297087
0.17-HIS	0.5346098239926633
0.109-ARG	0.5263188711304242
0.299-GLN	0.5239236292186584
0.8-ARG	0.5216740622192313
0.334-ARG	0.5192586244786801
0.118-LEU	0.5177845444837464
0.56-PHE	0.5118580532730774
0.220-ALA	0.5073770649554448
0.320-ALA	0.503275892546163
0.196-MET	0.5002665070666903
0.49-HIS	0.49981042796299985
0.289-SER	0.49977449521687617
0.219-LEU	0.49953177445242397
0.79-LYS	0.49252767707277406
0.30-ASP	0.48622232681037886
0.286-LEU	0.485138590592349
0.250-ARG	0.48448344074588845
0.18-GLU	0.48175121852315805
0.4-LYS	0.4792859998406206
0.40-ALA	0.477541853726252
0.152-LEU	0.4759370234482122
0.308-GLU	0.47310586448240416
0.65-LEU	0.47283727881564974
0.1-THR	0.46807220733243293
0.39-ASN	0.45898847085003086
0.41-SER	0.4586366071891765
0.178-ASP	0.4556670881200309
0.173-THR	0.45480938508245977
0.283-PRO	0.4524731740772471
0.291-ALA	0.4489288500649155
0.217-SER	0.44827275265773014
0.284-ALA	0.4461788017413458
0.24-MET	0.4457334449377563
0.115-GLN	0.44507681734049614
0.236-ARG	0.44275483688314266
0.229-LEU	0.44189556252330087
0.69-ARG	0.4415989465776052
0.172-THR	0.4413509696417169
0.31-ALA	0.4413360307898812
0.224-LYS	0.43915960849907554
0.136-GLU	0.43795480458234287
0.207-TYR	0.4317028215156348
0.43-LEU	0.4299176896794867
0.323-ILE	0.4270923962981642
0.185-GLU	0.4237257032599779
0.215-LEU	0.42350934032403736
0.34-TYR	0.42264954555867923
0.247-LEU	0.42181029381423013
0.157-ALA	0.4197703033672414
0.94-CYS	0.4193604925020384
0.101-GLU	0.4178205590209957
0.199-MET	0.4177206161356502
0.298-ARG	0.41605263942831683
0.121-GLU	0.41409436594218363
0.59-GLN	0.4112446489391843
0.126-ARG	0.4089406480847171
0.213-SER	0.4070723965284077
0.249-GLU	0.4069554790921385
0.248-LEU	0.40643247790359227
0.318-ARG	0.4054661449182038
0.200-GLU	0.4044705672959816
0.321-ALA	0.40424616636189453
0.176-LYS	0.4021420547832452
0.129-LYS	0.4010209276211129
0.42-LEU	0.39945996507676645
0.46-SER	0.3980918153523317
0.225-ALA	0.39752004015390136
0.123-GLU	0.396708674872364
0.335-TYR	0.39322410973726557
0.141-ALA	0.3926411475711737
0.328-PRO	0.392286010878869
0.303-ARG	0.3909162518820743
0.106-LYS	0.3907150387134189
0.179-LEU	0.39040696069108005
0.171-SER	0.3887596323333987
0.50-VAL	0.3845926806286829
0.240-HIS	0.38223233458192785
0.327-THR	0.3818852188430782
0.170-LEU	0.37945019950862907
0.122-ALA	0.37770636004173763
0.72-THR	0.3775776767768514
0.218-SER	0.37754664162556306
0.113-GLY	0.3754977748756523
0.221-HIS	0.3739392858877892
0.57-LEU	0.3725355763028793
0.133-ILE	0.37241266059899514
0.62-MET	0.37119103097737494
0.186-ILE	0.37079256905079394
0.243-LEU	0.37075616439108
0.97-GLY	0.36965354010513496
0.324-LEU	0.36859648582300786
0.148-ALA	0.36669547305342837
0.28-GLU	0.366077596255891
0.107-ASP	0.36605251149910634
0.149-ALA	0.3653367159791549
0.223-SER	0.36444079208021524
0.146-ARG	0.36416164408166113
0.120-VAL	0.3634821247344842
0.81-ILE	0.36334938243717213
0.228-PHE	0.36265187172714974
0.153-SER	0.36260393366590266
0.233-THR	0.36246395074036103
0.53-ALA	0.3599842742166028
0.16-PHE	0.35898526765546956
0.261-LEU	0.358294871182153
0.127-GLN	0.3578924578027802
0.9-LEU	0.3576603261764373
0.264-VAL	0.35718182164945006
0.325-SER	0.3569973144920773
0.61-THR	0.356482126784937
0.90-ASP	0.3561940184081409
0.159-VAL	0.3553993076705396
0.14-ILE	0.35222108918876666
0.268-TRP	0.35214960874903867
0.293-GLU	0.3509713365587014
0.117-SER	0.35089496110268065
0.197-PHE	0.3486474507606913
0.343-SER	0.34808525931876705
0.222-VAL	0.3478092954325115
0.257-ALA	0.3464537429063755
0.132-MET	0.3440551458185363
0.210-GLU	0.3435367675048977
0.307-ALA	0.3418381411867507
0.204-ILE	0.34105414900057446
0.73-GLU	0.33937977169677763
0.190-GLU	0.3367244138676529
0.202-ASP	0.33649536077774883
0.338-THR	0.3361476904531798
0.251-LYS	0.3322265817735453
0.216-LEU	0.33126081753459374
0.169-SER	0.33076769863230676
0.137-ALA	0.3306305185000539
0.23-ASP	0.32897636176387385
0.278-LYS	0.32705385086456024
0.280-VAL	0.32661068629312184
0.340-GLN	0.32641884358317613
0.83-GLN	0.32580443457923425
0.297-GLN	0.3251662047035623
0.124-ALA	0.32390726909915846
0.317-LEU	0.32329211779725703
0.314-SER	0.32275071056905413
0.6-ASP	0.32271850464628377
0.166-THR	0.3214251986655233
0.3-HIS	0.32020945414559515
0.154-GLY	0.31908098625036824
0.150-GLU	0.3190217568827197
0.187-PRO	0.31815772476678644
0.301-LYS	0.31587665951207416
0.267-ILE	0.3158754734861335
0.342-LEU	0.3142132422331816
0.138-GLU	0.3131527577715149
0.253-ILE	0.3126998905222819
0.20-VAL	0.31207974990983006
0.180-ARG	0.31188061907717113
0.119-ALA	0.31145421310400884
0.313-ALA	0.31118107432594405
0.44-LEU	0.31101613090202557
0.304-MET	0.31023554321715974
0.208-ARG	0.31018324599315394
0.189-HIS	0.30986115122519053
0.128-ALA	0.30927731777492184
0.260-ALA	0.3091140075223745
0.195-ASP	0.30865946567788194
0.67-ALA	0.30841415618682977
0.292-VAL	0.30819028955264227
0.29-ILE	0.30754739633103617
0.125-GLN	0.3074260799290289
0.266-CYS	0.3070068008932873
0.130-VAL	0.3040555503585861
0.15-PRO	0.30274355279395315
0.177-VAL	0.3022045995763597
0.139-LYS	0.30196399528179396
0.88-ALA	0.301593629276907
0.312-ALA	0.30005803208737064
0.211-ASN	0.29980306370711696
0.35-TYR	0.29912519344520916
0.45-SER	0.2989517522086521
0.102-ARG	0.2984379379296586
0.78-ARG	0.2982960340895131
0.48-ALA	0.29812613838803287
0.155-THR	0.29702420427646564
0.27-MET	0.2966706950592205
0.19-ILE	0.29565275230462706
0.273-GLU	0.2933435685003532
0.64-ARG	0.29276709689202635
0.255-GLN	0.29265403604711043
0.226-VAL	0.2926503841816658
0.182-GLN	0.2924487200558002
0.336-LEU	0.2924132257420366
0.144-SER	0.2922511891081193
0.36-ARG	0.29209686160715853
0.271-LYS	0.29140057372424716
0.10-GLN	0.2901559446767001
0.151-ILE	0.29014643463077655
0.309-ALA	0.2900165877481347
0.26-ILE	0.289969304396588
0.114-LEU	0.2897319270470973
0.168-GLN	0.2890220296925464
0.231-GLN	0.2882081678272567
0.104-GLU	0.2880623659159411
0.112-ALA	0.28641445715048247
0.276-GLU	0.28534445055557345
0.252-SER	0.2852936399601342
0.203-ALA	0.28511740028446014
0.194-LYS	0.284929755207534
0.316-SER	0.28442839351416777
0.339-LEU	0.28429156141890527
0.326-GLY	0.28417760188980856
0.2-TYR	0.28321081733838704
0.315-GLU	0.2826322048391534
0.175-HIS	0.2781574843352651
0.287-GLN	0.27801987858097305
0.306-ALA	0.27662410324728043
0.174-TYR	0.2751950516590231
0.70-SER	0.27475762646341156
0.163-TYR	0.2746808271370279
0.232-THR	0.27465588744719
0.13-GLU	0.27435697512874196
0.302-VAL	0.2742253835817444
0.95-ILE	0.2734910126926898
0.71-LEU	0.2719520154296783
0.281-ARG	0.2714668329790334
0.274-ARG	0.2707185595712479
0.258-LYS	0.27046227259350036
0.300-ALA	0.2697210664158035
0.181-LEU	0.2677258262413969
0.311-LYS	0.2676746679849323
0.135-ALA	0.2669317384031452
0.263-SER	0.26502390551271154
0.191-ILE	0.2638276319268826
0.12-LEU	0.26319473490148015
0.246-ILE	0.2625526629862949
0.209-MET	0.26172726975576727
0.198-ILE	0.26073361183623794
0.192-VAL	0.2603269072863883
0.201-ILE	0.256485041237464
0.161-LEU	0.25620110701994486
0.21-THR	0.25581516901730067
0.337-HIS	0.2545430967041923
0.160-GLN	0.25443837128519303
0.131-ARG	0.25436310965431125
0.237-LEU	0.2534924905690694
0.52-LYS	0.25292768234870633
0.230-VAL	0.2529068236193024
0.332-GLN	0.25279423416283436
0.84-ASP	0.2513781229718588
0.256-ASP	0.25118033605302453
0.96-TRP	0.25093770752354555
0.331-VAL	0.25074182342189283
0.238-LEU	0.24972793329862192
0.330-ALA	0.24946604563909916
0.242-SER	0.24810540779540793
0.110-LEU	0.24649898518649654
0.5-VAL	0.2456372768029041
0.310-GLU	0.24458105344739764
0.305-ILE	0.24408035331884628
0.167-LEU	0.24328721181795981
0.282-LEU	0.24246142883677593
0.103-ILE	0.24181977857390202
0.184-LEU	0.2415283715065726
0.25-PHE	0.24131277612360166
0.87-VAL	0.24118250372722733
0.108-VAL	0.24099287358111632
0.206-TYR	0.24058881845401622
0.82-ALA	0.24003421060326552
0.165-HIS	0.23948191154616316
0.134-ALA	0.23812896433378689
0.105-ILE	0.23721527146891222
0.91-SER	0.23595853049253407
0.244-THR	0.23543123939798002
0.143-GLU	0.2350106075980851
0.142-SER	0.23428733315084677
0.272-VAL	0.23341429610132244
0.239-ALA	0.23323209352183322
0.193-THR	0.23298258242641584
0.7-LEU	0.23285429481534148
0.241-ARG	0.23284038420443892
0.74-ILE	0.23257291131130292
0.38-GLU	0.2320479602248953
0.92-VAL	0.23135323130002716
0.333-LEU	0.22966383213138583
0.111-PRO	0.22825823471683393
0.33-CYS	0.22765224141886092
0.254-ALA	0.22761131172291954
0.329-ALA	0.2226419338034245
0.75-LEU	0.2222869876122211
0.77-GLU	0.22031575670550074
0.235-LYS	0.2180773149242249
0.275-ILE	0.2171450140511937
0.80-SER	0.21700520984174565
0.205-CYS	0.21686649920492182
0.140-ALA	0.21577390911991018
0.99-LYS	0.21417944635941727
0.212-ALA	0.21228094911804946
0.11-THR	0.21105505013012008
0.54-VAL	0.20954596618670682
0.234-MET	0.20515127499148186
0.89-LEU	0.2050132511225726
0.183-THR	0.20384262303636663
0.51-SER	0.2002653970291756
0.262-ASP	0.19980531043012423
0.32-ILE	0.19968508698571671
0.85-ALA	0.1934289458983711
0.58-VAL	0.19053464935801306
0.98-ILE	0.1902545437958599
0.93-THR	0.19011962536580912
0.60-THR	0.18842794061250923
0.145-LEU	0.1878878267612006
0.277-ILE	0.1871468112467304
0.245-GLU	0.18524812124819184
0.319-MET	0.18500100216838788
0.259-VAL	0.1771273469696482
0.164-LEU	0.172112116371329
0.296-ALA	0.17180627157659795
0.265-THR	0.16852760386835444
0.100-VAL	0.1667378935484903
0.158-ALA	0.1647385503583858
0.270-ILE	0.15951214608482575
0.55-GLN	0.1585087093561879
0.76-LEU	0.1508287011571091
0.162-ARG	0.14167495647948944
0.269-GLY	0.13036358893204547
0.22-LYS	0.12732996890813525
0.66-LEU	0.10517332191761153
