# Supplementary material for: LoCoHD: a metric for comparing local environments of proteins
Source: Nat Commun. 2024 May 13;15:4029. doi: 10.1038/s41467-024-48225-0 (PMC11091161; doi:10.1038/s41467-024-48225-0)
Supplement: Supplementary file 4 — Source Data [file 41467_2024_48225_MOESM4_ESM.zip › SFig2_SFig3/FACent/aromaticity_statistics.tsv]

type 1	type 2	number of samples	mean	median id 1	median id 2	median	standard deviation	confidence interval	minimum id 1	minimum id 2	minimum	maximum id 1	maximum id 2	maximum
non-aromatic	non-aromatic	405133	0.23360185705005485	2AIR/G/268-PRO	2YVS/A/87-GLY	0.22797793931914495	0.06335948604697757	0.00016373483466839195	2IJX/C/17-ALA	1XHK/B/501-ALA	0.05382510707235506	6JV7/B/28-GLY	3PL0/A/143-ILE	0.7922828839137126
aromatic	aromatic	6194	0.2604479360656435	4LXQ/A/140-HIS	5M6Q/B/135-TRP	0.25722254827719254	0.06162220088949397	0.0012880829481700736	6RRV/A/1067-PHE	2L0C/A/42-PHE	0.09099767063327971	2IMF/A/95-TYR	2IAY/A/52-TYR	0.5191539691197096
non-aromatic	aromatic	100385	0.263779085439793	1LBV/B/434-TYR	3PNX/C/97-GLU	0.2587955706201384	0.059530657159241336	0.0003090562493356916	2RRF/A/88-GLN	6YHZ/A/543-HIS	0.06321252191826099	3SK2/A/31-ILE	5C7H/A/2-HIS	0.5967790225187273
