# Supplementary material for: LoCoHD: a metric for comparing local environments of proteins
Source: Nat Commun. 2024 May 13;15:4029. doi: 10.1038/s41467-024-48225-0 (PMC11091161; doi:10.1038/s41467-024-48225-0)
Supplement: Supplementary file 4 — Source Data [file 41467_2024_48225_MOESM4_ESM.zip › SFig2_SFig3/FACent/charge_statistics.tsv]

type 1	type 2	number of samples	mean	median id 1	median id 2	median	standard deviation	confidence interval	minimum id 1	minimum id 2	minimum	maximum id 1	maximum id 2	maximum
neutral	neutral	295862	0.22685323125061305	3O79/B/169-TYR	1V38/A/49-HIS	0.2214595498211705	0.061618885977868534	0.00018633647032714577	2IJX/C/17-ALA	1XHK/B/501-ALA	0.05382510707235506	6JV7/B/28-GLY	3PL0/A/143-ILE	0.7922828839137126
negative	negative	8436	0.24055649872309226	2QEV/A/114-GLU	2L95/A/67-GLU	0.23617627074793826	0.05676765817724815	0.001016734709083088	1KT5/A/126-ASP	3G98/B/804-ASP	0.08220821204525676	5YJ8/A/568-GLU	2JXP/A/76-GLU	0.4835205739769978
neutral	negative	99853	0.2421149435611215	1TKN/A/467-ASP	2PVB/A/15-LEU	0.23745531289458977	0.058189184993109905	0.00030289562589591904	2LA7/A/47-ASP	2PNE/A/11-ASN	0.07007833921753477	2DUN/A/56-GLU	7S5A/A/73-ASN	0.6405863814445462
positive	positive	6367	0.2710820654067977	2N51/A/185-LYS	1Y9X/B/71-ARG	0.2671898951324077	0.06517753340073848	0.0013437576703830584	1YWY/A/79-ARG	2KFP/A/58-ARG	0.08403541497342344	4DT5/A/54-ARG	7E9B/C/86-ARG	0.5059256300055057
positive	negative	14765	0.27163961286123717	6GZM/A/263-LYS	3ZSJ/A/165-GLU	0.2675969491136255	0.06219726080888745	0.0008419940857484831	3BQP/B/53-GLU	5CTM/A/283-LYS	0.08595694916693626	7ERA/A/89-GLU	3N1F/B/73-ARG	0.5390454042549024
positive	neutral	86429	0.2739042679989041	1HTR/B/181-TYR	6YR3/A/176-ARG	0.26964385222519005	0.06243517413582986	0.0003493264698460462	6JPP/A/8-VAL	1AX3/A/121-LYS	0.08728756079511302	2J7J/A/41-LYS	6JV7/B/28-GLY	0.7426013630434805
