# Supplementary material for: LoCoHD: a metric for comparing local environments of proteins
Source: Nat Commun. 2024 May 13;15:4029. doi: 10.1038/s41467-024-48225-0 (PMC11091161; doi:10.1038/s41467-024-48225-0)
Supplement: Supplementary file 4 — Source Data [file 41467_2024_48225_MOESM4_ESM.zip › SFig2_SFig3/FACent/full_statistics.tsv]

type 1	type 2	number of samples	mean	median id 1	median id 2	median	standard deviation	confidence interval	minimum id 1	minimum id 2	minimum	maximum id 1	maximum id 2	maximum
-	-	511712	0.23984682626188966	1IMU/A/75-ASN	3E4G/A/66-ASP	0.23479602975326347	0.0637798147580933	0.00014665554756950993	2IJX/C/17-ALA	1XHK/B/501-ALA	0.05382510707235506	6JV7/B/28-GLY	3PL0/A/143-ILE	0.7922828839137126
