# Supplementary material for: LoCoHD: a metric for comparing local environments of proteins
Source: Nat Commun. 2024 May 13;15:4029. doi: 10.1038/s41467-024-48225-0 (PMC11091161; doi:10.1038/s41467-024-48225-0)
Supplement: Supplementary file 4 — Source Data [file 41467_2024_48225_MOESM4_ESM.zip › SFig2_SFig3/FACent/helix_propensity_statistics.tsv]

type 1	type 2	number of samples	mean	median id 1	median id 2	median	standard deviation	confidence interval	minimum id 1	minimum id 2	minimum	maximum id 1	maximum id 2	maximum
low	low	64291	0.21658576791607922	4W79/A/114-ASP	2B1L/A/162-ASP	0.211841048826367	0.05701014736841612	0.0003698371961817955	6VG5/B/62-THR	2N7S/A/9-SER	0.05398048977332023	5E5Y/D/1-GLY	5WJE/A/29-CYS	0.7829201616123617
low	high	126016	0.23924710618604958	5CE7/A/138-GLU	2KJ3/A/262-ASN	0.2334849629759681	0.06361947610931623	0.0002947865693275957	3GGH/A/19-GLY	5ZDB/A/185-ALA	0.0592540544849143	6JV7/B/47-GLY	3PL0/A/211-LEU	0.7822442910372384
low	intermediate	107637	0.24134401967241215	2K9P/A/104-SER	5E3E/E/24-VAL	0.23721561804860938	0.0635581572774002	0.00031865555924759614	5GW9/D/103-THR	4M8D/C/19-VAL	0.06799228434482701	6JV7/B/28-GLY	3PL0/A/143-ILE	0.7922828839137126
intermediate	intermediate	45186	0.24519901237509295	2K49/A/4-TRP	1WFW/A/46-TYR	0.24188717537170792	0.06446640538099785	0.0004988473467367916	1JIG/B/10-VAL	3LFT/A/148-VAL	0.06438713536363974	3SK2/A/31-ILE	5C7H/A/2-HIS	0.5967790225187273
high	high	62003	0.24593361956629511	4PHJ/B/151-MET	2JQ5/A/116-ARG	0.2404439665094455	0.06519442165337709	0.00043066326749699777	2IJX/C/17-ALA	1XHK/B/501-ALA	0.05382510707235506	3TEU/A/48-LEU	6OD3/G/575-ALA	0.7433021703382704
intermediate	high	106579	0.24726530732377713	1OQA/A/92-TYR	2JR5/A/40-GLU	0.24237585100486686	0.06365925040224682	0.00032074266372066095	2RRF/A/88-GLN	6YHZ/A/543-HIS	0.06321252191826099	5HD6/H/0-ALA	7S6S/E/302-VAL	0.5964063521379234
