# Supplementary material for: LoCoHD: a metric for comparing local environments of proteins
Source: Nat Commun. 2024 May 13;15:4029. doi: 10.1038/s41467-024-48225-0 (PMC11091161; doi:10.1038/s41467-024-48225-0)
Supplement: Supplementary file 4 — Source Data [file 41467_2024_48225_MOESM4_ESM.zip › SFig2_SFig3/FACent/hydrophobicity_statistics.tsv]

type 1	type 2	number of samples	mean	median id 1	median id 2	median	standard deviation	confidence interval	minimum id 1	minimum id 2	minimum	maximum id 1	maximum id 2	maximum
hydroneutral	hydroneutral	68326	0.20581371171809643	1PRZ/A/177-GLY	3D1K/B/63-HIS	0.1996571715434467	0.05866394222826852	0.00036915724074970647	2IJX/C/17-ALA	1XHK/B/501-ALA	0.05382510707235506	5E5Y/B/58-GLY	5WJE/A/49-ALA	0.7790800468448151
hydrophobic	hydroneutral	100270	0.23353893886645005	2PQX/A/190-VAL	1QFT/B/63-ILE	0.2280207974014279	0.0614136985304308	0.0003190149343472416	1X51/A/80-LEU	2XOV/A/259-ALA	0.05980635617454117	6JV7/B/28-GLY	3PL0/A/143-ILE	0.7922828839137126
hydrophobic	hydrophobic	36832	0.23465075508940925	3OV9/A/87-ILE	1LTS/E/42-PHE	0.22994650421269824	0.06246010178580644	0.0005353381787615865	1OSY/A/36-LEU	4CFI/A/253-LEU	0.0649274783543581	2K5G/A/26-LEU	5L03/A/1-MET	0.5577327925836718
hydrophilic	hydroneutral	136725	0.2456295092553811	1D7Q/A/136-PRO	1H72/C/253-VAL	0.240600610220265	0.0630490248108626	0.0002804688327347991	1NYC/A/98-GLY	5KEH/A/58-PRO	0.05946891667809456	5E5Y/D/27-GLY	5WJE/A/55-PRO	0.7703549406068383
hydrophobic	hydrophilic	100633	0.2516449463369139	2LOR/A/31-PHE	6EBY/A/30-GLU	0.246714167289142	0.06191546160154095	0.0003210407490322161	5LNF/A/180-GLN	2AYY/A/721-PHE	0.07259124469476502	6QAZ/A/92-LYS	3G16/A/47-TYR	0.5945534088965874
hydrophilic	hydrophilic	68926	0.2568404512668183	2DC1/B/1201-GLU	2LLE/A/64-GLN	0.25231025298472537	0.06289630276579722	0.00039406391994878344	2LY1/A/343-PRO	3ZVS/B/7-PRO	0.05971906575085473	2DUN/A/56-GLU	7S5A/A/73-ASN	0.6405863814445462
