# Supplementary material for: LoCoHD: a metric for comparing local environments of proteins
Source: Nat Commun. 2024 May 13;15:4029. doi: 10.1038/s41467-024-48225-0 (PMC11091161; doi:10.1038/s41467-024-48225-0)
Supplement: Supplementary file 4 — Source Data [file 41467_2024_48225_MOESM4_ESM.zip › SFig2_SFig3/FACent/resname_statistics.tsv]

type 1	type 2	number of samples	mean	median id 1	median id 2	median	standard deviation	confidence interval	minimum id 1	minimum id 2	minimum	maximum id 1	maximum id 2	maximum
VAL	VAL	2507	0.1746616089148787	1XX1/A/148-VAL	2HC8/A/220-VAL	0.16760831695222883	0.04971860632924083	0.0016339155674165186	1JIG/B/10-VAL	3LFT/A/148-VAL	0.06438713536363974	2N4O/A/46-VAL	2OZH/A/93-VAL	0.38742988598929745
VAL	THR	3875	0.18530153188400578	2E6O/A/13-THR	3P3V/B/67-VAL	0.17945773886721253	0.05272287153914544	0.0013934594152774772	5GW9/D/103-THR	4M8D/C/19-VAL	0.06799228434482701	1FGY/A/261-THR	5VZM/B/959-VAL	0.45361516077992975
ALA	ALA	3105	0.185971770784597	3LHC/A/76-ALA	5DHE/A/836-ALA	0.17917887282534464	0.05448408176896924	0.0016087765415008022	2IJX/C/17-ALA	1XHK/B/501-ALA	0.05382510707235506	3E48/A/141-ALA	2Y8W/A/108-ALA	0.4135102108974148
ILE	ILE	1633	0.18896636547553955	5CSD/D/147-ILE	2BMO/B/3-ILE	0.18163759958197945	0.05288355946959726	0.0021537804785893948	5WCK/A/69-ILE	2ZGI/B/236-ILE	0.07503089512263496	4MJD/B/103-ILE	3BDQ/B/105-ILE	0.43401441828673276
VAL	ILE	3928	0.18940651706184652	5OO7/B/178-ILE	3LRT/B/168-VAL	0.1841196731952058	0.05080930679066001	0.0013337893642011644	6VG5/B/26-VAL	2N7S/A/8-ILE	0.06780086761339826	2BL0/A/840-VAL	3MJO/B/250-ILE	0.40219598759252534
THR	THR	1612	0.19013741351421035	3UWS/B/187-THR	2W0I/A/220-THR	0.18636645067302376	0.0532906607122487	0.00218446781937175	5IXH/B/112-THR	3M86/A/97-THR	0.06873596492638125	4QY7/A/31-THR	1QRL/A/212-THR	0.595811987476346
VAL	SER	4575	0.19547022047883564	3JV1/A/183-VAL	5IRC/A/1241-SER	0.19056118331531705	0.05107210656955524	0.0012422341012252244	2OXG/Y/105-VAL	1RKB/A/27-SER	0.06925762273993773	4LQB/B/107-VAL	6JLE/E/1457-SER	0.4462043121048018
VAL	ALA	5570	0.19581356177749185	4WI0/A/14-ALA	5CPZ/C/269-VAL	0.19055717196875255	0.050504987260810194	0.001113284531264944	2LCL/A/116-VAL	1KTN/B/92-ALA	0.07218962467284772	5HD6/H/0-ALA	7S6S/E/302-VAL	0.5964063521379234
GLY	ALA	5811	0.19803992432124082	6W0V/B/48-GLY	2KT7/A/125-ALA	0.19047260704857255	0.058800540466356035	0.001268973022664264	3GGH/A/19-GLY	5ZDB/A/185-ALA	0.0592540544849143	5E5Y/B/58-GLY	5WJE/A/49-ALA	0.7790800468448151
PRO	ALA	3553	0.19873015132032662	1OLL/A/152-PRO	2VFX/I/123-ALA	0.19252913551793951	0.05551410468200518	0.0015323087267882281	5CTD/C/11-PRO	3LB2/B/130-ALA	0.06864793720292235	6PIR/A/78-PRO	1RFL/A/101-ALA	0.5617501741448687
SER	ALA	5267	0.19875894402382377	1UCD/A/105-ALA	4RPT/B/727-SER	0.19382139135847723	0.05309514837132515	0.0012035852132017692	5C1E/A/110-SER	7L6K/A/99-ALA	0.07142830492962035	3N1F/B/156-SER	3IGS/A/0-ALA	0.5062163385784163
LEU	ILE	5260	0.19880181227378832	2DA4/A/69-LEU	2VZP/B/77-ILE	0.19286515379546953	0.052583179892545906	0.001192772834558339	3NCE/B/123-LEU	4EXO/A/36-ILE	0.06713620554183067	5Y8E/A/86-ILE	6NR6/B/107-LEU	0.44945060710540735
THR	SER	3612	0.1992624538280045	1DVO/A/151-THR	2YUD/A/87-SER	0.19289658707852195	0.053411094882154585	0.001462164708880471	6VG5/B/62-THR	2N7S/A/9-SER	0.05398048977332023	1IRL/A/111-THR	6KMJ/A/1248-SER	0.43258445416392993
VAL	CYS	1137	0.19930368218698624	3SM4/B/116-CYS	3GNJ/B/37-VAL	0.1963959457872149	0.052762080691618383	0.0025758658600054628	1R6J/A/239-CYS	1Q1V/A/341-VAL	0.07627586925149762	6HA4/A/7-CYS	2FFT/A/75-VAL	0.39744447531755356
SER	SER	2187	0.19935158272728215	4B6G/A/82-SER	2Z2O/D/99-SER	0.19445942084658976	0.05386295182503946	0.001895296238893277	1N3K/A/104-SER	1FYC/A/18-SER	0.056432387487563705	1UEO/A/62-SER	4V3Q/B/106-SER	0.4365587383966071
THR	ILE	3171	0.2007136193940434	2MXC/A/159-ILE	1KYF/A/895-THR	0.19539469941627616	0.052672610831904575	0.0015390081381833334	3UUE/A/66-ILE	4IAB/B/82-THR	0.0816588435807321	1RKU/A/176-ILE	4QY7/A/31-THR	0.6503631403403369
THR	ALA	4435	0.20087882796308307	7O4C/A/654-THR	6LKK/A/220-ALA	0.19605183330942857	0.05133252016119529	0.001268130000490691	1JIG/D/119-ALA	3LFT/A/221-THR	0.07889710208561397	4X3L/A/82-THR	5FIW/A/105-ALA	0.40001211748441906
PRO	PRO	1040	0.20122320717489578	4GQZ/A/95-PRO	3FF2/A/91-PRO	0.1953740803902374	0.059690135079852887	0.0030471970990052885	2LY1/A/343-PRO	3ZVS/B/7-PRO	0.05971906575085473	2DUN/A/21-PRO	7S5A/B/76-PRO	0.4505759108837276
CYS	CYS	137	0.20207598716940237	2KDO/A/86-CYS	7DFE/A/127-CYS	0.1987973141409465	0.0518067327401499	0.0073302983734747085	3ZYP/A/52-CYS	4K12/A/49-CYS	0.08342712470512709	5LSV/A/149-CYS	5LX6/A/876-CYS	0.3500818631511065
VAL	PRO	3135	0.2043404508378178	1WPI/A/67-PRO	2L6P/A/35-VAL	0.1988090334877416	0.05289569751911186	0.0015543800939753795	2GQB/A/26-PRO	1XQ8/A/71-VAL	0.07104368328149073	1MOG/A/35-VAL	3HOI/A/201-PRO	0.4161288188853692
VAL	LEU	6428	0.2044589123073678	6M6O/A/156-LEU	6FCH/B/32-VAL	0.19834367255721788	0.052533963600969374	0.0010779338129905415	5F5N/A/109-VAL	3T7F/A/42-LEU	0.07577905725638413	1WAA/C/89-LEU	2KWP/A/113-VAL	0.4535675543848362
GLY	GLY	2718	0.20550117347495953	6G5S/A/224-GLY	2LKG/A/45-GLY	0.1988921677996765	0.060301919120820474	0.0019031883328419594	1B67/B/117-GLY	6Q3P/C/37-GLY	0.07355755035366875	6JV7/B/76-GLY	3PL0/A/10-GLY	0.6295123471350973
VAL	GLY	5197	0.20610624159439947	1TQG/A/91-GLY	2Z4U/A/173-VAL	0.20052001006942732	0.05440514031479228	0.0012415615936464735	1EO1/A/86-GLY	7O4C/B/602-VAL	0.08075801109623135	1RKU/A/175-VAL	4QY7/A/0-GLY	0.7446422163818568
SER	PRO	2915	0.20617964184965595	5WCK/B/24-PRO	2ZGI/A/92-SER	0.19990440633946338	0.057276812492710986	0.0017455203104576023	3TOS/B/172-PRO	3JV1/A/188-SER	0.07905741008975066	6HAT/A/381-SER	3T94/A/254-PRO	0.48985868267835597
LEU	LEU	4255	0.20655917289551554	6ZZI/E/675-LEU	1HD2/A/112-LEU	0.20141391040532478	0.05397967828587747	0.0013614520568872301	1OSY/A/36-LEU	4CFI/A/253-LEU	0.0649274783543581	4UQW/B/122-LEU	4QAG/A/425-LEU	0.46563249119732314
SER	GLY	4840	0.20790761241911657	3C7M/A/91-SER	5WQO/A/69-GLY	0.20290857547549707	0.055922731827451444	0.0013224403888247996	6R5J/A/30-SER	5E5Y/A/58-GLY	0.0815815412500249	6R5J/C/24-SER	5E5Y/D/1-GLY	0.7756372145870242
THR	CYS	903	0.20843838589010416	1UW4/D/990-CYS	5VU3/B/89-THR	0.20422594688868712	0.05365868956677497	0.002940151515390647	2EQK/A/28-CYS	6BD0/A/240-THR	0.08415676777343013	4BI3/A/150-CYS	2B9Z/B/17-THR	0.4257477134227433
PRO	GLY	3371	0.20882942963680506	7NBI/A/65-GLY	1Y4O/A/102-PRO	0.20170510695381066	0.05995938124627127	0.0016991214544794624	1NYC/A/98-GLY	5KEH/A/58-PRO	0.05946891667809456	5E5Y/D/27-GLY	5WJE/A/55-PRO	0.7703549406068383
CYS	ALA	1242	0.20926186865328733	2AGA/A/177-CYS	2Z5W/A/123-ALA	0.2068178023064978	0.05184683567274121	0.002421659231731504	1P6O/B/236-CYS	6QVP/B/199-ALA	0.08210548500683788	5F5N/B/157-ALA	3T7F/A/195-CYS	0.37326953082507563
THR	PRO	2468	0.2093826190835659	2KXY/A/55-PRO	1EJ8/A/98-THR	0.20314121519471134	0.05607994860714113	0.0018574853598456573	2MUI/A/183-THR	2OU5/B/128-PRO	0.08157223931599968	6FHP/D/299-THR	3GAG/C/171-PRO	0.5111831550978367
ILE	ALA	4591	0.21054068910789633	2KIW/A/77-ALA	2YWR/A/22-ILE	0.20463003621893003	0.050968246082936965	0.0012375448882624633	2GGC/A/203-ILE	1CX1/A/51-ALA	0.09105570033288901	7AT0/B/180-ILE	3JZ9/A/356-ALA	0.40882359763270326
SER	ILE	3681	0.21141464453764547	1LK2/A/213-ILE	5B1B/A/478-SER	0.20570483071119883	0.053065987793269424	0.0014390303118020495	6L4Z/D/109-ILE	3HTY/A/52-SER	0.07440967350912554	5AGY/B/41-SER	1IMO/A/909-ILE	0.45471232838710496
VAL	ASN	3016	0.21142261122672004	1IEZ/A/109-VAL	5FVK/B/35-ASN	0.20714429647016067	0.05266202895982224	0.0015777661612394035	6YHU/B/179-ASN	2HSJ/C/29-VAL	0.08390291594846838	1A53/A/164-ASN	1YRK/B/11-VAL	0.4386005625312613
THR	GLY	4178	0.21149970997162573	2N32/A/17-THR	3WY8/A/169-GLY	0.20704425562265308	0.0548170374163493	0.0013952593102694564	7AHL/D/115-THR	1MBM/C/17-GLY	0.0738963529090412	3G16/A/0-GLY	1JLI/A/117-THR	0.5635515097489554
SER	CYS	1006	0.21175334694148717	4G6M/H/119-SER	3NEC/B/19-CYS	0.20920392462166856	0.051543224299554435	0.002675471680183029	2MPO/A/166-SER	2LON/A/38-CYS	0.08370998521216064	2MAH/A/12-SER	5WPB/A/1186-CYS	0.4048712726796562
ILE	ASN	2494	0.2130005440213038	1HTR/B/20-ILE	6YR3/B/18-ASN	0.2080790028711926	0.0526035058518123	0.0017332257539380861	2CQR/A/24-ASN	2MOF/A/390-ILE	0.08622754261213683	5HD6/H/44-ILE	7S6S/F/395-ASN	0.4209421062460296
THR	ASN	2379	0.21300082098046993	3LFT/A/229-THR	4J5E/X/148-ASN	0.2092283771846556	0.05297370427250475	0.0017871442076330603	6K39/A/502-THR	1VLS/A/66-ASN	0.07885538295429276	1WPU/A/99-THR	3CNV/B/154-ASN	0.4472248348332003
ILE	CYS	878	0.21401630684542744	3DQP/A/5-ILE	1UQV/A/82-CYS	0.2120048958503315	0.0509006370557319	0.0028285392695724	5KGQ/A/42-CYS	4LUK/A/151-ILE	0.09270583521329032	5E5Y/A/13-CYS	5WJE/B/4-ILE	0.41760346399876963
THR	LEU	5148	0.21467872951103073	6B4E/B/521-LEU	1G6C/A/133-THR	0.20979657032528182	0.05366237711653073	0.0012304276119157458	2ZGI/A/28-LEU	5CKT/D/39-THR	0.07058919451113074	7KD7/A/174-THR	6R6M/B/27-LEU	0.4355757701641202
ILE	ASP	3372	0.2150143954137097	2JDJ/B/17-ASP	5HKC/A/48-ILE	0.21016866854054564	0.05200208309189995	0.001473409887603374	5XSE/B/115-ASP	3CJS/C/52-ILE	0.08026047632515311	3GWK/E/73-ILE	2AXW/A/45-ASP	0.43156424919006375
VAL	ASP	4155	0.21593218788377405	5WQO/A/124-VAL	7DWC/B/179-ASP	0.2121195108629613	0.05302069877346586	0.0013532687497847242	2JDJ/B/33-ASP	5HKC/B/76-VAL	0.07907179216258953	2MIC/A/20-VAL	2MHD/A/110-ASP	0.44456852152068227
THR	ASP	3310	0.21848933987861638	5NOH/A/88-THR	1BBP/C/161-ASP	0.21467966043988637	0.05319150052099138	0.001521167730360501	6FTO/B/338-ASP	2LRA/A/31-THR	0.0831334381501457	4NG0/B/65-THR	4QXB/C/210-ASP	0.41484834846412866
PRO	CYS	782	0.21953350316093964	2QFA/A/7-PRO	3PT8/B/141-CYS	0.2148857430899497	0.05644561797652128	0.003324065413729558	1OAA/A/11-CYS	2EJE/A/55-PRO	0.09296747727869123	1S12/B/123-CYS	6PIR/A/78-PRO	0.506197167063117
MET	ILE	1143	0.21988934153359574	2K5H/A/23-MET	2KK4/A/30-ILE	0.21106167278083393	0.05962688503403177	0.00290334540606804	1UX7/A/77-ILE	2KMC/A/50-MET	0.08556410788458649	2KR6/A/467-ILE	1BJ8/A/1-MET	0.5173054543637513
LEU	ALA	7348	0.21992824311744816	4QPO/A/39-ALA	2XI8/A/6-LEU	0.214029458047707	0.053727892611955104	0.0010310916105253686	1X51/A/80-LEU	2XOV/A/259-ALA	0.05980635617454117	3TEU/A/48-LEU	6OD3/G/575-ALA	0.7433021703382704
ILE	GLY	4239	0.22041395814842785	7JZS/A/174-GLY	6JM5/A/64-ILE	0.2143072376412504	0.054154719630930825	0.0013684432866284504	3HRG/A/219-GLY	4C5K/D/41-ILE	0.09681551669842468	6JV7/B/28-GLY	3PL0/A/143-ILE	0.7922828839137126
GLY	CYS	1164	0.22062174101251938	1M1R/A/70-GLY	1TE7/A/51-CYS	0.2145232252120286	0.06360316579973663	0.003068849393586322	1E7L/B/51-GLY	4QPT/A/393-CYS	0.0906075785988803	5E5Y/D/1-GLY	5WJE/A/29-CYS	0.7829201616123617
LEU	ASN	3958	0.22129388095545158	2LW3/A/53-LEU	1Z9B/A/93-ASN	0.21618157905767965	0.05602386594082398	0.0014650893860622344	1A8L/A/163-ASN	3SWY/B/10-LEU	0.08252744636489664	7S5A/A/73-ASN	1BY1/A/145-LEU	0.4849389365337593
ASN	ALA	3349	0.2214302244755118	5UXD/B/140-ALA	6K39/B/542-ASN	0.2147569498451617	0.05591020143830563	0.0015895746397241073	2PBK/B/70-ALA	1EHX/A/7-ASN	0.08635627008302212	7LQT/A/76-ASN	1S4K/B/0-ALA	0.5961263031725311
VAL	MET	1362	0.22175212188093105	5JDT/A/120-MET	1X3A/A/51-VAL	0.21588769544325714	0.06118640266638115	0.0027289107655289312	1HTR/B/140-MET	6YR3/D/185-VAL	0.09165263126449973	2KCO/A/1-MET	2V9L/A/239-VAL	0.42884386871286045
PRO	ILE	2528	0.22216059719444203	2N62/L/53-PRO	4RRI/A/93-ILE	0.2164240490481382	0.05344079449252149	0.0017489237194968105	4CE8/D/73-PRO	2GWM/A/552-ILE	0.09358443959745787	6PIR/B/78-PRO	1RFL/A/38-ILE	0.48085575127219116
SER	ASN	2732	0.22268351397206898	6V0M/A/1295-SER	6R4Z/B/59-ASN	0.21907304711646516	0.05454343263026352	0.0017170253949116683	2MXC/A/17-ASN	1KYF/A/844-SER	0.0737059467083156	3ZNU/B/14-ASN	1AFB/3/179-SER	0.4348809672967149
SER	LEU	5974	0.2236492456966172	1SR2/A/782-LEU	5T6J/B/220-SER	0.2183198133994587	0.05379712915987594	0.0011450411926187377	6P7R/A/220-SER	1NYO/A/98-LEU	0.08443150770802808	7CLV/B/178-SER	3MQH/E/189-LEU	0.4382810969753068
MET	LEU	1795	0.22385573071448345	2CVZ/B/231-LEU	6CW9/A/87-MET	0.21659623666266908	0.060265381623080254	0.002340923713177449	7D18/A/300-MET	2Z0J/H/152-LEU	0.08313011476301439	2K5G/A/26-LEU	5L03/A/1-MET	0.5577327925836718
LEU	ASP	5455	0.2240668857067401	4RJ2/F/233-LEU	2VB1/A/18-ASP	0.21989200542043408	0.054839538504165106	0.0012215111733219002	2HS1/B/124-LEU	6VGW/A/99-ASP	0.07519572214104517	3SEB/A/108-ASP	2KBF/A/360-LEU	0.5469907033603687
ASN	ASN	990	0.22447169596891034	2I3B/A/172-ASN	5A4A/A/462-ASN	0.21944069011276607	0.05798977309647665	0.0030343666805147775	3C9I/D/1118-ASN	2GHF/A/140-ASN	0.10015501219903766	2ERV/B/97-ASN	3EDH/A/127-ASN	0.4678219298028252
ASP	ASP	1752	0.22620489217239104	2CD7/A/2-ASP	1L1C/B/40-ASP	0.22292081131885622	0.05404214276115668	0.002124822204341754	1KT5/A/126-ASP	3G98/B/804-ASP	0.08220821204525676	2YQG/A/94-ASP	6RZ0/A/127-ASP	0.43040444378244447
LEU	CYS	1517	0.2268157124138807	3OOI/A/221-CYS	4OYD/D/21-LEU	0.22175166489947296	0.052525035428456296	0.002219556925181384	2L8K/A/6-LEU	1Y60/D/3062-CYS	0.09156736929675205	1WQJ/B/35-CYS	7B5J/A/82-LEU	0.40510601344333497
ASP	ALA	4714	0.2268194618562545	2MX1/A/130-ALA	5U1H/A/11-ASP	0.2234114034270448	0.054183317819454374	0.001298325047775929	2D9Z/A/32-ASP	6M8T/A/38-ALA	0.08850790591064159	2K2V/A/108-ASP	3HIH/B/506-ALA	0.5462046539905283
ASP	ASN	2590	0.22750677142303952	1EHX/A/89-ASP	1J83/A/1103-ASN	0.22313052568956931	0.05595600847690021	0.0018091706255472274	2LA7/A/47-ASP	2PNE/A/11-ASN	0.07007833921753477	1QGJ/A/282-ASN	3SEB/A/108-ASP	0.5185646587714917
LEU	GLY	6866	0.22902957928670675	4HO4/B/65-LEU	5AD1/A/96-GLY	0.22431944350226898	0.055205734733507365	0.001096019196241625	6TV0/J/37-GLY	5XJK/A/32-LEU	0.07617297058968593	6JV7/B/47-GLY	3PL0/A/211-LEU	0.7822442910372384
SER	ASP	3808	0.22919915295566487	1D7O/A/69-ASP	2MU3/A/46-SER	0.2260893066691999	0.05383075292801071	0.0014352082904460952	5ZDB/B/71-SER	4R1N/D/211-ASP	0.0880759497793173	2PSP/B/87-ASP	2VKJ/A/106-SER	0.4502628550828573
PRO	ASN	1895	0.2300155122342353	6J2Y/A/22-PRO	1ATZ/A/959-ASN	0.22472601208463772	0.056353453357211376	0.002130373040492347	2JZF/A/515-PRO	6JQ8/A/81-ASN	0.09763137163912884	3BF7/A/205-ASN	1K77/A/2-PRO	0.4708483757681103
CYS	ASN	681	0.23062041737901792	2DLL/A/90-ASN	6F99/A/117-CYS	0.22923437531896654	0.054178508051067276	0.003419580277376353	1ORG/A/97-ASN	4GOF/A/38-CYS	0.09915642556785143	6WI5/B/79-ASN	6CMY/A/208-CYS	0.4292847203756474
THR	MET	1089	0.230953176573373	2OU5/A/45-THR	5MPW/B/78-MET	0.22483839211567724	0.06060756576701978	0.0030235008918125666	6S09/B/58-THR	2N67/B/31-MET	0.0882736384404835	2WZO/A/277-THR	2DP9/A/-2-MET	0.520908732015607
GLY	ASN	3283	0.23226837255920132	2CVZ/C/212-ASN	6CW9/A/231-GLY	0.22666774568818723	0.05745598167251089	0.0016498697779744724	2CSP/A/92-GLY	4G0X/A/2-ASN	0.09715409971773936	6R5J/A/33-ASN	5E5Y/D/17-GLY	0.7701427262548154
PRO	LEU	4128	0.23231251904034386	1QZM/A/544-LEU	4ZO2/A/307-PRO	0.2262767277611908	0.05455436477833397	0.00139696142130386	2WGN/B/18-LEU	2MWQ/A/11-PRO	0.08469579287572647	6HAT/A/339-LEU	3T94/E/254-PRO	0.4932479577787255
GLY	ASP	4307	0.23245896415739684	1JFL/A/150-ASP	6NSV/A/39-GLY	0.22682088611678186	0.055102931724039995	0.0013813634809126407	7CLV/B/182-GLY	3MQH/A/184-ASP	0.08585698455399661	6R5J/A/36-ASP	5E5Y/D/42-GLY	0.5456284465425795
ILE	GLN	2266	0.23357610854367852	2ONF/B/93-ILE	6S09/F/139-GLN	0.2282588048440956	0.054587383584195806	0.0018869797784727292	1WA8/B/618-ILE	2RH3/A/153-GLN	0.09969087048679763	2K5H/A/51-ILE	2KK4/A/1-GLN	0.46880814182037356
PRO	ASP	2717	0.2339636406248305	2JNA/A/65-ASP	1H9J/A/62-PRO	0.22958576563905064	0.055269728361408796	0.0017446886044527566	2Z5W/A/159-PRO	2JO7/A/170-ASP	0.0739726531080773	2J43/A/219-PRO	6ZMB/C/170-ASP	0.4645263713035617
MET	MET	198	0.2341372699327855	2HZC/A/166-MET	2RPB/A/130-MET	0.23266281315586507	0.06378305671606631	0.007491126123876884	4AR0/A/399-MET	4LFL/D/85-MET	0.10252496363006107	1BJ8/A/1-MET	3ONJ/A/55-MET	0.4082119726120086
CYS	ASP	914	0.23434617235936522	4XCW/A/67-CYS	1QL0/B/117-ASP	0.2312612049370338	0.05451173987030729	0.0029688283660080617	1XBZ/B/100-ASP	5VHG/A/32-CYS	0.09226920930916409	4E1S/A/321-ASP	1HYK/A/8-CYS	0.40725072388414363
LEU	GLN	3652	0.23624576053120394	2KT9/A/86-GLN	2DBH/A/48-LEU	0.23035724834178387	0.05775627137784877	0.0015724296722010305	1H2S/B/71-LEU	5XKO/B/120-GLN	0.07361397781839996	4CA9/A/11-LEU	4WWR/G/1105-GLN	0.4644278693335209
VAL	GLN	2867	0.23626808104643343	2JDJ/B/81-GLN	5HKC/A/104-VAL	0.23141358802753614	0.05496069990555333	0.0016889082855233682	1BRT/A/7-GLN	3MHP/A/145-VAL	0.10337360249447165	2MIC/B/141-GLN	2MHD/A/41-VAL	0.46420691681247533
MET	ALA	1549	0.23643189890837388	3T94/B/207-ALA	6OSH/L/3-MET	0.22839677858112367	0.06246866676069842	0.0026123042870158167	2QLX/A/87-ALA	4B8T/A/94-MET	0.1102548740826969	7ADR/A/473-ALA	2K7R/A/49-MET	0.508380820231234
MET	ASP	1156	0.23763604562014648	2KEW/A/1-MET	2RJ2/A/158-ASP	0.2309035209469374	0.0595583289051933	0.002883628556158536	2KPQ/A/6-MET	2KXY/A/57-ASP	0.10036315391398103	3FFV/B/1001-MET	1S2O/A/61-ASP	0.4979086041896525
MET	ASN	841	0.2381401778457869	5FIW/D/465-MET	2FRE/B/78-ASN	0.23229991573358344	0.06289111324951319	0.0035710650891320438	1GWY/A/65-ASN	5JTR/D/9-MET	0.09328465653799477	4K4C/A/18-ASN	1Y9W/A/1-MET	0.46609973203648036
MET	GLN	826	0.2390389448980261	3TT9/A/448-GLN	5VR6/B/590-MET	0.232953438750162	0.06001565787377357	0.003438664041267993	3W0E/A/10-GLN	2KZ9/A/20-MET	0.11354909722187258	1WJ6/A/14-GLN	2COU/A/31-MET	0.44426535084712243
ILE	GLU	4102	0.23975776810676733	6D7Y/B/10-GLU	1DK8/A/186-ILE	0.2345794523205487	0.05450103007250737	0.0014000135998752663	2IJX/D/102-ILE	1XHK/B/592-GLU	0.09118859743505829	2BAF/A/34-ILE	5JDP/A/147-GLU	0.49120536712961893
SER	MET	1287	0.2402981009321724	3PM2/A/141-MET	1HE1/A/147-SER	0.23263635686948225	0.06054850153832038	0.0027781414000387795	6E1X/D/28-MET	4KU0/A/535-SER	0.09772646946346472	2OFK/B/1-MET	4D40/A/43-SER	0.48730439961073196
MET	CYS	330	0.24151723027068464	2K13/X/6-CYS	2C3G/A/42-MET	0.23074817250379562	0.06355819245433733	0.005771204160919271	2M5J/A/36-MET	2KY6/A/497-CYS	0.10771967016953884	2ENQ/A/80-CYS	1SGO/A/1-MET	0.4418271514013648
LEU	GLU	6545	0.2423191732915083	2KC5/A/81-GLU	1ZTS/A/132-LEU	0.2371492077534272	0.05740110390719445	0.001167223869520078	2M1C/B/121-GLU	2M3D/A/14-LEU	0.08555288182717523	3P6L/A/259-GLU	2N3O/A/162-LEU	0.4971143649530522
GLN	GLN	792	0.24246906027646828	3BF7/B/223-GLN	1K77/A/204-GLN	0.23568229015978343	0.05879972032655916	0.0034407162243443065	2JTC/A/173-GLN	5AGY/A/202-GLN	0.10134928048900273	4EOC/A/216-GLN	2HHI/A/150-GLN	0.44823569645449185
GLN	ASN	1754	0.24254620752303055	4XCW/F/163-GLN	1QL0/B/183-ASN	0.23749596899659803	0.05918090615790812	0.0023255390711793443	5OQK/A/214-ASN	7LQT/A/119-GLN	0.07355369073919077	7MPR/B/132-GLN	5NAY/D/72-ASN	0.534611971541431
GLN	ALA	3274	0.24286483538990514	1YRK/A/102-ALA	2DAW/A/69-GLN	0.23781612520410914	0.05580389692274841	0.001604631771328702	5GN2/A/164-GLN	6CJ0/B/187-ALA	0.10404738547425697	1W1H/C/450-GLN	5IZB/A/88-ALA	0.49655712683693226
VAL	GLU	5085	0.24286705070293493	3M0Z/B/117-VAL	2KCZ/A/17-GLU	0.23775045097460148	0.055289208195427264	0.0012755611730445972	2M3K/A/18-GLU	4JP6/A/6-VAL	0.10118092878465157	3OAM/B/144-VAL	2Q9V/A/848-GLU	0.5862761897697097
GLU	GLN	2873	0.24394267908505174	6IK4/A/92-GLN	4ZJH/A/320-GLU	0.23957126022519912	0.058168262890731244	0.0017856060393435544	1Y89/B/113-GLU	2RUJ/A/387-GLN	0.08650177853356902	1JLI/A/124-GLN	2FIP/C/16-GLU	0.4487323683997104
PRO	MET	882	0.24401247921562857	4PHR/A/37-MET	7AC1/A/188-PRO	0.23573291390288004	0.06189198485412911	0.003431502231173027	3NBC/A/67-PRO	2Z3R/E/-3-MET	0.08949508417237663	5KGQ/A/93-PRO	4LUK/A/1-MET	0.5318540805853104
GLN	ASP	2399	0.244107253998123	5UKV/A/303-ASP	5DLY/A/186-GLN	0.23943042137646703	0.05617268327153766	0.0018871443032721495	6CCR/A/243-ASP	1DFM/A/95-GLN	0.09923615681236302	4QT6/A/2190-GLN	2YZ0/A/126-ASP	0.47790950098851087
THR	GLN	2225	0.24423896436092904	6IST/D/234-GLN	3RKD/A/553-THR	0.240270295605565	0.05550925044493663	0.0019364600933652414	1OLR/A/195-GLN	1EB6/A/125-THR	0.08006237442924993	6RFM/A/434-THR	6UIO/B/47-GLN	0.46309150492724954
GLU	GLU	2516	0.24430023114637692	4IRX/B/60-GLU	3NO0/B/607-GLU	0.2395342523878773	0.05968464173227149	0.0019579181367504707	2CYJ/A/103-GLU	2KDO/A/224-GLU	0.10463384844232632	5YJ8/A/568-GLU	2JXP/A/76-GLU	0.4835205739769978
GLU	ASP	4168	0.2443292395819801	6IFB/B/45-ASP	1AOL/A/129-GLU	0.2404963419962834	0.05509258319839774	0.0014039547120380585	4LFL/D/17-GLU	5ZMR/A/37-ASP	0.10719372331235531	3D1K/B/52-GLU	2RJI/B/63-ASP	0.4574401792122658
THR	GLU	3915	0.2447622151913357	4K4C/D/44-THR	1Y9W/B/38-GLU	0.2408681330655837	0.05605835900446308	0.0014740240093438497	6QGR/B/176-THR	2DME/A/48-GLU	0.09318179975953512	4KUN/B/4-THR	5LSV/A/151-GLU	0.46980749897896323
PHE	ILE	2194	0.2459398854325008	4J5E/X/88-PHE	2KDP/A/93-ILE	0.24048885120565142	0.05559286548802161	0.0019530416398155829	1WTE/B/176-ILE	1KQP/B/74-PHE	0.12076300276693121	3RF3/B/69-ILE	5NCG/B/100-PHE	0.44874944163974034
MET	GLY	1374	0.24641871261768925	1X43/A/50-MET	2CQJ/A/102-GLY	0.23825455837502063	0.06341766725268591	0.0028160300128346042	5KNW/A/489-GLY	1WHM/A/49-MET	0.11824856028552284	5E5Y/B/27-GLY	5WJE/A/145-MET	0.7574334390404537
GLU	ASN	3037	0.24647501692188095	6R0J/A/180-GLU	1N12/A/67-ASN	0.24161729210888686	0.0573828689675482	0.001713245725822629	3EDN/B/162-ASN	1CMO/A/116-GLU	0.09130331989269443	2DUN/A/56-GLU	7S5A/A/73-ASN	0.6405863814445462
ILE	HIS	1345	0.24679530453577084	2EBK/A/63-HIS	5EHA/A/146-ILE	0.24236102958489122	0.057668329178571766	0.002588230414186209	2AKK/A/59-ILE	1A7M/A/112-HIS	0.11491805370987355	3SK2/A/31-ILE	5C7H/A/2-HIS	0.5967790225187273
PHE	LEU	3543	0.2476964873902622	5C04/B/11-PHE	2GDM/A/47-LEU	0.24138220829720353	0.05626280890893494	0.0015551657850454608	2FY6/A/91-LEU	2K2R/A/71-PHE	0.09487333898088768	2KXP/A/258-LEU	3LRU/B/1893-PHE	0.5077623220558701
VAL	PHE	2727	0.24834614677070252	1V61/A/55-VAL	1F39/B/202-PHE	0.24179892289339858	0.05527541205598975	0.0017416636575947198	6TV0/A/72-VAL	5XJK/A/8-PHE	0.10497839761229015	5CSD/C/27-VAL	2BMO/B/193-PHE	0.4524913819549916
SER	GLN	2626	0.2483468476426536	5B7G/B/95-GLN	6GHU/B/368-SER	0.2441738993621574	0.05672489469036657	0.0018214065246383213	6KXT/A/225-GLN	2JRA/A/17-SER	0.09445671276774868	2WKK/A/53-SER	7MPR/B/132-GLN	0.5256790041663513
PHE	PHE	732	0.24847066373868057	3A8G/B/13-PHE	2K9P/A/55-PHE	0.24504901244654256	0.06224824922805042	0.0037892179474378796	6RRV/A/1067-PHE	2L0C/A/42-PHE	0.09099767063327971	2N1I/A/126-PHE	2LJK/A/77-PHE	0.47604346225740796
TRP	TRP	97	0.24850441158348466	6UQV/A/73-TRP	2LDK/A/77-TRP	0.244203026586581	0.05813408854480554	0.009803555971258178	2ZEX/A/127-TRP	2LWF/A/143-TRP	0.13723720526063296	3W19/D/623-TRP	1BAK/A/590-TRP	0.4362019168246156
MET	GLU	1382	0.2490550711812545	3NO3/A/232-GLU	4PHQ/A/281-MET	0.2440200570950368	0.060309821904601935	0.002670254824502685	1ZKE/B/58-GLU	5N88/E/418-MET	0.10001796972580895	1REG/X/65-GLU	2OFK/B/1-MET	0.4646841578144598
MET	HIS	532	0.24967119995242762	4QCA/C/0-HIS	6PX4/B/139-MET	0.24777795072129002	0.0575561672378562	0.0041117021636269515	6QYY/F/2-MET	4JDE/B/123-HIS	0.1296807955861046	3SUM/C/69-HIS	3VZX/B/1-MET	0.43365987045627996
GLU	ALA	5634	0.2504297864962485	4Y5D/B/117-ALA	1FGY/A/268-GLU	0.24555341664007552	0.05542295886959017	0.0012147306002421034	2KCD/A/30-GLU	6M3A/A/36-ALA	0.07649966064909294	4PSS/A/139-GLU	4WKT/C/650-ALA	0.49166104966419816
LEU	HIS	2289	0.2506530875656839	2LW9/B/100-LEU	2J8P/A/535-HIS	0.24504489784866249	0.05809847636535088	0.001998227726121672	6S95/B/395-HIS	1USC/A/133-LEU	0.1086005542724468	5HD6/C/35-LEU	7S6S/A/344-HIS	0.45568840251657816
GLY	GLN	3004	0.2508906703078697	1C8Y/A/95-GLN	1SKF/A/17-GLY	0.24474242578617836	0.05809226396185199	0.0017439321724721317	2MDA/A/120-GLN	2NDP/B/66-GLY	0.10257441206250877	6JV7/B/72-GLY	3PL0/A/16-GLN	0.5992654160415836
VAL	HIS	1729	0.25167656547148715	6U66/A/163-HIS	2OVJ/A/462-VAL	0.2472827528727425	0.05766134597821933	0.0022821670236313914	2HS1/A/69-HIS	6VGW/A/109-VAL	0.10537588225098123	7BXB/A/157-HIS	5JVM/B/79-VAL	0.4603411294287776
SER	GLU	4572	0.2519060312516793	3PNX/C/133-GLU	4ZV9/E/277-SER	0.24825958061219433	0.055867266652877175	0.00135931339120015	4RXV/A/37-GLU	1D8B/A/89-SER	0.09968539428892104	5IRD/A/21-GLU	2KOE/A/38-SER	0.46447451312401977
LYS	GLN	2559	0.25242213778161815	3O0G/B/109-GLN	3URY/B/170-LYS	0.24849447905015473	0.060113209571455564	0.0019553267421055028	2RNN/A/69-GLN	1NS1/B/70-LYS	0.09718412167590734	6RZY/B/13-LYS	2CRL/A/15-GLN	0.4884319230155138
PRO	GLN	1758	0.2529849821787275	3T6E/H/152-PRO	5YDN/A/100-GLN	0.24801047026042353	0.05793708298110078	0.0022740682342851396	6D0H/A/97-PRO	1X60/A/49-GLN	0.09115130353423248	4EQA/B/121-GLN	3IIS/M/56-PRO	0.48381934049642694
PHE	MET	796	0.2531378955962784	2QFA/C/26-MET	3PT8/B/77-PHE	0.24735217208363935	0.05985728236914745	0.0034937681780714156	6IST/C/169-PHE	3RKD/C/175-MET	0.12460103956345846	5GTU/A/-3-MET	5GPG/A/124-PHE	0.5396492888291076
THR	HIS	1425	0.2534238479981512	2ERF/A/94-HIS	2MFJ/A/48-THR	0.24838802176941446	0.05555459159243655	0.002422269205436396	3SU0/A/1160-THR	3I07/B/105-HIS	0.08586276195759945	2P8I/C/36-HIS	2Q88/A/248-THR	0.47581050095246974
LYS	LEU	5726	0.253526692763827	2Z30/A/320-LEU	1UGP/A/158-LYS	0.24984091067148698	0.058266895136643806	0.0012667582522828944	7AS3/A/376-LYS	1PMJ/X/65-LEU	0.09594124893419549	7K9B/B/44-LYS	4RWW/C/3-LEU	0.4645618788299181
HIS	ASN	1104	0.25352787242572433	2PQX/A/29-HIS	1QFT/B/130-ASN	0.24773661925705742	0.0583513106186106	0.002891067587956333	1L6X/A/429-HIS	2ODI/A/149-ASN	0.11961141301236958	6XJ7/A/41-HIS	6AHT/B/18-ASN	0.4645184068490544
LYS	LYS	2003	0.25436351202621493	7O91/A/105-LYS	1WO8/D/72-LYS	0.2515379446139096	0.062344601100861985	0.00229238015913871	2JUB/A/17-LYS	6HC0/C/132-LYS	0.09820934568974146	1FSG/C/79-LYS	4H08/A/40-LYS	0.46505851137269527
LYS	ILE	3546	0.25439444112139825	7LQT/A/118-LYS	1S4K/A/91-ILE	0.24947739675706807	0.05631128687020932	0.001555846864950222	1J57/A/67-LYS	2K6H/A/69-ILE	0.09996482361847782	7LQT/A/9-LYS	1S4K/B/91-ILE	0.4587264729776811
TYR	PHE	1302	0.25473587222236843	1MZ9/E/60-PHE	2K5S/A/6-TYR	0.25075404712171867	0.062188194024662906	0.0028368675745660305	6NNW/B/32-TYR	2W7A/A/186-PHE	0.09258634107608846	6NUH/A/227-PHE	2K2V/A/124-TYR	0.4964733065372412
HIS	ALA	1965	0.2552156262890807	5NMZ/D/131-ALA	5DWA/B/256-HIS	0.25072700019112093	0.05796121050823056	0.0021517327242906296	1ZWT/A/129-ALA	2P8I/A/79-HIS	0.1056316211040408	6W3F/B/86-HIS	5B5L/A/65-ALA	0.5045624223804238
GLN	CYS	647	0.2556340264963153	4YL1/A/59-CYS	7A05/A/348-GLN	0.2521930766649645	0.055871617933124354	0.003618175340624786	1OA8/C/674-CYS	1WA8/A/39-GLN	0.11630590150506985	6JQY/C/22-GLN	5X9L/A/56-CYS	0.4477177869228722
PHE	ALA	3110	0.2558714985455967	6VVN/B/33-ALA	6N6A/A/3-PHE	0.2502440567470431	0.056038053041150206	0.0016533299235010927	5ZHO/A/132-PHE	5UVR/A/158-ALA	0.12576385753772387	3IP0/A/151-ALA	3RDV/A/58-PHE	0.4871568693843284
PHE	GLN	1633	0.2559921125910966	4XHE/D/14-PHE	3U3G/C/84-GLN	0.2509414830375698	0.06087145339773859	0.0024791021887773075	5LNF/A/180-GLN	2AYY/A/721-PHE	0.07259124469476502	5VSN/A/1135-PHE	6QJA/B/85-GLN	0.4826895621478053
THR	PHE	2147	0.25601964827681534	5OPF/A/111-THR	3LP5/A/61-PHE	0.2499588207255799	0.05482458953042542	0.0019470367135839765	2JSS/A/87-THR	3SU0/A/1169-PHE	0.13022461618448056	6DRF/A/155-THR	5F0E/B/30-PHE	0.49421744907938736
LYS	GLU	4593	0.2562354911804551	3DDT/C/36-LYS	2HEQ/A/65-GLU	0.2519082708535874	0.060826521082938435	0.0014765890221716163	3BQP/B/53-GLU	5CTM/A/283-LYS	0.08595694916693626	3PNX/F/4-LYS	4ZV9/A/255-GLU	0.4891163537639649
VAL	LYS	4403	0.25635802959956794	2L8K/A/84-VAL	1Y60/D/3160-LYS	0.25221662216183227	0.05754995277591217	0.001426886047042125	6JPP/A/8-VAL	1AX3/A/121-LYS	0.08728756079511302	2KXG/A/9-VAL	2CUP/A/70-LYS	0.5010269635709537
GLY	GLU	5072	0.25690449045849295	1I35/A/19-GLY	1TML/A/115-GLU	0.2518371620980514	0.05757202238881066	0.0013299290286209655	2JW5/A/87-GLU	1WH8/A/56-GLY	0.09949951244344601	2Q9V/A/848-GLU	5V0M/A/107-GLY	0.5610475319101779
TYR	TYR	590	0.2569351584662049	2LCU/A/38-TYR	5KDI/A/508-TYR	0.2532040807317955	0.05930298660206181	0.004022179274460745	1AFB/1/178-TYR	2ARC/B/13-TYR	0.09420997679578728	2IMF/A/95-TYR	2IAY/A/52-TYR	0.5191539691197096
HIS	GLN	964	0.2580479444782026	1T8K/A/19-GLN	2M1W/A/121-HIS	0.2520216017527294	0.06025235748594319	0.0031950728853392457	2RRF/A/88-GLN	6YHZ/A/543-HIS	0.06321252191826099	6F99/A/137-GLN	2LVW/B/8-HIS	0.45941065915569446
PRO	GLU	3088	0.2582763946222722	2UWA/C/98-GLU	3SUM/C/58-PRO	0.2531155731739552	0.057786015986831675	0.001710967313099794	6FJ4/A/1054-PRO	1VCD/B/84-GLU	0.10477033601733537	2L1Q/A/12-PRO	5YJ8/A/568-GLU	0.5024702301499336
PHE	GLU	2849	0.2583462261691559	5LSD/A/65-GLU	1J57/A/66-PHE	0.2533071291922676	0.05913257827947894	0.001822842460741101	6PGL/B/165-PHE	1UGH/E/182-GLU	0.10775630158890279	5C7H/A/76-GLU	2YRB/A/637-PHE	0.5076725262097914
LYS	ASN	2661	0.2586229470474195	4KT6/A/405-LYS	2EQK/A/36-ASN	0.2536161219037981	0.058210818136974554	0.0018567772191911626	5NRM/A/14-ASN	1O8T/A/76-LYS	0.0994179180270242	6NUH/A/210-ASN	2K2V/A/125-LYS	0.48630626057937115
THR	LYS	3471	0.2590922693719254	6E1X/A/167-LYS	4KU0/C/487-THR	0.2549427835980988	0.05581890688893143	0.0015588245488952473	3MCB/B/100-THR	2KF2/A/115-LYS	0.09402513635350351	2SAK/A/135-LYS	2RNN/A/32-THR	0.4775598535469315
HIS	ASP	1423	0.25914290883136337	6K7W/A/142-ASP	2M47/A/160-HIS	0.2556137743438151	0.05799649152965891	0.002530518696615275	6UXU/B/192-ASP	6TYY/A/329-HIS	0.0986447417178214	1QTT/A/108-ASP	6J4K/A/273-HIS	0.464686578966483
GLU	CYS	1199	0.259611265167568	5UNK/A/10-GLU	2FX5/A/246-CYS	0.2561205002489254	0.05355335482560063	0.002545893948857663	1QRL/A/148-CYS	3EDO/A/65-GLU	0.11522355722460126	3RU4/B/68-CYS	2L7K/A/36-GLU	0.46852064464988996
TYR	TRP	447	0.2596771537766449	3QP8/A/84-TRP	5BPV/B/229-TYR	0.2513920752161766	0.06167925532105533	0.004808566625325276	6IST/A/172-TYR	3RKD/D/114-TRP	0.11843151616434355	6LXF/B/368-TRP	2JVM/A/63-TYR	0.4433000915383272
TYR	LEU	3093	0.26002596792392807	1K8H/A/62-TYR	4QBO/A/18-LEU	0.2561468409386601	0.056570760964101185	0.0016736300116022439	3QR7/B/112-TYR	2AKK/A/62-LEU	0.10894780314196346	6EI4/A/38-TYR	1FX2/A/1091-LEU	0.48376594752917307
MET	LYS	1222	0.2606725715866489	1AW7/C/433-MET	7AYW/A/140-LYS	0.2564798453555022	0.061855314477799316	0.0029127170868627817	6YR3/C/40-LYS	4L07/B/79-MET	0.0920819046390297	1Y2Y/A/28-LYS	6ET0/A/237-MET	0.5139871222504089
TYR	ILE	1877	0.2613329729543861	1SBY/B/78-ILE	1XG0/D/92-TYR	0.25533183246984836	0.05745382413702361	0.0021823709566598836	3LAS/A/155-TYR	3DHI/E/58-ILE	0.1237539973882068	2WCU/B/28-ILE	2W43/A/200-TYR	0.47679627894763077
VAL	TYR	2368	0.26158152813191937	3IIS/M/21-VAL	5T2P/F/153-TYR	0.2571232698910505	0.05628537784706028	0.0019032770004819507	2JWK/A/33-TYR	1QW1/A/189-VAL	0.1250314240854995	3A8G/B/37-TYR	2K9P/A/109-VAL	0.5066535638033886
LYS	ALA	4920	0.26164981707783674	1IQZ/A/67-LYS	2BKM/B/75-ALA	0.25675079998100775	0.05855596861827037	0.0013734019902702495	1OLG/D/321-LYS	5HHE/A/188-ALA	0.11166654797936135	2AI6/A/7-ALA	3ZNU/G/93-LYS	0.5224327070053291
PHE	ASN	1653	0.2616970595521454	3TM9/A/28-PHE	3OOI/A/82-ASN	0.2573939188253742	0.057271428482191904	0.002318315038325106	1WIT/A/18-PHE	2MXC/A/127-ASN	0.12036667896695488	5HD6/D/33-ASN	7S6S/B/210-PHE	0.5082023948893689
HIS	GLY	1839	0.2617524441173653	2ZK9/X/171-GLY	2JNA/A/100-HIS	0.2578672251941203	0.06014833804778976	0.0023082294211653385	4P5P/A/126-GLY	1HZE/B/24-HIS	0.09721342291113895	2M9U/A/1-HIS	1L8C/B/131-GLY	0.517812671851408
PRO	HIS	1083	0.26182231644762666	1K5N/B/14-PRO	5E9Q/C/246-HIS	0.25773496647285343	0.0585388490466401	0.0029283919401731635	2BO5/A/112-HIS	1GMX/A/60-PRO	0.12536697678814462	5D3K/A/113-PRO	2XZ2/A/0-HIS	0.5535273845583956
LYS	ASP	3655	0.2619855476338118	4PHQ/B/290-LYS	1DGU/A/108-ASP	0.258033550148619	0.05715244853412204	0.0015553514079875055	1TM9/A/65-LYS	4QHQ/A/171-ASP	0.10264266158749341	4TZH/A/59-LYS	3BBB/C/148-ASP	0.47933608866929783
PHE	HIS	962	0.262483185970286	6QWO/A/13-HIS	2QJL/A/8-PHE	0.25811407960120814	0.06225278428266328	0.0033045882699580835	3UWS/C/95-HIS	2W0I/A/307-PHE	0.10358611619186318	1ZW0/D/9-HIS	4PSS/A/153-PHE	0.4486816440589804
HIS	CYS	423	0.2626546799789893	1IQZ/A/61-CYS	2BKM/B/77-HIS	0.2598204488323433	0.05455812009978478	0.004372913686156758	4YG0/A/161-HIS	1P94/A/53-CYS	0.12808377066150828	2K3I/A/15-CYS	2LGN/A/6-HIS	0.41923651208843393
SER	HIS	1592	0.2627272387630756	3WUC/A/101-HIS	5XTA/B/84-SER	0.25587106577724117	0.06137090220471099	0.0025314606593477107	3CX5/K/55-HIS	2LBF/B/117-SER	0.11890178066271898	5C7H/A/2-HIS	2YRB/A/659-SER	0.5733148305883249
SER	LYS	4059	0.26299645461719484	2D7C/D/726-LYS	1DDF/A/306-SER	0.2583240765111244	0.058208272374295454	0.0015031474888614854	2N32/A/57-LYS	3WY8/A/211-SER	0.11859175587475222	3HIH/A/420-LYS	4RSW/B/315-SER	0.5027696014247433
PHE	CYS	649	0.2630725434012488	7MU9/A/84-PHE	2M6B/A/290-CYS	0.25720690914509514	0.05232425199724249	0.003383212346850513	3Q6A/D/118-CYS	2MCA/A/19-PHE	0.11210403281759568	2RSX/A/155-PHE	1F2H/A/164-CYS	0.47025732344250687
PHE	GLY	2908	0.2632675632994239	6GRV/A/20-PHE	2V1N/A/36-GLY	0.2571408898873059	0.05803915744380082	0.0017708818042721276	2K46/A/102-PHE	2M6R/A/74-GLY	0.1053764939024722	6JLE/E/1408-GLY	3D10/A/43-PHE	0.5350619732999302
TYR	GLN	1354	0.26364593809346726	4XCW/C/152-TYR	1QL0/B/161-GLN	0.25944703565445654	0.05841015874543555	0.002612785585323426	1OK0/A/69-TYR	3GGH/A/184-GLN	0.0999787433811713	2OFC/A/96-TYR	6BZL/A/13-GLN	0.45121187442145094
PHE	ASP	2337	0.26372671950757764	6IPT/B/49-PHE	2CRW/A/75-ASP	0.25922597750521	0.05627099461348566	0.001915379145653542	7B2B/A/1042-ASP	2LAA/A/498-PHE	0.09758117814457364	2CD7/A/128-PHE	1L1C/B/54-ASP	0.4629521175528852
TRP	PHE	543	0.26397411965788203	1IQ4/A/114-PHE	1QTW/A/268-TRP	0.2598624050795166	0.058020042770472485	0.004102497495363511	4IAB/A/28-PHE	7APP/A/221-TRP	0.11406188061016943	5O45/B/10-TRP	2BO1/A/5-PHE	0.48631996899832464
LYS	HIS	1564	0.2640378484615803	5DWA/B/231-HIS	1DUS/A/186-LYS	0.2602568888912417	0.0629766401892831	0.0026208722473582127	2L81/A/77-HIS	5LFI/A/66-LYS	0.10830762868013567	2L1Q/A/30-LYS	5YJ8/A/549-HIS	0.5346372088287564
PRO	PHE	1743	0.2643368526773617	6ZS2/B/1455-PRO	2KMW/A/125-PHE	0.2580118125078489	0.05711488037642788	0.002251432092320309	6WES/A/101-PRO	1SUL/A/174-PHE	0.13117051325556017	6T1Q/A/25-PHE	4PYU/P/17-PRO	0.512117070584643
PHE	LYS	2386	0.2645031109364828	2DKO/A/82-LYS	2G31/A/19-PHE	0.26070257103943184	0.060821599679618955	0.0020488897892482023	2BAF/A/57-LYS	5JDP/A/41-PHE	0.11272250263686422	6GPU/A/93-LYS	1KT5/A/135-PHE	0.47045541180705747
TRP	GLN	568	0.26464145060169975	4P6A/A/73-TRP	2J7Q/A/22-GLN	0.26054753029030764	0.0567401617157476	0.003922417444095495	6ZRW/F/48-TRP	2L9P/A/35-GLN	0.13587305957287013	2ABK/A/149-GLN	6HB9/A/-11-TRP	0.446726986999375
SER	PHE	2530	0.264660853001752	2NLV/B/20-SER	1EER/C/55-PHE	0.2588670654396461	0.05851565909935047	0.0019142480403012293	1BY1/A/127-PHE	5BY8/B/24-SER	0.11701637221424316	5YLB/A/37-PHE	2KMF/A/3-SER	0.49382691775713417
TYR	GLU	2363	0.265588551101937	1LNI/B/14-GLU	1CP2/A/156-TYR	0.2590638909695502	0.0614574818071699	0.002080369715882364	1V7L/A/130-GLU	1DEK/A/66-TYR	0.12362457105930233	3FPU/A/1-GLU	1YUA/A/96-TYR	0.5931911467474539
HIS	HIS	287	0.26589242674940167	2LE1/A/149-HIS	4Z8T/B/13-HIS	0.2669417220559878	0.0631394365683908	0.006150296397167534	7AVH/A/628-HIS	2JMB/A/3-HIS	0.0919268776483892	3HOI/A/151-HIS	2MGX/A/171-HIS	0.4695837703418044
HIS	GLU	1760	0.26672071902475586	2GQC/A/60-GLU	3DQY/A/97-HIS	0.2617935014494035	0.06224003658141876	0.0024415720594666685	4TPV/A/11-GLU	1LDD/B/798-HIS	0.10348909128808245	1LVM/A/-6-HIS	4O6G/A/92-GLU	0.49232272467445093
TYR	MET	702	0.2667912562507156	1DQP/A/87-TYR	6IAR/A/437-MET	0.25892817378259675	0.061638147587682504	0.00383162141699559	1QST/A/97-MET	7K2L/B/345-TYR	0.10132742841494342	5H5R/A/180-TYR	6ACV/A/1-MET	0.5059717032344443
TYR	THR	1854	0.26801796277941703	6H8O/A/72-THR	1NYC/A/81-TYR	0.2625766671692327	0.05777141372904005	0.002208017761855661	6S09/F/163-THR	2N67/B/45-TYR	0.10976140240427604	3HIH/B/421-TYR	4RSW/A/227-THR	0.4904972858685533
TYR	ALA	2702	0.2685417509116792	3N08/A/76-ALA	1ASU/A/194-TYR	0.262368928661227	0.06009985328636179	0.0019024225097683182	6NBN/A/78-ALA	1JVR/A/127-TYR	0.11263182454520901	3G16/A/47-TYR	1JLI/A/90-ALA	0.583284981585298
LYS	GLY	4613	0.26880096562041017	2OCG/A/161-GLY	5EIP/A/368-LYS	0.26447820321706156	0.060244697895778486	0.0014592899901661254	2KXS/A/88-GLY	2K8V/A/58-LYS	0.10608041122942509	2J7J/A/41-LYS	6JV7/B/28-GLY	0.7426013630434805
TYR	LYS	2103	0.26962910792108985	2B0A/A/163-TYR	2GUD/B/99-LYS	0.265902342789902	0.06224749839133253	0.0022336800558898856	6IVD/A/73-LYS	2KT8/A/49-TYR	0.11729404084856393	6QAZ/A/92-LYS	3G16/A/47-TYR	0.5945534088965874
TYR	ASN	1477	0.2700235590255388	1DOW/A/257-ASN	7BNH/A/411-TYR	0.26608727471690075	0.05884201128366455	0.0025199805113379063	1M93/B/245-ASN	3CIP/A/240-TYR	0.11573227472374586	5JYN/C/677-ASN	7DHF/C/80-TYR	0.5628710773354423
TYR	CYS	502	0.2704342509990747	4HES/B/181-CYS	1SA3/B/51-TYR	0.26696411889540267	0.054538363060266964	0.004011264417475676	2YNY/B/282-TYR	1K66/B/55-CYS	0.09528521681712913	1WJO/A/109-CYS	4TNN/A/74-TYR	0.44723046784324877
TYR	SER	2279	0.2705287503763183	6E1X/D/162-TYR	4KU0/D/82-SER	0.2665281636434536	0.057888823674450925	0.0019953839200328853	2LF2/A/132-SER	3O0G/A/236-TYR	0.11607610176580911	4WHI/A/459-TYR	5C5G/A/58-SER	0.4724696952423182
TYR	HIS	860	0.27071920092606355	1HE1/C/32-TYR	2MS7/U/57-HIS	0.26702567051563747	0.06060817924243126	0.003403124892693887	2V6A/A/269-TYR	5V2C/b/157-HIS	0.10507837368329932	4G9S/A/157-TYR	5IG6/A/392-HIS	0.4987545779713814
TYR	GLY	2541	0.27079169796269975	1R6J/A/207-GLY	1Q1V/A/351-TYR	0.26656252627462235	0.05961292077971296	0.0019459144802536931	1E6Y/E/5432-GLY	1OK0/A/15-TYR	0.1248715506434012	6NSV/B/49-TYR	3EN8/A/0-GLY	0.5112580497236634
TRP	ILE	805	0.27103670384906775	1MM4/A/94-TRP	2K2Q/B/136-ILE	0.266875918421232	0.05907977862438432	0.0034290109431325613	2LT2/A/130-TRP	1LXJ/A/33-ILE	0.12927874760602517	5V8Q/A/751-TRP	6AVD/A/6-ILE	0.48107039545526664
TRP	LEU	1318	0.2711614827491834	6DS7/B/66-TRP	5HEE/B/44-LEU	0.26716898952033785	0.05927288463763459	0.0026873931721361592	5G51/A/333-TRP	5TVO/A/281-LEU	0.12212027926053032	1SJG/A/13-TRP	4ACJ/A/741-LEU	0.49697042016559084
TYR	ASP	1931	0.27129874465091686	1DJ0/B/23-TYR	2HZC/A/206-ASP	0.2673401908703734	0.05765234824050228	0.0021590446805600494	1FYC/A/62-TYR	6QS0/A/87-ASP	0.11814930321014386	5JBX/B/221-ASP	6Q00/B/61-TYR	0.5077576107863819
PRO	LYS	2712	0.2713842430218612	1AW7/B/236-LYS	7AYW/B/32-PRO	0.26578151309753734	0.0595406007505732	0.0018812393593902446	1RSF/A/31-LYS	4G9S/A/63-PRO	0.11873097142529794	4QPO/C/22-LYS	2XI8/B/65-PRO	0.6379046987213722
TRP	LYS	892	0.27267396202771976	4H08/A/126-LYS	3GEF/A/498-TRP	0.26671806823352995	0.05963800112443402	0.0032879082391227494	2E8E/A/56-LYS	3D3B/A/20-TRP	0.11703673226380897	5ABS/A/646-LYS	2OC6/A/121-TRP	0.4534881473054914
TRP	GLU	953	0.2737641117151409	2MK6/A/50-GLU	2XU8/B/111-TRP	0.26949820907258515	0.06004815582893289	0.0032026044167282075	2MUI/A/141-GLU	2OU5/A/171-TRP	0.13239668015732253	1TZW/A/101-GLU	1RY3/A/18-TRP	0.5196596132687099
TRP	MET	283	0.27405233463164386	2WT8/A/75-TRP	7B2B/B/1-MET	0.26659844560368745	0.06649452520017514	0.006523024103299313	6S3W/A/266-TRP	2JVB/A/228-MET	0.11449041081088601	2K5T/A/1-MET	5YOB/A/60-TRP	0.5104692139180417
VAL	TRP	982	0.274151124500561	4RGD/A/70-TRP	1C8Y/A/182-VAL	0.2693431656880502	0.057766246292760975	0.0030349809748458838	2ERV/A/23-TRP	3EDH/A/168-VAL	0.1372312980846313	4ACJ/A/663-TRP	2ET1/A/122-VAL	0.5228146094792764
TYR	PRO	1554	0.2741730064761507	2ZKD/B/551-TYR	7DNE/C/20-PRO	0.2681079665639595	0.058373669815612324	0.002437125465536494	1CCZ/A/149-PRO	6XZU/B/1602-TYR	0.13973537318606555	2KEY/A/60-TYR	2ABK/A/115-PRO	0.4811849699964417
TRP	HIS	374	0.2751847973058842	1X53/A/78-TRP	5DDT/B/173-HIS	0.271971477467573	0.05954578870836306	0.00507717907351328	2GUT/A/44-HIS	7O91/A/96-TRP	0.12642712458788352	6T33/A/1-TRP	4LHE/A/61-HIS	0.47772931190090023
LYS	CYS	1022	0.2754435018318499	4G6M/L/207-LYS	3NEC/C/107-CYS	0.2713740235433412	0.056396611729528846	0.0029043506702140245	1ZHS/C/24-LYS	1WAA/A/47-CYS	0.12394298472354917	2DG5/C/160-LYS	1HIC/A/28-CYS	0.4550393635122454
TRP	ASP	836	0.27735730026897887	2IVF/A/897-ASP	5E7H/A/364-TRP	0.2723639649640665	0.06077348996400194	0.0034611497580679085	3DHA/A/213-ASP	2GV1/A/61-TRP	0.11090100523993851	5JVM/A/8-ASP	1UHU/A/35-TRP	0.5203731353428148
LYS	ARG	3127	0.2774377297027266	3UI4/A/57-LYS	2CCQ/A/64-ARG	0.27226335845865585	0.06366663133668549	0.0018732852328690282	6TG6/A/41-ARG	4J5Q/A/98-LYS	0.1111207149765342	2K2V/A/125-LYS	3HIH/A/557-ARG	0.5050854115088358
GLN	ARG	1995	0.28022636759134656	2KKP/A/38-ARG	1CCW/D/207-GLN	0.2771089406981654	0.06403494223840786	0.0023592536943108033	6B4E/A/430-ARG	1G6C/B/1166-GLN	0.10540397617679084	2QT7/A/100-GLN	2DK6/A/92-ARG	0.5261151830781734
TYR	ARG	1642	0.2807950570547791	1OUW/D/141-TYR	2PBK/A/169-ARG	0.2795071118315463	0.06323735266816685	0.0025683819032281006	2ZGI/B/226-ARG	5CKT/C/71-TYR	0.11582993554660621	2M1L/B/125-ARG	6BQS/A/73-TYR	0.4801524933488006
TRP	ASN	599	0.2809107327228308	1N12/C/63-ASN	6HQZ/A/172-TRP	0.2735046805440509	0.06125315356803596	0.00412302159180771	1MUT/A/90-TRP	2N32/A/39-ASN	0.12483036772526479	7CRJ/A/72-TRP	2MJF/B/131-ASN	0.4964873353061896
PHE	ARG	1963	0.2809349595615368	3AKB/A/164-ARG	2BOP/A/389-PHE	0.27723729746195486	0.06054191805494677	0.002248683794802813	4BYZ/A/89-ARG	5BPX/A/105-PHE	0.10125668756775451	6TCB/A/35-PHE	2EKY/D/83-ARG	0.48303069769413554
TRP	ALA	1092	0.2813310612415614	2DP9/A/90-TRP	3N1S/I/115-ALA	0.2757456900277549	0.0623705129254205	0.0031071640127904826	2Z4D/A/50-TRP	1N7K/B/208-ALA	0.11868297929947338	4H17/B/49-ALA	1MH6/B/59-TRP	0.5261249786600792
TRP	ARG	697	0.281356918863853	2LAH/A/39-ARG	2AVX/A/9-TRP	0.27566860676247096	0.0639866941919232	0.003991893835376913	2L48/A/228-TRP	1PLO/A/66-ARG	0.12081427165772195	4EMN/B/362-ARG	4W64/C/74-TRP	0.4739079421226375
ARG	ARG	1237	0.28208699682792726	1OQ1/A/10-ARG	7KYJ/A/183-ARG	0.27929662276708983	0.06818630082528541	0.0031912818755804005	1YWY/A/79-ARG	2KFP/A/58-ARG	0.08403541497342344	4DT5/A/54-ARG	7E9B/C/86-ARG	0.5059256300055057
TRP	THR	793	0.28241126536310046	4QLP/B/669-TRP	2ID6/A/146-THR	0.2773814022514988	0.05924822164825622	0.0034647688682072136	2IAY/A/4-THR	1DYP/A/247-TRP	0.11752746384810128	2C3G/A/72-TRP	6ZXP/A/28-THR	0.5543534423608286
GLU	ARG	3443	0.2832463348450195	2CQH/A/70-GLU	4LQB/B/97-ARG	0.2795850988161223	0.06293846550205724	0.0017647849779186227	3BDV/A/12-GLU	6S3W/A/238-ARG	0.10645481225671662	7ERA/A/89-GLU	3N1F/B/73-ARG	0.5390454042549024
TRP	SER	947	0.2837585935493871	6CNW/A/33-TRP	5XI8/A/452-SER	0.27695967321651904	0.060363413826243474	0.003229621006133517	6QHG/B/1734-TRP	6XRW/D/6-SER	0.13872257962901988	6BD0/A/78-SER	6CCR/A/202-TRP	0.5293850642597421
TRP	PRO	591	0.28377694457565994	6IFB/A/11-PRO	1AOL/A/154-TRP	0.2753928370594813	0.06555850078471706	0.004442679432883258	2KTL/A/510-TRP	4M62/H/14-PRO	0.11196065955064811	1UGP/B/72-TRP	1CO4/A/39-PRO	0.5496222422151963
TRP	GLY	1018	0.2846460362940868	5U35/A/84-GLY	7AHL/B/274-TRP	0.27822331711550125	0.06091139498909689	0.0031430239840193894	7AHL/D/260-TRP	1MBM/A/78-GLY	0.15416946137476167	1KQP/A/70-GLY	3T6E/H/21-TRP	0.5118270701131765
HIS	ARG	1251	0.2860042726335938	1LDD/B/780-ARG	3EO8/B/46-HIS	0.2829244910222439	0.06248001460278809	0.002907781067014948	5WS7/B/25-ARG	1D2O/A/704-HIS	0.1024558886486555	1Z8J/B/97-ARG	2MPL/A/214-HIS	0.5440025329498938
LEU	ARG	4589	0.2871867526360707	2Z4U/A/178-ARG	2WW4/A/275-LEU	0.28389757287850337	0.06148200829732962	0.0014931518361578403	2AYY/A/726-LEU	5K8S/A/408-ARG	0.09468313413612241	3SNS/A/271-ARG	2BEZ/F/1179-LEU	0.526968156424061
ASN	ARG	2209	0.28896779779227283	1KYF/A/731-ARG	1F5X/A/188-ASN	0.2852027550644123	0.062197613576850004	0.0021776364207575297	3T9G/B/133-ARG	1M1R/A/68-ASN	0.10614131645875069	2W0N/A/97-ASN	2PV4/A/69-ARG	0.5368950914896179
TRP	CYS	213	0.2889842133943952	1REG/Y/81-TRP	2OFK/B/162-CYS	0.28435302276289737	0.055574909258734824	0.0062909780961709905	1EXG/A/72-TRP	2LKM/A/233-CYS	0.1215945794372048	2OC6/A/121-TRP	2MSX/A/97-CYS	0.4293169926562446
VAL	ARG	3475	0.28923708101910056	5NMZ/B/192-ARG	5DWA/B/274-VAL	0.28623955331651674	0.061937469823477115	0.0017286980348208004	3B8Z/A/315-VAL	1WIN/A/9-ARG	0.12110975000399699	4JP6/A/58-ARG	2CPG/C/13-VAL	0.5524135798827597
ILE	ARG	2861	0.289353747346469	3DPJ/H/7-ARG	2BKD/N/109-ILE	0.28649646313580446	0.06044220700983142	0.0018592994367222907	2LLG/A/125-ARG	6TV0/C/130-ILE	0.09995404915511823	2KZ4/A/75-ILE	3M7A/A/103-ARG	0.49767670175502643
MET	ARG	971	0.2903987469963772	1EMW/A/1-MET	2KYY/A/67-ARG	0.2871251355828779	0.06289761522941352	0.0033232788915485605	1REG/Y/102-ARG	2OFK/A/166-MET	0.13062571120662927	2KG7/B/685-MET	2V9V/A/461-ARG	0.47559967549842885
THR	ARG	2851	0.2906113610598277	1CCW/B/136-ARG	3KS6/B/56-THR	0.28683292646173003	0.06246854067808139	0.0019250020587900497	1N3K/A/83-ARG	1FYC/A/100-THR	0.11717116183088437	1QST/A/55-THR	7K2L/A/336-ARG	0.5251196799341548
ARG	ALA	4024	0.2919346969712434	5KVC/B/150-ALA	1ILK/A/104-ARG	0.28795105728505443	0.0639924646714321	0.0016596905676244395	2CIW/A/26-ARG	5GV8/A/1094-ALA	0.11737676433306929	3N1F/A/73-ARG	3IGS/A/100-ALA	0.5465817053891359
ASP	ARG	3074	0.29313434138950967	2J43/B/69-ARG	6ZMB/C/137-ASP	0.2897584108917238	0.06045002278339325	0.0017939186147308802	7D8D/A/51-ARG	2L8Y/A/80-ASP	0.13479579708414274	4X3L/A/211-ASP	5FIW/D/202-ARG	0.5250916028374688
GLY	ARG	3710	0.29432261021486994	3SHG/A/79-ARG	1P6O/A/5-GLY	0.28938710014225666	0.06352716941039703	0.001715964476638491	7RLM/F/185-GLY	3ZPY/B/262-ARG	0.11692571046493072	5CGQ/B/206-ARG	3LUR/C/0-GLY	0.5533093079547048
SER	ARG	3281	0.29558630356584825	2XET/B/750-SER	5JTL/C/15-ARG	0.2930411165808007	0.06373049896416488	0.0018306028648189514	4DT5/B/127-ARG	7E9B/H/137-SER	0.1338549942636657	1QTW/A/252-ARG	1WIC/A/151-SER	0.5620808453106588
PRO	ARG	2289	0.29808664201262564	2V6A/B/303-ARG	5V2C/O/245-PRO	0.29355134962796225	0.06336020465878414	0.002179198588371817	4WHS/E/45-PRO	3IMK/A/65-ARG	0.13583815619277687	2XI8/B/65-PRO	6D7Y/A/3403-ARG	0.6308558237427336
CYS	ARG	762	0.2994156051942588	6AX5/A/190-ARG	2TGI/A/111-CYS	0.2957625886425288	0.060836305106498824	0.003629456574969925	1QA5/A/55-CYS	2JVL/A/63-ARG	0.1180611711914785	3JSY/B/183-ARG	3CY4/A/153-CYS	0.48343884714204155
