# Supplementary material for: LoCoHD: a metric for comparing local environments of proteins
Source: Nat Commun. 2024 May 13;15:4029. doi: 10.1038/s41467-024-48225-0 (PMC11091161; doi:10.1038/s41467-024-48225-0)
Supplement: Supplementary file 4 — Source Data [file 41467_2024_48225_MOESM4_ESM.zip › SFig2_SFig3/FACent/sheet_propensity_statistics.tsv]

type 1	type 2	number of samples	mean	median id 1	median id 2	median	standard deviation	confidence interval	minimum id 1	minimum id 2	minimum	maximum id 1	maximum id 2	maximum
high	high	26248	0.23100919087263247	4QJV/D/3-ILE	2BKR/A/202-TRP	0.22769475331526193	0.06513678559084893	0.0006613339220439164	1JIG/B/10-VAL	3LFT/A/148-VAL	0.06438713536363974	4ACJ/A/663-TRP	2ET1/A/122-VAL	0.5228146094792764
low	low	84564	0.2311924007704351	4PSS/A/117-ALA	4WKT/A/152-PRO	0.22686038271040776	0.06036819777167558	0.0003414659993753018	2IJX/C/17-ALA	1XHK/B/501-ALA	0.05382510707235506	5E5Y/B/58-GLY	5WJE/A/49-ALA	0.7790800468448151
low	high	95058	0.23738785286690928	6WI5/A/63-GLU	6CMY/A/75-VAL	0.23229929205339694	0.061533155542362716	0.0003282814478112471	2GQB/A/26-PRO	1XQ8/A/71-VAL	0.07104368328149073	6JV7/B/28-GLY	3PL0/A/143-ILE	0.7922828839137126
intermediate	high	84981	0.24224440655430315	1ZK4/A/194-LEU	2OVS/B/23-ILE	0.23768722494768024	0.06594956172049146	0.00037211997767904224	3NCE/B/123-LEU	4EXO/A/36-ILE	0.06713620554183067	1RKU/A/176-ILE	4QY7/A/31-THR	0.6503631403403369
low	intermediate	152227	0.24293343284868818	2KFP/A/5-GLN	2XBP/A/61-LEU	0.23747412557193312	0.06361027951780668	0.0002681707208462273	1X51/A/80-LEU	2XOV/A/259-ALA	0.05980635617454117	6JV7/B/47-GLY	3PL0/A/211-LEU	0.7822442910372384
intermediate	intermediate	68634	0.24748086408889142	5C04/B/34-LEU	2GDM/A/149-MET	0.2427363707729755	0.06629529210505325	0.0004162422419863162	6VG5/B/62-THR	2N7S/A/9-SER	0.05398048977332023	4QY7/A/31-THR	1QRL/A/212-THR	0.595811987476346
