# Supplementary material for: LoCoHD: a metric for comparing local environments of proteins
Source: Nat Commun. 2024 May 13;15:4029. doi: 10.1038/s41467-024-48225-0 (PMC11091161; doi:10.1038/s41467-024-48225-0)
Supplement: Supplementary file 4 — Source Data [file 41467_2024_48225_MOESM4_ESM.zip › SFig2_SFig3/FACent/size_statistics.tsv]

type 1	type 2	number of samples	mean	median id 1	median id 2	median	standard deviation	confidence interval	minimum id 1	minimum id 2	minimum	maximum id 1	maximum id 2	maximum
small	small	95767	0.21267573535003373	2CRL/A/20-THR	3ZZR/A/90-GLY	0.20780233796938968	0.057021345258442914	0.0003030825799932527	2IJX/C/17-ALA	1XHK/B/501-ALA	0.05382510707235506	5E5Y/D/1-GLY	5WJE/A/29-CYS	0.7829201616123617
small	medium-size	89886	0.23415204938733777	2NBG/A/454-THR	4PF4/A/3-VAL	0.22983556918396228	0.06063280004648238	0.00033265444441485045	5GW9/D/103-THR	4M8D/C/19-VAL	0.06799228434482701	1RKU/A/175-VAL	4QY7/A/0-GLY	0.7446422163818568
medium-size	medium-size	21380	0.23795252484502286	3R6D/A/205-VAL	2Z5E/B/107-GLU	0.23395363494897276	0.06186359749636109	0.0006959489708657156	2RRF/A/88-GLN	6YHZ/A/543-HIS	0.06321252191826099	3OAM/B/144-VAL	2Q9V/A/848-GLU	0.5862761897697097
medium-size	large	75933	0.24847706568654573	1AK6/A/90-GLU	2N1L/A/16-LEU	0.24366059005155902	0.06331598715630002	0.0003779467875998157	6VG5/B/26-VAL	2N7S/A/8-ILE	0.06780086761339826	3SK2/A/31-ILE	5C7H/A/2-HIS	0.5967790225187273
small	large	161175	0.2497403099918054	6MVM/A/149-PRO	5B1A/U/46-LYS	0.24448490483132487	0.06386867348235556	0.0002616789628153713	1X51/A/80-LEU	2XOV/A/259-ALA	0.05980635617454117	6JV7/B/28-GLY	3PL0/A/143-ILE	0.7922828839137126
large	large	67571	0.2532338196672367	2LLZ/A/26-PHE	6W3W/A/94-LYS	0.24903393392416498	0.06537723288776977	0.0004136943340986409	1OSY/A/36-LEU	4CFI/A/253-LEU	0.0649274783543581	6QAZ/A/92-LYS	3G16/A/47-TYR	0.5945534088965874
