# Supplementary material for: LoCoHD: a metric for comparing local environments of proteins
Source: Nat Commun. 2024 May 13;15:4029. doi: 10.1038/s41467-024-48225-0 (PMC11091161; doi:10.1038/s41467-024-48225-0)
Supplement: Supplementary file 4 — Source Data [file 41467_2024_48225_MOESM4_ESM.zip › SFig2_SFig3/CGCent/aromaticity_statistics.tsv]

type 1	type 2	number of samples	mean	median id 1	median id 2	median	standard deviation	confidence interval	minimum id 1	minimum id 2	minimum	maximum id 1	maximum id 2	maximum
non-aromatic	non-aromatic	405133	0.26399521979421364	1TBA/B/71-VAL	3QMQ/A/5-LEU	0.2597015692934569	0.062139932025797914	0.0001605832390907547	1JIG/B/10-VAL	3LFT/A/148-VAL	0.05254576280556609	5CGQ/A/132-PRO	3LUR/B/0-GLY	0.6228119854678829
aromatic	aromatic	6194	0.28040063084416567	3H6R/B/46-PHE	2FY6/A/111-TRP	0.27868879403802876	0.06075929450853044	0.0012700456989458938	2YQG/A/60-PHE	6RZ0/A/181-HIS	0.10702285494422135	2M47/A/42-TRP	6GRV/A/11-HIS	0.5471709793105708
non-aromatic	aromatic	100385	0.2851367499532792	2YUH/A/172-TRP	2MQD/A/133-GLY	0.28356825316705225	0.061959212346789645	0.0003216642095596265	2JWK/A/33-TYR	1QW1/A/189-VAL	0.058576428029149225	5C7H/A/2-HIS	2YRB/A/659-SER	0.5768948504601213
