# Supplementary material for: LoCoHD: a metric for comparing local environments of proteins
Source: Nat Commun. 2024 May 13;15:4029. doi: 10.1038/s41467-024-48225-0 (PMC11091161; doi:10.1038/s41467-024-48225-0)
Supplement: Supplementary file 4 — Source Data [file 41467_2024_48225_MOESM4_ESM.zip › SFig2_SFig3/CGCent/full_statistics.tsv]

type 1	type 2	number of samples	mean	median id 1	median id 2	median	standard deviation	confidence interval	minimum id 1	minimum id 2	minimum	maximum id 1	maximum id 2	maximum
-	-	511712	0.2683412339995893	5M6Q/A/120-SER	1O9R/F/90-THR	0.26453337824782347	0.06266554627928722	0.00014409339440994758	1JIG/B/10-VAL	3LFT/A/148-VAL	0.05254576280556609	5CGQ/A/132-PRO	3LUR/B/0-GLY	0.6228119854678829
