# Supplementary material for: LoCoHD: a metric for comparing local environments of proteins
Source: Nat Commun. 2024 May 13;15:4029. doi: 10.1038/s41467-024-48225-0 (PMC11091161; doi:10.1038/s41467-024-48225-0)
Supplement: Supplementary file 4 — Source Data [file 41467_2024_48225_MOESM4_ESM.zip › SFig2_SFig3/CGCent/helix_propensity_statistics.tsv]

type 1	type 2	number of samples	mean	median id 1	median id 2	median	standard deviation	confidence interval	minimum id 1	minimum id 2	minimum	maximum id 1	maximum id 2	maximum
low	low	64291	0.2546144564568851	5GN2/D/139-GLY	6CJ0/B/60-ASP	0.250853137046004	0.05786123545231562	0.0003753583892532505	2MXC/A/17-ASN	1KYF/A/844-SER	0.061605928070768604	5CGQ/A/132-PRO	3LUR/B/0-GLY	0.6228119854678829
intermediate	intermediate	45186	0.26793174554668087	1URF/A/158-LYS	4IWB/A/120-LYS	0.2655902594145711	0.06322221107151511	0.0004892196495440857	1JIG/B/10-VAL	3LFT/A/148-VAL	0.05254576280556609	2L1Q/A/30-LYS	5YJ8/A/549-HIS	0.5602195714697856
intermediate	high	106579	0.2697352792632823	4XHE/G/101-VAL	3U3G/B/58-GLU	0.26659885278132467	0.06229249941236967	0.0003138563848159289	3SO6/A/78-LYS	2QNL/A/4-GLN	0.07588375056577101	3FS9/A/1-ALA	5MCT/A/217-VAL	0.5803152746293123
high	high	62003	0.2703165229666527	1BF6/B/10-LEU	2IN0/A/62-ALA	0.2667337703363282	0.062268959984445996	0.00041133816499087217	4EP4/A/68-ALA	2J5D/B/176-ALA	0.07538741867984587	3TEU/A/48-LEU	6OD3/G/575-ALA	0.6172655074506155
low	intermediate	107637	0.27066446788692955	5EDL/A/134-VAL	2UUI/A/57-SER	0.2670751931281889	0.06399432327709667	0.00032084232372460035	7JZS/A/159-ASP	6JM5/B/72-TYR	0.063708901516539	1RKU/A/175-VAL	4QY7/A/0-GLY	0.616097649007041
low	high	126016	0.2713558962830736	5L74/A/701-CYS	3KBY/A/28-GLU	0.2672702809274645	0.0632760391751874	0.0002931952233784674	4A7U/A/37-GLY	3NGV/A/102-ALA	0.08066044437779782	4QY7/A/0-GLY	1QRL/A/179-ALA	0.6205383580240692
