# Supplementary material for: LoCoHD: a metric for comparing local environments of proteins
Source: Nat Commun. 2024 May 13;15:4029. doi: 10.1038/s41467-024-48225-0 (PMC11091161; doi:10.1038/s41467-024-48225-0)
Supplement: Supplementary file 4 — Source Data [file 41467_2024_48225_MOESM4_ESM.zip › SFig2_SFig3/CGCent/hydrophobicity_statistics.tsv]

type 1	type 2	number of samples	mean	median id 1	median id 2	median	standard deviation	confidence interval	minimum id 1	minimum id 2	minimum	maximum id 1	maximum id 2	maximum
hydroneutral	hydroneutral	68326	0.24170170682901207	5J41/B/35-VAL	3E1E/C/114-ALA	0.23553698477186857	0.05985033904456018	0.000376622933618288	1JIG/B/10-VAL	3LFT/A/148-VAL	0.05254576280556609	4QY7/A/0-GLY	1QRL/A/179-ALA	0.6205383580240692
hydrophobic	hydrophobic	36832	0.2565447082428424	2KNJ/A/73-ILE	2K0M/A/77-CYS	0.25200659225116834	0.061131021880384884	0.0005239467913694084	1Y89/B/6-ILE	2RUJ/A/323-ILE	0.07507030164397842	5H5R/A/180-TYR	6ACV/A/1-MET	0.5565357666198076
hydrophobic	hydroneutral	100270	0.26098163887176634	3O3F/A/192-LEU	7ALA/A/210-HIS	0.2560867900360235	0.06209534641683182	0.0003225557706904625	2JWK/A/33-TYR	1QW1/A/189-VAL	0.058576428029149225	5E5Y/D/1-GLY	5WJE/A/29-CYS	0.6186930884378293
hydrophobic	hydrophilic	100633	0.2746710195127328	1FYC/A/90-ASP	6QS0/A/74-LEU	0.2715669507844585	0.060132008681969634	0.0003117932840799623	7JZS/A/159-ASP	6JM5/B/72-TYR	0.063708901516539	5KGQ/A/93-PRO	4LUK/A/1-MET	0.5958929972133727
hydrophilic	hydroneutral	136725	0.27792137066529204	5GW9/B/143-SER	4M8D/E/121-ASP	0.27514559491911283	0.062266477057474165	0.00027698772806092825	2MXC/A/17-ASN	1KYF/A/844-SER	0.061605928070768604	5CGQ/A/132-PRO	3LUR/B/0-GLY	0.6228119854678829
hydrophilic	hydrophilic	68926	0.28351372453195506	2D3Y/A/3-ARG	2M1L/A/86-LYS	0.2813238535144545	0.060824358351883726	0.0003810825760261843	3SO6/A/78-LYS	2QNL/A/4-GLN	0.07588375056577101	4QPO/C/22-LYS	2XI8/B/65-PRO	0.5426602012486411
