# Supplementary material for: LoCoHD: a metric for comparing local environments of proteins
Source: Nat Commun. 2024 May 13;15:4029. doi: 10.1038/s41467-024-48225-0 (PMC11091161; doi:10.1038/s41467-024-48225-0)
Supplement: Supplementary file 4 — Source Data [file 41467_2024_48225_MOESM4_ESM.zip › SFig2_SFig3/CGCent/resname_statistics.tsv]

type 1	type 2	number of samples	mean	median id 1	median id 2	median	standard deviation	confidence interval	minimum id 1	minimum id 2	minimum	maximum id 1	maximum id 2	maximum
VAL	VAL	2507	0.2094352993045783	7PRD/A/236-VAL	6LUJ/D/460-VAL	0.20450762608637665	0.04798876166110177	0.0015770672295172604	1JIG/B/10-VAL	3LFT/A/148-VAL	0.05254576280556609	3W4S/B/254-VAL	5KO3/A/193-VAL	0.4495953426236475
ILE	ILE	1633	0.21733617193661633	1J31/A/222-ILE	6TRM/A/46-ILE	0.2141466899981801	0.04731290809289317	0.0019269054287911673	1Y89/B/6-ILE	2RUJ/A/323-ILE	0.07507030164397842	2M13/A/517-ILE	3W0E/B/62-ILE	0.38370540102855
VAL	ILE	3928	0.21936218795893675	2Z0Z/A/179-VAL	1YOZ/B/117-ILE	0.21578454811969308	0.048620191836900487	0.0012763231552176775	5CTM/B/76-VAL	4YEP/B/1275-ILE	0.07883819833655066	2RJI/B/22-ILE	6FTO/C/72-VAL	0.4574251352644228
VAL	ALA	5570	0.22059252335934665	7K3S/B/160-ALA	1WGP/A/11-VAL	0.21715426404115004	0.04939509326875972	0.0010888190699370782	2EKH/A/46-VAL	3GZB/G/118-ALA	0.07597160522562083	3FS9/A/1-ALA	5MCT/A/217-VAL	0.5803152746293123
VAL	THR	3875	0.22252527945446304	1NXI/A/101-VAL	7BWF/B/76-THR	0.21746596547282904	0.05189462028905691	0.001371568830243726	2KJ3/B/246-THR	1JFL/A/163-VAL	0.0686976567501698	2M35/A/1-THR	4AG7/B/65-VAL	0.5168431343800611
ALA	ALA	3105	0.2251552793255455	4P6A/A/103-ALA	2J7Q/B/46-ALA	0.2215327002647358	0.05091663232442065	0.0015034388209585697	4EP4/A/68-ALA	2J5D/B/176-ALA	0.07538741867984587	3IXS/L/160-ALA	5A99/A/2-ALA	0.5173219849176747
LEU	ILE	5260	0.22517796411964683	6XP8/A/222-LEU	1FDM/A/39-ILE	0.22182793274376678	0.0497232592193747	0.0011278997003180496	1L6X/B/32-ILE	2ODI/B/13-LEU	0.08811512632468416	5Y8E/A/86-ILE	6NR6/B/107-LEU	0.4998619061528169
VAL	PRO	3135	0.23034997658080422	6GMS/A/42-PRO	2E8E/A/128-VAL	0.22640614746361315	0.05240934547463724	0.0015400882711608217	1H2S/A/52-VAL	5XKO/B/123-PRO	0.08395954455144904	2MDA/A/65-PRO	2NDP/B/87-VAL	0.46658522670970043
VAL	LEU	6428	0.23058116486931637	6TRM/A/9-VAL	1ZD7/B/60-LEU	0.22734658562698204	0.05002091431462944	0.0010263690610895907	5EDL/A/125-VAL	2UUI/A/24-LEU	0.09124305710884925	4EWL/A/10-VAL	6WI5/A/76-LEU	0.4604111478642497
VAL	SER	4575	0.2306035021862734	1PXV/B/274-VAL	3G4E/B/296-SER	0.2264178640171041	0.05240903042951206	0.0012747522901375655	1SRV/A/272-SER	2M5J/A/72-VAL	0.08565741919764301	6FXQ/E/185-VAL	6W3F/A/0-SER	0.4562449927619843
THR	ALA	4435	0.23111001327014916	1C8Y/A/120-ALA	1SKF/A/158-THR	0.22848934180883565	0.051304766825406085	0.0012674443759077276	6CJ0/A/187-ALA	4MKO/B/87-THR	0.09144083199716777	2KU1/E/139-ALA	4UU3/B/3-THR	0.4753801398227864
LEU	LEU	4255	0.23128964027821033	6Q9C/A/103-LEU	2JU0/A/107-LEU	0.22870958574515632	0.049998202211683135	0.0012610329924765157	6R0J/A/33-LEU	1N12/D/9-LEU	0.08004053531880964	4UQW/B/122-LEU	4QAG/A/425-LEU	0.4835963276635309
THR	ILE	3171	0.23188258698077996	4Q7I/A/237-ILE	4GAK/A/155-THR	0.22814289579394226	0.05092752970562485	0.0014880197020166594	2KCO/A/33-THR	2V9L/A/92-ILE	0.09800056113094995	1RKU/A/176-ILE	4QY7/A/31-THR	0.6009263373787803
THR	THR	1612	0.23204232178276343	1LNI/B/59-THR	1CP2/B/17-THR	0.22972216765382522	0.052806004150922715	0.002164600986281038	1T6K/A/270-THR	1GVP/A/48-THR	0.10091073332276715	4QY7/A/31-THR	1QRL/A/212-THR	0.5715671058177281
ILE	ALA	4591	0.23277644169316192	7CIW/A/151-ALA	6FY5/B/229-ILE	0.22889631879563277	0.050335984454185585	0.0012221931309068631	1SVF/C/182-ALA	2M4I/A/14-ILE	0.08876705177395834	7ALA/D/189-ILE	1QXN/B/1-ALA	0.4745785021833995
SER	ALA	5267	0.2359759985959416	1YDU/A/30-SER	2KNJ/A/35-ALA	0.23187160937616683	0.05431217543552735	0.0012311733417497105	1S12/A/34-ALA	6PIR/B/49-SER	0.0854685760657884	5E9P/A/456-SER	3FS9/A/117-ALA	0.5125976585271443
PRO	ALA	3553	0.23614058201569266	1SKF/A/218-PRO	3H0O/A/80-ALA	0.23315557704048318	0.052725096933062966	0.0014553261124190652	2KQZ/A/281-ALA	2KO6/A/66-PRO	0.08695218708348672	6PIR/A/78-PRO	1RFL/A/101-ALA	0.5122323516360475
THR	SER	3612	0.23682724555587517	2CVL/A/49-THR	4O7K/A/58-SER	0.23226569625479565	0.05289465750201691	0.0014480268876422046	6JHZ/A/21-SER	4UA6/A/230-THR	0.08152970904092664	5C5G/A/19-SER	2N9U/A/248-THR	0.49771242684615
VAL	GLY	5197	0.23900962451651317	6QIL/A/100-VAL	5J2X/A/97-GLY	0.23433097006675152	0.05651044434613075	0.0012896060360123036	1EO1/A/86-GLY	7O4C/B/602-VAL	0.10120150027711601	1RKU/A/175-VAL	4QY7/A/0-GLY	0.616097649007041
THR	PRO	2468	0.23953078424656668	3GO5/A/77-THR	1MSC/A/119-PRO	0.23576083820280033	0.05401563543248551	0.001789110983704181	3C7M/A/13-PRO	5WQO/A/108-THR	0.1008179677298854	1L1I/A/62-THR	5ICV/B/6-PRO	0.5221427167522796
GLY	ALA	5811	0.24037481686972442	2BK8/A/1-ALA	5KB3/A/69-GLY	0.23454347873246476	0.05929959519842442	0.0012797431106057189	4A7U/A/37-GLY	3NGV/A/102-ALA	0.08066044437779782	4QY7/A/0-GLY	1QRL/A/179-ALA	0.6205383580240692
PRO	PRO	1040	0.2415271914697491	1PSR/A/40-PRO	6NZY/C/487-PRO	0.23890398573150848	0.05237780153368403	0.0026739005477571473	1LBV/B/383-PRO	3PNX/C/101-PRO	0.10632979280308129	6TK0/X/27-PRO	3UUE/A/251-PRO	0.41597599745325653
LEU	ALA	7348	0.24165978612361513	4BND/A/28-LEU	5A4G/A/66-ALA	0.23855147917387215	0.05202769463553869	0.000998463123077024	1X51/A/80-LEU	2XOV/A/259-ALA	0.09618520918472359	3TEU/A/48-LEU	6OD3/G/575-ALA	0.6172655074506155
VAL	ASN	3016	0.24200986248652318	2CSV/A/56-VAL	5IZE/A/9-ASN	0.2389258125649725	0.05246391763250373	0.0015718307015813672	1Z8M/A/71-VAL	2IUE/A/163-ASN	0.09303590170758463	2GDT/A/3-VAL	1QW2/A/14-ASN	0.5300505806948654
SER	ILE	3681	0.24242917839766123	2AG4/A/76-SER	6BXR/A/355-ILE	0.2390187321042207	0.054462511305978574	0.0014769008904815936	2RFF/A/37-ILE	2LOR/A/63-SER	0.08520652228023154	2M48/A/391-ILE	5ML3/B/115-SER	0.4730916892512347
SER	SER	2187	0.2424536679996241	1DGU/A/177-SER	5TGQ/A/104-SER	0.2365845369299028	0.058423112192290835	0.0020557563418017824	1WWY/A/2-SER	1V6F/A/6-SER	0.06777512316435594	4O00/A/7-SER	5E9P/A/456-SER	0.476536590431677
ILE	ASN	2494	0.24257394446753816	4UET/A/91-ILE	2KUB/A/129-ASN	0.2404560719969263	0.05121507270248111	0.0016874784590938721	6A4U/C/18-ASN	2BYE/A/103-ILE	0.09445738701674038	5JYN/B/677-ASN	7DHF/A/83-ILE	0.431778750985075
THR	LEU	5148	0.24285784138136607	2HBA/A/44-LEU	1SBY/B/61-THR	0.2397947750452975	0.05174679557959229	0.0011865051369421393	6Z29/A/341-THR	2DKQ/A/70-LEU	0.09890891628255588	3TEU/A/19-THR	6OD3/F/597-LEU	0.48147183336415356
VAL	CYS	1137	0.24293555969624822	1KT5/A/70-CYS	3G98/B/762-VAL	0.24004160064748406	0.059374217877575616	0.0028986730392470783	3UWS/B/316-CYS	2W0I/A/253-VAL	0.08996329188919608	1HYK/A/1-CYS	2HUH/A/98-VAL	0.44379621631152505
PRO	ILE	2528	0.24386553288438992	2MEK/A/26-PRO	1N13/D/107-ILE	0.24013907781444568	0.05126385568840966	0.0016776803941204075	5ZDI/B/106-ILE	1V5M/A/66-PRO	0.10667505424071079	2MDA/B/65-PRO	2NDP/B/83-ILE	0.49045707216062984
SER	PRO	2915	0.24454590079878188	5E50/B/66-SER	2GXQ/A/65-PRO	0.2395621838915714	0.055528520786670824	0.0016922408322763394	1Y89/B/150-PRO	2RUJ/A/298-SER	0.10570216570597557	1L1I/A/78-SER	5ICV/A/6-PRO	0.5245950423323297
THR	GLY	4178	0.24614201780198258	4MAX/A/10-GLY	1PSR/B/20-THR	0.24013538382208197	0.05817827205655016	0.0014808128926369285	4ULW/A/295-GLY	2LKO/A/388-THR	0.09363922213844364	3G16/A/0-GLY	1JLI/A/117-THR	0.5805849848295448
ILE	ASP	3372	0.24738929941134258	2KKO/A/85-ASP	2KIW/A/104-ILE	0.24540026429120623	0.050483140084182525	0.0014303726569154852	5XSE/B/115-ASP	3CJS/C/52-ILE	0.09216295997808259	2M4L/A/39-ILE	2L7U/B/1-ASP	0.47543171243975224
THR	ASN	2379	0.24873950334858383	7NA9/D/28-THR	7DMS/A/25-ASN	0.24636674794013474	0.0543494408584785	0.0018335566627297301	1HQ0/A/802-THR	2K5G/A/66-ASN	0.07118986598500847	1WPU/A/99-THR	3CNV/B/154-ASN	0.5049434257585774
ILE	GLY	4239	0.24886403486703626	4FOK/A/520-GLY	3U5S/A/133-ILE	0.24405265470806897	0.05455091300362432	0.0013784547531223038	2RT5/A/3612-ILE	2K8Y/A/80-GLY	0.0801961552666012	6JV7/B/28-GLY	3PL0/A/143-ILE	0.614903300900953
SER	GLY	4840	0.24913099876232386	3P8T/B/237-GLY	2KMV/A/1082-SER	0.24431608171661526	0.05889325608621535	0.0013926862642926515	1ZZI/B/65-GLY	5M2Y/B/383-SER	0.11101881020310228	6R5J/C/24-SER	5E5Y/D/1-GLY	0.6011516546286286
MET	ILE	1143	0.2492530786805081	1QQP/1/180-MET	4NTK/F/52-ILE	0.24347001404990506	0.05905097253440572	0.0028753031410875345	2LBC/A/30-MET	4BK7/A/116-ILE	0.10437399767607403	2K4M/A/1-MET	1JBE/A/72-ILE	0.48124289741096987
VAL	ASP	4155	0.24955104193196873	2CU5/A/4-VAL	2DLL/A/74-ASP	0.24618039241140555	0.05224986549404377	0.0013335944600739663	3IP0/A/52-ASP	3RDV/A/66-VAL	0.10578196595048177	1ZTS/A/23-ASP	4OU6/B/84-VAL	0.4869487247242633
LEU	ASN	3958	0.24971997055024756	1E2B/A/90-LEU	3DB7/A/70-ASN	0.24596420924583134	0.05361524174733969	0.0014021010563276541	1YB6/A/181-ASN	5F5N/B/25-LEU	0.09161737877186302	1C8U/A/85-ASN	3E9V/A/11-LEU	0.5019027306672262
PRO	GLY	3371	0.25035058503534713	1V61/A/72-GLY	1F39/A/158-PRO	0.2453011908772125	0.05826022526566686	0.0016509709845922906	1Y9W/A/54-GLY	6B1K/A/34-PRO	0.08967961342891555	5CGQ/A/132-PRO	3LUR/B/0-GLY	0.6228119854678829
ASN	ALA	3349	0.2512869278345415	6GGP/A/194-ASN	5HD6/B/158-ALA	0.24819865880117853	0.054719517025265306	0.0015557224678807958	7L6K/A/114-ALA	1I4J/A/60-ASN	0.08820055918543132	7LQT/A/76-ASN	1S4K/B/0-ALA	0.5783094580909793
MET	LEU	1795	0.251416687628035	1Y9W/A/102-LEU	6B1K/B/47-MET	0.24502316495040288	0.05988806532311159	0.0023262673939079674	3IXS/C/281-MET	5A99/A/212-LEU	0.10179890990669065	2KQ2/A/1-MET	2ZNR/A/271-LEU	0.5104109580936947
GLY	GLY	2718	0.2516108765832079	2N39/A/52-GLY	5L0L/A/187-GLY	0.24462838158620828	0.062030758274691365	0.0019577522099951065	1TUZ/A/49-GLY	2Z3V/A/30-GLY	0.09632705853696069	6JV7/B/76-GLY	3PL0/A/10-GLY	0.5680855266922823
CYS	CYS	137	0.25164123755275647	2BYE/A/71-CYS	2APN/A/106-CYS	0.25155382099153706	0.054536283018195846	0.007716511070265201	3ZYP/A/52-CYS	4K12/A/49-CYS	0.09273804316926149	4PHQ/B/6-CYS	1DGU/A/66-CYS	0.39102099336188895
SER	LEU	5974	0.2532238193584162	6FHP/B/141-SER	3GAG/A/68-LEU	0.2502170702999491	0.05513814679998874	0.0011735839877815468	5LVF/A/130-SER	1URF/A/188-LEU	0.098787570667448	6AHT/A/1-LEU	5N6R/A/488-SER	0.5265357848284458
CYS	ALA	1242	0.2535112333816135	3MAM/A/260-ALA	1XTY/B/99-CYS	0.25070776543995904	0.05727636608845535	0.0026752614484255887	4EO7/A/192-CYS	1AUO/B/160-ALA	0.11018921599574728	4O7K/A/166-ALA	2L35/B/1-CYS	0.42919454620998565
LEU	ASP	5455	0.25436258386803756	2CR9/A/36-LEU	2O9S/A/835-ASP	0.2519428374275201	0.05331404651559839	0.0011875319393663526	2IZX/C/14-ASP	1A66/A/165-LEU	0.10104372806013842	3SEB/A/108-ASP	2KBF/A/360-LEU	0.5279463337461884
PRO	LEU	4128	0.25454667872466186	2D3J/A/100-LEU	7BR1/A/161-PRO	0.2515115277618909	0.05373782793070899	0.0013760525448126765	2KQZ/A/277-PRO	2KO6/A/68-LEU	0.08384572144624311	2QC1/A/18-PRO	1D2Z/D/23-LEU	0.5017033383902099
THR	CYS	903	0.25476645582144103	7KD7/A/166-THR	6R6M/B/54-CYS	0.25542369758126415	0.05916309800039426	0.003241757740367406	1QQP/3/112-THR	4NTK/B/116-CYS	0.1094628605392708	4BI3/A/150-CYS	2B9Z/B/17-THR	0.4589585770802288
THR	ASP	3310	0.25496534584601854	2MY6/A/58-ASP	1VEE/A/51-THR	0.25290644496584674	0.054981446684618344	0.0015723565164733762	1EU3/B/35-THR	3NZN/A/48-ASP	0.09528091305985417	2WT8/C/30-THR	7B2B/A/981-ASP	0.4935543532992768
VAL	MET	1362	0.2559062007305148	7PUH/E/123-VAL	2FWU/A/631-MET	0.2488848214161351	0.06292277065977389	0.002806352698762454	3MWZ/A/45-VAL	1OH1/A/92-MET	0.1019639375777214	2KCO/A/1-MET	2V9L/A/239-VAL	0.5006489360321699
ASP	ALA	4714	0.25709726230325647	3CIP/A/170-ALA	5XEF/A/75-ASP	0.2542937700632791	0.05424466357609851	0.0012997949971188473	1SE7/A/15-ASP	4UET/A/76-ALA	0.09167456541081356	2IS9/A/210-ALA	7NE8/A/1-ASP	0.5074913051331933
LEU	GLY	6866	0.2574091985210452	1BKB/A/17-LEU	1V95/A/126-GLY	0.2527245022237036	0.05718828829079488	0.001135379541083578	2M6X/E/55-LEU	2K8P/A/168-GLY	0.0912846602861983	2J7J/A/76-LEU	6JV7/B/47-GLY	0.6094906436498869
ILE	CYS	878	0.2576535122297858	3D78/B/98-CYS	2KZT/B/412-ILE	0.25833865509708287	0.05858594426111823	0.0032556104122255162	3S57/A/158-ILE	6MVM/A/79-CYS	0.09853393219199384	6HAT/B/217-ILE	3T94/F/259-CYS	0.45437116036313346
SER	ASN	2732	0.2579318471977002	4WHS/F/497-ASN	3IMK/A/12-SER	0.25484901518256	0.055721053892026515	0.0017540968719809914	2MXC/A/17-ASN	1KYF/A/844-SER	0.061605928070768604	2FE9/A/1-SER	3VU0/C/487-ASN	0.45240948010145365
ASN	ASN	990	0.25877017714579215	7B5J/A/93-ASN	6MF8/A/19-ASN	0.25501695302481037	0.057978587097689986	0.0030337813631356237	4R03/A/130-ASN	2VTW/F/271-ASN	0.09267911943022294	3CNV/B/154-ASN	6FC1/A/80-ASN	0.5308426259350947
ILE	GLN	2266	0.25904678887280824	4INW/A/114-ILE	4AQR/A/50-GLN	0.25577609942199114	0.05297033035482333	0.0018310813905268503	1I8A/A/105-GLN	6P7R/A/105-ILE	0.1183457611854255	2K5H/A/51-ILE	2KK4/A/1-GLN	0.4815233567568997
PRO	ASN	1895	0.259221475042115	2FZ0/A/148-ASN	1U9D/B/53-PRO	0.25632583215194826	0.05517837702854162	0.002085950724165952	5OK2/A/146-PRO	2LMK/A/77-ASN	0.10053613151157183	1WH0/A/121-PRO	1OCY/A/467-ASN	0.46384807220487784
LEU	GLN	3652	0.25927825235193214	2SAK/A/68-LEU	2RNN/A/83-GLN	0.25525995956654784	0.05478490771469656	0.001491533515309704	2KDE/A/231-GLN	2K5J/B/213-LEU	0.10050658390985218	1UKU/A/26-LEU	6SQP/D/480-GLN	0.4397827184047779
PHE	ILE	2194	0.2597653675649778	2HIY/A/165-ILE	4HE6/A/371-PHE	0.25683063130280637	0.0583489722012977	0.0020498668552015984	3UUE/A/198-PHE	4IAB/D/81-ILE	0.09991099986444993	2YRB/A/609-ILE	2QJW/A/12-PHE	0.45597356633253133
PHE	LEU	3543	0.26046928510575684	3KS6/D/101-PHE	3VPB/C/44-LEU	0.2578122710243126	0.05832261073694183	0.0016121009681443926	5IXG/B/109-LEU	6T1Q/A/58-PHE	0.0828633629657309	2KXP/A/258-LEU	3LRU/B/1893-PHE	0.4980858358607671
SER	CYS	1006	0.2607936442172603	6GMS/A/60-CYS	2E8E/A/12-SER	0.26032117676793043	0.05812350880208516	0.0030170367466552175	7AT0/A/99-CYS	3JZ9/A/417-SER	0.08969319515847621	2JRY/A/3-SER	6RH5/A/12-CYS	0.4811380325590387
TRP	TRP	97	0.2626230238038604	2WW4/A/228-TRP	6VG5/B/69-TRP	0.25427378312157745	0.058656700817309906	0.00989168771621216	2M6X/B/21-TRP	2K8P/A/2-TRP	0.13003954474455645	2RJ2/A/210-TRP	4ZSF/A/83-TRP	0.45587419456756845
ASP	ASN	2590	0.26288776460611196	3G3S/B/148-ASN	2HIY/B/112-ASP	0.26162218336084975	0.0556443157268511	0.001799092970208075	1Y9X/B/10-ASN	2KV7/A/43-ASP	0.10075318905980353	1QGJ/A/282-ASN	3SEB/A/108-ASP	0.5094806322132645
LEU	GLU	6545	0.2644262975271054	3HLZ/A/141-GLU	6TM6/A/1348-LEU	0.2617248776174395	0.05544714172598834	0.0011274909873488443	1OLG/D/350-LEU	5HHE/D/199-GLU	0.09068644474419948	1RXZ/A/9-GLU	6ZUS/A/1-LEU	0.4914630593402762
ASP	ASP	1752	0.26450550780892207	5DWA/A/233-ASP	1DUS/A/152-ASP	0.2639275677407448	0.054534476491836494	0.0021441797203366007	1C8Y/A/117-ASP	1SKF/A/65-ASP	0.09722459285814496	1LBV/B/485-ASP	3PNX/F/57-ASP	0.5088372316456364
LEU	CYS	1517	0.26452719427398175	1HE1/B/110-LEU	2MS7/D/79-CYS	0.2636702952594015	0.06008390645968683	0.0025389730742056507	7N87/A/28-CYS	1NS5/B/100-LEU	0.09773707003809882	5BPX/A/24-LEU	6ZFL/V/60-CYS	0.5054280691652651
SER	ASP	3808	0.26491976328610833	2JRA/B/59-SER	2L9Q/A/35-ASP	0.2614603374818338	0.05581392344479064	0.0014880825790680135	5VFK/A/82-SER	7BFY/A/21-ASP	0.0883410400681808	2W0N/A/65-SER	2PV4/A/96-ASP	0.48784124631996595
ILE	GLU	4102	0.2649625790013907	6Z0M/G/26-GLU	4ZGG/A/21-ILE	0.26225102015662255	0.053827139474359784	0.001382702807749328	5V76/B/44-ILE	2KEW/A/48-GLU	0.1051557601379932	5GZA/A/141-GLU	5F68/A/339-ILE	0.4786321511956959
MET	GLN	826	0.26546516108329155	4FGL/C/116-MET	2N2H/A/206-GLN	0.26039233280773944	0.05778464757577569	0.003310835818447222	1ZHS/F/104-MET	1WAA/F/77-GLN	0.12690239959453622	2Z3R/H/72-GLN	3TOW/A/47-MET	0.47793047003333694
GLN	GLN	792	0.265572778028907	1YIX/A/220-GLN	6U19/B/39-GLN	0.26308277564659316	0.0566808300418288	0.0033167275363065463	4QMD/A/1922-GLN	6Z0M/H/44-GLN	0.0888841301309526	4PS6/A/137-GLN	7AEZ/A/44-GLN	0.41514655620549934
VAL	GLN	2867	0.2657810961526689	4PUQ/A/340-GLN	4DOK/B/144-VAL	0.2632959893576903	0.053934274293117555	0.0016573668618461742	2WT8/B/39-VAL	7B2B/A/1048-GLN	0.11443838091453462	2LFP/A/-4-GLN	1JK3/A/140-VAL	0.4551734958575501
PHE	PHE	732	0.265805488113987	1SX5/A/169-PHE	1WH9/A/68-PHE	0.26502009276371263	0.05744210595767146	0.003496655111311218	6RRV/A/1067-PHE	2L0C/A/42-PHE	0.10957563829425543	2YRC/A/87-PHE	2I3E/A/39-PHE	0.4400732664342015
PRO	ASP	2717	0.26590171171969995	3CH0/A/188-PRO	1X8Q/A/132-ASP	0.2631304350841987	0.05471872860703738	0.0017272953039787252	2Z5W/A/159-PRO	2JO7/A/170-ASP	0.11781263065556451	5YOB/A/95-ASP	2ADZ/A/67-PRO	0.4911166488674178
VAL	PHE	2727	0.26614558275810135	3G3S/B/54-PHE	2HIY/A/36-VAL	0.2644726587485628	0.059886835131622955	0.0018869642113470589	2LHT/A/29-PHE	7FB7/A/219-VAL	0.10099774857040934	5CSD/C/27-VAL	2BMO/B/193-PHE	0.4634120335685381
PRO	CYS	782	0.2662473186328851	5EN2/C/164-CYS	6NNR/B/145-PRO	0.2645110034309708	0.060201039341581594	0.0035452210449562465	4PYU/B/6-CYS	3TIP/A/540-PRO	0.11639682833454386	1HN6/A/509-CYS	2CSP/A/124-PRO	0.4662075193967994
MET	ALA	1549	0.26650323734058357	5H2A/A/260-MET	1A8L/A/71-ALA	0.25846318474882535	0.06266139859377916	0.002620363914664505	6STL/A/179-ALA	2K5I/A/103-MET	0.11714856499797875	2LM4/A/1-MET	2KKO/B/91-ALA	0.5253723033936482
GLY	CYS	1164	0.2668244088758264	5H9I/A/63-GLY	1SSE/A/310-CYS	0.2627340359375471	0.06337878535172434	0.0030580230488099747	3VZX/B/28-CYS	2E2D/A/229-GLY	0.11103621895288553	5E5Y/D/1-GLY	5WJE/A/29-CYS	0.6186930884378293
THR	MET	1089	0.267196604013806	6GZM/A/80-MET	3ZSJ/A/137-THR	0.26057376046408576	0.06378112258552286	0.0031818186158380918	1JAY/B/56-MET	4RXV/A/226-THR	0.09865237345123812	1EB6/A/15-THR	2LS6/A/1-MET	0.5000056026074381
MET	MET	198	0.2674617823784781	2XBP/A/28-MET	1XMK/A/337-MET	0.25500405548955496	0.06603833697028409	0.007756001934144832	5LQA/A/76-MET	2MX1/A/44-MET	0.1464589728766562	1BJ8/A/1-MET	3ONJ/A/55-MET	0.4667001810841539
PHE	MET	796	0.26768394643027954	5V0M/A/83-PHE	5DNL/B/82-MET	0.2681419996095343	0.058685264153362636	0.003425359460128357	1X8Q/A/110-MET	3HEI/L/24-PHE	0.11768290481084429	5GTU/A/-3-MET	5GPG/A/124-PHE	0.5032543182840019
MET	ASN	841	0.26856804328082906	5WYO/B/130-ASN	1G8A/A/175-MET	0.25937677890805017	0.062398784592532515	0.003543109825049697	7S0N/A/97-ASN	7L8N/A/133-MET	0.11027013651299254	1OIO/A/153-ASN	2KR6/A/292-MET	0.4978275169348324
GLY	ASN	3283	0.26858805252234874	6H2U/B/73-GLY	1K8H/A/115-ASN	0.26404647978074564	0.058291750427129585	0.0016738691870783024	2X9Z/A/327-ASN	1IBY/B/76-GLY	0.09559570184986119	6R5J/A/33-ASN	5E5Y/D/17-GLY	0.6055677369075522
GLY	ASP	4307	0.26872421291066123	6ZZI/D/435-GLY	1HD2/A/77-ASP	0.26597513132577943	0.05765248121423786	0.0014452775858132024	2KDC/B/15-GLY	3KLB/A/31-ASP	0.10429385376674319	4H17/A/0-GLY	1MH6/A/268-ASP	0.5197201664791079
GLU	GLN	2873	0.2699911631310656	2MHD/A/11-GLN	5YLB/A/46-GLU	0.26763858293055554	0.05722673326573519	0.0017567036636997786	2KK9/A/25-GLU	5XDH/A/78-GLN	0.09159911427151134	7OVC/A/163-GLU	2RMS/B/179-GLN	0.4739133462015841
GLU	GLU	2516	0.2706414435970126	1I60/A/32-GLU	7AVH/A/771-GLU	0.2694293298877055	0.058948773440673966	0.0019337784278980448	1GWM/A/84-GLU	1A92/D/45-GLU	0.10818475907414501	5YJ8/A/568-GLU	2JXP/A/76-GLU	0.4925194279564654
TYR	PHE	1302	0.2708071656043972	6CJ0/A/188-PHE	4MKO/A/86-TYR	0.2684690379591561	0.057978792567222645	0.0026448453637552866	1PXV/A/231-PHE	3G4E/A/297-TYR	0.11992417661027335	1DGU/A/175-PHE	5TGQ/A/179-TYR	0.45881574678377984
TYR	TRP	447	0.2715480533752641	6WN0/B/200-TRP	6I9W/C/165-TYR	0.2692173854106598	0.057819948090490146	0.004507691787437321	4KT6/A/244-TYR	2EQK/A/38-TRP	0.14439658440582423	4CV4/A/120-TYR	1AGG/A/14-TRP	0.504680484974382
VAL	GLU	5085	0.27156731528844913	3ZNU/G/20-GLU	1AFB/2/76-VAL	0.26935313465744015	0.054642906053440826	0.0012606505251029681	2EB6/A/230-GLU	6I0A/A/310-VAL	0.10492657362566658	3OAM/B/144-VAL	2Q9V/A/848-GLU	0.5130175120624564
PHE	GLN	1633	0.27165954801225933	2DJK/A/65-PHE	6XPJ/C/20-GLN	0.26940568030499584	0.056679275247830604	0.0023083680030946737	1WH8/A/87-GLN	1F08/B/203-PHE	0.11023256355462825	1ZC1/A/8-PHE	4M6R/A/69-GLN	0.5217239819942816
TYR	LEU	3093	0.27170262386249694	6B29/D/43-TYR	3E0X/A/44-LEU	0.2689471407033001	0.059138968014497625	0.001749609693018931	6E1F/D/235-LEU	3L5I/A/532-TYR	0.11469049686743327	6TM6/A/1304-LEU	2MZB/A/80-TYR	0.5181744975000872
GLN	ASN	1754	0.27181678089557054	3GD8/A/86-GLN	7KD7/D/54-ASN	0.26993798833579047	0.058255441127276	0.0022891725261656093	2KZY/A/9-GLN	1C02/A/113-ASN	0.10343895513573886	2YUH/A/143-ASN	2MQD/A/98-GLN	0.5162995794384698
MET	ASP	1156	0.27233481519817815	1O9I/D/76-MET	2VPG/C/393-ASP	0.26891170365099965	0.060716084506336844	0.0029396834719676145	3UUE/A/294-MET	4IAB/A/134-ASP	0.11412842302470205	1OQA/A/4-ASP	2JR5/A/1-MET	0.503519502142704
ILE	HIS	1345	0.27258442884162315	2M4N/A/27-ILE	5OPF/A/206-HIS	0.2715331842582435	0.061142433951892186	0.0027441528028604853	5JBX/C/137-ILE	6Q00/A/68-HIS	0.10345433645980405	3SK2/A/31-ILE	5C7H/A/2-HIS	0.5502285871684603
LYS	LEU	5726	0.27345263654223917	2TGI/A/101-LEU	1ARQ/A/46-LYS	0.27076056666507453	0.0575234011992856	0.0012505942353318949	6Y8V/B/60-LEU	2MF7/A/83-LYS	0.10941699035825249	2N85/A/1-LYS	4QJV/C/7-LEU	0.5070656754658908
GLN	ALA	3274	0.27359092803818086	3VUB/A/81-ALA	6OCG/A/140-GLN	0.27203121365545085	0.055452144934212466	0.001594517201423052	2ND9/A/48-GLN	1WPK/A/58-ALA	0.09844690841612709	2MAH/A/33-ALA	5WPB/A/1150-GLN	0.4599570371016569
MET	GLU	1382	0.2741196157608978	5GZA/A/74-GLU	5F68/A/362-MET	0.26965558590901784	0.06000446379724781	0.0026567349046353514	2RR7/A/154-GLU	7KN0/B/701-MET	0.10082399872033355	2AVX/A/1-MET	7CHR/A/9-GLU	0.5145800375033398
GLN	ASP	2399	0.2744904410174129	3SEB/A/3-GLN	2KBF/A/319-ASP	0.2730033420451708	0.05709146620407333	0.0019180111922312692	2K8Q/A/107-ASP	1KOY/A/298-GLN	0.09793352075947816	4E2U/A/38-ASP	1D9C/B/203-GLN	0.4811602896080885
CYS	ASN	681	0.2749101102901476	4QCA/B/109-ASN	6PX4/T/207-CYS	0.27593010600875784	0.06098401909869374	0.003849123138431049	2QLX/B/13-ASN	4B8T/A/67-CYS	0.11603667989441868	6WI5/B/79-ASN	6CMY/A/208-CYS	0.46940859333900187
GLU	ASN	3037	0.2753823318659066	3QB8/B/188-GLU	7BRD/B/53-ASN	0.27308700039209743	0.05635585496771748	0.001682582787959326	2EB6/B/22-GLU	6I0A/A/303-ASN	0.12096371727673882	6GGP/A/100-GLU	5HD6/A/33-ASN	0.534804045884846
GLU	ASP	4168	0.2753907206112066	3D10/B/69-ASP	1LBV/B/447-GLU	0.2744105013943034	0.056781439347784124	0.0014469927656422397	6M3A/A/72-ASP	2HJQ/A/46-GLU	0.08996480787910062	3IGS/B/132-ASP	7EXM/A/54-GLU	0.497489592688106
PHE	GLU	2849	0.27546478497634413	1ZTS/A/8-GLU	4OU6/B/89-PHE	0.2742112806772321	0.05710256903936922	0.0017602646542893073	4ODM/B/91-PHE	3GQH/B/695-GLU	0.10262487744322574	1TBA/A/11-GLU	3QMQ/A/91-PHE	0.48195666602868353
LYS	LYS	2003	0.27560345922806595	1KS9/A/21-LYS	2JN9/A/3-LYS	0.27353934383973816	0.05936148189152793	0.00218269234067373	3U2U/B/27-LYS	1F46/B/66-LYS	0.10697847000853612	2KA6/A/47-LYS	4OO4/B/48-LYS	0.4780784943361394
PRO	MET	882	0.2758136708010176	3C8C/B/243-PRO	2EZL/A/120-MET	0.2716523616289204	0.06117375312264551	0.0033916810201568668	7BR1/B/42-PRO	5LSD/A/9-MET	0.09387114656226556	5KGQ/A/93-PRO	4LUK/A/1-MET	0.5958929972133727
TYR	TYR	590	0.2758732199414537	2X8X/X/189-TYR	5LGF/A/72-TYR	0.2752881423442973	0.057137598385935184	0.00387531349074382	4IAB/A/84-TYR	7APP/A/164-TYR	0.14086033884599397	2AG4/B/73-TYR	6BXR/A/351-TYR	0.4756538244705999
PHE	ALA	3110	0.27636531869555264	4A7U/A/45-PHE	3NGV/A/190-ALA	0.27569459317780987	0.058978716929140335	0.0017400903895972816	6M8T/A/67-ALA	5WS7/A/86-PHE	0.10119861325472405	3IP0/A/151-ALA	3RDV/A/58-PHE	0.5048840603961261
TYR	ILE	1877	0.2764415732948517	6HQC/A/133-ILE	3IV4/A/65-TYR	0.2752832669169229	0.062369323320239624	0.002369085119138464	4H6A/A/17-TYR	3MSP/A/17-ILE	0.11448188088690352	2KXP/C/677-TYR	3LRU/A/1884-ILE	0.4991854221734138
SER	MET	1287	0.2764592223805242	3N08/B/73-SER	1ASU/A/177-MET	0.2700125662848302	0.06407623653753672	0.002940004144792026	5JAB/D/25-MET	1XPN/A/133-SER	0.10408631311304821	2GTV/X/1-MET	2CR9/A/5-SER	0.5319625787192431
LEU	HIS	2289	0.27663431717748715	1FR0/A/674-LEU	4RTZ/A/122-HIS	0.273459927568034	0.06030055723172056	0.0020739656682782098	3M7A/A/59-HIS	5C50/B/53-LEU	0.11234996599527736	2KIW/A/172-HIS	2YWR/A/158-LEU	0.504521366815493
LYS	GLN	2559	0.2768812785975758	2GLO/A/83-GLN	3CX5/A/349-LYS	0.275274819263326	0.058286171928321896	0.0018958979478700835	3SO6/A/78-LYS	2QNL/A/4-GLN	0.07588375056577101	6TVA/F/161-GLN	1W9R/A/118-LYS	0.491349904814915
LYS	ILE	3546	0.27693732842570123	2KC1/A/57-LYS	5T1I/A/165-ILE	0.27457402821316335	0.055828542159530564	0.0015425089199941427	2K6H/A/7-LYS	2ZD2/B/2018-ILE	0.09371945642492453	1RIF/A/242-ILE	1OLG/C/319-LYS	0.49671847945713093
TYR	GLN	1354	0.2770921163100016	3AKB/A/54-TYR	2BOP/A/387-GLN	0.2733880863392315	0.05791157763148433	0.0025904832054698865	2F5T/X/328-TYR	2NCG/A/57-GLN	0.11324690882847159	6GPU/A/103-GLN	1KT5/A/173-TYR	0.490300138192935
THR	GLN	2225	0.27711824746350794	4XB6/D/56-THR	1SDI/A/162-GLN	0.27698327528022876	0.056297878948918266	0.001963971681329587	5HI8/A/58-THR	3UHM/A/170-GLN	0.10496401134363578	2Y88/A/235-THR	2KVO/A/27-GLN	0.48474078669333004
THR	PHE	2147	0.27809852625785675	3CZX/B/50-THR	1ZHS/F/92-PHE	0.2777662534029659	0.060221479821840514	0.002138701505360277	3FIQ/A/67-THR	4Z49/B/2245-PHE	0.10855415743538634	6DRF/A/155-THR	5F0E/B/30-PHE	0.5349086146442453
TYR	GLU	2363	0.27841259676422314	4UHT/A/184-GLU	2IVF/A/815-TYR	0.27543009857981526	0.05881884558661407	0.0019910504219077412	5WS7/B/79-GLU	1D2O/B/591-TYR	0.11444864107987572	3FPU/A/1-GLU	1YUA/A/96-TYR	0.5380057007120022
TRP	GLN	568	0.2784555517061903	1IIO/A/12-GLN	2CD7/A/32-TRP	0.2761935594635966	0.05833531851278314	0.0040326897918921915	1G1J/A/109-GLN	3AKC/A/201-TRP	0.1198547648645001	2ABK/A/149-GLN	6HB9/A/-11-TRP	0.49815752987602074
TRP	PHE	543	0.27907708435926865	3H6R/B/46-PHE	2FY6/A/111-TRP	0.27868879403802876	0.05569721384715953	0.003938254254838031	2K6H/A/211-TRP	2ZD2/B/2086-PHE	0.12126565353645664	2LZN/A/514-PHE	2LYY/B/246-TRP	0.46185258002482976
VAL	TYR	2368	0.2795366958858427	6UKF/X/114-VAL	2DOG/A/13-TYR	0.27860887493220116	0.06225108506498313	0.002105006006731746	2JWK/A/33-TYR	1QW1/A/189-VAL	0.058576428029149225	3EDO/A/47-TYR	2JQV/A/93-VAL	0.5146651143108322
VAL	HIS	1729	0.2796915366832706	2KS6/A/25-VAL	2JSX/A/2-HIS	0.2774780908626785	0.0645524274058174	0.002554907774379103	1ZW0/C/11-VAL	4PSS/A/124-HIS	0.11094318643370275	4WWR/B/115-VAL	2M9U/A/1-HIS	0.5351386548184679
THR	GLU	3915	0.27986789391905353	7AS3/A/378-THR	1PMJ/X/74-GLU	0.27860623877539253	0.05761132439307058	0.0015148583881793988	2ROV/A/100-THR	1QU5/A/551-GLU	0.09745545659989763	1PMJ/X/1-GLU	4GN0/D/260-THR	0.5217816430131152
TYR	MET	702	0.28004681523977204	2AI6/A/93-TYR	3ZNU/D/1-MET	0.27521095426627296	0.06519577905650331	0.004052774995797094	1YXE/A/353-TYR	3FHG/A/91-MET	0.1233618680046295	5H5R/A/180-TYR	6ACV/A/1-MET	0.5565357666198076
PHE	ASN	1653	0.28036932152764404	3UUE/A/62-ASN	4IAB/C/59-PHE	0.2775187069531385	0.05967065759288858	0.0024154344759770756	1WUZ/A/52-ASN	3FIQ/B/99-PHE	0.1293506028206981	5HD6/D/33-ASN	7S6S/B/210-PHE	0.49890491956476696
GLU	ALA	5634	0.28043298958679447	5M6Q/B/143-GLU	1O9R/D/143-ALA	0.2784224563241834	0.05386704050595107	0.001180628818483424	2KWP/A/42-GLU	2CVL/B/123-ALA	0.11722820867694492	2BKX/B/110-GLU	6VRR/A/55-ALA	0.4916580239109523
LYS	GLU	4593	0.28081676087888297	4XVV/A/83-GLU	2KW3/B/55-LYS	0.27944012720466815	0.059428759548921746	0.0014426577813247395	2MAR/A/123-GLU	4XLZ/D/97-LYS	0.09699981634881064	1UZ3/A/46-GLU	5MN3/A/85-LYS	0.5227710738882997
MET	GLY	1374	0.28112762601922653	7M5I/B/97-MET	1TUZ/A/109-GLY	0.2741504797076432	0.06394721904427436	0.0028395444970953014	5LQA/A/89-MET	2MX1/A/57-GLY	0.12169218252270951	2RQY/A/1-MET	1UG7/A/124-GLY	0.5605925360690619
PHE	LYS	2386	0.2813007312165719	1QRJ/A/48-PHE	1QIP/D/95-LYS	0.27867857029430704	0.05786179681616499	0.0019491832722038876	4F2E/A/66-PHE	2KIN/A/32-LYS	0.11834866346834075	3G98/B/814-LYS	5HD9/A/21-PHE	0.461862680926406
CYS	ASP	914	0.28132017872392245	2H80/A/55-ASP	1M3V/A/8-CYS	0.27900088112148885	0.05833818911359994	0.0031772251458871267	7R65/D/114-CYS	2CYE/B/61-ASP	0.13345368603633564	1C4Q/B/216-ASP	1IW4/A/12-CYS	0.46081098479408833
MET	HIS	532	0.2814047741061347	3ZG4/A/354-MET	6H5G/A/132-HIS	0.27467702820326667	0.06141505813739807	0.004387373926051235	5LS4/A/458-MET	2W39/A/149-HIS	0.11457078069455323	3SUM/C/69-HIS	3VZX/B/1-MET	0.4953147948828192
PHE	ASP	2337	0.2819485022569273	2V6A/B/470-ASP	5V2C/b/355-PHE	0.2808286925824512	0.058924180471535886	0.002005689560405557	1ON4/A/18-PHE	1WWQ/A/60-ASP	0.11631250633975496	4TPV/B/171-ASP	1LDD/D/803-PHE	0.4917021214200596
SER	GLN	2626	0.2821114070830064	2L95/A/73-SER	2K5E/A/39-GLN	0.27879691038159554	0.05799702772768587	0.0018622540471772188	5WQZ/A/16-SER	6FL1/A/163-GLN	0.1173136505926081	2WKK/A/53-SER	7MPR/B/132-GLN	0.49258250465687503
MET	LYS	1222	0.2829544644831579	6OHK/A/27-LYS	3B64/A/40-MET	0.2806565680108757	0.06174708614751869	0.0029076207017008546	6YR3/C/40-LYS	4L07/B/79-MET	0.1175938725835372	2LAH/A/70-LYS	2AVX/A/1-MET	0.5011664864625025
TYR	LYS	2103	0.28318027413393654	6IPU/D/34-TYR	1Z8S/A/454-LYS	0.2814390055788814	0.05988249928551707	0.0021488147766195948	2B9K/A/41-TYR	2LYC/A/20-LYS	0.11433262696588842	6QAZ/A/92-LYS	3G16/A/47-TYR	0.547850060509859
PRO	GLN	1758	0.2840333109550782	1HTW/A/6-GLN	6IVD/A/45-PRO	0.2833339597418611	0.05606082515835137	0.002200423892966899	2Z30/A/350-PRO	1UGP/A/130-GLN	0.10630594937442553	1HQ0/A/785-GLN	2K5G/A/57-PRO	0.4805530628623476
HIS	ASN	1104	0.28409332383764935	3ZVS/B/20-ASN	7CIW/A/83-HIS	0.2850816873195937	0.06396696720588059	0.0031693002886863087	4LDC/A/292-HIS	1C7K/A/131-ASN	0.10764274050040187	1N6Z/A/20-ASN	2L3A/A/80-HIS	0.5066523357984744
GLY	GLN	3004	0.28411762086261466	4D40/B/11-GLN	2YWL/A/48-GLY	0.28344953139957346	0.05732109564253708	0.0017207816675558888	1V5I/B/58-GLY	4A4J/A/42-GLN	0.11858382004105252	2CRF/A/90-GLN	2EKF/A/1-GLY	0.5430420522053905
HIS	GLN	964	0.2845551847025255	6NQ6/A/84-HIS	1MF7/A/309-GLN	0.2835911813256854	0.06053244670403424	0.0032099255069384476	2RRF/A/88-GLN	6YHZ/A/543-HIS	0.13354898470111562	2K8P/A/84-GLN	5JAB/C/36-HIS	0.5109643345130415
LYS	ASN	2661	0.2846937903490943	1UHU/A/25-ASN	5USB/A/92-LYS	0.2828298756161614	0.05748533896379701	0.0018336362765817669	4M7X/A/83-LYS	2N8W/A/103-ASN	0.10951310365055297	1M93/B/84-ASN	3CIP/A/50-LYS	0.4713623053382648
PRO	PHE	1743	0.28517060228651103	1RKB/A/12-PRO	1F86/B/44-PHE	0.2852367796387224	0.05975831940050582	0.0023556347696904825	2KVA/A/623-PHE	1PVM/A/61-PRO	0.11516343772093975	4CA9/B/1-PHE	4WWR/G/1076-PRO	0.5063914385337555
VAL	LYS	4403	0.28535979860661714	1NB9/A/153-VAL	2M7Z/A/18-LYS	0.2847000835680032	0.057597232018204735	0.0014280582824287406	2WKK/D/11-VAL	7MPR/B/75-LYS	0.08025393031041247	2NXG/B/1259-LYS	4HI8/A/137-VAL	0.4791763076828874
TYR	ASP	1931	0.286837774241594	2DK7/A/29-ASP	6Z2L/C/129-TYR	0.2847003644242846	0.060323534193787026	0.002259078937606574	7JZS/A/159-ASP	6JM5/B/72-TYR	0.063708901516539	3P6L/A/39-TYR	2N3O/A/69-ASP	0.5063199492807733
HIS	ALA	1965	0.2868672203320151	3HIH/B/538-HIS	4RSW/A/224-ALA	0.2845569937866928	0.06381567393763196	0.0023690718798007947	4XHE/D/1-HIS	3U3G/A/127-ALA	0.12708983951283467	2UUI/A/-4-HIS	2QFA/B/22-ALA	0.49384185738714054
SER	PHE	2530	0.28709810184671336	7MPR/A/184-PHE	5NAY/B/170-SER	0.2865991913761596	0.06349150077892916	0.002077024899189732	4L5R/C/174-PHE	4KUN/A/17-SER	0.12051531979213258	5YLB/A/37-PHE	2KMF/A/3-SER	0.5059553710456982
SER	GLU	4572	0.28755309985055233	5IZH/A/146-SER	2JSO/A/33-GLU	0.2852185979250885	0.05775936139520473	0.001405350182952388	3VUB/A/47-SER	6OCG/A/163-GLU	0.10270836781224436	1G7D/A/259-GLU	1SHI/A/25-SER	0.5183348897743448
TYR	ASN	1477	0.28775619374070954	7EE5/E/29-TYR	6IFC/A/9-ASN	0.28496907668929866	0.06333227063310654	0.0027122813148726076	1ZK4/A/156-ASN	2OVS/A/40-TYR	0.11355943503040145	5JYN/C/677-ASN	7DHF/C/80-TYR	0.5267990481440874
THR	HIS	1425	0.2880407255322797	1Q7L/A/140-HIS	2UWA/B/219-THR	0.2858192182948105	0.06370566325498754	0.0027776689899285667	6B4E/B/325-HIS	1G6C/B/1230-THR	0.1327140177561513	1NF9/A/201-THR	5O9B/A/-13-HIS	0.5078964117236475
TRP	MET	283	0.28813622950718537	2ZD2/A/1210-TRP	3UI4/A/106-MET	0.28881101655279484	0.05840043612471895	0.005729004776527531	4ULW/A/292-MET	2LKO/A/455-TRP	0.14483485537715848	2K5T/A/1-MET	5YOB/A/60-TRP	0.47275018123376816
PHE	HIS	962	0.2883946729990697	1T1J/A/75-HIS	7A5Q/B/195-PHE	0.2882448775840296	0.061453492430317634	0.003262159155983978	2YQG/A/60-PHE	6RZ0/A/181-HIS	0.10702285494422135	5YJ8/A/549-HIS	2JXP/A/14-PHE	0.5356250125727957
TYR	ALA	2702	0.2884369931896772	1F00/I/680-TYR	2GD7/A/68-ALA	0.28713065688417005	0.06135182414261211	0.0019420528484174976	3KS6/D/197-ALA	3VPB/D/117-TYR	0.11985693459648085	3G16/A/47-TYR	1JLI/A/90-ALA	0.48770598878082666
HIS	ASP	1423	0.2885968726517639	6FHP/B/45-HIS	3GAG/B/125-ASP	0.2857033634337493	0.06007697378300725	0.002621294864297451	5MTE/B/12-HIS	1D7Q/A/132-ASP	0.12421190867028468	1RW2/A/4-HIS	3L6G/A/371-ASP	0.5340566150610587
PHE	GLY	2908	0.28864033270722944	2LHT/A/51-GLY	7FB7/B/237-PHE	0.2866865328589383	0.06154668952826337	0.0018779030812830823	5XEF/A/113-GLY	3WMU/B/133-PHE	0.11269244007136102	6JLE/E/1408-GLY	3D10/A/43-PHE	0.5536613399147603
LYS	ASP	3655	0.2889781599161047	4FZO/A/29-ASP	3OOS/A/165-LYS	0.28822631224848083	0.057857893211639824	0.001574549437128453	5WYO/A/2-ASP	1G8A/A/42-LYS	0.11443082309344986	4TZH/A/59-LYS	3BBB/C/148-ASP	0.5139705632183676
MET	CYS	330	0.28915090134751853	1J2N/A/79-CYS	5HMM/B/132-MET	0.2836500954645834	0.07097378508609427	0.006444554006146932	5OEM/A/364-MET	5CE7/A/89-CYS	0.12796463154705318	5MN3/A/47-CYS	1ZHC/A/1-MET	0.5094734510493499
TYR	THR	1854	0.28925700703340734	5ODD/A/2-THR	2XJP/A/83-TYR	0.28963325853429617	0.06202794430695775	0.0023707019427206977	1LNI/B/55-TYR	1CP2/A/18-THR	0.09652319772585431	2FIP/A/96-TYR	5EN2/A/165-THR	0.47267367918562386
TRP	LEU	1318	0.289262487425914	2Z59/B/56-LEU	7S14/D/218-TRP	0.2906220283181753	0.057229786612833476	0.0025947604663817104	2EK0/A/58-LEU	4KMY/A/110-TRP	0.1313031660507167	4KUN/A/68-LEU	5LSV/A/215-TRP	0.47501229914453763
TRP	GLU	953	0.2895375098661686	2QT7/A/47-GLU	2DK6/A/31-TRP	0.2891479467459081	0.05741935982085694	0.003062400382317462	4TLJ/A/157-GLU	4Q56/A/96-TRP	0.09688151544441195	2LXE/A/107-GLU	3AKB/A/61-TRP	0.47868484112164883
TRP	LYS	892	0.2898693324731785	2JOE/A/4-LYS	6ISN/C/167-TRP	0.29028453140806315	0.058947603444082154	0.0032498458597890775	2N6E/A/91-TRP	2LY3/1/37-LYS	0.14246261356318918	5WX9/A/23-TRP	3FU1/B/105-LYS	0.47964265701528547
LYS	HIS	1564	0.29018012480069527	6H2U/A/157-HIS	1K8H/A/102-LYS	0.28854768726078217	0.06332264986165556	0.0026352719858154065	2L81/A/77-HIS	5LFI/A/66-LYS	0.11571927889721287	2L1Q/A/30-LYS	5YJ8/A/549-HIS	0.5602195714697856
TRP	ILE	805	0.2902147334471613	1NEP/A/122-TRP	3IR4/A/173-ILE	0.2906275134634293	0.05977214371986598	0.003469196054592504	2JW1/A/104-ILE	2KGF/A/74-TRP	0.1041910863797877	5V8Q/A/751-TRP	6AVD/A/6-ILE	0.5173443924899389
PRO	GLU	3088	0.2902282016285518	3JSY/B/45-GLU	3CY4/A/28-PRO	0.2890011709179733	0.05678406043992209	0.001681300737879727	4HO4/B/272-PRO	5AD1/A/160-GLU	0.11404219638709245	2L1Q/A/12-PRO	5YJ8/A/568-GLU	0.5419899716715412
THR	LYS	3471	0.2906930759825328	1UX7/A/101-THR	2KMC/A/66-LYS	0.2897500114911644	0.05654841776612526	0.0015791972062516267	2O4E/A/32-THR	2B0A/A/25-LYS	0.10610807056902406	3KSM/A/77-LYS	7BQC/A/66-THR	0.4884600074101482
GLY	GLU	5072	0.29088859235126296	1N12/A/41-GLU	6HQZ/B/87-GLY	0.28833512890228336	0.0579199693723902	0.0013379666964791206	2D93/A/53-GLU	2PFX/B/34-GLY	0.11552411135373004	1K5N/C/1-GLY	5E9Q/A/194-GLU	0.5639392432410691
LYS	ARG	3127	0.29106903815427315	1L2M/A/20-LYS	6IX1/A/140-ARG	0.2888827262226971	0.0616929882006056	0.001815214050773339	2MOU/A/212-ARG	1EW4/A/65-LYS	0.10882178818033096	6R5J/C/44-ARG	5E5Y/C/34-LYS	0.49485600416045533
LYS	ALA	4920	0.2911964548057498	1H6H/A/21-ALA	6RRA/A/203-LYS	0.29031460723249014	0.05756089501456902	0.0013500630190255247	3KJH/A/69-LYS	5J8N/A/139-ALA	0.11068355324714653	4G6M/H/136-LYS	3NEC/C/33-ALA	0.5090945465459343
ARG	ARG	1237	0.29157213233534557	7AGW/B/60-ARG	2OFC/B/105-ARG	0.28989513794583327	0.06307812361247843	0.0029522069711028338	5KQB/A/162-ARG	5LE5/A/219-ARG	0.13315991252916085	6IPU/H/28-ARG	1Z8S/A/488-ARG	0.4949849533086763
TRP	ARG	697	0.2931549867472431	5FIW/C/281-ARG	2FRE/A/55-TRP	0.29118534689796227	0.057688029266622594	0.003598943363346026	3G46/B/135-TRP	2AYA/A/106-ARG	0.14476321117613156	1SJG/A/69-TRP	4ACJ/A/772-ARG	0.45536326387234993
HIS	GLU	1760	0.2932322084995933	6ZS2/A/1517-HIS	2KMW/A/80-GLU	0.29161684177702507	0.0626464481278797	0.002457514901582219	3FFV/B/1022-GLU	1S2O/A/212-HIS	0.12069250788199884	7ALA/C/242-GLU	1QXN/A/136-HIS	0.5469978617668649
TYR	ARG	1642	0.29440332234318467	6QCB/B/139-TYR	3FCI/A/210-ARG	0.2943110289066565	0.06081361243403559	0.0024699418153241327	2ZGI/B/226-ARG	5CKT/C/71-TYR	0.11341057588598351	6ZTG/A/50-ARG	4A53/A/85-TYR	0.5067246238526988
TYR	HIS	860	0.29451258165518013	2AG4/A/103-TYR	6BXR/A/315-HIS	0.29387252774514233	0.06417340994945994	0.0036033111632425294	3PL0/A/63-HIS	6B29/B/39-TYR	0.11459476917236243	3BOH/A/165-TYR	2GGC/A/63-HIS	0.49063698307016307
PHE	ARG	1963	0.2947252737376362	3A6R/B/108-ARG	5XA4/A/78-PHE	0.2935288093771012	0.05901716664484215	0.002192050574429894	1XS1/D/173-ARG	4IRX/B/193-PHE	0.12129331900486816	1WKT/A/61-ARG	2YRC/A/87-PHE	0.4919034018829087
TYR	PRO	1554	0.2950172740137197	2MRI/A/215-TYR	6B8W/A/114-PRO	0.2948236440859919	0.06215779018714872	0.0025951140955345377	6B29/D/39-TYR	3E0X/B/149-PRO	0.11126275773574756	6DYF/A/70-TYR	6BN0/C/72-PRO	0.48469671976334766
GLN	ARG	1995	0.29508266347690343	1BB8/A/20-ARG	3SWK/A/208-GLN	0.2940556814630093	0.062231592503503144	0.002292812476821011	7KP2/A/58-GLN	7MU9/A/100-ARG	0.10967002543349964	1X7V/A/47-ARG	3PIB/C/111-GLN	0.4967083856825301
HIS	GLY	1839	0.29545064593914566	4K4C/C/90-HIS	1Y9W/B/49-GLY	0.2928612819573729	0.06307632742884936	0.002420592812300961	2FFT/A/73-GLY	3WUZ/A/77-HIS	0.09263568824887387	1X7V/A/0-HIS	3PIB/B/37-GLY	0.5488926057954466
PHE	CYS	649	0.29567074552932365	2DNX/A/100-PHE	2CMG/A/145-CYS	0.29539946949576784	0.059597106424776926	0.0038534648580068626	5N1P/C/109-PHE	2KXP/A/124-CYS	0.13063743352645046	6NR6/B/168-CYS	2DKO/B/250-PHE	0.4861317799318263
PRO	HIS	1083	0.2961639491578469	6GRV/A/16-PRO	2V1N/A/55-HIS	0.2960292319052221	0.06326055947573664	0.003164594376496798	7R65/D/128-PRO	2CYE/A/90-HIS	0.09988189299104731	1DOW/B/118-HIS	7BNH/B/431-PRO	0.5127432535244645
SER	LYS	4059	0.29643561062193374	1WPI/A/96-LYS	2L6P/A/80-SER	0.29596425184944425	0.058642052765074684	0.001514349262742084	2EBK/A/93-LYS	5EHA/A/95-SER	0.1087697823256827	2SPC/A/42-LYS	1WWV/A/6-SER	0.5145078161210397
TYR	SER	2279	0.29685627827892896	6QIL/B/54-TYR	5J2X/A/50-SER	0.2961932889888518	0.0644030785233892	0.002219925352238641	6T1Q/A/61-SER	4PYU/S/72-TYR	0.09917335792542714	6TKT/A/45-TYR	2J7J/A/66-SER	0.5177175550350047
SER	HIS	1592	0.2973106368303688	1RKU/B/170-HIS	4QY7/A/107-SER	0.2984286994379167	0.0665422133551717	0.002744769740106712	1JIG/A/2-SER	3LFT/B/61-HIS	0.11492882984607873	5C7H/A/2-HIS	2YRB/A/659-SER	0.5768948504601213
TYR	GLY	2541	0.29742103311541923	6ZLE/A/23-TYR	2KRT/A/82-GLY	0.298341424966298	0.06309166591764427	0.0020594694017115316	1X51/A/105-TYR	2XOV/A/261-GLY	0.1014770455877329	3DLC/A/0-GLY	3V3L/A/154-TYR	0.5306585742498002
HIS	HIS	287	0.2974904590349423	2DC1/B/1036-HIS	2LLE/A/188-HIS	0.2893524243188846	0.06157992896846565	0.005998387629930026	7AVH/A/628-HIS	2JMB/A/3-HIS	0.12156861068323671	1DQI/B/16-HIS	2KJG/A/98-HIS	0.4399620013958072
GLN	CYS	647	0.29879063159317354	1TUJ/A/49-CYS	5GJ3/A/322-GLN	0.3006468390163168	0.059850958875763444	0.0038758724291148494	6HAT/A/302-GLN	3T94/C/164-CYS	0.140283544697245	4CFI/A/113-GLN	4MT2/A/60-CYS	0.4732417921844798
PRO	LYS	2712	0.299437524198281	2N1D/A/108-PRO	6GEH/A/259-LYS	0.2981127641962174	0.05783783770325981	0.00182743901434938	1WIX/A/158-LYS	2N1R/A/119-PRO	0.13251581529568518	4QPO/C/22-LYS	2XI8/B/65-PRO	0.5426602012486411
TYR	CYS	502	0.2996357463620646	2BYC/A/60-CYS	4B8Y/A/278-TYR	0.29799878495874343	0.06632759596836374	0.004878355540495355	2HY5/C/460-TYR	2I3B/A/183-CYS	0.11510264130870511	5BPX/A/39-TYR	6ZFL/V/26-CYS	0.4936092240580582
TRP	HIS	374	0.30049260267527245	4PDC/B/166-TRP	2YKZ/A/120-HIS	0.2952568160668188	0.06438652830659523	0.005489925336877824	1AA3/A/290-TRP	1SB0/A/20-HIS	0.12724150998479844	2M47/A/42-TRP	6GRV/A/11-HIS	0.5471709793105708
GLU	ARG	3443	0.30097828432353246	5QIV/A/151-ARG	1JAJ/A/162-GLU	0.30047034323574484	0.061151619660567286	0.001714682092921931	1U7K/F/119-ARG	5OL4/B/81-GLU	0.12056358755942868	6MRO/A/5-GLU	1WQJ/I/36-ARG	0.5064509149934088
LYS	GLY	4613	0.30156948640996933	6B4E/B/377-LYS	1G6C/B/1086-GLY	0.2993169953701347	0.05842755746431593	0.0014152739201221376	4DT5/B/89-GLY	7E9B/H/13-LYS	0.12251905378329911	2J7J/A/41-LYS	6JV7/B/28-GLY	0.5826534641883461
GLU	CYS	1199	0.302766481536814	5V0M/A/118-CYS	5DNL/C/142-GLU	0.3034968396617926	0.05850809860593893	0.002781439457623312	4I4N/C/79-GLU	2FZ0/A/21-CYS	0.13579018761869016	3RU4/B/68-CYS	2L7K/A/36-GLU	0.5218608290375161
TRP	ASP	836	0.30325349212639147	2CAR/B/29-ASP	6SIG/A/32-TRP	0.3013595383532464	0.062199645989663044	0.0035423716787788607	1QFT/B/110-ASP	7CNW/A/230-TRP	0.13295158140840346	3RDV/G/576-TRP	1DTD/A/570-ASP	0.5003586396101589
LEU	ARG	4589	0.30327429036005144	4A7U/F/69-ARG	3NGV/A/273-LEU	0.30226618850055476	0.059353113835574865	0.001441449512785729	4HES/C/150-ARG	1SA3/A/74-LEU	0.1039651020232446	2KOB/A/61-ARG	2DAE/A/47-LEU	0.5263478297326143
VAL	TRP	982	0.3038394756225933	4U5R/A/101-TRP	1IQ4/B/28-VAL	0.3018739513225156	0.0569246805589135	0.0029907659504116338	2ERV/A/23-TRP	3EDH/A/168-VAL	0.11062177600210607	2XQQ/D/66-VAL	1WJV/A/48-TRP	0.48109852813308757
MET	ARG	971	0.3041846411395646	6FXQ/B/36-MET	6W3F/A/45-ARG	0.3040541446069946	0.058768442497902786	0.003105108575740301	6YR3/C/14-ARG	4L07/A/1-MET	0.14275292871782388	2YSR/A/25-MET	1CYQ/A/122-ARG	0.47554488414968366
HIS	CYS	423	0.30522718943931326	2Z30/B/28-HIS	1UGP/B/189-CYS	0.30292954538767647	0.06524595752588218	0.005229559598268823	2GQR/A/91-CYS	3FGY/A/47-HIS	0.12809583290534546	7MCC/A/188-HIS	5NMZ/D/196-CYS	0.48157811029298675
TRP	ALA	1092	0.3064084328228955	3CZX/D/109-ALA	1ZHS/B/72-TRP	0.30647021606820857	0.059039764440023644	0.0029412333294584958	2M0G/A/22-TRP	7A11/B/171-ALA	0.14454537621054284	6QBJ/A/28-ALA	1OQ1/B/181-TRP	0.48450209722708704
HIS	ARG	1251	0.30755953011755943	1OQ1/B/215-HIS	7KYJ/B/50-ARG	0.30570979896791356	0.0639563522880857	0.0029764889057874045	2GEC/A/126-ARG	4MJD/B/106-HIS	0.14146795302933513	3TBN/A/-2-HIS	2D9D/A/18-ARG	0.5331701978768605
TRP	ASN	599	0.30757055631540775	4ZO2/A/323-TRP	4NYH/B/84-ASN	0.3083909520304225	0.060084375888002785	0.004044349795661783	1OUW/B/150-ASN	2PBK/B/54-TRP	0.1402152447903543	3IQT/A/812-TRP	4S36/A/181-ASN	0.4947694040837876
ILE	ARG	2861	0.3099160709701295	5GUQ/A/78-ARG	6DI1/A/472-ILE	0.3099487625288714	0.058619179448278096	0.0018032201787664393	5H5R/A/96-ARG	6ACV/A/66-ILE	0.12879785787551484	4N3X/A/23-ILE	3VUB/A/13-ARG	0.4977273558964506
TRP	THR	793	0.31331104491686784	2RQF/A/86-THR	2DA4/A/27-TRP	0.3151365206276574	0.058282243536239044	0.003408279562760099	2IAY/A/4-THR	1DYP/A/247-TRP	0.09910974364650146	1NKZ/D/39-TRP	1QWG/A/146-THR	0.5012486620009846
ASN	ARG	2209	0.3136397281762189	1W2W/A/74-ASN	1KSK/A/23-ARG	0.31408027152420187	0.06218216178660084	0.002177095429242302	2M0Q/A/29-ASN	5JYN/A/709-ARG	0.10352533331542119	3AGN/A/91-ASN	2M3L/A/105-ARG	0.5144132667086941
TRP	GLY	1018	0.3138600262256415	2N5H/A/37-TRP	2LA7/A/119-GLY	0.31148902411947665	0.0592847021391377	0.0030590867397160904	5HWA/A/48-GLY	6IFB/A/82-TRP	0.14671079479711058	3EDO/A/129-TRP	2JQV/A/164-GLY	0.5089879350196694
TRP	SER	947	0.31500384491765193	4PS6/A/71-SER	7AEZ/A/93-TRP	0.3149263916012074	0.05962215375477629	0.0031899614019781	3SU0/A/1053-TRP	3I07/A/63-SER	0.13761412548530777	3KAZ/A/51-TRP	2ENQ/A/3-SER	0.5231839850307615
LYS	CYS	1022	0.3154290800437524	6ZXP/A/47-LYS	2CSO/A/118-CYS	0.3174978457882551	0.06044300466914935	0.0031127345373601206	4D40/A/58-LYS	2YWL/B/105-CYS	0.12762502445899243	1P9G/A/39-CYS	6VH9/D/174-LYS	0.5042578254383596
TRP	PRO	591	0.3160558466732348	7CLV/B/93-TRP	3MQH/E/174-PRO	0.3159959005380731	0.0613003101878973	0.004154116156430204	2LR4/A/6-PRO	6DS7/A/57-TRP	0.12739191451801643	1U7K/D/14-PRO	5OL4/C/178-TRP	0.49891507513695665
ASP	ARG	3074	0.31641078925873184	5WBX/B/454-ARG	1BM8/A/31-ASP	0.3170102772045416	0.05990344521213339	0.0017776983449223657	1BB8/A/6-ARG	3SWK/A/181-ASP	0.09476661256001878	5TBX/B/92-ARG	1UFZ/A/64-ASP	0.5418524451078051
VAL	ARG	3475	0.31703726472080385	4CE8/D/81-VAL	2GWM/A/587-ARG	0.3169837782625758	0.06008152284816216	0.0016768978579956495	2R4I/B/71-ARG	6TAZ/B/27-VAL	0.09950368308670005	7B5J/B/39-ARG	6MF8/A/32-VAL	0.546103870943431
ARG	ALA	4024	0.3214162051758453	2IJX/D/41-ARG	1XHK/A/553-ALA	0.32074385493596796	0.06105545179262674	0.0015835170275526056	2Z59/A/104-ARG	7S14/A/118-ALA	0.1279358563965362	5T1I/B/111-ALA	6L1P/C/53-ARG	0.5310408354831085
THR	ARG	2851	0.32201292966386963	3I10/A/284-THR	3S4E/A/184-ARG	0.3221281158983415	0.05991053412828338	0.0018461756956109372	1G6E/A/64-THR	2L2D/A/67-ARG	0.13387404460527727	1UW4/C/113-ARG	5VU3/C/91-THR	0.5065926300031662
GLY	ARG	3710	0.3259341286302653	2C4N/A/35-GLY	1EMW/A/42-ARG	0.3252329676765189	0.05995168651109904	0.0016193853011618072	2IAY/A/44-ARG	1DYP/A/240-GLY	0.1286436721372194	5CGQ/B/206-ARG	3LUR/C/0-GLY	0.5499259084525479
SER	ARG	3281	0.3282150373035112	2HSB/A/67-ARG	1Y76/D/91-SER	0.32816666031345193	0.06030566107306715	0.0017322273906443446	4NPD/A/33-SER	2Z0Z/A/7-ARG	0.1244136248455264	1WQJ/B/55-SER	7B5J/B/39-ARG	0.5607426081578861
TRP	CYS	213	0.3299826249384701	2ERV/A/29-TRP	3EDH/A/65-CYS	0.3274989835903282	0.053979892620394765	0.0061104251295775545	2M9U/A/50-TRP	1L8C/B/103-CYS	0.18729290232849602	2JO1/A/40-CYS	3H01/A/51-TRP	0.4780216986931485
PRO	ARG	2289	0.330570326032338	1I8A/A/98-ARG	6P7R/A/264-PRO	0.330204296685994	0.059658704662141564	0.002051889915507177	4WWR/B/93-PRO	2M9U/A/75-ARG	0.12320161144967806	2XI8/B/65-PRO	6D7Y/A/3403-ARG	0.5402690772725546
CYS	ARG	762	0.3386536983640232	1XLQ/A/83-ARG	6ETL/A/84-CYS	0.34162254717400664	0.057320743550321684	0.00341972033305908	6XPJ/A/73-CYS	2L1Q/A/6-ARG	0.1471467713795132	5VR6/B/632-ARG	4U5H/G/7-CYS	0.482478934596933
