# Supplementary material for: LoCoHD: a metric for comparing local environments of proteins
Source: Nat Commun. 2024 May 13;15:4029. doi: 10.1038/s41467-024-48225-0 (PMC11091161; doi:10.1038/s41467-024-48225-0)
Supplement: Supplementary file 4 — Source Data [file 41467_2024_48225_MOESM4_ESM.zip › SFig2_SFig3/CGCent/sheet_propensity_statistics.tsv]

type 1	type 2	number of samples	mean	median id 1	median id 2	median	standard deviation	confidence interval	minimum id 1	minimum id 2	minimum	maximum id 1	maximum id 2	maximum
high	high	26248	0.2555610809363403	1SBY/B/62-TYR	1XG0/C/158-CYS	0.2509015388766738	0.06365909330811155	0.0006463309091679782	1JIG/B/10-VAL	3LFT/A/148-VAL	0.05254576280556609	5V8Q/A/751-TRP	6AVD/A/6-ILE	0.5173443924899389
low	high	95058	0.26357734177772424	6L27/A/55-VAL	2YTV/A/24-ASN	0.25923124764585936	0.06090127933199969	0.0003249103670443482	7JZS/A/159-ASP	6JM5/B/72-TYR	0.063708901516539	5E5Y/D/1-GLY	5WJE/A/29-CYS	0.6186930884378293
low	low	84564	0.264974292689476	5FIW/C/356-ASN	2FRE/A/122-ALA	0.26213021232258893	0.05891595136959717	0.0003332515290526916	4EP4/A/68-ALA	2J5D/B/176-ALA	0.07538741867984587	5CGQ/A/132-PRO	3LUR/B/0-GLY	0.6228119854678829
intermediate	high	84981	0.26799034686273926	1K77/A/153-TYR	1MIX/A/227-SER	0.26428321152972484	0.06477866748738009	0.0003655132145024108	2KJ3/B/246-THR	1JFL/A/163-VAL	0.0686976567501698	1RKU/A/176-ILE	4QY7/A/31-THR	0.6009263373787803
low	intermediate	152227	0.27256470244469483	5SV5/A/884-ASP	2KTL/A/600-THR	0.26856857837820775	0.06282348630898495	0.0002648537270589641	2MXC/A/17-ASN	1KYF/A/844-SER	0.061605928070768604	3TEU/A/48-LEU	6OD3/G/575-ALA	0.6172655074506155
intermediate	intermediate	68634	0.2750422037545543	2IF1/A/11-THR	1RSO/C/23-SER	0.2714808206465611	0.06459652692429804	0.00040557635901041265	1WWY/A/2-SER	1V6F/A/6-SER	0.06777512316435594	5C7H/A/2-HIS	2YRB/A/659-SER	0.5768948504601213
