# Supplementary material for: LoCoHD: a metric for comparing local environments of proteins
Source: Nat Commun. 2024 May 13;15:4029. doi: 10.1038/s41467-024-48225-0 (PMC11091161; doi:10.1038/s41467-024-48225-0)
Supplement: Supplementary file 4 — Source Data [file 41467_2024_48225_MOESM4_ESM.zip › SFig2_SFig3/CGCent/size_statistics.tsv]

type 1	type 2	number of samples	mean	median id 1	median id 2	median	standard deviation	confidence interval	minimum id 1	minimum id 2	minimum	maximum id 1	maximum id 2	maximum
small	small	95767	0.24998785147535654	7CIW/A/143-GLY	6FY5/B/188-SER	0.2461592384641013	0.0574581270774057	0.000305404183595998	2MXC/A/17-ASN	1KYF/A/844-SER	0.061605928070768604	5CGQ/A/132-PRO	3LUR/B/0-GLY	0.6228119854678829
medium-size	medium-size	21380	0.26633708764796515	4S1H/B/77-GLU	6RRV/A/977-GLU	0.2641249762912473	0.06088208994747554	0.0006849072727397052	1JIG/B/10-VAL	3LFT/A/148-VAL	0.05254576280556609	7ALA/C/242-GLU	1QXN/A/136-HIS	0.5469978617668649
small	medium-size	89886	0.26658143481595026	7E9B/H/26-GLY	3FKA/A/46-GLU	0.2637169058343673	0.06183173713708705	0.0003392322661789402	2KJ3/B/246-THR	1JFL/A/163-VAL	0.0686976567501698	1RKU/A/175-VAL	4QY7/A/0-GLY	0.616097649007041
large	large	67571	0.2717266133845496	1U9D/B/-5-TYR	2CT5/A/48-LEU	0.2689582278608834	0.06262425271505113	0.0003962740143782471	1Y89/B/6-ILE	2RUJ/A/323-ILE	0.07507030164397842	5H5R/A/180-TYR	6ACV/A/1-MET	0.5565357666198076
medium-size	large	75933	0.2717694459959307	1ON4/A/1-HIS	1WWQ/A/101-LEU	0.2688230553372172	0.06194657296561264	0.00036977245884795956	2JWK/A/33-TYR	1QW1/A/189-VAL	0.058576428029149225	2L1Q/A/30-LYS	5YJ8/A/549-HIS	0.5602195714697856
small	large	161175	0.27745933823831864	2J43/A/176-PHE	6ZMB/B/45-ALA	0.27381816443075213	0.06429821651818744	0.00026343886121269914	7JZS/A/159-ASP	6JM5/B/72-TYR	0.063708901516539	3TEU/A/48-LEU	6OD3/G/575-ALA	0.6172655074506155
