# Supplementary material for: LoCoHD: a metric for comparing local environments of proteins
Source: Nat Commun. 2024 May 13;15:4029. doi: 10.1038/s41467-024-48225-0 (PMC11091161; doi:10.1038/s41467-024-48225-0)
Supplement: Supplementary file 4 — Source Data [file 41467_2024_48225_MOESM4_ESM.zip › SFig2_SFig3/CGCent/charge_statistics.tsv]

type 1	type 2	number of samples	mean	median id 1	median id 2	median	standard deviation	confidence interval	minimum id 1	minimum id 2	minimum	maximum id 1	maximum id 2	maximum
neutral	neutral	295862	0.25625775505013426	2LNV/A/164-SER	2MEM/A/391-VAL	0.2513157456003161	0.06104234321781557	0.0001845929960465571	1JIG/B/10-VAL	3LFT/A/148-VAL	0.05254576280556609	5CGQ/A/132-PRO	3LUR/B/0-GLY	0.6228119854678829
negative	negative	8436	0.2717136137125207	3INO/A/645-GLU	2RBK/A/194-GLU	0.2705377254593165	0.05713849414386393	0.0010233765507714906	6M3A/A/72-ASP	2HJQ/A/46-GLU	0.08996480787910062	1LBV/B/485-ASP	3PNX/F/57-ASP	0.5088372316456364
neutral	negative	99853	0.27180449293489894	6RFM/A/427-GLU	6UIO/D/52-ALA	0.2691746352746532	0.05772081465228478	0.0003004575899008779	7JZS/A/159-ASP	6JM5/B/72-TYR	0.063708901516539	1K5N/C/1-GLY	5E9Q/A/194-GLU	0.5639392432410691
positive	positive	6367	0.28630145105089533	4EWL/A/104-ARG	6WI5/A/18-ARG	0.2840658992779698	0.06167151912326344	0.0012714745793850765	3U2U/B/27-LYS	1F46/B/66-LYS	0.10697847000853612	6IPU/H/28-ARG	1Z8S/A/488-ARG	0.4949849533086763
positive	negative	14765	0.2949489709662944	5U6A/E/31-ASP	2NPL/X/78-ARG	0.29395552719354984	0.061005997049863044	0.0008258673781311321	1BB8/A/6-ARG	3SWK/A/181-ASP	0.09476661256001878	5TBX/B/92-ARG	1UFZ/A/64-ASP	0.5418524451078051
positive	neutral	86429	0.29950623788646635	3FPU/A/20-LYS	1YUA/A/44-PRO	0.29837296573381944	0.06148281167691752	0.000343997976406403	3SO6/A/78-LYS	2QNL/A/4-GLN	0.07588375056577101	2J7J/A/41-LYS	6JV7/B/28-GLY	0.5826534641883461
