# Supplementary material for: LoCoHD: a metric for comparing local environments of proteins
Source: Nat Commun. 2024 May 13;15:4029. doi: 10.1038/s41467-024-48225-0 (PMC11091161; doi:10.1038/s41467-024-48225-0)
Supplement: Supplementary file 4 — Source Data [file 41467_2024_48225_MOESM4_ESM.zip › SFig6/1ANE_vs_1DPO_top10lchd.tsv]

	0
A/96-ARG-	0.19227737321654628
A/97-LYS-	0.16236009795916642
A/178-ASP-	0.15203154395376733
A/175-LYS-	0.12238988129623436
A/135-GLN-	0.11370293366396385
A/244-ALA-	0.10257815141775935
A/113-LYS-	0.10114798254508574
A/117-ARG-	0.09957476277657824
A/57-HIS-	0.09882426529993243
A/188-LYS-A	0.0977298978681372
