# Supplementary material for: LoCoHD: a metric for comparing local environments of proteins
Source: Nat Commun. 2024 May 13;15:4029. doi: 10.1038/s41467-024-48225-0 (PMC11091161; doi:10.1038/s41467-024-48225-0)
Supplement: Supplementary file 4 — Source Data [file 41467_2024_48225_MOESM4_ESM.zip › SFig6/1ANE_vs_2TRM_top10lchd.tsv]

	0
A/192-GLN-	0.22784765275920962
A/57-HIS-	0.16866585644473514
A/56-ALA-	0.13863980121617894
A/175-LYS-	0.12524833088612966
A/214-SER-	0.12492407433738781
A/217-TYR-	0.12386409324339498
A/55-ALA-	0.1199657992456767
A/99-LEU-	0.1161639970884676
A/244-ALA-	0.11034089929021908
A/24-GLU-	0.10724031016649799
