# Supplementary material for: LoCoHD: a metric for comparing local environments of proteins
Source: Nat Commun. 2024 May 13;15:4029. doi: 10.1038/s41467-024-48225-0 (PMC11091161; doi:10.1038/s41467-024-48225-0)
Supplement: Supplementary file 4 — Source Data [file 41467_2024_48225_MOESM4_ESM.zip › SFig6/1DPO_vs_2TRM_top10lchd.tsv]

	0
A/192-GLN-	0.24118391210243187
A/57-HIS-	0.20153312915714292
A/96-ARG-	0.20103147964175302
A/97-LYS-	0.1530380308184156
A/178-ASP-	0.14058804477579143
A/56-ALA-	0.13868609305888463
A/214-SER-	0.13665700934254887
A/99-LEU-	0.13349612776980851
A/135-GLN-	0.1308373274791958
A/77-GLU-	0.12366442500390987
