# Supplementary material for: LoCoHD: a metric for comparing local environments of proteins
Source: Nat Commun. 2024 May 13;15:4029. doi: 10.1038/s41467-024-48225-0 (PMC11091161; doi:10.1038/s41467-024-48225-0)
Supplement: Supplementary file 4 — Source Data [file 41467_2024_48225_MOESM4_ESM.zip › SFig8/3o4g_vs_3o4h_top10lchd.tsv]

	0
A/556-HIS-	0.22487824680163426
A/444-TYR-	0.21646370347874935
A/345-ARG-	0.21511113206768584
A/501-ARG-	0.21450807970316996
A/33-GLY-	0.20138735695750246
A/122-GLU-	0.16764843521920444
A/339-GLU-	0.16152283849374716
A/527-THR-	0.1593044259776463
A/497-ARG-	0.1530536759390496
A/381-PHE-	0.1459801148011811
