# Supplementary material for: LoCoHD: a metric for comparing local environments of proteins
Source: Nat Commun. 2024 May 13;15:4029. doi: 10.1038/s41467-024-48225-0 (PMC11091161; doi:10.1038/s41467-024-48225-0)
Supplement: Supplementary file 4 — Source Data [file 41467_2024_48225_MOESM4_ESM.zip › SFig8/3o4g_vs_3o4j_top10lchd.tsv]

	0
A/345-ARG-	0.2325125569820451
A/498-GLU-	0.2061124660171196
A/501-ARG-	0.19502226141822085
A/33-GLY-	0.1745495258140794
A/99-ARG-	0.16776385659602647
A/556-HIS-	0.1673868214159838
A/527-THR-	0.1671214341620173
A/279-GLU-	0.15372179365755234
A/339-GLU-	0.15154548409863933
A/580-GLU-	0.14118994934914314
