# Supplementary material for: LoCoHD: a metric for comparing local environments of proteins
Source: Nat Commun. 2024 May 13;15:4029. doi: 10.1038/s41467-024-48225-0 (PMC11091161; doi:10.1038/s41467-024-48225-0)
Supplement: Supplementary file 4 — Source Data [file 41467_2024_48225_MOESM4_ESM.zip › SFig8/3o4j_vs_3o4h_top10lchd.tsv]

	0
A/556-HIS-	0.22014485402492645
A/444-TYR-	0.2135540163711002
A/501-ARG-	0.17547484006939956
A/498-GLU-	0.1609399846055989
A/122-GLU-	0.1565678413796654
A/99-ARG-	0.1472900836313686
A/511-ARG-	0.12829896122942622
A/181-ASN-	0.12138838433491354
A/279-GLU-	0.11920989680980881
A/381-PHE-	0.11881638464551317
