# Supplementary material for: LoCoHD: a metric for comparing local environments of proteins
Source: Nat Commun. 2024 May 13;15:4029. doi: 10.1038/s41467-024-48225-0 (PMC11091161; doi:10.1038/s41467-024-48225-0)
Supplement: Supplementary file 4 — Source Data [file 41467_2024_48225_MOESM4_ESM.zip › SFig17/PED00075e000_blabelled.pdb]

ATOM      1    C MET 0   1      54.817  25.456   4.463  1.00  0.15          Pr  
ATOM      2    D MET 0   1      51.239  27.039   4.568  1.00  0.17          Pr  
ATOM      3    E MET 0   1      51.060  27.846   3.785  1.00  0.23          Pr  
ATOM      4    C ASN 0   2      56.715  23.821   3.124  1.00  0.15          Pr  
ATOM      5    C ASN 0   2      55.132  22.725   5.396  1.00  0.19          Pr  
ATOM      6    C LEU 0   3      55.513  21.605   1.217  1.00  0.13          Pr  
ATOM      7    D LEU 0   3      59.331  21.429   1.159  1.00  0.17          Pr  
ATOM      8    C GLU 0   4      53.608  19.474   0.300  1.00  0.11          Pr  
ATOM      9    F GLU 0   4      52.995  22.412  -4.287  1.00  0.27          Pr  
ATOM     10    D GLU 0   4      53.253  21.633  -1.961  1.00  0.15          Pr  
ATOM     11    C PRO 0   5      53.015  16.627   0.478  1.00  0.14          Pr  
ATOM     12    D PRO 0   5      50.680  18.724   0.999  1.00  0.14          Pr  
ATOM     13    C PRO 0   6      53.927  13.560   0.247  1.00  0.16          Pr  
ATOM     14    D PRO 0   6      55.129  15.202   2.266  1.00  0.15          Pr  
ATOM     15    C LYS 0   7      53.998  10.438   0.151  1.00  0.17          Pr  
ATOM     16    A LYS 0   7      54.968  12.114  -7.011  1.00  0.27          Pr  
ATOM     17    D LYS 0   7      54.207  11.771  -4.011  1.00  0.18          Pr  
ATOM     18    C ALA 0   8      52.904   8.602   2.478  1.00  0.20          Pr  
ATOM     19    D ALA 0   8      53.909  10.460   3.811  1.00  0.21          Pr  
ATOM     20    C GLU 0   9      52.389   5.609   0.399  1.00  0.19          Pr  
ATOM     21    F GLU 0   9      49.728   4.375   0.493  1.00  0.33          Pr  
ATOM     22    D GLU 0   9      50.019   6.694   1.280  1.00  0.21          Pr  
ATOM     23    C CYS 0  10      52.033   3.637  -1.689  1.00  0.17          Pr  
ATOM     24    E CYS 0  10      55.032   5.996  -2.973  1.00  0.27          Pr  
ATOM     25    C ARG 0  11      50.971   0.996  -2.993  1.00  0.19          Pr  
ATOM     26    A ARG 0  11      46.013  -1.053  -2.264  1.00  0.32          Pr  
ATOM     27    D ARG 0  11      48.277   1.217  -2.152  1.00  0.24          Pr  
ATOM     28    C SER 0  12      53.123  -0.726  -3.761  1.00  0.19          Pr  
ATOM     29    G SER 0  12      53.219   1.892  -6.432  1.00  0.27          Pr  
ATOM     30    C ALA 0  13      53.139  -2.384  -1.369  1.00  0.19          Pr  
ATOM     31    D ALA 0  13      54.650  -0.647  -0.400  1.00  0.21          Pr  
ATOM     32    C THR 0  14      52.925  -5.185   0.983  1.00  0.17          Pr  
ATOM     33    G THR 0  14      52.009  -4.740  -2.625  1.00  0.23          Pr  
ATOM     34    D THR 0  14      51.272  -6.470  -1.116  1.00  0.26          Pr  
ATOM     35    C ARG 0  15      55.725  -6.589   2.297  1.00  0.17          Pr  
ATOM     36    A ARG 0  15      54.849 -10.288  -2.281  1.00  0.27          Pr  
ATOM     37    D ARG 0  15      54.523  -9.152   0.774  1.00  0.19          Pr  
ATOM     38    C VAL 0  16      57.817  -4.251   2.769  1.00  0.17          Pr  
ATOM     39    D VAL 0  16      58.680  -5.162   0.046  1.00  0.22          Pr  
ATOM     40    C MET 0  17      56.506  -3.906   6.203  1.00  0.18          Pr  
ATOM     41    D MET 0  17      57.553  -0.569   5.208  1.00  0.23          Pr  
ATOM     42    E MET 0  17      58.504  -0.381   5.036  1.00  0.28          Pr  
ATOM     43    C GLY 0  18      57.022  -5.290   9.073  1.00  0.18          Pr  
ATOM     44    C GLY 0  19      58.153  -6.920  11.561  1.00  0.15          Pr  
ATOM     45    C PRO 0  20      60.788  -6.850  12.848  1.00  0.17          Pr  
ATOM     46    D PRO 0  20      59.088  -9.524  12.972  1.00  0.15          Pr  
ATOM     47    C CYS 0  21      62.310  -3.844  14.057  1.00  0.17          Pr  
ATOM     48    E CYS 0  21      62.707  -2.821  11.033  1.00  0.21          Pr  
ATOM     49    C THR 0  22      65.466  -2.481  15.161  1.00  0.15          Pr  
ATOM     50    G THR 0  22      64.950  -5.157  16.346  1.00  0.22          Pr  
ATOM     51    D THR 0  22      62.844  -4.385  17.230  1.00  0.18          Pr  
ATOM     52    C PRO 0  23      67.865  -0.727  15.465  1.00  0.19          Pr  
ATOM     53    D PRO 0  23      65.234   0.485  14.232  1.00  0.21          Pr  
ATOM     54    C ARG 0  24      71.035   0.840  16.161  1.00  0.19          Pr  
ATOM     55    A ARG 0  24      71.454  -4.644  13.684  1.00  0.28          Pr  
ATOM     56    D ARG 0  24      70.723  -2.893  15.953  1.00  0.23          Pr  
ATOM     57    C LYS 0  25      71.561   3.683  15.948  1.00  0.18          Pr  
ATOM     58    A LYS 0  25      74.244   2.128  22.090  1.00  0.29          Pr  
ATOM     59    D LYS 0  25      73.644   1.898  19.047  1.00  0.23          Pr  
ATOM     60    C GLY 0  26      71.113   3.983  13.049  1.00  0.14          Pr  
ATOM     61    C PRO 0  27      73.207   4.503  11.040  1.00  0.14          Pr  
ATOM     62    D PRO 0  27      70.188   5.110  10.303  1.00  0.14          Pr  
ATOM     63    C PRO 0  28      75.867   5.728  10.852  1.00  0.15          Pr  
ATOM     64    D PRO 0  28      75.208   3.212   9.041  1.00  0.16          Pr  
ATOM     65    C LYS 0  29      78.126   8.054  10.627  1.00  0.18          Pr  
ATOM     66    A LYS 0  29      79.752   5.100  16.286  1.00  0.27          Pr  
ATOM     67    D LYS 0  29      78.010   6.652  14.529  1.00  0.21          Pr  
ATOM     68    C CYS 0  30      78.809  10.632   8.960  1.00  0.17          Pr  
ATOM     69    E CYS 0  30      78.246   9.710   5.841  1.00  0.25          Pr  
ATOM     70    C LYS 0  31      80.603  12.917   8.748  1.00  0.19          Pr  
ATOM     71    A LYS 0  31      80.033  16.162  10.588  1.00  0.28          Pr  
ATOM     72    D LYS 0  31      78.075  15.083   9.789  1.00  0.23          Pr  
ATOM     73    C GLN 0  32      83.178  10.497   7.675  1.00  0.19          Pr  
ATOM     74    C GLN 0  32      84.814  11.740  11.670  1.00  0.25          Pr  
ATOM     75    D GLN 0  32      83.757  11.702  10.061  1.00  0.23          Pr  
ATOM     76    C ARG 0  33      84.655   9.078   5.648  1.00  0.18          Pr  
ATOM     77    A ARG 0  33      79.660   6.603   4.762  1.00  0.29          Pr  
ATOM     78    D ARG 0  33      82.318   8.157   3.682  1.00  0.24          Pr  
ATOM     79    C GLN 0  34      87.105   6.464   6.415  1.00  0.20          Pr  
ATOM     80    C GLN 0  34      89.163   9.922   6.166  1.00  0.24          Pr  
ATOM     81    D GLN 0  34      88.044   8.823   7.283  1.00  0.21          Pr  
ATOM     82    C THR 0  35      86.884   4.137   9.223  1.00  0.17          Pr  
ATOM     83    G THR 0  35      89.535   5.465   8.853  1.00  0.25          Pr  
ATOM     84    D THR 0  35      89.632   4.644   6.589  1.00  0.25          Pr  
ATOM     85    C ARG 0  36      84.160   2.954  10.549  1.00  0.20          Pr  
ATOM     86    A ARG 0  36      82.739   7.867   9.483  1.00  0.32          Pr  
ATOM     87    D ARG 0  36      84.727   6.461  11.057  1.00  0.24          Pr  
ATOM     88    C GLN 0  37      83.786   0.568   7.941  1.00  0.22          Pr  
ATOM     89    C GLN 0  37      79.446   1.119   7.809  1.00  0.27          Pr  
ATOM     90    D GLN 0  37      81.313   1.291   8.245  1.00  0.24          Pr  
ATOM     91    C CYS 0  38      86.302  -0.130   6.381  1.00  0.19          Pr  
ATOM     92    E CYS 0  38      84.537   0.493   3.137  1.00  0.28          Pr  
ATOM     93    C LYS 0  39      87.739  -3.446   6.865  1.00  0.20          Pr  
ATOM     94    A LYS 0  39      87.416  -2.891  13.011  1.00  0.34          Pr  
ATOM     95    D LYS 0  39      86.950  -2.448  10.133  1.00  0.24          Pr  
ATOM     96    C SER 0  40      90.507  -5.618   5.733  1.00  0.17          Pr  
ATOM     97    G SER 0  40      88.079  -4.596   4.085  1.00  0.28          Pr  
ATOM     98    C LYS 0  41      92.778  -4.343   3.417  1.00  0.16          Pr  
ATOM     99    A LYS 0  41      91.965 -11.620   2.138  1.00  0.32          Pr  
ATOM    100    D LYS 0  41      92.006  -8.636   3.021  1.00  0.27          Pr  
ATOM    101    C PRO 0  42      94.069  -2.448   1.633  1.00  0.16          Pr  
ATOM    102    D PRO 0  42      95.879  -4.366   3.416  1.00  0.18          Pr  
ATOM    103    C PRO 0  43      94.292  -1.053  -1.173  1.00  0.16          Pr  
ATOM    104    D PRO 0  43      94.624   0.589   1.216  1.00  0.16          Pr  
ATOM    105    C LYS 0  44      93.095  -1.676  -4.586  1.00  0.16          Pr  
ATOM    106    A LYS 0  44      94.297  -6.137  -2.758  1.00  0.29          Pr  
ATOM    107    D LYS 0  44      95.231  -4.552  -4.005  1.00  0.21          Pr  
ATOM    108    C LYS 0  45      91.265  -4.011  -6.735  1.00  0.17          Pr  
ATOM    109    A LYS 0  45      90.832  -1.856 -11.537  1.00  0.29          Pr  
ATOM    110    D LYS 0  45      91.723  -2.640  -9.310  1.00  0.20          Pr  
ATOM    111    C GLY 0  46      89.217  -6.251  -5.948  1.00  0.17          Pr  
ATOM    112    C VAL 0  47      89.548  -6.899  -3.173  1.00  0.18          Pr  
ATOM    113    D VAL 0  47      91.722  -8.771  -3.813  1.00  0.20          Pr  
ATOM    114    C GLN 0  48      88.415  -4.141  -2.305  1.00  0.19          Pr  
ATOM    115    C GLN 0  48      89.112  -2.412  -0.147  1.00  0.25          Pr  
ATOM    116    D GLN 0  48      90.508  -3.643  -0.638  1.00  0.23          Pr  
ATOM    117    C GLY 0  49      87.997  -1.549  -4.877  1.00  0.20          Pr  
ATOM    118    C CYS 0  50      89.412   1.811  -5.329  1.00  0.21          Pr  
ATOM    119    E CYS 0  50      86.545   2.163  -5.883  1.00  0.29          Pr  
ATOM    120    C GLY 0  51      89.100   4.801  -4.553  1.00  0.21          Pr  
ATOM    121    C ASP 0  52      87.665   7.511  -4.740  1.00  0.20          Pr  
ATOM    122    F ASP 0  52      85.262   7.409  -7.233  1.00  0.30          Pr  
ATOM    123    C ASP 0  53      85.642  10.360  -3.662  1.00  0.18          Pr  
ATOM    124    F ASP 0  53      86.699  10.880  -6.783  1.00  0.26          Pr  
ATOM    125    C ILE 0  54      82.363  10.425  -5.078  1.00  0.18          Pr  
ATOM    126    D ILE 0  54      83.717  13.543  -4.476  1.00  0.22          Pr  
ATOM    127    C PRO 0  55      79.612   9.223  -5.431  1.00  0.21          Pr  
ATOM    128    D PRO 0  55      81.698   7.762  -3.611  1.00  0.21          Pr  
ATOM    129    C GLY 0  56      77.688  10.490  -7.605  1.00  0.19          Pr  
ATOM    130    C MET 0  57      80.061  10.894 -10.357  1.00  0.19          Pr  
ATOM    131    D MET 0  57      79.660  14.639  -9.255  1.00  0.24          Pr  
ATOM    132    E MET 0  57      80.200  15.393  -8.873  1.00  0.28          Pr  
ATOM    133    C GLU 0  58      82.114   7.843 -10.472  1.00  0.20          Pr  
ATOM    134    F GLU 0  58      85.216  11.590  -9.740  1.00  0.30          Pr  
ATOM    135    D GLU 0  58      83.216  10.277 -10.335  1.00  0.21          Pr  
ATOM    136    C GLY 0  59      81.058   5.089  -9.309  1.00  0.23          Pr  
ATOM    137    C CYS 0  60      77.585   5.169 -10.365  1.00  0.24          Pr  
ATOM    138    E CYS 0  60      79.676   3.230  -7.488  1.00  0.29          Pr  
ATOM    139    C GLY 0  61      74.876   4.327 -12.652  1.00  0.23          Pr  
ATOM    140    C THR 0  62      74.794   1.262 -13.869  1.00  0.21          Pr  
ATOM    141    G THR 0  62      76.235   1.221 -16.020  1.00  0.29          Pr  
ATOM    142    D THR 0  62      77.666   2.696 -14.760  1.00  0.28          Pr  
ATOM    143    C ASP 0  63      74.482  -0.710 -11.553  1.00  0.20          Pr  
ATOM    144    F ASP 0  63      77.889  -1.779 -14.100  1.00  0.31          Pr  
ATOM    145    C ILE 0  64      71.560   1.189 -10.693  1.00  0.20          Pr  
ATOM    146    D ILE 0  64      74.092   1.405  -8.394  1.00  0.24          Pr  
ATOM    147    C THR 0  65      69.718   2.028 -13.011  1.00  0.19          Pr  
ATOM    148    G THR 0  65      71.508   5.007 -11.617  1.00  0.26          Pr  
ATOM    149    D THR 0  65      69.454   5.021 -12.879  1.00  0.27          Pr  
ATOM    150    C VAL 0  66      69.807  -1.012 -14.320  1.00  0.17          Pr  
ATOM    151    D VAL 0  66      70.653   0.757 -16.575  1.00  0.19          Pr  
ATOM    152    C ILE 0  67      71.537  -2.995 -11.910  1.00  0.19          Pr  
ATOM    153    D ILE 0  67      71.491  -4.391 -15.041  1.00  0.20          Pr  
ATOM    154    C CYS 0  68      71.373  -4.544  -9.011  1.00  0.16          Pr  
ATOM    155    E CYS 0  68      70.765  -2.812  -6.836  1.00  0.25          Pr  
ATOM    156    C PRO 0  69      71.383  -6.858  -7.217  1.00  0.16          Pr  
ATOM    157    D PRO 0  69      74.100  -5.298  -7.714  1.00  0.24          Pr  
ATOM    158    C TRP 0  70      68.417  -7.010  -6.825  1.00  0.17          Pr  
ATOM    159    B TRP 0  70      64.841  -4.323  -4.710  1.00  0.32          Pr  
ATOM    160    B TRP 0  70      66.452  -5.677  -4.127  1.00  0.28          Pr  
ATOM    161    C GLU 0  71      67.926  -8.779  -9.299  1.00  0.15          Pr  
ATOM    162    F GLU 0  71      66.402  -4.274 -11.964  1.00  0.32          Pr  
ATOM    163    D GLU 0  71      67.038  -5.906 -10.228  1.00  0.24          Pr  
ATOM    164    C ALA 0  72      70.294 -10.789  -9.369  1.00  0.16          Pr  
ATOM    165    D ALA 0  72      70.136 -10.295 -11.814  1.00  0.17          Pr  
ATOM    166    C CYS 0  73      71.083 -12.644  -7.208  1.00  0.17          Pr  
ATOM    167    E CYS 0  73      71.029 -11.344  -4.305  1.00  0.26          Pr  
ATOM    168    C ASN 0  74      73.893 -14.319  -8.896  1.00  0.19          Pr  
ATOM    169    C ASN 0  74      71.913 -16.465  -9.351  1.00  0.24          Pr  
ATOM    170    C HIS 0  75      76.471 -13.095  -9.627  1.00  0.21          Pr  
ATOM    171    B HIS 0  75      77.794 -12.290 -12.846  1.00  0.29          Pr  
ATOM    172    C CYS 0  76      79.112 -11.991  -8.899  1.00  0.19          Pr  
ATOM    173    E CYS 0  76      78.623 -11.059  -5.999  1.00  0.29          Pr  
ATOM    174    C GLU 0  77      81.993 -12.551  -8.215  1.00  0.19          Pr  
ATOM    175    F GLU 0  77      84.939  -9.733 -11.141  1.00  0.32          Pr  
ATOM    176    D GLU 0  77      83.073 -10.975 -10.112  1.00  0.22          Pr  
ATOM    177    C LEU 0  78      82.125 -12.218  -4.831  1.00  0.20          Pr  
ATOM    178    D LEU 0  78      85.622 -12.815  -5.945  1.00  0.24          Pr  
ATOM    179    C HIS 0  79      80.203 -12.939  -2.731  1.00  0.17          Pr  
ATOM    180    B HIS 0  79      84.114 -10.025  -2.365  1.00  0.29          Pr  
ATOM    181    C GLU 0  80      78.107 -15.333  -1.987  1.00  0.17          Pr  
ATOM    182    F GLU 0  80      80.113 -18.294  -5.406  1.00  0.30          Pr  
ATOM    183    D GLU 0  80      79.460 -16.171  -4.333  1.00  0.21          Pr  
ATOM    184    C LEU 0  81      77.697 -15.055   1.045  1.00  0.16          Pr  
ATOM    185    D LEU 0  81      79.745 -17.916   0.383  1.00  0.22          Pr  
ATOM    186    C ALA 0  82      75.774 -12.709   1.112  1.00  0.17          Pr  
ATOM    187    D ALA 0  82      77.876 -11.367   0.964  1.00  0.19          Pr  
ATOM    188    C GLN 0  83      73.040 -14.210   1.453  1.00  0.18          Pr  
ATOM    189    C GLN 0  83      72.395 -15.426  -3.009  1.00  0.26          Pr  
ATOM    190    D GLN 0  83      73.078 -14.658  -1.382  1.00  0.25          Pr  
ATOM    191    C TYR 0  84      72.726 -14.023   4.516  1.00  0.14          Pr  
ATOM    192    G TYR 0  84      72.641 -21.502   2.420  1.00  0.33          Pr  
ATOM    193    B TYR 0  84      73.197 -18.957   3.391  1.00  0.25          Pr  
ATOM    194    C GLY 0  85      74.011 -11.953   6.480  1.00  0.18          Pr  
ATOM    195    C ILE 0  86      76.541 -12.244   8.101  1.00  0.20          Pr  
ATOM    196    D ILE 0  86      76.509 -14.797   8.753  1.00  0.21          Pr  
ATOM    197    C CYS 0  87      77.596  -9.595   8.718  1.00  0.21          Pr  
ATOM    198    E CYS 0  87      75.701  -8.664   6.268  1.00  0.25          Pr  
